# Supplementary material for: Automated and Efficient Generation of General Molecular Aggregate Structures
Source: Angew Chem Int Ed Engl. 2022 Dec 16;62(4):e202214477. doi: 10.1002/anie.202214477 (PMC10107477; doi:10.1002/anie.202214477)
Supplement: Supplementary file 2 — Supporting Information [file ANIE-62-0-s001.zip]

Archive with 86 entries (59 files):
- SI/
- SI/comparison_with_crest/
- SI/comparison_with_crest/xtb_structures/
- SI/comparison_with_crest/xtb_structures/A/
- SI/comparison_with_crest/xtb_structures/A/gISS_single.xyz
- SI/comparison_with_crest/xtb_structures/A/crest_ensemble.xyz
- SI/comparison_with_crest/xtb_structures/A/gISS_ensemble.xyz
- SI/comparison_with_crest/xtb_structures/B/
- SI/comparison_with_crest/xtb_structures/B/gISS_single_structure.xyz
- SI/comparison_with_crest/xtb_structures/B/gISS_ensemble.xyz
- SI/comparison_with_crest/xtb_structures/B/crest_ensemble.xyz
- SI/comparison_with_crest/xtb_structures/C/
- SI/comparison_with_crest/xtb_structures/C/gISS_ensemble.xyz
- SI/comparison_with_crest/xtb_structures/C/gISS_single_structure.xyz
- SI/comparison_with_crest/xtb_structures/C/crest_ensemble.xyz
- SI/comparison_with_crest/xtb_structures/D/
- SI/comparison_with_crest/xtb_structures/D/gISS_ensemble.xyz
- SI/comparison_with_crest/xtb_structures/D/gISS_single_structure.xyz
- SI/comparison_with_crest/xtb_structures/D/crest_ensemble.xyz
- SI/comparison_with_crest/xtb_structures/E/
- SI/comparison_with_crest/xtb_structures/E/crest_ensemble.xyz
- SI/comparison_with_crest/xtb_structures/E/gISS_single_structure.xyz
- SI/comparison_with_crest/xtb_structures/E/gISS_ensemble.xyz
- SI/comparison_with_crest/xtb_structures/F/
- SI/comparison_with_crest/xtb_structures/F/gISS_single_structure.xyz
- SI/comparison_with_crest/xtb_structures/F/gISS_ensemble.xyz
- SI/comparison_with_crest/xtb_structures/F/crest_ensemble.xyz
- SI/comparison_with_crest/xtb_structures/G/
- SI/comparison_with_crest/xtb_structures/G/crest_ensemble.xyz
- SI/comparison_with_crest/xtb_structures/G/gISS_single_structure.xyz
- SI/comparison_with_crest/xtb_structures/G/gISS_ensemble.xyz
- SI/comparison_with_crest/r2SCAN-3c_structures/
- SI/comparison_with_crest/r2SCAN-3c_structures/A/
- SI/comparison_with_crest/r2SCAN-3c_structures/A/gISS_single_structure.xyz
- SI/comparison_with_crest/r2SCAN-3c_structures/A/gISS_ensemble.xyz
- SI/comparison_with_crest/r2SCAN-3c_structures/A/crest_ensemble.xyz
- SI/comparison_with_crest/r2SCAN-3c_structures/B/
- SI/comparison_with_crest/r2SCAN-3c_structures/B/gISS_single_structure.xyz
- SI/comparison_with_crest/r2SCAN-3c_structures/B/gISS_ensemble.xyz
- SI/comparison_with_crest/r2SCAN-3c_structures/B/crest_ensemble.xyz
- SI/comparison_with_crest/r2SCAN-3c_structures/C/
- SI/comparison_with_crest/r2SCAN-3c_structures/C/gISS_single_structure.xyz
- SI/comparison_with_crest/r2SCAN-3c_structures/C/gISS_ensemble.xyz
- SI/comparison_with_crest/r2SCAN-3c_structures/C/crest_ensemble.xyz
- SI/comparison_with_crest/r2SCAN-3c_structures/D/
- SI/comparison_with_crest/r2SCAN-3c_structures/D/gISS_single_structure.xyz
- SI/comparison_with_crest/r2SCAN-3c_structures/D/gISS_ensemble.xyz
- SI/comparison_with_crest/r2SCAN-3c_structures/D/crest_ensemble.xyz
- SI/comparison_with_crest/r2SCAN-3c_structures/E/
- SI/comparison_with_crest/r2SCAN-3c_structures/E/gISS_single_structure.xyz
- SI/comparison_with_crest/r2SCAN-3c_structures/E/gISS_ensemble.xyz
- SI/comparison_with_crest/r2SCAN-3c_structures/E/crest_ensemble.xyz
- SI/comparison_with_crest/r2SCAN-3c_structures/F/
- SI/comparison_with_crest/r2SCAN-3c_structures/F/crest_ensemble.xyz
- SI/comparison_with_crest/r2SCAN-3c_structures/F/gISS_single_structure.xyz
- SI/comparison_with_crest/r2SCAN-3c_structures/F/gISS_ensemble.xyz
- SI/comparison_with_crest/r2SCAN-3c_structures/G/
- SI/comparison_with_crest/r2SCAN-3c_structures/G/crest_ensemble.xyz
- SI/comparison_with_crest/r2SCAN-3c_structures/G/gISS_single_structure.xyz
- SI/comparison_with_crest/r2SCAN-3c_structures/G/gISS_ensemble.xyz
- SI/protonation/
- SI/protonation/gISS_GFN2-xTB.xyz
- SI/protonation/micelle.xyz
- SI/protonation/oxonium.xyz
- SI/large_show_case/
- SI/large_show_case/monomer2.xyz
- SI/large_show_case/gISS_GFN-FF.xyz
- SI/large_show_case/monomer1.xyz
- SI/protein/
- SI/protein/host/
- SI/protein/host/host.xyz
- SI/protein/host/.CHRG
- SI/protein/guest/
- SI/protein/guest/guest.xyz
- SI/protein/guest/.CHRG
- SI/protein/host_guest/
- SI/protein/host_guest/host_guest.xyz
- SI/protein/host_guest/.CHRG
- SI/directed/
- SI/directed/zeolite/
- SI/directed/zeolite/directed2.xyz
- SI/directed/zeolite/directed1.xyz
- SI/directed/zeolite/non_directed.xyz
- SI/directed/buchwald-hartwig/
- SI/directed/buchwald-hartwig/directed.xyz
- SI/directed/buchwald-hartwig/non_directed.xyz
