# Supplementary material for: Automated and Efficient Generation of General Molecular Aggregate Structures
Source: Angew Chem Int Ed Engl. 2022 Dec 16;62(4):e202214477. doi: 10.1002/anie.202214477 (PMC10107477; doi:10.1002/anie.202214477)
Supplement: Supplementary file 2 — Supporting Information [file ANIE-62-0-s001.zip › SI/comparison_with_crest/xtb_structures/A/gISS_single.xyz]

200
 -360.83230615721658
O         2.28534514371233    3.82136576300516    4.50730298035839
O        -3.62117772789888    2.95908451496289    3.05250957377799
N         0.19247009185538    3.45565112982468    5.38118941138782
N         0.40842814440306    4.84785059720834    3.66244710537324
N        -2.13766557244217    3.10823011369830    4.80074676377428
N        -1.92553011625977    4.51259049846282    3.09156679439155
C         1.10133478937707    4.00124111283610    4.50145285663129
C        -2.66201487075329    3.45165750101196    3.57362667104192
C        -1.12087952818917    4.02149525343580    5.24480697613956
H        -1.42810490392611    4.49856488253594    6.19252388277197
C        -0.96875161269601    5.00106348977332    4.04690317232234
H        -1.17988126827460    6.05784348697556    4.28947351164380
C         0.62906528618686    2.67021220293622    6.50025483290553
H         0.23697248148318    3.10525673271275    7.43171777304900
H         1.72612516278080    2.69943247954430    6.48387650081339
C        -2.80114569810089    2.15702905482285    5.64623327601159
H        -3.01670874524345    2.61737856171556    6.62215896549399
H        -3.72888696598408    1.88305399164720    5.12758824893609
O         2.32606686505799    0.43903513364486    5.91191717512306
O        -3.34903272834228   -0.40993330290373    4.50168347685036
N         0.56005761884563   -0.90992472163597    6.50656067807292
N         0.25187284441591    1.28754992107505    6.43134084671312
N        -1.76036597967104   -1.25717106661262    5.93277472452127
N        -2.06748735206457    0.94082473731209    5.85199884742658
C         1.17865098776608    0.28876908358518    6.22311843420833
C        -2.48120459856837   -0.25864180132965    5.31451573675077
C        -0.81577542549923   -0.75249437191754    6.89153335479154
H        -0.99156646092603   -1.21051013080787    7.87926801745860
C        -1.03186995773058    0.78429070308681    6.83664626154646
H        -1.33899904982102    1.24381650868391    7.79101129881265
C         1.30298299640409   -2.12673930147521    6.66861894669102
H         2.36575842266522   -1.85407732281679    6.63990964184140
H         1.03949686741280   -2.58475230014875    7.63381001806463
C        -2.13073099918054   -2.63928377427515    5.82265136251250
H        -3.09321993397082   -2.66814307496141    5.29582972295940
H        -2.22098661293798   -3.06951605412932    6.83143035179035
O         3.22796875770811   -2.92387174649448    4.74554315036923
O        -2.67891245494932   -3.82660408259304    3.30606844738016
N         1.71100041582787   -4.48380382753960    3.99999501696454
N         1.10699864705334   -3.08032695262583    5.61408121630374
N        -0.62076288971607   -4.84510718728711    3.43596685220589
N        -1.22440039211901   -3.43078518956363    5.04028493785222
C         2.13835594803458   -3.42049043591476    4.76652925273618
C        -1.62486012090492   -3.99557140809514    3.84889292561976
C         0.42579209552440   -4.97999192910906    4.41228747816424
H         0.51097130502260   -6.03315039168423    4.73456569470305
C         0.00096532457203   -3.99379356655381    5.53681316636984
H        -0.17037580655561   -4.46523307707961    6.52099345289312
C         2.64116163985543   -5.22215679869921    3.19542221400202
H         2.67736389791970   -6.26866450980270    3.53912106135789
H         3.61486278040766   -4.73294392779421    3.32664479638274
C        -0.83514744789414   -5.75738432977208    2.35018602945158
H        -0.72243017140907   -6.79278870765090    2.71030931326741
H        -1.85757116949735   -5.57532034675951    1.99506714196286
O         4.14846931551681   -3.91616720933553    1.14002266499343
O        -1.55191001736721   -4.77284445625924   -0.24316217752521
N         2.85772783294767   -5.06957049514262   -0.37461220717634
N         2.35435624331870   -5.20109851677016    1.78903269609193
N         0.54428560902784   -5.41887604861507   -0.93545936778603
N         0.03524831803857   -5.55599055429290    1.22635449719251
C         3.21813638892871   -4.62641425699408    0.88261634802361
C        -0.44993132182792   -5.18000435701917   -0.00711960842172
C         1.73417003600291   -5.96557856823243   -0.34345090580782
H         1.99419758897306   -6.92835450680128   -0.81574210088525
C         1.38098529834042   -6.05517282141026    1.16680209593278
H         1.43212628401454   -7.07040874048589    1.59608618723698
C         3.78120369327494   -5.00257575668490   -1.46987803641730
H         4.07054177806976   -6.02665037574291   -1.76437631181936
H         4.65294538597795   -4.44220635350173   -1.10987527047188
C         0.23535116090658   -5.53359844436876   -2.33102543473612
H         0.40544807124323   -6.57481900124643   -2.65667269592376
H        -0.82171584262518   -5.26115584734463   -2.44045750898205
O         4.85549159569288   -2.61484297007075   -2.60787816652275
O        -0.82265591819149   -3.45422060893911   -3.97496120132464
N         3.55396782421452   -3.05920885103022   -4.44847010782116
N         3.29327147317191   -4.30374774834079   -2.62510325255404
N         1.22969036595414   -3.39984789555416   -5.00597517142888
N         0.97717828031133   -4.64943768906747   -3.18470943509556
C         3.98864187875771   -3.23803576494256   -3.15372965371537
C         0.32982272202338   -3.77942591662086   -4.03448001235246
C         2.52702794686150   -3.98943503658331   -4.82670731901400
H         2.82571730233277   -4.54065280646487   -5.73403740678887
C         2.35016854956631   -4.86513577690617   -3.55485778254682
H         2.54640086444010   -5.94010467431162   -3.70331539015367
C         4.23177074314233   -2.18815613271856   -5.36638905455604
H         4.40924455123110   -2.72505354991624   -6.30872359919866
H         5.17842358616050   -1.90376426096328   -4.88933281112516
C         0.82082073703247   -2.68769497197702   -6.18340025433116
H        -0.27664063349680   -2.70288292869601   -6.19410950312913
H         1.23220041235728   -3.18966485559983   -7.07029431829253
O         4.95073530769813    0.39689862303879   -4.43783376034279
O        -0.90753962266325   -0.46117418641539   -5.83871968480842
N         3.23205555732525    1.23597662763324   -5.71198501155118
N         3.53612356652750   -0.96196509273762   -5.63536146223043
N         0.89737050309474    0.89406009717828   -6.27233147844040
N         1.20095917974403   -1.30387011880811   -6.19430281584698
C         4.00466905681953    0.24087777650657   -5.15594214122707
C         0.26102653404842   -0.30734912914871   -6.05208796315715
C         2.27280094447004    0.73442365160298   -6.65799918022795
H         2.44447997246617    1.18735841093555   -7.64952429232891
C         2.48540514217293   -0.80519327091962   -6.60382053204381
H         2.78207777652233   -1.26208150590574   -7.56349832266440
C         3.56545456276133    2.62022702372502   -5.53237131511176
H         3.60387191286663    3.11974281491358   -6.51057951434747
H         4.54719496324213    2.63642066618274   -5.04185111779606
C         0.15615636833388    2.11983668446254   -6.35947431170867
H        -0.90418519807931    1.83641075906118   -6.36373265852634
H         0.42799307327200    2.64948892907795   -7.28327835277890
O         4.01801683551218    3.39790242737821   -2.81823466353013
O        -1.66168945703414    2.56980512646598   -4.19972056277254
N         2.05601640299586    4.59280952077491   -2.94381247207205
N         2.66421443678944    3.33508559514175   -4.67338362776615
N        -0.26006215747128    4.25874504157811   -3.51004343518413
N         0.34141969431164    2.99895879667365   -5.23996305536123
C         3.02022101338667    3.72058171050407   -3.39974852164505
C        -0.63882565591103    3.18863840530075   -4.29106691591368
C         1.00809083667084    4.81024564729876   -3.90498200955512
H         0.90885183474290    5.88480744705959   -4.13217565276267
C         1.43057761020840    3.92619814611940   -5.11140083472524
H         1.58271707681594    4.47151063627124   -6.05789575534988
C         2.32506624781733    5.48212188672052   -1.84929587886853
H         3.31064517625269    5.20497292430866   -1.45510390515084
H         2.33309271185305    6.52101849021820   -2.22337754560718
C        -1.22338202932261    4.96981196817194   -2.71813111026359
H        -1.33855829839607    5.99077950037010   -3.12262807453745
H        -2.16562475759580    4.41345721625174   -2.79668831552765
O         2.94123305356380    4.74619185479616    0.83390012413502
O        -2.75936952157110    3.91070581028931   -0.56151159281814
N         0.85732749084115    5.54114868313949    1.39666398904918
N         1.40411499182510    5.38158837353106   -0.75454102080874
N        -1.46372804233470    5.20761657156020    0.82819680569448
N        -0.91019069015672    5.04824575841548   -1.32104895679955
C         1.85589752587294    5.15393405067493    0.53035848091988
C        -1.81292980886538    4.61960819206675   -0.36778421317078
C        -0.30347707960944    6.04743673449414    0.71816341421572
H        -0.53538913508244    7.06846707036572    1.06645532385180
C         0.07993073020196    5.94028383145796   -0.78357275016172
H         0.07634158172309    6.89805393037282   -1.33151652999870
C         1.10956226655643    5.74921274244569    2.79455029312328
H         0.85160668418398    6.78845718653621    3.05513556139338
H         2.17854553627035    5.55886961401437    2.95468272985800
C        -2.36829882799408    5.24764662296161    1.94229139201599
H        -2.54637024765408    6.29844147522621    2.22237831013941
H        -3.29812943982892    4.76727678768397    1.61171153885910
N         4.55974767998362    0.51958367546265   -0.11326199753463
C         3.28176450767265    0.35839773525496    0.26126724577737
C         3.19554759539701    0.40762758598987    1.77807898002159
C         4.63690948162078    0.62410639724726    2.15249290659307
C         5.22107466836366    0.75612203093653    3.39151092739723
H         4.62863903858246    0.71135647742843    4.29185366207302
C         6.59522001353515    0.94846553778757    3.44731502120174
H         7.08112098710016    1.05506607881340    4.40498270526912
C         7.35226255675057    1.00519476732748    2.28707247165449
H         8.41945533883353    1.15543093384461    2.35467633543059
C         6.76889429827610    0.87284118433335    1.03621459804024
H         7.37856341596969    0.92027593417046    0.14781249848645
C         5.39879602847196    0.68122130851566    0.98530256840719
C         5.02959555524233    0.52722152457470   -1.47025538473995
H         6.10252122263289    0.68521685472534   -1.48016132050408
H         4.82752998563929   -0.42711751770255   -1.95762037193445
H         4.56839229954990    1.33671907542767   -2.03649209915417
C         2.37289275644963    1.59589009956968    2.28862496606325
H         2.74901716975677    2.52391730052428    1.86317553853409
H         1.31873642386940    1.50366681582996    2.04177949629177
H         2.47724864163297    1.65226279229944    3.36866975817152
C         2.72661132648153   -0.91808240221913    2.38840869469451
H         3.34161304042023   -1.73844900928792    2.02423867877387
H         2.84051777469747   -0.86316353010110    3.46757856888901
H         1.68746996813098   -1.13410701562673    2.15568333362045
C         2.24590561687991    0.17784668372104   -0.64772374235327
H         2.50421927863287    0.17124685510654   -1.69877851346973
C         0.91073599153387    0.00465924655715   -0.31192994208594
H         0.66399647106349    0.01160386901084    0.73387281191108
C        -0.13395911467643   -0.17836308980838   -1.20730154115173
H         0.10459722767857   -0.18546672617081   -2.26309516415257
N        -2.44395560670005   -0.53415767516123   -1.75518779322347
C        -1.46626430762177   -0.35649896099778   -0.85410716775749
C        -2.06366596876270   -0.38549870677086    0.54352010740251
C        -3.52067710195783   -0.61305557039293    0.24173529753147
C        -4.59371001779110   -0.73901918642263    1.09416665891937
H        -4.46555903686591   -0.67539047539124    2.16322222835459
C        -5.84725184880907   -0.95135658083079    0.53559573000035
H        -6.70725668267322   -1.05501257101454    1.17914172923848
C        -6.00865608620197   -1.03310052849446   -0.83903032661028
H        -6.99292452789227   -1.20011068101510   -1.25057992951236
C        -4.93103327905978   -0.90537706020152   -1.70207291052678
H        -5.08074696734064   -0.97261664654252   -2.76798432820838
C        -3.68327629845333   -0.69377742050911   -1.14132411238825
C        -2.26336877680953   -0.55791540674912   -3.17971865761736
H        -3.22001485580605   -0.72646165207325   -3.66207004647593
H        -1.87205247306245    0.39454889051153   -3.53876435078022
H        -1.59569317880988   -1.36776882871431   -3.47458735805822
C        -1.55260196248966   -1.55957295202711    1.38626906955059
H        -1.69729654369642   -2.49506002256572    0.84968493363577
H        -0.50014233392381   -1.46178897461209    1.63822680419450
H        -2.13271985976767   -1.60332272320016    2.30389064657815
C        -1.91908172902348    0.95401151608332    1.27505191801130
H        -2.31975430828626    1.75951927335779    0.66295807206169
H        -2.49629286407851    0.90967036143575    2.19444694161798
H        -0.88478386532098    1.18307517265822    1.51739031126550
