# Supplementary material for: Automated and Efficient Generation of General Molecular Aggregate Structures
Source: Angew Chem Int Ed Engl. 2022 Dec 16;62(4):e202214477. doi: 10.1002/anie.202214477 (PMC10107477; doi:10.1002/anie.202214477)
Supplement: Supplementary file 2 — Supporting Information [file ANIE-62-0-s001.zip › SI/comparison_with_crest/xtb_structures/A/crest_ensemble.xyz]

  200
       -360.83234240
 O          3.7716900671       -3.4113610466       -3.0737967188
 O          3.7761319329       -3.4156127217        3.0718751854
 N          3.4047411738       -4.7150962917       -1.2147974141
 N          5.1172389641       -3.2986869727       -1.2150091693
 N          3.4061103102       -4.7162305103        1.2112750657
 N          5.1191340923       -3.3004844981        1.2113686443
 C          4.0493871180       -3.7502986982       -1.9592220544
 C          4.0521737832       -3.7529045292        1.9563849019
 C          4.1067876401       -5.0380995207       -0.0023265064
 H          4.3949305939       -6.1045005299       -0.0029881465
 C          5.3044150362       -4.0464432748       -0.0025137469
 H          6.2990381450       -4.5269967799       -0.0036352469
 C          2.3977496039       -5.5446784682       -1.8106672915
 H          2.7172310214       -6.5987015994       -1.7719576022
 H          2.2959366183       -5.2041081042       -2.8490560539
 C          2.3990786047       -5.5459093427        1.8069631100
 H          2.7181230975       -6.6000335797        1.7673338207
 H          2.2979614828       -5.2060872005        2.8456712576
 O          0.0501526479       -4.3761180355       -2.9640532928
 O          0.0525898504       -4.3766864276        2.9619910579
 N         -1.1201236338       -5.2823622286       -1.2035535947
 N          1.1003153367       -5.4268180353       -1.2077094511
 N         -1.1191569050       -5.2828538917        1.2024288532
 N          1.1013593070       -5.4271949102        1.2047067300
 C          0.0176680366       -4.9415288029       -1.9079584032
 C          0.0192284907       -4.9421015021        1.9059199804
 C         -0.8277688066       -6.0128674805       -0.0008218129
 H         -1.3520907502       -6.9837661141       -0.0007947617
 C          0.7228184195       -6.1096688251       -0.0014565311
 H          1.1239104925       -7.1376186182       -0.0017834473
 C         -2.4031320974       -5.3004809612       -1.8438384712
 H         -2.2580110113       -4.8797190315       -2.8465611775
 H         -2.7632745051       -6.3423721530       -1.9065854940
 C         -2.4015277604       -5.3018904909        1.8439413055
 H         -2.2556667886       -4.8818663291        2.8468726396
 H         -2.7612584654       -6.3439559954        1.9062007913
 O         -3.7501797795       -3.0393425828       -2.9492578895
 O         -3.7494816302       -3.0439817460        2.9538263056
 N         -5.2327009817       -3.2308897074       -1.2045390681
 N         -3.4053428484       -4.4969038577       -1.2029740351
 N         -5.2330844066       -3.2338318779        1.2098524210
 N         -3.4045326497       -4.4980125999        1.2046749099
 C         -4.0784191199       -3.5170784436       -1.8996468175
 C         -4.0780633628       -3.5200704522        1.9035695171
 C         -5.3635314102       -3.9994773042        0.0017350156
 H         -6.3172831240       -4.5532797419        0.0009326676
 C         -4.0883698500       -4.8879766915        0.0008733211
 H         -4.2818875235       -5.9736554052        0.0004286751
 C         -6.2815217665       -2.4292908044       -1.7686513829
 H         -7.2404367812       -2.9523880478       -1.6474563514
 H         -6.0370169208       -2.2932741847       -2.8299689412
 C         -6.2809787834       -2.4315748808        1.7746124124
 H         -7.2404303140       -2.9535940842        1.6531431238
 H         -6.0360903491       -2.2967041322        2.8359877286
 O         -5.5434490889        0.0005986452       -3.0389002151
 O         -5.5382497105       -0.0036567135        3.0458054482
 N         -6.3805332210        1.1088080104       -1.2077626587
 N         -6.3787068435       -1.1113132667       -1.2091841381
 N         -6.3782944615        1.1070938550        1.2175421539
 N         -6.3769213848       -1.1130708135        1.2161008223
 C         -6.0210311022       -0.0004854264       -1.9403459146
 C         -6.0178171595       -0.0032322034        1.9481351867
 C         -7.0757698046        0.7749609846        0.0053061467
 H         -8.0793827833        1.2337621775        0.0065293375
 C         -7.0746628254       -0.7801845658        0.0042223882
 H         -8.0776238792       -1.2404087570        0.0046065791
 C         -6.2852178105        2.4277136283       -1.7653986877
 H         -7.2446465269        2.9495136156       -1.6428200470
 H         -6.0412317359        2.2935199800       -2.8270661088
 C         -6.2834708495        2.4250587248        1.7775089993
 H         -7.2433631519        2.9463892948        1.6566516048
 H         -6.0384215946        2.2892018710        2.8387205220
 O         -3.7548099406        3.0413457808       -2.9462249974
 O         -3.7516250927        3.0366000743        2.9563786560
 N         -3.4099728986        4.4962741433       -1.1977770087
 N         -5.2369625434        3.2297488788       -1.2008528265
 N         -3.4086516295        4.4942890719        1.2098605109
 N         -5.2363065774        3.2288324283        1.2135633761
 C         -4.0829449169        3.5173335256       -1.8957787355
 C         -4.0810997291        3.5145051574        1.9072488219
 C         -4.0929430392        4.8854722572        0.0067437420
 H         -4.2869969605        5.9710503593        0.0077267695
 C         -5.3676653245        3.9963254566        0.0067155129
 H         -6.3216943332        4.5496401885        0.0071836515
 C         -2.4079156283        5.3008437078       -1.8376494771
 H         -2.7682746164        6.3427346296       -1.8991813817
 H         -2.2627265169        4.8812933813       -2.8408702650
 C         -2.4061070672        5.2979020961        1.8501294611
 H         -2.2599777783        4.8767213344        2.8525340629
 H         -2.7664375400        6.3396801372        1.9136667170
 O          0.0457535631        4.3784283068       -2.9588441762
 O          0.0486051098        4.3730842419        2.9672140931
 N          1.0955197804        5.4278845692       -1.2015239018
 N         -1.1248964844        5.2822637545       -1.1973548116
 N          1.0966886953        5.4258288512        1.2108622698
 N         -1.1237239773        5.2803726362        1.2086074259
 C          0.0130446838        4.9427884554       -1.9021831560
 C          0.0148605996        4.9394803123        1.9116889606
 C          0.7177184728        6.1093380703        0.0054354088
 H          1.1182725318        7.1374977087        0.0061159637
 C         -0.8328115810        6.0117362303        0.0060761755
 H         -1.3576417174        6.9823617871        0.0070909902
 C          2.3927834333        5.5474198545       -1.8045567060
 H          2.7112679606        6.6017295811       -1.7650401514
 H          2.2911867195        5.2076295405       -2.8432236485
 C          2.3942641201        5.5449242496        1.8133100203
 H          2.2934037560        5.2036807772        2.8515762565
 H          2.7124407129        6.5993673976        1.7750351283
 O          3.7699586242        3.4178723331       -3.0704094335
 O          3.7728371715        3.4139751775        3.0753824792
 N          5.1152173664        3.3043589648       -1.2114849389
 N          3.4006634679        4.7182846252       -1.2095241207
 N          5.1162287159        3.3026189703        1.2149165724
 N          3.4019636543        4.7168554461        1.2165547953
 C          4.0468976948        3.7555373972       -1.9552529268
 C          4.0487449657        3.7530450834        1.9604036317
 C          5.3010804793        4.0505391702        0.0021625466
 H          6.2951450195        4.5322517014        0.0020855938
 C          4.1023078055        5.0408114043        0.0033463237
 H          4.3892373189        6.1075409220        0.0038207204
 C          6.0951697946        2.4267041538       -1.7853266302
 H          5.8142047006        2.3036760698       -2.8391891792
 H          7.0942391583        2.8786319626       -1.6940563869
 C          6.0968707828        2.4244591064        1.7867995395
 H          7.0957898402        2.8766487582        1.6951490675
 H          5.8169173182        2.3001115648        2.8407818534
 O          5.1084673564        0.0039998743       -2.9513688025
 O          5.1118606295        0.0001845657        2.9508977951
 N          6.1192006029       -1.1070201907       -1.2091157251
 N          6.1186771473        1.1133493537       -1.2077560196
 N          6.1207677149       -1.1086098983        1.2062430492
 N          6.1200703692        1.1117918612        1.2076223571
 C          5.6915741803        0.0034876426       -1.9043357316
 C          5.6938780314        0.0010307034        1.9032293172
 C          6.8242937287       -0.7738789293       -0.0016856797
 H          7.8249500513       -1.2374345424       -0.0026300333
 C          6.8238556516        0.7790417719       -0.0006981020
 H          7.8242510732        1.2431601316       -0.0009642178
 C          6.0963165264       -2.4196725999       -1.7882711314
 H          7.0957475459       -2.8710358008       -1.6980553933
 H          5.8147513249       -2.2955307755       -2.8418448844
 C          6.0989124980       -2.4219038988        1.7840759823
 H          7.0982828279       -2.8729985914        1.6919080661
 H          5.8189029662       -2.2989373599        2.8382043015
 N         -1.2349347690        0.0038877020       -3.6408139435
 C         -0.5794832147        0.0026666281       -2.4704883781
 C          0.9172905484        0.0033579362       -2.7360713786
 C          0.9541025269        0.0059013611       -4.2406160756
 C          2.0278626987        0.0079511161       -5.1013612669
 H          3.0396619976        0.0078082643       -4.7274567934
 C          1.7690220856        0.0104433038       -6.4657003722
 H          2.5910226188        0.0121849700       -7.1648812669
 C          0.4669137832        0.0108390919       -6.9421137610
 H          0.2897728853        0.0127373555       -8.0073166941
 C         -0.6183674520        0.0086531079       -6.0792276660
 H         -1.6223737388        0.0090343399       -6.4730892870
 C         -0.3558799589        0.0061776186       -4.7200371020
 C         -2.6632387235        0.0028502318       -3.7897951933
 H         -2.9162818339        0.0027660536       -4.8444004388
 H         -3.1006305282       -0.8899072707       -3.3419887278
 H         -3.1020705850        0.8947854113       -3.3417458525
 C          1.6099492018        1.2733089427       -2.2288343090
 H          1.1125497166        2.1557062340       -2.6261283382
 H          1.6146178328        1.3361493440       -1.1440398518
 H          2.6360539282        1.2740625091       -2.5861084775
 C          1.6098915369       -1.2683221145       -2.2330097314
 H          1.6136347945       -1.3350013783       -1.1484415437
 H          1.1129803237       -2.1494654925       -2.6336983666
 H          2.6362897118       -1.2676983457       -2.5894648854
 C         -1.2276177586        0.0009874120       -1.2409393840
 H         -2.3099536392        0.0005557565       -1.2506548725
 C         -0.5939754087       -0.0001447665       -0.0063266743
 H          0.4805131568        0.0000970330       -0.0079278444
 C         -1.2240191503       -0.0018106474        1.2302465620
 H         -2.3063345315       -0.0022537562        1.2431121499
 N         -1.2239957924       -0.0047101495        3.6302803087
 C         -0.5722656262       -0.0030331957        2.4577963053
 C          0.9253818523       -0.0026493506        2.7186508958
 C          0.9670349788       -0.0050503310        4.2230998914
 C          2.0436410576       -0.0061162353        5.0802957846
 H          3.0542630617       -0.0049711193        4.7032479068
 C          1.7891426264       -0.0087453424        6.4454517336
 H          2.6134176844       -0.0097018476        7.1419448498
 C          0.4885903158       -0.0103537820        6.9260673284
 H          0.3148799736       -0.0126097165        7.9918361268
 C         -0.5995037485       -0.0091795584        6.0667100434
 H         -1.6022262907       -0.0105777920        6.4638168994
 C         -0.3413900960       -0.0063971118        4.7067049408
 C         -2.6518249958       -0.0045844859        3.7840240125
 H         -3.0915190749        0.8873881293        3.3369331151
 H         -3.0915784401       -0.8973312071        3.3384999114
 H         -2.9012584144       -0.0035442914        4.8394844450
 C          1.6172265278       -1.2723400964        2.2096065049
 H          1.1219531578       -2.1547205092        2.6095897268
 H          1.6179538028       -1.3360367327        1.1248483662
 H          2.6445361908       -1.2718878155        2.5633909665
 C          1.6157501812        1.2693712528        2.2134014727
 H          2.6433125402        1.2688605544        2.5664907358
 H          1.6156297952        1.3365559388        1.1288543440
 H          1.1198674332        2.1500275227        2.6164289801
  200
       -360.83156108
 O          3.0384627338       -3.7936047038       -2.9212111108
 O          3.8448558250       -4.0430380147        3.0180892577
 N          3.3022781740       -5.3389073675       -1.2428242404
 N          4.6555283595       -3.5715976647       -1.3016200141
 N          3.5538583947       -5.3696281473        1.1639057889
 N          5.0432267341       -3.7302124686        1.0811571755
 C          3.5880861226       -4.1789277179       -1.9271244083
 C          4.0974492956       -4.3285549884        1.8821888454
 C          4.1734638803       -5.5485291404       -0.1224912955
 H          4.6418764590       -6.5452565705       -0.1849463310
 C          5.1661891232       -4.3553446386       -0.2047069219
 H          6.2151635673       -4.6401174836       -0.3930180229
 C          2.4185541550       -6.3393645344       -1.7747604681
 H          2.8851234223       -7.3267102191       -1.6533298089
 H          2.2632883997       -6.1043905222       -2.8355623537
 C          2.6053341388       -6.2671740346        1.7558475969
 H          2.9457280946       -7.3046175301        1.6330346423
 H          2.5568923683       -5.9910451944        2.8169797019
 O         -0.0123039476       -5.5799805038       -3.0362401934
 O          0.4053275466       -4.8438535082        2.9025886559
 N         -1.0960340876       -6.1776863886       -1.0986504016
 N          1.1129242092       -6.3408847769       -1.1821866477
 N         -0.9221438962       -5.7954359144        1.2839585669
 N          1.2755620184       -6.1482777712        1.2245904328
 C          0.0015149120       -5.9606785115       -1.9002677118
 C          0.2707744168       -5.5020597416        1.9089037403
 C         -0.7542258089       -6.7157402854        0.1870235465
 H         -1.3193544982       -7.6441011130        0.3759000051
 C          0.7870303206       -6.8985456653        0.1037529099
 H          1.1329227699       -7.9442034116        0.1648859059
 C         -2.4301090472       -6.0736420051       -1.6136327816
 H         -2.3260453453       -5.8765481721       -2.6879850727
 H         -2.9657887233       -7.0186442467       -1.4365964760
 C         -2.1689843104       -5.5918772325        1.9706475976
 H         -1.9221560409       -5.1431335889        2.9413009537
 H         -2.6691392124       -6.5656397715        2.1052583792
 O         -3.0977571129       -3.5922142832       -2.8840053091
 O         -3.0964485994       -3.0917619715        2.9855654668
 N         -4.5348174979       -3.2232980800       -1.1238661634
 N         -3.1948263859       -4.9930401634       -1.0645182727
 N         -4.6411645842       -3.1075572582        1.2801097641
 N         -3.0677812193       -4.6816611280        1.3215153664
 C         -3.5411700292       -3.8863244584       -1.8099162902
 C         -3.5365783343       -3.5568789358        1.9731827242
 C         -4.9030963107       -3.8831611529        0.1023632773
 H         -5.9611816950       -4.1929112238        0.0724594241
 C         -3.8820748161       -5.0493621691        0.1919672956
 H         -4.3262131175       -6.0476814302        0.3426837580
 C         -5.3647326719       -2.2553466513       -1.7812209661
 H         -6.3945824564       -2.6458526528       -1.8521308742
 H         -4.9348316536       -2.1093979258       -2.7802429142
 C         -5.5997568985       -2.2147373865        1.8668245074
 H         -6.5939201328       -2.6902913111        1.8313998289
 H         -5.2892591883       -2.0407123620        2.9046216501
 O         -4.3516076781        0.1723939110       -2.8504903552
 O         -5.1296733748        0.2783368156        3.1426629286
 N         -5.5477733499        1.2544606160       -1.2108227349
 N         -5.3931269556       -0.9681791929       -1.1480664317
 N         -5.8067971212        1.2938979343        1.1948532275
 N         -5.6625132008       -0.9197207303        1.2534233745
 C         -5.0034726667        0.1586905560       -1.8450247429
 C         -5.4657970718        0.2253662556        1.9942441875
 C         -6.3486603802        0.8930670025       -0.0739686480
 H         -7.3741404251        1.2849287979       -0.1912581389
 C         -6.2463613222       -0.6574098572       -0.0334329719
 H         -7.2111988114       -1.1850408712       -0.1316343231
 C         -5.6437733724        2.5257271587       -1.8738144125
 H         -6.6976796769        2.8451659923       -1.8859906962
 H         -5.2641185064        2.3839769103       -2.8938872425
 C         -5.8582682756        2.6290220262        1.7152947449
 H         -6.8713781924        3.0393771921        1.5825923671
 H         -5.6062966883        2.5464570948        2.7802847308
 O         -3.4293686005        3.8261529731       -3.0937398020
 O         -3.4740092390        3.6516085613        2.9186938026
 N         -3.3478215750        5.2020219885       -1.2555687197
 N         -4.8343636031        3.5556692279       -1.2930194702
 N         -3.3668630147        5.1343091243        1.1639430579
 N         -4.9082502470        3.5304816389        1.1252361567
 C         -3.8077031438        4.1389978980       -2.0013307794
 C         -3.8566731132        4.0462071485        1.8534552998
 C         -4.0962277530        5.4016848312       -0.0458072613
 H         -4.5143514965        6.4226958295       -0.0207105733
 C         -5.1556734905        4.2655844010       -0.0844781799
 H         -6.2029216084        4.6125505528       -0.1118607978
 C         -2.3853027912        6.1217518669       -1.7874667805
 H         -2.7691555320        7.1489499931       -1.6976316217
 H         -2.2480670222        5.8437328688       -2.8403624660
 C         -2.4814958085        6.0802818762        1.7841714724
 H         -2.3888337117        5.7829180085        2.8366334997
 H         -2.9111406394        7.0893329622        1.6958343970
 O          0.0062055093        5.0455926341       -2.9240450833
 O         -0.1424870294        5.1352318744        3.0884749046
 N          1.1305927775        5.9432135186       -1.1302411908
 N         -1.0915143936        6.0454842724       -1.1679839359
 N          1.0613525811        5.9091658044        1.2880454354
 N         -1.1504279314        6.0777394226        1.2516150501
 C          0.0125089583        5.5942631655       -1.8582892356
 C         -0.0843367816        5.6236076898        1.9964596968
 C          0.8045041104        6.6458536258        0.0801440583
 H          1.3247883747        7.6186798496        0.1077468035
 C         -0.7461447110        6.7398439870        0.0425829948
 H         -1.1462576801        7.7680808762        0.0192797984
 C          2.4399562032        5.9432213081       -1.7210254304
 H          2.8932683521        6.9376237513       -1.5869151087
 H          2.3132339311        5.7117285287       -2.7863432399
 C          2.3580781343        5.7182953039        1.8670621991
 H          2.1814599475        5.3544955352        2.8874704099
 H          2.9034444253        6.6750051045        1.8781644476
 O          3.5246229149        3.7359233893       -3.1516119474
 O          3.0401999134        3.1222241412        2.8443162566
 N          4.7358259045        3.2291683986       -1.2634957726
 N          3.3209775900        4.9376660967       -1.2026816070
 N          4.5762784416        3.0078577018        1.1381994222
 N          3.1616760884        4.7290937670        1.2031569340
 C          3.8061881241        3.9273164892       -2.0032573274
 C          3.5206127068        3.5594112203        1.8372408051
 C          4.9815101083        3.8202379880        0.0233543138
 H          6.0452662336        4.0995008260        0.1203986635
 C          3.9909655046        5.0173541348        0.0657034427
 H          4.4672770911        6.0064061866        0.1834441132
 C          5.5802439545        2.2465182683       -1.8788856857
 H          5.2336541405        2.1598443690       -2.9162355989
 H          6.6290111327        2.5853141442       -1.8448950052
 C          5.4403268583        2.0524462964        1.7699341727
 H          6.4568878090        2.4763503512        1.8412569826
 H          5.0278460457        1.8619438272        2.7687876673
 O          4.3683888613       -0.1125644793       -2.9986944663
 O          4.7126148318       -0.4791003891        2.8689263231
 N          5.4439090750       -1.2861984925       -1.3363296223
 N          5.4996646500        0.9387406530       -1.2928202977
 N          5.7497969208       -1.4260521791        1.0496421624
 N          5.5026388929        0.7798370057        1.1108727669
 C          5.0084424935       -0.1473787916       -1.9867333027
 C          5.2378624488       -0.3858908675        1.7954631258
 C          6.2871871326       -0.9926654801       -0.2063813308
 H          7.2968335754       -1.4104192952       -0.3570601602
 C          6.2240804868        0.5559533331       -0.1155590561
 H          7.2044828558        1.0602034265       -0.0853960050
 C          5.4197548453       -2.5645598434       -1.9867331060
 H          6.4531557956       -2.9258189831       -2.1209477377
 H          4.9323942608       -2.4083617865       -2.9575916992
 C          5.9391272826       -2.7368662693        1.5972021072
 H          6.9782349947       -3.0531627073        1.4196473969
 H          5.7281194801       -2.6668858862        2.6716574230
 N          0.1399817210       -1.1788303508       -3.6066354691
 C          0.1534324273       -0.5293028321       -2.4340372425
 C          0.0363632033        0.9657570750       -2.6845721722
 C          0.0376695936        1.0126490635       -4.1894168447
 C         -0.0131594057        2.0904788411       -5.0434552978
 H         -0.0514137515        3.0990326517       -4.6630243929
 C         -0.0066124697        1.8403156014       -6.4095948507
 H         -0.0407169567        2.6663712679       -7.1031596730
 C          0.0450270422        0.5426754188       -6.8951049417
 H          0.0499453358        0.3729113029       -7.9615170545
 C          0.0927753831       -0.5473679396       -6.0393368319
 H          0.1378705729       -1.5485406094       -6.4378820852
 C          0.0874746215       -0.2931684009       -4.6789607034
 C          0.1360675763       -2.6073295052       -3.7549049604
 H         -0.6812148278       -3.0468037516       -3.1826002911
 H         -0.0166230488       -2.8618545314       -4.7983429885
 H          1.0841059437       -3.0406825524       -3.4340112826
 C         -1.2844600877        1.5710936244       -2.1898795625
 H         -2.1272756609        0.9776570635       -2.5377403239
 H         -1.3297347405        1.6451526435       -1.1064518105
 H         -1.3827349569        2.5696902532       -2.6072671713
 C          1.2499665475        1.7305294609       -2.1451808977
 H          2.1647031135        1.3140225230       -2.5624999016
 H          1.1742676711        2.7685632000       -2.4570577914
 H          1.3093686244        1.6831560429       -1.0602263779
 C          0.3462701318       -1.1668674537       -1.2151598321
 H          0.6245951093       -2.2126180611       -1.2370607330
 C          0.2180657822       -0.5490217155        0.0200568856
 H         -0.1805943023        0.4490623349        0.0216183112
 C          0.5525855680       -1.0884206923        1.2531360908
 H          1.0703978261       -2.0386563931        1.2719347580
 N          0.7167064054       -0.9601456049        3.6444007068
 C          0.2574325260       -0.4951086835        2.4739892760
 C         -0.6833711427        0.6716263839        2.7290567258
 C         -0.7094708914        0.7044990438        4.2338989230
 C         -1.4079847057        1.5235179425        5.0912068101
 H         -2.0740036160        2.2831763876        4.7133209897
 C         -1.2344717282        1.3377787628        6.4565985591
 H         -1.7729984606        1.9623192855        7.1526806828
 C         -0.3788913764        0.3588224904        6.9381740003
 H         -0.2603527396        0.2326218758        8.0040525233
 C          0.3300540722       -0.4671817678        6.0791483492
 H          0.9867833318       -1.2256040063        6.4750947606
 C          0.1526136751       -0.2796264742        4.7194375152
 C          1.6991708716       -1.9980538530        3.7874780453
 H          2.6008393068       -1.7483279084        3.2274387632
 H          1.9736603632       -2.0941704622        4.8325705948
 H          1.3107061335       -2.9589360003        3.4480567227
 C         -0.1426748271        2.0192107206        2.2318299271
 H          0.8800676712        2.1667546661        2.5719152964
 H         -0.1688055925        2.1051286986        1.1486877184
 H         -0.7540748901        2.8124622287        2.6537153108
 C         -2.0929690929        0.3932319689        2.1959125780
 H         -2.1079026409        0.3193955037        1.1109101081
 H         -2.4694534952       -0.5387517195        2.6130370373
 H         -2.7505298775        1.1987198595        2.5111194765
  200
       -360.83120166
 O          3.7718108763       -3.6467701267       -2.8282893990
 O          3.7121808979       -3.6045252981        3.0930007833
 N          3.6940995667       -5.1197236084       -1.0624143683
 N          5.2359561772       -3.5226523203       -1.0577316127
 N          3.6766711213       -5.1091951022        1.3544806045
 N          5.2195385815       -3.5129747742        1.3590052344
 C          4.1694079183       -4.0337534156       -1.7667181284
 C          4.1373027811       -4.0126686225        2.0497728168
 C          4.4226827701       -5.3633136404        0.1524426756
 H          4.8205507816       -6.3919005250        0.1600277383
 C          5.5018982216       -4.2462239022        0.1554389705
 H          6.5435704758       -4.6084176526        0.1642112324
 C          2.7500818573       -6.0378159180       -1.6316375166
 H          3.1336391471       -7.0634331296       -1.5257289029
 H          2.6442701919       -5.7638845082       -2.6891517245
 C          2.7377249689       -6.0271255916        1.9327672665
 H          3.1279479773       -7.0511565109        1.8383018961
 H          2.6275667263       -5.7427140610        2.9872492173
 O          0.4159306134       -5.0761630718       -2.9261498305
 O          0.3959546687       -5.0399393048        3.2013545612
 N         -0.7782141234       -5.7316605131       -1.0727393788
 N          1.4336183284       -5.9562529850       -1.0639233444
 N         -0.7859288178       -5.7265300256        1.3510738664
 N          1.4233315391       -5.9579924045        1.3619938645
 C          0.3656597942       -5.5122847822       -1.8117859446
 C          0.3521725348       -5.4968782620        2.0955658233
 C         -0.5192163827       -6.4568439708        0.1419373549
 H         -1.0769593424       -7.4101987419        0.1419126882
 C          1.0273793403       -6.6141741750        0.1475110885
 H          1.3837783940       -7.6595887649        0.1482110433
 C         -2.0723562655       -5.6201562602       -1.6812882147
 H         -1.8985685818       -5.3021676321       -2.7171890296
 H         -2.5795967007       -6.5985100043       -1.6507141629
 C         -2.0837810798       -5.6012578356        1.9470134599
 H         -1.9163349574       -5.2712088624        2.9803160956
 H         -2.5964653104       -6.5769645738        1.9241927594
 O         -2.9799711464       -3.1751717193       -2.8637385819
 O         -2.9701814728       -3.1279330481        3.0831477511
 N         -4.4297403121       -2.9932690457       -1.0879065245
 N         -2.9249762278       -4.6316682232       -1.0836343115
 N         -4.4387468448       -2.9832373260        1.3193635934
 N         -2.9253094912       -4.6157683251        1.3291676073
 C         -3.3801875873       -3.5439483603       -1.7955952530
 C         -3.3806015314       -3.5184136425        2.0273172081
 C         -4.7257900174       -3.7174215873        0.1178574604
 H         -5.7751163717       -4.0592089742        0.1152255648
 C         -3.6697227507       -4.8567769877        0.1246524433
 H         -4.0886496905       -5.8777221327        0.1308650344
 C         -5.3655855958       -2.1137903685       -1.7250869083
 H         -6.3486043215       -2.6129816383       -1.7893865225
 H         -4.9692774552       -1.9092660383       -2.7273233395
 C         -5.3879910580       -2.1218612450        1.9629641169
 H         -6.3651484461       -2.6334002847        2.0156584288
 H         -5.0000760594       -1.9236819364        2.9698680444
 O         -4.7776596758        0.4521757872       -2.8279698512
 O         -4.8660427973        0.4364585471        3.1125120472
 N         -5.9993282214        1.3289553846       -1.0905822065
 N         -5.5274385465       -0.8422121158       -1.0784532207
 N         -6.0021516441        1.3344943019        1.3265632078
 N         -5.5595409152       -0.8445059538        1.3316607673
 C         -5.3468090209        0.3308508108       -1.7793179642
 C         -5.3930908398        0.3254046899        2.0418827371
 C         -6.6209586752        0.8649576195        0.1172064548
 H         -7.6946051320        1.1183018159        0.1145834954
 C         -6.3062017408       -0.6561817507        0.1176610917
 H         -7.1938311052       -1.3109125998        0.1046678640
 C         -6.2031672366        2.6337827458       -1.6500404301
 H         -7.2571936882        2.9192912994       -1.5286697442
 H         -5.9310494909        2.5664194214       -2.7111157757
 C         -6.2243782137        2.6366929551        1.8905157607
 H         -7.2794841600        2.9143934575        1.7575064191
 H         -5.9651100026        2.5665800684        2.9547308030
 O         -3.9460573336        3.8258360288       -2.8848003041
 O         -4.0533336379        3.9189870275        3.1998299422
 N         -3.8214341265        5.2443923016       -1.0813306758
 N         -5.3621977304        3.6486095793       -1.0838536704
 N         -3.8408801413        5.2609471947        1.3454741203
 N         -5.3835764367        3.6634555325        1.3424887768
 C         -4.3157773590        4.1811742992       -1.8019226609
 C         -4.3727445927        4.2294766878        2.0877715462
 C         -4.5623404889        5.4973387000        0.1239726761
 H         -4.9648211972        6.5246717635        0.1132034741
 C         -5.6428582796        4.3785968033        0.1219811062
 H         -6.6835444026        4.7451239352        0.1100365427
 C         -2.8319711709        6.1182637331       -1.6424722881
 H         -3.1513930003        7.1624116799       -1.5202393436
 H         -2.7526266435        5.8503501027       -2.7037785072
 C         -2.8455337678        6.1362234713        1.8976564178
 H         -2.7701319136        5.8787915899        2.9619540387
 H         -3.1589635467        7.1812117914        1.7642533248
 O         -0.6021204922        4.7618348668       -2.8129166509
 O         -0.6027668188        4.8565118220        3.1279384601
 N          0.6626052970        5.5569417503       -1.0615039955
 N         -1.5232792032        5.9552408292       -1.0787024161
 N          0.6579814522        5.5899439656        1.3487350831
 N         -1.5345041171        5.9592017873        1.3382422458
 C         -0.5022317261        5.3360265200       -1.7648514732
 C         -0.5071990243        5.3853570783        2.0567133915
 C          0.4477089556        6.3293071943        0.1338590050
 H          1.0723159139        7.2384174560        0.1220540005
 C         -1.0830834831        6.5928242073        0.1296511342
 H         -1.3723214180        7.6573699283        0.1258125931
 C          1.9404642798        5.4392227679       -1.7052517284
 H          2.4066100428        6.4385441928       -1.7659214736
 H          1.7520645354        5.0385571772       -2.7089305662
 C          1.9391792562        5.4580304985        1.9818010919
 H          1.7514452273        5.0642480677        2.9884306955
 H          2.4202534275        6.4504606698        2.0351092776
 O          3.0833884349        3.0944906643       -2.8479642279
 O          3.0121564464        3.0672284011        3.0995981001
 N          4.5340410161        3.0794867138       -1.0622546083
 N          2.8490601693        4.5316208119       -1.0680856855
 N          4.5062950301        3.0701884699        1.3503015256
 N          2.8305567578        4.5359956284        1.3394027475
 C          3.4352298443        3.5023711022       -1.7770471864
 C          3.3939926490        3.4919161931        2.0462111782
 C          4.7304513539        3.8263015884        0.1496061944
 H          5.7381515416        4.2760357170        0.1624753171
 C          3.5596192319        4.8473137984        0.1408374561
 H          3.8693740564        5.9065482501        0.1412933733
 C          5.5510194477        2.2600835188       -1.6582646007
 H          5.2424990188        2.0791823763       -2.6958015022
 H          6.5128887115        2.7976173712       -1.6225503402
 C          5.5151850178        2.2587270542        1.9708513510
 H          6.4739064428        2.8029071100        1.9554064386
 H          5.1851466631        2.0770200521        3.0017698863
 O          5.0875202178       -0.2407201162       -2.9104076987
 O          5.0365811720       -0.2421520920        3.2173030568
 N          5.9951327364       -1.2351017528       -1.0488354128
 N          5.7006946750        0.9685700992       -1.0524166479
 N          5.9926614037       -1.2325750542        1.3770794913
 N          5.6859653972        0.9675844346        1.3714676270
 C          5.5193427709       -0.1796577095       -1.7948818596
 C          5.4939470113       -0.1797535062        2.1125403569
 C          6.6373996963       -0.8113145110        0.1650655341
 H          7.6939641125       -1.1331622752        0.1664838597
 C          6.4292801267        0.7292824384        0.1641447610
 H          7.3637752470        1.3180544157        0.1697912389
 C          6.1222378159       -2.5457752539       -1.6216685951
 H          7.1602135616       -2.8946601809       -1.5159030515
 H          5.8462313879       -2.4450022871       -2.6791554913
 C          6.1041141155       -2.5460698181        1.9432326623
 H          7.1408223478       -2.9015192964        1.8499125101
 H          5.8136873822       -2.4494604351        2.9973784159
 N         -0.9550155377        0.9171214714       -4.1210241675
 C         -0.4434208636        0.4226972599       -2.9837409237
 C          0.6248305205       -0.6038995853       -3.3125221865
 C          0.6003211042       -0.5826117374       -4.8164487905
 C          1.3413572133       -1.2982027000       -5.7288232596
 H          2.0816236741       -2.0111675989       -5.4014745953
 C          1.1101782392       -1.0776559073       -7.0803789191
 H          1.6775896468       -1.6260744778       -7.8165900383
 C          0.1575796356       -0.1603529856       -7.4965382711
 H         -0.0061550790       -0.0047270134       -8.5523848878
 C         -0.5929905621        0.5647385436       -6.5835766120
 H         -1.3288619688        1.2730584944       -6.9303790030
 C         -0.3586295693        0.3411966893       -5.2374782150
 C         -1.9866283399        1.9153363111       -4.1910012284
 H         -2.9012601259        1.5610668665       -3.7130190529
 H         -1.6640397423        2.8395784066       -3.7089902919
 H         -2.2078418169        2.1327435375       -5.2306013254
 C          2.0135792972       -0.1765672644       -2.8230973525
 H          2.7592452362       -0.8652078861       -3.2102349478
 H          2.2535876934        0.8239935964       -3.1758642044
 H          2.0772215093       -0.1782746147       -1.7388211832
 C          0.2592716967       -2.0087922259       -2.8199176614
 H         -0.7321110822       -2.2908562170       -3.1674082658
 H          0.9767629551       -2.7248455094       -3.2106333176
 H          0.2700850134       -2.0720945423       -1.7356548779
 C         -0.8750581699        0.8375476565       -1.7324347651
 H         -1.6535447119        1.5882083686       -1.7042682506
 C         -0.3936513392        0.3734060605       -0.5184538447
 H          0.3794270259       -0.3729411564       -0.5338291151
 C         -0.8504776692        0.8166517639        0.7134407348
 H         -1.6300243468        1.5679546928        0.6839579067
 N         -0.8900018431        0.8687571849        3.1189645368
 C         -0.4087083617        0.3964681477        1.9598844519
 C          0.6665556780       -0.6418124904        2.2550249678
 C          0.6800316631       -0.6444941768        3.7617516959
 C          1.4384591561       -1.3702302202        4.6521319179
 H          2.1738180018       -2.0833047461        4.3147582211
 C          1.2268769241       -1.1554551438        6.0083373059
 H          1.8078284676       -1.7105517309        6.7285210621
 C          0.2831470106       -0.2410138225        6.4518590590
 H          0.1407891694       -0.0952563287        7.5122626507
 C         -0.4842529458        0.4931223723        5.5601221034
 H         -1.2167098864        1.2026730481        5.9089549362
 C         -0.2666392368        0.2733064955        4.2122565499
 C         -1.9106272115        1.8569018691        3.3185752359
 H         -1.5101015088        2.7027082707        3.8791268696
 H         -2.2828401118        2.2304032894        2.3717507012
 H         -2.7510540046        1.4253769169        3.8642932084
 C          0.2817440609       -2.0423512313        1.7627600881
 H          1.0306865105       -2.7486687966        2.1112520337
 H         -0.6768929978       -2.3323109331        2.1878214195
 H          0.2163955684       -2.0974820498        0.6792721368
 C          2.0508655192       -0.2157902077        1.7511951583
 H          2.7824969769       -0.9397526521        2.1001409242
 H          2.0979171159       -0.1559523438        0.6670269290
 H          2.3123412893        0.7543929815        2.1684838594
  200
       -360.83059233
 O          3.6956614152       -3.4554603327       -2.8255183403
 O          3.8022750382       -3.3276555338        3.2204951458
 N          3.4553761454       -4.8218976266       -0.9907434845
 N          5.1281051611       -3.3547759500       -1.0309481903
 N          3.4718206972       -4.7302270289        1.4273880437
 N          5.1924441734       -3.3294672962        1.3906555035
 C          4.0390447836       -3.8187759311       -1.7357564096
 C          4.1035066161       -3.7295585062        2.1336414761
 C          4.1725853236       -5.0935223769        0.2254393298
 H          4.4707133569       -6.1557188785        0.2623019669
 C          5.3577339111       -4.0892436137        0.1841915541
 H          6.3580368488       -4.5555639516        0.1626750495
 C          2.5137674929       -5.7344135282       -1.5764769731
 H          2.9003366844       -6.7620784995       -1.4801387197
 H          2.4120129111       -5.4528270990       -2.6322253690
 C          2.4488302950       -5.5245137429        2.0411137319
 H          2.7709235110       -6.5779026204        2.0801515240
 H          2.3150349524       -5.1178180823        3.0518045738
 O          0.1280023407       -4.9758811433       -2.9357709620
 O          0.0749079529       -4.2767470586        3.0352587953
 N         -1.0263707494       -5.6108746133       -1.0523683945
 N          1.1939308401       -5.6655526992       -1.0173171449
 N         -1.0535202962       -5.3584936305        1.3489170047
 N          1.1723166874       -5.4496983339        1.3885157080
 C          0.1032518323       -5.3472496147       -1.7972294685
 C          0.0683893318       -4.9338988891        2.0335424900
 C         -0.7289803911       -6.1953041104        0.2256547830
 H         -1.2242998732       -7.1769952186        0.3234813414
 C          0.8241455744       -6.2458804098        0.2452965930
 H          1.2521043438       -7.2589609736        0.3404576437
 C         -2.3285273389       -5.6101143933       -1.6528521287
 H         -2.1813835011       -5.3075983736       -2.6971935356
 H         -2.7611253974       -6.6226164211       -1.5955282828
 C         -2.3380734239       -5.3603559112        1.9881847747
 H         -2.1965917231       -4.9287205814        2.9871496531
 H         -2.7048036804       -6.3986451844        2.0590033170
 O         -3.3580006676       -3.2150007288       -2.8478438183
 O         -3.7073705223       -3.1247712581        3.1031515957
 N         -4.8837085455       -3.1673921941       -1.1270193835
 N         -3.2514171076       -4.6763228010       -1.0724202097
 N         -5.1013360891       -3.2128379103        1.2767510944
 N         -3.3275927733       -4.5504428888        1.3369173868
 C         -3.7658855645       -3.6227175248       -1.7982267663
 C         -3.9967882428       -3.5620426209        2.0257025863
 C         -5.1881495924       -3.9439415608        0.0451135522
 H         -6.1820918706       -4.4132210463       -0.0515845585
 C         -3.9993719889       -4.9397474402        0.1243995463
 H         -4.2885683997       -6.0035382609        0.1690728449
 C         -5.8200773022       -2.2835663928       -1.7564121382
 H         -6.8084914158       -2.7676228159       -1.8043181338
 H         -5.4300809602       -2.0879335524       -2.7634645604
 C         -6.1708295915       -2.4272732966        1.8215875959
 H         -7.1241500417       -2.9506180799        1.6546970994
 H         -5.9672141380       -2.3123620661        2.8937545506
 O         -4.9538841580        0.2209437515       -2.7776476226
 O         -5.6626437181       -0.0028676339        3.2250930571
 N         -6.1299535980        1.2103233687       -1.0702743202
 N         -5.9526203134       -1.0063421402       -1.1110239025
 N         -6.3492150290        1.1194398478        1.3402593495
 N         -6.2544087398       -1.0963879470        1.2905488032
 C         -5.5866468334        0.1504434531       -1.7607300253
 C         -6.0218484004        0.0060932925        2.0822281508
 C         -6.9135584736        0.7921207528        0.0587427150
 H         -7.9382311533        1.1936282448       -0.0203998798
 C         -6.8176503381       -0.7586875593        0.0128067516
 H         -7.7820281425       -1.2760042306       -0.1278445226
 C         -6.1673360030        2.5321931467       -1.6310883296
 H         -7.1888632345        2.9297356148       -1.5464212185
 H         -5.8647134691        2.4429119584       -2.6823550752
 C         -6.3173665804        2.4336167737        1.9149949639
 H         -7.2911416661        2.9242639356        1.7769215898
 H         -6.0969953387        2.2881635521        2.9802199819
 O         -3.8435810915        3.6380149785       -2.8445262904
 O         -3.7940555329        3.0554608475        3.1140483677
 N         -3.5827135874        4.9174789965       -0.9536143384
 N         -5.2410403578        3.4465894805       -1.0300573402
 N         -3.5013426847        4.6081786438        1.4425548417
 N         -5.2874501804        3.2819895189        1.3825255897
 C         -4.1672646339        3.9458623886       -1.7316346947
 C         -4.1417704505        3.5739474699        2.0901718301
 C         -4.2447471978        5.0937291748        0.3080706605
 H         -4.5176195107        6.1528466165        0.4520566946
 C         -5.4500014108        4.1161552591        0.2264778838
 H         -6.4413130333        4.5998498601        0.2409460292
 C         -2.6048006646        5.8177069327       -1.4939565701
 H         -2.9497349010        6.8540804662       -1.3525507220
 H         -2.5180488431        5.5757295989       -2.5605583719
 C         -2.4848790117        5.3714945266        2.1126877784
 H         -2.3315236213        4.8945441058        3.0891250619
 H         -2.8345758584        6.4105601627        2.2353519742
 O         -0.2754273859        4.7722230158       -2.7871038759
 O         -0.0530094357        4.2698250278        3.1086299472
 N          0.9217291101        5.5305180692       -0.9721729550
 N         -1.2938803960        5.6761287627       -0.9345808916
 N          1.0165453681        5.4299771567        1.4343881651
 N         -1.2096586089        5.3757382452        1.4554611914
 C         -0.2212743819        5.2454692908       -1.6877349156
 C         -0.0768924991        4.9288860767        2.1086448422
 C          0.6488082000        6.1929538027        0.2763251829
 H          1.1324691101        7.1842269920        0.2998295841
 C         -0.9027323439        6.2221380385        0.3324080618
 H         -1.3441361268        7.2237096941        0.4717965922
 C          2.2113902943        5.5313215133       -1.6014070243
 H          2.6176020559        6.5569857968       -1.5984658694
 H          2.0541449782        5.1778898338       -2.6283311883
 C          2.3148592890        5.4977752527        2.0422246752
 H          2.2127714346        5.1182982022        3.0668391211
 H          2.6510339155        6.5479928650        2.0458037802
 O          3.3494178782        3.2241799470       -2.7972822189
 O          3.7710716676        3.3982403977        3.2707802313
 N          4.8540823777        3.1901053247       -1.0570936327
 N          3.1666352747        4.6446404038       -1.0008278745
 N          5.0399909296        3.2899044397        1.3570654087
 N          3.3071023883        4.6748228054        1.4143159067
 C          3.7335878959        3.6225237225       -1.7344182647
 C          3.9960421620        3.7280500710        2.1419676851
 C          5.1340739126        3.9884417575        0.1071633913
 H          6.1263421338        4.4635531225        0.0113124270
 C          3.9411659727        4.9831447114        0.1611728042
 H          4.2294951204        6.0487163935        0.1299899375
 C          5.8345521402        2.3624193217       -1.7057899902
 H          5.4812054232        2.2038574401       -2.7328539692
 H          6.8072817598        2.8791193019       -1.6988611961
 C          6.0507251173        2.4180753828        1.8789205601
 H          7.0413508019        2.8785252585        1.7454219009
 H          5.8181124672        2.2869437902        2.9435780590
 O          5.1779849705       -0.1271729143       -2.9283890862
 O          5.1493686327       -0.0096434701        3.0812287402
 N          6.1222080188       -1.1586810888       -1.1061615897
 N          5.9818985583        1.0577595550       -1.1274871719
 N          6.1234663207       -1.1113781586        1.3138648075
 N          6.0567423827        1.1094161375        1.2896079910
 C          5.6771869205       -0.0812886718       -1.8399557505
 C          5.6921307663       -0.0055317549        2.0131828674
 C          6.8065501979       -0.7707541608        0.0962203623
 H          7.8287278158       -1.1864254629        0.1034131050
 C          6.7351411064        0.7812789116        0.0673248489
 H          7.7148279498        1.2874093052        0.0268298551
 C          6.1003332378       -2.4898154808       -1.6404379139
 H          7.0994426809       -2.9394979154       -1.5427280105
 H          5.8133395814       -2.3929408788       -2.6953505775
 C          6.1586294291       -2.4123026984        1.9197720340
 H          7.1672106275       -2.8369392194        1.8107943880
 H          5.9009356636       -2.2728143222        2.9776351473
 N         -1.0973347548        0.5994522472       -4.2338749913
 C         -0.5162013205        0.2617187008       -3.0726463619
 C          0.7870259340       -0.4661617554       -3.3513722504
 C          0.8018537642       -0.4770198173       -4.8555775080
 C          1.7222027298       -1.0041679819       -5.7323309907
 H          2.6031579364       -1.5095964775       -5.3693116240
 C          1.4830293244       -0.8717444391       -7.0939585010
 H          2.1882597765       -1.2774476325       -7.8030181976
 C          0.3471273181       -0.2242732793       -7.5549303241
 H          0.1808011432       -0.1323635368       -8.6177874018
 C         -0.5852309985        0.3089899692       -6.6780202352
 H         -1.4631372093        0.8060271182       -7.0599015881
 C         -0.3425180829        0.1735352074       -5.3217509717
 C         -2.3340447165        1.3210667648       -4.3521319143
 H         -2.2682883263        2.2856037284       -3.8470887317
 H         -2.5494366490        1.4960571117       -5.4012150431
 H         -3.1584847373        0.7546048270       -3.9170047202
 C          2.0254122971        0.2804197479       -2.8430509304
 H          2.9168425471       -0.1766764179       -3.2633857954
 H          2.0013986922        1.3228716807       -3.1507534894
 H          2.1128593100        0.2432861673       -1.7612214283
 C          0.7405552313       -1.9084636544       -2.8309570251
 H          1.6621067157       -2.4183054252       -3.0977923873
 H          0.6209405664       -1.9388508825       -1.7512041010
 H         -0.0908024712       -2.4475950823       -3.2790527823
 C         -1.1065540466        0.5008042016       -1.8404780799
 H         -2.1130250690        0.8971221981       -1.8387679386
 C         -0.5096743594        0.2446712900       -0.6155717151
 H          0.5192774619       -0.0655684248       -0.6181886741
 C         -1.1444966748        0.3416765588        0.6126178835
 H         -2.2002298950        0.5823534518        0.5979792891
 N         -1.2346641201        0.0769392303        2.9979220223
 C         -0.5463393755        0.1442385385        1.8506167992
 C          0.9432808897        0.0510460963        2.1557585017
 C          0.9364554830        0.0124364040        3.6630147985
 C          1.9759990022       -0.0407327539        4.5635816418
 H          3.0039967950       -0.0508834436        4.2378329989
 C          1.6607845932       -0.0758533260        5.9162439461
 H          2.4569745115       -0.1136535873        6.6434654760
 C          0.3426468819       -0.0609324814        6.3466692011
 H          0.1277898223       -0.0864483669        7.4045427520
 C         -0.7097064093       -0.0124209823        5.4448524459
 H         -1.7323950803        0.0059804657        5.7848565549
 C         -0.3872187180        0.0209121935        4.1007423933
 C         -2.6610938099        0.0197275170        3.1435019813
 H         -3.1233368756       -0.2977722988        2.2128233004
 H         -2.9194789410       -0.7164525944        3.9033799223
 H         -3.0655372526        0.9911033198        3.4355341779
 C          1.5853965490       -1.2476943111        1.6472322626
 H          2.5830926727       -1.3252338573        2.0719571833
 H          1.0092442025       -2.1053325724        1.9884825486
 H          1.6628630904       -1.2800374809        0.5635043950
 C          1.7051278385        1.2908109824        1.6741048705
 H          1.6724657109        1.3957004022        0.5920512374
 H          1.2757300621        2.1825664873        2.1265070211
 H          2.7397994990        1.2122551849        1.9976786408
  200
       -360.83056818
 O          3.6777901357       -3.6178723312       -2.7614900898
 O          3.9736087317       -4.0127263903        3.2781829654
 N          3.5719048191       -5.1315140065       -1.0369030616
 N          5.1744521207       -3.5921483920       -1.0182376384
 N          3.6773747977       -5.2769651259        1.3802061775
 N          5.2664176941       -3.7281014827        1.3989896805
 C          4.0798904044       -4.0495886648       -1.7174378241
 C          4.2554145180       -4.2900980035        2.1474234317
 C          4.3484388979       -5.4731961598        0.1240988234
 H          4.7129673509       -6.5116068393        0.0453042222
 C          5.4660777081       -4.3924216321        0.1399007681
 H          6.4930898412       -4.7909336566        0.0776703557
 C          2.5882780942       -5.9875538633       -1.6393290243
 H          2.9385360517       -7.0293938982       -1.5942485766
 H          2.4775019030       -5.6534259263       -2.6788443447
 C          2.6770900557       -6.1529582380        1.9217606982
 H          2.9830855495       -7.1985430646        1.7725562973
 H          2.6092397278       -5.9101360849        2.9898861222
 O          0.2585772107       -4.8188760128       -2.7970662816
 O          0.4501226137       -4.8626512670        3.1690279660
 N         -0.9207055134       -5.6507771027       -1.0026044716
 N          1.2879150341       -5.8934209399       -1.0448770841
 N         -0.8287479388       -5.6113496776        1.4091330342
 N          1.3661409732       -5.9613516745        1.3690049277
 C          0.2143212274       -5.3659075949       -1.7325134568
 C          0.3434973615       -5.3949811928        2.1006317377
 C         -0.6342061883       -6.3752080052        0.2053923758
 H         -1.2231933238       -7.3074482731        0.2420281815
 C          0.9047283669       -6.5799570577        0.1576761204
 H          1.2324355338       -7.6328427291        0.1184781267
 C         -2.2235352156       -5.5922938234       -1.6027205816
 H         -2.0799193643       -5.2600207166       -2.6384676201
 H         -2.6784216245       -6.5968712480       -1.5733556349
 C         -2.1022130739       -5.4588768899        2.0528711670
 H         -1.8972510417       -5.0555005324        3.0525659188
 H         -2.5951151659       -6.4438148202        2.1221123028
 O         -3.3943310657       -3.3192963918       -2.8526841616
 O         -3.0455497140       -2.9903548838        3.1119070140
 N         -4.7215687272       -3.1082119821       -0.9846397725
 N         -3.1174513302       -4.6480184874       -0.9976893962
 N         -4.6090786896       -3.0065260336        1.4242770474
 N         -2.9881614303       -4.5333832585        1.4076993581
 C         -3.6937676406       -3.6359477234       -1.7365745091
 C         -3.4849745699       -3.4421465565        2.0931589549
 C         -4.9063699931       -3.7980178817        0.2634245665
 H         -5.9309000823       -4.2033984190        0.3285944794
 C         -3.7812263786       -4.8695645426        0.2568684631
 H         -4.1354379047       -5.9127041059        0.3258364470
 C         -5.7101547023       -2.2475267572       -1.5704411844
 H         -6.6994294405       -2.7292629186       -1.5000651470
 H         -5.4168985907       -2.1079823144       -2.6187269637
 C         -5.5688807616       -2.1492591229        2.0594414323
 H         -6.5440192293       -2.6627926526        2.0920448994
 H         -5.1966042459       -1.9512278653        3.0728401585
 O         -5.0972112447        0.2148913169       -2.8590257214
 O         -4.9895632792        0.3663143105        3.2309969651
 N         -5.9792736942        1.2781876266       -1.0249018261
 N         -5.7785108574       -0.9371068108       -0.9875348387
 N         -5.9810661813        1.3359147177        1.3984588856
 N         -5.7202313843       -0.8688580560        1.4329244825
 C         -5.5433440568        0.1893949763       -1.7466599341
 C         -5.4815315088        0.2892884568        2.1422887957
 C         -6.6383639455        0.9054492259        0.1975059127
 H         -7.6835727101        1.2614641828        0.1883689220
 C         -6.4790296328       -0.6403565224        0.2333274939
 H         -7.4306822085       -1.1991150724        0.2708277315
 C         -6.0569104340        2.5818383742       -1.6231085435
 H         -7.0812015999        2.9705316147       -1.5247667813
 H         -5.7845079169        2.4517600761       -2.6783303906
 C         -6.0527850155        2.6632825779        1.9362178919
 H         -7.0761764968        3.0502606220        1.8253802041
 H         -5.7737185744        2.5812716468        2.9947004465
 O         -3.6825969484        3.5754258749       -2.8595020800
 O         -3.6647483719        3.6919925782        3.1096647815
 N         -3.5001858167        5.0408207912       -1.0951905117
 N         -5.1344398417        3.5361598289       -1.0777977064
 N         -3.5341247768        5.1300384153        1.3205746772
 N         -5.1291521480        3.5856960441        1.3403849460
 C         -4.0465617247        3.9858899762       -1.7938240038
 C         -4.0491677478        4.0750441243        2.0417244893
 C         -4.2425994310        5.3660504522        0.0938084489
 H         -4.5944913704        6.4107096255        0.0506781880
 C         -5.3716591858        4.2991708058        0.1166850988
 H         -6.3959542517        4.7088384219        0.1100957949
 C         -2.5071316081        5.8967535617       -1.6792338049
 H         -2.8625241438        6.9386317806       -1.6495200482
 H         -2.3722597000        5.5570709929       -2.7142144695
 C         -2.5960279844        6.0470411705        1.9015822426
 H         -2.5153702773        5.7848100534        2.9643943778
 H         -2.9684889954        7.0746233356        1.7752458315
 O         -0.1288417833        4.8864262351       -2.8590224972
 O         -0.2895020936        5.0664925008        3.2472706297
 N          1.0052277265        5.6614534962       -1.0167344277
 N         -1.2150353711        5.8139573703       -1.0559537767
 N          0.9347405474        5.6958586309        1.4039876253
 N         -1.2708710717        5.9464348850        1.3641174934
 C         -0.1173810052        5.3738941038       -1.7650276814
 C         -0.2194747462        5.4937763920        2.1311520882
 C          0.6994954920        6.4039624493        0.1745445511
 H          1.2467816190        7.3633033492        0.1758870485
 C         -0.8478305600        6.5426691322        0.1296444791
 H         -1.2152936918        7.5821615000        0.0647529690
 C          2.3136122936        5.5905878641       -1.6007427417
 H          2.7875468357        6.5849537387       -1.5562523181
 H          2.1741717526        5.2704353729       -2.6411390695
 C          2.2195726295        5.5656018353        2.0269945092
 H          2.0262157144        5.2276596216        3.0531633127
 H          2.7334320576        6.5409646406        2.0253032855
 O          3.3704796579        3.2213116645       -2.8047972551
 O          3.0190669113        3.0379469912        3.1179541656
 N          4.7467300400        3.0465308277       -0.9701327074
 N          3.1833682570        4.6254705793       -0.9908868352
 N          4.5793928726        2.9452537407        1.4306289683
 N          3.0763657745        4.5876866533        1.4186970654
 C          3.7079173683        3.5740335207       -1.7107817686
 C          3.4876075431        3.4626732881        2.1004767802
 C          4.9422933334        3.7265492464        0.2790061207
 H          5.9837607181        4.0809191103        0.3656432218
 C          3.8706746395        4.8505979076        0.2519679004
 H          4.2741639853        5.8770103418        0.2863537150
 C          5.7232653231        2.1811679990       -1.5615145755
 H          5.4227160505        2.0400962495       -2.6071876587
 H          6.7164811883        2.6562407927       -1.4998068196
 C          5.4791122565        2.0409618773        2.0858637907
 H          6.4681734887        2.5203452379        2.1853547938
 H          5.0482842315        1.8305640686        3.0729157789
 O          5.0473556523       -0.2855546787       -2.8175747040
 O          4.8015406474       -0.5124512643        3.1473170340
 N          6.0141354157       -1.3363416584       -1.0174379036
 N          5.7924127830        0.8718909196       -0.9767782604
 N          5.9787329898       -1.4258412172        1.3978053480
 N          5.6348474262        0.7722121401        1.4306206789
 C          5.5369910138       -0.2550477048       -1.7225011400
 C          5.3845376815       -0.4030289570        2.1053100982
 C          6.6511008293       -0.9635722116        0.2168897833
 H          7.7022352463       -1.2984543232        0.2197939595
 C          6.4549330542        0.5771293960        0.2640493086
 H          7.3881521389        1.1594690180        0.3475119840
 C          6.0839305684       -2.6451667907       -1.5993830236
 H          7.1106039151       -3.0301110244       -1.5161780037
 H          5.7898171995       -2.5294241309       -2.6504925958
 C          6.1444694488       -2.7393936974        1.9556401338
 H          7.1892273276       -3.0555909220        1.8251291765
 H          5.8835523993       -2.6704414389        3.0194075556
 N          0.8998051437       -0.8592669457        2.9177063346
 C          0.4689884767       -0.3261839521        1.7659765403
 C         -0.6173101542        0.6995735325        2.0682823117
 C         -0.6502746791        0.6667914799        3.5753961153
 C         -1.4094520073        1.3827856525        4.4730590198
 H         -2.1272894331        2.1184708871        4.1467578081
 C         -1.2207766242        1.1316985018        5.8263845740
 H         -1.8014059245        1.6813168785        6.5508403072
 C         -0.2996295523        0.1904821238        6.2606825199
 H         -0.1729788736        0.0185001973        7.3191070695
 C          0.4662011976       -0.5366775966        5.3620090842
 H          1.1849890883       -1.2633290838        5.7039426767
 C          0.2706346327       -0.2815783449        4.0172355875
 C          1.8577441223       -1.9141925838        3.0870459817
 H          2.8059005250       -1.5208451300        3.4595775577
 H          1.4727514299       -2.6470700953        3.7958756618
 H          2.0307884550       -2.4290387370        2.1467097934
 C         -0.2277394096        2.1065796474        1.5997607894
 H          0.7058976601        2.4046669189        2.0724596105
 H         -0.1076744811        2.1616420838        0.5204495451
 H         -1.0005484958        2.8045620090        1.9115008680
 C         -1.9992652225        0.2843888786        1.5447111618
 H         -2.2331367842       -0.7255411056        1.8756082478
 H         -2.7422654462        0.9558388449        1.9677667766
 H         -2.0656664626        0.3267965398        0.4607378898
 C          0.9958960779       -0.6576723871        0.5245892384
 H          1.8604802595       -1.3094808469        0.5033775672
 C          0.5090159378       -0.2438554802       -0.7055671015
 H         -0.3735846767        0.3691651060       -0.7118654965
 C          1.0707067182       -0.5838906992       -1.9268068184
 H          1.9850740645       -1.1616048363       -1.9152635545
 N          1.1381044243       -0.5864570329       -4.3207256437
 C          0.5386435608       -0.2582144146       -3.1657085911
 C         -0.7783000927        0.4371838992       -3.4595846648
 C         -0.7855054610        0.4330128107       -4.9636744426
 C         -1.7164238984        0.9227888160       -5.8508657762
 H         -2.6150964008        1.4033843476       -5.4978365168
 C         -1.4679421801        0.7802923499       -7.2097852431
 H         -2.1822605318        1.1551576602       -7.9266775105
 C         -0.3115151511        0.1607799525       -7.6579012188
 H         -0.1380786941        0.0601808043       -8.7188082113
 C          0.6316095302       -0.3349185794       -6.7705445187
 H          1.5235182031       -0.8137737131       -7.1431163087
 C          0.3792196673       -0.1901595663       -5.4169033460
 C          2.3988572435       -1.2674917252       -4.4272363606
 H          3.1887928735       -0.7011757295       -3.9320500161
 H          2.3439742414       -2.2580568658       -3.9736903757
 H          2.6587320624       -1.3795358638       -5.4749353645
 C         -1.9687912932       -0.3822649220       -2.9462655416
 H         -1.9488282066       -1.3881109216       -3.3596169894
 H         -1.9622212400       -0.4650667129       -1.8632776818
 H         -2.8958055719        0.0934604677       -3.2528220062
 C         -0.8205947248        1.8853480703       -2.9596632583
 H         -0.8096206387        1.9452731866       -1.8758719564
 H          0.0298568810        2.4458412841       -3.3395728930
 H         -1.7306429026        2.3633324279       -3.3117413541
  200
       -360.83000758
 O          3.0637866351       -3.1584846841       -2.8738566538
 O          3.3831965192       -3.5782092380        3.1518364237
 N          3.1128980927       -4.6977288330       -1.1649282882
 N          4.5407153665       -2.9873173880       -1.1214575351
 N          3.2380164672       -4.8571926023        1.2460059084
 N          4.6563607516       -3.1490930592        1.2862708534
 C          3.5041614740       -3.5577623750       -1.8324769351
 C          3.7006135168       -3.8173582284        2.0226205435
 C          3.9259349361       -4.9665901042       -0.0094499472
 H          4.3980872904       -5.9605239168       -0.1008286428
 C          4.9220169418       -3.7741160801        0.0206240225
 H          5.9859983731       -4.0605702031       -0.0509694793
 C          2.2961398928       -5.6933882924       -1.8034275353
 H          2.8437623272       -6.6493619572       -1.8236664451
 H          2.0973973946       -5.3341003968       -2.8212837377
 C          2.4075058162       -5.8855046860        1.8015139735
 H          2.9058939163       -6.8616288606        1.6907377737
 H          2.2741009047       -5.6302717059        2.8606693556
 O         -0.2365548124       -5.1481996918       -2.9753451378
 O         -0.0518131389       -5.1550546446        3.0492996866
 N         -1.1920897134       -6.1378213092       -1.1353386847
 N          1.0137495321       -5.8880710117       -1.1916268820
 N         -1.1152127078       -6.1734739317        1.2845988463
 N          1.0959240837       -5.9577036437        1.2246572968
 C         -0.1505454160       -5.6414006525       -1.8871915791
 C         -0.0284319498       -5.6795259200        1.9728004621
 C         -0.7516954210       -6.8160123324        0.0525104364
 H         -1.1079911159       -7.8605530090        0.0480588691
 C          0.7935760614       -6.6552193440        0.0058033702
 H          1.3540316027       -7.6048104227       -0.0405000568
 C         -2.5352218465       -6.1572471178       -1.6381179274
 H         -2.4710507658       -5.8532337936       -2.6908024250
 H         -2.9477899698       -7.1724193393       -1.5443220201
 C         -2.4028485882       -6.2871550137        1.9086879848
 H         -2.2561697559       -6.0541288144        2.9711172762
 H         -2.7834085649       -7.3096729977        1.7761303176
 O         -3.5578845910       -3.7309212453       -2.7395904049
 O         -3.3243141509       -3.9452894243        3.2401015597
 N         -4.9566225368       -3.6221206198       -0.9170220338
 N         -3.4182890825       -5.2242044010       -0.9943451668
 N         -4.7925983952       -3.6455208267        1.4955675345
 N         -3.3746289944       -5.3512851940        1.4241442529
 C         -3.9184436393       -4.1299535870       -1.6692834116
 C         -3.7617321263       -4.2621052727        2.1702011728
 C         -5.1738851926       -4.3514529600        0.2994958668
 H         -6.2255592793       -4.6780850029        0.3669664246
 C         -4.1385226026       -5.5070683995        0.2192223789
 H         -4.5767273659       -6.5186809826        0.1755858520
 C         -5.8881043136       -2.6752442290       -1.4568577287
 H         -6.9117981813       -3.0502621634       -1.3041168129
 H         -5.6610021850       -2.5772720031       -2.5260607885
 C         -5.5821415612       -2.6278649044        2.1276326082
 H         -6.6362495789       -2.9461829767        2.1586469114
 H         -5.1770342957       -2.5117632758        3.1413411488
 O         -5.0711724855       -0.3367091884       -2.8432625706
 O         -4.3592750400       -0.2807196708        3.1990224237
 N         -5.5906160363        0.8552533933       -0.9465892702
 N         -5.7707894342       -1.3561415873       -0.9058823740
 N         -5.3067724515        0.8825866860        1.4550634968
 N         -5.4967835543       -1.3381775186        1.5006485758
 C         -5.4103355407       -0.2876229982       -1.6956945923
 C         -4.9645716609       -0.2537303956        2.1660989068
 C         -6.1703390776        0.5922342205        0.3412688239
 H         -7.1267463476        1.1337842184        0.4485268201
 C         -6.2969663008       -0.9562780263        0.3696136491
 H         -7.3283010175       -1.3323696203        0.4898920018
 C         -5.5495468503        2.1488018787       -1.5621918258
 H         -6.5428000875        2.6231257432       -1.4964680313
 H         -5.2671175194        1.9780306197       -2.6085334386
 C         -5.2404618392        2.1728974208        2.0808518436
 H         -6.2595635137        2.5887049615        2.1652674863
 H         -4.8007686401        2.0198377986        3.0747309886
 O         -3.1093436516        3.0503477113       -2.7767782861
 O         -2.9607343045        3.5002210478        3.1633211303
 N         -2.9861954075        4.5920646890       -1.0732237602
 N         -4.5729834812        3.0367270645       -1.0014501070
 N         -3.0302491881        4.8740348246        1.3209535246
 N         -4.3972379395        3.1196186117        1.4046131355
 C         -3.4966715013        3.4908625324       -1.7320322382
 C         -3.3975063041        3.7840304191        2.0839320378
 C         -3.7579817426        4.9522267607        0.0877332525
 H         -4.1964227074        5.9572355385       -0.0360652866
 C         -4.7895288764        3.7974069208        0.1945600638
 H         -5.8426689085        4.1202102157        0.2582212922
 C         -2.1033982669        5.5008274768       -1.7441183978
 H         -2.6067778345        6.4738454716       -1.8760361921
 H         -1.8750621637        5.0460651204       -2.7163364569
 C         -2.2741958968        5.9660221525        1.8633406568
 H         -2.1305043475        5.7595124319        2.9311833539
 H         -2.8385297351        6.9007299167        1.7176696003
 O          0.4684953201        4.7398070182       -2.6965524563
 O          0.1931563874        5.6787648801        3.2499471685
 N          1.3396562864        6.1170141634       -1.0773073563
 N         -0.8484707720        5.7090122854       -1.0766735080
 N          1.2416116469        6.3826282657        1.3289566946
 N         -0.9590357847        6.1079510068        1.3069321996
 C          0.3378826905        5.4251137790       -1.7211729597
 C          0.1658924358        5.9940127445        2.0941098162
 C          0.8586346663        6.8838464130        0.0355361120
 H          1.1646445548        7.9386007163       -0.0687862855
 C         -0.6765451961        6.6453919684        0.0046015072
 H         -1.2794196581        7.5518126232       -0.1746458328
 C          2.6429942236        6.2797613646       -1.6609251688
 H          2.9549998629        7.3267195684       -1.5486143388
 H          2.5637410787        6.0029377703       -2.7199317495
 C          2.5737978248        6.3970695102        1.8606497869
 H          2.4657794678        6.1817827242        2.9313624749
 H          3.0301772973        7.3832711388        1.7001663254
 O          3.8422081341        4.0453502047       -2.9432204418
 O          3.2280852852        3.8610458356        3.0106600841
 N          5.1065117881        3.7542908906       -1.0454655302
 N          3.6390711939        5.4124024447       -1.1074672172
 N          4.8039321430        3.6326741984        1.3516686805
 N          3.4360137205        5.3886503619        1.3059575870
 C          4.1395319336        4.3489102083       -1.8225423768
 C          3.7487628642        4.2387806997        1.9990407949
 C          5.2767205671        4.3981986320        0.2273235403
 H          6.3324471047        4.6825080163        0.3729279876
 C          4.2842460462        5.5929097967        0.1655810183
 H          4.7559139931        6.5886528211        0.2142890908
 C          5.9766423007        2.7492211439       -1.5827399163
 H          5.7435370366        2.6857529977       -2.6529798254
 H          7.0235496211        3.0492224904       -1.4248683882
 C          5.5777804738        2.6137138631        2.0058751216
 H          6.6234793550        2.9525303915        2.0887938873
 H          5.1328744291        2.4722565889        2.9992012161
 O          4.7080061832        0.5068686979       -2.8434277607
 O          4.4725668025        0.2103345872        3.0620212997
 N          5.4811317454       -0.7620293224       -1.0841324518
 N          5.7783354918        1.4391484687       -1.0362526563
 N          5.5005211600       -0.8913357039        1.3229353932
 N          5.5409116496        1.3328139820        1.3609980448
 C          5.2380727962        0.4070145828       -1.7719729570
 C          5.0778430209        0.2152970871        2.0292166307
 C          6.2220857951       -0.5458005939        0.1331113323
 H          7.1857564706       -1.0814494917        0.0973471451
 C          6.3371781907        1.0005713457        0.2090214676
 H          7.3643196671        1.3863096966        0.3244958539
 C          5.4124669331       -2.0340575358       -1.7461973568
 H          6.4277109333       -2.4625033797       -1.8144642190
 H          5.0048642474       -1.8422906215       -2.7466679525
 C          5.5285802162       -2.1984197091        1.9121191427
 H          6.5642211810       -2.5775575429        1.8914302926
 H          5.1732545366       -2.0931635798        2.9448801808
 N          0.9355030261        0.9675709240       -4.1281408232
 C          0.4531795644        0.4527602500       -2.9875999546
 C         -0.5228632988       -0.6658860905       -3.3066537667
 C         -0.5011935276       -0.6516857997       -4.8109195260
 C         -1.1852338644       -1.4279601031       -5.7181857577
 H         -1.8723186447       -2.1899289331       -5.3854262400
 C         -0.9692920807       -1.2021216704       -7.0714317887
 H         -1.4951350703       -1.7958417212       -7.8033721807
 C         -0.0849384504       -0.2219767555       -7.4947643467
 H          0.0686123211       -0.0638689491       -8.5517760711
 C          0.6095051149        0.5634839321       -6.5872790947
 H          1.2924370903        1.3208006425       -6.9388971624
 C          0.3889401690        0.3357492427       -5.2396665331
 C          1.9068255828        2.0243476428       -4.1996410019
 H          1.5251793587        2.9354068212       -3.7361322827
 H          2.8305645583        1.7276546132       -3.7003372066
 H          2.1330936833        2.2379337472       -5.2389874034
 C         -0.0530372717       -2.0399668282       -2.8147627457
 H         -0.6986214885       -2.8087641358       -3.2301054109
 H          0.9657831333       -2.2361583367       -3.1398523915
 H         -0.0882631404       -2.1211964806       -1.7322750130
 C         -1.9359169913       -0.3415615828       -2.8047493730
 H         -2.2705864384        0.6163678130       -3.1970969863
 H         -2.6249604872       -1.1115550650       -3.1409932441
 H         -1.9700127616       -0.2926935702       -1.7199436890
 C          0.7702769961        0.9723798669       -1.7415317441
 H          1.3556188490        1.8816325990       -1.7164902994
 C          0.3487957580        0.4428037919       -0.5327078510
 H         -0.1461599363       -0.5104776684       -0.5478867326
 C          0.4816161011        1.0719495006        0.6948308451
 H          0.9204905099        2.0614358334        0.6963573843
 N         -0.0236581262        1.2829645407        3.0300871639
 C          0.0489375996        0.5545716717        1.9079437691
 C         -0.3496889349       -0.8830893197        2.2136075224
 C         -0.6442032361       -0.7988281062        3.6898453877
 C         -1.0600416602       -1.7671474798        4.5751965588
 H         -1.2376272916       -2.7822958551        4.2573877769
 C         -1.2500750236       -1.3976139347        5.9005767047
 H         -1.5780012861       -2.1379467938        6.6136917181
 C         -1.0246306954       -0.0957732644        6.3208711655
 H         -1.1774346870        0.1631990688        7.3579414223
 C         -0.6048671739        0.8849875856        5.4351828875
 H         -0.4268192939        1.8937016082        5.7708317403
 C         -0.4237926338        0.5104595717        4.1165282604
 C          0.1973604291        2.6969272466        3.1320182202
 H         -0.4630140888        3.1114041681        3.8903774404
 H          1.2327204580        2.9238041022        3.3958346292
 H         -0.0437899823        3.1792286775        2.1870731459
 C         -1.6014306999       -1.3637935187        1.4638569170
 H         -1.3626970491       -1.7897784685        0.4920914774
 H         -2.0870036687       -2.1307033596        2.0604068921
 H         -2.3035765051       -0.5433922656        1.3310157780
 C          0.8372186393       -1.8291436606        1.9839080548
 H          1.1040737001       -1.8791172855        0.9296639709
 H          1.7038601289       -1.4869579831        2.5457894175
 H          0.5782759274       -2.8225585850        2.3409316196
  200
       -360.82462028
 O          3.2108342276       -3.6463907359       -1.9941627567
 O          3.1925974154       -2.6474535385        3.9397798796
 N          3.0899040522       -4.7819110607       -0.0013331655
 N          4.6014324725       -3.1712196041       -0.2252784441
 N          3.0236075330       -4.3191551799        2.3685430568
 N          4.6462345939       -2.8077394242        2.1632177020
 C          3.5756280100       -3.8269826065       -0.8647445097
 C          3.5617905680       -3.1786251011        2.9342073315
 C          3.7899292578       -4.8014896009        1.2535493492
 H          4.1730846201       -5.8163793548        1.4581369470
 C          4.8856582977       -3.7144679159        1.0773777348
 H          5.9219760187       -4.0928039044        1.1140287170
 C          2.2296708717       -5.8327821382       -0.4595448719
 H          2.6872543994       -6.8060062018       -0.2204680750
 H          2.1274016532       -5.7035765016       -1.5443121669
 C          2.0835896539       -5.1265557043        3.0917268724
 H          2.5192165102       -6.1228369512        3.2745667480
 H          1.8912023796       -4.6038889682        4.0376834565
 O         -0.1876683905       -5.3265677645       -1.8932730984
 O         -0.4136648593       -4.1129016903        4.0013273801
 N         -1.3135475387       -5.8937463984        0.0265714388
 N          0.9006977955       -5.7903361653        0.0788889305
 N         -1.4097083670       -5.4271091892        2.3981092144
 N          0.8119856593       -5.2785635012        2.4413962998
 C         -0.1977325065       -5.6086028470       -0.7251436310
 C         -0.3458878329       -4.8327911761        3.0495305781
 C         -0.9933966064       -6.3266190586        1.3616171842
 H         -1.4041612021       -7.3354865808        1.5397580351
 C          0.5570472545       -6.2375153009        1.4028396564
 H          1.0684824715       -7.1901732290        1.6241794593
 C         -2.6126275966       -6.0135923545       -0.5689269279
 H         -2.4671572064       -5.8970985587       -1.6499052263
 H         -3.0332997040       -7.0027970219       -0.3338842467
 C         -2.7292217229       -5.4101292900        2.9621626979
 H         -2.6442015349       -4.9331233583        3.9472680623
 H         -3.0990838739       -6.4430895863        3.0533403419
 O         -3.4830065077       -3.7580025503       -2.0957679600
 O         -3.9723552304       -3.0001635366        3.8217912311
 N         -5.0373890606       -3.3825251516       -0.4445015134
 N         -3.5463339220       -5.0023641730       -0.1647705314
 N         -5.2940972524       -3.1276009890        1.9442073273
 N         -3.6748189573       -4.6251165017        2.2204599457
 C         -3.9525924337       -4.0028944504       -1.0176793038
 C         -4.2626178197       -3.5086685091        2.7795884564
 C         -5.4309296573       -3.9854247656        0.8039250310
 H         -6.4623577013       -4.3698680832        0.7321203711
 C         -4.3435377062       -5.0719388539        1.0293571861
 H         -4.7325589245       -6.0952716274        1.1653882749
 C         -5.8620375170       -2.4761647325       -1.1918865383
 H         -6.8974375036       -2.8504989624       -1.2034853809
 H         -5.4449795116       -2.4443579026       -2.2065342070
 C         -6.2765059757       -2.1677780203        2.3607472223
 H         -7.2816061027       -2.5930836278        2.2233966101
 H         -6.0775412386       -1.9562919787        3.4192133913
 O         -4.6715999582       -0.2316176970       -2.4590740236
 O         -5.4118560130        0.3186061632        3.4636858668
 N         -5.7609369091        1.0854533944       -0.9162428534
 N         -5.8490173685       -1.1281891402       -0.7011317526
 N         -6.0235770502        1.2947903488        1.4753151307
 N         -6.1920426872       -0.9080221396        1.6805147170
 C         -5.3324445001       -0.1023303170       -1.4682485042
 C         -5.8057583340        0.2402669414        2.3364264293
 C         -6.6101667950        0.8895097960        0.2279836570
 H         -7.5786737076        1.3951368076        0.0751735608
 C         -6.6972457856       -0.6562516557        0.3607850567
 H         -7.7129059187       -1.0735216124        0.2529986181
 C         -5.6934468355        2.3176947187       -1.6524050618
 H         -6.7057768604        2.7467625289       -1.7253086658
 H         -5.2987497076        2.0739654874       -2.6471095725
 C         -5.9526036907        2.6512598352        1.9370789557
 H         -6.9258919930        3.1439668159        1.7887560203
 H         -5.7014097139        2.5946131567        3.0039134835
 O         -3.3731351320        3.3725429489       -2.9020134318
 O         -3.4610119444        3.4786307279        3.0680073783
 N         -3.2568869717        4.8885511676       -1.1746962762
 N         -4.7956621298        3.2880416868       -1.0969342764
 N         -3.2224815825        4.8597200883        1.2412718751
 N         -4.9310839450        3.4342592396        1.3050645471
 C         -3.7447755271        3.7866341833       -1.8421817153
 C         -3.8160401046        3.8678501203        1.9916387099
 C         -3.9640723455        5.1623516647        0.0426909388
 H         -4.3076739940        6.2107302526        0.0586078636
 C         -5.1009081814        4.1037047425        0.0490593747
 H         -6.1207083760        4.5172705125       -0.0315271802
 C         -2.3554089334        5.8108101462       -1.8023296999
 H         -2.8032723535        6.8177189340       -1.7907944331
 H         -2.2115921794        5.4564967865       -2.8309330343
 C         -2.2888777231        5.7708714210        1.8442964221
 H         -2.1162880708        5.4104744316        2.8665047826
 H         -2.7278729181        6.7835082327        1.8548336145
 O          0.0952930723        4.9942730012       -3.0021983711
 O          0.1965548048        5.0924990095        3.0326027613
 N          1.1639325844        5.9716816682       -1.2159727698
 N         -1.0525183886        5.8615430666       -1.2073294951
 N          1.2113231489        6.0489582270        1.2030333713
 N         -1.0039995284        5.8153926090        1.2076577501
 C          0.0737488531        5.5204668762       -1.9271636148
 C          0.1456404327        5.5721173158        1.9370758628
 C          0.8025529980        6.6815111462       -0.0200443369
 H          1.1874518206        7.7155233591       -0.0601286917
 C         -0.7462748587        6.5648890789        0.0060184652
 H         -1.2808781939        7.5304784309        0.0337152168
 C          2.4784532627        5.9677003467       -1.7870424100
 H          2.8873300338        6.9895319859       -1.7809454847
 H          2.3624904275        5.5942008720       -2.8126408228
 C          2.5122706480        6.2155378041        1.7878835459
 H          2.4124155942        5.9930891909        2.8580376763
 H          2.8471452292        7.2526415233        1.6298902249
 O          3.4351882851        3.4606913830       -2.7555094294
 O          3.9057557642        4.2525234700        3.2921966096
 N          4.9153197140        3.4695207412       -0.9970323620
 N          3.3993004773        5.0871921023       -1.1279280126
 N          5.1221785040        3.7879539345        1.3963661230
 N          3.5020277746        5.3044829932        1.2874510818
 C          3.8482986088        3.9370109424       -1.7378548320
 C          4.1309877786        4.4113488538        2.1274006294
 C          5.2739518561        4.3486843109        0.0824610541
 H          6.3049046334        4.7198838397       -0.0549249972
 C          4.1766490862        5.4472190569        0.0239230301
 H          4.5621274603        6.4760765611       -0.0867980398
 C          5.7681323555        2.4407353294       -1.5140682418
 H          5.3906796221        2.2042742174       -2.5172666419
 H          6.8058262468        2.8054046413       -1.5570651225
 C          6.0715324312        2.9094836328        2.0190675041
 H          7.0928270709        3.2549871552        1.7996690676
 H          5.8667929657        2.9462265288        3.0969650386
 O          4.5545211613       -0.0158512572       -2.3035372057
 O          5.1264190128        0.7479185229        3.6286399825
 N          5.5687246701       -0.9789455338       -0.4794361471
 N          5.7281545005        1.2195025922       -0.7620564321
 N          5.7182825824       -0.6613902645        1.9083065864
 N          5.9393080398        1.5336488783        1.6253930182
 C          5.1903730333        0.0699776281       -1.2908394930
 C          5.5257556189        0.5636043421        2.5163276310
 C          6.3729940154       -0.5529479840        0.6332389397
 H          7.3316440168       -1.0995557231        0.6438048409
 C          6.5024680352        0.9815186479        0.4250077626
 H          7.5352652133        1.3444019207        0.2853176356
 C          5.5114659132       -2.3316419466       -0.9497965484
 H          6.5224244191       -2.7701986494       -0.9130708756
 H          5.1396883631       -2.2941905342       -1.9815699118
 C          5.6250275412       -1.8814323592        2.6587432961
 H          6.6105879383       -2.3750188546        2.6831122288
 H          5.3060744615       -1.5942208975        3.6689190655
 N         -1.1007950795        0.4845098418        1.3132231503
 C         -0.3125973710        0.0754054895        0.3019386328
 C          1.1179647874        0.5224408323        0.5661602594
 C          0.9685298914        1.2031896188        1.9044009872
 C          1.9077437735        1.8030303492        2.7105565291
 H          2.9492877367        1.8323337353        2.4328245970
 C          1.4920068541        2.3629517690        3.9105299711
 H          2.2218477712        2.8420453127        4.5414923887
 C          0.1591610692        2.3205244136        4.2858143871
 H         -0.1461747890        2.7699298892        5.2166990696
 C         -0.7984277136        1.7124067468        3.4880565700
 H         -1.8299923944        1.6922334576        3.7991785036
 C         -0.3702124638        1.1571785290        2.2957574565
 C         -2.5191563779        0.2691267757        1.4078361823
 H         -2.7380849238       -0.7363147684        1.7796001205
 H         -2.9388037241        0.9879513788        2.1088129289
 H         -2.9879123179        0.4050647932        0.4313605416
 C          2.0497121424       -0.6916173312        0.6957153644
 H          1.6875765810       -1.3607039573        1.4747582083
 H          2.1138818890       -1.2403996893       -0.2411904567
 H          3.0440770948       -0.3532391354        0.9773730922
 C          1.6607665887        1.5215780794       -0.4679760931
 H          2.4612926060        2.1011263669       -0.0120210271
 H          2.0708690534        1.0269295488       -1.3437091583
 H          0.8836261273        2.2111479748       -0.7909321819
 C         -0.7741756093       -0.6977094560       -0.7482172589
 H         -1.7801870852       -1.0911104350       -0.6777872661
 C         -0.0851536778       -0.9935014914       -1.9167553442
 H          0.8760044344       -0.5395918349       -2.0862793001
 C         -0.5983169423       -1.8468160121       -2.8797256249
 H         -1.4949831507       -2.3945688017       -2.6242170274
 N         -0.5579633888       -2.9836724625       -4.9777913804
 C         -0.0787347702       -2.0409985026       -4.1467038458
 C          0.9835448216       -1.2266513978       -4.8615188376
 C          0.9816805170       -1.8760982769       -6.2204865392
 C          1.7142894656       -1.5898925288       -7.3500728567
 H          2.4347359664       -0.7863633936       -7.3541262517
 C          1.5034628811       -2.3541972346       -8.4906638050
 H          2.0657015322       -2.1436346152       -9.3873241684
 C          0.5759337641       -3.3838077175       -8.4904719301
 H          0.4259107782       -3.9657076403       -9.3871729800
 C         -0.1681713835       -3.6812355563       -7.3587930554
 H         -0.8885128168       -4.4840297897       -7.3822757281
 C          0.0460959727       -2.9146520834       -6.2258793110
 C         -1.5230793950       -3.9780319026       -4.5957306690
 H         -1.6841347082       -4.6614648753       -5.4240759388
 H         -1.1528180614       -4.5346123499       -3.7336001018
 H         -2.4718452389       -3.5139741737       -4.3230317422
 C          0.5622080614        0.2446761803       -4.9856431885
 H          0.4319996230        0.6973677249       -4.0077431387
 H          1.3275081873        0.7973067221       -5.5233070402
 H         -0.3764374636        0.3284542657       -5.5293853830
 C          2.3712542313       -1.3482603035       -4.2144038082
 H          3.1372856380       -1.2091075633       -4.9723967495
 H          2.5300131773       -0.5885118537       -3.4573290483
 H          2.5073849175       -2.3260750313       -3.7615022694
  200
       -360.82460573
 O          2.9533874116       -3.4098543990       -2.3207509398
 O          3.5900465113       -3.7077313938        3.6460783975
 N          3.1262205166       -4.9376406190       -0.6129887246
 N          4.5745154755       -3.2539049194       -0.6987475663
 N          3.3631287826       -5.0472491007        1.7898841002
 N          4.7666768131       -3.3239220486        1.7059194541
 C          3.4748217707       -3.8098622309       -1.3179000272
 C          3.8581083567       -3.9802397752        2.5127035887
 C          3.9921465705       -5.1881702267        0.5064154735
 H          4.4544046162       -6.1860642334        0.4146822459
 C          4.9917043204       -3.9994987690        0.4573317476
 H          6.0516634480       -4.2916202175        0.3620319790
 C          2.2178906030       -5.9074870000       -1.1546951628
 H          2.7022873275       -6.8960872168       -1.1540188865
 H          1.9842006704       -5.5831992422       -2.1769331684
 C          2.5549603245       -6.0629503941        2.4066596868
 H          3.0159760425       -7.0478973978        2.2387826320
 H          2.5174447362       -5.8236499241        3.4773892446
 O         -0.3086615480       -5.1470145553       -2.1832779973
 O          0.2420243544       -5.3518847913        3.9089201859
 N         -1.2470870551       -6.0852357364       -0.3031735661
 N          0.9657081684       -5.9820938350       -0.4622756857
 N         -1.0205769033       -6.0378110478        2.1133218047
 N          1.1949130042       -6.0838279691        1.9479170922
 C         -0.2125383811       -5.6545805897       -1.1032945644
 C          0.1483544598       -5.7513899096        2.7845327396
 C         -0.7932923504       -6.7519119820        0.8843429720
 H         -1.2372145694       -7.7613186761        0.9438989627
 C          0.7541178703       -6.7336600036        0.7450088520
 H          1.2204669601       -7.7310872307        0.6596589943
 C         -2.5945796229       -6.1367066124       -0.7923762242
 H         -2.5506352887       -5.9037851650       -1.8641239195
 H         -3.0034625170       -7.1442557690       -0.6219440348
 C         -2.2915471518       -5.9417792837        2.7735348741
 H         -2.0760183869       -5.5968260261        3.7929715123
 H         -2.7799597438       -6.9287481871        2.7858506527
 O         -3.7797809400       -3.9131657190       -2.1164215580
 O         -3.0365112404       -3.4018096028        3.8528252244
 N         -4.9767392388       -3.5339217021       -0.1891209231
 N         -3.4654181516       -5.1589819808       -0.2093390403
 N         -4.6180681902       -3.2765927825        2.1863704794
 N         -3.1865258389       -4.9830924379        2.1888383260
 C         -4.0243446661       -4.1552984832       -0.9698660584
 C         -3.5358049342       -3.8245708575        2.8504737700
 C         -5.0923711027       -4.1163156649        1.1179285592
 H         -6.1349297684       -4.4263470141        1.3073997222
 C         -4.0641095146       -5.2804348133        1.0912555263
 H         -4.5017264639       -6.2863181506        1.2163323016
 C         -5.9462016182       -2.6500415057       -0.7661688893
 H         -6.9582716949       -3.0453019262       -0.5822228784
 H         -5.7283081930       -2.6122026751       -1.8410537293
 C         -5.4307317949       -2.2794200399        2.8215668315
 H         -6.4415666553       -2.6868191171        2.9952562158
 H         -4.9390434416       -2.0379679969        3.7726404657
 O         -5.1198178839       -0.3386273449       -2.2367563397
 O         -4.5370449769        0.2869735108        3.6805658449
 N         -5.8508192237        0.9154109334       -0.4530407845
 N         -5.8748861957       -1.2999434077       -0.2871004171
 N         -5.7532290654        1.1651581930        1.9425044792
 N         -5.5392234502       -1.0454377295        2.0927816330
 C         -5.5407797112       -0.2544849590       -1.1193958016
 C         -5.1837926232        0.1488785097        2.6813705006
 C         -6.4920693643        0.6802290900        0.8138725915
 H         -7.5129193036        1.0991187309        0.8137963486
 C         -6.4197895179       -0.8640596214        0.9660971350
 H         -7.3892176497       -1.3564374880        1.1539188978
 C         -5.8879094003        2.1680970267       -1.1498274292
 H         -6.9129957386        2.5718297840       -1.1345677256
 H         -5.5665113434        1.9536154902       -2.1771445216
 C         -5.8514013438        2.5038871378        2.4468298859
 H         -6.9006201630        2.8326537814        2.3921431749
 H         -5.5020000820        2.4817697918        3.4870024184
 O         -3.4986273399        3.1467829685       -2.3853882453
 O         -3.6459711983        3.9081587724        3.5568969067
 N         -3.4837161739        4.7930176360       -0.7823190844
 N         -4.9877365466        3.1598288338       -0.6293990855
 N         -3.5706509505        5.1290429581        1.6083049263
 N         -5.0139263262        3.4507459371        1.7678799690
 C         -3.9295011380        3.6289791595       -1.3768332374
 C         -4.0146727610        4.1233987287        2.4390469749
 C         -4.2742091321        5.1736331261        0.3579071043
 H         -4.7153408856        6.1727044371        0.2012174915
 C         -5.3054968396        4.0177419103        0.4804296851
 H         -6.3613041943        4.3332878818        0.4284172675
 C         -2.6195660342        5.6931609709       -1.4897892612
 H         -3.0966910941        6.6836540126       -1.5527608375
 H         -2.4719274986        5.2648788006       -2.4893919261
 C         -2.6751016522        6.1469930298        2.0762739455
 H         -2.5426829306        5.9668774891        3.1508626641
 H         -3.1165008349        7.1377738739        1.8918826338
 O         -0.1513454196        4.8345864670       -2.6271961229
 O         -0.2656485973        5.3060754740        3.3488518963
 N          0.9021164107        5.9704737043       -0.9297361059
 N         -1.3129571144        5.8311069994       -0.9117311835
 N          0.8564088408        6.0597857059        1.4869019211
 N         -1.3664572202        6.0931361450        1.4893795440
 C         -0.1828541596        5.4527418237       -1.5977141949
 C         -0.2585083924        5.7442895587        2.2368176867
 C          0.5304212588        6.7083520090        0.2465768600
 H          0.9695502036        7.7199195842        0.2126404264
 C         -1.0224378836        6.6705289085        0.2231696831
 H         -1.5080530930        7.6537478778        0.1029391926
 C          2.2131821557        5.9931313206       -1.5113866843
 H          2.6179845814        7.0138637833       -1.4403190066
 H          2.1005611249        5.6890972672       -2.5592797016
 C          2.1672973863        6.0431705581        2.0718494949
 H          2.0279118208        5.7569352929        3.1224927588
 H          2.6197452957        7.0436305900        1.9910054402
 O          3.3156590637        3.6717364117       -2.7353809654
 O          3.0765712029        3.6305482382        3.2864737579
 N          4.6650160050        3.4619643463       -0.8848705784
 N          3.1393952479        5.0703889472       -0.9222632476
 N          4.5503115079        3.4239701797        1.5315882928
 N          3.0545561682        5.0734909042        1.4956015845
 C          3.6498527127        4.0081511130       -1.6310965584
 C          3.4942449786        3.9847088520        2.2240808445
 C          4.8925744014        4.1652257119        0.3498757831
 H          5.9402159997        4.5087875550        0.4006655547
 C          3.8363198008        5.3039548105        0.3156184248
 H          4.2557920772        6.3248675965        0.3253022260
 C          5.5770898282        2.5038092937       -1.4398438915
 H          5.2816250894        2.3675531879       -2.4877226300
 H          6.6038688041        2.8961054393       -1.3679633865
 C          5.4370164383        2.4964158122        2.1769399216
 H          6.4582953970        2.9117231147        2.1791828357
 H          5.0640290209        2.3681944045        3.2013941674
 O          4.5693604150        0.1125293545       -2.6065033735
 O          4.6137751554        0.0685744714        3.4121819795
 N          5.4467824142       -1.0096815547       -0.8012781327
 N          5.5228845748        1.2088564881       -0.8279777844
 N          5.5290842645       -1.0369681464        1.6136495512
 N          5.4541064769        1.1886236900        1.5869179997
 C          5.0950129558        0.1040143207       -1.5271492674
 C          5.1158763315        0.0714938253        2.3271765858
 C          6.1904016166       -0.6884488015        0.3891064319
 H          7.1920743101       -1.1504172813        0.3482067868
 C          6.1907542280        0.8650458781        0.3970794419
 H          7.1926343724        1.3277691120        0.4251890064
 C          5.4141126277       -2.3184688349       -1.3877583984
 H          6.4387700531       -2.7224540075       -1.4388845482
 H          4.9934418758       -2.1937274992       -2.3935515399
 C          5.6434233638       -2.3223179376        2.2431340626
 H          6.6873630680       -2.6693702757        2.1704262094
 H          5.3474854832       -2.1889030614        3.2916049424
 N          1.0974582126        1.9783128954       -5.4285712482
 C          0.8849007490        1.0549717857       -4.4736694095
 C          1.0152794579       -0.3332528281       -5.0721971566
 C          1.3182363769       -0.0023073269       -6.5101168536
 C          1.5335803927       -0.8256898729       -7.5919057357
 H          1.5019453568       -1.8992596849       -7.4860259882
 C          1.7879921401       -0.2462979749       -8.8285090165
 H          1.9566212274       -0.8747882381       -9.6893206241
 C          1.8249008533        1.1317773491       -8.9695477740
 H          2.0229202691        1.5628580379       -9.9391510033
 C          1.6091343234        1.9714332189       -7.8873035867
 H          1.6377478023        3.0416424371       -8.0205888686
 C          1.3554117555        1.3872523749       -6.6579070162
 C          1.1233030638        3.3949309632       -5.1859670498
 H          0.1500352121        3.7481273575       -4.8423597613
 H          1.8621005187        3.6198254323       -4.4154477481
 H          1.3886677473        3.9131232029       -6.1026377711
 C          2.1625114051       -1.1498459822       -4.4595547719
 H          1.8351844963       -1.7190043549       -3.5966745734
 H          2.5303575285       -1.8623582947       -5.1929760845
 H          2.9843111381       -0.5055331124       -4.1611366945
 C         -0.3127780935       -1.0986245138       -4.9808247936
 H         -1.1034322556       -0.5537846443       -5.4924930586
 H         -0.2026690823       -2.0734515650       -5.4475224739
 H         -0.6096146484       -1.2417159619       -3.9465436410
 C          0.5102952519        1.4031479196       -3.1888061773
 H          0.2650422979        2.4412123236       -3.0107060903
 C          0.4002180472        0.5391190280       -2.1117208010
 H          0.7669157807       -0.4679094901       -2.2133530581
 C         -0.1762288520        0.9314933606       -0.9109475217
 H         -0.6322089488        1.9132308314       -0.9031876581
 N         -0.9918091860        0.5514664929        1.3107164487
 C         -0.2519822135        0.1816402080        0.2485777151
 C          0.5103707878       -1.0911764616        0.5849240491
 C          0.0860678481       -1.3163676707        2.0153144070
 C          0.4482477013       -2.2964626502        2.9099203889
 H          1.1528661916       -3.0677066681        2.6422696876
 C         -0.1014204346       -2.2682396353        4.1841245848
 H          0.1718627276       -3.0380432092        4.8862702380
 C         -0.9982858508       -1.2759868031        4.5448599820
 H         -1.4224965648       -1.2761403278        5.5355703912
 C         -1.3679340401       -0.2768798293        3.6569387809
 H         -2.0680795516        0.4840406566        3.9608180852
 C         -0.8115444989       -0.3157360071        2.3911085388
 C         -1.8646358309        1.6928233932        1.3580328912
 H         -1.2944574166        2.6148985464        1.5056412272
 H         -2.4389083661        1.7675790947        0.4322144624
 H         -2.5488555511        1.5790054459        2.1961553072
 C          0.1085046156       -2.3010259726       -0.2730625768
 H          0.3579459815       -3.2131263234        0.2656941431
 H         -0.9617167281       -2.3034833390       -0.4688489439
 H          0.6342289368       -2.3257641275       -1.2230801045
 C          2.0257414982       -0.8510406673        0.5166935874
 H          2.5470004928       -1.7443552325        0.8526435047
 H          2.3412052120       -0.6165078602       -0.4974405192
 H          2.3057526528       -0.0295380695        1.1743540279
  200
       -360.82422635
 O          3.3706841863       -3.1501356783       -2.6024173332
 O          3.3138832213       -3.2134264295        3.4185321230
 N          3.1432928187       -4.5574966297       -0.7979495278
 N          4.8007199610       -3.0797457190       -0.8069881992
 N          3.1599793385       -4.6375123998        1.6175951653
 N          4.7230154303       -3.0522322365        1.6078647362
 C          3.7146879442       -3.5347668465       -1.5185238107
 C          3.6721685726       -3.5759064915        2.3370318762
 C          3.8784840837       -4.8752681436        0.3988436674
 H          4.2349855767       -5.9191640922        0.3600410989
 C          5.0040940445       -3.8044654974        0.4174782844
 H          6.0297528836       -4.2112903408        0.4508479970
 C          2.1789449583       -5.4369416744       -1.3947568921
 H          2.5930065525       -6.4577092727       -1.4389516553
 H          1.9926430083       -5.0480350108       -2.4038271893
 C          2.2936418122       -5.6010091106        2.2362035535
 H          2.7564365224       -6.5993505083        2.1685185491
 H          2.1766166918       -5.2936547620        3.2833356171
 O         -0.2940369560       -4.3820021026       -2.3445971331
 O         -0.1365685040       -5.0300198732        3.6052951554
 N         -1.3059038412       -5.5612156565       -0.6509497039
 N          0.9136998241       -5.4736513145       -0.7224953218
 N         -1.2481402739       -5.8128889073        1.7492751255
 N          0.9699302490       -5.6483423671        1.6842176836
 C         -0.2385498780       -5.0440403021       -1.3457700039
 C         -0.1397787260       -5.4274819280        2.4777198744
 C         -0.9052900912       -6.3679131131        0.4699572685
 H         -1.3149788895       -7.3878270183        0.3718707844
 C          0.6458242632       -6.2818978701        0.4358017113
 H          1.1609605373       -7.2540655520        0.3504250444
 C         -2.6260074602       -5.5819522826       -1.2130658136
 H         -2.5465563194       -5.1506417756       -2.2191996111
 H         -2.9829887928       -6.6234081666       -1.2572998691
 C         -2.5343256114       -5.9685010929        2.3710878106
 H         -2.3934594706       -5.7541136908        3.4384505966
 H         -2.8891247130       -7.0000184419        2.2201342591
 O         -3.9165153314       -3.2716180929       -2.2086412874
 O         -3.7656376678       -3.8849396402        3.8732117913
 N         -5.2754032953       -3.3522728608       -0.3530634840
 N         -3.5754769069       -4.7758431108       -0.5043200318
 N         -5.1395302996       -3.5251902702        2.0649939793
 N         -3.5269550342       -5.0449595175        1.9007949337
 C         -4.2100696309       -3.7256763106       -1.1404883154
 C         -4.0899361061       -4.1056147196        2.7420842548
 C         -5.4227464512       -4.1759930471        0.8135735497
 H         -6.4339639322       -4.6191468812        0.8371598710
 C         -4.2676005217       -5.2065541224        0.6805335329
 H         -4.5967670484       -6.2550173285        0.5708938876
 C         -6.2846462934       -2.4550916782       -0.8398553923
 H         -7.2752994431       -2.9089790781       -0.6874143540
 H         -6.0801544504       -2.2993349153       -1.9070227540
 C         -6.0209443211       -2.5985089042        2.7174192993
 H         -7.0529515007       -2.9793839601        2.6797836279
 H         -5.6664054390       -2.5234519318        3.7534026729
 O         -5.5651405096       -0.0142536257       -2.1106920523
 O         -4.8069217470       -0.2889340428        3.8794283855
 N         -6.1854398938        1.0611545363       -0.1742479464
 N         -6.2510509099       -1.1560168206       -0.2364117228
 N         -5.8015316333        0.9446973943        2.2115633415
 N         -5.9886071830       -1.2725078222        2.1689076705
 C         -5.9284502206       -0.0351630618       -0.9704803443
 C         -5.4341605016       -0.2169786391        2.8626340816
 C         -6.7037038464        0.7045158392        1.1162333927
 H         -7.6664333714        1.2148376908        1.2944615826
 C         -6.7925413483       -0.8454915873        1.0581378264
 H         -7.8145268985       -1.2530234274        1.1503813026
 C         -6.2218657467        2.3843638652       -0.7235566430
 H         -7.2071237329        2.8357337087       -0.5260391380
 H         -6.0468671109        2.2762470151       -1.8016010990
 C         -5.6565682933        2.2187998046        2.8545327365
 H         -6.6519422267        2.6723590383        2.9971264603
 H         -5.1728338210        2.0244480036        3.8204264144
 O         -3.9860258129        3.4104545906       -2.1825025029
 O         -3.1758572384        3.2826240160        3.7693785633
 N         -3.5616283382        4.7570983815       -0.3674193646
 N         -5.1962819370        3.2584920143       -0.2313597769
 N         -3.3043917424        4.7797663243        2.0306775730
 N         -4.8115588000        3.1465211415        2.1548467469
 C         -4.2068918002        3.7470577169       -1.0551713182
 C         -3.6908414266        3.6728513859        2.7615700513
 C         -4.1637482828        5.0312869710        0.9103710082
 H         -4.5435735961        6.0672783372        0.9425808649
 C         -5.2557290073        3.9333749015        1.0333548373
 H         -6.2758920635        4.3141490172        1.2141237040
 C         -2.6836423720        5.6612850153       -1.0502999768
 H         -3.1010335542        6.6809145248       -1.0176496808
 H         -2.6175529033        5.2982446459       -2.0839107927
 C         -2.3938323318        5.7487881217        2.5637399424
 H         -2.1574323201        5.4345767945        3.5883700560
 H         -2.8743891449        6.7402313581        2.5581681514
 O         -0.3144073529        4.6601782985       -2.3155564233
 O          0.1636227090        5.1121148417        3.6256787539
 N          0.8780311522        5.7431002770       -0.6761275855
 N         -1.3434082964        5.6915237913       -0.5324930306
 N          1.0675273316        6.0175144753        1.7147202015
 N         -1.1383616572        5.8226383013        1.8700188333
 C         -0.2707904307        5.2752227169       -1.2885932553
 C          0.0461091182        5.5765070878        2.5280110663
 C          0.5971948615        6.5625222816        0.4741377325
 H          0.9947033745        7.5809379491        0.3261247163
 C         -0.9491306997        6.4781666349        0.6042299875
 H         -1.4678787654        7.4516250156        0.5930203732
 C          2.1214710276        5.7753995012       -1.3907553808
 H          2.4795747838        6.8151993636       -1.4572000734
 H          1.9187529530        5.3671727448       -2.3891645300
 C          2.4176508338        6.1145313259        2.1860554417
 H          2.3887697846        5.8744532141        3.2565686568
 H          2.7905376710        7.1362491246        2.0193217779
 O          3.3192242381        3.4663904278       -2.5633591469
 O          3.6039137641        3.8509629539        3.4441911415
 N          4.8541261594        3.5280594456       -0.8556735915
 N          3.1517992500        4.9547925651       -0.8171210670
 N          4.9053860409        3.6174188159        1.5614153917
 N          3.3190741066        5.1736372442        1.5844684902
 C          3.7157020251        3.9175433653       -1.5227062533
 C          3.8931857294        4.1605095117        2.3265160751
 C          5.1040703834        4.3150662075        0.3211524520
 H          6.1191438880        4.7456064378        0.2789403537
 C          3.9529270604        5.3578950909        0.3120971476
 H          4.2786541883        6.4050926345        0.1916269205
 C          5.8161744357        2.6421189973       -1.4472623376
 H          5.5250457538        2.5121572559       -2.4968604474
 H          6.8152035535        3.0966612542       -1.3708908157
 C          5.8434284123        2.6909221392        2.1292288691
 H          6.8638857353        3.0921085108        2.0342650977
 H          5.5593865089        2.5795524195        3.1837967046
 O          5.0157887147        0.2169738490       -2.7034976962
 O          4.7771960898        0.3339948216        3.3247588301
 N          5.8083208785       -0.8884442025       -0.8491150143
 N          5.8423442630        1.3286885706       -0.8717658417
 N          5.6853599921       -0.8427819064        1.5681049899
 N          5.7921615912        1.3808110396        1.5465452734
 C          5.4744823715        0.2162862668       -1.5927073053
 C          5.3300678126        0.2950758971        2.2659847845
 C          6.4562881101       -0.5528246906        0.3913620728
 H          7.4424983511       -1.0452104430        0.4462526857
 C          6.5061938398        0.9996243760        0.3633500115
 H          7.5224688309        1.4300484229        0.3715148107
 C          5.7732441080       -2.2116036525       -1.4033238301
 H          6.7709873406       -2.6688616024       -1.3142373737
 H          5.4860869001       -2.0971204949       -2.4561171362
 C          5.6473895320       -2.1308526620        2.2027906216
 H          6.6586020893       -2.5690367266        2.1973041773
 H          5.2979381213       -1.9628078071        3.2298377884
 N          2.4217719663        0.5866949915       -5.5213766027
 C          1.6345190724        0.0678497814       -4.5606981811
 C          0.7039125825       -0.9634798054       -5.1699771803
 C          1.1130982820       -0.9045143941       -6.6186600410
 C          0.6364509293       -1.5913351229       -7.7121099274
 H         -0.1583975629       -2.3140813307       -7.6091256266
 C          1.1959715340       -1.3313940755       -8.9567490859
 H          0.8340463896       -1.8576807638       -9.8264592652
 C          2.2130009294       -0.4002983512       -9.0943480247
 H          2.6339694879       -0.2115104083      -10.0701828799
 C          2.7008811771        0.2986167416       -8.0005209991
 H          3.4897124211        1.0229728920       -8.1311335999
 C          2.1382089823        0.0350709430       -6.7632213248
 C          3.4613093036        1.5488998790       -5.2744121674
 H          3.0411162424        2.4840825548       -4.8999310656
 H          4.1499661449        1.1557680911       -4.5252879281
 H          4.0007005972        1.7422469080       -6.1970055135
 C          0.9236013102       -2.3755297547       -4.6082363845
 H          0.3213841418       -2.5541291925       -3.7244299924
 H          0.6321231764       -3.1102745492       -5.3541724143
 H          1.9671876789       -2.5331125791       -4.3526738048
 C         -0.7639652268       -0.5369918645       -5.0248127959
 H         -1.4047056782       -1.2732586952       -5.5019188928
 H         -1.0451183805       -0.4592082856       -3.9794520323
 H         -0.9297402818        0.4286674609       -5.4978231366
 C          1.6713937665        0.5352426763       -3.2608354045
 H          2.2714503804        1.4143407609       -3.0727946014
 C          0.9839965018        0.0119052607       -2.1784347768
 H          0.4736839923       -0.9297547947       -2.2843022984
 C          0.9294686529        0.6887349021       -0.9672584235
 H          1.4028085988        1.6618939362       -0.9521656559
 N          0.1295585501        1.0776734210        1.2547921592
 C          0.2783733898        0.2789295710        0.1807596097
 C         -0.3223368434       -1.0840795332        0.4798986276
 C         -0.8562600225       -0.8687550649        1.8741413566
 C         -1.5271862934       -1.7276248414        2.7137083128
 H         -1.7361327354       -2.7448899385        2.4203788035
 C         -1.9236694516       -1.2636805590        3.9605077300
 H         -2.4572675151       -1.9272393257        4.6205008153
 C         -1.6504231945        0.0386180392        4.3476615987
 H         -1.9828496139        0.3881698518        5.3111600811
 C         -0.9617150092        0.9116504712        3.5187387160
 H         -0.7632542500        1.9197632236        3.8456038502
 C         -0.5658260578        0.4347271682        2.2816930361
 C          0.6258491918        2.4229807393        1.3482496010
 H          0.2132734011        3.0405765866        0.5457643482
 H          0.3417880805        2.8429112679        2.3096222927
 H          1.7170657250        2.4341884650        1.2806378937
 C         -1.4573386914       -1.5011431100       -0.4671020575
 H         -2.0563250709       -0.6431600030       -0.7637047394
 H         -1.0861654361       -1.9935077005       -1.3611473892
 H         -2.1076401036       -2.2060495469        0.0467033301
 C          0.7870044702       -2.1469082998        0.5070334806
 H          1.5561617884       -1.8707027575        1.2267159546
 H          0.3630743136       -3.0989860319        0.8157355678
 H          1.2420804967       -2.2600845326       -0.4743956966
  200
       -360.82418749
 O          3.4947036430       -3.3184212579       -2.2383845638
 O          2.6296522495       -3.6353597692        3.6974676673
 N          3.2010199546       -4.8462528160       -0.5481293204
 N          4.6506309650       -3.1914794685       -0.2553260942
 N          2.8377675934       -4.9747011619        1.8378523497
 N          4.2768124699       -3.2986836874        2.1267694736
 C          3.7342867730       -3.7241933328       -1.1357611543
 C          3.1679660368       -3.9207681807        2.6687332569
 C          3.7595165594       -5.1251884120        0.7458800782
 H          4.2063877272       -6.1343777428        0.7579136975
 C          4.7696350014       -3.9626910414        0.9530097685
 H          5.8161120572       -4.2815822039        1.1002436867
 C          2.3864853377       -5.7626567965       -1.2903990550
 H          2.8404756960       -6.7652804388       -1.2587133423
 H          2.3519241861       -5.3777996950       -2.3175944678
 C          1.9553590313       -6.0183831804        2.2819717781
 H          2.4809463298       -6.9852480150        2.2250766516
 H          1.6801358981       -5.7820181269        3.3180083810
 O          0.0865738935       -4.7358933849       -2.6127564204
 O         -0.6627760591       -5.6578732737        3.3373593292
 N         -1.1746951782       -5.9160255559       -1.0915558615
 N          1.0307346617       -5.8415081874       -0.8328036115
 N         -1.4753656419       -6.2960645186        1.2823657583
 N          0.7219119084       -6.0955794020        1.5513813235
 C         -0.0119940616       -5.3995368091       -1.6207359100
 C         -0.4938685650       -5.9577932093        2.1910365936
 C         -0.9411547241       -6.7750410166        0.0384239130
 H         -1.3196185109       -7.7905455000       -0.1717981183
 C          0.5958145546       -6.6844165788        0.2444501446
 H          1.1237308504       -7.6532960725        0.2079931297
 C         -2.3984901607       -5.8990430135       -1.8408213322
 H         -2.1594817600       -5.4694022685       -2.8223351061
 H         -2.7793117866       -6.9273602306       -1.9402093329
 C         -2.8533200685       -6.4093561717        1.6708740795
 H         -2.8791131489       -6.2692854366        2.7591592585
 H         -3.2318105006       -7.4038183141        1.3913043521
 O         -3.4023898456       -3.4871790514       -2.9481028787
 O         -4.0673046510       -4.2345726380        3.0584113110
 N         -5.0103008965       -3.5196269438       -1.3033680012
 N         -3.4133045771       -5.0618669411       -1.2724859206
 N         -5.1723611256       -3.7300955228        1.1057024451
 N         -3.7046315613       -5.3991032716        1.1095223052
 C         -3.8709400928       -3.9499844919       -1.9487123640
 C         -4.2696976048       -4.4145026368        1.8926395597
 C         -5.3611429533       -4.3439552697       -0.1826654909
 H         -6.4005704516       -4.7021806956       -0.2859738578
 C         -4.2851911388       -5.4644998298       -0.2020230974
 H         -4.6788657791       -6.4784700539       -0.3925147595
 C         -5.8855562782       -2.5561077397       -1.9029279710
 H         -6.9104537663       -2.9575379335       -1.9204174323
 H         -5.5121611038       -2.3809742080       -2.9201039115
 C         -6.0725477108       -2.7742112615        1.6835001790
 H         -7.1124067149       -3.1101828525        1.5415923942
 H         -5.8175661908       -2.7250681134        2.7499953126
 O         -4.8930429603       -0.1031081732       -2.9645052831
 O         -5.0147094452       -0.4961153299        3.0462430365
 N         -5.7756269455        0.9346426337       -1.1121252148
 N         -5.8841824397       -1.2776385735       -1.2530406783
 N         -5.7940214346        0.7766108490        1.2961253353
 N         -5.9360840925       -1.4424683265        1.1617682230
 C         -5.4280413260       -0.1484557362       -1.8944700083
 C         -5.5009814871       -0.4034630380        1.9564813648
 C         -6.5062468282        0.5591459039        0.0662560240
 H         -7.4830844963        1.0730585188        0.0916662668
 C         -6.5896291380       -0.9888846655       -0.0356050279
 H         -7.6153195203       -1.3941134440       -0.0855595314
 C         -5.7178306282        2.2673069436       -1.6338271371
 H         -6.7279897495        2.7084014098       -1.6337960676
 H         -5.3278253034        2.1802568878       -2.6558854473
 C         -5.8109242594        2.0239692740        2.0022850570
 H         -6.8351502801        2.4341212280        1.9965947293
 H         -5.4833659970        1.8081390154        3.0272406602
 O         -3.2458735070        3.3642825392       -2.5843035376
 O         -3.6002315329        3.1829403106        3.3736630696
 N         -3.2599424236        4.7073145496       -0.7185284555
 N         -4.8268393212        3.1422855580       -0.9255347845
 N         -3.5062788106        4.7316320866        1.6785526360
 N         -4.9042212490        3.0128127537        1.4859355882
 C         -3.7131363903        3.6805180504       -1.5281315763
 C         -3.9515271330        3.5834719484        2.3000737364
 C         -4.1281455772        4.9481846841        0.4054142935
 H         -4.5552142581        5.9640639363        0.3524873602
 C         -5.1661139861        3.7967359553        0.3061808141
 H         -6.2196610229        4.1234744552        0.2876430864
 C         -2.3341778679        5.6765257865       -1.2295530093
 H         -2.8118807216        6.6695685236       -1.2524099363
 H         -2.0713642784        5.3462736181       -2.2426285158
 C         -2.7298401113        5.7198519516        2.3684343364
 H         -2.6731713833        5.4034316434        3.4176368961
 H         -3.2281533586        6.6974514214        2.2788070972
 O          0.2756987867        4.9383924008       -2.1363566445
 O         -0.3976314792        5.0548280394        3.8431190981
 N          1.0942257256        5.9800203832       -0.2604471071
 N         -1.1057477254        5.7627662719       -0.4895631897
 N          0.8271134385        6.0092366889        2.1453051782
 N         -1.3736262401        5.8277662830        1.9111953417
 C          0.1060421384        5.4794867333       -1.0776640393
 C         -0.3189090594        5.5492935773        2.7570965095
 C          0.5710771756        6.6625379355        0.8929393095
 H          0.9435069683        7.7007729967        0.9187080172
 C         -0.9672519946        6.5258671594        0.7248079109
 H         -1.5083984466        7.4830512554        0.6351968880
 C          2.4567674068        6.0812321370       -0.7028229147
 H          2.8146410124        7.1073763951       -0.5345260705
 H          2.4612785783        5.8348714685       -1.7719779575
 C          2.0855681215        6.0307482451        2.8349955375
 H          1.8706090192        5.7330071276        3.8695206284
 H          2.5113713409        7.0436742747        2.7934175391
 O          3.7092295409        3.8306357706       -1.9132190792
 O          2.8866919746        3.5952571536        4.0692899452
 N          4.8590327261        3.5331648084        0.0556440719
 N          3.3493837289        5.1535145220       -0.0715382866
 N          4.5140065529        3.4262010272        2.4513014744
 N          3.0418270882        5.0885701900        2.3278356046
 C          3.9290302594        4.1181228901       -0.7673707909
 C          3.4043081170        3.9746680914        3.0612152296
 C          4.9716317196        4.1962133830        1.3290295575
 H          6.0116241421        4.5288084739        1.4892073588
 C          3.9301882289        5.3453694712        1.2318937667
 H          4.3539387475        6.3613491254        1.3101436965
 C          5.8095421213        2.5799366592       -0.4434822044
 H          5.6416125992        2.5117049189       -1.5257291404
 H          6.8280738510        2.9370881584       -0.2243978929
 C          5.2999746604        2.4277592531        3.1202491502
 H          6.3346791987        2.7891409757        3.2290215673
 H          4.8313088667        2.2726551021        4.1007511240
 O          4.9684233284        0.2778915935       -1.8909533703
 O          4.0790632409        0.0259952790        4.0513307180
 N          5.5456186330       -0.9627005577       -0.0416073520
 N          5.6487794266        1.2531858344        0.0758853294
 N          5.1646443574       -1.0654712105        2.3410475963
 N          5.3073829759        1.1520702115        2.4664969626
 C          5.3215776787        0.1972853788       -0.7466256772
 C          4.7485957564        0.0375093195        3.0607380045
 C          6.0670797490       -0.7221316856        1.2769755484
 H          7.0308127254       -1.2446177541        1.4056459265
 C          6.1527620841        0.8269461738        1.3547383524
 H          7.1690105709        1.2275011784        1.5143091263
 C          5.6233432265       -2.2365562427       -0.6976284895
 H          6.6345752415       -2.6537821371       -0.5578086557
 H          5.4200311826       -2.0541895406       -1.7603872312
 C          5.0617744513       -2.3834232654        2.9031569096
 H          6.0741860823       -2.7985362876        3.0441046109
 H          4.5481946903       -2.2717901653        3.8667284601
 N         -0.7188156069        0.9607172498        1.3556392709
 C         -0.1589212042        0.4194204259        0.2565595135
 C         -0.1868788342       -1.0959276639        0.3693941275
 C         -0.8844492777       -1.2751177575        1.6954521819
 C         -1.2126643447       -2.4206554429        2.3821978560
 H         -0.9785386520       -3.3949963241        1.9824617980
 C         -1.8440525085       -2.3010398425        3.6127289414
 H         -2.0980765001       -3.1931912788        4.1602575987
 C         -2.1589569301       -1.0524119565        4.1250860460
 H         -2.6706793670       -0.9796632793        5.0706559186
 C         -1.8340262706        0.1123343768        3.4460266388
 H         -2.0977911826        1.0728063943        3.8590874795
 C         -1.1804049222       -0.0212471245        2.2341670871
 C         -0.7964768076        2.3707252350        1.6223641605
 H         -1.3426035454        2.8836206800        0.8259018052
 H         -1.3097423865        2.5322070841        2.5666493083
 H          0.2062163562        2.7995059239        1.7010934058
 C         -0.9846318949       -1.7773361340       -0.7527541757
 H         -0.3862630366       -1.9279027428       -1.6462083534
 H         -1.3175769678       -2.7563245144       -0.4141949264
 H         -1.8627833008       -1.1930501158       -1.0190662967
 C          1.2365969973       -1.6704769708        0.4559432732
 H          1.8090511543       -1.4517607446       -0.4421509150
 H          1.7589935244       -1.2560231377        1.3169344369
 H          1.1778548388       -2.7496057457        0.5807391096
 C          0.3345825318        1.1958618476       -0.7741939633
 H          0.2803091438        2.2700037159       -0.6544704920
 C          0.8472758942        0.7570833389       -1.9869921450
 H          0.9279769711       -0.2985199892       -2.1793736613
 C          1.2462322598        1.6623227243       -2.9557358443
 H          1.1823652242        2.7080467952       -2.6914259462
 N          2.0941668347        2.3212886968       -5.0825712317
 C          1.6973592712        1.3614281994       -4.2266090128
 C          1.8039191842        0.0065869679       -4.8981516792
 C          2.3597639046        0.3916281994       -6.2441844607
 C          2.6899169842       -0.3846855778       -7.3316941106
 H          2.5780108664       -1.4575797054       -7.3006574917
 C          3.1694065607        0.2418986496       -8.4750466064
 H          3.4336397070       -0.3491945873       -9.3382829111
 C          3.3100089636        1.6197264630       -8.5201581952
 H          3.6831097402        2.0880981231       -9.4182466089
 C          2.9780803964        2.4125413115       -7.4319198901
 H          3.0936415015        3.4836464961       -7.4900547790
 C          2.5007783301        1.7816960047       -6.2955999513
 C          2.1343566649        3.7226248942       -4.7611305733
 H          2.4737005860        4.2816345021       -5.6281573631
 H          1.1436105148        4.0768518631       -4.4711315501
 H          2.8182041466        3.8914288556       -3.9280423077
 C          2.7565757714       -0.9454341693       -4.1617137010
 H          3.5672719864       -0.3973468808       -3.6897601378
 H          2.2405515446       -1.5206247027       -3.4010887026
 H          3.1823044375       -1.6546719302       -4.8657371071
 C          0.4187226715       -0.6315306603       -5.0867675748
 H          0.5283577295       -1.5916485457       -5.5831946074
 H         -0.0765980592       -0.7895851281       -4.1344439934
 H         -0.2147762459        0.0075762776       -5.6984318273
  200
       -360.82415427
 O          3.2700158229       -3.7311301394       -2.1636339665
 O          3.6597922199       -3.8310180792        3.8894090677
 N          3.3062671457       -5.1566210746       -0.3568617381
 N          4.7954317258       -3.5110044204       -0.4586591118
 N          3.4753321335       -5.2122433322        2.0593265162
 N          4.8597429950       -3.4755793007        1.9571017429
 C          3.7203042415       -4.0797809978       -1.1101118373
 C          3.9463216645       -4.1239025951        2.7649940599
 C          4.1357894247       -5.3846185835        0.7961844983
 H          4.5952329562       -6.3869031041        0.7411987335
 C          5.1440279138       -4.2040502289        0.7490310489
 H          6.2057794849       -4.5053533689        0.7233268387
 C          2.4064486631       -6.1350936818       -0.8973714309
 H          2.8730685109       -7.1306818819       -0.8407669002
 H          2.2177485423       -5.8454502884       -1.9393194368
 C          2.6248725192       -6.1955341967        2.6698914446
 H          3.0672280940       -7.1939767881        2.5373490876
 H          2.5601053431       -5.9308694012        3.7330917832
 O         -0.0696420127       -5.3503131159       -2.0364992044
 O          0.2891971743       -5.3237769659        4.0506207185
 N         -1.0901189098       -6.2106596144       -0.1631010258
 N          1.1280080540       -6.1641403674       -0.2502225888
 N         -0.9372195288       -6.0654779120        2.2522582482
 N          1.2795932986       -6.1979777269        2.1692358297
 C         -0.0183101768       -5.8266929415       -0.9397684671
 C          0.2198000854       -5.7806562209        2.9465956795
 C         -0.6930206507       -6.8399621830        1.0635761258
 H         -1.1682877822       -7.8328845416        1.1513557618
 C          0.8577579140       -6.8707029761        0.9729244609
 H          1.2968877178       -7.8831248056        0.9323896893
 C         -2.4201085771       -6.2441221649       -0.6958887471
 H         -2.3338597444       -6.0420506122       -1.7713030519
 H         -2.8603975907       -7.2360431584       -0.5125638063
 C         -2.2217150001       -5.9227790690        2.8748878400
 H         -2.0269293812       -5.5393000582        3.8847636219
 H         -2.7263679158       -6.9013045468        2.9148408397
 O         -3.4886662102       -4.0089455004       -2.1076204795
 O         -3.0017802376       -3.3568568844        3.8638850158
 N         -4.7530894103       -3.5656129192       -0.2391225380
 N         -3.2881152167       -5.2311530320       -0.1692914277
 N         -4.5300866977       -3.2782842616        2.1466677489
 N         -3.0890404263       -4.9753815005        2.2305868597
 C         -3.7852081086       -4.2270120670       -0.9684190440
 C         -3.4653771265       -3.8061839737        2.8560556879
 C         -4.9496574651       -4.1302716375        1.0668385024
 H         -6.0039342887       -4.4296615854        1.2004866190
 C         -3.9314934046       -5.3028674248        1.1129602617
 H         -4.3819154516       -6.3005416224        1.2563316501
 C         -5.6742430286       -2.6749232109       -0.8785827556
 H         -6.7010073944       -3.0589522278       -0.7622112221
 H         -5.3855953584       -2.6418166610       -1.9368020292
 C         -5.3797382367       -2.2866172143        2.7382993767
 H         -6.3945479024       -2.7014069621        2.8641418615
 H         -4.9381868756       -2.0365482519        3.7113830535
 O         -4.7547651299       -0.3586413141       -2.2950132260
 O         -4.5710180052        0.2925124821        3.6388325240
 N         -5.6199330923        0.8933751562       -0.5717254914
 N         -5.6239989957       -1.3242556802       -0.3945793306
 N         -5.6871863729        1.1507446700        1.8230816449
 N         -5.4623736417       -1.0551441158        2.0007185960
 C         -5.2534847075       -0.2793430081       -1.2092634711
 C         -5.1558432398        0.1445984457        2.6032153287
 C         -6.3438969537        0.6530315148        0.6504528614
 H         -7.3671158205        1.0594264000        0.5791149202
 C         -6.2632320359       -0.8895202211        0.8148220992
 H         -7.2371071284       -1.3937579871        0.9349257208
 C         -5.6945023117        2.1220640734       -1.3085774663
 H         -6.7392249173        2.4723220363       -1.3404964458
 H         -5.3268719978        1.8985955029       -2.3182155385
 C         -5.8048935174        2.4997523369        2.2940314141
 H         -6.8547053830        2.8209526017        2.2098485194
 H         -5.4782242801        2.4996792559        3.3416124786
 O         -3.4069941911        3.2878402748       -2.5670721088
 O         -3.6194557821        3.9208411986        3.4161529629
 N         -3.4793787655        4.9033659516       -0.9363856509
 N         -4.8623835874        3.1704385925       -0.7871867522
 N         -3.5479384424        5.1476560718        1.4709418017
 N         -4.9592071164        3.4381514556        1.6121562475
 C         -3.8521531932        3.7243030251       -1.5405495104
 C         -3.9800642342        4.1316241698        2.2956310668
 C         -4.2662134608        5.2058620314        0.2294189470
 H         -4.7512753444        6.1899420284        0.1125929443
 C         -5.2453683481        4.0035932848        0.3243064809
 H         -6.3129605027        4.2710279501        0.2479708929
 C         -2.6265051238        5.8512560335       -1.5970032344
 H         -3.1017910830        6.8425195744       -1.5716541201
 H         -2.5052136922        5.5007050256       -2.6295819613
 C         -2.6554415986        6.1673496298        1.9446639179
 H         -2.5361596877        5.9917882844        3.0217290400
 H         -3.0913856647        7.1577553586        1.7493984498
 O         -0.2128226316        4.9380496700       -2.7955920273
 O         -0.2857326716        5.2767839652        3.2409747553
 N          0.9103791916        5.8805919366       -1.0244857512
 N         -1.3069814683        5.9391220021       -1.0429531177
 N          0.8801307334        6.0045986516        1.3955328608
 N         -1.3414319136        6.1008642233        1.3719619657
 C         -0.2016756622        5.4955681002       -1.7311416124
 C         -0.2515924376        5.7174158038        2.1307774069
 C          0.5863267883        6.6516589183        0.1481035711
 H          1.0827344338        7.6360837573        0.0995270149
 C         -0.9665668896        6.7060755969        0.1269952169
 H         -1.3924158648        7.7212180034        0.0491019640
 C          2.2279191756        5.7818474058       -1.5863867917
 H          2.7040775481        6.7746040859       -1.5676364932
 H          2.0997830029        5.4268518765       -2.6167920038
 C          2.1798623734        5.9746023194        2.0054649963
 H          2.0182733091        5.7267388625        3.0626117221
 H          2.6568513001        6.9612798534        1.8984803097
 O          3.1757734232        3.3248838144       -2.6662143817
 O          3.0640003394        3.6179822170        3.3441398625
 N          4.5623445046        3.1791924470       -0.8363049691
 N          3.0815325475        4.8323690223       -0.9338621259
 N          4.4968667354        3.2757767905        1.5764682728
 N          3.0510411035        4.9646757195        1.4800560062
 C          3.5471017315        3.7161201895       -1.5939047316
 C          3.4711165974        3.9026664254        2.2566209666
 C          4.8363899034        3.9440322270        0.3505976236
 H          5.8942674063        4.2588531750        0.3636560068
 C          3.8129876379        5.1101980496        0.2741316880
 H          4.2613904912        6.1176425214        0.2221407761
 C          5.4792487861        2.2203099657       -1.3831764672
 H          5.1490783168        2.0213745000       -2.4105157524
 H          6.4961001594        2.6472448963       -1.3739224625
 C          5.3771693371        2.3699304856        2.2604020604
 H          6.3963450483        2.7922913652        2.2725757406
 H          4.9853621015        2.2668863719        3.2804839157
 O          4.6664815194       -0.2807401457       -2.4619295875
 O          4.5585447349       -0.0418922915        3.5372541309
 N          5.6189264802       -1.2569634376       -0.6131821448
 N          5.4890483744        0.9564823883       -0.7076413799
 N          5.5602080693       -1.1725408668        1.8012419332
 N          5.4174643077        1.0491279161        1.7027795861
 C          5.1753786250       -0.2052351187       -1.3786833981
 C          5.0930614580       -0.0555079118        2.4678247896
 C          6.2699750019       -0.8385043532        0.5972278096
 H          7.2979066578       -1.2389149175        0.6344185504
 C          6.1763584218        0.7111754466        0.5319262282
 H          7.1491312730        1.2329118436        0.5382246421
 C          5.6643046770       -2.5920504311       -1.1324872563
 H          6.6983953502       -2.9680970039       -1.0864187627
 H          5.3141344215       -2.5287258157       -2.1706283143
 C          5.6970017114       -2.4324488889        2.4787853784
 H          6.7516924819       -2.7506754416        2.4413941548
 H          5.3727173992       -2.2722866966        3.5151808878
 N         -0.4202757390        2.2461250071       -5.5622223339
 C          0.0134342210        1.4277027505       -4.5854849983
 C          1.0215878678        0.4487254486       -5.1540223398
 C          1.0892417791        0.9008459772       -6.5893818394
 C          1.8307393982        0.4211692254       -7.6450441437
 H          2.5127332485       -0.4046778586       -7.5128673526
 C          1.6825094711        1.0214447993       -8.8890218540
 H          2.2552676284        0.6601793313       -9.7291469693
 C          0.8046657133        2.0793355831       -9.0635358038
 H          0.7030886749        2.5321429296      -10.0381058542
 C          0.0500778281        2.5693235103       -8.0083050301
 H         -0.6284817143        3.3928593081       -8.1675133321
 C          0.2025778913        1.9664912090       -6.7712231022
 C         -1.3726448667        3.3054902828       -5.3634629587
 H         -1.5679918141        3.7970450734       -6.3119551767
 H         -2.3082698269        2.9083196179       -4.9660175868
 H         -0.9761286790        4.0309245666       -4.6515923865
 C          2.3959462553        0.5570460187       -4.4791177438
 H          2.6000805063        1.5797032537       -4.1743878592
 H          2.4666956201       -0.0829627294       -3.6067408683
 H          3.1702728947        0.2412049135       -5.1724025504
 C          0.4896274279       -0.9919474463       -5.1014512784
 H         -0.4349314426       -1.0770614170       -5.6688234411
 H          1.2261244578       -1.6643888364       -5.5324584589
 H          0.2922718161       -1.3033506492       -4.0809822450
 C         -0.4641244145        1.5231540892       -3.2925897205
 H         -1.2333330356        2.2584976759       -3.1054402862
 C         -0.0658766003        0.7607892369       -2.2075067120
 H          0.7215386809        0.0368923328       -2.3247412223
 C         -0.6760878276        0.9161597258       -0.9707942036
 H         -1.4608505523        1.6601048501       -0.9308055462
 N         -1.1373263095        0.3878480704        1.3112597744
 C         -0.4263340074        0.1983806062        0.1828501858
 C          0.6157670945       -0.8822675165        0.4179812018
 C          0.3188422928       -1.2656416819        1.8468418127
 C          0.9222604396       -2.1921941293        2.6649305378
 H          1.7407218185       -2.7983378793        2.3081246405
 C          0.4660866279       -2.3257761542        3.9692727313
 H          0.9394003787       -3.0414647645        4.6204722918
 C         -0.5946152720       -1.5601051356        4.4269799133
 H         -0.9508777992       -1.6949950378        5.4349029624
 C         -1.2155138633       -0.6232155304        3.6145896661
 H         -2.0464153371       -0.0468466549        3.9888905372
 C         -0.7310017158       -0.4798160239        2.3267508737
 C         -2.1557878867        1.3883079662        1.4755148051
 H         -2.5659852101        1.3244899607        2.4799047132
 H         -1.7329081144        2.3877250347        1.3421839118
 H         -2.9600748483        1.2417834717        0.7493872086
 C          0.4573672811       -2.0952644467       -0.5106282933
 H         -0.5923515302       -2.3226406586       -0.6831883223
 H          0.9390906450       -1.9396089332       -1.4710648126
 H          0.9224323648       -2.9645130319       -0.0505025216
 C          2.0388661809       -0.3065323669        0.3293249725
 H          2.2455917756        0.0924390036       -0.6605787426
 H          2.1714719232        0.4865709431        1.0638073890
 H          2.7560993573       -1.0951892641        0.5463104888
  200
       -360.82411395
 O          3.6888528425       -3.3977456391       -2.7393084665
 O          3.7090671244       -3.3264910584        3.3039148693
 N          3.4613777260       -4.7840823878       -0.9187713996
 N          5.0824296676       -3.2704764729       -0.9186678645
 N          3.4508945460       -4.7352755323        1.5026654907
 N          5.1345746792       -3.2803948608        1.5004870989
 C          4.0183868250       -3.7582721267       -1.6413569177
 C          4.0425394955       -3.7183843675        2.2254111186
 C          4.1723809091       -5.0565990066        0.3029052120
 H          4.4993249020       -6.1105245976        0.3209231015
 C          5.3283228179       -4.0186915555        0.2874059549
 H          6.3415681742       -4.4552284204        0.2601669955
 C          2.4735124014       -5.6570413816       -1.4864028304
 H          2.8313519880       -6.6967603539       -1.4264411777
 H          2.3486141357       -5.3441964579       -2.5306802290
 C          2.4918167279       -5.6073601121        2.1211206292
 H          2.8628909512       -6.6441346047        2.0822030314
 H          2.3860272525       -5.2662142007        3.1592002726
 O          0.1167197044       -4.5706233186       -2.6532437765
 O          0.1251931092       -4.6224512782        3.3606072133
 N         -1.0362868640       -5.4057130065       -0.8467417795
 N          1.1790891413       -5.5658404756       -0.8765416152
 N         -1.0416865309       -5.4694783988        1.5674309637
 N          1.1828480832       -5.5460906271        1.5392180948
 C          0.0893938674       -5.0963090554       -1.5744182594
 C          0.0921833372       -5.1296441614        2.2783548755
 C         -0.7404324854       -6.1576618367        0.3446163203
 H         -1.2544520323       -7.1339700382        0.3156020674
 C          0.8109758253       -6.2397968987        0.3391913930
 H          1.2207687404       -7.2648008370        0.3432969613
 C         -2.3445261297       -5.3405127115       -1.4339714588
 H         -2.2091308051       -4.9392184896       -2.4462925263
 H         -2.7779752732       -6.3538270818       -1.4695462239
 C         -2.3283575918       -5.5016282622        2.2047556175
 H         -2.1716517945       -5.1878402892        3.2447476156
 H         -2.7284825565       -6.5282590831        2.1599128614
 O         -3.3877698213       -2.8836044292       -2.4248454678
 O         -3.5583746138       -3.3109756896        3.5437760310
 N         -4.8908923227       -2.9614552296       -0.6879821938
 N         -3.2550008625       -4.4627930944       -0.7599054236
 N         -4.9483155223       -3.1104792324        1.7208658045
 N         -3.2872934389       -4.5907583333        1.6507866712
 C         -3.7868370829       -3.3638109937       -1.4007308592
 C         -3.8779550353       -3.6167882818        2.4331708818
 C         -5.1437026949       -3.7811372466        0.4653473115
 H         -6.1590962627       -4.2101065353        0.4129734456
 C         -3.9920249052       -4.8236361057        0.4214271300
 H         -4.3225618365       -5.8747122326        0.3584142957
 C         -5.8440460177       -2.0410666208       -1.2374020653
 H         -6.8378475835       -2.5160664612       -1.2541381237
 H         -5.5022615506       -1.8075891560       -2.2538897959
 C         -5.9532492405       -2.3077882479        2.3619323192
 H         -6.9342748677       -2.7968596278        2.2512307989
 H         -5.6684369205       -2.2343632111        3.4195406349
 O         -5.0536939229        0.4855214921       -2.2412410747
 O         -5.4022683147        0.0681906154        3.8329257598
 N         -6.0721238198        1.4201734072       -0.4010001112
 N         -5.9202541770       -0.7922874709       -0.5390929795
 N         -6.1687472304        1.2526725353        2.0173569959
 N         -6.0290523472       -0.9609458686        1.8715662557
 C         -5.5959417858        0.3883522497       -1.1780994771
 C         -5.7964454672        0.1169090179        2.7036279539
 C         -6.7923333285        0.9626578417        0.7553783531
 H         -7.8221833613        1.3607213960        0.7409835057
 C         -6.6941717699       -0.5846573425        0.6537106234
 H         -7.6658562868       -1.1031218423        0.5735649999
 C         -6.1239729447        2.7644973961       -0.9015772609
 H         -7.1484022688        3.1522568003       -0.7953964921
 H         -5.8255422419        2.7170784669       -1.9569225587
 C         -6.1947710210        2.5369735689        2.6593221234
 H         -7.2010513674        2.9728954469        2.5692001761
 H         -5.9354489827        2.3577854464        3.7106516094
 O         -3.8178182659        3.9357222634       -2.0800981882
 O         -3.8045545089        3.4007672856        3.9548688842
 N         -3.6005387297        5.1917993310       -0.1653732690
 N         -5.2022337814        3.6581257561       -0.2652353194
 N         -3.5381126044        4.9088852643        2.2389813128
 N         -5.2276484646        3.4666747478        2.1499439190
 C         -4.1485068103        4.2093419278       -0.9629371285
 C         -4.1338070194        3.8520664417        2.8964597085
 C         -4.2855318791        5.3401202102        1.0875056747
 H         -4.6178852770        6.3850174839        1.2174975760
 C         -5.4365482294        4.3001722158        0.9993233395
 H         -6.4520833479        4.7329108079        1.0235964649
 C         -2.6666425617        6.1415654042       -0.6943065346
 H         -3.0372790444        7.1612392835       -0.5057928396
 H         -2.5936320512        5.9406165913       -1.7708726695
 C         -2.5293008177        5.6993031701        2.8827980856
 H         -2.3771810888        5.2526099104        3.8738526986
 H         -2.8772944247        6.7416502391        2.9687276650
 O         -0.3414458920        5.2839036157       -2.1120105506
 O         -0.1193422600        4.5262761465        3.8609196896
 N          0.8786461931        5.8746617509       -0.2547370284
 N         -1.3365218401        6.0163143091       -0.1713015349
 N          0.9702961857        5.5931111787        2.1400894088
 N         -1.2522680217        5.6827426252        2.2251172108
 C         -0.2792872812        5.6542534613       -0.9752787905
 C         -0.1370683340        5.1689355434        2.8513323497
 C          0.6272759106        6.4489042584        1.0389068359
 H          1.1414022763        7.4214297254        1.1336442275
 C         -0.9230811765        6.5245924307        1.1062572395
 H         -1.3298971313        7.5391864216        1.2610843088
 C          2.1544976474        5.8914789404       -0.9068890642
 H          2.6007737879        6.8959382378       -0.8217033672
 H          1.9647694699        5.6349850608       -1.9569196708
 C          2.2810409972        5.5363406534        2.7152001858
 H          2.1692275651        5.0831788446        3.7084492403
 H          2.6908167786        6.5572233973        2.7938252063
 O          3.1380796118        3.5649246219       -2.2654933208
 O          3.5295837872        3.1603808062        3.6651938955
 N          4.6642884977        3.3568085854       -0.5590072212
 N          3.0905612437        4.9233684111       -0.4070888961
 N          4.9167245990        3.2952196990        1.8369803161
 N          3.2094805938        4.7087855579        1.9952592237
 C          3.5621626880        3.9001525415       -1.1968649132
 C          3.8366321838        3.6523743980        2.6167390487
 C          5.0178953917        4.0751389895        0.6387109715
 H          6.0279379897        4.5085446162        0.5443626256
 C          3.8716236829        5.1139262378        0.7831991044
 H          4.2042222296        6.1630105192        0.8581012040
 C          5.5776143025        2.5168210716       -1.2790182524
 H          5.1604434059        2.3987896962       -2.2872818004
 H          6.5685874361        2.9975301003       -1.3186085595
 C          5.9448947539        2.4195736753        2.3164736016
 H          6.9223622332        2.9127086742        2.2028890321
 H          5.7239471825        2.2232118416        3.3732952889
 O          4.7917496927        0.0628194311       -2.5122846035
 O          5.3113141945       -0.0827055188        3.5013541696
 N          5.9292739876       -1.0159808820       -0.8345954083
 N          5.7162654374        1.1943610692       -0.7335498831
 N          6.0933465037       -1.0770598915        1.5799492138
 N          5.9752663075        1.1385559409        1.6702727327
 C          5.3918879567        0.0793796478       -1.4717238294
 C          5.7213486981       -0.0175195394        2.3801744798
 C          6.6829098379       -0.6619277152        0.3382351853
 H          7.7137124808       -1.0466741659        0.2547172819
 C          6.5677242605        0.8865086133        0.3884957366
 H          7.5269189806        1.4236018899        0.2946540926
 C          5.9886692472       -2.3038646444       -1.4675194044
 H          7.0176292359       -2.6872698574       -1.4054894737
 H          5.6874841396       -2.1585393837       -2.5124237093
 C          6.1200925371       -2.4187546396        2.0883605724
 H          7.1197425906       -2.8520171155        1.9387006514
 H          5.8769599777       -2.3427663315        3.1561882148
 N          2.1040097116       -1.3257754249       -5.5676779498
 C          1.1969525293       -1.1338708808       -4.5915465865
 C         -0.1970721215       -1.1282770107       -5.1883682665
 C          0.1092570648       -1.3599686799       -6.6451035029
 C         -0.7298938605       -1.4540709127       -7.7320567230
 H         -1.7994084408       -1.3695328561       -7.6150932669
 C         -0.1715587173       -1.6557149222       -8.9879895629
 H         -0.8126479528       -1.7304642825       -9.8527141781
 C          1.2016038460       -1.7583552276       -9.1432068311
 H          1.6163899220       -1.9127926302      -10.1276783146
 C          2.0573352635       -1.6632343071       -8.0561254592
 H          3.1236710911       -1.7411740419       -8.2006497737
 C          1.4941429969       -1.4627735152       -6.8072983885
 C          3.5210735895       -1.4188816211       -5.3406236344
 H          3.9077299118       -0.4806550133       -4.9377712025
 H          3.7249101772       -2.2134074239       -4.6215897539
 H          4.0229050050       -1.6403009488       -6.2780042967
 C         -1.0894095645       -2.2484836461       -4.6352240181
 H         -0.4996235077       -3.1254792118       -4.3854766840
 H         -1.6279051484       -1.9327964335       -3.7484935963
 H         -1.8285399038       -2.5257262109       -5.3820681816
 C         -0.8650972965        0.2443799311       -5.0169297409
 H         -0.9785449480        0.4957637248       -3.9674498319
 H         -0.2693988246        1.0207169511       -5.4925649485
 H         -1.8487834082        0.2286299146       -5.4777702482
 C          1.5777474831       -0.9081238083       -3.2829390746
 H          2.6355992215       -0.8014747322       -3.0909486196
 C          0.7360174234       -0.7610946187       -2.1936004128
 H         -0.3178479418       -0.9447678942       -2.3092916743
 C          1.2325483708       -0.3601374252       -0.9605888851
 H          2.2972990832       -0.1704631230       -0.9244110692
 N          1.0531415752        0.4366542641        1.2872992884
 C          0.5004391157       -0.0966587019        0.1808660076
 C         -0.9792186177       -0.3390817828        0.4227306506
 C         -1.1415697995        0.2190600511        1.8145239994
 C         -2.2584248328        0.3097965905        2.6122649050
 H         -3.2140242118       -0.0603590315        2.2738595417
 C         -2.1315675526        0.8790079236        3.8721195591
 H         -3.0010856194        0.9546533541        4.5038644682
 C         -0.9054269932        1.3561246333        4.3090481659
 H         -0.8303230816        1.8201252944        5.2786048088
 C          0.2332649256        1.2577116619        3.5227173100
 H          1.1754461577        1.6371179799        3.8854032126
 C          0.0959972255        0.6710216609        2.2771560407
 C          2.4550533784        0.7072085684        1.4492940322
 H          2.6339197400        1.1013812085        2.4463808280
 H          3.0329791254       -0.2140966501        1.3385486304
 H          2.7972241243        1.4335980516        0.7066358431
 C         -1.9096319799        0.3821041598       -0.5645773877
 H         -1.4856226729        1.3318323702       -0.8824803074
 H         -2.1164983995       -0.2210767994       -1.4439893442
 H         -2.8622015102        0.5843139860       -0.0794493176
 C         -1.2674695205       -1.8490146428        0.4399577165
 H         -0.6721846883       -2.3402781605        1.2082263673
 H         -2.3176723604       -2.0054728412        0.6737217704
 H         -1.0462270078       -2.3009049619       -0.5243481869
  200
       -360.82411285
 O          3.3426037550       -3.7108092286       -2.1736028744
 O          3.8478353916       -3.8786695602        3.8903860470
 N          3.3576954563       -5.1511832470       -0.3784860877
 N          4.8851732553       -3.5399650705       -0.4789247354
 N          3.5501671972       -5.2087680188        2.0381159398
 N          5.0196747342       -3.5459555313        1.9372424994
 C          3.7919312506       -4.0782293096       -1.1261430699
 C          4.0914848924       -4.1616064102        2.7528728170
 C          4.1894800534       -5.4059734305        0.7666972259
 H          4.6128325531       -6.4239761983        0.7087869512
 C          5.2402009701       -4.2628636487        0.7097144247
 H          6.2886796562       -4.6035600189        0.6496875804
 C          2.4397854186       -6.1082672461       -0.9278756100
 H          2.8831210261       -7.1141886943       -0.8656399370
 H          2.2675066450       -5.8160462212       -1.9718975950
 C          2.6382955786       -6.1370717907        2.6447630802
 H          3.0257580301       -7.1606728107        2.5319459850
 H          2.5751087827       -5.8538993136        3.7032056505
 O         -0.0175458003       -5.3027991692       -2.1031675601
 O          0.3350993176       -5.0523212721        3.9389701062
 N         -1.0644036130       -6.1041516892       -0.2178502991
 N          1.1541094182       -6.1077129741       -0.2957274780
 N         -0.9097714329       -5.8708533246        2.1865339486
 N          1.3032837596       -6.0753569260        2.1211060571
 C          0.0192365983       -5.7580751898       -0.9968123584
 C          0.2548010610       -5.5779093805        2.8667753989
 C         -0.6843636323       -6.6995551815        1.0311104958
 H         -1.1862716135       -7.6750592599        1.1557000892
 C          0.8648854800       -6.7732471496        0.9458385028
 H          1.2788904722       -7.7967508079        0.9352811436
 C         -2.3894086846       -6.1476507110       -0.7622195250
 H         -2.2947372848       -5.9476648153       -1.8372080012
 H         -2.8235056887       -7.1435461205       -0.5815339130
 C         -2.1863111512       -5.7141940531        2.8217641979
 H         -1.9835103213       -5.2748853625        3.8069928759
 H         -2.6728426072       -6.6986165409        2.9218945566
 O         -3.5090774441       -3.9537668684       -2.2008757111
 O         -3.0686833106       -3.1589472972        3.7407608322
 N         -4.7891343107       -3.5239808168       -0.3395217772
 N         -3.2725911159       -5.1424863989       -0.2457993410
 N         -4.6235886044       -3.2140065006        2.0476309221
 N         -3.0805574620       -4.8170943200        2.1441326331
 C         -3.8004458357       -4.1648420156       -1.0589560346
 C         -3.5193612485       -3.6592341349        2.7511024306
 C         -4.9828827532       -4.0898910184        0.9673501643
 H         -6.0242561059       -4.4372082439        1.0844317306
 C         -3.9112281309       -5.2126036664        1.0383727508
 H         -4.3142567752       -6.2261449735        1.2083043089
 C         -5.7260734806       -2.6558443944       -0.9890718181
 H         -6.7440543415       -3.0648370522       -0.8832894181
 H         -5.4262557983       -2.6179795728       -2.0440557813
 C         -5.5284599767       -2.2629592860        2.6221060366
 H         -6.5281292826       -2.7195621004        2.7133454950
 H         -5.1269367115       -2.0017466554        3.6095285569
 O         -4.7974987065       -0.3245994924       -2.3777164795
 O         -4.7991966784        0.3240298924        3.5518041863
 N         -5.7355985594        0.9144649532       -0.6836897931
 N         -5.7159283904       -1.3032466781       -0.5069671933
 N         -5.8828850123        1.1702183081        1.7093526120
 N         -5.6356698001       -1.0301245766        1.8921509292
 C         -5.3322228922       -0.2523852642       -1.3086754190
 C         -5.3565266139        0.1722570327        2.5018094806
 C         -6.4943667840        0.6653075725        0.5153058354
 H         -7.5197208398        1.0589158231        0.4114833249
 C         -6.3995291329       -0.8764353764        0.6813716911
 H         -7.3700684547       -1.3932123872        0.7703043191
 C         -5.7845312011        2.1485118272       -1.4132248628
 H         -6.8252583293        2.5072872773       -1.4643882947
 H         -5.3970832205        1.9288855547       -2.4163089287
 C         -6.0138613223        2.5202083406        2.1722802022
 H         -7.0560126303        2.8484012703        2.0399331621
 H         -5.7330918537        2.5187186324        3.2331231119
 O         -3.4560124419        3.2911985313       -2.6120339698
 O         -3.8318209187        3.8839863634        3.3748701812
 N         -3.5334411554        4.8940407027       -0.9694615459
 N         -4.9549041214        3.1879724783       -0.8686058246
 N         -3.6628987181        5.1129639841        1.4379101733
 N         -5.1312069423        3.4506730117        1.5284843742
 C         -3.9162277014        3.7273920537       -1.5918431726
 C         -4.1517679612        4.1076002092        2.2445905003
 C         -4.3444325550        5.2035233361        0.1777265081
 H         -4.8014033435        6.2007992587        0.0591886037
 C         -5.3560997050        4.0257994532        0.2333528446
 H         -6.4134011595        4.3199851166        0.1203330163
 C         -2.6488283464        5.8316583956       -1.6028855797
 H         -3.1042994069        6.8321917709       -1.5723954230
 H         -2.5160273444        5.4932505875       -2.6380600724
 C         -2.7441082049        6.0922284620        1.9428915073
 H         -2.6522220275        5.8945639323        3.0187979332
 H         -3.1389503551        7.1013671988        1.7568668005
 O         -0.2251854117        4.9310856973       -2.7942422147
 O         -0.4362888784        5.0267295031        3.2294781678
 N          0.8790590482        5.7936494224       -0.9713240320
 N         -1.3368404047        5.8847054672       -1.0258661852
 N          0.7921782181        5.8084490052        1.4476085138
 N         -1.4240603686        5.9884259824        1.3897487225
 C         -0.2257660406        5.4499784789       -1.7104561039
 C         -0.3644720151        5.5262018056        2.1459080667
 C          0.5444463726        6.5208975406        0.2251982181
 H          1.0655779325        7.4935579081        0.2335791801
 C         -1.0055810159        6.6149603090        0.1705080878
 H         -1.4051961357        7.6417203223        0.1088954827
 C          2.2044220911        5.7068924352       -1.5157171235
 H          2.6782516046        6.7005598345       -1.4731327415
 H          2.0916525010        5.3705187608       -2.5540403807
 C          2.0704916042        5.7497056210        2.0990653371
 H          1.8765109487        5.4392380543        3.1339511155
 H          2.5424495426        6.7450081268        2.0674613633
 O          3.2013801622        3.2867488575       -2.6346731594
 O          2.9981208995        3.3693323388        3.3613226690
 N          4.5668352964        3.1252209330       -0.7905173103
 N          3.0523873975        4.7488619998       -0.8681956357
 N          4.4890931921        3.1557478589        1.6217615547
 N          2.9681786012        4.7793878815        1.5448626499
 C          3.5507790619        3.6593586954       -1.5484469713
 C          3.4197276580        3.7115626679        2.2958304559
 C          4.8119327119        3.8676297032        0.4167698368
 H          5.8590105941        4.2155072999        0.4438237178
 C          3.7512895368        5.0013427759        0.3636474854
 H          4.1657916465        6.0244195739        0.3624843991
 C          5.5078854871        2.1944024026       -1.3454825539
 H          5.1839137678        2.0007053847       -2.3758224333
 H          6.5144180474        2.6446462527       -1.3292000202
 C          5.4071413681        2.2827651493        2.2989290867
 H          6.4060553891        2.7505436465        2.3156740091
 H          5.0207425692        2.1506890154        3.3176971468
 O          4.7049974314       -0.3046444897       -2.4350714739
 O          4.7250455747       -0.1702937489        3.5703101410
 N          5.7149906779       -1.2881923719       -0.6203448439
 N          5.5463947740        0.9241541243       -0.6836278851
 N          5.7219030861       -1.2449095222        1.7964273244
 N          5.5046666427        0.9702455688        1.7302059730
 C          5.2371818661       -0.2348251989       -1.3631170684
 C          5.2340126358       -0.1530144978        2.4886057090
 C          6.3889669762       -0.8737046816        0.5792965545
 H          7.4267641074       -1.2492605089        0.5816758557
 C          6.2557475662        0.6740668267        0.5423212580
 H          7.2152532773        1.2196325543        0.5457757566
 C          5.7562848453       -2.6198953982       -1.1492063354
 H          6.7890102390       -2.9985756156       -1.1080563289
 H          5.4027431109       -2.5486678431       -2.1857955477
 C          5.8874400355       -2.5193377816        2.4402123592
 H          6.9367119006       -2.8397503296        2.3441900386
 H          5.6137778321       -2.3803567490        3.4941727248
 N         -0.5111807927        2.2005298619       -5.4787628999
 C         -0.0479064933        1.4383408729       -4.4716263911
 C          0.9419521527        0.4256517951       -5.0147696123
 C          0.9651364042        0.7963248806       -6.4745642149
 C          1.6727591779        0.2554280773       -7.5239147898
 H          2.3587293087       -0.5625415559       -7.3658864634
 C          1.4840070678        0.7827951315       -8.7951054807
 H          2.0295439495        0.3726958531       -9.6309259728
 C          0.5998979818        1.8295414270       -9.0023575507
 H          0.4660847189        2.2247592637       -9.9978624505
 C         -0.1207509739        2.3806544037       -7.9535685716
 H         -0.8057836899        3.1933771079       -8.1385409172
 C          0.0723755574        1.8505821329       -6.6891727176
 C         -1.4539707504        3.2732640974       -5.3099468487
 H         -1.6623782019        3.7257021192       -6.2749292821
 H         -2.3845636678        2.9001946865       -4.8789767239
 H         -1.0395979885        4.0247571280       -4.6364950882
 C          2.3392117221        0.5541266693       -4.3905153241
 H          2.5414180376        1.5790379184       -4.0927482615
 H          2.4536541441       -0.0875557946       -3.5236219060
 H          3.0918208485        0.2504348501       -5.1126116328
 C          0.3995383659       -1.0052875364       -4.8682751518
 H         -0.5366522052       -1.1154814220       -5.4116803157
 H          1.1221081932       -1.7087988662       -5.2722626929
 H          0.2190053055       -1.2537954794       -3.8275345647
 C         -0.4976771882        1.5906940049       -3.1733803411
 H         -1.2885525510        2.3066505428       -3.0037802199
 C         -0.0431112256        0.8875015431       -2.0712426221
 H          0.7811659158        0.2065839715       -2.1883854484
 C         -0.6355175618        1.0257809210       -0.8234672893
 H         -1.4685165061        1.7144122531       -0.7686424772
 N         -1.0149762610        0.4115960651        1.4614487181
 C         -0.3048112384        0.3246037795        0.3209297449
 C          0.8589819721       -0.6331166624        0.5208642567
 C          0.6401710866       -1.0599341070        1.9505886066
 C          1.3684927894       -1.9159163969        2.7428071469
 H          2.2532590496       -2.4036541580        2.3641255992
 C          0.9501536899       -2.1326393995        4.0481825318
 H          1.5186006674       -2.7977166022        4.6767179216
 C         -0.1886213227       -1.5090854903        4.5338368000
 H         -0.5112187839       -1.7047912490        5.5434726545
 C         -0.9283955519       -0.6357645370        3.7502781545
 H         -1.8106046707       -0.1618772015        4.1495745218
 C         -0.4881806345       -0.4135226978        2.4577887564
 C         -2.1501408575        1.2705196605        1.6610571360
 H         -1.8364434301        2.3170850068        1.7075923312
 H         -2.8711600958        1.1466388346        0.8495145959
 H         -2.6336566311        1.0208498988        2.6022020061
 C          0.8245581121       -1.8543854601       -0.4127867220
 H          1.3415130448       -1.6686398559       -1.3497506482
 H          1.3223533717       -2.6921332490        0.0714914011
 H         -0.1986539765       -2.1510191170       -0.6326689049
 C          2.2016355279        0.1071610790        0.4091788829
 H          2.3325114581        0.5493947879       -0.5755772614
 H          2.2617657285        0.8932775204        1.1605019152
 H          3.0102528404       -0.5977625571        0.5888558154
  200
       -360.82322714
 O          3.1972624544       -2.8423584893       -2.6443215458
 O          3.8404992540       -4.7315819937        3.0066407618
 N          3.1118067049       -4.7526552043       -1.3665683414
 N          4.8690679385       -3.4042406834       -1.1688155323
 N          3.3823261035       -5.5357645895        0.9005220734
 N          5.0242292546       -4.0595492277        1.1530124727
 C          3.6616624245       -3.5670102119       -1.8097951575
 C          4.0387181614       -4.7503740954        1.8268344754
 C          3.9498756087       -5.4307540278       -0.4135028080
 H          4.2301189140       -6.4291795392       -0.7921204494
 C          5.1391768992       -4.4506064234       -0.2251861590
 H          6.1344090056       -4.8874817743       -0.4182197746
 C          2.1188760268       -5.4267897164       -2.1486449451
 H          2.5294217181       -6.3859371794       -2.5099625867
 H          1.8769546960       -4.7660031029       -2.9906977193
 C          2.4796563864       -6.5773186115        1.3017820085
 H          2.8707776346       -7.5501614107        0.9607050489
 H          2.4326840315       -6.5395594449        2.3972730703
 O         -0.4327362548       -4.4042428663       -2.8512697661
 O          0.1438999708       -6.0707393401        2.8749468813
 N         -1.3180211982       -5.9441904794       -1.3939602526
 N          0.8869374601       -5.6704314240       -1.4563792369
 N         -1.0867636999       -6.4108862628        0.9623241118
 N          1.1328544903       -6.4216407744        0.8276235466
 C         -0.3031185293       -5.2286294601       -1.9897985375
 C          0.0734003566       -6.2550611802        1.6945092867
 C         -0.8373799308       -6.8443193087       -0.3870672180
 H         -1.2476962179       -7.8553518819       -0.5509184807
 C          0.7079638276       -6.7384171415       -0.5056712366
 H          1.2081247767       -7.6558168934       -0.8605737234
 C         -2.6416765745       -5.9835626666       -1.9459911563
 H         -2.5896740657       -5.5418588285       -2.9490447956
 H         -2.9786994261       -7.0288862574       -1.9917324767
 C         -2.3736064926       -6.4471152186        1.5961094554
 H         -2.1867099360       -6.2872471606        2.6661272264
 H         -2.8477194716       -7.4258165315        1.4224779052
 O         -3.8925522564       -3.5845304462       -2.8356404286
 O         -3.2114756997       -4.1982352240        3.1205909832
 N         -5.0816524155       -3.5928241356       -0.8689685104
 N         -3.5989160036       -5.1984950440       -1.2254259458
 N         -4.8274943895       -3.8439145040        1.5208021574
 N         -3.2703057888       -5.4060413527        1.1632596875
 C         -4.1418495291       -4.0552534813       -1.7618475514
 C         -3.7025149472       -4.4405868712        2.0583343482
 C         -5.2310460685       -4.4454774076        0.2806513794
 H         -6.2690073244       -4.8133355599        0.3508608542
 C         -4.1655859710       -5.5526376405        0.0460590620
 H         -4.5683463562       -6.5791855544        0.0093057590
 C         -5.9851188977       -2.5423922242       -1.2338869846
 H         -7.0223127869       -2.9092212236       -1.1833404013
 H         -5.7185469860       -2.2627253145       -2.2609329866
 C         -5.7099881751       -3.0589936940        2.3402833891
 H         -6.7143126555       -3.5128608493        2.3236448791
 H         -5.2937091611       -3.0667913350        3.3559755287
 O         -4.8063067965       -0.0215162848       -1.9670858814
 O         -4.9855499776       -0.8204009943        3.9348861662
 N         -5.8098539943        0.8361229336       -0.0853057023
 N         -5.8727385827       -1.3598763760       -0.4288190000
 N         -5.9161193713        0.5141769255        2.3080352175
 N         -5.7980827619       -1.6778284145        1.9603371226
 C         -5.4095901024       -0.1685983812       -0.9395796747
 C         -5.4798805180       -0.6752439254        2.8567898589
 C         -6.5618237805        0.3421107281        1.0404939090
 H         -7.5668580120        0.7973883650        1.0550264643
 C         -6.5452388420       -1.1969686775        0.8303132306
 H         -7.5414940729       -1.6695390239        0.7934682923
 C         -5.8290934327        2.2050049856       -0.5136541579
 H         -6.8553224002        2.5964823871       -0.4246575912
 H         -5.4969545155        2.2129972620       -1.5593764461
 C         -5.9184808924        1.7354991903        3.0588043320
 H         -6.9304173005        2.1695041408        3.0452268054
 H         -5.6159588522        1.4708224051        4.0802670780
 O         -3.5643756738        3.5538269499       -1.5829852952
 O         -3.6036697011        2.6305134550        4.4459544668
 N         -3.3870045570        4.6409377022        0.4344707396
 N         -4.9294886816        3.0645325756        0.2001390864
 N         -3.3794786309        4.2511159327        2.8287771455
 N         -4.9724845111        2.7138327752        2.5987333473
 C         -3.9008829057        3.7135635298       -0.4390442701
 C         -3.9275669014        3.1214161381        3.4063490379
 C         -4.1109193480        4.6963472437        1.6779826087
 H         -4.4958729334        5.7187878841        1.8396238613
 C         -5.2079165394        3.6100304440        1.5047854491
 H         -6.2437468892        3.9916065530        1.5371534162
 C         -2.4409127647        5.6327379327        0.0125859944
 H         -2.8296125505        6.6330015210        0.2583488135
 H         -2.3256349763        5.5102573390       -1.0717741962
 C         -2.4390588459        5.0618024116        3.5498591232
 H         -2.3271879284        4.5973909537        4.5383818579
 H         -2.8282123384        6.0883114000        3.6360691694
 O         -0.0896263288        4.8301913970       -1.3610586684
 O         -0.0713301382        3.8788570192        4.6076342728
 N          1.0864858000        5.3446293827        0.5472651775
 N         -1.1309780417        5.4826919228        0.5771006868
 N          1.0901686402        4.9439892160        2.9313165890
 N         -1.1286976453        5.0962995505        2.9671609852
 C         -0.0494889310        5.1563834853       -0.2050963150
 C         -0.0423304998        4.5357318663        3.6102136471
 C          0.7981082740        5.8555686522        1.8627401145
 H          1.3229300212        6.8143705395        2.0184166091
 C         -0.7524963758        5.9550964224        1.8828935719
 H         -1.1487847297        6.9730718718        2.0436317484
 C          2.3822880103        5.4257073525       -0.0653103128
 H          2.8092828051        6.4243886191        0.1270632767
 H          2.2336749779        5.2683563083       -1.1408344622
 C          2.3907533452        4.7898665432        3.5183416566
 H          2.2390620639        4.2597431343        4.4673953298
 H          2.8371638425        5.7835474854        3.6895915240
 O          3.5455211439        3.3867067387       -1.6699142118
 O          3.4606999817        2.2403323732        4.2263262491
 N          4.9866461299        2.9908647890        0.0792123434
 N          3.3115664652        4.4226374071        0.3674486431
 N          4.8864495986        2.4642613074        2.4347527928
 N          3.2962188129        3.9919937914        2.7426935419
 C          3.8974368203        3.5607907413       -0.5354728504
 C          3.8222245637        2.8167374521        3.2440173479
 C          5.1676845019        3.4509933146        1.4284937433
 H          6.1871899997        3.8534020162        1.5578529363
 C          4.0286196408        4.4901129322        1.6146386407
 H          4.3712424225        5.5224387797        1.8022346988
 C          5.9872021022        2.2633921065       -0.6502801759
 H          5.7327800636        2.3534471972       -1.7139714601
 H          6.9740327204        2.7040638513       -0.4415172666
 C          5.8283287005        1.4639471464        2.8532461774
 H          6.8322373163        1.9120835515        2.9253833126
 H          5.4875601981        1.1051724415        3.8334236986
 O          5.3153291444        0.1821680796       -2.4517439874
 O          5.0805513465       -1.1850236835        3.5449786483
 N          6.0006367260       -1.3078163340       -0.8403086292
 N          6.0143135441        0.8582684096       -0.3676276090
 N          5.9474141932       -1.8621588550        1.5259917012
 N          5.8748548066        0.3156195157        1.9924076899
 C          5.7043113990       -0.0640365014       -1.3453306545
 C          5.5571123697       -0.9401314571        2.4752184140
 C          6.6612942909       -1.2562988874        0.4359657866
 H          7.6715825629       -1.6953550854        0.3547470643
 C          6.6433724981        0.2598915843        0.7787211759
 H          7.6411667615        0.7061019264        0.9378791804
 C          5.8624001412       -2.4848960057       -1.6448509858
 H          6.8278757631       -3.0084619609       -1.7119688373
 H          5.5369390534       -2.1323791206       -2.6318209002
 C          5.9989124535       -3.2642096529        1.8423482196
 H          7.0086005919       -3.6459138062        1.6246945222
 H          5.7665723743       -3.3587230223        2.9109067716
 N         -0.5863107458       -1.2937816787       -0.4979002256
 C         -0.1265038650       -0.1580458466       -1.0496494641
 C          1.1476403581        0.2678913183       -0.3448559147
 C          1.2903479775       -0.8191207699        0.6874296949
 C          2.2357265244       -0.9962490108        1.6715724555
 H          3.0312991250       -0.2806629289        1.8147987272
 C          2.1272980953       -2.1008684462        2.5056580089
 H          2.8471252179       -2.2442633854        3.2954078918
 C          1.0976139963       -3.0139783214        2.3376682393
 H          1.0293867436       -3.8621170817        2.9998571938
 C          0.1424990173       -2.8484533717        1.3449673371
 H         -0.6592490531       -3.5640131263        1.2448321994
 C          0.2459487964       -1.7332540453        0.5316859202
 C         -1.7575525494       -2.0093991489       -0.9259377706
 H         -2.0428154835       -2.7162676683       -0.1495393322
 H         -2.5899953497       -1.3263182404       -1.0973214815
 H         -1.5599485043       -2.5512816296       -1.8548843457
 C          2.3836748005        0.2611064941       -1.2521964479
 H          2.4128309958       -0.6309560294       -1.8736010119
 H          2.4337348807        1.1363644333       -1.8910882587
 H          3.2695436513        0.2663467897       -0.6222591564
 C          0.9689501870        1.6356911046        0.3298079700
 H          1.8585236571        1.8740462196        0.9085712172
 H          0.8078355077        2.4135058391       -0.4117998750
 H          0.1184226747        1.6151987402        1.0093502391
 C         -0.8105720337        0.5255852975       -2.0398499902
 H         -1.8095873093        0.1849316711       -2.2790005053
 C         -0.3501957657        1.6050437857       -2.7733369494
 H          0.6766607134        1.9167763683       -2.6885538119
 C         -1.2011061927        2.2979599995       -3.6253767842
 H         -2.2513122996        2.0591905994       -3.5320951602
 N         -1.7793772773        3.9871773478       -5.2052898012
 C         -0.8511025681        3.2530876985       -4.5529058467
 C          0.5242693508        3.5708253554       -5.1130069834
 C          0.1760295890        4.5433101449       -6.2112595995
 C          0.9770239210        5.1874600606       -7.1264695715
 H          2.0450918375        5.0322933780       -7.1356490398
 C          0.3816567617        6.0385841308       -8.0496288956
 H          0.9929244224        6.5480393705       -8.7783559910
 C         -0.9898007985        6.2351554762       -8.0493406164
 H         -1.4334892399        6.8959223353       -8.7783897517
 C         -1.8077882439        5.5933551821       -7.1311310082
 H         -2.8751177395        5.7488914523       -7.1523408967
 C         -1.2062113297        4.7501015235       -6.2130579911
 C         -3.1821472803        4.0001331343       -4.8895037840
 H         -3.6988243845        3.1679694241       -5.3751330197
 H         -3.3200654784        3.9235732574       -3.8111230829
 H         -3.6168473265        4.9347572560       -5.2377601082
 C          1.4471250055        4.2465174816       -4.0901418450
 H          1.9233777446        3.5223086044       -3.4385112938
 H          2.2296085794        4.7894827532       -4.6144963716
 H          0.8815350512        4.9423147937       -3.4776986964
 C          1.1847335551        2.3163204821       -5.6987920737
 H          0.5569061144        1.8827945204       -6.4746741857
 H          2.1435764200        2.5809060805       -6.1362069683
 H          1.3473437853        1.5703910859       -4.9269093069
  200
       -360.82319435
 O          3.9015321638       -3.5984065812       -2.7069739668
 O          3.1117263733       -4.1613889294        3.2364546175
 N          3.5411317293       -5.1954465743       -1.0936825705
 N          5.0649531904       -3.6310427590       -0.7250013458
 N          3.1732537807       -5.3855004265        1.2896126072
 N          4.7627384667       -3.8605792234        1.6616951448
 C          4.1241114134       -4.0709015798       -1.6281534558
 C          3.6149253999       -4.4240630475        2.1846041211
 C          4.0810064817       -5.5599170596        0.1864125538
 H          4.4572094044       -6.5967459580        0.1592661896
 C          5.1715681238       -4.4799303849        0.4320785637
 H          6.1980619717       -4.8745057226        0.5225706488
 C          2.5822216373       -5.9646088064       -1.8290475195
 H          2.9033065952       -7.0154266159       -1.8700485801
 H          2.5522984165       -5.5224190330       -2.8328055447
 C          2.2471373698       -6.4028184359        1.7167192441
 H          2.7037551576       -7.3931642447        1.5625047524
 H          2.0441844514       -6.2278336279        2.7814159250
 O          0.4031354873       -4.3825468261       -2.7964516582
 O         -0.2893813540       -5.9783223603        2.9443575469
 N         -0.9513691114       -5.6219583775       -1.4104275456
 N          1.2510238800       -5.9035402669       -1.2975283695
 N         -1.2432094113       -6.3332980872        0.8809430726
 N          0.9735916788       -6.3466913147        1.0577953257
 C          0.2516186292       -5.1930135855       -1.9257107825
 C         -0.1988318981       -6.1722600104        1.7668223510
 C         -0.7970346635       -6.6749911647       -0.4395538274
 H         -1.2981085668       -7.5943942942       -0.7881572302
 C          0.7449235252       -6.7909286963       -0.2915694737
 H          1.1505114180       -7.8065402147       -0.4385199740
 C         -2.1675483465       -5.3887272741       -2.1335583438
 H         -1.9064270534       -4.7446699503       -2.9828373291
 H         -2.5731386162       -6.3536469606       -2.4848378585
 C         -2.6002628250       -6.4705729627        1.3313235904
 H         -2.5740422682       -6.4125846163        2.4265960735
 H         -2.9921972202       -7.4468633898        1.0008690281
 O         -3.2263843836       -2.8138565582       -2.7046166519
 O         -3.9829182788       -4.5877981608        2.9752213925
 N         -4.9245432400       -3.3333148506       -1.2436658292
 N         -3.1741588231       -4.6967052838       -1.3855873330
 N         -5.1273550193       -3.9430415671        1.0875512279
 N         -3.4868981011       -5.4302159949        0.8928126144
 C         -3.7088409451       -3.5172949556       -1.8623175699
 C         -4.1583438893       -4.6263176298        1.7922895170
 C         -5.2185825799       -4.3594545954       -0.2851328271
 H         -6.2126786359       -4.7942628102       -0.4884709405
 C         -4.0318497995       -5.3498530415       -0.4327801903
 H         -4.3116551260       -6.3544970789       -0.7949316932
 C         -5.8980464275       -2.4071168845       -1.7464365211
 H         -6.8700454223       -2.9172414993       -1.8197918011
 H         -5.5526537909       -2.0739852614       -2.7334078735
 C         -6.1125597636       -3.1330376327        1.7445297183
 H         -7.1193293559       -3.5096690440        1.5060726361
 H         -5.9070990926       -3.2170699400        2.8194487979
 O         -5.2660726637        0.2362006093       -2.5704290753
 O         -5.2264666809       -1.0427788952        3.4504013850
 N         -6.0135385734        0.9555282092       -0.5180828151
 N         -6.0302032443       -1.2168958769       -0.9604647544
 N         -5.9479144780        0.4474457033        1.8529533540
 N         -6.0418181938       -1.7349464364        1.4150217673
 C         -5.6929150831        0.0134638345       -1.4732341715
 C         -5.6656110653       -0.8059303967        2.3628675785
 C         -6.6838945977        0.3862127269        0.6194001423
 H         -7.6775696795        0.8520043183        0.7444631221
 C         -6.7193934216       -1.1344899685        0.2987651524
 H         -7.7347587577       -1.5579970512        0.2003648461
 C         -5.9530409517        2.3552724685       -0.8206295982
 H         -6.9353587691        2.8178184886       -0.6403612139
 H         -5.6731735849        2.4244811953       -1.8794902179
 C         -5.8971959875        1.6096545873        2.6948047345
 H         -6.8916774654        2.0820335262        2.7325324928
 H         -5.5908678988        1.2602309109        3.6896141897
 O         -3.4614132682        3.4010360848       -1.7987502897
 O         -3.5372361727        2.3440662475        4.1064492740
 N         -3.2538488649        4.4711597712        0.2237228639
 N         -4.9548241938        3.0740459972       -0.0798251801
 N         -3.2972586075        4.0703207564        2.6032315733
 N         -4.9216612030        2.5809313087        2.2844779531
 C         -3.8372596641        3.6056924725       -0.6772179184
 C         -3.8644022680        2.9164691693        3.1097761055
 C         -3.9945901748        4.5723056526        1.4544873349
 H         -4.3152359550        5.6149384432        1.6225302039
 C         -5.1551054690        3.5590616273        1.2577712045
 H         -6.1668297333        3.9884338379        1.3577342845
 C         -2.2954568300        5.4477173596       -0.2057087861
 H         -2.7066631096        6.4578925932       -0.0404337103
 H         -2.1261525851        5.2683516019       -1.2747166807
 C         -2.3904097051        4.8573240172        3.3884474480
 H         -2.2669072247        4.3333652028        4.3449542855
 H         -2.8203148092        5.8612012847        3.5426579064
 O          0.1941824033        4.7924118789       -1.4371916219
 O          0.0344330814        3.9244395222        4.5403088147
 N          1.2025929386        5.4576098109        0.5143027542
 N         -1.0155599392        5.3520936569        0.4370498916
 N          1.1432222209        5.1076862447        2.9088094083
 N         -1.0762776381        4.9809606027        2.8244824361
 C          0.1337570481        5.1361902776       -0.2872830056
 C          0.0358662865        4.5687115419        3.5341868870
 C          0.8021908326        5.9550973320        1.8042066167
 H          1.2088134518        6.9699883781        1.9585423927
 C         -0.7487657436        5.8758132832        1.7517391097
 H         -1.2639185124        6.8432718828        1.8844729639
 C          2.5252313659        5.5878012803       -0.0250733990
 H          2.9157946338        6.5902042162        0.2095390005
 H          2.4321210950        5.4452978600       -1.1091138210
 C          2.4387393343        5.0708476159        3.5237618892
 H          2.2997860371        4.6179337829        4.5141626216
 H          2.8324093516        6.0958519123        3.6086527488
 O          3.6782747929        3.4803350498       -1.5601442214
 O          3.5694209098        2.6453620776        4.4766488854
 N          5.0051765537        3.0213447802        0.2596812311
 N          3.4551760473        4.5981995764        0.4359156511
 N          4.9836202103        2.7016973497        2.6630582085
 N          3.3912588376        4.2467158586        2.8347240921
 C          3.9899382442        3.6585878057       -0.4120258449
 C          3.9206726502        3.1224163222        3.4394088129
 C          5.2497641127        3.5831025491        1.5640237457
 H          6.2850738113        3.9633854804        1.6190486596
 C          4.1504733719        4.6730187938        1.6946945095
 H          4.5329156269        5.6974517846        1.8492378407
 C          5.9226872798        2.1522801505       -0.4192298625
 H          5.6262323838        2.1556359911       -1.4756863686
 H          6.9475069841        2.5378730059       -0.2973819855
 C          5.9084458759        1.7178582901        3.1528272458
 H          6.9255058045        2.1394859984        3.1551553717
 H          5.5817696283        1.4682012998        4.1706452009
 O          4.9343168744       -0.0713666132       -1.8967676489
 O          4.9113861285       -0.8121663048        4.0310687530
 N          5.9086444419       -1.4142159678       -0.3017551908
 N          5.8788626157        0.7859516781        0.0153108796
 N          5.7614397504       -1.7053673244        2.0884669933
 N          5.9061133459        0.4885589844        2.4148723544
 C          5.4912080096       -0.2196016888       -0.8440243860
 C          5.4366750586       -0.6872443946        2.9651491441
 C          6.5477436157       -1.2497608873        0.9745679263
 H          7.5361763823       -1.7400219577        0.9707425141
 C          6.5861765555        0.2909456265        1.1690326995
 H          7.5986839083        0.7278648487        1.2096848907
 C          6.0073259247       -2.6128738667       -1.0842862108
 H          7.0315106658       -3.0089063796       -1.0019236276
 H          5.7742655621       -2.3414048131       -2.1216639358
 C          5.6452296544       -3.0798199414        2.4847953512
 H          6.6420420234       -3.5499022359        2.4896663779
 H          5.2126147230       -3.0681636528        3.4936219280
 N          0.5579731408       -1.3303938559       -0.3453918865
 C          0.1274828205       -0.2090757015       -0.9489545620
 C         -1.1579490518        0.2583335918       -0.2929753881
 C         -1.3409531059       -0.7899121676        0.7732160097
 C         -2.3130318944       -0.9204813240        1.7384543181
 H         -3.1043517859       -0.1924086626        1.8335390550
 C         -2.2392460268       -1.9941322727        2.6158369478
 H         -2.9851475917       -2.1025175059        3.3865985095
 C         -1.2129359745       -2.9204449005        2.5129187186
 H         -1.1704848543       -3.7468380757        3.2041630721
 C         -0.2284480603       -2.7995390688        1.5430060620
 H          0.5727402195       -3.5209976751        1.4991002136
 C         -0.3020045400       -1.7190335141        0.6816075887
 C          1.7317371735       -2.0679116087       -0.7266575421
 H          1.5892082028       -2.5384230972       -1.7031637041
 H          2.6011122249       -1.4104135592       -0.7832638788
 H          1.9249838428       -2.8359141383        0.0186288651
 C         -0.9749278241        1.6450532947        0.3412743643
 H         -0.1444690045        1.6336837792        1.0453810111
 H         -0.7799660468        2.3951327865       -0.4206570981
 H         -1.8762408441        1.9165202823        0.8862326514
 C         -2.3696102515        0.2424707433       -1.2330452379
 H         -2.3978226554        1.1088828434       -1.8855685166
 H         -2.3858006215       -0.6572613622       -1.8437325916
 H         -3.2728944563        0.2599171308       -0.6281792920
 C          0.8492436186        0.4238585608       -1.9451735971
 H          1.8465050684        0.0546230809       -2.1459036495
 C          0.4274082682        1.4826810365       -2.7309615835
 H         -0.5944963288        1.8174972976       -2.6805374937
 C          1.3103599847        2.1223531248       -3.5909756601
 H          2.3532647248        1.8654080671       -3.4677490701
 N          1.9534217911        3.7260639882       -5.2333324978
 C          0.9980374958        3.0429308226       -4.5663626521
 C         -0.3602839020        3.3660641755       -5.1629806563
 C          0.0284346635        4.2792708922       -6.2977468011
 C         -0.7424587561        4.8974916191       -7.2556949590
 H         -1.8134235314        4.7651178400       -7.2765386490
 C         -0.1126535633        5.6915716972       -8.2063340248
 H         -0.6998783101        6.1794852732       -8.9687991057
 C          1.2627120086        5.8582102504       -8.1904622975
 H          1.7333570227        6.4744928762       -8.9412346555
 C          2.0505195140        5.2421614646       -7.2292652001
 H          3.1212438538        5.3736301090       -7.2387285919
 C          1.4149338920        4.4553184455       -6.2844068389
 C          3.3505342189        3.7189743602       -4.8928341376
 H          3.8188771067        4.6162218486       -5.2915848864
 H          3.4681292489        3.7074296534       -3.8092978936
 H          3.8498841485        2.8425548362       -5.3143745577
 C         -1.0429398079        2.1029268190       -5.7029124598
 H         -0.4142374297        1.6192091359       -6.4478034193
 H         -1.2371945726        1.3966492830       -4.9016752559
 H         -1.9877203252        2.3712189290       -6.1677490594
 C         -1.2808364141        4.1092325095       -4.1855179630
 H         -0.7070319216        4.8140546305       -3.5912526672
 H         -2.0385918890        4.6512675346       -4.7458474257
 H         -1.7888572481        3.4258920918       -3.5140830914
