# Supplementary material for: Automated and Efficient Generation of General Molecular Aggregate Structures
Source: Angew Chem Int Ed Engl. 2022 Dec 16;62(4):e202214477. doi: 10.1002/anie.202214477 (PMC10107477; doi:10.1002/anie.202214477)
Supplement: Supplementary file 2 — Supporting Information [file ANIE-62-0-s001.zip › SI/comparison_with_crest/xtb_structures/A/gISS_ensemble.xyz]

200
 -360.83231145079560
O         0.51886724652243    3.52502769103180    4.16534359592747
O        -5.16471172674472    2.33567728249013    3.10062962759550
N        -1.48014468642890    3.40902747483648    5.29195508073476
N        -1.37636997761995    4.58809177411056    3.41023477818965
N        -3.80470822811759    2.92338835786769    4.85660566296368
N        -3.69328905256866    4.09996861585113    2.97362383010546
C        -0.64579303100340    3.79166176817108    4.26476906716514
C        -4.30737664712682    3.02467020673339    3.57809319969462
C        -2.81414177335835    3.92160698561701    5.14832010027758
H        -3.10211350814093    4.49562974518023    6.04494135453917
C        -2.74112938508410    4.74884075057910    3.83463034786071
H        -2.98758293889155    5.81778318592724    3.94764929799578
C        -0.98254613869771    2.77219636588752    6.47834439251840
H        -1.38108566603305    3.29139765326806    7.36119659149128
H         0.11193311462562    2.84442236876514    6.43800298916235
C        -4.39472190877652    2.06098328246083    5.84075913927156
H        -4.55994344824424    2.62980629784932    6.76647166575547
H        -5.34447863211729    1.70676408382803    5.41986686006097
O         0.84563965839154    0.62409279530635    6.15007639206808
O        -5.01497910859581   -0.59656460292077    5.05915018257024
N        -0.86382400225570   -0.80110583192213    6.72351190426900
N        -1.28737778095745    1.37246571416729    6.56545634921339
N        -3.19923721302937   -1.28784968125437    6.28669567706281
N        -3.62320055324686    0.88584700144679    6.12985255346714
C        -0.30268649134306    0.42007981325670    6.42302159244573
C        -4.04774188206123   -0.35997716156733    5.72511846221269
C        -2.22779194967122   -0.69529953019634    7.16491920889825
H        -2.33106253710991   -1.11107487400007    8.18187269583958
C        -2.52421722929782    0.82740843197930    7.05465562918644
H        -2.80262763571563    1.31134975311191    8.00651164190123
C        -0.05733985763155   -1.98408833746789    6.82049693102291
H         0.98586012665293   -1.64816377357728    6.76009722084997
H        -0.25603589300826   -2.48809563992266    7.77666542125927
C        -3.46990816936308   -2.69390963504219    6.18715298117304
H        -4.47249006087196   -2.78182503672372    5.74925899284373
H        -3.43399387784954   -3.14731108958097    7.18759700797800
O         1.67433034449390   -2.43032157076950    4.59185067786041
O        -4.01462941442308   -3.61737110154711    3.53611112995715
N         0.33324063350774   -4.21596708358078    4.03997532953301
N        -0.25145956545710   -2.91654588104168    5.74636876764324
N        -1.98584985675631   -4.69987909052333    3.60928173776581
N        -2.57701854066015   -3.40337236861528    5.31552641557478
C         0.69121491315336   -3.09626484472737    4.75835274046755
C        -2.97323207777550   -3.86097111915837    4.07825732016654
C        -0.88070978005924   -4.81792005543007    4.52238110232428
H        -0.70942318008671   -5.87455019943314    4.78763835536364
C        -1.29156913678888   -3.90648676748889    5.71231143235920
H        -1.36529177494031   -4.41754553454081    6.68686300136372
C         1.29386823833188   -4.90597708441598    3.22670315196605
H         1.48497180246098   -5.90255039168463    3.66195932455076
H         2.20678315325868   -4.29760466680346    3.23587616381640
C        -2.25708375121695   -5.64678753514210    2.56473069274594
H        -2.18434879282589   -6.66827619317172    2.97758948927073
H        -3.27614641522725   -5.44262800575347    2.21356265587819
O         2.65996686697607   -3.85169889966572    0.95701217621387
O        -3.04651780638212   -5.04174789120857   -0.10824004243347
N         1.37081524148091   -5.26900636832485   -0.31616098749799
N         0.91638675274853   -5.05586432953207    1.85149026676730
N        -0.95332244916277   -5.74725926226400   -0.75044882860119
N        -1.40060528510138   -5.53899831217094    1.41955065525634
C         1.74581861850126   -4.61731918788032    0.83824790300555
C        -1.92724204687844   -5.38130639094595    0.15275496984572
C         0.26600719697415   -6.16508910353089   -0.11588860299616
H         0.53646892464587   -7.18469257757198   -0.43964690832938
C        -0.04679143205277   -6.02156767113123    1.39903840505320
H         0.03947380731780   -6.95568165531879    1.98003892372986
C         2.22224022814979   -5.30811124286331   -1.47118899275126
H         2.44702460741389   -6.35891383259749   -1.71593540857002
H         3.13767350828910   -4.76285111792224   -1.20801047100690
C        -1.26465725616473   -6.02694639960665   -2.12376419223629
H        -0.96863036620006   -7.06311676912208   -2.35502505359345
H        -2.34846998325507   -5.89517798307171   -2.23565550971515
O         3.29820221663531   -3.01693057683505   -2.74671581193837
O        -2.61976095555755   -4.24074003331329   -3.85751952288689
N         1.74417545302698   -3.32696672543942   -4.41036795302246
N         1.68334430752699   -4.65034063496387   -2.62619271036426
N        -0.59261802621917   -3.81094950208703   -4.84959638979749
N        -0.65367132944981   -5.13174230391210   -3.06323194199195
C         2.34184851502593   -3.58115760676639   -3.19532873770618
C        -1.42903334914570   -4.36046434973376   -3.90283994278498
C         0.75244345456581   -4.30715898313683   -4.75711494586774
H         1.03429407354274   -4.81490308541605   -5.69676990102846
C         0.70969354760675   -5.23330543050092   -3.50887482855552
H         0.96511672087016   -6.28856352696776   -3.71235470115141
C         2.31550280631903   -2.38597916262470   -5.33112687435267
H         2.50421721864124   -2.88086464163050   -6.29555109056517
H         3.25329500526838   -2.04409526571000   -4.87460537374200
C        -1.12243995749800   -3.10186715505944   -5.97943765285156
H        -2.21451447613931   -3.18297207228412   -5.90558050008761
H        -0.75496115339496   -3.56148857933648   -6.90912518666557
O         2.78459041704605    0.25279761997969   -4.32213552856670
O        -2.89625870180776   -0.92959890972520   -5.39748596863940
N         1.09040758014411    0.95721761159085   -5.70929264051593
N         1.51275806945550   -1.21712016332125   -5.55188371173387
N        -1.23479916796842    0.47284512208665   -6.14892430404467
N        -0.81231573756507   -1.70103118971075   -5.99269742593237
C         1.88908386428711    0.02365077892754   -5.08499712899327
C        -1.77601338120248   -0.73934178991458   -5.77807052744073
C         0.12679531027414    0.36481024067986   -6.59634348483365
H         0.23097785195821    0.78549753848901   -7.61041348614058
C         0.42246293346735   -1.15576961049800   -6.48659938702140
H         0.70377228905379   -1.64327315093023   -7.43495745311702
C         1.39369608553849    2.35944285059456   -5.67413685622871
H         1.40844983166256    2.75070719327967   -6.70237629898463
H         2.37950605573027    2.45823838624990   -5.20176609948917
C        -2.04471877538281    1.64479999014140   -6.31891228943345
H        -3.08981462947805    1.32242185007609   -6.22659173204237
H        -1.85143916074862    2.07609649747250   -7.31249254044817
O         2.00360988560172    3.66226480698386   -3.22906084171131
O        -3.91276961042692    2.42299264970789   -4.33355535249606
N        -0.10747749922896    4.57356349424252   -3.28847703099922
N         0.48967705703490    3.13738645054361   -4.87569689604166
N        -2.44331436057818    4.08428972751464   -3.72410460841996
N        -1.84641933079968    2.64801583036466   -5.31168667728440
C         0.91755197913802    3.76084912072458   -3.72402605473874
C        -2.85217619022133    2.97133349692864   -4.42756391302815
C        -1.20486663863303    4.62415341805497   -4.21620820164790
H        -1.35577721439027    5.65979877945373   -4.56960151605050
C        -0.78709557170336    3.61842052321418   -5.32597271833317
H        -0.69140916074242    4.05987039792350   -6.33402639693445
C         0.11507534954475    5.53566838815467   -2.24836463142038
H         1.16025825857563    5.41303905404385   -1.93664922996636
H        -0.06182036226412    6.55057622886048   -2.64002454599053
C        -3.36977620834152    4.80838884867953   -2.90266685712910
H        -3.47443367646668    5.83742840679935   -3.28322116386268
H        -4.32300498758589    4.26820318505822   -2.96690570657885
O         0.99965671147787    4.70148982284998    0.34509669370965
O        -4.71305299979968    3.51948289234809   -0.72535891156846
N        -1.09217645050801    5.27426351542766    1.11098552148476
N        -0.69191699684384    5.33925398622705   -1.07725832881581
N        -3.40970514373593    4.79436628029751    0.67648803309460
N        -3.01540332531400    4.85745808035578   -1.51243640412874
C        -0.13149453188654    5.04344313484930    0.14617794754353
C        -3.80685205266799    4.28223050181585   -0.54271552040390
C        -2.33322251488600    5.73909797596880    0.55519925873803
H        -2.61746711339495    6.70815737519566    0.99989394302459
C        -2.05527428145780    5.77991785479713   -0.97280717388834
H        -2.17372097223000    6.77261862132777   -1.43987495750748
C        -0.72314498576300    5.46804491825671    2.48331716491530
H        -0.93136401431933    6.51342081345921    2.77133036197408
H         0.35066230984462    5.25388126661779    2.55160305654601
C        -4.27341457758637    4.72596498571233    1.81905423239449
H        -4.60083349622192    5.74534190729021    2.08894352989598
H        -5.13142745119942    4.10856932873617    1.52545631388087
N        -4.83519700851597   -0.87585356749338    0.73385908637119
C        -3.58586362364283   -0.66517138118933    0.29325663682897
C        -3.56823237122325   -0.75977109107175   -1.22370606159824
C        -5.01268572322402   -1.05876746046353   -1.52127865450595
C        -5.64644118697903   -1.25984447245123   -2.72614957398596
H        -5.09955801849922   -1.21498533491485   -3.65485017383261
C        -7.01003037489969   -1.52182684781312   -2.70964127046589
H        -7.53398541634006   -1.68377730298546   -3.63905235723913
C        -7.70819507635233   -1.57794912743718   -1.51300125379377
H        -8.76829373625275   -1.78318055173510   -1.52437436568427
C        -7.07472332893481   -1.37567757406894   -0.29634763933142
H        -7.63907107419818   -1.42401135700058    0.62145488751893
C        -5.71529080305568   -1.11495116609626   -0.31746501006430
C        -5.24087940695605   -0.85735137051702    2.11129449051424
H        -6.30567628219781   -1.05282385574967    2.17687121305666
H        -4.72340831048055   -1.63043405509770    2.68008713207065
H        -5.05270199950015    0.11911518237062    2.55858086433191
C        -3.19767919129493    0.56882142705068   -1.89280618038426
H        -3.84206958061838    1.36564617468500   -1.52711904207185
H        -2.16362922027301    0.84825486439270   -1.71017845411584
H        -3.35240713524399    0.47365909246455   -2.96398668018205
C        -2.71211115929457   -1.92165094534230   -1.73971903460809
H        -3.02239514384000   -2.85343053699105   -1.27137061333268
H        -2.86323046973207   -2.01505648410994   -2.81173337985299
H        -1.65341131248675   -1.77264001022389   -1.54594662569297
C        -2.51925353805678   -0.40075817758787    1.14421763673225
H        -2.72757752453277   -0.36819561936183    2.20583113249823
C        -1.21229391826109   -0.17391163924034    0.73679377674900
H        -1.01571690144044   -0.21058091826164   -0.31897552736416
C        -0.13764754896092    0.09640810762051    1.57251468491943
H        -0.32712995404233    0.13284393010117    2.63764630530334
N         2.17425588030599    0.58336244137807    1.99559237608934
C         1.16614710571683    0.32541153967496    1.14921359886203
C         1.69565423166676    0.33345562854067   -0.27578497777485
C         3.15355649039041    0.63399200111132   -0.05181977407939
C         4.18037863038210    0.77266247235763   -0.95754409314493
H         4.00656031325854    0.66654540772216   -2.01673908638660
C         5.44847664456011    1.05349024775793   -0.46592337650394
H         6.27344029492611    1.16748244353068   -1.15214443693927
C         5.66943598405658    1.18915582930842    0.89611120727045
H         6.66417186990041    1.40725338878606    1.25514435969940
C         4.63832511973460    1.05083592155911    1.81261375100112
H         4.83395151978265    1.16011161638246    2.86753732513316
C         3.37592040835675    0.77136516895750    1.31845312321020
C         2.05733612885141    0.66150423764895    3.42472357872669
H         3.02455480038956    0.90008315719420    3.85369685925690
H         1.36233459862991    1.44945873068257    3.71611337693983
H         1.73326438418539   -0.29235869895687    3.84235790534565
C         1.57857912694821   -1.03243217569457   -0.96179739786032
H         2.03905299347837   -1.80109845189715   -0.34455408367794
H         0.54623969465100   -1.31206777112094   -1.15378032330008
H         2.11449037053672   -0.99161595696048   -1.90608663731615
C         1.09017759875552    1.45716781919854   -1.12499469050175
H         1.23349891591972    2.41646465370404   -0.63188863115836
H         1.60880542196766    1.48700634393170   -2.07923028621031
H         0.02785941225599    1.31347677086139   -1.30343334764704
200
 -360.83231124083596
O         1.28182152261156    3.86793456945750    3.54624443449051
O        -4.40383596773286    2.54990063392306    2.49907416120867
N        -0.67973134747355    3.50732110059989    4.69258431192133
N        -0.68596988063607    4.90497167817785    2.96136274968670
N        -2.99271654297618    2.97105867344141    4.26615796571735
N        -2.99084689911748    4.36441795295853    2.53104361365669
C         0.10834099350171    4.05309242370790    3.70309096516808
C        -3.54934889187884    3.20329884289796    3.02752241700529
C        -2.03736976484645    3.97494654980742    4.64437515292244
H        -2.32041369703817    4.42875103903781    5.60953960416846
C        -2.04124294480943    4.95188560268596    3.43641572108197
H        -2.33001940499662    5.98854729268712    3.68042118735347
C        -0.10805377447170    2.85460378081779    5.83625592127365
H        -0.43658516505293    3.37677340545871    6.74951100144592
H         0.98194817311559    2.91360777153337    5.72202055623016
C        -3.57777130040172    2.04686621464330    5.19573376675608
H        -3.83536155584289    2.58458316501962    6.12267428222631
H        -4.47746563109502    1.64180692039089    4.71505377892197
O         1.73391837568366    0.70386309406228    5.69321730722334
O        -4.15641947257677   -0.66511236059262    4.61288889318855
N         0.00886195901073   -0.69163004690717    6.28938243717903
N        -0.42437551057990    1.45966957378733    5.94022146429497
N        -2.31903215745432   -1.23191662257745    5.86991014592288
N        -2.74943035162546    0.91843574839319    5.50913199983863
C         0.57459893703478    0.51008561842970    5.92271993020624
C        -3.17874043192630   -0.36284413859407    5.23506177846932
C        -1.36111879751167   -0.55731493177163    6.70127999507797
H        -1.47480849964432   -0.88280548364794    7.75069522266224
C        -1.66565168279988    0.94723984207494    6.45374339273621
H        -1.96356505611140    1.50915461033857    7.35688130589918
C         0.82589945701048   -1.84368381033067    6.54415979454601
H         1.86589268974342   -1.50895583011717    6.43846684068883
H         0.63325221090868   -2.21589300128547    7.56151896974428
C        -2.60127109267347   -2.63787041428326    5.92879460421615
H        -3.58435252377118   -2.77144940632757    5.45936135861387
H        -2.61751444980263   -2.96723548668801    6.97845479249596
O         2.60221642641427   -2.63478522720670    4.44256426617152
O        -3.06197068284071   -3.94565800916213    3.42237051052900
N         1.26417423832563   -4.48535513978393    4.16787868047284
N         0.63919158858380   -2.91520418850780    5.60806679333635
N        -1.05397984751346   -5.01955089511281    3.74825970003550
N        -1.67857144218338   -3.45452110636894    5.19369542459797
C         1.61015148862966   -3.25907286218121    4.69260883599738
C        -2.04397053027041   -4.10406049914541    4.03438103803603
C         0.02633993482750   -4.99050568966525    4.69586682945760
H         0.17776169337323   -5.99088943029949    5.13459681045144
C        -0.40931721819891   -3.89376864819835    5.70533541448896
H        -0.51542066132314   -4.23835911824226    6.74752880535670
C         2.18730576276280   -5.26855010205779    3.39753766551807
H         2.24386066768826   -6.28126655694322    3.82389138723952
H         3.15919956015818   -4.76202705792307    3.45722652365663
C        -1.23893248243330   -6.05542928064689    2.77289745645054
H        -1.00209407404689   -7.02795946028283    3.22968719826651
H        -2.29086705620374   -6.01243556596218    2.46258948435541
O         3.65990622536591   -4.11933932856746    1.26336931919699
O        -2.24326101290698   -5.45687184714269    0.18928276386119
N         2.22942624292940   -5.18995505997636   -0.18510946611426
N         1.86592447520159   -5.35070737194615    2.00119968795434
N        -0.10119255856575   -5.71282059185917   -0.60855882037171
N        -0.46323021613935   -5.88334601574477    1.57758046254891
C         2.68817470994300   -4.78619603989936    1.05069891547939
C        -1.07281655715240   -5.63818653708492    0.36688398013066
C         1.16644177835982   -6.15345754867813   -0.09213400469494
H         1.46693661123211   -7.09848652146330   -0.57882905078483
C         0.91395862083380   -6.26761235750304    1.43775377552304
H         1.06915857604653   -7.27849744492811    1.85518177324810
C         3.01552323038504   -4.96734316204008   -1.36389654002795
H         3.27832544855985   -5.93527546749842   -1.82073978451767
H         3.91560190577678   -4.43225642482527   -1.03507517075017
C        -0.46282156308289   -5.74803222132613   -1.99608606205369
H        -0.13091449360624   -6.70052724562827   -2.44039546383715
H        -1.55638134610467   -5.66062234460891   -2.02960636851890
O         3.75562585170548   -2.30985076401413   -2.13592535231976
O        -1.93427701355313   -3.59522284062200   -3.18030363335714
N         2.29909458582548   -2.54606064477582   -3.90029281361519
N         2.38059711785490   -4.14129901484418   -2.35134750288869
N        -0.01051075404641   -3.06933029373352   -4.32577164873307
N         0.06297157624280   -4.66123984839490   -2.77277964209323
C         2.89923242865197   -2.91736700780673   -2.71340871806316
C        -0.76279782350194   -3.74412118911002   -3.38485747487238
C         1.35319956903715   -3.52067828549531   -4.37048328027750
H         1.61657806850847   -3.85559177764569   -5.38833115493289
C         1.40504894771365   -4.63104733293393   -3.28504035426736
H         1.69615241985774   -5.62895144198254   -3.65513290358623
C         2.89674319232648   -1.55557576303792   -4.74761482415014
H         3.24268965226454   -2.03539404520113   -5.67993926657582
H         3.74377718007463   -1.13717295318328   -4.18987090335823
C        -0.64169618192122   -2.36176839105079   -5.40142811919897
H        -1.71976211271154   -2.38192511562349   -5.19903358135050
H        -0.41431237611292   -2.87099572838805   -6.35437872425213
O         3.29899782329336    1.18919886804341   -4.07550801435322
O        -2.36531585488834   -0.10296238435292   -5.13755505411075
N         1.65465781263046    1.67211515118885   -5.60560336879462
N         2.03892879463309   -0.45325086402609   -5.07905081782984
N        -0.66053931009326    1.14313512261627   -6.04275525505366
N        -0.27092957162247   -0.97915222053408   -5.50919244809810
C         2.42097437110242    0.84402018566315   -4.81546245982213
C        -1.22783523603605    0.01190747421445   -5.49928686787668
C         0.71280061251116    0.95431680014194   -6.41840622765804
H         0.85615137526301    1.20588938026753   -7.48258861027574
C         0.98338423981709   -0.53180974931141   -6.05279356163085
H         1.28630916552332   -1.16845302190338   -6.90076906998619
C         1.95189715241764    3.06846579456492   -5.75603320985775
H         1.96825103856776    3.32092712445324   -6.82551862918233
H         2.93513151640660    3.23180454503383   -5.29636810484483
C        -1.44461014743072    2.29204574107156   -6.39733069938062
H        -2.49700090189620    1.98971632645046   -6.32171462021644
H        -1.19347753681016    2.59803428392680   -7.42251419550788
O         2.49458720596424    4.56182343519392   -3.40277154050748
O        -3.33984257205421    3.22230563544911   -4.49769758289542
N         0.41100709674598    5.50552623170635   -3.62800937295267
N         1.04043809013915    3.93928211007093   -5.07008756199386
N        -1.91402151243854    4.97195566529929   -4.06504884640277
N        -1.28476288178175    3.40823479403633   -5.50971066697636
C         1.43358101489039    4.64217776441272   -3.95281982544416
C        -2.29476149256692    3.78658085062439   -4.65371212244667
C        -0.66822604977565    5.47417807156268   -4.57695461383941
H        -0.81462816547278    6.47473606460915   -5.01872276602200
C        -0.22671495050644    4.37809757683686   -5.58782038945487
H        -0.11100451724327    4.73085041938067   -6.62699292486457
C         0.57434365760908    6.49543172287316   -2.60190237001458
H         1.63435018899248    6.46975901283798   -2.31824755194434
H         0.29348150326320    7.48270089537293   -2.99455504495780
C        -2.82217199554308    5.71273907836369   -3.23685301130929
H        -2.87007760705791    6.75460764355165   -3.58324969326356
H        -3.79722920239704    5.21850061653420   -3.33492999862918
O         1.57650966777475    5.48713146623025   -0.12271130176589
O        -4.07643628389655    4.16844768264246   -1.18247597334148
N        -0.50673169915473    5.89257458851717    0.76448205938931
N        -0.17673879840877    6.23169984391720   -1.40737545794686
N        -2.81261618214497    5.35225267200109    0.33244337241674
N        -2.49085516977275    5.69565239988891   -1.84019337309724
C         0.42850787918689    5.81095294944563   -0.24396776937198
C        -3.21421152983686    4.96132521020797   -0.92641387425796
C        -1.78477104208946    6.35805594331314    0.29760774624803
H        -2.09990770822145    7.25256918437965    0.86030246150205
C        -1.55476525795107    6.59204074489446   -1.22158970924256
H        -1.72962953726025    7.62514456619659   -1.56565611226338
C        -0.10299871171566    5.92651319481797    2.14146470126516
H        -0.34830743478310    6.91643242399775    2.56449752692788
H         0.98088464437646    5.75726064443203    2.15440680046828
C        -3.63563504158612    5.09836083026592    1.48092151477266
H        -4.00127143514783    6.06026767796867    1.88130274033000
H        -4.47302436575146    4.47924266165117    1.13589284345536
N         3.07858859931338    1.76051724431304   -0.11883435111072
C         1.96418012870168    1.06468604201851    0.15167473173257
C         2.23804436324938    0.11086655947264    1.30337618052744
C         3.68253643694975    0.41012891596288    1.60287031514064
C         4.52269575029097   -0.13022404077951    2.54948638759406
H         4.17751151068458   -0.89347387675856    3.22898952387926
C         5.82931008278238    0.33713123497026    2.60290143525214
H         6.51114816898169   -0.06785165735461    3.33472531593636
C         6.27038633384529    1.31747620536948    1.72725644014561
H         7.29115290166113    1.66463252762015    1.78680185074847
C         5.42789435041478    1.86526413943684    0.77203768129465
H         5.79329196949687    2.62613483459741    0.10072728462432
C         4.12605291529685    1.39752687793528    0.72301099773786
C         3.20233478264522    2.76215957311259   -1.14025293660510
H         2.50261264240460    3.58049990770321   -0.96954578221054
H         4.20466601447488    3.17590056170992   -1.12088333103694
H         3.03796638214387    2.33327375725622   -2.12923095733496
C         1.40368446448127    0.42952838513078    2.54928486572905
H         1.53228641247080    1.47328606427752    2.82846808596722
H         0.34484471658520    0.23745410500920    2.39814350850429
H         1.76036053126473   -0.18613128129455    3.37041558684941
C         2.12065973426929   -1.36203654329769    0.89484180843117
H         2.75172503458183   -1.56179757871125    0.03127505683141
H         2.47098595202616   -1.97768630113773    1.71872573559200
H         1.09960193062114   -1.64369844486618    0.65208957491040
C         0.77705776641622    1.23473802048166   -0.55071069758653
H         0.77413612627663    1.96368060207976   -1.35091702312935
C        -0.40083052345125    0.54233391515156   -0.30705571657163
H        -0.39041891545183   -0.17779203861437    0.49036742605050
C        -1.59139913938599    0.69729735914260   -1.00287951964726
H        -1.61282139603725    1.42023931986402   -1.80806951648010
N        -3.88997797689243    0.17343499055360   -1.45060915808876
C        -2.76158670729027   -0.00810726777570   -0.74840756006838
C        -2.99864590161976   -1.07011747546446    0.31290790590311
C        -4.43669049406796   -1.43225976410642    0.05728678960894
C        -5.24621042105681   -2.34796524373774    0.68968450626415
H        -4.87600390112856   -2.94330968098652    1.50951155453193
C        -6.55311261328425   -2.48260779507527    0.24003477320835
H        -7.21111314434496   -3.19300692396803    0.71640829489688
C        -7.02393533164833   -1.71611659583093   -0.81510540183236
H        -8.04368478581988   -1.83867521077884   -1.14847789861832
C        -6.21259170673895   -0.79208480846970   -1.45569032559119
H        -6.60051755524855   -0.20848590114539   -2.27549659013999
C        -4.91085101149612   -0.66025352457168   -1.00340901045863
C        -4.05197972560826    1.10657252635256   -2.53014261090820
H        -5.07143184571269    1.06023851518761   -2.89734897599848
H        -3.86535456072915    2.12648703787003   -2.19297568593340
H        -3.38610892885697    0.86364669123136   -3.35881238323896
C        -2.13786368274171   -2.32155863569019    0.10780873123355
H        -2.26214577352807   -2.70002767115709   -0.90465922793824
H        -1.08222546172274   -2.13026023266478    0.27975723321642
H        -2.47242761978644   -3.08964509549634    0.79966082017092
C        -2.87888574210703   -0.51757401182781    1.73784093951224
H        -3.52731848142371    0.34734696765096    1.86117823953408
H        -3.20171464604666   -1.28446364363791    2.43656700556483
H        -1.86142264419797   -0.22446108527496    1.98200128041848
200
 -360.83231099915787
O         1.54982106252714    4.07522786988179    3.97437507781517
O        -4.39286975142937    2.90118550792719    2.94941164734150
N        -0.46217815898816    3.63171901543182    4.99141589119380
N        -0.42497506558132    4.99620739159138    3.23799786217348
N        -2.81165828972491    3.17555437062360    4.59319998970225
N        -2.76968065353576    4.52632772436087    2.82882572498413
C         0.36085319447043    4.20051385036318    4.04370824764460
C        -3.42595451571258    3.45229631465234    3.39171521326643
C        -1.80491734941334    4.14079589212161    4.93749617051115
H        -2.06236148625075    4.63236324189503    5.89261120328306
C        -1.78059974832529    5.09087883305650    3.70688515809813
H        -2.03085805255999    6.14239154994949    3.93469731152890
C         0.08434191903946    2.89526428139887    6.09535823926882
H        -0.25627614126631    3.34107065531251    7.04198411681068
H         1.17538129246090    2.96552604544849    5.99816385063504
C        -3.37600975402599    2.22540021296476    5.50889640474956
H        -3.54162266164344    2.70677626001639    6.48437542349953
H        -4.32552984513994    1.90043455308417    5.06452655533804
O         1.81941032172371    0.71264886276190    5.44038107886249
O        -3.89964565820753   -0.39468538181621    4.47708992205160
N         0.15999661938509   -0.68265035673261    6.20831430844129
N        -0.24266123533550    1.49794528721863    6.08975805960553
N        -2.17924574498365   -1.13546245385408    5.81248592785735
N        -2.58216875296402    1.04481077595599    5.69540559325976
C         0.70551448648248    0.52889549531607    5.84296166393112
C        -2.98319073467460   -0.18528939276899    5.22025370546356
C        -1.19054128909084   -0.56603368726221    6.68653120925475
H        -1.27731708688271   -0.99977550237533    7.69676275347133
C        -1.47187468622718    0.95894112986834    6.60415973632045
H        -1.72630437077982    1.43628004549820    7.56522887283174
C         0.96270179450555   -1.86337347572593    6.35299262053061
H         2.00901062020216   -1.55028717161778    6.24366173395845
H         0.78421727689334   -2.30072093114344    7.34679656682061
C        -2.49674804690711   -2.53393998020501    5.76431943221749
H        -3.49102147228554   -2.61639993401569    5.30681331809841
H        -2.49884828856333   -2.93893132543104    6.78741365502776
O         2.79185043812324   -2.65396915587041    4.33526778198170
O        -3.15974355375385   -3.79509497255684    3.31290576436063
N         1.28889371450870   -4.28818116066288    3.73484735726705
N         0.73629088348996   -2.85635617154744    5.34179700219998
N        -1.06085470396303   -4.73565816265733    3.32828203535370
N        -1.61340187982556   -3.30981406909743    4.94112488875095
C         1.72465993871800   -3.18708099248122    4.44053732741573
C        -2.06738074769154   -3.91394543655813    3.78929230104943
C         0.04915252990405   -4.81326746143658    4.23907380600993
H         0.18873798526292   -5.85474285271444    4.57979132196689
C        -0.33603847833560   -3.81250252727961    5.36505246692623
H        -0.42070099267087   -4.26224157206121    6.37042252421514
C         2.18789737655175   -5.01397011355778    2.88526635343123
H         2.28175106211085   -6.05074647503642    3.24672371675650
H         3.15109831779323   -4.49075943262159    2.94123159929505
C        -1.31450513635232   -5.68203859817780    2.28057641506258
H        -1.14205479586593   -6.70367158549783    2.65618213098265
H        -2.36392395393196   -5.54328418108404    1.99066009899329
O         3.49816949489559   -3.68977085028482    0.70931231834212
O        -2.23639331626977   -4.79869825528150   -0.28517758449069
N         2.16299509252939   -4.93116133806632   -0.69330695940534
N         1.80798857005926   -5.03409854695391    1.50103894453847
N        -0.16527057236129   -5.38321994588933   -1.09661494373308
N        -0.52802202859335   -5.48026412669113    1.09660179545391
C         2.58515973857782   -4.44446105362046    0.52826608554871
C        -1.10602743061912   -5.15692295669432   -0.11140856412006
C         1.08069574228091   -5.86901517245690   -0.57041858831655
H         1.34871372086446   -6.83223579948240   -1.03720407542882
C         0.82815772138571   -5.93500122154486    0.96110168222463
H         0.94215574271172   -6.93750229666372    1.40780945620124
C         3.01375783117563   -4.85856157752107   -1.84537685900101
H         3.32583636245390   -5.87823764595658   -2.13188862793220
H         3.88257178206504   -4.25476315907645   -1.55522153911138
C        -0.55796200417219   -5.54287621126888   -2.46647946092708
H        -0.37048986596273   -6.58520680956633   -2.77906605400356
H        -1.62928700711806   -5.31133924052561   -2.51349117936661
O         3.91890208414765   -2.46485195716130   -3.10807623386381
O        -1.79952017378133   -3.56313499473265   -4.10422563631466
N         2.52016877357857   -3.00485114916575   -4.84893171829732
N         2.42690808234047   -4.21130924341033   -2.98426030324649
N         0.18411758241110   -3.45811967368598   -5.25845281488159
N         0.09457950106036   -4.65388656778901   -3.38608654874046
C         3.04414789695476   -3.13431526166487   -3.58165134958897
C        -0.63918296731347   -3.84135539140494   -4.22292260658785
C         1.51390789782330   -3.98753336034535   -5.14020105930396
H         1.78265975784200   -4.55266676814739   -6.04838019183509
C         1.44913989073924   -4.83174845568128   -3.83687157222754
H         1.67515131797779   -5.90304389809546   -3.96885228046908
C         3.10675378274238   -2.13455611982681   -5.82844315854230
H         3.25242087609890   -2.69084535429766   -6.76498641231160
H         4.06629608528923   -1.79814570020940   -5.41513457469524
C        -0.32072804384209   -2.79786860467925   -6.42896772789063
H        -1.41533993702305   -2.85903243914811   -6.37694128415666
H         0.06192877845748   -3.30810363628671   -7.32394281644646
O         3.76411499565608    0.50317663558862   -5.00786715978733
O        -2.12086019687362   -0.63522684966800   -6.04668297417190
N         1.94379033592798    1.23404592262821   -6.20589141211405
N         2.34535173582013   -0.94631444522018   -6.08857290323260
N        -0.40268441329283    0.77984904739254   -6.61843602895364
N        -0.00142234269863   -1.40043322060822   -6.49886940414073
C         2.78784354400243    0.28825753303033   -5.66770385529387
C        -0.97348841886544   -0.43979314013741   -6.33007015078851
C         0.95384550970662    0.66591867430828   -7.07985268672869
H         1.04850129765373    1.09630720669640   -8.09155032860506
C         1.23483579016302   -0.86137879735806   -6.99698900017444
H         1.49428335099456   -1.33372530774490   -7.95994958801933
C         2.22852204625766    2.63546070130003   -6.08572112185333
H         2.18368317461165    3.10660678929833   -7.07754279626287
H         3.23743444124231    2.70679141421971   -5.65949161819051
C        -1.19805110638646    1.97250360646376   -6.68657092990707
H        -2.24388833562920    1.64617295851372   -6.62009724778047
H        -1.00472019214654    2.49026751661950   -7.63643207916651
O         2.81251817977433    3.49815734459516   -3.42278922720986
O        -2.89467687107530    2.39346197065454   -4.42486678751364
N         0.79825818459592    4.60918284104168   -3.45295059342263
N         1.35364155246475    3.33845149625872   -5.19055140683244
N        -1.53038317631513    4.15827304416719   -3.86170483015343
N        -0.98249877123118    2.88513465851749   -5.59974042594243
C         1.76927099188158    3.76652718248804   -3.94911802442616
C        -1.90862353467395    3.05439079729919   -4.59409533153876
C        -0.31662089407725    4.75635089660223   -4.34959760466503
H        -0.47978296328534    5.81947624541477   -4.59289051094353
C         0.06898793388285    3.86279386059705   -5.56138926785784
H         0.13574936696481    4.39098317534499   -6.52722563940700
C         1.09832560825908    5.53954867305666   -2.40176085056093
H         2.11777391020479    5.31424197001768   -2.06482512986981
H         1.03842691375798    6.56685975665690   -2.80234795938705
C        -2.47304688152789    4.84566082965676   -3.02510382021577
H        -2.66384803874192    5.84834548647795   -3.44653691477144
H        -3.39042553211584    4.24405875161480   -3.02669888638347
O         1.91456547423883    4.91020916708452    0.25560846786266
O        -3.81712380260762    3.78504935307905   -0.74611904728844
N        -0.16057017308795    5.63929978621354    0.92877847078700
N         0.25392701798193    5.43274965556042   -1.24759397008493
N        -2.49291288288327    5.17434344603327    0.52201779126339
N        -2.07314464367001    4.97799774899517   -1.65440875418409
C         0.79618121698073    5.26424318533878    0.01116097513710
C        -2.89232399547000    4.53883861086204   -0.63298748803469
C        -1.38594181632740    6.06626078212073    0.31300208779543
H        -1.64739732552719    7.08515980775750    0.64623153116631
C        -1.09396020577277    5.93014658158848   -1.20686530239251
H        -1.17742666564090    6.86931099592607   -1.78003447632602
C         0.17117895700739    5.90301454153935    2.30032277689618
H        -0.12208538061325    6.93581405959543    2.54829456808490
H         1.25659401737773    5.77033928863037    2.39416471118142
C        -3.32327307114049    5.20482015415501    1.69275928625065
H        -3.53458804410475    6.25392169043627    1.95579407247393
H        -4.24783865001492    4.67086174283539    1.43834978129607
N         3.52657369375065    0.68036187192176   -0.65422944515606
C         2.27440426277196    0.48114309361050   -0.21623657497473
C         2.25706012509730    0.56329211118358    1.30170570589973
C         3.70717893375711    0.83114460569240    1.60351298196905
C         4.34421332593473    1.00387618374064    2.81111043093125
H         3.79772569449490    0.95765924719607    3.73986448503839
C         5.71284276953972    1.23859855387198    2.79727682090852
H         6.23980632321674    1.37677797561025    3.72880300381691
C         6.41219858126798    1.29717117613265    1.60149257957570
H         7.47626073202894    1.48076662423794    1.61539024671301
C         5.77491273908209    1.12430584687094    0.38231089052356
H         6.33991064794452    1.17329494468147   -0.53504026619280
C         4.41074608545686    0.88989899689256    0.40053857240386
C         3.93213420500512    0.68249556727482   -2.03175197668389
H         4.99465792740971    0.89129273167323   -2.09475446911026
H         3.75563941018376   -0.29001667835317   -2.49220978526309
H         3.40813841276130    1.45828124502913   -2.59096117773867
C         1.42550358554125    1.74176397482463    1.82145163595661
H         1.75637376432697    2.66743250613773    1.35487985096266
H         0.36340453664121    1.61585846307618    1.62898658315075
H         1.58269378293665    1.82925503905918    2.89299222673423
C         1.85860807476044   -0.75993862789386    1.96504184961117
H         2.49328994142267   -1.56544687048718    1.60111791808750
H         2.01091537897968   -0.66806776981394    3.03694013536156
H         0.82104975543774   -1.02212628861328    1.77683267765801
C         1.20391584328977    0.23904344095289   -1.06887213954968
H         1.41181877379724    0.20976793523825   -2.13069361182878
C        -0.10672135424706    0.02849969886017   -0.66356366489762
H        -0.30445175000849    0.06230328327558    0.39200382360004
C        -1.18437300032987   -0.22153229731220   -1.50122650848823
H        -0.99608165651327   -0.25203571858811   -2.56662247044921
N        -3.50137446720572   -0.67631627458910   -1.92817732733293
C        -2.49037126857561   -0.43999235581571   -1.07879781564132
C        -3.01916586072714   -0.46182573095806    0.34612870386491
C        -4.47850892785793   -0.75022302056700    0.11886317127695
C        -5.50472211155538   -0.89720643008335    1.02392973309068
H        -5.32676822427494   -0.80610903423345    2.08394639338896
C        -6.77475355463222   -1.16672896577760    0.53132944932481
H        -7.59917580609621   -1.28736578285559    1.21715395378691
C        -6.99782388887620   -1.28361857529578   -0.83218532307212
H        -7.99385503810834   -1.49392735007901   -1.19236733303342
C        -5.96756535086717   -1.13669279851980   -1.74838300673356
H        -6.16534405975856   -1.23282049704386   -2.80425152948907
C        -4.70313213576011   -0.86799172895115   -1.25289740422270
C        -3.38467462647773   -0.73054486415069   -3.35845324949847
H        -4.35859289104782   -0.92718681315361   -3.79332430478215
H        -3.02777560310842    0.21998658747469   -3.75572284315312
H        -2.71398793795354   -1.53422860939027   -3.66389683718808
C        -2.42169162190635   -1.59922382592985    1.18225808077812
H        -2.55868268363537   -2.55125255276631    0.67367020888440
H        -1.36132115027592   -1.45756517219155    1.37246176636408
H        -2.94669445949320   -1.64467375602311    2.13243956934734
C        -2.89066638331685    0.89453583471060    1.04865288399090
H        -3.33604200938972    1.67766676280659    0.43868620603736
H        -3.43102533401666    0.85093524848663    1.99030692058437
H        -1.85586683690117    1.15783767520290    1.25010526140117
200
 -360.83230002041688
O         0.98281197388235    3.61254991247744    3.17236097540739
O        -4.61162759787183    2.31637451266878    1.70248578393671
N        -1.05377087428695    3.23717822950876    4.17385283606867
N        -0.93957266810235    4.65953859959390    2.46679752412703
N        -3.32872764711402    2.70553219093837    3.57174860298788
N        -3.20945032810536    4.13215463328739    1.86801897309049
C        -0.19880197470887    3.79632602608523    3.24961725965259
C        -3.79811887189556    2.96069959912495    2.30191276078542
C        -2.40541467981632    3.70371807512496    4.03559894896932
H        -2.75875593373865    4.14031429901308    4.98538575480632
C        -2.32460011599693    4.70145341189992    2.84745230622303
H        -2.62863036845152    5.73431525749904    3.08897434595859
C        -0.56370190529305    2.56388852727558    5.34315316005654
H        -0.96106477084026    3.06637266786092    6.23985527222495
H         0.53140620979569    2.62939047295678    5.31024969446042
C        -3.97356497020939    1.76098457511810    4.43943341430378
H        -4.29708524842292    2.27872715934882    5.35697316608251
H        -4.83618520478940    1.36400599938788    3.88902364367111
O         1.29561008339747    0.42379500734998    5.29192050866861
O        -4.49878245545189   -0.93867229311083    3.75871022603990
N        -0.46122571776321   -0.99086274625697    5.72968748663387
N        -0.87901505326765    1.16584240711681    5.39595923564485
N        -2.74892555338123   -1.52873244857068    5.12523902573628
N        -3.16479171861462    0.62814548553127    4.78622270404148
C         0.12368742547961    0.22047790506476    5.43138829261950
C        -3.56767990830284   -0.64771741807747    4.45352328834426
C        -1.85878177712088   -0.87077040128074    6.04111451143114
H        -2.04856416762061   -1.22108508570516    7.07139133416028
C        -2.15161039793735    0.63819651401119    5.80669822460614
H        -2.51646076481743    1.17809870732884    6.69868111072312
C         0.34013196389556   -2.14646047668392    6.01622175287564
H         1.38358375148841   -1.80661477066320    5.99398721465639
H         0.07600836346653   -2.54269385807945    7.00814870978490
C        -3.02999766475403   -2.93619339008150    5.13258427103541
H        -3.97506231865930   -3.06118200383954    4.58855827331028
H        -3.12319238183293   -3.28883861705836    6.17069398062491
O         2.26532021636310   -2.88353899733267    4.02852950515339
O        -3.30572234972744   -4.20037448507480    2.57811360382501
N         0.95835955724453   -4.73039128540140    3.61550716416914
N         0.22605616222793   -3.19681144053864    5.04499541375865
N        -1.32046744637261   -5.27278701063694    3.02653105764584
N        -2.05242697386546   -3.73432167665897    4.45002408207158
C         1.26070261614156   -3.51632355529551    4.19293921208834
C        -2.33241033958962   -4.36586781452235    3.25725023677299
C        -0.30883701893259   -5.25434598522519    4.04717290914471
H        -0.17989370689441   -6.26197554611680    4.47645252075522
C        -0.82222842277589   -4.18036564605674    5.04446742774045
H        -1.00286214008275   -4.54708405713662    6.06872933399733
C         1.93933461748009   -5.49349571563127    2.89788390652173
H         1.97758956335299   -6.51207542210868    3.31250320618703
H         2.89971391081233   -4.97891526336160    3.03076824138416
C        -1.43160214352872   -6.29510438571546    2.02600865785414
H        -1.22226830682077   -7.27307230034086    2.48474991459819
H        -2.45937945009338   -6.25218075477203    1.64329480131397
O         3.54635304135162   -4.30674292850003    0.88468993150271
O        -2.25608422222341   -5.66549889445613   -0.61286973273935
N         2.22996621704404   -5.37231839850136   -0.67150223737401
N         1.71375210181214   -5.55763148168984    1.48193896924377
N        -0.06254098261491   -5.90317194525677   -1.26275471348440
N        -0.57513211726972   -6.10280889430993    0.89056877830272
C         2.59708415229258   -4.97788535539657    0.59725552820164
C        -1.09994886559514   -5.84435561867934   -0.35648857026913
C         1.16902109141864   -6.34241807454148   -0.66422059508805
H         1.50886628181668   -7.28015563125515   -1.13896852291970
C         0.81140981113974   -6.47557591766384    0.84312463255626
H         0.94540776745517   -7.48991559678352    1.25948412574868
C         3.08892482251136   -5.12201296933192   -1.79237531226719
H         3.38750173350621   -6.07914870858997   -2.24969335651777
H         3.96196483701485   -4.58828679358799   -1.39539322926757
C        -0.32723129104102   -5.91890708524278   -2.67255595544344
H         0.04684739722333   -6.85951099954516   -3.10821007985864
H        -1.41695481843913   -5.84369311423965   -2.77969974143171
O         3.85634617432590   -2.44440379137967   -2.45711561232768
O        -1.73935191071929   -3.75159724555005   -3.90574813181078
N         2.52618164793127   -2.65378662666126   -4.32198895351581
N         2.51372797628680   -4.27986461300427   -2.80287541750231
N         0.25183617458039   -3.17919040317342   -4.90426061628458
N         0.23621660722440   -4.81299694339789   -3.39367810514089
C         3.04648951870147   -3.04534535841342   -3.10429845213311
C        -0.55538290276879   -3.88571003561870   -4.03458687036299
C         1.61888611685832   -3.62252599413975   -4.87290263663558
H         1.94830402091703   -3.93271719885021   -5.87928297500924
C         1.60946526054784   -4.75741831732711   -3.81188177804048
H         1.93649179029636   -5.74349549979027   -4.18374603606751
C         3.17631755940556   -1.64727627773879   -5.10969663549467
H         3.58646281894808   -2.11039986954146   -6.02432763977519
H         3.98203333640784   -1.23609882980758   -4.48896016221856
C        -0.31420140740625   -2.44772277240893   -6.00036783195909
H        -1.40238506098065   -2.47250791314733   -5.86333290934547
H        -0.02977704873812   -2.93625199902163   -6.94898010787789
O         3.52812163072381    1.08710196428886   -4.37223897949499
O        -2.05221762329471   -0.19161545127363   -5.79646235052934
N         1.98542820754732    1.59059703878752   -5.99885810487986
N         2.33927093964514   -0.54148614762518   -5.47967300267208
N        -0.29823221466486    1.06715915527904   -6.58251812160699
N         0.06119158935790   -1.06308412175117   -6.05661285628409
C         2.70061229835567    0.75224713864539   -5.17251029888896
C        -0.89568507967081   -0.07189457238801   -6.08948878513868
C         1.09550468611242    0.88410326339845   -6.87729939066380
H         1.30257722658998    1.15085121761543   -7.92718502531430
C         1.34545011952470   -0.60695161765774   -6.51710196094861
H         1.70022868980166   -1.23104829861708   -7.35419387956174
C         2.28471623272278    2.99043889497186   -6.10549243330025
H         2.36506512426054    3.26267134249033   -7.16710819158394
H         3.23729616881143    3.14803714206281   -5.58356014317304
C        -1.06006886946448    2.22004382062533   -6.97204800157340
H        -2.11467360231646    1.91602647633774   -6.97093518568826
H        -0.74181934958719    2.54031737924463   -7.97394406870933
O         2.66576108661326    4.42316415026286   -3.68280684459050
O        -3.08263741350717    3.12305407530107   -5.19649675311428
N         0.60381298732830    5.37788618986048   -4.02757822321995
N         1.32914240679798    3.84568632217238   -5.46121451765150
N        -1.68764493634342    4.85939702600391   -4.62996119136012
N        -0.96261955404071    3.32407405525661   -6.06037932117190
C         1.64530703213993    4.51951210325301   -4.30252325386667
C        -2.02853503627944    3.68772321177323   -5.26801002244384
C        -0.40993937039490    5.36987147653339   -5.04659435724089
H        -0.52597771322250    6.38010256244076   -5.47520802516879
C         0.09731395597972    4.29523265839231   -6.04981265313595
H         0.27917056654519    4.67023787028161   -7.07159801291865
C         0.69988483110920    6.34335276736631   -2.97032283203075
H         1.73805448247783    6.30591006882176   -2.61596000236593
H         0.45000722450864    7.34082821403921   -3.35829665011022
C        -2.64943713246686    5.58452545374642   -3.84959691490037
H        -2.67403729347174    6.63331142874193   -4.17725103925978
H        -3.61573947969067    5.09377864330471   -4.02299781300637
O         1.52776313424000    5.28155588133827   -0.44901371918933
O        -4.05149988831802    4.01493995325363   -1.91343022423695
N        -0.60978910053399    5.67964230305904    0.30209925937667
N        -0.13178983431849    6.05660567989340   -1.83595168945589
N        -2.88353730167555    5.15947316062039   -0.29513918502281
N        -2.41248703851094    5.53828979126652   -2.43450236284969
C         0.39156752965597    5.61237078280754   -0.64197187882099
C        -3.20209223868809    4.79504046159090   -1.58497405630220
C        -1.85127674345332    6.15997017366978   -0.24194251104880
H        -2.20026659299067    7.04600491166314    0.31421831862756
C        -1.51792263685227    6.41964975656178   -1.73754224495472
H        -1.66587895726291    7.45940928242957   -2.07422643108695
C        -0.29992127882948    5.69110036179987    1.70364114612416
H        -0.57025622356015    6.67559016732682    2.12415956148100
H         0.78008337511540    5.51727036673073    1.78741312050019
C        -3.78158291273126    4.88766144078206    0.79156765484774
H        -4.16976611806361    5.84355956590340    1.18500441187452
H        -4.59620047046925    4.27887788984716    0.38013475138357
N         3.02190493572636    1.57267656006666   -0.39595464855622
C         1.89036354400954    0.87370965831938   -0.22133036393767
C         2.07683853325861   -0.09853552330908    0.93242169079182
C         3.49295359507966    0.19765805769695    1.34779808469509
C         4.25710340894479   -0.35603141619910    2.34949087869112
H         3.86228390358041   -1.13171579201756    2.98645845607368
C         5.55296484851029    0.11480764764581    2.51513969914054
H         6.17575702428864   -0.30014776267019    3.29259567984974
C         6.05739960949914    1.11209843144196    1.69461392349892
H         7.06798215828137    1.46274188476686    1.84239088997765
C         5.29157855042367    1.67281989529919    0.68386264362394
H         5.70563186143004    2.44795396673453    0.05867654262596
C         4.00057588423980    1.20046120326350    0.52168593849530
C         3.22675797884090    2.58149635588329   -1.39728826021718
H         3.10208334893556    2.16821766793732   -2.39838086628609
H         2.54233671508545    3.41810152875362   -1.25399337975518
H         4.23859938828854    2.96434584307333   -1.32213697842895
C         1.15013950085394    0.19875052263847    2.11690658997457
H         1.26132514809809    1.23578785784710    2.42687928793731
H         0.10523033525035    0.01587568935781    1.88132434851707
H         1.44121901531686   -0.43554142674874    2.94963293869774
C         1.99356697943411   -1.56443206233362    0.49144629458950
H         2.68551637717926   -1.74813209121248   -0.32797274070035
H         2.28608620594917   -2.19332188705333    1.32774959193682
H         0.99336103865419   -1.84412679123829    0.17175777984187
C         0.75766285186066    1.05757735256944   -1.00554054641381
H         0.81075472925918    1.80564604543570   -1.78610332807689
C        -0.43294288956399    0.35864690716010   -0.86228386443358
H        -0.47479230185328   -0.38326552092421   -0.08613491070780
C        -1.57524478839709    0.53318904735741   -1.63052662012526
H        -1.54501083773448    1.27881112171610   -2.41449061195133
N        -3.84266365759048    0.03461637650866   -2.23600755121888
C        -2.76090347527795   -0.17448043653239   -1.47079565514744
C        -3.06784235320952   -1.26727122622933   -0.45956878893796
C        -4.49139206954917   -1.60726926074056   -0.80970710396151
C        -5.34628624510029   -2.52997134844990   -0.25146064423889
H        -5.02991808912975   -3.15429784287734    0.56935055660696
C        -6.62801087518404   -2.63253074088888   -0.77598732807444
H        -7.32046504771957   -3.34701685275265   -0.35812024691267
C        -7.03075617100728   -1.82712692983783   -1.83030263140175
H        -8.03276294468833   -1.92329847616197   -2.22115181698820
C        -6.17341689878565   -0.89644108571002   -2.39704029009663
H        -6.50938529791990   -0.28039706386486   -3.21606144748285
C        -4.89642094333400   -0.79825349781347   -1.87156858568069
C        -3.92890132697791    0.99104092351994   -3.30376037822417
H        -4.91202409699399    0.93682909734669   -3.75850072324000
H        -3.78888834448978    2.00564822988913   -2.92965778547812
H        -3.19120926911061    0.77696587085895   -4.07750986775728
C        -2.20153630851236   -2.51643747267175   -0.65632393423190
H        -2.27173219154610   -2.86450004828687   -1.68477054118913
H        -1.15607532841692   -2.33312561422945   -0.42362930880490
H        -2.57313131785596   -3.30408079191548   -0.00659417080983
C        -3.02961269976364   -0.76432198233023    0.98804827589667
H        -3.67288614386491    0.10598220302192    1.10043007861211
H        -3.40520663267271   -1.54909067155374    1.63897416413602
H        -2.02553098208348   -0.49623724640327    1.30505118126420
200
 -360.83229876585301
O         1.15396037637188    3.63553429690163    3.92147820153961
O        -4.36862749444212    1.91378713537688    2.75516287334148
N        -0.84118221217705    3.31608382651749    5.01479429859634
N        -0.82354007312603    4.51802889512177    3.14475134312361
N        -3.10213426024110    2.61472369049856    4.53958112028232
N        -3.07729428584807    3.81612896031000    2.66973480413512
C        -0.03255459165316    3.78751162334464    4.00419067839143
C        -3.59153147690997    2.67875626173235    3.25357012011906
C        -2.21598182648087    3.70002286722467    4.85527599843955
H        -2.57054971402069    4.23463175524430    5.75237825816106
C        -2.20344771764543    4.54386108402743    3.55021826387747
H        -2.55190231140165    5.58338391764477    3.66893036522933
C        -0.30292407429927    2.71307978306576    6.20112117298074
H        -0.76303271927705    3.17915203419412    7.08363344749966
H         0.78002590617512    2.89053716734376    6.17993788542843
C        -3.62099679513253    1.68913175483841    5.50627489512638
H        -3.84983461626299    2.22882185953324    6.43578925421508
H        -4.52818549375765    1.25292616358266    5.06886055826037
O         1.72781894241961    0.75508409197352    5.87475239650093
O        -3.97279309432652   -1.00372005281447    4.67726628544983
N         0.15522446920778   -0.83542624601659    6.40314828850781
N        -0.47326274337471    1.28940200262928    6.26526240015994
N        -2.11588982625356   -1.53672756724439    5.92208806131279
N        -2.74657757131923    0.58795121797646    5.79269995446661
C         0.60049894453524    0.43824342826161    6.12683618806669
C        -3.04250289708510   -0.68590605981745    5.36177688801741
C        -1.21855638073525   -0.86742543302639    6.82424788382700
H        -1.29666626348126   -1.30710123819121    7.83336865481305
C        -1.65810710524496    0.62134087986252    6.73071357795705
H        -1.99266404300947    1.06252616328314    7.68526468339863
C         1.07044429008706   -1.93641798645778    6.49872861677060
H         2.07719482324036   -1.50118888439262    6.45682063633486
H         0.90857257632406   -2.46879619262829    7.44650335375918
C        -2.25098843082061   -2.96051104846019    5.80187020010485
H        -3.23312105860170   -3.13683081372540    5.34473550354159
H        -2.18969901126657   -3.42153153809167    6.79767253720009
O         2.86927861553664   -2.19264343555520    4.29252314259169
O        -2.66153510904363   -3.90361540360518    3.13346439586024
N         1.71570146813298   -4.09548039687932    3.70903340151090
N         0.98073624883999   -2.87021125861869    5.41199818964755
N        -0.54028539974543   -4.78859041302784    3.23219842855835
N        -1.28031901762977   -3.57198831564154    4.93918164910598
C         1.95256444220537   -2.95126080421755    4.43917080164515
C        -1.61055368279264   -4.05253071331711    3.69139215249069
C         0.55518860180870   -4.81222472824293    4.16431778448859
H         0.81929950231191   -5.85097031890990    4.42393233551897
C         0.04049231873418   -3.95443720848814    5.35373172685997
H         0.00028373709055   -4.47865468734904    6.32321313153844
C         2.75035723783726   -4.68557374343057    2.90817183934349
H         3.02620612685186   -5.66366176280537    3.33982031218891
H         3.60210505067805   -3.99474153221663    2.93783633982898
C        -0.70442280742714   -5.74762285481792    2.17643890930714
H        -0.54516802084110   -6.76165025125480    2.58336075764331
H        -1.73161500956341   -5.63517262166688    1.80789113123023
O         4.04679470574531   -3.48390481962631    0.67102531031936
O        -1.50181549041640   -5.19837623542149   -0.50427249208728
N         2.91824881339133   -5.00349627091572   -0.63599843340002
N         2.41224709330751   -4.85816385141337    1.52552737626026
N         0.65859126156670   -5.69956175568313   -1.11517093040719
N         0.15827184926103   -5.55096498292352    1.04793534330217
C         3.21146487361871   -4.33142023493056    0.53045616689429
C        -0.35987926870707   -5.43357890205751   -0.22679053130878
C         1.90190899402865   -6.00364544716455   -0.46245094312228
H         2.27466180224224   -6.98936109159669   -0.78945132133500
C         1.55130862197050   -5.90504091805327    1.04783986304817
H         1.71476613085622   -6.83267578353100    1.62254279036159
C         3.78714139777647   -4.94679860144653   -1.77704243960657
H         4.11384870146709   -5.96812273800955   -2.03111689467875
H         4.64266770178121   -4.32111316560332   -1.49202198114724
C         0.39905351066784   -5.98997848375409   -2.49692876771672
H         0.80026452708978   -6.98841346626404   -2.73519729281750
H        -0.69055279291704   -5.96476602460191   -2.62631218053294
O         4.64981835892292   -2.53813502818677   -2.99826808394417
O        -1.09903110135990   -4.32544310259428   -4.23361404183453
N         3.15858033319560   -2.97076025846552   -4.69190495391746
N         3.20577923543230   -4.32697586976912   -2.93226531603623
N         0.89106874973771   -3.68052838515292   -5.18315137537838
N         0.93310721439876   -5.02542589587502   -3.41447892381537
C         3.76157619711443   -3.18690477621779   -3.47188370786924
C         0.09836708975551   -4.32439213194998   -4.25883909085523
C         2.27751544935085   -4.04023799466017   -5.07225359026685
H         2.62560864699790   -4.50109311387712   -6.01385060424733
C         2.30653391788641   -4.98677030433099   -3.83909810887026
H         2.66630144396753   -6.00881566532398   -4.05405025327455
C         3.65530248378338   -1.96835354186443   -5.59093402888691
H         3.91187660932142   -2.43139941540340   -6.55560606905865
H         4.54540734814802   -1.54200577739160   -5.11058000475561
C         0.31235706624233   -3.00842117817924   -6.31144053600099
H        -0.76791102792596   -3.19431538885992   -6.25562048495962
H         0.73497091768467   -3.41738733709957   -7.24145219641442
O         3.85116576895278    0.69512763327520   -4.55768056420594
O        -1.67162514597776   -1.02397134775587   -5.74023604526201
N         2.11805082493898    1.24328575122514   -5.96680092761803
N         2.74731181840102   -0.88085115768091   -5.81799520536912
N        -0.14138247372495    0.53939670402722   -6.45178949828609
N         0.48785572404049   -1.58432132991758   -6.30108401282718
C         2.99403053359223    0.38632674515300   -5.33645188582629
C        -0.56862128169349   -0.72242531889520   -6.09871743013252
C         1.23178559593862    0.56800055905563   -6.87505907884229
H         1.31209571948233    1.00570273477571   -7.88409113343349
C         1.67158324863264   -0.91765891201214   -6.77061274157464
H         2.01420493259916   -1.36775271883399   -7.71727913752597
C         2.28473202098899    2.66784184874700   -5.91734802047678
H         2.27631657358759    3.06759228347648   -6.94234305525375
H         3.24970928452777    2.85683816417852   -5.42962749614372
C        -1.05682962458127    1.63061032159785   -6.62342493202346
H        -2.06762849678595    1.20877656760883   -6.55247236828299
H        -0.88962659981146    2.09023894935236   -7.60894520542615
O         2.73129258586546    3.99954620075456   -3.45242090557807
O        -3.01917484365067    2.19787822455843   -4.65800709809326
N         0.54158371721780    4.69918712250275   -3.53357061695778
N         1.29904283762484    3.34794261185385   -5.12660309071703
N        -1.72834416166582    3.98733666640508   -4.00860919398882
N        -0.97137333383660    2.63595133124655   -5.60250383870200
C         1.64765125144118    3.99658414792861   -3.96229681968588
C        -2.01616637009940    2.84834384075098   -4.73021200687995
C        -0.54255332610827    4.65245165524871   -4.47680447116709
H        -0.79024643183453    5.67223211462095   -4.82164074575653
C        -0.01262088261605    3.70595099912530   -5.59075316510471
H         0.05303968871320    4.16646309995933   -6.59264999825917
C         0.65398967491693    5.66565210705617   -2.47984397002930
H         1.70149643172544    5.64153634025355   -2.15310862501629
H         0.38475614174652    6.66322721733186   -2.86343066682794
C        -2.73383102438674    4.60762187559866   -3.19527310155608
H        -2.93489062715195    5.62499524863145   -3.56845535085890
H        -3.62761144046884    3.97612582726172   -3.27885107958923
O         1.57734395113035    4.89331478633563    0.11934230561793
O        -3.97197500864782    3.16820030216547   -1.04960436581328
N        -0.57067905074627    5.25589379002696    0.85748234205883
N        -0.14725274717573    5.37727270249267   -1.32392171291231
N        -2.82182738569159    4.55205812741261    0.38279357898142
N        -2.40637339722459    4.67765214904759   -1.79948987976666
C         0.42142471427809    5.12666083006042   -0.09397263890947
C        -3.14924097973665    4.01569969781268   -0.84706345701873
C        -1.84355106219916    5.60037791362070    0.28585304473414
H        -2.22908760942015    6.53212410777551    0.73396974731395
C        -1.54821204820457    5.68323433758035   -1.23709468263993
H        -1.75534892946975    6.66435015133221   -1.69762251746068
C        -0.24404495453635    5.46793752452937    2.23763587526802
H        -0.55729007687221    6.48469601994126    2.53287423316961
H         0.84427566918313    5.35813093601920    2.32184513468726
C        -3.69476665575705    4.39273386210663    1.50926616431654
H        -4.12233635184395    5.37427076236220    1.77937022581508
H        -4.48476290829936    3.69855383430761    1.19699939648784
N        -3.69167064836480   -1.24315017817879    0.34849008992485
C        -2.46288411598818   -0.90003490584255   -0.06584371445713
C        -2.40597195289226   -0.98162313372739   -1.58271466952177
C        -3.80352772191104   -1.43329748594658   -1.91032554077842
C        -4.38753445753453   -1.69604543552730   -3.12837574743665
H        -3.83120047064448   -1.58600517766846   -4.04599958006405
C        -5.71384863555907   -2.10714523921380   -3.14011054893276
H        -6.19830833360956   -2.32070248429592   -4.08044103415848
C        -6.42436325097919   -2.24809062625489   -1.95783163651351
H        -7.45430102152574   -2.57065414357311   -1.99113033518451
C        -5.84110703567305   -1.98361829307582   -0.72803237649730
H        -6.41370385040448   -2.10161071960041    0.17829610428770
C        -4.51919547138064   -1.57262450185907   -0.72105564015583
C        -4.12550145757654   -1.27251188421380    1.71716344833923
H        -5.17141334754381   -1.55664974627525    1.75812849210897
H        -3.55642150143403   -2.00510742163773    2.29037553909995
H        -4.02939741254290   -0.28843658589596    2.17661604799896
C        -2.16729174306602    0.38337833136160   -2.23838915717230
H        -2.89548477766953    1.10672042395689   -1.87738126958765
H        -1.17041095196107    0.76720493874448   -2.03933895059535
H        -2.29642447375173    0.28059079120039   -3.31230435668368
C        -1.42002732897566   -2.04088642405432   -2.08795333414993
H        -1.62986148785139   -3.00127397582585   -1.62175970151581
H        -1.54887142741044   -2.15035510998827   -3.16125546000487
H        -0.38662114793759   -1.77425731538016   -1.88404269001355
C        -1.44567973979388   -0.53421854133902    0.80791226093195
H        -1.67630546663941   -0.53364192054765    1.86537092019786
C        -0.16182403150309   -0.17138707738225    0.42662350486332
H         0.05553435474383   -0.17870977006139   -0.62557616263132
C         0.86636099171945    0.20015731999710    1.28168839751727
H         0.65832204145641    0.20983414761917    2.34389135234476
N         3.11074354440227    0.91659012692031    1.74196925348464
C         2.14541815907635    0.56561206271325    0.87915303876343
C         2.69119765376372    0.63944121794823   -0.53790726077623
C         4.10172494153045    1.10350971818432   -0.29161706743706
C         5.11541720645857    1.37065622773550   -1.18320672345984
H         4.96683404342812    1.25590679398188   -2.24535141183192
C         6.33580562824752    1.79369862897228   -0.67326993138260
H         7.14918763210160    2.01133925760659   -1.34819110670311
C         6.52294115175487    1.94153128460770    0.69256456687215
H         7.48040727151819    2.27315683452797    1.06580340179942
C         5.50497497249553    1.67313276050248    1.59488284555824
H         5.67305283495322    1.79730358850367    2.65290598274245
C         4.29041960551972    1.25068716460199    1.08256197312375
C         2.97226029208486    0.95037382159839    3.17094109431105
H         3.92209555145327    1.22032320249337    3.61957958983286
H         2.23529786803905    1.69468650387122    3.47446634552749
H         2.69058777221845   -0.02931434389924    3.55722475117854
C         2.74136188571939   -0.73284834546340   -1.22017693845785
H         3.27320830692376   -1.44450488765199   -0.59192380170710
H         1.75013451062579   -1.12655351209095   -1.42871527398711
H         3.28659482267495   -0.63476965650961   -2.15486229127624
C         1.97883358819189    1.68541106381012   -1.40248483473076
H         1.99390937889033    2.65293801790473   -0.90505702799305
H         2.51708790226444    1.77979911103713   -2.34154459148730
H         0.94702019459940    1.41749075175909   -1.61259432541820
200
 -360.83229777344502
O         1.46067470835814    4.48704329696971    4.03005663179821
O        -4.30152919562826    2.84875129990311    2.96544217646094
N        -0.47181350852482    3.80922226371881    5.07288325786546
N        -0.60170686319014    5.31991042077553    3.45133191249434
N        -2.76959608928971    3.15819260350594    4.65061174234750
N        -2.89971728820620    4.66895082151337    3.02907466740903
C         0.26948850265758    4.51710119350219    4.15319592562739
C        -3.41362710555329    3.47119114618209    3.47422719741343
C        -1.85942971030848    4.18488817964748    5.07888040531575
H        -2.14803316992889    4.55627136123449    6.07712472703182
C        -1.95041972173357    5.24310016779421    3.94297528470601
H        -2.29268792636802    6.23992044536286    4.26994869251495
C         0.16457338935960    2.99343300034875    6.06727844481372
H        -0.22170390314468    3.25648854514605    7.06194032526569
H         1.23925931124845    3.20349257903775    5.99259198471555
C        -3.19312837606454    2.04718756328434    5.45424480420049
H        -3.34686986345795    2.37970504306867    6.49032692833614
H        -4.13104138383848    1.68899282424215    5.01069639908732
O         2.11301479666921    1.16962143676150    5.04170468535872
O        -3.48831002000527   -0.40957258589973    4.02470062737942
N         0.64990637930735   -0.52592499577855    5.56875332823655
N         0.00553155951045    1.58201890546774    5.85810116852018
N        -1.63287698078845   -1.16894833347125    5.15273676727146
N        -2.28436264895986    0.93611869935238    5.44507204973593
C         1.04267962543327    0.78662056262319    5.42321991754038
C        -2.56516871513200   -0.23020196904370    4.76859291836662
C        -0.68176696388740   -0.64916842593438    6.09823028316234
H        -0.67759765185321   -1.25870648218353    7.01725160380434
C        -1.13329293861615    0.82468115568182    6.29678890580153
H        -1.39668803282005    1.09568255234199    7.33291855528743
C         1.61780868543476   -1.58580430288901    5.59970631919198
H         2.58900667420088   -1.13014342838799    5.37012919192018
H         1.62693598050651   -2.03543222783854    6.60814002497443
C        -1.87917398364952   -2.57024796823859    4.96250008394375
H        -2.80940664760447   -2.64939057013463    4.38626693056312
H        -1.98934640062892   -3.05393690995824    5.94896695733626
O         3.39304465868007   -2.32920515047327    3.49707458101937
O        -2.23057614517246   -3.90961287205895    2.47116434528149
N         2.11190584247417   -4.22451806414286    3.25577823895753
N         1.40959285378740   -2.61698701864221    4.62505690833201
N        -0.17501489967059   -4.87223048679444    2.84430644907495
N        -0.87183925597099   -3.25835441771773    4.20887486695234
C         2.41246832292731   -2.97221508768849    3.74499584364261
C        -1.20553598805801   -3.99054542968747    3.08670704190785
C         0.89245855775253   -4.75613341044533    3.79856081487614
H         1.08113262821743   -5.72971328803971    4.28246350328754
C         0.40291920672790   -3.63447728880831    4.75556116893471
H         0.29648132868866   -3.93991216179511    5.81054966647252
C         3.09563855303884   -5.02957390978724    2.58853436201406
H         3.22713839830661   -5.97138658525242    3.14595486850549
H         4.02623195680828   -4.44778590052281    2.57824587464571
C        -0.33936353197647   -6.00296939291213    1.97522454582817
H        -0.14525511502425   -6.92562977377048    2.54605322387240
H        -1.37550543920902   -5.97679600959607    1.61422462437349
O         4.59555418912194   -4.20424951596714    0.33097782288761
O        -1.23129870032261   -5.85220396773963   -0.71180811772278
N         3.24858982758490   -5.55944078377025   -0.94421367262380
N         2.79068887948409   -5.32114175664882    1.21757684707079
N         0.94570908774406   -6.20357694218283   -1.35670845756007
N         0.49183184450256   -5.97701569343316    0.80678233742872
C         3.64477287279018   -4.92252847425083    0.21087941877025
C        -0.06820528142443   -5.97206316971194   -0.45282901495457
C         2.19659291500627   -6.51186019833280   -0.72063778619186
H         2.53223547859337   -7.52228579560921   -1.01488459449968
C         1.88024993122787   -6.35014269858949    0.79307689391558
H         2.03364131822290   -7.26465130479905    1.39336290816881
C         4.04553224919998   -5.49163714281460   -2.13599148853475
H         4.28890133501903   -6.50947659854259   -2.47527410058196
H         4.95433931428078   -4.93945145075527   -1.86429225907915
C         0.65856219194511   -6.43596024833625   -2.74364639978016
H         1.08391841577706   -7.40246958513620   -3.05241538525256
H        -0.43557340350223   -6.44201034835349   -2.83100336503651
O         4.71142818484083   -2.86536026613535   -3.05957535662722
O        -0.89187887891480   -4.41759722324442   -4.05671145924845
N         3.30304923487429   -3.26026290394263   -4.83551529225947
N         3.43127375298926   -4.77031358642825   -3.21342771478827
N         1.00824709261928   -3.89534619514403   -5.24287738391838
N         1.13796093368564   -5.40898214741335   -3.62371468011021
C         3.89639099704097   -3.53885065585572   -3.62331130369824
C         0.28142109554986   -4.54237036069613   -4.26691382783692
C         2.39121738492806   -4.28642840327113   -5.26200430822981
H         2.67119797528178   -4.65456052795875   -6.26309714857216
C         2.48261451786021   -5.34367205443668   -4.12811410856329
H         2.81825991841354   -6.34301844695476   -4.45179736763572
C         3.76177963829909   -2.19332624917929   -5.67797497850384
H         3.95009587009804   -2.58690206168912   -6.68792675696231
H         4.68563835157991   -1.80944763843303   -5.22659852339707
C         0.37318770922433   -3.13559836751574   -6.28142607106350
H        -0.70625317640705   -3.31017928000085   -6.18597846732562
H         0.74337842963998   -3.48049551586657   -7.25840693774162
O         4.20048390765454    0.39756254244579   -4.61140077849687
O        -1.62981845001311   -1.22059533186824   -5.67586987648243
N         2.24341004720947    1.05342291563351   -5.62674609776394
N         2.86260128075801   -1.07734375392889   -5.75662786923956
N        -0.05729873257370    0.41496599672201   -6.05346837125066
N         0.55870012476479   -1.71685834044619   -6.16907231848969
C         3.20885554125912    0.14988179188429   -5.23564897765374
C        -0.50622601240494   -0.88108660630224   -5.91362348744746
C         1.29281410045387    0.48265251657724   -6.54266533527623
H         1.32127068455068    1.02317456794393   -7.50558693385585
C         1.72228700446586   -1.00925111641299   -6.62745419649883
H         1.99850326618985   -1.35142717790114   -7.64075978952783
C         2.45473096409957    2.46229947163677   -5.45857649114831
H         2.46588253017807    2.95423796217944   -6.44499478724870
H         3.42536795641359    2.56869494488402   -4.95745954845566
C        -0.98411133940947    1.50862405772081   -6.09038037623425
H        -1.98044518999792    1.07055042296178   -5.94893821564911
H        -0.91403451315044    2.01948272155844   -7.06457005156690
O         2.88345722793274    3.59527954633752   -2.86234736875886
O        -2.73933252520572    2.01932261031101   -3.88585528428284
N         0.79760143785157    4.54283443087113   -3.06410698816422
N         1.48445948212297    3.11141545147798   -4.62319431965523
N        -1.48463880299677    3.90361188910672   -3.48005082447668
N        -0.80337165368772    2.47301826261380   -5.04244416564117
C         1.83916284183112    3.71712383638228   -3.43771950318647
C        -1.77897481877115    2.70410457662784   -4.09757217399855
C        -0.29284868649327    4.51551447312522   -4.00001861370400
H        -0.50994668261887    5.53201351781769   -4.37043011697221
C         0.18564784157022    3.51398130515643   -5.08707580978001
H         0.25550207795713    3.93256270138088   -6.10564209466398
C         1.00187592600082    5.60491404262371   -2.12241771491545
H         2.02172117042707    5.48738277943821   -1.73551084098966
H         0.89007254518234    6.57460732932423   -2.63848894874218
C        -2.49447773438657    4.62867440536333   -2.76535834781509
H        -2.72086083197717    5.56464336902072   -3.30547117382665
H        -3.37797410026163    3.97933638959757   -2.72776816114245
O         1.75687333245842    5.29306305293352    0.61243670283405
O        -3.83572769075427    3.71870517808417   -0.41572434428205
N        -0.37118425968885    5.97629180365786    1.14439163950197
N         0.12591689254228    5.57637972059624   -0.98525908323844
N        -2.65911272238302    5.32960091228511    0.72459824027434
N        -2.15823840628564    4.94240320453599   -1.40587578620112
C         0.63192157466512    5.56193378650649    0.29629460763613
C        -2.97240361664655    4.54905609500786   -0.36620053422612
C        -1.60006461788353    6.26272093412023    0.45851662934565
H        -1.93145052063500    7.29089743041212    0.68051532216196
C        -1.25040323645520    5.99274962690280   -1.03155516509819
H        -1.36875892806817    6.86265469587242   -1.69889910483790
C        -0.11979986548930    6.29992563396466    2.52018148749832
H        -0.56837374485885    7.27678633992198    2.74861932822885
H         0.97055369052863    6.32736790192932    2.64267815594737
C        -3.47587014466787    5.34984536362495    1.90490959602231
H        -3.69145505537594    6.39258801378255    2.17681338547337
H        -4.39740346383629    4.80693726614361    1.65844199278555
N        -3.45487857370546   -0.26174342252115    0.02460127004344
C        -2.13767105675267   -0.38622723082313   -0.19644476605166
C        -1.90561691450768   -1.47620291014714   -1.23063436652302
C        -3.31492229222569   -1.91682825931310   -1.52249311414088
C        -3.78020480354389   -2.88589584527057   -2.38184465792280
H        -3.10003304363088   -3.47053533151385   -2.98102115422606
C        -5.15214076104386   -3.08803487362845   -2.45281397457862
H        -5.54714507721775   -3.84066498566047   -3.11767274282776
C        -6.02257529444056   -2.33522400269428   -1.67937677517683
H        -7.08563977555742   -2.51097874017389   -1.75093414974578
C        -5.55868086942363   -1.35813404516093   -0.81192002674897
H        -6.25504916614265   -0.78630803514107   -0.21928785622800
C        -4.19044117108986   -1.15887688459493   -0.74497442138794
C        -4.05801741456288    0.67264837085824    0.93344958543326
H        -5.13689917972094    0.57499107920276    0.88815028274083
H        -3.74756923915654    0.47458871905448    1.95974554832491
H        -3.80608004171675    1.69779517817299    0.66147387968328
C        -1.28290312685768   -0.94276776584525   -2.52599732740050
H        -1.86797903013184   -0.10787428055611   -2.90604298929687
H        -0.25644418932469   -0.61427068140647   -2.38700736010210
H        -1.30215612146388   -1.73479225246314   -3.26952287288450
C        -1.12823999028009   -2.67269411757542   -0.67041964690865
H        -1.62243741938112   -3.05477609333548    0.22033980917911
H        -1.12293798051689   -3.46094274334763   -1.41817276092570
H        -0.10265900285892   -2.41824234155206   -0.41718011027048
C        -1.18437765963721    0.39045887649953    0.45156306196231
H        -1.54146111087329    1.11941061149875    1.16765866239708
C         0.18604987872087    0.30137272199590    0.25076082660013
H         0.52965573358620   -0.42447572417549   -0.46304799022819
C         1.15300675381924    1.06627099337104    0.88763907989615
H         0.81904850639365    1.80322011359209    1.60657791229938
N         3.42201683154979    1.72219996300623    1.31244447988945
C         2.52235991403498    0.95833949020757    0.67484599496173
C         3.24895202806902    0.00885328785425   -0.26411997355783
C         4.68470204234113    0.38784498181090   -0.02020534248668
C         5.84067371026465   -0.11554439356274   -0.57173571706947
H         5.80774724396307   -0.90699058098855   -1.30397158668574
C         7.05035238339916    0.42542116584403   -0.15663663758570
H         7.97332521657848    0.05025423737549   -0.57128191171930
C         7.08800376647776    1.44209253605315    0.78543393627761
H         8.04041477390617    1.84699012418023    1.09364025809979
C         5.92644885594168    1.95311975037002    1.34403229077695
H         5.98077090204562    2.74350773471851    2.07582728963928
C         4.72274867684399    1.41099590238083    0.92720265384988
C         3.10936314599497    2.74049894764406    2.27557797646454
H         4.02626220463872    3.20960376371718    2.61546093001146
H         2.48317695916072    3.51530460666926    1.83261043304262
H         2.60939676907533    2.31341710927995    3.14544104985230
C         3.06180646445191   -1.46351069932257    0.11869916346117
H         3.33193110354290   -1.61716909444718    1.16130629213205
H         2.03951925925905   -1.80119803475278   -0.02783131949981
H         3.72327439418853   -2.06890903466616   -0.49489360216753
C         2.91928328530106    0.26450741154499   -1.73915129296374
H         3.07982811706336    1.31237208268178   -1.98383360886777
H         3.58784084039439   -0.33255273226033   -2.35331827585882
H         1.89283800647950    0.00484513647343   -1.98335971054095
200
 -360.83229313371442
O         1.65835102008992    3.55019812898671    3.56577196038423
O        -4.06094126707975    2.56839364649838    2.36513108635654
N        -0.34408070486347    3.27664857289875    4.66441393000726
N        -0.23770810196051    4.70243501942923    2.95991265316582
N        -2.67088566293223    2.87275023318646    4.17249381863694
N        -2.56142326243404    4.30899471711687    2.47603074813262
C         0.49321172567317    3.79563137906424    3.70155596463400
C        -3.18784512238663    3.16476832533158    2.92900259665434
C        -1.67369752014366    3.81626589831134    4.59622665620057
H        -1.95584980244404    4.26269756883879    5.56504270966187
C        -1.59715872430828    4.81872164374052    3.41181744921767
H        -1.82922480165923    5.86488478436074    3.67491735754792
C         0.16298833707424    2.56151448392625    5.80088576482800
H        -0.15648358052178    3.07678406534008    6.72120215713139
H         1.25687994386940    2.56132497495535    5.71156560056906
C        -3.33050920157306    1.96481248690799    5.06791823738553
H        -3.57779855920430    2.49695870470800    6.00085921597372
H        -4.24095513763232    1.62346792180321    4.55880115867731
O         1.88399689394660    0.31552468495105    5.63613346839206
O        -4.05263673132518   -0.69715520779685    4.41399145159244
N         0.07286183073568   -0.99601865536982    6.16315829010908
N        -0.23389348971449    1.18428262605645    5.85922398661205
N        -2.27245515296465   -1.39519210819733    5.68775018507447
N        -2.57678229543542    0.78344245400915    5.37335295685968
C         0.71117556594427    0.18078226210357    5.83788353817095
C        -3.07148394618220   -0.46469437717040    5.06016441051222
C        -1.29545539142908   -0.79492467467471    6.55311620754730
H        -1.44760569070952   -1.13835100243131    7.59191635342074
C        -1.51124980175812    0.72969948483803    6.33746909354728
H        -1.79539530967219    1.28574217561653    7.24867271727171
C         0.82174200162077   -2.19463267113766    6.41425406980011
H         1.88025516486790   -1.91448176282588    6.33842778044378
H         0.58553079062214   -2.57364732010037    7.41992590456932
C        -2.63001307958357   -2.78486906390402    5.70485649252740
H        -3.60659932835776   -2.85435835349658    5.20864598131971
H        -2.69065097834693   -3.13793062267925    6.74522544771738
O         2.60259296262894   -3.04442547127746    4.33744378708014
O        -3.10200656071189   -4.01486208578199    3.16396550385994
N         1.16862382496753   -4.81020477889852    3.99377194407728
N         0.60092417810185   -3.23803341287303    5.45462047926928
N        -1.16508344531021   -5.20545453909565    3.51130098587774
N        -1.73280578080045   -3.63194511896579    4.97197472369700
C         1.57149080336080   -3.61617505315120    4.55191725482283
C        -2.10821285230349   -4.24138925466234    3.79446475807602
C        -0.10739039453595   -5.25510440543233    4.48341292510020
H        -0.02242484631471   -6.27068514559992    4.90480520168821
C        -0.50455895296212   -4.15512427812310    5.50517743504226
H        -0.65732588051578   -4.51382138562775    6.53676742388786
C         2.05946167863655   -5.62544538068810    3.21909643173096
H         2.05456294608957   -6.64909708735080    3.62254420419938
H         3.05614949830508   -5.17383045447324    3.30500920302302
C        -1.39044911526734   -6.21633349431267    2.51775806496070
H        -1.21435674187999   -7.20631173852139    2.96426704791425
H        -2.43314109551306   -6.11213060530032    2.19113834427658
O         3.62553937303291   -4.50831836442465    1.13758851323753
O        -2.31491205772477   -5.52186814539733   -0.07332992524179
N         2.17330591603732   -5.47817069383258   -0.35915700488600
N         1.75625172738425   -5.65881006573069    1.81634990849882
N        -0.17278603110998   -5.86982922782065   -0.83618009865120
N        -0.58700934066086   -6.07029536533358    1.33785135037548
C         2.62568897840447   -5.12041939494674    0.89285579985909
C        -1.15906022336179   -5.76711600512566    0.12194363717735
C         1.06007094821838   -6.38638691665137   -0.30586844670391
H         1.32057776853493   -7.33588943054707   -0.80667549265805
C         0.77266131138884   -6.51769542726089    1.21642353125084
H         0.87081946997832   -7.54280805873853    1.61607367550348
C         2.99251717800811   -5.27226411335617   -1.51818736563576
H         3.21274037484889   -6.24277362211209   -1.99169682976989
H         3.91302806985210   -4.79277838949339   -1.16135671029329
C        -0.50789428494657   -5.85662045659752   -2.23085623506843
H        -0.21626013140952   -6.81519567095085   -2.69015499898013
H        -1.59474855628695   -5.71253631294750   -2.28291858101944
O         3.88979784063629   -2.64413408805344   -2.21986358701857
O        -1.84322690927525   -3.60407524458610   -3.39148726684649
N         2.45244487264293   -2.76169096704848   -4.01158512363372
N         2.42110363768770   -4.39253217946705   -2.49815628707123
N         0.12687844925322   -3.15378743978631   -4.48952097309990
N         0.08800193725786   -4.78176543895418   -2.97284199282987
C         3.01126198352345   -3.19116520712129   -2.82413926199656
C        -0.67747253908271   -3.80940620700296   -3.57843652138832
C         1.46582974222184   -3.67484669236985   -4.52049111569440
H         1.73056482223181   -4.00083477024572   -5.54090668460229
C         1.43934005232949   -4.81000545564161   -3.46015662508065
H         1.68551593875505   -5.81337321668476   -3.84778538895782
C         3.11792856030281   -1.78691984245671   -4.82607991823681
H         3.45401415172926   -2.26464879635335   -5.76312371568554
H         3.97625449655428   -1.42757782897951   -4.24498327430756
C        -0.44586516956681   -2.38825961887042   -5.55830261054576
H        -1.52694753698755   -2.35495136684390   -5.37446025899520
H        -0.22913755256874   -2.88683954315059   -6.51935218965270
O         3.65937427960618    0.91886526359701   -4.09278181967283
O        -2.04928742228557   -0.04548807729218   -5.26723288035046
N         2.06772172940930    1.52051926703899   -5.63655489577945
N         2.32725189738072   -0.63253241966382   -5.14720656074776
N        -0.26527384836684    1.12606181271565   -6.11775462864693
N         0.00062277647008   -1.02561351717199   -5.62658788679941
C         2.77523942056735    0.63651702851018   -4.85201481974837
C        -0.90164257834958    0.01557957124933   -5.60915949743291
C         1.10151819351842    0.87093883970366   -6.47764254833415
H         1.27454220833660    1.13596576469806   -7.53416289033501
C         1.28612075639260   -0.63460741254039   -6.13968383152625
H         1.56982608884549   -1.26893255198099   -6.99601682946858
C         2.44553793312180    2.90017346984258   -5.75892580560872
H         2.49125420048755    3.16859286671487   -6.82366346153665
H         3.42986545300598    3.00007828446249   -5.28377257068753
C        -0.97912702389691    2.32428368411075   -6.45741113092120
H        -2.04769142392452    2.07994380953024   -6.40154464422911
H        -0.69717708478205    2.63669950640720   -7.47265525924309
O         3.03504113971645    4.31413413419804   -3.36806349776927
O        -2.84563921944900    3.31941993047498   -4.56393755924834
N         1.01079028630205    5.37682748375559   -3.60223996354093
N         1.57587603769723    3.81073580254581   -5.07064015056641
N        -1.33388652255925    4.98172635328649   -4.08004000022524
N        -0.76897097397883    3.41116997388737   -5.54419944644989
C         1.98870494515723    4.46503079059119   -3.93151339779206
C        -1.76984268977455    3.82938554477022   -4.69534171035079
C        -0.05535076846554    5.42402457139921   -4.56551764619495
H        -0.14011543117363    6.43967925777869   -4.98853639774187
C         0.33939759312155    4.32525236776811   -5.59280520624955
H         0.48538878221860    4.69115554171057   -6.62358969720763
C         1.21080479673351    6.33026815335086   -2.54857800959402
H         2.26241155636794    6.23711142587283   -2.24836960736311
H         0.99377907209051    7.34138986649040   -2.92059404971231
C        -2.21439631138161    5.75945811923212   -3.25545381201477
H        -2.19664268481724    6.80780880155382   -3.58471283555037
H        -3.21390398495728    5.32308617499488   -3.37904376267920
O         2.10543501968356    5.20208439379047   -0.07874711344402
O        -3.59895970545109    4.26128774048115   -1.25297268432495
N         0.03653968411435    5.71883060574635    0.78503312451371
N         0.42383617015650    6.08146369627667   -1.37394490737983
N        -2.29156791293096    5.33576854273177    0.30547366484518
N        -1.91128973457078    5.69988145983730   -1.85387192497932
C         0.98188158498795    5.59957815340066   -0.21043091724975
C        -2.69444541124189    4.99429310713114   -0.96700196282703
C        -1.20168385297829    6.27417735571824    0.30821086078463
H        -1.46869695533538    7.17549804489639    0.88478268915826
C        -0.93198683498794    6.52362418497157   -1.20200927925971
H        -1.03655286324236    7.57230768263274   -1.52693785420392
C         0.41780690560080    5.70297018733766    2.16892914903906
H         0.22347547754758    6.69770973654133    2.60697305248896
H         1.48950104124339    5.47007121163789    2.19659959322023
C        -3.14565130085329    5.10454991947071    1.43573141310153
H        -3.45971123589484    6.07658500176292    1.85476189918596
H        -4.01265257691198    4.54491789839940    1.06322700767381
N        -3.48692942024781    0.22990940761989   -1.55010409780256
C        -2.37170955320908   -0.01772034860596   -0.84693209711318
C        -2.66233428030412   -1.09304119663136    0.18808417265221
C        -4.11235402911410   -1.38918156890491   -0.08705638332268
C        -4.96430634503609   -2.28638757372900    0.51567470067688
H        -4.62870798138152   -2.91619408337719    1.32446259597931
C        -6.27040877422092   -2.35768033323668    0.04940697120753
H        -6.96091208091750   -3.05260294875352    0.50190684000377
C        -6.69902827686406   -1.54886979568189   -0.99203371719348
H        -7.71869859713652   -1.62366728511941   -1.33951531262517
C        -5.84511177782973   -0.64248816236121   -1.60151377282604
H        -6.19968641220499   -0.02525348478365   -2.41165710732385
C        -4.54455713365014   -0.57333960623758   -1.13248311462111
C        -3.60532515380303    1.19830188050262   -2.60393978762241
H        -4.63138990336889    1.22666346452689   -2.95408425030984
H        -3.35114976181459    2.19582915075999   -2.24580610270713
H        -2.96988631865744    0.93528872111617   -3.45020213744316
C        -1.85372733232239   -2.37514817361942   -0.03923820404172
H        -1.99954755873932   -2.73272965246659   -1.05639234788644
H        -0.79023877178705   -2.23006025611980    0.12985032271536
H        -2.21906121506731   -3.13801444522087    0.64271359586976
C        -2.53170664222671   -0.58009352425751    1.62700722516419
H        -3.13273091273280    0.31692218316815    1.76108254723356
H        -2.90975949215512   -1.34361571663924    2.30130215326434
H        -1.50281276134665   -0.35268370505192    1.89290443846456
C        -1.16846365537971    0.63739331773114   -1.08090003269085
H        -1.14923127016944    1.37085290963586   -1.87675583543282
C         0.00749721032341    0.41861387544095   -0.37687523424193
H        -0.02481354488374   -0.30763381460922    0.41430505615330
C         1.22065475772512    1.05362769213789   -0.60136798090392
H         1.26496866942053    1.78976913118371   -1.39352943834056
N         3.54032341815306    1.45664241496901   -0.13727767401348
C         2.38926158754283    0.81469802801473    0.11234352468464
C         2.60093106871540   -0.16457586731445    1.25552226195402
C         4.05630536448562    0.05319407505197    1.57013603374669
C         4.85836821794360   -0.54455141484548    2.51528935538344
H         4.46557825902559   -1.29730999002062    3.18063006674589
C         6.18801182657112   -0.15033209196377    2.58544196734319
H         6.84118213560677   -0.60223923668102    3.31601013296883
C         6.68855245781271    0.81674836238703    1.72706639787914
H         7.72635372989044    1.10632509699432    1.79891085658500
C         5.88460061113521    1.42308574806558    0.77395240484913
H         6.29673124718764    2.17220601342528    0.11655121512812
C         4.55953059180953    1.02758960288424    0.70796733808005
C         3.72253938362051    2.46845724887432   -1.13996109007436
H         4.74440055448570    2.83033471702462   -1.10624472568925
H         3.54230421586661    2.06596127745591   -2.13723426596968
H         3.06206451197024    3.31693123899313   -0.95909319698622
C         1.77333978310557    0.18910674552731    2.49658087363469
H         1.94999606621418    1.22341932919277    2.78441228092626
H         0.70770479033966    0.05226274920622    2.33392216313193
H         2.08825060234033   -0.44892140296893    3.31768783291273
C         2.40622753889629   -1.62511927344034    0.83327249504371
H         3.02704050858213   -1.85212345677685   -0.03092760901182
H         2.71763275398334   -2.26797253995672    1.65204307043153
H         1.37222852105454   -1.84827525887138    0.58532441020539
200
 -360.83229222923427
O         1.56459682909066    3.86241679903270    4.62917524004934
O        -3.87972043433030    2.03111848108812    3.28145612166184
N        -0.46350008033918    3.51904115944819    5.65243682449802
N        -0.39793490994070    4.70167498593030    3.77099041006621
N        -2.69347941358786    2.77429775735108    5.10336255470648
N        -2.61981797537864    3.95515134469972    3.22158695506850
C         0.37334654383600    3.99420462382508    4.66697028240816
C        -3.13542257961171    2.81540585570510    3.79940096235616
C        -1.83786111471654    3.87784687322471    5.43875815611693
H        -2.23357686099691    4.41585209157747    6.31639127955557
C        -1.79193006291430    4.70776707300863    4.12541616133988
H        -2.16281266417621    5.74201749345056    4.21942140180446
C         0.04191331722397    2.94949066152495    6.86953131928780
H        -0.46174343269854    3.42093103918119    7.72500295256775
H         1.12087768124644    3.15016417401482    6.88661144416598
C        -3.22413374328560    1.84333124069852    6.05837202538801
H        -3.50162950374705    2.38437361237390    6.97378601282060
H        -4.10283381684172    1.38084392680922    5.59079675783900
O         2.12698413092500    1.03419708043029    6.66320574030689
O        -3.47421666818024   -0.86501907007089    5.24066806459579
N         0.56760446989545   -0.58501410983152    7.14127235408122
N        -0.09942665227684    1.52401198773288    6.95344291822788
N        -1.66668360050070   -1.34182894333818    6.57764673727862
N        -2.33312641852347    0.76743629695066    6.38777203589314
C         0.99689414514126    0.69487736170024    6.87008308741429
C        -2.58354321945374   -0.51837948525289    5.96260889745094
C        -0.82189827619018   -0.64174038908811    7.50603317461690
H        -0.93176574116723   -1.06971347209022    8.51720598339948
C        -1.28924508184135    0.83560556489611    7.37372281756091
H        -1.67619446793182    1.28043938364604    8.30651187781230
C         1.50249024060554   -1.66398352744428    7.28838387738473
H         2.49985626955753   -1.20584613621427    7.28703231715113
H         1.31063959931224   -2.19138954163576    8.23321629197452
C        -1.76169943213334   -2.76935373792858    6.46695033044654
H        -2.71951284580869   -2.97431089026267    5.97161473034984
H        -1.73006077236419   -3.21937161581784    7.46908948039621
O         3.38919397319694   -1.88686624126998    5.15051668742130
O        -2.04579820229968   -3.74719070175160    3.79714761954081
N         2.30330178232657   -3.81880746250934    4.53318685191393
N         1.48259390630292   -2.60995128033692    6.20888388327879
N         0.08738931092820   -4.58641634793486    3.98932957630961
N        -0.74207768380512   -3.36388766654382    5.64987904637535
C         2.48711802847949   -2.66807371429723    5.26823363914079
C        -1.01467172996076   -3.86711504550249    4.39707733516143
C         1.15017103746449   -4.56733389267630    4.95752669276310
H         1.43755752020885   -5.59464866012570    5.23700587635803
C         0.56933715203454   -3.71455145698398    6.11985555974541
H         0.50170280059313   -4.23406435265554    7.09032502709037
C         3.38070374657802   -4.38484037941187    3.77123118314568
H         3.67351396141925   -5.34892207308545    4.22301252957530
H         4.20916564704820   -3.66722246769717    3.81977849315345
C        -0.01475058191733   -5.56120442512460    2.94094287026868
H         0.16096731963153   -6.56541238879048    3.36479938152910
H        -1.03215554095105   -5.48293330425660    2.53809097677161
O         4.72430475560149   -3.18050718724030    1.56602339277898
O        -0.73701095900690   -5.04367919808890    0.23072455429742
N         3.67765134912171   -4.74085115581489    0.23876497517637
N         3.09323211931429   -4.58279956507554    2.38021466785414
N         1.45329754705039   -5.49893597955733   -0.30484096780868
N         0.87824467377549   -5.35122491117461    1.83911523931960
C         3.91430146775967   -4.04925136649274    1.40611222469994
C         0.39962244822087   -5.25139884245037    0.54796178428211
C         2.68185377551884   -5.76526357469341    0.39039355097840
H         3.09008818003490   -6.74406429522706    0.08580549627436
C         2.28046170393544   -5.66138653505586    1.88767760699778
H         2.45387053850407   -6.57729081260615    2.47805546963443
C         4.57850912702097   -4.67248771343842   -0.87692052707729
H         4.93918932600576   -5.68769101698547   -1.10911650687167
H         5.40878735887185   -4.02182436721342   -0.57389027546720
C         1.24323269818694   -5.81456472735731   -1.68921624016633
H         1.67596936606962   -6.80557609707903   -1.90157237193729
H         0.15778187546635   -5.81799422351392   -1.85176532472247
O         5.43378935574836   -2.26980437825182   -2.11242130276979
O        -0.24181014376585   -4.19808941174773   -3.48288913728631
N         4.00307978681836   -2.75740941155642   -3.84249505668146
N         4.01638477311677   -4.08049783441770   -2.05656167679013
N         1.76012270282575   -3.51139032209463   -4.37753013421187
N         1.78101989271883   -4.84934553023503   -2.60344671713153
C         4.57079090754545   -2.94136520782435   -2.60091278031164
C         0.95544842403748   -4.17045908591458   -3.47358876636998
C         3.14967895747456   -3.84632112491347   -4.22927986140120
H         3.52785517114002   -4.31304009468070   -5.15632387716298
C         3.16529502978522   -4.77667146150758   -2.98360324485418
H         3.56049738771688   -5.79056043912266   -3.17372590574418
C         4.50517556907628   -1.75892599895241   -4.74307725630353
H         4.79753681758404   -2.23194668453613   -5.69264000467966
H         5.37309815574504   -1.30792871805742   -4.24510288839358
C         1.19792078046512   -2.86963009403533   -5.53159689565353
H         0.11965448385674   -3.07233261678080   -5.49766066762196
H         1.64858707974695   -3.28817821078413   -6.44417737871190
O         4.62170186976267    0.92279949354666   -3.74578354066489
O        -0.83358748532694   -0.91048584641347   -5.05589831667297
N         2.92165852486662    1.41659572607604   -5.21492107028457
N         3.58379546124641   -0.69272611883741   -5.01263387360425
N         0.68882429816217    0.66674627359298   -5.75212339930647
N         1.35012732450947   -1.44279355715397   -5.54332420382830
C         3.79342295877699    0.58639255203022   -4.54365303973873
C         0.27411791650437   -0.59591290876339   -5.38868327934068
C         2.07340014061541    0.71134917204227   -6.13610925240965
H         2.17538419240339    1.13291786670534   -7.15004334900497
C         2.53519705029670   -0.76451455393618   -5.99296436645048
H         2.91054129588571   -1.22518641095965   -6.92197311322610
C         3.05167175063385    2.84494143675164   -5.17472498748576
H         3.06393275811732    3.23534154082694   -6.20314619635939
H         3.99679804866958    3.06106216478882   -4.66025947692702
C        -0.24172951639868    1.73626813208606   -5.97552408366498
H        -1.24614523342236    1.29542455189133   -5.93589314996911
H        -0.04628679941911    2.18362216892521   -6.96139801369646
O         3.38599391267376    4.18114768024784   -2.69590160671108
O        -2.29088969320639    2.29699216588992   -4.09658034775756
N         1.19139530624397    4.85055774228012   -2.85844576644460
N         2.02618600910550    3.50797610293251   -4.42061848706731
N        -1.05079570106763    4.11040143089841   -3.41510569677298
N        -0.21584578744638    2.75841190315915   -4.96834417061779
C         2.32201122985462    4.16247273675117   -3.24530611914879
C        -1.29555100188505    2.96175527655085   -4.13695509324923
C         0.14369655756584    4.78754776957777   -3.84149070829835
H        -0.10276578465050    5.80294993737044   -4.19979018047979
C         0.72583325888518    3.84304782349344   -4.93094120165470
H         0.81826523459328    4.29894196974860   -5.93282643829717
C         1.25724465596404    5.82732869751569   -1.81002955441765
H         2.29352525038730    5.81888404095628   -1.44853584018808
H         0.98889661476378    6.81826235348691   -2.21114603599363
C        -2.08927213368182    4.71799521696046   -2.63460117458412
H        -2.29320984299791    5.73155347069768   -3.01641612413897
H        -2.97095426204913    4.07359291637482   -2.74407746317581
O         2.10431060263285    5.10160325806512    0.82884497145351
O        -3.37107643392471    3.26476276485551   -0.52535321887935
N        -0.07558368314576    5.42375394268180    1.48733308549671
N         0.42237248053306    5.53885496141446   -0.67840585557415
N        -2.29553005446281    4.67577805133534    0.93836498951865
N        -1.80560496111160    4.79601178787403   -1.22932742563360
C         0.95204474249538    5.30860155347852    0.57227660264187
C        -2.57082044331649    4.12752935644397   -0.29876385596110
C        -1.33339117530838    5.74123838533657    0.86885392385170
H        -1.75156438283161    6.66848395217044    1.29661423630957
C        -0.98614535501847    5.82003558639120   -0.64335709671517
H        -1.19382801198966    6.79470789684542   -1.11720637247858
C         0.19908340889688    5.65231703444397    2.87612778504311
H        -0.13842395566227    6.66698104338479    3.15137848038625
H         1.28524542749722    5.55889225089307    2.99922248248822
C        -3.20583318240858    4.50871781187552    2.03395538847413
H        -3.66268754323271    5.48372318518410    2.27878014398441
H        -3.96991822035900    3.79597557805026    1.69969115583925
N        -2.92664230613412   -1.06051547359391    0.91466162680597
C        -1.68538205681347   -0.69743811254674    0.55831396087563
C        -1.55627320264689   -0.77718360618012   -0.95428634205204
C        -2.93280126396306   -1.24159868288651   -1.34810094408377
C        -3.45741724098723   -1.50419509387429   -2.59299430618990
H        -2.86129953578346   -1.38613213629806   -3.48409226379714
C        -4.77851150388005   -1.92565168660911   -2.66679971021357
H        -5.21726676315274   -2.13928332504728   -3.62927316289928
C        -5.54213719433451   -2.07579543927561   -1.51931042724978
H        -6.56735350984376   -2.40482393514823   -1.60137707035625
C        -5.01832070839479   -1.81217567503951   -0.26291716269260
H        -5.63157408316833   -1.93601837364599    0.61555351818524
C        -3.70110295425073   -1.39227564394388   -0.19365579415951
C        -3.42071127823230   -1.11106949607253    2.26220575323000
H        -4.46087509145669   -1.41814180792298    2.25380100129021
H        -2.86306746593173   -1.83651882720854    2.85554824343021
H        -3.36872683092374   -0.12927191805009    2.73326149325056
C        -1.29836374217213    0.58748983966793   -1.60314272338715
H        -2.06111239909571    1.29870459265083   -1.29314629625073
H        -0.32215668303167    0.99010637074534   -1.34667458247824
H        -1.36165635796713    0.47318250974644   -2.68174537475269
C        -0.53765527478336   -1.82916190409349   -1.40811358955425
H        -0.76159582227099   -2.78990205161192   -0.94897770865326
H        -0.61692130588017   -1.94299838182277   -2.48573485438997
H         0.48266379408773   -1.55241420013075   -1.15665616713126
C        -0.71408420044473   -0.31949122009833    1.47769470613109
H        -0.99260748457436   -0.32451293146480    2.52367060774091
C         0.58135732968171    0.06237148985900    1.15765358248650
H         0.84912200888361    0.06267246270836    0.11699084971013
C         1.56130248149724    0.44476826918967    2.06258060344167
H         1.30087932789536    0.44876127967159    3.11314161939045
N         3.76574997898343    1.19405984335931    2.64024437107352
C         2.85497116709512    0.82622529330320    1.72668064874227
C         3.47666458922853    0.90402193180026    0.34169728643530
C         4.86959334899269    1.37293984903695    0.66531994667138
C         5.93236932488235    1.63917810558797   -0.16744091133806
H         5.84458104064048    1.51784833364738   -1.23569890130764
C         7.12053135860397    2.06935104238820    0.40856187635892
H         7.97075828795203    2.28605284314145   -0.21972175926567
C         7.22882722480265    2.22516128742165    1.78203253325836
H         8.16229460798155    2.56195549945641    2.20776482141895
C         6.16159727078330    1.95788805723709    2.62579509471450
H         6.26920857886656    2.08669728076972    3.69116169133027
C         4.97937835721715    1.52884167591570    2.04729081166146
C         3.54194794148690    1.24602625426974    4.05774232253820
H         4.44723981974714    1.57732508009415    4.55459667238179
H         2.74959997122622    1.95451066358692    4.30049915620768
H         3.28923188839814    0.25987051399741    4.44800871975444
C         3.56535801647843   -0.46297785717415   -0.34594313766257
H         4.07135736149152   -1.17688682366813    0.30060542248421
H         2.58639052613409   -0.85967846939872   -0.60092587341895
H         4.14953870255055   -0.35713044676177   -1.25593849308736
C         2.80445390201113    1.95212297702095   -0.55247996732741
H         2.77596364607515    2.91493128150970   -0.04667729174098
H         3.39187273286517    2.06392553884261   -1.45972173330296
H         1.79001692224718    1.67261128915208   -0.82349600205861
200
 -360.83229134157961
O         1.41500505305937    4.05994586066911    4.38268321324183
O        -4.35754158995887    2.56552174972040    2.89468394233194
N        -0.63276348001453    3.47109231817667    5.24156308531035
N        -0.55524594134516    4.87776188022282    3.52260187085805
N        -2.91043128542307    2.87816144482399    4.65175269609832
N        -2.83446466437098    4.28857458457067    2.93611986712486
C         0.21859536000337    4.11115577049368    4.36780416662769
C        -3.45912969216734    3.15870084387480    3.41938394096821
C        -1.99784306722942    3.89485052903225    5.09707337421183
H        -2.35832541770893    4.33980027224147    6.04168309592056
C        -1.94372196817546    4.88133826363016    3.89644525409951
H        -2.27053048993373    5.90960922245702    4.13332167497834
C        -0.12230099435572    2.74192664004359    6.36748572702742
H        -0.56366847129302    3.13784938795577    7.29440195641209
H         0.96561870091361    2.88667025725299    6.35688221433318
C        -3.47451060300513    1.86457658102411    5.49698092534186
H        -3.74540258158699    2.30282515162765    6.46927407073418
H        -4.36378689554244    1.49123998426679    4.97297973484045
O         1.80344141637746    0.69923454042803    5.79885708195618
O        -3.73479553514834   -0.74951710604352    4.35770495630700
N         0.18707380436502   -0.82495020241460    6.39560031536145
N        -0.35126704681559    1.32697281501969    6.30446527577052
N        -2.07965006476013   -1.41821618250783    5.80815982363026
N        -2.61690810176954    0.73441640038088    5.71346796079692
C         0.67687165869976    0.43062915135327    6.10642297092021
C        -2.89586748277381   -0.50429609675497    5.17786199546487
C        -1.20040583293294   -0.81208076418987    6.77038753646284
H        -1.33404764316851   -1.28138929671381    7.75937743420725
C        -1.57728013753011    0.69302175630449    6.70536857903583
H        -1.93738976536791    1.12244441862329    7.65516566520884
C         1.05355530356951   -1.95562138344722    6.56712083151783
H         2.08157050979783   -1.57157329964546    6.54906683255340
H         0.82999086510147   -2.43876518920122    7.53003175672909
C        -2.29661603342389   -2.83255793582384    5.69811871312014
H        -3.24746423553064   -2.96638136228505    5.16640400933471
H        -2.34458050570936   -3.26908777194468    6.70696067514637
O         3.07218473823562   -2.54312573367287    4.66441350804553
O        -2.69473106679978   -4.05997790942144    3.17232079597297
N         1.73606020139271   -4.25343831659887    3.90273808475521
N         0.97122227698461   -2.92463038179880    5.51163222809982
N        -0.54021709200312   -4.85246187114146    3.31477840623582
N        -1.30555542510195   -3.52164602396057    4.92156082916553
C         2.04101862536094   -3.15216169155155    4.67420047096348
C        -1.63316416808630   -4.11825282501412    3.72355029379643
C         0.50573420994619   -4.88245785552834    4.30075580216777
H         0.69697357370958   -5.92253900275252    4.62001200456328
C        -0.03006959768090   -3.95119482203761    5.42472176535177
H        -0.15592791780542   -4.44131843050768    6.40664830201027
C         2.74632263419831   -4.88751327419186    3.10587246932610
H         2.88874976372067   -5.92546521674823    3.44794091115680
H         3.66196114296539   -4.29928841642924    3.24772620437329
C        -0.64867925309256   -5.77748997626502    2.22415073703400
H        -0.43377430430035   -6.79746705965660    2.58216529273191
H        -1.68079962491618   -5.70010282723894    1.85897597844596
O         4.12215403794380   -3.42079951001001    1.06312740634665
O        -1.43842799789871   -4.87799982845041   -0.37824224341047
N         2.97564708162324   -4.70447136520044   -0.46249534375357
N         2.47243385098171   -4.89353570152410    1.69674649055140
N         0.72036565601004   -5.30427274508792   -1.04787392827586
N         0.20791041859164   -5.48261124455259    1.11034762030014
C         3.27601818746721   -4.22708746523450    0.79804889479854
C        -0.30215978940611   -5.16629370469869   -0.12998721902649
C         1.95583600194013   -5.71733049187197   -0.44144974261134
H         2.32427532778293   -6.64676117105839   -0.90835422307406
C         1.59812876883551   -5.84233315956195    1.06513239812065
H         1.74800208041047   -6.84697034818820    1.49618409993214
C         3.89429966160905   -4.53532047307468   -1.55062209527299
H         4.29763086325798   -5.52101399631515   -1.84220740819139
H         4.69579157654693   -3.88188921482083   -1.18434929774773
C         0.43900633884639   -5.45960972050139   -2.44535760924574
H         0.72698740795247   -6.47703829026416   -2.76284372530075
H        -0.64061009641682   -5.30711788574273   -2.56609242418740
O         4.70961674051957   -2.04649135979693   -2.68518897653964
O        -0.82809166083171   -3.52097453776549   -4.11333909598659
N         3.48138350191341   -2.63346507010960   -4.53589116308826
N         3.34045774610247   -3.89521376452689   -2.71038676461901
N         1.21773374950462   -3.23686390601444   -5.11986611336166
N         1.08570636880121   -4.50271901914611   -3.29781331080863
C         3.92091260649291   -2.76182641760698   -3.23672919367077
C         0.35456762609210   -3.71314393346849   -4.15812997766178
C         2.57121374474857   -3.67507810683318   -4.92257868100669
H         2.94136484191247   -4.19120097113676   -5.82422992646440
C         2.47868901900836   -4.56204157882018   -3.64975933424352
H         2.79771555981754   -5.60813464054303   -3.79160019706961
C         4.07723655502377   -1.70274406616387   -5.45261404847097
H         4.32147295504817   -2.22491508690600   -6.38827867714065
H         4.98310348355003   -1.31785105821405   -4.96699663495105
C         0.74845349136062   -2.57019661520567   -6.30117689454691
H        -0.34092572996829   -2.70241466493267   -6.32388134400081
H         1.22067515898482   -3.02393632351851   -7.18380900496122
O         4.51010541632621    0.95131637914493   -4.53783890315117
O        -1.21117023078082   -0.54293578050662   -5.97556127782598
N         2.71771311211431    1.59286658279515   -5.82558685995130
N         3.26158914333514   -0.55773866894608   -5.74006197047729
N         0.43916808715263    0.99758654240161   -6.40583622479592
N         0.97975262849654   -1.15367781206578   -6.30653019511321
C         3.59160675817003    0.69043567086450   -5.26126431804316
C        -0.06447897870100   -0.26424855591387   -6.18077576012321
C         1.82739246280845    0.98633746909451   -6.77773233874528
H         1.95885966363221    1.45104210339898   -7.76996476212554
C         2.20475722591034   -0.52094972308714   -6.71365279973580
H         2.55390338438674   -0.94813273669892   -7.66935954023432
C         2.89631923633199    3.00616140721435   -5.65074327515651
H         2.88473837074056    3.50299421530740   -6.63093800769598
H         3.86763550896739    3.13215746530844   -5.15545129520181
C        -0.42945610966626    2.13600882255977   -6.50065004843471
H        -1.45276622377321    1.73935149658465   -6.51429102999665
H        -0.20807133605285    2.69202848975354   -7.42232427542287
O         3.24151447549334    3.82594092182100   -2.93303819735444
O        -2.30167715267711    2.38223797642341   -4.35437511832988
N         1.16183033219307    4.79969012294930   -3.07237458908546
N         1.91746744531819    3.62120841806343   -4.79948655368248
N        -1.09954644452645    4.21487180161625   -3.65486862548133
N        -0.35039243826713    3.02971953251040   -5.38008739868908
C         2.21913502440740    4.03918687370259   -3.52218338613793
C        -1.35274408694314    3.11000180750126   -4.43856444070346
C         0.10316474426995    4.90261817552913   -4.04081084996795
H        -0.11177042803141    5.96009292327843   -4.26811289395843
C         0.62844833306941    4.07194570146744   -5.24482728798657
H         0.72469587570451    4.63154216721662   -6.19030200911397
C         1.32415430503874    5.71041250277377   -1.97454412240620
H         2.33104706820541    5.54117848812161   -1.57326154630469
H         1.22192235947442    6.74491304769075   -2.34707529359751
C        -2.14145102759814    4.81588294859331   -2.87128767147048
H        -2.36574685062352    5.81753195442767   -3.27824921754111
H        -3.01593278712110    4.15881003751393   -2.95579102889350
O         1.99544402236891    5.04379909625216    0.71437382051159
O        -3.57057852620904    3.59842138570361   -0.72540528239602
N        -0.16479028671906    5.61596395692619    1.25960383781389
N         0.41107641065133    5.50794849878360   -0.88720610275731
N        -2.42903919094245    5.02256674409358    0.67471782360223
N        -1.84978318574024    4.92939492935908   -1.47188584811423
C         0.87529583183913    5.33331447489949    0.40182399098385
C        -2.70667917562144    4.40432495032975   -0.52498379251937
C        -1.36962530006239    5.98756361025909    0.57131625866139
H        -1.71758985403673    6.97655386055599    0.91544983625771
C        -0.96498784102119    5.92203639043935   -0.92722200277236
H        -1.06648210137795    6.87396711672282   -1.47594844597150
C         0.05119550234601    5.84971986087227    2.65934629289832
H        -0.32047345046582    6.85476123131140    2.91665001468573
H         1.13310334395774    5.77681868270401    2.82878449288332
C        -3.34380195447453    4.96753233005309    1.77998686192755
H        -3.63792122466589    5.99361585379416    2.05413757976276
H        -4.21265929007252    4.38779532749715    1.44290557829180
N         4.08360505070393    1.01668082608402   -0.21196441592496
C         2.82962023179342    0.71486792895366    0.15649499533763
C         2.73096594455296    0.75369365324805    1.67283043796043
C         4.14023633098436    1.11811382500106    2.05462498996241
C         4.70297034645096    1.30566198282811    3.29639705332077
H         4.11569526282139    1.19406834837267    4.19429735149654
C         6.04881840063146    1.64228022453078    3.35855225194360
H         6.51736062526177    1.79497388759515    4.31862836319698
C         6.79978859468195    1.78467265526556    2.20173199901916
H         7.84480012088827    2.04682124586222    2.27421879743699
C         6.23803039896697    1.59728301050711    0.94807243119359
H         6.84216926853797    1.71288490336495    0.06216123969023
C         4.89617196890684    1.26173013680638    0.89094753662923
C         4.55439771899055    1.08592408420294   -1.56690233393531
H         5.60062708286621    1.37168757660711   -1.57150797252005
H         4.46975936110625    0.11627315628730   -2.05852406793013
H         4.00187965422855    1.83681692016306   -2.13212710269043
C         1.78823248139256    1.85257359321897    2.17685529661123
H         2.07228099325056    2.81473224543987    1.75568520860818
H         0.75121530712033    1.65495678970703    1.91940263342916
H         1.87567121727581    1.91726040081062    3.25799391009090
C         2.39512087395254   -0.61223369001698    2.28169254926696
H         3.09278262356159   -1.36577719323581    1.92239534154184
H         2.49522431179496   -0.54576667312665    3.36156154840040
H         1.38491069723242   -0.93276317598671    2.04217771131846
C         1.82501549461996    0.42009307759160   -0.75767828182586
H         2.08975468590835    0.43623008516351   -1.80702273540280
C         0.51356307686263    0.10793213771530   -0.42926715672333
H         0.25935295431898    0.09626632041760    0.61471330054434
C        -0.49916766650817   -0.18871083366622   -1.33087154543387
H        -0.25108454554571   -0.18193809404354   -2.38447767963513
N        -2.75861408674362   -0.76927077340931   -1.89563731371588
C        -1.81083804726840   -0.49319032691780   -0.98729845777392
C        -2.41485342052628   -0.57382243813847    0.40543048526348
C        -3.84186486572765   -0.93623361541176    0.09221251553531
C        -4.90726145327591   -1.15220161792457    0.93611814817434
H        -4.79502463607866   -1.07192951969759    2.00584602265451
C        -6.13210122659572   -1.47669350781199    0.36789993127581
H        -6.98600383616403   -1.65029709472998    1.00445275379910
C        -6.27259643918482   -1.58083160773792   -1.00751428589780
H        -7.23477148992476   -1.83496984414965   -1.42663916546877
C        -5.20204973592267   -1.36519117553803   -1.86184181935278
H        -5.33496150618600   -1.45319856377833   -2.92847826930587
C        -3.98348861008089   -1.03953177067341   -1.29163984047523
C        -2.56245870158065   -0.78655096569051   -3.31821243430995
H        -2.22416186801698    0.18587534586271   -3.67625988155489
H        -1.84537650699493   -1.55675289345283   -3.60430726959232
H        -3.50318645404943   -1.00924128881363   -3.80980363570922
C        -1.80169058439092   -1.69466210816905    1.25279411381125
H        -1.85171955216882   -2.63937495782669    0.71523894518956
H        -0.76532828953526   -1.49662173514922    1.51299440967435
H        -2.38262540352718   -1.79432172118362    2.16555346355832
C        -2.40339239150111    0.77233884173241    1.13855519952093
H        -2.86921534049384    1.53776300539875    0.52127525208109
H        -2.98624689469692    0.67285124815537    2.05003405436034
H        -1.39830552368732    1.09569145808504    1.39561141499766
200
 -360.83228824489044
O         1.76126228078784    4.40161236951298    4.15946983741559
O        -4.12957553346368    3.14068490211962    2.95010824133649
N        -0.27654866051943    3.95306839207117    5.12047044374240
N        -0.20015989292508    5.27881931731013    3.33828680913093
N        -2.60016559405640    3.44835203445619    4.63719120963761
N        -2.52922279744029    4.79055016060569    2.86779013183345
C         0.56906895507753    4.51171475234159    4.18754117399701
C        -3.18472496446216    3.70933555576685    3.41703258800805
C        -1.62464445672132    4.43622717174618    5.00786221921812
H        -1.92795596773717    4.93450508367302    5.94589151609637
C        -1.56986597628811    5.37134085353276    3.76685692038939
H        -1.83246813843520    6.42404029193688    3.97441127670703
C         0.24162203106474    3.24233851676848    6.25458594643463
H        -0.14577817264109    3.69283472867462    7.18061892566920
H         1.33391520796126    3.33448304126771    6.19934145533765
C        -3.17793590593940    2.49710897426831    5.54332981750071
H        -3.38780961380090    2.98490259349473    6.50704532187502
H        -4.10452093157081    2.14850382050810    5.06928967029930
O         2.04742545423443    1.09142030137278    5.69287377245479
O        -3.60731417008205   -0.13965332428125    4.51520355795089
N         0.38566687429332   -0.33243173934381    6.40252395991092
N        -0.05469261002779    1.83848688594830    6.25443523254859
N        -1.92749109519076   -0.83624355163372    5.92335865984209
N        -2.36740163927628    1.33500651667821    5.77121731064066
C         0.92218176291094    0.88767109413973    6.05082952819567
C        -2.72524513027137    0.09339114299158    5.29253922041392
C        -0.98372354911452   -0.24002581736555    6.82898123806813
H        -1.09991193646200   -0.66802106961994    7.83871256822012
C        -1.29229643203744    1.27830586063082    6.72373419336711
H        -1.59426180181620    1.75689119079299    7.67030434233795
C         1.20432787379165   -1.49691548987418    6.58172300237284
H         2.24750801669166   -1.16376534514048    6.50760051393346
H         0.99927847208741   -1.93392737887398    7.57048917355414
C        -2.21683792698823   -2.24106656974580    5.87543148582217
H        -3.19300700041087   -2.34634646527582    5.38472846444802
H        -2.24663681032752   -2.63805650557648    6.90114785925844
O         3.11126080389236   -2.24665002734726    4.62273483007786
O        -2.77045949532115   -3.53418803730041    3.41247964559700
N         1.67136921296980   -3.92361015746690    3.98684517338038
N         1.03264865843460   -2.49825151218197    5.56788914062114
N        -0.65211325622238   -4.42589729749546    3.50398729624287
N        -1.29125383918623   -3.00596708777936    5.08935253087601
C         2.05572219410139   -2.80733003852598    4.69879610567848
C        -1.69251790401690   -3.62596256883456    3.92620286977402
C         0.42769379387934   -4.47457280771485    4.45236401419572
H         0.57875985034023   -5.51116838791897    4.80278996712715
C        -0.01825246540757   -3.47794363871645    5.55944619804611
H        -0.12742237293907   -3.92497749826632    6.56361991915161
C         2.61896578988922   -4.63561658688513    3.17908567800497
H         2.72361751175599   -5.66616091712366    3.55532053421161
H         3.56664961415572   -4.08881278111499    3.26524275535061
C        -0.84719227065658   -5.38272589766264    2.45354690898920
H        -0.67084167945847   -6.39899574362218    2.84190197849951
H        -1.88696321289345   -5.26527061274716    2.12221423258753
O         3.98988319633049   -3.31746880614257    1.03540503676297
O        -1.68838068307752   -4.53812847227229   -0.15006109016263
N         2.72172006002306   -4.59101141788247   -0.39949020204462
N         2.29248184545883   -4.67880887072911    1.78195678438940
N         0.41935987704581   -5.09825809683473   -0.88065848975007
N        -0.01900298186166   -5.17247974399355    1.29981801959012
C         3.09394106388185   -4.08676416778223    0.83097811819998
C        -0.55925023017867   -4.87527514576672    0.06760462658779
C         1.65543119493853   -5.55045512507978   -0.30408929458416
H         1.96032209369932   -6.51312695371258   -0.74890516681732
C         1.34910790376127   -5.60375772488635    1.21805096721066
H         1.46527366065891   -6.59877900110135    1.68064128390586
C         3.60437348156775   -4.50196133576982   -1.52634412773521
H         3.95242953853880   -5.51441109173991   -1.79671880125247
H         4.44735400032704   -3.87357137297684   -1.21315624138039
C         0.07699360786544   -5.29106620024758   -2.25958735023113
H         0.30297502795810   -6.33269145040921   -2.54775831867817
H        -0.99790006386189   -5.08940782804817   -2.34651938686002
O         4.47947194891010   -2.08896360872201   -2.77912027394997
O        -1.16073952465335   -3.36238020444975   -3.95926071194984
N         3.16267798889133   -2.69048964474527   -4.56311351144420
N         3.03540855997504   -3.87788246240645   -2.68745777247418
N         0.85685811378686   -3.21644064852418   -5.04884736733106
N         0.73550648875196   -4.39928191395981   -3.17123985700308
C         3.64287274903605   -2.78990308850159   -3.27575481489304
C         0.00924625719121   -3.61188358383162   -4.03779232879701
C         2.19638209161933   -3.70541539563610   -4.87872946849877
H         2.51339542391629   -4.27103950614176   -5.77084425413189
C         2.11036086864937   -4.53815516065105   -3.56938964006628
H         2.37551673028696   -5.60277607613120   -3.68064670785622
C         3.76101150808989   -1.81833278193261   -5.53394507535587
H         3.95188101814463   -2.38356817840521   -6.45701044652027
H         4.69776184458592   -1.45245986791328   -5.09422764873352
C         0.37318913697759   -2.57849856402150   -6.24011963668759
H        -0.72070141677120   -2.66662921068782   -6.22050056453477
H         0.79562600288926   -3.08561971911581   -7.11874869138112
O         4.34316261002947    0.84788092098257   -4.75273947272871
O        -1.48634594561611   -0.45800113143173   -5.90863784817054
N         2.53485089754557    1.51587912280163   -6.00382479786832
N         2.98047890227833   -0.65248233690109   -5.83607358959399
N         0.20910436872037    0.99498618794238   -6.45310319622828
N         0.66000609509711   -1.17423934845315   -6.31162535440746
C         3.38645692155305    0.59890160700343   -5.42935104664321
C        -0.33849767410111   -0.23650222152015   -6.16941020983750
C         1.57689042886496    0.91044780353604   -6.88779996882360
H         1.67942111453208    1.32956834261151   -7.90344261865021
C         1.89538044045438   -0.60779666031438   -6.77857533910572
H         2.19685880625959   -1.08348190428943   -7.72754005420849
C         2.77867394786455    2.92567801874597   -5.89333265968029
H         2.74299069089783    3.38479023874107   -6.89103447613320
H         3.77567409491981    3.02890220760590   -5.44621244675409
C        -0.61577295122122    2.16465556092488   -6.55743040905229
H        -1.65404043066056    1.81177268028503   -6.50993026702253
H        -0.41416454311515    2.67415588386429   -7.51012340541320
O         3.27812020056959    3.82749350389150   -3.22610100218510
O        -2.38359496665782    2.58313869661176   -4.35100671868580
N         1.23469833553037    4.88080661386408   -3.31048281081544
N         1.86549555115342    3.61405099755240   -5.02532792260714
N        -1.07418840879607    4.38594143341041   -3.77928599422566
N        -0.44919143784886    3.09720454749302   -5.47895234903255
C         2.23983937978442    4.06236797769233   -3.77815808509071
C        -1.40743961369322    3.26247488104356   -4.50339317633284
C         0.14210095386198    4.99976317496563   -4.23890029237472
H        -0.03216688190638    6.05751720934028   -4.49750326350810
C         0.57675951108597    4.10133220928879   -5.43034201684714
H         0.65163439003450    4.61907288467927   -6.40123903094837
C         1.48671765574230    5.82476289898483   -2.25835753322276
H         2.50071051491142    5.62196523551703   -1.89190912697112
H         1.41797758081512    6.84786811149802   -2.66818132418936
C        -2.05223374937917    5.06282053152634   -2.97596235346485
H        -2.24852953155994    6.05848830911368   -3.41100408190552
H        -2.95844653159555    4.44487358880925   -2.99841719290359
O         2.23837680655938    5.22061240731239    0.42429282602797
O        -3.44499330268455    3.99801063347520   -0.72960563963255
N         0.13169500795925    5.91325193907528    1.03538022972912
N         0.61269558850544    5.70954704678295   -1.12750634279647
N        -2.18258565739695    5.41938667900838    0.56546494795748
N        -1.69412736187790    5.21228836882452   -1.59556527295710
C         1.12102763794929    5.55369147260395    0.14684971678052
C        -2.53660134470350    4.76793776836355   -0.59558234278985
C        -1.08100985627575    6.32313969031824    0.38313554773275
H        -1.36319438277479    7.34049793196695    0.70391865245387
C        -0.74419279963985    6.18363568521650   -1.12715546478429
H        -0.82749739422866    7.11803761184624   -1.70809470752245
C         0.41855350530749    6.18592170063289    2.41519674744483
H         0.11037242814575    7.21796736610667    2.64881077759775
H         1.50150448537387    6.06212715284678    2.54351740406538
C        -3.05239633810163    5.45060885997782    1.70717483504584
H        -3.28536025548423    6.49942109315812    1.95237394093806
H        -3.96115841639530    4.90250918007431    1.42728050703134
N         4.10235173681604    1.10823036092475   -0.42573685983207
C         2.85142406960880    0.87573901862123   -0.00074609709086
C         2.81527391985546    0.96073373845487    1.51659712390676
C         4.25066094890712    1.28414968731059    1.83205216810668
C         4.86716245806717    1.49278984258812    3.04453401962808
H         4.31131850857085    1.43343256428214    3.96704631453873
C         6.22524642332886    1.78263043514667    3.04441310483693
H         6.73533728756912    1.95183407062801    3.98021982839825
C         6.93529149503079    1.85846361761915    1.85596924036394
H         7.99049873623183    2.08637989745413    1.87990885129189
C         6.31954037943040    1.64801227013529    0.63162457508633
H         6.89260716312230    1.71278586673841   -0.27973102240097
C         4.96567048834069    1.35913042986856    0.63655709333100
C         4.52568520546234    1.09933908923153   -1.79788663429401
H         5.58909774804542    1.30627097744909   -1.84893151614784
H         4.35358507476221    0.12245571452628   -2.25048082383678
H         4.00744694406320    1.86872724311083   -2.37079824900426
C         1.93277661135122    2.10419568387717    2.02927385947018
H         2.22629128813623    3.04274939991353    1.56388772686209
H         0.87857796916220    1.93307861935299    1.82950052465996
H         2.07517175638996    2.19928863759017    3.10227275733925
C         2.45917070630566   -0.37753726994564    2.17422955580836
H         3.12005336824884   -1.16251864751710    1.81260239566375
H         2.59870515386265   -0.28623458967649    3.24791626793668
H         1.43204872790648   -0.67226820592626    1.97725990504351
C         1.79844759385434    0.60349850676433   -0.86627023553123
H         2.01964333783760    0.58427529228227   -1.92557362270362
C         0.49013214773614    0.35561795308980   -0.47596813211608
H         0.28191239395282    0.37861412812615    0.57789570179223
C        -0.57295187680091    0.07875331250470   -1.32431693830251
H        -0.37389808226464    0.05114216744034   -2.38793957319975
N        -2.87440116771002   -0.43939757722413   -1.76950002276520
C        -1.87776417977956   -0.16777095398433   -0.91378350699326
C        -2.42141832580895   -0.17934585042321    0.50597801988881
C        -3.87283680003756   -0.49977211376534    0.26826157808175
C        -4.90568106212670   -0.65072106495577    1.16516477292529
H        -4.74303828489215   -0.53974188883834    2.22561730089716
C        -6.16499344811455   -0.95055466507663    0.66264717256905
H        -6.99432046035501   -1.07462217481192    1.34180965056952
C        -6.37119211157893   -1.09257140691736   -0.70107233770926
H        -7.35938846149176   -1.32586534860976   -1.06858863118359
C        -5.33391572499698   -0.94140491947715   -1.60855123385363
H        -5.51842841417800   -1.05609958685058   -2.66491466178827
C        -4.08008146320530   -0.64285302348013   -1.10365105700835
C        -2.74244202688151   -0.51892403847658   -3.19736988181483
H        -3.70108647329109   -0.77517852479281   -3.63439655368633
H        -2.43020117447304    0.43929506551828   -3.61433028972693
H        -2.03132281586788   -1.29508715816437   -3.48046682919019
C        -1.81281921511145   -1.29204186203747    1.36718731763482
H        -1.92066731777949   -2.25223011090186    0.86681870458079
H        -0.75992171248647   -1.12488630648504    1.57756267500042
H        -2.35770281585141   -1.33752554735201    2.30607591472905
C        -2.32967473683185    1.19079325911454    1.18745880643765
H        -2.80283918886851    1.94884066744952    0.56668314200925
H        -2.86690055196907    1.14355011150180    2.13065865591776
H        -1.30271453640513    1.48961245447873    1.37953858186296
200
 -360.83228186278546
O         1.10788034815097    4.23826175143778    4.04197682326892
O        -4.57019333368020    3.03337996957493    2.96591560091745
N        -0.83683179755499    3.82074467315060    5.19700989358110
N        -0.85304175788995    5.35070060658816    3.58744538379549
N        -3.16151754215216    3.33170319727926    4.76006841784994
N        -3.17500533011921    4.85389456731539    3.14402059697804
C        -0.05898710253739    4.43065087955960    4.23694623264446
C        -3.72138605144724    3.65258397841980    3.54201861626272
C        -2.19324295716900    4.29704493677024    5.20280242833004
H        -2.46094517068486    4.67674286764297    6.20299127439761
C        -2.20541246800828    5.36397067066093    4.07442096618941
H        -2.48471145279795    6.37996892978697    4.39991903933291
C        -0.26357392551015    3.02048090899798    6.24127665807472
H        -0.62126056999630    3.38829893817535    7.21469663918671
H         0.82591145218061    3.12477303547451    6.15801061480187
C        -3.69971257811515    2.29438419173462    5.59253455300294
H        -3.87989016770275    2.69754887815188    6.60027936229519
H        -4.63822699833779    1.96972151803008    5.12519784926012
O         1.61929467417359    0.98086053254825    5.66084224556155
O        -4.28763286079313   -0.26538402268948    4.52265275239382
N        -0.05805030416790   -0.55017324060063    6.02434838366994
N        -0.53934384256298    1.61675798917183    6.12542516329945
N        -2.38789737132766   -1.04170189100764    5.56174616917094
N        -2.87367792978807    1.12407189711717    5.68321165470555
C         0.47366274786437    0.71402298103995    5.88545002341890
C        -3.28996969068301   -0.07972279781245    5.15874388760443
C        -1.41697782552944   -0.53107588783487    6.49207377539583
H        -1.49504957827703   -1.06701170922300    7.45483025391713
C        -1.75155344957625    0.98541697950620    6.56928231616633
H        -2.01895602159587    1.34630719420797    7.57846327470167
C         0.79494558784697   -1.70206494080345    6.06666647839905
H         1.81966415870733   -1.32842986673402    5.94444026464488
H         0.67586053749768   -2.21421911914603    7.03520528526013
C        -2.68353715575991   -2.43498476590595    5.38849471867274
H        -3.65492322567181   -2.48087861622110    4.87972680851638
H        -2.73207577396165   -2.92709367359439    6.37352011954898
O         2.54169639357426   -2.29624165187422    3.87671171058527
O        -3.15386146704651   -3.51832410503251    2.77725240040733
N         1.18199198164755   -4.09890881526669    3.43888490358203
N         0.56929219363217   -2.64501011644883    5.00789897694013
N        -1.12956128206442   -4.58992805219758    2.98700129728891
N        -1.74860190110703   -3.14117593666303    4.55899459305987
C         1.54018131894137   -2.92469819104674    4.07102345272381
C        -2.12500177340175   -3.70905302793909    3.36163642073924
C        -0.05178776617290   -4.64149004402708    3.93693849537088
H         0.09698840903190   -5.67378906557491    4.29726504906598
C        -0.48084091789525   -3.62509253501542    5.03079075269410
H        -0.58607668895452   -4.05000363707420    6.04370274248621
C         2.15337313215231   -4.87659971752723    2.72668015243844
H         2.31655386938742   -5.83018783080435    3.25878166446635
H         3.07514524467339   -4.28207498326689    2.70502426284464
C        -1.38869708441785   -5.63000865281807    2.03371582782264
H        -1.34357338670805   -6.60867111540450    2.54304757267866
H        -2.39465134984926   -5.44630501282667    1.63651035509091
O         3.58011317101442   -4.03498122043037    0.40344505688872
O        -2.08791005679789   -5.24926118831647   -0.70948710900472
N         2.32047238021323   -5.55976396756763   -0.76577363084232
N         1.81313676964332   -5.15505064093947    1.36030491040290
N         0.00185026393605   -6.05560257816879   -1.22095433666231
N        -0.49944863632410   -5.64855427644745    0.90650684221054
C         2.66646486476286   -4.80819704793636    0.33554552297630
C        -0.98587017965334   -5.58952145890461   -0.38140688149682
C         1.20083530350242   -6.42553294249914   -0.52186224888875
H         1.46879311509660   -7.47098487861105   -0.74898702795044
C         0.84887199568739   -6.14649228509992    0.96598338561071
H         0.90694715343550   -7.02714436877050    1.62723005088372
C         3.15404849850285   -5.62459324898515   -1.93268289778133
H         3.30659831472120   -6.67706907967045   -2.20961438330760
H         4.10425833718876   -5.14389484972495   -1.66675967349524
C        -0.24746613010662   -6.34983531529840   -2.60376953109921
H         0.14104067216793   -7.35169376103694   -2.83459441054156
H        -1.33513862796646   -6.30623406562533   -2.74396572046385
O         4.15197041358194   -3.17059829424896   -2.95860777145214
O        -1.68585940825606   -4.43848799423966   -4.13201334569963
N         2.62702391100443   -3.36777558512859   -4.66693435569981
N         2.64197454762976   -4.90029244959502   -3.06059665577070
N         0.30258072236033   -3.87593039595414   -5.13749400541824
N         0.31177980479947   -5.39469813409862   -3.51786780598713
C         3.23457778689931   -3.73212546759748   -3.48560675037041
C        -0.49650362029369   -4.53967995566866   -4.23362788020642
C         1.66466760416279   -4.33475804610984   -5.12018780601367
H         1.94942992727018   -4.71654518988258   -6.11565760597849
C         1.66963751880132   -5.40407992578551   -3.99106239918547
H         1.94981216157349   -6.41918435530182   -4.32101844569461
C         3.13428511827447   -2.28103496891266   -5.45534177541505
H         3.28720742415427   -2.61694661486106   -6.49058005527741
H         4.08394906163217   -1.98418121688112   -4.99190380404371
C        -0.26357115104784   -3.01550744223487   -6.13676724180252
H        -1.35035169740222   -3.15881181262204   -6.08291377183887
H         0.12385381876427   -3.29597472489707   -7.12620684465875
O         3.56188502583175    0.15268838663703   -4.01853828896376
O        -2.10802736497682   -1.07933896549382   -5.12094517250834
N         1.77597684759693    1.02721743724112   -5.17492927214819
N         2.29603153196242   -1.11567683998776   -5.45628342902639
N        -0.53621381186205    0.52464371495691   -5.62097615064565
N        -0.02052501341387   -1.61794918359616   -5.91531887864431
C         2.64064337370839    0.03152550940910   -4.77640448392113
C        -1.01148001719993   -0.76198575482429   -5.48781921727116
C         0.80720466596014    0.56756661507027   -6.13338507452381
H         0.85179648294853    1.17750350299343   -7.05109151061230
C         1.17060558735155   -0.93073356182573   -6.32946284874922
H         1.43657692888496   -1.21442912249203   -7.36152253019590
C         2.10318687708373    2.41069308091303   -4.97572672155250
H         2.25455263594379    2.89002728485703   -5.95876989672568
H         3.02909737147695    2.43190329326159   -4.38762668508812
C        -1.43665762447475    1.64216176617494   -5.66289919098832
H        -2.43745544765579    1.24658404680514   -5.44978046951657
H        -1.40231182855360    2.09396023364589   -6.66983830362184
O         2.49799495729552    3.71062407773272   -2.46886531125916
O        -3.19325990398161    2.48432337616033   -3.58126078174077
N         0.51053143933696    4.79924128283653   -2.86459151343253
N         1.12948079793157    3.15603686900108   -4.23222123405523
N        -1.80544732884634    4.29995030966910   -3.31827556207155
N        -1.18086882214689    2.65633267577321   -4.68174970820257
C         1.48957229818101    3.85841973167161   -3.09917436382834
C        -2.17295608892193    3.06834241252581   -3.81394028056481
C        -0.54607411117993    4.75641497226033   -3.83719624761547
H        -0.66463532451924    5.74270761145234   -4.31756278851485
C        -0.11259990632447    3.61143736840661   -4.79363006269535
H         0.02650197668134    3.91477049232480   -5.84541108872288
C         0.73185883731462    5.91362564806685   -1.98656264122863
H         1.76031635417386    5.82395035412429   -1.61394340182226
H         0.59956161891318    6.84918558978687   -2.55394414188187
C        -2.74439571096437    5.15828132873374   -2.65342106987429
H        -2.80736404502398    6.11317287521380   -3.20019915355563
H        -3.71031845675799    4.63729041861391   -2.66269471390693
O         1.58190103781709    5.69223376910695    0.70960265613900
O        -4.31744987736233    4.39195285010563   -0.42478026362594
N        -0.58009318779935    6.15792341779957    1.33297603690587
N        -0.11254445954689    5.93089298390928   -0.82746245640311
N        -2.91007773971904    5.64957362326182    0.88483161478974
N        -2.44006557386108    5.41340301958328   -1.27491331326777
C         0.43057844085930    5.88010042153303    0.43859040056967
C        -3.32809874311777    5.05192433991310   -0.28380097546170
C        -1.80348417970062    6.54385442714533    0.68572166386629
H        -2.08519917432602    7.56817546708404    0.98847836271055
C        -1.47739370230569    6.38275385705260   -0.82598988063679
H        -1.57046134529831    7.31192013755729   -1.41613464605503
C        -0.29929258146769    6.35650765289060    2.72639632276881
H        -0.66961375283265    7.34359941227482    3.04119929089602
H         0.79183183493616    6.29527541182023    2.82865547992220
C        -3.72893783449188    5.61786443453830    2.06329008968029
H        -3.91921612013457    6.64533807597545    2.40783667218410
H        -4.66341236726407    5.12108495260659    1.77240959847888
N         3.42367741498779   -0.01825959255554   -0.02894712215626
C         2.11360866198250    0.18115587318536    0.17911642263507
C         1.93365570252544    1.28124389125854    1.21296528873304
C         3.36288521323028    1.64369838788441    1.51610041127827
C         3.87482100132999    2.58762919401593    2.37684383318257
H         3.22468230629525    3.20832419494294    2.97298242589605
C         5.25528084390415    2.71755737822891    2.45346371477811
H         5.68566722699991    3.45010227059781    3.11876063963104
C         6.08860785585582    1.91963706250935    1.68452315941159
H         7.15907395406097    2.04031580398680    1.75928112536491
C         5.57776341663174    0.96639556998182    0.81691510606202
H         6.24519612022713    0.35841921744898    0.22701716662583
C         4.20134038328377    0.83916295827929    0.74445621977130
C         3.98135283822557   -0.98963478714158   -0.92765707685786
H         5.06371042786590   -0.95998970505501   -0.86531396962646
H         3.66188025551980   -1.99657195669812   -0.65931335992099
H         3.70050025552963   -0.77400807936158   -1.95908494987347
C         1.22923546417099    2.52036446019765    0.64871028616409
H         1.75156185011020    2.87399636899620   -0.23783094321364
H         0.19247736794266    2.32574723569061    0.38794890614088
H         1.26441812161374    3.30671958701294    1.39760537924041
C         1.27049290093646    0.77971869419863    2.50107319643302
H         1.80869646538907   -0.08343548661522    2.88748486113660
H         1.32062064998591    1.56961904382200    3.24548682413970
H         0.23068902526138    0.50245010108060    2.34966819220467
C         1.12430761349358   -0.53786636680360   -0.48089888454031
H         1.44638818606725   -1.28511932561385   -1.19474935590023
C        -0.24107520764131   -0.36909220028174   -0.29733609138996
H        -0.55164575210091    0.37374106820661    0.41421537923455
C        -1.24048867332588   -1.07474384453998   -0.95181737760032
H        -0.93749763760819   -1.82529142577552   -1.67035038121647
N        -3.53442471953291   -1.59953769300105   -1.41804953201427
C        -2.60471681801756   -0.89304675624034   -0.75790578242401
C        -3.29273263504508    0.08258587143970    0.18294916856427
C        -4.74297124526521   -0.21983366684110   -0.08146561468282
C        -5.87876288932201    0.33260119610490    0.46495704773887
H        -5.81468999500356    1.11184614991329    1.20809586984677
C        -7.10928893007835   -0.14305503667527    0.03126118013282
H        -8.01697591292125    0.27158362428379    0.44205706269782
C        -7.18717137041287   -1.14508509770651   -0.92386610918719
H        -8.15496738111709   -1.49931934135531   -1.24619793638459
C        -6.04625549976159   -1.70570657304347   -1.47738895263475
H        -6.13138230167990   -2.48460008278410   -2.21850107478079
C        -4.82185819079444   -1.22828543409003   -1.04223588398240
C        -3.26151442959321   -2.61722812623509   -2.39378162703421
H        -4.19679040101316   -3.01099623850076   -2.77651362804009
H        -2.70230210363854   -2.20835445373802   -3.23569169513252
H        -2.70748686320923   -3.44404862244692   -1.94821101235031
C        -2.99349332170878   -0.20558339164981    1.65840574864934
H        -3.22698463582476   -1.24178543994831    1.89381407179876
H        -1.95340462070273   -0.01922193999779    1.91163705914371
H        -3.62416987160786    0.43140293638296    2.27239230598974
C        -3.02316207839682    1.54705018882157   -0.18108456115407
H        -3.25896100864831    1.72439680626435   -1.22832199217262
H        -3.66675567564228    2.18080441714138    0.42288520444709
H        -1.98894303650022    1.83067206415401   -0.00629168148319
200
 -360.83227208659497
O         1.41222915287411    3.86201641634607    3.94681284989849
O        -4.24497898213369    2.47419626371136    3.00943646681536
N        -0.55139664652927    3.65592923572289    5.12194896340435
N        -0.53893204048118    4.86738554377141    3.25802624976240
N        -2.86862489020185    3.09439398215673    4.74118959911303
N        -2.84502332180650    4.29515311635283    2.87057697294782
C         0.24187762508441    4.08480887570246    4.08034076509158
C        -3.40364448179157    3.19026411574777    3.47545922939227
C        -1.90614072543852    4.12281315395664    5.02106049297452
H        -2.18979908388553    4.67439206187474    5.93297049035452
C        -1.89754540734590    4.96936001240948    3.71774787435363
H        -2.18235143299049    6.02630319060627    3.85142169329660
C         0.00032734842574    3.02227603195811    6.28606856203512
H        -0.39433863386805    3.51412444601255    7.18613609366942
H         1.08993014164927    3.13618273581281    6.21905862472794
C        -3.39933537550868    2.19497264981863    5.72577231820388
H        -3.56235545680186    2.74249586136311    6.66458442280716
H        -4.34548779554467    1.81119697346931    5.32292386964164
O         1.89545126587645    0.94686809449378    5.87190394386445
O        -3.94362571564949   -0.47051610813982    4.91966537406991
N         0.25509021436723   -0.54831684479558    6.46904749811469
N        -0.24975318420595    1.61104587143383    6.36128135046655
N        -2.07198262641401   -1.11341343706611    6.08773700119483
N        -2.57670095356416    1.04566382614655    5.97498496148374
C         0.76358959464976    0.69726514001759    6.17392116619940
C        -2.96763849893225   -0.20870155620095    5.56320823507244
C        -1.09879654909254   -0.49892272686799    6.94914577681755
H        -1.15930241034398   -0.93358955808446    7.96161066499734
C        -1.45317869861438    1.01337922333172    6.87146436950899
H        -1.72512082336119    1.47191724339166    7.83764600806512
C         1.10665890625900   -1.70194710817731    6.52881907195649
H         2.13496237555908   -1.32729142883776    6.44520748617378
H         0.95224381224084   -2.22437276356603    7.48336879436242
C        -2.29493587662056   -2.52645292684639    5.97300846886886
H        -3.30431563900720   -2.64364591910021    5.55818268715759
H        -2.21827601255528   -2.99323114393571    6.96499338861134
O         2.79864969426749   -2.06388711022585    4.25487158969576
O        -2.87172180479783   -3.43023134630242    3.32171708857853
N         1.50735563208423   -3.88925788021622    3.71478504450475
N         0.91811106580339   -2.62803545429078    5.44809888203832
N        -0.80483317129178   -4.44077756773120    3.32960406737142
N        -1.39926160986839   -3.19066418783865    5.06905453501712
C         1.84324016423968   -2.76506082864186    4.43674962187097
C        -1.80931861005591   -3.64432626737538    3.83494729970141
C         0.32441556567165   -4.53556254858355    4.21577412567830
H         0.53474918744755   -5.58966857228787    4.46239564561506
C        -0.08761043314031   -3.65336301284080    5.42720734241655
H        -0.11903888204454   -4.17852326251324    6.39652867687824
C         2.46890978481321   -4.53537582104624    2.86732670934522
H         2.70165990507095   -5.53204215428667    3.28142987614389
H         3.36221210486229   -3.89845861326694    2.86482537573709
C        -1.06942391000678   -5.38296469613078    2.27898944781119
H        -0.95098407456749   -6.40656016224970    2.67560162163087
H        -2.10345997967730   -5.20995853648665    1.95587558092576
O         3.74311025220460   -3.39865849478565    0.58376406554267
O        -1.94601406478454   -4.76552254959131   -0.36332940392704
N         2.47094655843020   -4.83730844713329   -0.68262701472958
N         2.06327298887257   -4.67568301656252    1.49901486607949
N         0.15380463297406   -5.38613301522122   -1.06869788996844
N        -0.24624058075024   -5.23019963715761    1.11473371937832
C         2.85247837738181   -4.19267775460555    0.47372710824692
C        -0.80934270331702   -5.06980610240885   -0.13574061238535
C         1.40183549141245   -5.77323962105907   -0.47136673507807
H         1.69778843330265   -6.77764276959388   -0.81942667779521
C         1.12205646082222   -5.66579882127732    1.05308444546138
H         1.25413324267114   -6.60613648597175    1.61520004394199
C         3.29642583327007   -4.83089315302263   -1.85713409561130
H         3.54998378301017   -5.86991913735438   -2.12322152750430
H         4.19934157287125   -4.25954140248453   -1.60629944634932
C        -0.18188650680844   -5.65182370365157   -2.43896575382345
H         0.14015671640649   -6.67416234646869   -2.69591643969023
H        -1.27166438512250   -5.55219033057383   -2.52269639462533
O         4.26633287703471   -2.48624623477150   -3.12237227991182
O        -1.63505209828350   -3.89247335053546   -4.11809251068678
N         2.68145685549093   -2.82161432125889   -4.75194693402207
N         2.70971836749214   -4.17442165386651   -2.98932512959659
N         0.35328238746368   -3.37915074669407   -5.14784736797342
N         0.37816626286837   -4.72142939925512   -3.37623511825143
C         3.31811555130101   -3.07491053368719   -3.55654543803693
C        -0.44202152056329   -3.96918058625772   -4.19025032529710
C         1.71612615659636   -3.83018924455632   -5.09156301593665
H         1.99421289352250   -4.31490604476349   -6.04445287149736
C         1.73279929862685   -4.77453391199712   -3.85643939279588
H         2.01506653557965   -5.81847596644162   -4.08181962571035
C         3.19605719874118   -1.84660705152935   -5.67067601115613
H         3.38010848809674   -2.31953950464766   -6.64695789086581
H         4.13119841422171   -1.47713430500843   -5.23047089028408
C        -0.22677546081984   -2.67710244591982   -6.25741786613252
H        -1.31333204949897   -2.79898470836267   -6.16105446209610
H         0.13662264983188   -3.11234000472614   -7.20031875416040
O         3.58905515522393    0.79007714071521   -4.62741570743601
O        -2.06805360341871   -0.58009430160872   -5.61410816953091
N         1.84310978006203    1.45470541827489   -5.96893263781239
N         2.34532060015587   -0.70544920782313   -5.85441934520569
N        -0.47184022132562    0.89386682815281   -6.37056386179079
N         0.03077792528183   -1.26572691787599   -6.26008852465178
C         2.68677501814991    0.54087756453812   -5.37602572823040
C        -0.96257430734116   -0.34313191571627   -6.01096100822928
C         0.88342352335882    0.84191904113940   -6.84636972042037
H         0.95210241976386    1.28195155441720   -7.85524186687739
C         1.23554602880051   -0.66860287934168   -6.76748536224532
H         1.51605150251300   -1.13019983906535   -7.72896927796306
C         2.09630614393101    2.86630377505754   -5.91582921025617
H         2.07534382508172    3.27452233690382   -6.93737111394430
H         3.08761220394005    2.99331534283595   -5.46202705838245
C        -1.32621334078379    2.03869319961905   -6.50510698885796
H        -2.35700846366387    1.67725049485331   -6.39808760909674
H        -1.16828803787172    2.49272741242785   -7.49477978671114
O         2.71187397314859    4.15488374013290   -3.46490496356268
O        -3.17548347908020    2.71035577836661   -4.46271381512129
N         0.56924086875120    4.99115676989858   -3.46718100861861
N         1.18166600635141    3.59733296348383   -5.08582418661452
N        -1.75458639212632    4.41412645579181   -3.85495683637807
N        -1.14398089435177    3.03240841204763   -5.48552330890026
C         1.61251729492785    4.22112470804006   -3.93516859691365
C        -2.13872094830557    3.30007503931556   -4.57097747246528
C        -0.55100893570497    5.01118099561389   -4.36789371767098
H        -0.75196495393092    6.04502924371419   -4.70103607548704
C        -0.12022753570763    4.03994809388251   -5.50304580996516
H        -0.06010568526090    4.50151184690934   -6.50481414232480
C         0.77877460680132    5.94672384262952   -2.41846635732124
H         1.83484486374347    5.86057104816246   -2.13232880337755
H         0.55371501217687    6.95911575182677   -2.79145214519765
C        -2.68944342237900    5.09030082259233   -3.00230037589412
H        -2.84299355774978    6.11936106480274   -3.36608704812759
H        -3.62214219442495    4.51405859992316   -3.05261546710814
O         1.75498022233458    5.11011605446183    0.14083084618339
O        -3.92973946011471    3.72207138521845   -0.81105658490760
N        -0.33712951558719    5.59687572047032    0.96351331582881
N         0.00741702408978    5.70307335358327   -1.23244654823735
N        -2.64320236221619    5.02891493728382    0.57684538991333
N        -2.30522001118864    5.13583489765491   -1.61991425493612
C         0.60776209192900    5.41279954174539   -0.02656581745725
C        -3.04968670856749    4.51737202759023   -0.63954235043411
C        -1.60870740427364    6.01783240562612    0.44294144930283
H        -1.92101013847090    6.96901666325413    0.90701223224291
C        -1.36907659562735    6.08859719096824   -1.09037780068359
H        -1.53735299295343    7.08156124588639   -1.54125970614956
C         0.05624071993938    5.78605988204560    2.32949948588041
H        -0.18781452448727    6.81767992898398    2.63815069941016
H         1.13917704091527    5.61534504976128    2.36972973949078
C        -3.47574302047564    4.91369818143349    1.73890102437455
H        -3.83304218942730    5.91703221611960    2.03027516004442
H        -4.31770948083786    4.26914538022146    1.45768432489554
N        -3.91461010202524   -0.69791776490684    0.58711439393507
C        -2.68808312585686   -0.43241308412282    0.11319670234249
C        -2.71062876910899   -0.51124564189734   -1.40467173567876
C        -4.15033486000931   -0.86401490888681   -1.66406574998309
C        -4.81115695250345   -1.07899980082229   -2.85191827910198
H        -4.29444402234113   -1.00362129998613   -3.79583703514475
C        -6.16217338798594   -1.39591123843947   -2.79907469335118
H        -6.70615484483580   -1.57005008447413   -3.71471723167513
C        -6.82220064815240   -1.49177677989226   -1.58352810671890
H        -7.87312516751496   -1.73938705769485   -1.56649644323541
C        -6.16151641865697   -1.27637029434644   -0.38367425482570
H        -6.69611051165296   -1.35684569668011    0.54957820780496
C        -4.81473952466676   -0.96094110057646   -0.44113636914709
C        -4.27856947540373   -0.71618630583679    1.97625543967415
H        -5.33277187358772   -0.95328622561804    2.07016796141797
H        -3.71471692951248   -1.47785069860901    2.51572454503973
H        -4.11296595270164    0.25934588924133    2.43442760142475
C        -2.40784655933884    0.83514189587712   -2.07199651761729
H        -3.06365661800076    1.60768086290084   -1.67605862920309
H        -1.37749869876598    1.14592220040158   -1.92220852226322
H        -2.59520631831297    0.74587597715128   -3.13855449388390
C        -1.82437970824231   -1.63483460014880   -1.95399556516661
H        -2.07671785470736   -2.58012921829482   -1.47810705246610
H        -2.00692641330503   -1.73299637214071   -3.02062351934678
H        -0.76725619883478   -1.43948830396991   -1.79618045440996
C        -1.60835899901514   -0.13821689246760    0.93752510931399
H        -1.78760220727383   -0.12895145298436    2.00484691021551
C        -0.32294247520150    0.14284162758177    0.49724957252398
H        -0.15586732844554    0.13110985691118   -0.56413781590699
C         0.76602070380814    0.43750958546919    1.30594371312316
H         0.60713740455431    0.45306217254360    2.37660549848416
N         3.07262105700110    0.99484939950599    1.66855424910702
C         2.04890428818377    0.71418401792215    0.84846254443248
C         2.53679960757896    0.75343475877972   -0.59092787602604
C         3.99014606910979    1.09911409701248   -0.40520163020022
C         4.98492695836167    1.27967966230091   -1.33892162055287
H         4.78372239724996    1.17803114757614   -2.39365011350322
C         6.25694966695890    1.59683188952599   -0.88096039458647
H         7.05752424819918    1.74390069152214   -1.58945190443710
C         6.51268485355489    1.72698432020534    0.47552438127040
H         7.50983245035390    1.97433029965368    0.80803743734090
C         5.51388494510654    1.54605015498839    1.42002259146904
H         5.73651985103237    1.65215501082154    2.46991886025595
C         4.24749859918644    1.22966815171799    0.95948152116755
C         2.99587783504335    1.04994897282432    3.10141145577040
H         3.96799050895898    1.31046806688394    3.50541040915559
H         2.28741535235558    1.81267970384616    3.42502934969899
H         2.71312238934762    0.08124135369303    3.51426947731935
C         2.44536219248919   -0.60991310684482   -1.28617201335938
H         2.95611198081438   -1.36574786102397   -0.69305803592790
H         1.41790725302847   -0.92646093679956   -1.44418350155176
H         2.94611979597266   -0.54023164853885   -2.24790278176674
C         1.87267639598180    1.86394032797398   -1.41310679069481
H         1.98985947346070    2.82154693566733   -0.90988192686296
H         2.37244671332329    1.92533454389195   -2.37589604164345
H         0.81345754189619    1.68281572756691   -1.57488162964136
200
 -360.83225030837997
O         1.78084967432710    3.49597527841941    4.02535439340847
O        -3.88837216436083    2.24908170666193    2.96210181673873
N        -0.21008380423187    3.32622769151144    5.15914972031234
N        -0.13440117934010    4.54498208539047    3.30072415845864
N        -2.53025350751020    2.81886132538468    4.72552254951430
N        -2.44917230353339    4.04152306772467    2.87125386367423
C         0.61254983094591    3.74271160146544    4.13569031731135
C        -3.04101894145108    2.94134678563715    3.45207817965214
C        -1.55183738465711    3.82366822999875    5.03444269810875
H        -1.84217069389201    4.37347584493378    5.94535763643381
C        -1.49769453312990    4.68117719789359    3.73933274061144
H        -1.75490463372234    5.74450050845251    3.87828946929210
C         0.30367074386759    2.67866223675887    6.33316991525473
H        -0.10075706450129    3.17656395173238    7.22559336429409
H         1.39653913248434    2.77084396819972    6.29084703971821
C        -3.09818403427145    1.91975663478932    5.68938625132820
H        -3.27224931470346    2.46123734560213    6.62979095422325
H        -4.04158773308562    1.55681534653874    5.26167985075184
O         2.17130725043986    0.57036406761927    5.97464801953764
O        -3.66073723101046   -0.72954486024383    4.83654278768698
N         0.48497890938964   -0.89661117666446    6.50920974249988
N         0.02467206595261    1.27252858725152    6.39892299499316
N        -1.84166768904826   -1.41485404221094    6.06279160610094
N        -2.30098024049990    0.75430817772332    5.94652287515633
C         1.02550159226067    0.34048020061043    6.23836903969977
C        -2.70241508247577   -0.49019946960501    5.51389113359788
C        -0.88067094607000   -0.82340410206304    6.95279400981802
H        -0.97632432455210   -1.26125015481991    7.96118832365022
C        -1.20382037015914    0.69575970198216    6.87322701840796
H        -1.49278262497452    1.15500424886541    7.83412386402681
C         1.31158219300465   -2.06787865488522    6.57841080977754
H         2.34880768749941   -1.71269054222158    6.52681259180094
H         1.12144710689358   -2.59755213209115    7.52232964525060
C        -2.08727150489764   -2.82295103976100    5.93531112526440
H        -3.08899575463430   -2.92044716603227    5.49743034544835
H        -2.04051880454934   -3.29577172178072    6.92620133162202
O         3.04562288398984   -2.42800139615125    4.33423280267527
O        -2.62338277817616   -3.69735194665337    3.26721761507601
N         1.73516054436451   -4.22383993201559    3.74185632385538
N         1.13359899935226   -2.97858827147371    5.48280523605757
N        -0.57560727567503   -4.74459853700258    3.30974185015777
N        -1.18414507414175   -3.49852490889348    5.04717143816509
C         2.07534888832916   -3.11598465164455    4.48688397787653
C        -1.57649327783289   -3.93462968736796    3.80108028705270
C         0.53562305415914   -4.86145628660864    4.21515581550009
H         0.72944513535225   -5.92025718545511    4.45513312913274
C         0.11184689313490   -3.98659162238972    5.42794271386566
H         0.05118941705135   -4.52250836604468    6.38998402718061
C         2.70315425506617   -4.87518467251471    2.90500297104425
H         2.91876070797846   -5.87680504563543    3.31675697384593
H         3.60321883589628   -4.24814601094812    2.92096722246046
C        -0.83652339206027   -5.67469113477146    2.24789652858107
H        -0.74149613476282   -6.70303268871592    2.63856619490605
H        -1.86162972059684   -5.48247947141504    1.90769666984148
O         4.03645660268393   -3.75131401978679    0.65015975470500
O        -1.65421579286150   -5.02560279404280   -0.40668251252833
N         2.76296415188347   -5.16222006866532   -0.64558972300633
N         2.31868703360467   -5.00316110885377    1.52915515744753
N         0.44668593620535   -5.68074536263639   -1.07662827530296
N         0.00997972611962   -5.52609927759711    1.10007279340664
C         3.13405344746357   -4.52923981637375    0.52023875203605
C        -0.52781649000774   -5.35127828766549   -0.15970730085407
C         1.67859626018137   -6.08542981635815   -0.45779846224659
H         1.96838989155533   -7.09228419349243   -0.80401947729630
C         1.37290666703674   -5.97966471657519    1.06180467990368
H         1.48251816202811   -6.92364316197535    1.62259073164128
C         3.60220481886695   -5.15467238084741   -1.81010527722017
H         3.84998964681663   -6.19395350493418   -2.08074144886119
H         4.50684728202246   -4.59310330079398   -1.54392940591289
C         0.12832373788275   -5.94354243933302   -2.45182861853184
H         0.44543926206130   -6.96845678152160   -2.70415539178051
H        -0.95927771797375   -5.83467430386113   -2.55129808343516
O         4.61251149507762   -2.81398348084206   -3.04430532173332
O        -1.28249461882119   -4.15409419909500   -4.14110900231332
N         3.05805095906873   -3.12919178514745   -4.70613695187731
N         3.03486875513520   -4.48472696577796   -2.94466761353192
N         0.72801363011915   -3.65308302799354   -5.13447218778811
N         0.70911454744784   -5.01853850391810   -3.38136485240601
C         3.66655223755002   -3.39112059122819   -3.49863269709350
C        -0.08968403636462   -4.24552896151366   -4.19643138020197
C         2.08409007638750   -4.12280129570028   -5.06414654059396
H         2.36788911987177   -4.60519581328304   -6.01649648432321
C         2.07224398864133   -5.07501036970551   -3.83500053240729
H         2.35392367577900   -6.11884649057536   -4.06151469550797
C         3.60678135496470   -2.16261485624917   -5.61429369905872
H         3.79517749269455   -2.63745985127823   -6.58877641599997
H         4.54260876019095   -1.81349542019240   -5.15931468894239
C         0.17541590385639   -2.92692728106463   -6.24225489063299
H        -0.91439673714959   -3.02839591770329   -6.15972599607082
H         0.54074212424391   -3.35827104610142   -7.18626485715299
O         4.04880628013097    0.46544932888478   -4.56639844904690
O        -1.62777682385165   -0.79970123812405   -5.59470137211390
N         2.32275724565961    1.16582470682733   -5.91648019419155
N         2.78440496961675   -1.00285461420316   -5.80659159183424
N        -0.00030709848011    0.64905989061444   -6.33057416886107
N         0.46264598176572   -1.52071866054995   -6.22624908943529
C         3.14620955660784    0.23507951686078   -5.31996244849679
C        -0.51494288898480   -0.58087753104700   -5.98270442094549
C         1.35648240581022    0.57402649591943   -6.80030073118963
H         1.43740199657118    1.01604102426082   -7.80744275482777
C         1.68076743655473   -0.94295478003089   -6.72521092132694
H         1.95759510831177   -1.40606874794729   -7.68705509430768
C         2.59708902913631    2.57259898889583   -5.85254018599327
H         2.59389321154708    2.98767306068344   -6.87148160103082
H         3.58516329040270    2.68019489179469   -5.38694906959500
C        -0.83620244711718    1.80713935009502   -6.47239541698820
H        -1.87368130958915    1.46234564915718   -6.37437505658542
H        -0.66279778129597    2.25801777989526   -7.46104320934726
O         3.20209534372420    3.81806477635557   -3.37877679090664
O        -2.70549918575013    2.52938768850532   -4.46415846307845
N         1.07864996903719    4.70213107423068   -3.40188556418806
N         1.68510905088780    3.31349255753837   -5.02822768215360
N        -1.25432364449343    4.20006700534994   -3.83748081179482
N        -0.64769981222278    2.79783720079758   -5.45106066452374
C         2.11135960592362    3.91418781710512   -3.86398543950870
C        -1.65286384555876    3.09295600024153   -4.55606816369925
C        -0.02406189540820    4.76204146118376   -4.32354981739418
H        -0.18619109837350    5.80355804105330   -4.65399255332849
C         0.39749638075392    3.78424196332371   -5.45665816802009
H         0.47632827696131    4.24654637947391   -6.45678732222408
C         1.30020136371000    5.64835658423875   -2.34652610856050
H         2.35006131318055    5.53369945325507   -2.04784335838668
H         1.10620951311634    6.66765255179056   -2.71815779348466
C        -2.17919910882162    4.89272637388414   -2.98814288931565
H        -2.29949889645392    5.92966919253701   -3.34132249662350
H        -3.12692653450433    4.34333943196137   -3.05578890842452
O         2.22460834983303    4.78739446785901    0.22500756429641
O        -3.47219797725294    3.51890329143125   -0.83356845447795
N         0.12711393567297    5.29753612272343    1.01833974674698
N         0.50896246592537    5.42077064968959   -1.17047308409085
N        -2.18496894216796    4.78771680805581    0.58906992494843
N        -1.80969280473362    4.91112084991582   -1.60093632901270
C         1.08467215914334    5.10889132997834    0.04145252626480
C        -2.58140859795591    4.29632799201833   -0.63908850556204
C        -1.12629033038114    5.75371707189438    0.48264260443556
H        -1.42373143957134    6.70679605502073    0.95255601841096
C        -0.86094787275069    5.83591908683101   -1.04593786173595
H        -0.99891532551911    6.83763388170079   -1.48774697453349
C         0.50169319477372    5.45819063725913    2.39339666221257
H         0.28223822631571    6.49256779425300    2.71148793241623
H         1.57859275670641    5.25632470326683    2.44913996195858
C        -3.04295194729888    4.68391285085259    1.73333875675302
H        -3.38187599323308    5.69315730617372    2.02614099225982
H        -3.89436663081969    4.06177528357721    1.43074311627092
N        -3.32397413720547   -0.87684017093641    0.48009179306231
C        -2.07327204492964   -0.62021936173348    0.06872311076390
C        -2.02256049546084   -0.68937385222018   -1.44931511386733
C        -3.45085734961760   -1.02983882288137   -1.78140686411956
C        -4.05265401202050   -1.23551368170744   -3.00182568670853
H        -3.49178961019867   -1.15914368434436   -3.91982133949597
C        -5.40615281280287   -1.54586047194755   -3.01565946708997
H        -5.90464804846011   -1.71362845703829   -3.95787689477853
C        -6.12563498850903   -1.64383361135222   -1.83458202040689
H        -7.17716947789685   -1.88692718976419   -1.87012459774739
C        -5.52400033795785   -1.43662887611684   -0.60274203961321
H        -6.10361137117578   -1.51843395504519    0.30304953763083
C        -4.17461578630760   -1.12829444167949   -0.59307221141639
C        -3.75964203287065   -0.89564990739280    1.84838170225156
H        -4.81703502321217   -1.13409007879561    1.88679240071454
H        -3.22740985932397   -1.65814410407633    2.41773654748244
H        -3.62105275733199    0.07981472173065    2.31540247481848
C        -1.67886336177243    0.65878005006506   -2.09342699752283
H        -2.35245321333784    1.43054766875939   -1.72655700205045
H        -0.65558018729548    0.96491376262158   -1.89281315787927
H        -1.81790908407140    0.57257269399915   -3.16756734676484
C        -1.12200801441942   -1.81809163287289   -1.96418442398763
H        -1.41938218769573   -2.76485220626069   -1.51795864956928
H        -1.25076798096142   -1.89668338724292   -3.04012090422904
H        -0.07209095891652   -1.64384611938734   -1.74507707387745
C        -1.02952816744267   -0.34483858992009    0.94410751124981
H        -1.25647573686349   -0.34479487976327    2.00251651477442
C         0.27854485981214   -0.07641100977992    0.56517326551549
H         0.49188304847827   -0.07304618855343   -0.48793507877186
C         1.33563129132508    0.18509666753939    1.42500565388682
H         1.13072819141737    0.18627886014231    2.48775842933871
N         3.63412579189241    0.68023817741707    1.90095771181024
C         2.64346158325628    0.43994897588737    1.02912160548289
C         3.19830693805558    0.49352760277945   -0.38505936704913
C         4.64854176767984    0.80011891662348   -0.12567472610576
C         5.69111565209515    0.97351475745151   -1.00709076509666
H         5.53535268941445    0.90000043036203   -2.07193398161668
C         6.94903337995410    1.24467583306468   -0.48497311999169
H         7.78551048157245    1.38474423400849   -1.15225936998319
C         7.14524053838863    1.33649503617340    0.88455703173652
H         8.13266369829479    1.54593904756772    1.26818264584931
C         6.09849106481331    1.16441042358360    1.77723360921371
H         6.27505179583775    1.23947077894204    2.83855674051080
C         4.84605836302700    0.89568150355991    1.25206079678676
C         3.48892626316121    0.71753127308604    3.32901837666422
H         4.44583528873943    0.94989619681905    3.78349250757831
H         2.78128405680324    1.49165292912151    3.62673489408823
H         3.16227254981976   -0.24953717367280    3.71244186774648
C         3.10721376289994   -0.85489787761317   -1.10858336517146
H         3.56835983113723   -1.63598886148649   -0.50771706735149
H         2.08016432634755   -1.14079261107712   -1.31786902239552
H         3.64965886160836   -0.78510425690319   -2.04748835297855
C         2.59379476815765    1.63200821977739   -1.21430930138944
H         2.70320663628555    2.57908427297498   -0.68984708249074
H         3.13122450322549    1.70245002274894   -2.15610856232573
H         1.53925114002253    1.47320999212059   -1.42313685303004
200
 -360.83221877869715
O         1.34091737789513    3.86712895015698    3.95168693622134
O        -4.31306336990440    2.57923774254476    2.83797055332699
N        -0.66028629800624    3.68555228825721    5.06563146413114
N        -0.57284351242294    4.90553866378222    3.20973127103051
N        -2.97346751254736    3.16101533981251    4.61156822933475
N        -2.87562000896177    4.37366639929693    2.75042059428600
C         0.17042781627928    4.10689835091075    4.05091212732869
C        -3.47150369242024    3.27583577142705    3.33243541600894
C        -2.00412658972551    4.17308492620507    4.92655750980248
H        -2.30711497369998    4.72378561162262    5.83280697457259
C        -1.94281735850501    5.02707611539280    3.62946711437894
H        -2.21432364136853    6.08774463649007    3.76152353563065
C        -0.15443873288167    3.02840951794917    6.23722857218368
H        -0.56490282899486    3.51743131591734    7.13174853655375
H         0.93857613051886    3.12224500267020    6.20167279319201
C        -3.55059042901014    2.26859438526563    5.57700542139168
H        -3.72680766969004    2.81620747215120    6.51338414775710
H        -4.49367781662169    1.90710453990992    5.14747022293000
O         1.71192919235002    0.92257831298652    5.85142642989951
O        -4.12529408315118   -0.38456684505242    4.74336096763306
N         0.03193490063683   -0.54605198162952    6.40266051119933
N        -0.43383955357819    1.62160700710721    6.28752291335390
N        -2.29316863956857   -1.06712611129114    5.95121810782464
N        -2.76056364482014    1.10076309587751    5.84449725457552
C         0.56888687936147    0.69129048974021    6.12407964767999
C        -3.16118082529228   -0.14371223195920    5.41245418515055
C        -1.33396162898371   -0.47562554741634    6.84407538135223
H        -1.43098697507061   -0.91560538154544    7.85141704869184
C        -1.65913477629703    1.04309728482513    6.76672147263533
H        -1.94528480977964    1.50133494089040    7.72894339638957
C         0.86124420460047   -1.71464819207481    6.47912319814955
H         1.89802034584615   -1.35761448793645    6.43089519793737
H         0.66749689987739   -2.24204719207962    7.42358674739422
C        -2.53369060463644   -2.47585453662420    5.81777426403225
H        -3.53328619617536   -2.57430593588638    5.37537253775077
H        -2.49054684915762   -2.95212177553088    6.80724730227566
O         2.61235572921393   -2.07943298744263    4.25096813744800
O        -3.04688839347484   -3.33665413213415    3.13893755033808
N         1.30906357333862   -3.87839021227136    3.65410643314093
N         0.69081374252339   -2.62804559215335    5.38484651154664
N        -0.99936055142403   -4.38471435126242    3.19477701143175
N        -1.62388309180368   -3.14653749278548    4.93264734805124
C         1.64182300956345   -2.76761225494040    4.39821353057208
C        -2.00438415658984   -3.57682450428577    3.68064792603957
C         0.10143223484413   -4.51011730482375    4.11261569946534
H         0.28624610189483   -5.57064816736946    4.35190351580834
C        -0.33093031155623   -3.63560748191938    5.32256434261955
H        -0.39890467701300   -4.17171184631070    6.28397354904571
C         2.28535055727731   -4.53110111261229    2.82892230674226
H         2.49114383947393   -5.53498185842670    3.23988104477240
H         3.18759782392240   -3.90764240366906    2.85871669562501
C        -1.24941160931772   -5.31134345366101    2.12685513585605
H        -1.16272721031929   -6.34087189822663    2.51654417089195
H        -2.26953395991479   -5.11553174311064    1.77400849595545
O         3.63992354830253   -3.39016061447112    0.59357693897536
O        -2.03851273163381   -4.67328043598162   -0.53599156377053
N         2.38225541391684   -4.79568790524573   -0.72349166021634
N         1.91774069043006   -4.65253332422754    1.44830417220123
N         0.07260110751789   -5.31934881438303   -1.18208378328164
N        -0.38839483473992   -5.16322135403982    0.98934056861586
C         2.74140683561351   -4.16989126400948    0.45061453538304
C        -0.91270406167564   -4.99259204357152   -0.27678316737709
C         1.29814969098072   -5.72253128282918   -0.55033265272906
H         1.59460173565649   -6.72759725171435   -0.89614984739437
C         0.97374047810687   -5.62226303619829    0.96569878619386
H         1.07234383542644   -6.56915810060034    1.52365735812922
C         3.24759746671027   -4.79723564101758   -1.86928188125317
H         3.49648317248896   -5.83880256139805   -2.13007173827468
H         4.14893508702811   -4.23863477222415   -1.58609279054197
C        -0.22241326525112   -5.56729262004126   -2.56482470180636
H         0.09300019307362   -6.59195756876526   -2.82084125176387
H        -1.30740191216973   -5.45097636025968   -2.68223636778585
O         4.29053382791418   -2.46193431380434   -3.09409679689729
O        -1.59560372770806   -3.77158874306092   -4.27215539392448
N         2.75076417657742   -2.76642333719955   -4.77253932343594
N         2.70876225175418   -4.12992231576875   -3.01846785072368
N         0.42949875408124   -3.29166834366122   -5.24415902232288
N         0.38108133398603   -4.63720464227697   -3.47537017748200
C         3.34816896976646   -3.03531537907907   -3.56022829386419
C        -0.40252520289270   -3.86898456379142   -4.31068653356575
C         1.78353975709997   -3.76105291306774   -5.14704796825338
H         2.08527073503754   -4.24528721618301   -6.09291813806070
C         1.74828339829072   -4.71061494944231   -3.91635463239701
H         2.02001777222922   -5.75810629646567   -4.13805185043772
C         3.31038408792050   -1.79841629943952   -5.67246495073507
H         3.51605648500955   -2.27226850798833   -6.64394128600435
H         4.23780570414694   -1.44609085469715   -5.20279020522377
C        -0.10488125965046   -2.57209242535897   -6.36522990841711
H        -1.19562316264464   -2.67732964595893   -6.30317517384024
H         0.28080238529420   -3.00610006417193   -7.29972287679138
O         3.71910195777180    0.82755240641163   -4.60986312585210
O        -1.93068864184067   -0.45221469400873   -5.75621828271110
N         2.01951575298267    1.52639581627775   -5.99241097367489
N         2.48624464311202   -0.64177161256353   -5.87878348467545
N        -0.29232935461745    1.00235575311488   -6.45819456432340
N         0.17496973514931   -1.16502770052427   -6.34857054465909
C         2.83328001442206    0.59612812576174   -5.38343792842558
C        -0.81128969050058   -0.22927215342676   -6.12053795693294
C         1.07406868527745    0.93337160072195   -6.89848449885077
H         1.17564663284864    1.37841709128230   -7.90238131657847
C         1.40140314480643   -0.58284976698823   -6.82026209380101
H         1.70013509553542   -1.04259425101817   -7.77712762896645
C         2.29315652671086    2.93352990661140   -5.92209672499265
H         2.30209184692047    3.35008418148762   -6.94034073513096
H         3.27556964594498    3.04146240772429   -5.44459522848864
C        -1.12443676540359    2.16215498490826   -6.60116114294074
H        -2.16318535955410    1.81618807278290   -6.52374792680314
H        -0.93463246727361    2.62454675995722   -7.58128016525168
O         2.86911431034864    4.19058064057728   -3.44373595565001
O        -3.01461095785243    2.84124998486775   -4.60020230651490
N         0.73642187664770    5.05155536020488   -3.48469851651203
N         1.37106304163743    3.67209836748183   -5.10713825182873
N        -1.58584948272213    4.51851648901617   -3.94021238583908
N        -0.95173757669513    3.14109102756510   -5.56554796808507
C         1.78191401977967    4.27578020433385   -3.93870163324373
C        -1.96663252467525    3.41602938397118   -4.67593670418793
C        -0.35950239914359    5.10085387996506   -4.41418731482925
H        -0.53423153325181    6.14167231733381   -4.74042147551650
C         0.08499255849009    4.13555700307857   -5.54915350650336
H         0.17384789375234    4.60625258808212   -6.54453177747420
C         0.93302695427237    5.99042043037430   -2.41847650955619
H         1.97805827215217    5.87909416427646   -2.10193280954414
H         0.74056046162124    7.01185388649819   -2.78538377988176
C        -2.53507736128304    5.20206925894317   -3.10995494410009
H        -2.66355924401633    6.23587002549771   -3.47014187522338
H        -3.47412873514646    4.63980836519911   -3.19115282134209
O         1.81615614694137    5.11895685597356    0.16257201965152
O        -3.86787302405286    3.84850175919361   -0.96548000060585
N        -0.29023114584504    5.63956536715837    0.92563363526198
N         0.12104589241063    5.74926720544076   -1.25904060013094
N        -2.59458022995831    5.11849049899636    0.46823274680418
N        -2.19013725504029    5.23133181455564   -1.71690882061001
C         0.68004665344484    5.44343732455416   -0.03721930668104
C        -2.97610807068141    4.62323814417887   -0.76290404590399
C        -1.53751048536467    6.08773829652272    0.37050406358250
H        -1.84477056635398    7.04249918605186    0.83063598659748
C        -1.25123503560565    6.16193550144963   -1.15466515853366
H        -1.38599734279345    7.16066272600277   -1.60416432006031
C         0.06602321592640    5.81682866684508    2.30334042346330
H        -0.16783325205741    6.85171484881764    2.60881612469016
H         1.14393678363310    5.62564789940939    2.37506616638480
C        -3.46223552809763    5.01063357061551    1.60508986438656
H        -3.81042292704197    6.01810038468332    1.89320314992132
H        -4.30680732545636    4.38299948635180    1.29485946174499
N        -3.99613049714048   -0.58386526141885    0.41765761230666
C        -2.75562349501509   -0.34269066753856   -0.03217106282156
C        -2.74996574223599   -0.42107168976085   -1.55005473772602
C        -4.19070766588744   -0.74701342479575   -1.83748517958017
C        -4.83324899794184   -0.95037475768676   -3.03735186534059
H        -4.29719551407803   -0.88670606043916   -3.97125085115517
C        -6.19122423983144   -1.23977697584984   -3.01031913954247
H        -6.72100444778173   -1.40416316218198   -3.93603816939857
C        -6.87659578724584   -1.32020836376255   -1.80773392633316
H        -7.93255551175230   -1.54591396916086   -1.81061357208755
C        -6.23473296251005   -1.11668715547910   -0.59575885364992
H        -6.78841771309513   -1.18429300512216    0.32731128139270
C        -4.88089873438532   -0.82914595309736   -0.62774922916841
C        -4.38749021094456   -0.59276222378550    1.79923905739776
H        -5.44436731325365   -0.82438505432453    1.87401361991474
H        -3.83846680659297   -1.35457069121048    2.35326144474762
H        -4.22539649685673    0.38446365675500    2.25512452301133
C        -2.40971289318773    0.92063775709326   -2.20887259606437
H        -3.06497163109483    1.70300701834879   -1.83167209014546
H        -1.37991803542044    1.21661123919071   -2.02874673918300
H        -2.56657302638190    0.83461068558523   -3.28062070683210
C        -1.87216068383914   -1.55927150021002   -2.08211333790740
H        -2.15166182547639   -2.50077716877710   -1.61410148071551
H        -2.03117898405717   -1.65270468731422   -3.15289616193194
H        -0.81561755212324   -1.38318287721462   -1.89967021891692
C        -1.68823952499211   -0.06802504582466    0.81463290865794
H        -1.89133609369139   -0.05275978394025    1.87756326416825
C        -0.38832390160142    0.18966929203391    0.40405018059614
H        -0.19550731984163    0.17103814365274   -0.65295437306705
C         0.68394437762569    0.47033070411362    1.23973022278477
H         0.49784900780570    0.48661792099135    2.30599863630502
N         2.98584718432472    1.00430328704940    1.66208253712290
C         1.97998219096877    0.73766060319416    0.81556717896016
C         2.50169290967989    0.78635135846386   -0.61160940011344
C         3.95038577499493    1.13057227492244   -0.38923168049556
C         4.96537058951753    1.32499281482026   -1.29807304177238
H         4.78974339660208    1.23284705222455   -2.35814802809190
C         6.22461228564350    1.64525799998100   -0.80800843590978
H         7.03975442806993    1.80457236793313   -1.49689116324499
C         6.44841371081166    1.76478247265843    0.55502546782481
H         7.43579884058290    2.01637346745860    0.91255595231391
C         5.42941107042974    1.56884116789316    1.47456227454417
H         5.62648785854384    1.66862308352669    2.53014643103507
C         4.17592268317607    1.24918820866986    0.98218415160824
C         2.87800104998537    1.03888428166855    3.09371553486871
H         3.85064531994379    1.25107889898348    3.52391712900264
H         2.19372009671687    1.82445181604568    3.41556371329485
H         2.54723027877266    0.07594583302826    3.48326218556883
C         2.42307652539481   -0.57206059614879   -1.31804059774847
H         2.90601710698883   -1.33619850004336   -0.71241024725284
H         1.39887093408330   -0.87796491632851   -1.51440263877054
H         2.95804970226401   -0.50113805010495   -2.26110797786374
C         1.85956426232333    1.90343328374578   -1.44218555206798
H         1.97701225061005    2.85838533962555   -0.93416367534539
H         2.37649821921446    1.96240398881638   -2.39594836095528
H         0.80177405570645    1.73152117937688   -1.62198254788233
200
 -360.83150896281967
O         1.14936959584974    3.80066783868552    3.77756139413633
O        -4.26076401427026    2.40626127589930    1.91457054734135
N        -0.92122154514499    3.43711511183251    4.70662368549951
N        -0.75962077458442    4.78671777728646    2.95068021762294
N        -3.06638638272437    2.75120997773909    3.85152149174249
N        -3.01986289500142    4.31206193671133    2.26513474127910
C        -0.03710212735106    3.97120258678314    3.79365485456025
C        -3.52152693936545    3.06788430789522    2.58588839756250
C        -2.28046677811122    3.80498094572819    4.43926760436670
H        -2.76339640282458    4.18405810440729    5.35564602166027
C        -2.15951543584983    4.83702422683721    3.28570327591059
H        -2.45747704548106    5.86571014905127    3.54926434295053
C        -0.48142532064006    2.81192599527390    5.91911324049004
H        -0.99912684258454    3.27802039308433    6.77123476861156
H         0.60238606381231    2.96986198558159    5.98428628598899
C        -3.68290453995542    1.70918340549003    4.62052803508364
H        -4.16095552102372    2.14715702910072    5.51278633389302
H        -4.43124381431662    1.24375101110073    3.96643102403771
O         1.54436986727305    0.81122731469139    5.87540964026432
O        -3.77992346512442   -1.00115964101783    3.78872796278710
N        -0.11933332529714   -0.73642130482169    6.22110026123573
N        -0.67820675608687    1.39249321946760    5.96005192416397
N        -2.30784068220169   -1.46538442403076    5.48914499676142
N        -2.78983639083485    0.66011871017381    5.03286688112792
C         0.38642026098880    0.52084578108383    5.97873051739436
C        -3.03169071172829   -0.64345494152790    4.65525559676567
C        -1.53950898142802   -0.73450144218863    6.45491158863620
H        -1.75919218138445   -1.09936682202099    7.47241976203334
C        -1.93759067736243    0.74497079731910    6.19258212913417
H        -2.47089539163409    1.23377003108941    7.02538869715813
C         0.74795692898906   -1.86140318371321    6.41696257681000
H         1.76649362952603   -1.45277102553644    6.43084372183738
H         0.50858326669203   -2.35721592615152    7.36779931125168
C        -2.51839823518989   -2.88601430321686    5.53146808965127
H        -3.46478154852402   -3.08895851330816    5.01402083937829
H        -2.56544544868555   -3.20704829750113    6.58115362836758
O         2.57399988693600   -2.14576134566133    4.23316939882111
O        -2.89044542828871   -4.35467080267272    3.12702496991102
N         1.48385660815018   -4.10167581138137    3.70948114638188
N         0.69456790961171   -2.83301504865024    5.36000890810405
N        -0.70796194819461   -5.05044027844342    3.32389943634660
N        -1.52283296366301   -3.64600136121721    4.83308819078324
C         1.67776892952900   -2.92516976021851    4.40094029326375
C        -1.82725135499481   -4.33224195903369    3.67883818099965
C         0.38543701521826   -4.87240478875506    4.23633287547467
H         0.74304231349511   -5.85040987296422    4.60038951330888
C        -0.20835590974641   -3.94740497674404    5.33523424962079
H        -0.27782426082848   -4.40404816822887    6.33692083193256
C         2.54948420366323   -4.66480249441246    2.92522727802750
H         2.83425058626095   -5.64079583679081    3.35286713701861
H         3.38604090082204   -3.95653943924076    2.97941649929921
C        -0.74806022548113   -6.02782449185747    2.27550630275714
H        -0.41326516402366   -6.99999210651510    2.66819402747541
H        -1.79351028762000   -6.07644443132635    1.94591137566629
O         3.84477277341349   -3.37390117410151    0.73591694253310
O        -1.69802743885392   -5.11817735492965   -0.27108713473008
N         2.74864442860490   -4.86127441111277   -0.63551595868520
N         2.24633918009485   -4.82588982761467    1.53256584257828
N         0.44559095303267   -5.44041905387177   -1.04499215043124
N         0.03614203433070   -5.69373641932726    1.12315740126935
C         3.03014310605962   -4.23444497544464    0.56026833926279
C        -0.53999425029926   -5.36547721317900   -0.08549622988454
C         1.71787225566531   -5.85039352195752   -0.50807944942879
H         2.03997955656180   -6.80301213139440   -0.96111828752590
C         1.44924550376937   -5.91035829016896    1.01995927285741
H         1.72890480383161   -6.86035701387825    1.50573689347284
C         3.62885736360059   -4.77832540450759   -1.76621624257222
H         3.92154156827443   -5.79921752731394   -2.06252301586839
H         4.50575648287405   -4.19803849331069   -1.45312308156638
C         0.11264771230751   -5.51365500502548   -2.43848624394675
H         0.38735657241343   -6.50922387402349   -2.82756000567151
H        -0.97139742063657   -5.35632424474115   -2.50392877565983
O         4.69488050825051   -2.44793838014457   -2.98983625140519
O        -1.21020235829381   -3.40876489988514   -3.81535102557953
N         3.09935372476550   -2.69439686481800   -4.62591753202522
N         3.08311761750892   -4.08562636178170   -2.89729895579729
N         0.74413700863517   -3.11187043979230   -4.99121308316969
N         0.72993683228526   -4.50551779923111   -3.25168807656960
C         3.72607102183259   -2.99260457133618   -3.43635578174270
C        -0.04572688700876   -3.63230704861418   -3.98873469761246
C         2.07889890522045   -3.64366966080889   -4.97465346223882
H         2.31269074850917   -4.11528796970332   -5.94509720414014
C         2.06823828779083   -4.61876815214568   -3.76424316499885
H         2.29323377089514   -5.66955387911545   -4.01735398906887
C         3.62180541198940   -1.69866712870288   -5.51547904532792
H         3.83865978078356   -2.15411461080561   -6.49424369449977
H         4.54095982454757   -1.32736966481721   -5.04458674961074
C         0.16302900710408   -2.47031040228110   -6.13840871486285
H        -0.92656821494713   -2.54373797205994   -6.02821706362220
H         0.50308241455795   -2.98795895153453   -7.04914115199083
O         3.97351613890795    0.93748634231177   -4.46165544001473
O        -1.70905136278766   -0.33750558577566   -5.96968852275686
N         2.30028960913148    1.60231481166872   -5.89237832077225
N         2.75915845860072   -0.56656847760692   -5.70788130365712
N         0.01342304604727    1.08847311503830   -6.49728328564866
N         0.45392049808839   -1.07094080273751   -6.24184819967585
C         3.10119175698876    0.68656302384088   -5.24450210793726
C        -0.54928060138689   -0.12939430727288   -6.18397158846686
C         1.40553265901806    0.99045893641375   -6.83703778717365
H         1.58090490389712    1.39887431354970   -7.84718460200338
C         1.70823265954836   -0.52624758368511   -6.68699975696861
H         2.03372859190519   -1.02544753938181   -7.61583793376917
C         2.59944351113356    3.00704642938631   -5.87467626231857
H         2.67093293700471    3.37470889901889   -6.90923654794124
H         3.55717794643687    3.11896349410498   -5.35035766363011
C        -0.79771900420545    2.25564028792085   -6.68522463557873
H        -1.83947478785593    1.91258505536310   -6.64288878711364
H        -0.57080720680230    2.70797069682590   -7.66211685724065
O         3.03848099092611    4.29816928528435   -3.38392626654377
O        -2.68058938937294    2.91257946470737   -4.63803295750269
N         0.94715145346177    5.22985150753191   -3.60350977199200
N         1.65285327410664    3.80149338760148   -5.14777008221737
N        -1.35446843516217    4.72789608021330   -4.15429567355366
N        -0.64790801480873    3.24932185609261   -5.65886571459875
C         1.99446405860003    4.41020974153213   -3.96017018957343
C        -1.67192561731710    3.54332501451024   -4.78497690641585
C        -0.09651010115829    5.26696833586503   -4.59215307964838
H        -0.23251623442090    6.29630514463732   -4.96601574003730
C         0.38696667929501    4.24713590915110   -5.66029182647933
H         0.51215723155265    4.66441239640658   -6.67426458974175
C         1.05824725621616    6.13785440218354   -2.50041538229601
H         2.07477420852104    6.01021616581646   -2.10646975930196
H         0.89808164978857    7.16917503363613   -2.85199765355371
C        -2.34850327593975    5.49548052687608   -3.45707935493604
H        -2.36213192807123    6.51826368896995   -3.86448586468464
H        -3.31290487596813    4.99715600399253   -3.61876890746299
O         1.72742998120034    5.09914125687588    0.07380668264555
O        -4.08027500371970    4.40010771530851   -1.48333953366802
N        -0.40007251311517    5.66688450518861    0.73246521699747
N         0.15321876178634    5.86595772766445   -1.41758313525259
N        -2.71262173871649    5.34602053183799    0.10538178245092
N        -2.16494912895051    5.54486188450602   -2.03590630476210
C         0.61966680994630    5.47992581376825   -0.17967973132608
C        -3.09134693857163    5.00072305885435   -1.17392186333764
C        -1.57890073449603    6.22903562647233    0.13123984727090
H        -1.84425487918823    7.17945259404250    0.62660057592559
C        -1.19355741733323    6.36566751109564   -1.36832420798228
H        -1.23056481644357    7.39656845568211   -1.76195773413135
C        -0.10721589810266    5.76863740087679    2.13339580237994
H        -0.38147294070697    6.77736625445015    2.48736497742917
H         0.97063093003112    5.59677251549192    2.24633511682231
C        -3.58613010225715    5.11617443828859    1.21946673776179
H        -3.90331332388519    6.08148274023433    1.64775210681069
H        -4.44742291270151    4.56768567244346    0.81808040402464
N        -3.35594033952714   -1.37734137815555   -0.14032378817069
C        -2.25113623680963   -0.64159068749159   -0.32787471636832
C        -2.43194509487258    0.23413175049641   -1.55780137556970
C        -3.84747985508349   -0.09784166527401   -1.94982108731369
C        -4.62211352510225    0.39092646257232   -2.97682767708337
H        -4.24334470792350    1.14371786389726   -3.64992771174106
C        -5.90979785152006   -0.11040874077445   -3.11704361567302
H        -6.54104471989137    0.25762247518122   -3.91117137033578
C        -6.39615560795915   -1.07669549814545   -2.24988656132379
H        -7.40085841669328   -1.45086806923629   -2.37881395455780
C        -5.61929069822579   -1.57478238067212   -1.21494004946389
H        -6.01755342131471   -2.32239526664066   -0.54739445261144
C        -4.33725192875324   -1.07185062729627   -1.07882631236967
C        -3.50970497811882   -2.38674435719039    0.86946166349628
H        -4.43055347779503   -2.93376647660434    0.69702234907031
H        -2.68737347516188   -3.10056223736506    0.82138209661879
H        -3.55702070929265   -1.94586280021569    1.86607254350213
C        -2.32651926571274    1.72444218494755   -1.21675350850414
H        -3.03033089588366    1.97269779973363   -0.42465416746703
H        -1.32504683173928    1.99620670802816   -0.89089347483607
H        -2.58808793603153    2.30263749216958   -2.09868177898692
C        -1.51452238063925   -0.14935641430552   -2.72699402434897
H        -1.57649704057026   -1.21809846734378   -2.92065254848222
H        -1.85707684706264    0.37258482804964   -3.61654831049058
H        -0.47586124106570    0.11673814895849   -2.54869094578419
C        -1.17704996707109   -0.64684058724456    0.55293892423142
H        -1.30393526049243   -1.17040003405142    1.49182259937522
C         0.03647555692089   -0.01876679828417    0.31376918072484
H         0.18551358208610    0.38536898425690   -0.67093605974720
C         1.07621142992586    0.14023431057291    1.21755472784592
H         0.90614244144091   -0.14570445117442    2.24745056231631
N         3.27137946649901    0.91426566248975    1.80381451943767
C         2.33217663170634    0.63439000057533    0.88894291741804
C         2.90555234703138    0.84459961424121   -0.50321697161517
C         4.32827622376092    1.21650965699824   -0.18212021137371
C         5.38042225680111    1.50547745581221   -1.02063084885430
H         5.26015128973891    1.47445517106403   -2.09214391600312
C         6.60218822515166    1.83150310816961   -0.44623348155963
H         7.44605817892610    2.05825217437788   -1.07956231450232
C         6.75275396784681    1.86850423782378    0.93154134267317
H         7.71229398922281    2.12457415182859    1.35555553356181
C         5.69552860417453    1.58122986797872    1.78157560024259
H         5.83582944683985    1.61206814504153    2.85055587915356
C         4.48053074828245    1.25460722972038    1.20461450756030
C         3.06070744435604    0.91022174513102    3.22459662144711
H         3.95807371212222    1.25952044103996    3.72412185239684
H         2.24528544977667    1.58380470782549    3.49065169607840
H         2.83917652887400   -0.09416200683584    3.58700427823964
C         2.88453640881936   -0.44773041091559   -1.32686807066325
H         3.39525492908317   -1.24194752607357   -0.78584120178146
H         1.86908319636978   -0.77251794546181   -1.54184758883624
H         3.41246540644748   -0.27642403970313   -2.26102225760890
C         2.26588324111117    2.01427857479321   -1.26314619205156
H         2.23487589367495    2.90303381998990   -0.63665025248443
H         2.87834019416721    2.23755470770269   -2.13261529617279
H         1.25850085465376    1.78937823090674   -1.60328518753771
200
 -360.83119305609597
O         1.16984689249450    4.97080596511871    4.37836127871675
O        -4.28433588286262    3.22328298484415    2.83472638796378
N        -0.81517454394028    4.33140242417534    5.35026577139958
N        -0.85362064764756    5.86521945209773    3.74637197127465
N        -3.04078057826546    3.62364455538684    4.72657351963239
N        -3.08175351271839    5.16113897627029    3.12527270599585
C        -0.02321855917884    5.02982009016772    4.46343041804961
C        -3.54031238312732    3.91029927733721    3.47509513284292
C        -2.20768773438730    4.67226486414096    5.24906445048776
H        -2.58994493233228    5.01290013109110    6.22594386488568
C        -2.23445327999422    5.74695312815969    4.12768638402802
H        -2.63117924048805    6.72863671524247    4.43648600615969
C        -0.25313572051182    3.54876041495621    6.41257631183963
H        -0.71916424797465    3.84210967373734    7.36486810560132
H         0.82420115313198    3.75817570214670    6.41935493196085
C        -3.54281384207336    2.52502321086571    5.50146647402811
H        -3.82449734174986    2.88639515176648    6.50141561739229
H        -4.41563758058725    2.13292120771292    4.96346833669592
O         1.84597083782654    1.71922904189068    5.86373035818681
O        -3.80722515090694   -0.04593665427651    4.31730271955723
N         0.31012408160772    0.02259489769269    6.09410106203962
N        -0.38445990838333    2.13020446283231    6.23144355833421
N        -1.92922363710844   -0.67636392905351    5.48710850917250
N        -2.62592189894771    1.42861333770749    5.62622899086703
C         0.72147139831496    1.33744053094612    6.01933805972000
C        -2.88535068202248    0.21038900024080    5.03697171385994
C        -1.06803910674064   -0.10286130214557    6.48534909830719
H        -1.14572461185405   -0.67246464019845    7.42844873374102
C        -1.55361668832872    1.37077414790818    6.57981683732108
H        -1.91755900921348    1.67279899470709    7.57790455383928
C         1.27198940184463   -1.03638775700420    6.19733177759443
H         2.25986807874701   -0.56257535184230    6.13482305128211
H         1.14580228960713   -1.55569469915518    7.16181233458398
C        -2.08201240214997   -2.08516148068139    5.26938579407767
H        -2.99897576117976   -2.20693981111297    4.67858867977524
H        -2.16910998642884   -2.60136581797258    6.23991360627113
O         3.24264574233232   -1.51521666825692    4.17563229394630
O        -2.25332459851793   -3.21216251598857    2.64411644462019
N         2.05051314100891   -3.40449550368857    3.63046654414159
N         1.20822424420535   -1.99948121747439    5.13491432638007
N        -0.17082770719076   -4.11027383737601    3.02627688229315
N        -1.01929117660145   -2.68621965342157    4.51334781650660
C         2.27168988640120   -2.20973040732829    4.28531198950924
C        -1.25967645693209   -3.30800400726558    3.30660328827189
C         0.83627516036339   -4.05001626833528    4.04915922170750
H         1.05094619547700   -5.05973416441534    4.43954554649746
C         0.24183868912059   -3.06190194907101    5.08996389437703
H         0.09162098186367   -3.48507267972505    6.09807882070369
C         3.12458474519831   -4.09637757681226    2.98040371943632
H         3.33866011230157   -5.03220472988964    3.52629386714008
H         3.99113336223398   -3.42431463596467    3.00978465713218
C        -0.27881393299546   -5.19335785758077    2.09194256330933
H        -0.17031474630133   -6.15026898116040    2.63176579993621
H        -1.27307786142245   -5.11703286829015    1.63448252166780
O         4.61516043183255   -3.14763210388861    0.73970563584894
O        -0.86403712782043   -4.98058119817635   -0.69039655104467
N         3.57893824214774   -4.79878545194320   -0.47678494047015
N         2.88759544880054   -4.40408412566101    1.59806060621425
N         1.34347476228750   -5.49839429745415   -1.07360686488063
N         0.66958339431752   -5.14971737478842    1.01592634390332
C         3.77865499490863   -3.99949090426211    0.62677688201076
C         0.25277035988776   -5.16560686128973   -0.29809265374934
C         2.52392610628478   -5.75487314549939   -0.29464248751365
H         2.89650541281555   -6.77463452964979   -0.49028567262479
C         2.05648867272261   -5.49660242634593    1.16404520130153
H         2.16851501041813   -6.35836104867000    1.84351742268500
C         4.48478066403987   -4.80423971168639   -1.58901784827475
H         4.73470600908862   -5.84254007438910   -1.84660505389801
H         5.37680734159540   -4.24935423426432   -1.27169474052900
C         1.21185298666597   -5.82171747556066   -2.46679574179928
H         1.70480669054824   -6.78378311358617   -2.66542862986186
H         0.13545865827891   -5.87830764704494   -2.67409721537442
O         5.29927074658529   -2.25607676746660   -2.53157786918562
O        -0.29455129148091   -4.04741127768740   -4.09822522842911
N         3.93453472112588   -2.59098535023388   -4.34967066741891
N         3.98534619694475   -4.12819745727130   -2.75117582777864
N         1.69691491647341   -3.29706027896441   -4.96667829478385
N         1.73814402333069   -4.82009840870686   -3.35126158058824
C         4.48482364799333   -2.90244337069401   -3.12704984883062
C         0.90294926700812   -4.03927039545679   -4.12046089017097
C         3.09050774189305   -3.63466448450621   -4.86497937428978
H         3.46973538387838   -3.98212453530777   -5.84112480992643
C         3.11864636642522   -4.70809124877145   -3.73986670936118
H         3.50608313487940   -5.69241849658546   -4.05345710229164
C         4.39924528660491   -1.45859159843822   -5.09818941948100
H         4.63362090298329   -1.76792234385156   -6.12615225454102
H         5.29606609579955   -1.09535633237067   -4.58028322114870
C         1.12297296036741   -2.46398957075949   -5.98455744323960
H         0.05043201057244   -2.69642478142741   -5.99921979376668
H         1.59040114390547   -2.69057442839382   -6.95302736891878
O         4.53839023077542    0.97404730939285   -3.59769173513302
O        -0.94641915943540   -0.70550837238443   -5.09008222975566
N         2.74870140436614    1.71644093146668   -4.84042869712135
N         3.47418701661163   -0.36294536468555   -5.13387966432798
N         0.51982047448594    1.03080199050207   -5.44735995933092
N         1.23554602083898   -1.05607254566998   -5.72288113160452
C         3.67502837879337    0.79127111579781   -4.40993610814697
C         0.14493727312225   -0.29317941620633   -5.36613472966745
C         1.88478291708728    1.19633288572958   -5.86740817255568
H         1.93731208214947    1.82685902049256   -6.77083200868394
C         2.38402920912729   -0.26173995637372   -6.06241088232735
H         2.72801509771982   -0.50396541182261   -7.08206203679715
C         2.95165976556135    3.11969768076889   -4.61426840043530
H         3.12430664615076    3.61929723134277   -5.58396649769534
H         3.83497828463588    3.21017115575865   -3.97012969586805
C        -0.46442902880024    2.07128718470298   -5.53479498701297
H        -1.44091787179222    1.59320871350563   -5.38783500182439
H        -0.40667741919939    2.54040904668578   -6.53280102765900
O         3.10601302941806    4.46975709591777   -2.11281770871082
O        -2.40913239952080    2.73587328446910   -3.56664087881284
N         1.03526466956736    5.34823640670478   -2.59664162679264
N         1.87723633967655    3.77692301663733   -3.92867912534304
N        -1.19741536231961    4.65621937064209   -3.19747434756234
N        -0.34976764795805    3.08585898417307   -4.52791289635682
C         2.11375427443667    4.51248962294729   -2.78435570371718
C        -1.42842582112021    3.40519879956055   -3.72700138605884
C         0.04793356090864    5.22304944160589   -3.63372242955629
H        -0.12447121865953    6.20022228765744   -4.11693043640229
C         0.63767308316644    4.12893458511291   -4.56569843895761
H         0.81681600934301    4.45416054682264   -5.60505101173980
C         1.09700994716871    6.46727571561225   -1.69885183901330
H         2.09605846968378    6.45230040897063   -1.24492309526013
H         0.93983476851246    7.39662475952194   -2.27103842545634
C        -2.25899972144916    5.43166676048911   -2.62056418349121
H        -2.36925274821116    6.36986486663788   -3.18893454591656
H        -3.16924093143229    4.82230959229295   -2.69045031269811
O         1.73756248693686    6.30655944673870    1.05794161203743
O        -3.91150680804259    4.54633179648109   -0.49219059346589
N        -0.49016516464761    6.65461714504173    1.49823744029467
N         0.16054627135186    6.40875653733571   -0.61367723343565
N        -2.73111392899115    5.96126019301503    0.88165008520806
N        -2.08262505639684    5.73059637511230   -1.23002794995469
C         0.60208738231306    6.41811365685657    0.69365500395703
C        -3.00373123284952    5.30209639910344   -0.29718226666691
C        -1.68319005502299    6.93449615356500    0.74815684853454
H        -2.06431968546668    7.93898242216212    1.00403333336132
C        -1.22706004268944    6.77084982218152   -0.72886594309540
H        -1.33281309559369    7.68138905208922   -1.34491280661942
C        -0.33576558022625    6.90445199712606    2.90387464232755
H        -0.82110268534777    7.85692078188763    3.16279104780768
H         0.74493805888324    6.94864140000896    3.09007251070626
C        -3.62168192049591    5.87372528810788    2.00308522627573
H        -3.91351903851043    6.88470779844630    2.32285461847259
H        -4.49272200356293    5.30237891733875    1.65687254403453
N         4.95255347744502    0.91103036106530    0.41307343484435
C         3.63537951644551    1.07436221186708    0.60756117839940
C         3.40633293039055    2.16049280490525    1.64253083478550
C         4.81994808509269    2.56056489330307    1.96661223081872
C         5.30051138963347    3.51100824196823    2.83819878011138
H         4.62592426530959    4.11213558815884    3.42729010539599
C         6.67583568160416    3.67683868959451    2.93817484425154
H         7.07775404070505    4.41622308212613    3.61386316171598
C         7.54069096489729    2.90400715216941    2.17875937121099
H         8.60647403018712    3.05019063979048    2.27125115455069
C         7.06516877237528    1.94389733836111    1.29878180203131
H         7.75595816361065    1.35444984211863    0.71665859230865
C         5.69338227203388    1.78255623412750    1.20322288596068
C         5.53560906081458   -0.04185058682644   -0.49094099309629
H         6.61706776111604    0.02791206483265   -0.44092447907820
H         5.24471378045086   -1.05820754594039   -0.22093491878955
H         5.22579674775150    0.15931461500517   -1.51758398072206
C         2.65683213014274    3.36597651624252    1.06366027485996
H         3.15459938495068    3.73282758701628    0.16898743930429
H         1.63312227991094    3.11481480407527    0.80218449202759
H         2.63432277269694    4.16636466650876    1.79763670381396
C         2.72439675976253    1.62426827891699    2.90696601186035
H         3.25375988747092    0.75497032091610    3.29052820098916
H         2.72421288907346    2.39359857723961    3.67398452442243
H         1.69483287984598    1.33616774344926    2.71653154116196
C         2.68709080911745    0.32707957007582   -0.07550551971763
H         3.05404161065935   -0.39939928393204   -0.78808484041521
C         1.31357615776592    0.42909016298898    0.07641782279111
H         0.93375895406676    1.14181342939636    0.78557869349578
C         0.40110270277912   -0.34093524453937   -0.62943822416154
H         0.82237279696113   -1.04512548652977   -1.33617706840753
N        -1.80731551441283   -1.09565902751565   -1.20582007459102
C        -0.98098827288393   -0.29510274641809   -0.51693546789226
C        -1.80728706772560    0.63639338948736    0.36054815450651
C        -3.21144226457641    0.21751178794759    0.00715151651530
C        -4.42701355303833    0.68343686378973    0.45443968030961
H        -4.49400103886263    1.47689959093039    1.18150344656132
C        -5.57554257248347    0.09796194171582   -0.06331488446355
H        -6.54157394262346    0.44434969570370    0.26975612815019
C        -5.50166149985627   -0.92030026274589   -1.00182125728707
H        -6.41133156243299   -1.35390025628495   -1.38976410629043
C        -4.28046995503777   -1.39526095951303   -1.45561422487562
H        -4.22912838872028   -2.18285562135802   -2.18960305030105
C        -3.14215754915553   -0.81075832748843   -0.93120830374708
C        -1.45416720320864   -2.13865659855711   -2.12575348376801
H        -1.62739297367749   -1.82114423762858   -3.15666447007796
H        -0.41128717216128   -2.41678899246919   -2.01533185011223
H        -2.05005794098241   -3.02697402458932   -1.91945523955109
C        -1.57916363390225    0.38934242515208    1.85711240941628
H        -1.76994079720390   -0.65603997712362    2.09092561681471
H        -0.56918110719403    0.64063175377962    2.17035626326919
H        -2.28657921548674    0.99413561733364    2.41845826825909
C        -1.62199439745573    2.11233626970099   -0.01254683652484
H        -1.85152822153948    2.25722098891907   -1.06610893505155
H        -2.32237612293005    2.70703937932080    0.56815664144503
H        -0.61150729877156    2.46426261862227    0.17840426914891
200
 -360.83116034495896
O         1.13531910556203    3.59953227236645    4.19074809336355
O        -4.39153982979169    2.33693279182204    2.42252412176436
N        -0.98946257201153    3.38222103534510    5.04217357211598
N        -0.68392367347714    4.62179130478774    3.22160922591735
N        -3.24961299933596    2.89945277223789    4.33560200100905
N        -2.92699077771602    4.11126960962287    2.50171697045266
C        -0.04101855282095    3.82351060834259    4.14376101174460
C        -3.59980839813346    3.02041672920759    3.00922097404149
C        -2.30346380141307    3.89188294847653    4.76040285947893
H        -2.69483410548585    4.44244281494907    5.63253292509550
C        -2.09145177582968    4.75097475532978    3.48379555365290
H        -2.36822191676295    5.81330589518187    3.59142570967454
C        -0.62530381339281    2.73207388720614    6.26993902190767
H        -1.13306419346659    3.22940551524629    7.10842981182910
H         0.46509891694337    2.81909314731242    6.36039899471786
C        -3.93105488508924    2.00621074264261    5.22711210450502
H        -4.20276997427350    2.54719267784514    6.14398515713005
H        -4.82439400759656    1.65366083641904    4.69609455789678
O         1.26684989358802    0.61530691880396    6.17140806171763
O        -4.37065322661746   -0.61784226749263    4.24539283413850
N        -0.48524799984148   -0.84715461650787    6.44691190049204
N        -0.91580274252383    1.32616669156497    6.29653656226528
N        -2.73988599699439   -1.33680572244495    5.69562264454225
N        -3.17724095007455    0.83407494426590    5.56741257996285
C         0.09452588413930    0.39011343938690    6.27087746199308
C        -3.51453625874031   -0.39738330299564    5.05417350819096
C        -1.89639443754237   -0.76837013100404    6.71136145317035
H        -2.12518135972890   -1.22087926634225    7.69132169610580
C        -2.19678497887944    0.75461749431590    6.61502221889124
H        -2.59382745429648    1.20413600461677    7.54114120700331
C         0.31613537720700   -2.02938486396020    6.59438395984760
H         1.35433365778262   -1.68501702516051    6.68492597652911
H         0.00083829403270   -2.57783266874250    7.49306136177737
C        -2.97690353222959   -2.73906267806894    5.50870396873702
H        -3.91878610048915   -2.81944154143366    4.95113038146093
H        -3.05232811943120   -3.23345375171025    6.48705130388598
O         2.35523465332210   -2.40555138283132    4.62483528370185
O        -3.18440417123579   -3.54274980459231    2.77263155738755
N         1.08508821019397   -4.13221676670627    3.78992103145446
N         0.27385211348986   -2.91086302112100    5.46119028208840
N        -1.15841441390764   -4.60207526206733    3.04190462795182
N        -1.97551231268884   -3.39836856268695    4.72130169342081
C         1.34957318455181   -3.05738854680855    4.61174655765411
C        -2.21121966253522   -3.79906670903254    3.42496266208995
C        -0.17593077723380   -4.75799561909968    4.08200582842259
H        -0.03156107069615   -5.82597377706002    4.31752638682801
C        -0.74158239513286   -3.90593134288506    5.25121281741109
H        -0.92882620480761   -4.46296994319526    6.18485626368270
C         2.13859336015069   -4.77796814598486    3.05979917872691
H         2.28639263139801   -5.79582779118704    3.46125248241963
H         3.03926870895148   -4.16911544013805    3.20712543258298
C        -1.29534854150064   -5.51596712163680    1.94320966313387
H        -1.25424924189482   -6.55039640898363    2.32774335443789
H        -2.27036164114933   -5.31254424764420    1.48341542941501
O         3.72291342085137   -3.56996866917313    1.02076397306603
O        -1.79510291925344   -4.87453870248288   -0.78471750244008
N         2.62268616755777   -4.93638164283328   -0.46787980325277
N         1.92193940858531   -4.85685217065970    1.64426745285766
N         0.38712456380899   -5.47438026263991   -1.19823733453147
N        -0.31563260928402   -5.35611889405728    0.90872900574620
C         2.84904785882693   -4.34634315914908    0.75740376597973
C        -0.69880481942753   -5.17662819656343   -0.40536492643498
C         1.53746212815996   -5.87786443032933   -0.43818497064324
H         1.88396585135715   -6.87248998045858   -0.76768352601101
C         1.04170916854102   -5.81336431283050    1.03266625196280
H         1.07750306699551   -6.77353405356289    1.57561692121545
C         3.62033089307737   -4.91940037210938   -1.50080843621924
H         3.91678940772916   -5.95623418942813   -1.73127780063318
H         4.47173848328613   -4.34769875689416   -1.10964556212631
C         0.25049966433856   -5.70905790577580   -2.60753938125126
H         0.58801554431795   -6.73349974552206   -2.83611578379588
H        -0.81344991423518   -5.58551904922967   -2.84647074961622
O         4.78997890202077   -2.58562402059813   -2.60743164917153
O        -0.90515045086924   -3.89328979497099   -4.45131979623593
N         3.48350071861990   -2.93084870240813   -4.46659811549380
N         3.21238953364038   -4.25743207206976   -2.70538222539303
N         1.22226087869270   -3.43450766931741   -5.18756600919228
N         0.95959952342007   -4.77508904537226   -3.43353500533301
C         3.91762035467788   -3.17138789832961   -3.18131935324053
C         0.28374465339611   -4.00100805985998   -4.35405519288518
C         2.55217217974860   -3.91788528655820   -4.93580073471443
H         2.95072037458602   -4.41592661794606   -5.83750338816444
C         2.36925813448824   -4.85211787697725   -3.70681449734015
H         2.66642611555427   -5.90158853489583   -3.88085191143076
C         4.13836557112600   -1.96878128581637   -5.30567485088660
H         4.43793615894921   -2.44636955592543   -6.24994357696603
H         5.01480350328688   -1.62020659159508   -4.74429102292443
C         0.82481170364170   -2.72265278790073   -6.36971041766492
H        -0.26560542922590   -2.82774935222406   -6.43734595860920
H         1.31958489087992   -3.16236759086002   -7.24824232740710
O         4.43514279804980    0.63798212094922   -4.17752696770189
O        -1.06519208923706   -0.60643723705595   -5.99818835142910
N         2.89802122976859    1.36246820408244   -5.72664362385392
N         3.34575211984294   -0.80797541665888   -5.59481865128517
N         0.65125847887248    0.85492175041402   -6.45865636502428
N         1.09874370910321   -1.31530468123866   -6.32801424939450
C         3.63886965339179    0.42132083079098   -5.04618565884403
C         0.09173179641978   -0.38078470774358   -6.21059773801700
C         2.05892498824721    0.78687304504281   -6.74176417140233
H         2.27458148991643    1.24576893948018   -7.72119003879832
C         2.37229184863963   -0.73171521437169   -6.64965566777330
H         2.77489187552128   -1.17849643780596   -7.57414556004862
C         3.16238686481440    2.76658369165390   -5.59623272966248
H         3.28061636322313    3.20689747766088   -6.59726128757801
H         4.08722161754984    2.86009582667806   -5.01236618758650
C        -0.15577270726976    2.02276839270076   -6.66644948844887
H        -1.19692231688116    1.67924026469985   -6.71696717099427
H         0.14597431225036    2.50906069673180   -7.60594197411408
O         3.44672836374255    3.92019693317527   -3.01635221233321
O        -2.25143735270680    2.64658826201778   -4.85663259817120
N         1.35025550333545    4.82614791054136   -3.29105176255372
N         2.15710370852355    3.48676665703313   -4.86878584350238
N        -0.90619617124467    4.30744011935802   -4.00602826788362
N        -0.10059701942159    2.97566268777252   -5.59383059823636
C         2.43118543060089    4.04322791695080   -3.63836255625520
C        -1.20336652758411    3.22425147294928   -4.80722400448497
C         0.36250284813600    4.90199225472794   -4.33215709795034
H         0.22093177241413    5.95091261746137   -4.64776256615900
C         0.92830459315121    3.96637623597238   -5.43716808541310
H         1.12620463640127    4.46254498347789   -6.40386433979720
C         1.43648950707557    5.74367356459840   -2.19304661148728
H         2.43790642813432    5.61406102398092   -1.76291997288330
H         1.29671164768548    6.77351710475662   -2.56076639411905
C        -1.94234392756159    4.98030336675005   -3.27687383846669
H        -2.03207791875686    6.01830682686553   -3.63762589542240
H        -2.86640384016156    4.41946459960790   -3.46640328078141
O         2.02023015474035    4.84200070430739    0.45976571212387
O        -3.53437461515075    3.64519418083786   -1.30692142001364
N        -0.15510137698570    5.36902475182363    0.98752978955431
N         0.49711160343246    5.49188134078539   -1.13712714829736
N        -2.39979272915359    4.87390939595628    0.27141070481243
N        -1.75255884043026    4.99397001030833   -1.85375445132746
C         0.91538074203860    5.17462491170399    0.13705409585496
C        -2.65259928654254    4.39680452536789   -0.99910836581561
C        -1.32903158754474    5.83232901058058    0.30033363323708
H        -1.67717923764682    6.78711901265106    0.73058902967025
C        -0.87490644403125    5.91374219071640   -1.18315488381555
H        -0.95251465772711    6.91634836038301   -1.63777619634153
C         0.05220757789570    5.53675891989728    2.39675372232698
H        -0.20917820270572    6.57093099087862    2.68198663686951
H         1.11547448495310    5.34066746263974    2.58282601674185
C        -3.38434804879112    4.76473719762618    1.30792523848413
H        -3.75264007538586    5.77297950043966    1.56747023242853
H        -4.19665556701914    4.14832669912090    0.90347634453967
N        -4.30906148004216   -0.88070213185943   -0.08303098814946
C        -3.03534314134118   -0.64732357937402   -0.43360392151152
C        -2.90510150509746   -0.71293649361539   -1.94427318170943
C        -4.32140166141926   -1.01938707243113   -2.34846177628315
C        -4.87180124302953   -1.20299280045691   -3.59620194980879
H        -4.26370116604385   -1.13412486552521   -4.48443263209475
C        -6.23038311340829   -1.47902526880661   -3.68158197265460
H        -6.68582281192458   -1.62685821572925   -4.64878344758770
C        -7.00945126632665   -1.56716413278966   -2.53829651929707
H        -8.06361537449140   -1.78320198867161   -2.62725766805450
C        -6.46276425047479   -1.38307169629853   -1.27738444160185
H        -7.08831208869413   -1.45617753392405   -0.40165402368473
C        -5.10832235405201   -1.10748373550148   -1.19791280257060
C        -4.79840780520026   -0.89731808663619    1.26814043295086
H        -5.86164606957809   -1.11278132420572    1.26376036310433
H        -4.29452645060231   -1.66893253441230    1.85230011505668
H        -4.64695138816271    0.07154621519251    1.74670596279331
C        -2.48293950385844    0.62907896790742   -2.55347803060877
H        -3.13717997706779    1.42821996377026   -2.21233146074326
H        -1.46261946660296    0.88947441620811   -2.28755393723906
H        -2.54802464231376    0.57003320157261   -3.63621781353319
C        -1.98821555904824   -1.85393785344513   -2.40105944483001
H        -2.28943258769474   -2.79469789147747   -1.94574312388084
H        -2.05120002784141   -1.95844346607891   -3.48051800901399
H        -0.95132019756785   -1.66669543955909   -2.13776938224430
C        -2.04241689086668   -0.39523194238896    0.50166948842050
H        -2.33601314233964   -0.39535313237277    1.54283383475576
C        -0.70930348871179   -0.14682348223634    0.21569548443085
H        -0.40719995866447   -0.14049721198440   -0.81557303174042
C         0.25569529309558    0.09326136793619    1.18213027916770
H        -0.09176188908366    0.07929279958220    2.20784981609582
N         2.48938602474852    0.56631865802200    1.94306917514690
C         1.60284092576586    0.34247932623073    0.96218285362834
C         2.32027525455886    0.40969914119240   -0.38044917064876
C         3.73635242753711    0.69831784815172    0.04660490156315
C         4.88153806721641    0.87192873344942   -0.69709787888091
H         4.86937559166615    0.81074524141203   -1.77365369383267
C         6.06378889778466    1.13008263071955   -0.01463350830023
H         6.97634303980122    1.26974709895358   -0.57314758616307
C         6.09099734474228    1.21096233674427    1.36958568880076
H         7.02487332445265    1.41312327052611    1.87251269138674
C         4.94092667662625    1.03708737789133    2.12469998352544
H         4.96646189338766    1.10021206331346    3.20032500685109
C         3.76893746959804    0.77997133475518    1.43724244070392
C         2.25539910403206    0.60670650128285    3.35795718414972
H         2.85179906900242   -0.15625189848637    3.86039536492251
H         2.51624210960565    1.58927153257081    3.75401926515322
H         1.21247343618993    0.42079797887396    3.58666485607238
C         2.29487685386275   -0.92706252331497   -1.13150592589010
H         2.71807671440752   -1.70884548428187   -0.50440566556321
H         1.29086570329919   -1.21928068348847   -1.42719340398985
H         2.91506023917961   -0.83520187808239   -2.01922253377911
C         1.82199059809873    1.56859571053753   -1.25303828678995
H         1.90311936868669    2.50502492255692   -0.70501623140901
H         2.45819812185563    1.63826484519272   -2.13158255501486
H         0.79074429314213    1.43510466743359   -1.56935374522020
200
 -360.83054979441636
O         1.99571898797208    3.76944225020005    4.02013896268800
O        -3.25440411221890    2.00314669232805    1.89433512695488
N        -0.06895902513522    3.11366235959300    4.79167187472544
N         0.03617864844004    4.62411901202736    3.16621021038391
N        -2.17223416954031    2.35512054083466    3.89348069675682
N        -2.13371760630189    3.95973515925274    2.35046465058384
C         0.79923669577020    3.81346284440228    3.97855380868304
C        -2.58382449401995    2.68431949456572    2.61634603196463
C        -1.44645290608420    3.42041878836648    4.53216738285633
H        -1.95341366996137    3.72930124257717    5.46235040335679
C        -1.37338303483518    4.51549575088066    3.43330977562350
H        -1.78492954788658    5.49602358243142    3.72752284270759
C         0.38518041731671    2.42803206693018    5.96440426014142
H        -0.12384229782421    2.84344067473339    6.84919763518526
H         1.46817962274438    2.59340922303736    6.02282830540993
C        -2.80784648613314    1.29128803819811    4.61533660671968
H        -3.32745603594626    1.70803474069831    5.49503559959944
H        -3.52342076467886    0.82780493175683    3.92436192394823
O         2.41382490997697    0.43093317893538    5.82946533536461
O        -2.89107993817151   -1.43534152439273    3.80887328843316
N         0.76490023403062   -1.11541874619382    6.24216263195655
N         0.19145547005263    1.00614416314337    5.93618549116282
N        -1.41385982422075   -1.86861176134387    5.51491144896913
N        -1.92065984151029    0.24578074035909    5.04334777121297
C         1.25773697306023    0.13860028987001    5.96117895214492
C        -2.14813050076384   -1.06199670429510    4.67269206992524
C        -0.65509759323379   -1.11971830866801    6.47498146714495
H        -0.87333392533692   -1.47518291337384    7.49619077719407
C        -1.06170376388107    0.35345207839369    6.19409592648002
H        -1.58991113501221    0.85366031420424    7.02333699349295
C         1.63573020260466   -2.21844203499517    6.52705603224771
H         2.65353457933223   -1.80779635153469    6.53855060056895
H         1.37401930901824   -2.65299196158084    7.50271676117602
C        -1.62224505578709   -3.28817361056648    5.58242739512221
H        -2.54337298230179   -3.50449543008484    5.02642676329443
H        -1.71795222564411   -3.58620952373289    6.63615204868520
O         3.63261165631620   -2.73064412775552    4.56280445194226
O        -1.87914920894719   -4.82506994188008    3.20469894335316
N         2.50146546953474   -4.66679481796478    4.06181806674622
N         1.61509033842980   -3.25224906082639    5.53029396011765
N         0.29447139934038   -5.50662405603015    3.51959181998775
N        -0.59292869895920   -4.06227828288486    4.95054989777988
C         2.68455819300226   -3.45507120356925    4.68706426432362
C        -0.84306345818299   -4.78466823036686    3.80450923096265
C         1.31964207516265   -5.35138064065353    4.51449279517104
H         1.58872433462963   -6.33274903022558    4.94091698989083
C         0.69127641335777   -4.35342885131318    5.52734005277657
H         0.56927872445035   -4.74972495433483    6.54980657223653
C         3.57728625942406   -5.29903649818054    3.34943594021321
H         3.73554253433118   -6.30932207710002    3.75679763085615
H         4.46504081870595   -4.67117756716064    3.49853165546299
C         0.31612520734048   -6.47991267646828    2.46489823941289
H         0.64222839027381   -7.45063433452639    2.86611312627612
H        -0.71174416299023   -6.53558524201248    2.08450971192124
O         5.02988295365879   -3.89684423117901    1.33891556737883
O        -0.52948795479170   -5.54830451371537   -0.10480042233938
N         3.92748260877755   -5.19351335649856   -0.21157593901330
N         3.37525382020212   -5.37878919133786    1.93312865399839
N         1.65617515194380   -5.78251069892487   -0.78361698094434
N         1.15192368938522   -6.12426935551153    1.35380271112214
C         4.19598458111200   -4.70640596436621    1.05016388813010
C         0.62468455512946   -5.77017088636755    0.12980760040299
C         2.90658892570844   -6.20425044099767   -0.20893988263082
H         3.27107569089090   -7.11745515928497   -0.70953269103204
C         2.56364382873611   -6.37947053586348    1.29561447565760
H         2.78809488712185   -7.37713174796685    1.71018997081759
C         4.83800918910467   -4.98577484811097   -1.30157239586676
H         5.17368348609855   -5.96529373570696   -1.68079804190911
H         5.68362495866320   -4.41084464272537   -0.90367588186690
C         1.39019250634562   -5.78547336187888   -2.19376701804733
H         1.72329430801692   -6.74454667211215   -2.62565099786796
H         0.30489898257074   -5.66535521528368   -2.30307018980377
O         5.78838239970677   -2.46642106022757   -2.22001550991082
O         0.04941873014070   -3.64788203418101   -3.51227241548995
N         4.34681791328873   -2.68705140994999   -3.99998308318124
N         4.30315680224281   -4.21277845460251   -2.38457944858991
N         2.05196477842189   -3.19514218896833   -4.55073105159861
N         2.00150939586895   -4.70700460320890   -2.91563262358858
C         4.90215999572655   -3.03816878893967   -2.78818910301157
C         1.22945527475771   -3.81501245812432   -3.63358565684244
C         3.40827328058590   -3.66294862511130   -4.48396889953456
H         3.72914151976799   -4.04766197535903   -5.46754442080726
C         3.37165452450797   -4.72491573713501   -3.35043570921306
H         3.66168734726382   -5.74361544102435   -3.66136902738282
C         4.94273217737436   -1.67666590160491   -4.82710038194457
H         5.27758756579136   -2.13070047101604   -5.77446669480790
H         5.79519651881822   -1.27974862744734   -4.26142261052350
C         1.51127904994142   -2.51593785319042   -5.69372699482678
H         0.41855949092263   -2.59051741225309   -5.62152299129415
H         1.87882777377901   -3.00610517861989   -6.61061519807399
O         5.29627142894003    1.01560669725427   -3.96091456448056
O        -0.37029160110851   -0.39658218541149   -5.63067924786513
N         3.61272262747531    1.59109567015299   -5.41376497240916
N         4.08429431430091   -0.56256143344306   -5.11554079150354
N         1.36613065780093    1.02549908658617   -6.12495014674048
N         1.81241698073553   -1.11532009772269   -5.74266767750572
C         4.41988557122534    0.71552261492827   -4.72207255047784
C         0.79707984017780   -0.18341281640797   -5.78935989819478
C         2.77526816706659    0.93032462357304   -6.37837719006733
H         3.00394662824348    1.29789039552421   -7.39402621673908
C         3.08252492146371   -0.57537359692864   -6.14708344859596
H         3.45948916624365   -1.10939288458431   -7.03682235659736
C         3.86302559233635    3.00576308882829   -5.39774978649561
H         3.97195992417661    3.36959560423864   -6.43000432899992
H         4.79090407007677    3.14870488786312   -4.82927447607514
C         0.55964546902821    2.17305949825737   -6.42206132362985
H        -0.47852990206560    1.81829167474169   -6.45805098626951
H         0.86683930602148    2.59773605711464   -7.38868329004926
O         4.08198057563352    4.26124646089891   -2.84811455709998
O        -1.48209336781776    2.81203876582070   -4.53778736211858
N         2.01177570535184    5.18757857103359   -3.23522746086197
N         2.85356297783020    3.77413481731368   -4.72784894876830
N        -0.23087440384251    4.65501310563429   -3.96792247828931
N         0.60720629731557    3.19590012655230   -5.41668895804672
C         3.09015916903772    4.37520255018393   -3.51111237004597
C        -0.48023182043252    3.46408098790034   -4.61445827756769
C         1.04795247811442    5.21492229601541   -4.30388253446771
H         0.92663539570861    6.24423714953456   -4.68212952512697
C         1.62530777498081    4.20675272830873   -5.33549800126348
H         1.82353433554641    4.62992531968184   -6.33497273795076
C         2.03972091783123    6.12894032121629   -2.15248980660733
H         3.03923018659771    6.05596115196949   -1.70469384632223
H         1.85621882776571    7.14169411122816   -2.54438092878539
C        -1.27487034116266    5.37330324855600   -3.29488356120482
H        -1.30291761156645    6.40725558809223   -3.66997553951658
H        -2.21297919067324    4.84796165188525   -3.51572000926663
O         2.66806363587127    5.35056143838897    0.51000347001471
O        -2.95092414052011    4.02140577196539   -1.43495810420938
N         0.44679273257222    5.64385428265152    1.01858307579858
N         1.10159499144359    5.84806616279128   -1.10012442808106
N        -1.77099104552353    5.06763497217599    0.24002375265385
N        -1.15025427676917    5.38307328424383   -1.86730134840199
C         1.53756816880079    5.56600736167794    0.17728202948162
C        -2.05092008958463    4.71821182610554   -1.06409161576406
C        -0.74461525383750    6.07030787068417    0.33885800159476
H        -1.14682588549524    6.98381881620750    0.81137258986748
C        -0.27922393485583    6.25413797083789   -1.13242023496595
H        -0.36197325826974    7.28617616596446   -1.51655578580381
C         0.62112759323997    5.71565054694571    2.44079029185135
H         0.20017214845703    6.66535011231031    2.81088890675057
H         1.70140392917697    5.66858047444645    2.62798209476366
C        -2.69260783427806    4.75095844737166    1.29160419244414
H        -3.10179095752925    5.68105474622689    1.71972819748785
H        -3.48704561092086    4.15253667047953    0.82767372925261
N        -1.41992348763870   -1.62798648795848    0.16073989457704
C        -0.38223601147749   -0.78632006459904    0.05723387738583
C        -0.59769953693349    0.12483520285451   -1.14567527214612
C        -1.95288192049409   -0.32950905505809   -1.62646784418082
C        -2.72936441332020    0.11362272574364   -2.67305339962879
H        -2.41136971362339    0.92306356881364   -3.31075925495183
C        -3.95012752394472   -0.51462273693067   -2.88563906821035
H        -4.57847494871091   -0.18480466778549   -3.69827513847749
C        -4.37380623144437   -1.55466959098136   -2.07229302066539
H        -5.32805380638914   -2.02336469120019   -2.26113184753812
C        -3.59651017551728   -2.00691446546526   -1.01674447500515
H        -3.93258568397007   -2.81135175056339   -0.38302731001848
C        -2.38245470342091   -1.37735064787002   -0.81361725229407
C        -1.57979270034958   -2.70009828481228    1.10132894124957
H        -1.92707557934081   -3.59263390736021    0.58126743720259
H        -0.62949639991360   -2.94246184151114    1.56864993210828
H        -2.30283670425377   -2.43405541735760    1.87535151970807
C        -0.66593224267651    1.60172372129474   -0.73948196393728
H        -1.45639487776019    1.74344537491287   -0.00520864659678
H         0.27255454989590    1.95391947090362   -0.31757804126817
H        -0.91134501132181    2.19501532076235   -1.61670677275976
C         0.41642892803089   -0.11133611956234   -2.27391317726494
H         0.45368567985961   -1.17006428353412   -2.52262411931615
H         0.07926045977461    0.42838980883388   -3.15535131025565
H         1.41640830513335    0.22843050204650   -2.01758415386961
C         0.67145221232568   -0.75608512397590    0.96138732254262
H         0.59050006476084   -1.37023992763229    1.84959315651725
C         1.84127726751489   -0.02584728097428    0.82230999762179
H         1.96426412927850    0.55066221049426   -0.07611246929228
C         2.87184666237242   -0.00477685325156    1.74963953332300
H         2.71766714393265   -0.52430790456732    2.68569987756995
N         5.05147483960359    0.64438784157477    2.50089251454479
C         4.10141885265188    0.60627547957109    1.55383001299850
C         4.62909032031648    1.24511581689707    0.28157859029525
C         6.02276919167980    1.62656238483625    0.69948905873504
C         7.02855410955536    2.24110745212014   -0.01072853650939
H         6.87891123514564    2.53284601194794   -1.03820043508235
C         8.23976927926705    2.47049495649007    0.62884488258948
H         9.04557936409450    2.94873791555114    0.09343849020113
C         8.42769167118211    2.09055311529172    1.94878399632047
H         9.37742486493913    2.27787665447203    2.42692105515711
C         7.41954096557268    1.47095758290620    2.67149622005579
H         7.58990605139775    1.18216833864504    3.69678831992928
C         6.21450879255449    1.24341756563144    2.02881058926044
C         4.90068526755025    0.13272950713014    3.83513454106863
H         5.80474310321988    0.33377514672463    4.40094037829472
H         4.06078260984493    0.61117950718644    4.34033193225187
H         4.72883962869629   -0.94447922452818    3.82057911854651
C         4.70406924965495    0.22555344058038   -0.86233902295454
H         5.33762309572128   -0.61393066952263   -0.58561683099171
H         3.72213362274843   -0.16467127127728   -1.11457690562521
H         5.12949393482630    0.69825086549575   -1.74299710667096
C         3.86058486848531    2.50655434951640   -0.12743325409798
H         3.78542552473385    3.19935822506921    0.70686079420676
H         4.38608542460625    3.00377982128348   -0.93796766683259
H         2.85666168692144    2.28132220708374   -0.47363764105441
200
 -360.83054706576246
O         1.70109727180810    3.97654587498727    3.23431904172237
O        -4.10012274953607    2.95634731931149    2.26191299764116
N        -0.21192458719625    3.45459592895122    4.40452336446695
N        -0.28669319040396    5.07894144869851    2.88918404639873
N        -2.53945123710552    3.00114598015078    3.95143821755621
N        -2.65107478226588    4.71891166768694    2.54609056149776
C         0.53646198304342    4.13280159082713    3.46550734174323
C        -3.19134209992986    3.48436757805080    2.83778614717841
C        -1.56798493791682    3.92466599394134    4.47526098637475
H        -1.82264731193910    4.20432148125327    5.51170509399943
C        -1.60719860121771    5.09662461535644    3.45678453734161
H        -1.82320888744401    6.08600514684463    3.89488971398992
C         0.41476766909040    2.68037904738514    5.43827458940315
H         0.13445373625670    3.09820398159446    6.41971344033706
H         1.49768036122495    2.75436770172954    5.27804686428651
C        -3.08161446950196    1.90705792447504    4.70509505646632
H        -3.38033596665195    2.26584405390653    5.70491336759701
H        -3.95369815446613    1.54839985381398    4.14390215710334
O         2.24548863137318    0.53634289021256    5.05301353490228
O        -3.43807613912456   -0.70103890416244    3.61850208421474
N         0.52288497665385   -0.89332358127198    5.58603931581243
N         0.10047960293950    1.28162438050272    5.40833322449818
N        -1.77932861823963   -1.38993617901803    5.05642902839664
N        -2.19462532806680    0.78907636168457    4.85244380866561
C         1.09070321161192    0.32878239271278    5.29523708605580
C        -2.56267531199930   -0.46365083682703    4.40099417489566
C        -0.85688445254923   -0.78519962513639    5.97627118692343
H        -1.00153494907257   -1.19747566004065    6.98986989574617
C        -1.15428596584749    0.73395972773237    5.84295872633505
H        -1.48539745459393    1.22406864576050    6.77494951820941
C         1.33435691156295   -2.04911398725549    5.84335436178889
H         2.37498771847271   -1.73425896459995    5.69430311252554
H         1.17078791052392   -2.38628198286038    6.88033115947385
C        -2.15339959043680   -2.77436878347549    5.11433552711788
H        -3.08973825782982   -2.87538673606023    4.55052917841219
H        -2.29636867963965   -3.06416147772860    6.16862388624576
O         3.17485119932534   -3.11077847243466    3.94433623205900
O        -2.66226186805900   -4.44789279367097    2.88434586084186
N         1.71087270760256   -4.85751401854949    3.66017512053644
N         1.10478903495236   -3.14763573056324    4.94783229340016
N        -0.61510717335455   -5.41815209474459    3.27223022052101
N        -1.21654310610021   -3.66405006011211    4.49321996261642
C         2.11337398903322   -3.63167587971557    4.14225048869595
C        -1.61502163784972   -4.48992161138738    3.46291462259363
C         0.45713381090001   -5.28870554625042    4.21713896302003
H         0.59278554204801   -6.23537433784466    4.76896172481910
C         0.02128517335855   -4.08195644631174    5.09408641686719
H        -0.13284200947297   -4.32135966751054    6.16086361619213
C         2.62469835151179   -5.71853099593436    2.96200720949676
H         2.65862548399426   -6.69827894471841    3.46065312566492
H         3.60341192218283   -5.22321565683609    2.99899143026696
C        -0.78995524710375   -6.53146708381293    2.38559622461526
H        -0.54601733605762   -7.46421953736663    2.91431933083878
H        -1.84316434761993   -6.51592496204451    2.07651272847801
O         4.00880898268477   -4.59845212734409    0.73321494833321
O        -1.74895426791218   -5.93522430544829   -0.23035546966354
N         2.65247182585212   -5.86997858701989   -0.62203903986722
N         2.31447052166422   -5.90404157590902    1.57345881979734
N         0.34465516354634   -6.48156258255758   -1.00786362674666
N        -0.01068240480971   -6.44781987283554    1.18363927242559
C         3.08668576011170   -5.34807449896947    0.57763819666037
C        -0.60363731531763   -6.23065134586652   -0.04091329690716
C         1.61707781736602   -6.85600873487173   -0.45725586644970
H         1.94231969070384   -7.82489003333984   -0.87282240451038
C         1.36222399921865   -6.85810780107040    1.07541028525053
H         1.50891274352748   -7.83460416974877    1.56756379739763
C         3.39754696179056   -5.68196884430606   -1.83418965727053
H         3.66030297220117   -6.66448573005716   -2.25703239001631
H         4.29885870036985   -5.11871048122646   -1.55993315660129
C        -0.01731379211567   -6.64052353516753   -2.38710665568214
H         0.38302226520850   -7.59576305070575   -2.75864988466609
H        -1.11409497522181   -6.62964779869140   -2.42904196339055
O         4.16179165459391   -3.10954451025693   -2.77510443014139
O        -1.65706893031895   -4.69925826822357   -3.66720894783066
N         2.56116971112018   -3.33632267337674   -4.40801931985654
N         2.71808620410631   -4.90016524137705   -2.83071484750789
N         0.23861457713303   -3.94036748116284   -4.72698193704750
N         0.42486266598223   -5.57201495124995   -3.23375896924372
C         3.24224661912224   -3.70070382317787   -3.26484391542421
C        -0.47215385390923   -4.71691851841231   -3.83661699109248
C         1.61808288827796   -4.33400897264370   -4.83032361383855
H         1.84561479875509   -4.66151048535063   -5.86019291411022
C         1.75610079948856   -5.44509624185738   -3.75274544713236
H         2.10850539262690   -6.41862133821475   -4.13699409243069
C         3.06584151221374   -2.30316485853568   -5.26598012806241
H         3.26258024705234   -2.72441385771223   -6.26566330867858
H         3.99319590053293   -1.93838156091434   -4.80634251950139
C        -0.44369775275021   -3.12908429706541   -5.69238998888891
H        -1.51392201278282   -3.23232408596187   -5.47214141184462
H        -0.21561567804766   -3.49045922793546   -6.70865276815700
O         3.60741848667101    0.36842827402759   -4.40684903968151
O        -2.15409950829660   -1.01338380361907   -4.78532566172282
N         1.72957912972491    0.99897593779782   -5.57521085879996
N         2.20227432728605   -1.16401956228417   -5.39430646650949
N        -0.61260554250972    0.44301384979604   -5.67615896715518
N        -0.13219431550725   -1.73015790198464   -5.61635404791695
C         2.61972924685020    0.09714135207337   -5.02819272572545
C        -1.08599119132387   -0.79340948690854   -5.28097921475257
C         0.67482347678881    0.36418195603474   -6.31306164700462
H         0.62396866107552    0.77024929105767   -7.33786773829999
C         1.02865693423163   -1.14564307467555   -6.22572715969725
H         1.23743270595108   -1.62987897389479   -7.19494115995601
C         2.04028703207278    2.39371425126739   -5.67460530438125
H         2.03604098352225    2.69352775654604   -6.73536828328284
H         3.03764327078123    2.52304528410917   -5.23612289986075
C        -1.50912447872785    1.54983774934289   -5.84322702420274
H        -2.49677348225356    1.20540390737558   -5.51125799923320
H        -1.53395464300834    1.84083006326463   -6.90738378664256
O         2.69913357317189    3.96515781734952   -3.39042550368796
O        -3.12381497279331    2.69767519839172   -3.79875274256348
N         0.64745486658882    4.97181587365552   -3.63010652229837
N         1.15754087925823    3.25453819413926   -4.93980855484493
N        -1.71368015705149    4.51107822928858   -3.86053589782394
N        -1.19146672050592    2.70276868163774   -5.04725450747452
C         1.61942452350231    4.03810342691193   -3.90863811450195
C        -2.11858799020878    3.23159481224254   -4.17540100418238
C        -0.48753683384986    4.87810629902490   -4.50915054075427
H        -0.61715360744296    5.82107548673298   -5.06679883253653
C        -0.15254309792022    3.63994784887073   -5.38616800443744
H        -0.14564241857502    3.83099332799235   -6.47261304566490
C         0.88951270185139    6.06621638896544   -2.73569895482438
H         1.94717989482688    5.99883537389355   -2.45029286258233
H         0.67855668155122    7.01549139922204   -3.24930105076116
C        -2.58466783747908    5.44380843657778   -3.20115868484767
H        -2.57872375295318    6.39306639066899   -3.75572797483320
H        -3.58727420827979    4.99758242301929   -3.19465930741224
O         1.85425803697658    5.35452666716779   -0.15396159692279
O        -4.10316718859611    4.65126496488258   -0.93270307408230
N        -0.17437477766395    6.03608040173315    0.68170620206418
N         0.12662551562312    6.00800005740736   -1.52036090773231
N        -2.56071299828138    5.75194099917467    0.37029773890852
N        -2.25396669686814    5.68386546963824   -1.82599532239115
C         0.72741282444601    5.73407489855714   -0.31189687513659
C        -3.08332925437621    5.26701894323399   -0.80802779813355
C        -1.40373402538658    6.58046643650416    0.17000217031057
H        -1.57767477170710    7.58591864952102    0.58963944860025
C        -1.19780525064907    6.54632336092279   -1.37057040550957
H        -1.26688644124238    7.52933711869635   -1.86679749759935
C         0.23892622666751    6.11889135957324    2.05516326927922
H        -0.05188715622662    7.09928713476913    2.46149513088750
H         1.32968918407762    5.99741475750283    2.06206746960257
C        -3.26853437652457    5.61647702198321    1.61177853003380
H        -3.38155486272959    6.60454392675556    2.08088940113811
H        -4.24543340482013    5.18628638019627    1.35697076220841
N         4.26544536421463    1.89431480690046   -0.03983240935986
C         3.24431439651994    1.03079645085718    0.07544339623921
C         3.73257408780255   -0.24397020048467    0.74008220285041
C         5.18494555519075    0.07749082946262    0.96349619684687
C         6.18622527277678   -0.67477633899688    1.53381655111558
H         5.98583344196015   -1.66635736752694    1.90772565270124
C         7.45784802574785   -0.12268671894863    1.61701469130502
H         8.26055674679023   -0.69174337617157    2.06040083490187
C         7.70945252250508    1.15337217404258    1.13721360402925
H         8.70514134765912    1.56403289453685    1.21257702516296
C         6.70651166930312    1.91784842166218    0.56069917005166
H         6.92598734528788    2.90886963018457    0.19558676038117
C         5.44084977794182    1.36243519742095    0.47962626695196
C         4.16922540808177    3.20484906191354   -0.62140512721906
H         5.14866251307968    3.67244189440234   -0.61707446022566
H         3.81611067974147    3.14613622718941   -1.65180911043168
H         3.48010330165596    3.83131477162278   -0.05337390536453
C         3.04625969526002   -0.46063863660721    2.09504016104627
H         3.21254499009758    0.39236228133684    2.74884686290301
H         1.97383113900239   -0.59244177029079    1.98352223975394
H         3.45769458816440   -1.34406121492149    2.57495242597609
C         3.62307905562071   -1.47870230302744   -0.16117735105134
H         4.10672234849257   -1.29994136787330   -1.11818780150567
H         4.11378539377147   -2.32128367654126    0.31814152715675
H         2.59167667239794   -1.75941216317032   -0.35001546135989
C         1.95036013698137    1.34622532236708   -0.31159367132154
H         1.76807363080264    2.35305860623074   -0.66217174938696
C         0.87076761161741    0.47787974023887   -0.25579334153617
H         1.06113320298855   -0.54059888160434    0.02943329782179
C        -0.44137129699876    0.83704764805081   -0.52176518103202
H        -0.61507050867534    1.87962739854212   -0.75777364052634
N        -2.80658452126698    0.41602586347834   -0.60933360316459
C        -1.54155224214473   -0.01000315659770   -0.49050557659314
C        -1.53622309484555   -1.53054811408604   -0.38074643440774
C        -3.00438675328989   -1.84624071137881   -0.51940053017137
C        -3.66746558473169   -3.05258106068918   -0.52366332827369
H        -3.14146252046275   -3.98880902444895   -0.42585240859555
C        -5.04957715243283   -3.03219575655028   -0.66334345292043
H        -5.59227891886527   -3.96453388611557   -0.67163419811863
C        -5.74078404738978   -1.83705623585960   -0.79260161679700
H        -6.81497944837324   -1.85244885272404   -0.90062949991421
C        -5.07985055613580   -0.61797527086453   -0.78641109957544
H        -5.62056828027337    0.30828401031417   -0.89246579926270
C        -3.70467319454079   -0.64763285028887   -0.64557543171279
C        -3.26791756576360    1.77389179914242   -0.66562284010452
H        -4.11558072393572    1.90017344541609    0.00778959733067
H        -2.48776329395563    2.45669787468943   -0.34182743329839
H        -3.57598256017590    2.03708446996617   -1.67979844378859
C        -0.76109544755263   -2.18330577970917   -1.53172471243958
H        -1.18961435942589   -1.87567265712506   -2.48347588782752
H         0.29300343206706   -1.91592305523915   -1.51857780046636
H        -0.85931840284629   -3.26301181820214   -1.45192336725116
C        -1.06112032034989   -2.03865450322420    0.98777395809130
H        -1.61504885930416   -1.54017717119890    1.78058717188393
H        -1.27249837158246   -3.10325443877194    1.04936477073842
H         0.00278681013498   -1.88435540036592    1.14676623355581
200
 -360.83054290167553
O         1.47258019701622    4.46215515623630    3.82945701839884
O        -4.04195830405141    2.72972041359012    2.23103539531446
N        -0.54564643653588    3.81629348092790    4.72579993002660
N        -0.52933358263446    5.30025677289916    3.07180444687035
N        -2.78264795901128    3.14868942768961    4.11067089598796
N        -2.76000387317600    4.62672221823637    2.44419025456422
C         0.27561130566096    4.50135872787625    3.85615768725135
C        -3.27245900970613    3.40958058408341    2.84811442522544
C        -1.92695353668552    4.19389340144494    4.59980159612265
H        -2.30743381734704    4.58107482624203    5.56088487562566
C        -1.91602475292814    5.22806727054170    3.44017632950682
H        -2.29440785973789    6.22935353334457    3.70988416161860
C        -0.01127220934120    3.10978365399674    5.85495854839969
H        -0.39342488420449    3.56357250205721    6.78425913606128
H         1.07967465856771    3.20981151370924    5.79114789959178
C        -3.41398325300823    2.18548695592466    4.96743914289349
H        -3.77251548657297    2.69406003250790    5.87780690454729
H        -4.25227258976113    1.75732777595266    4.40283940269306
O         1.87040244666291    0.98623976718258    5.58108567196085
O        -3.87358398682842   -0.54292050392478    4.34732840636221
N         0.18072783967541   -0.44545763713069    6.19128256610677
N        -0.29720385809560    1.70284952870144    5.86488071734318
N        -2.12340545712943   -1.05167423201125    5.74721278881362
N        -2.57492167424227    1.08158153809280    5.33134829086590
C         0.71716650493950    0.76983058054696    5.82729292078630
C        -2.95377741141818   -0.21132476868196    5.03822216361550
C        -1.19826822222989   -0.34719256504060    6.58796070213710
H        -1.31540725400421   -0.67198559978800    7.63662380875487
C        -1.53977081698794    1.14631779237892    6.32757906240862
H        -1.89646636472617    1.69764523756643    7.21507079505906
C         1.02201283191268   -1.57553945251928    6.47323317423889
H         2.05653530339710   -1.21570998680763    6.40295864000443
H         0.80241623673239   -1.95217998614582    7.48305671351088
C        -2.35516462334467   -2.46562421193497    5.79353622466332
H        -3.32844392945397   -2.63330105052204    5.31434112458191
H        -2.36581667230713   -2.80242342940452    6.84019824728747
O         2.92285894379363   -2.32281703199599    4.48739812109189
O        -2.77680160678674   -3.76847132975287    3.29400902404587
N         1.57285334527577   -4.12385392184544    4.00989279416816
N         0.90116133374916   -2.64869351919514    5.52892141177018
N        -0.72171059706137   -4.75780488980605    3.58284620404897
N        -1.39758968126525   -3.23854838212685    5.05492974512452
C         1.90941153939724   -2.94451550334020    4.63803965633882
C        -1.74659824688117   -3.89071177994022    3.89288917017009
C         0.35985194840344   -4.70188386013523    4.52575009699294
H         0.56017469558404   -5.70591068545105    4.93704968374839
C        -0.12242492532386   -3.65631765339189    5.56916531954487
H        -0.23395728528395   -4.04478990259652    6.59585899994500
C         2.51400314751869   -4.82956172094606    3.18761202752754
H         2.65563787277296   -5.84678421510201    3.58550817457841
H         3.45000752443117   -4.25769635282580    3.22881593612156
C        -0.89397759599601   -5.80066495640051    2.61264281406365
H        -0.62396865417801   -6.76611274669512    3.06639906330915
H        -1.95103139338227   -5.78586117479302    2.31713096237368
O         3.84979174935190   -3.58085451142589    1.00793773486698
O        -1.93952385494101   -5.20598822945393    0.03390328131665
N         2.51465609470101   -4.81798097902126   -0.39427596890097
N         2.14575848997252   -4.90802039501532    1.80047126906855
N         0.20246516870472   -5.42245683276127   -0.77623922136052
N        -0.14108456367277   -5.60774697264776    1.40842678741157
C         2.93150291151234   -4.32863973190431    0.82662220855206
C        -0.76547952251416   -5.36632305933482    0.20408024430617
C         1.48851144571821   -5.81542876078343   -0.26698377970243
H         1.81420004854005   -6.75952160675623   -0.73838554372022
C         1.25515193776815   -5.90517176970557    1.26684352797677
H         1.48045143502527   -6.89108503864839    1.71041526397770
C         3.33155156471538   -4.66198207766038   -1.56363973991755
H         3.60885405168944   -5.65763374898358   -1.94826320087273
H         4.22259726759056   -4.10202762981461   -1.25250649095715
C        -0.16450238914506   -5.46332744629615   -2.16142441152048
H         0.14178094497893   -6.42794579097927   -2.59872573305289
H        -1.25593260890055   -5.35156463286694   -2.18839011641263
O         4.23139208493825   -2.16158973347794   -2.61527994739057
O        -1.56305864056524   -3.23026585650030   -3.29807041103740
N         2.70203161560900   -2.45897404712896   -4.30652187203467
N         2.72243929351685   -3.90023771544470   -2.61646607368094
N         0.33393940614530   -2.84002130589594   -4.53951639734093
N         0.38730420860850   -4.40024545618602   -2.95200877316027
C         3.31334322066456   -2.75514676941083   -3.10531791083281
C        -0.41319054745058   -3.45117464520384   -3.55070864666532
C         1.66102271251657   -3.38580641107144   -4.64646757088052
H         1.82833829530648   -3.79855379962928   -5.65605361960768
C         1.71433303349138   -4.42876654744620   -3.49696296692398
H         1.97812107836047   -5.45279457420804   -3.81177695987237
C         3.27219822041454   -1.52759052304897   -5.23335326998240
H         3.46383466270294   -2.03799015871757   -6.19095966373757
H         4.20867961716672   -1.17405525489866   -4.78428453831936
C        -0.30794030930588   -2.11612831245854   -5.59819316586799
H        -1.38001180736699   -2.10409417730456   -5.36389776366487
H        -0.12278290192953   -2.63134162388377   -6.55622315152147
O         3.87544556384876    1.14825234260063   -4.45935818946262
O        -1.96540045778292    0.17162886629678   -5.26969164170056
N         2.09251304505326    1.80735678457720   -5.75065758111489
N         2.47150905136257   -0.36126381602733   -5.47501738065381
N        -0.25245293955478    1.40506102608368   -6.17802741061994
N         0.09789429880488   -0.74296960429470   -5.71527074988765
C         2.91217654398679    0.89384238186869   -5.12770118921840
C        -0.83469349289816    0.27015074027493   -5.65601464697785
C         1.10359903411500    1.18895196653139   -6.59353141185231
H         1.23859862932859    1.51077671800713   -7.64000140549606
C         1.32657125495311   -0.32797740738015   -6.34144104513767
H         1.51670931279507   -0.92471946116402   -7.24952550248181
C         2.39251695414333    3.20951585207782   -5.74723809927804
H         2.44219189441252    3.57954028110149   -6.78168934701950
H         3.36331900777965    3.31124395840712   -5.24529450062144
C        -1.02212422275755    2.56943262706067   -6.51643785523467
H        -2.08007056092412    2.28220236713910   -6.46536116556895
H        -0.75020523276213    2.89590107510143   -7.53024415620319
O         2.79513321624925    4.36489308696501   -3.17629826338251
O        -2.99334378513886    3.56407591995656   -4.72518842431170
N         0.83207209545565    5.51514808226647   -3.49734160106778
N         1.45422034732966    4.00588936041751   -5.00681007813610
N        -1.48738238894973    5.19187438763700   -4.11643370800387
N        -0.86912072603752    3.66110155384844   -5.59822859659125
C         1.79966880457128    4.58818392514530   -3.80747733856717
C        -1.90667021109500    4.06422165091074   -4.78704084060291
C        -0.17724166464870    5.62599648111882   -4.51668534310269
H        -0.21834772419669    6.65967379268317   -4.90021368164920
C         0.25129304588021    4.56093078206755   -5.56487314358460
H         0.44994198794477    4.96059469135626   -6.57390086310793
C         1.04773165339585    6.49121823560827   -2.46518222633070
H         2.07847697816219    6.35463250862180   -2.11380297220641
H         0.90446023100061    7.49837138413567   -2.88577842579659
C        -2.39205143151700    5.95606246721138   -3.30547374798067
H        -2.39575084734191    7.00272039750095   -3.64349195480272
H        -3.37911426643264    5.49522433297954   -3.43844528821024
O         1.87027283060754    5.71671016713997    0.14973860907757
O        -3.79219341053191    4.48396915644465   -1.28921752886716
N        -0.26567523277916    6.21083592649552    0.85212691216957
N         0.20702214199167    6.32638214291070   -1.31648943269046
N        -2.53279116363879    5.62746728990516    0.25987421278606
N        -2.10057035358079    5.91603463702919   -1.90095187958646
C         0.73516368345514    6.02327797803543   -0.07764168394141
C        -2.90147525686869    5.23510940552693   -1.00867888363706
C        -1.50258588914722    6.63290914945996    0.25630976209689
H        -1.86480891182741    7.55639455675581    0.73936744039714
C        -1.15606605015676    6.77941185437087   -1.25052805770857
H        -1.23947761190167    7.80498052804394   -1.64898671850953
C         0.02736636351083    6.33658419861881    2.25150010730960
H        -0.33019198283211    7.31749816190783    2.60623780136833
H         1.11671030972335    6.25716250034349    2.35612939200866
C        -3.38352688827105    5.36805125212563    1.38621356230592
H        -3.75873059421725    6.32475239067838    1.78776225985540
H        -4.21073285471893    4.75165312156156    1.01202944783857
N         4.48640986306307    1.83014768974495   -0.29647350792677
C         3.30565097202343    1.34806539733164    0.12137626722979
C         3.41991935213954    0.91730567046980    1.57281308384661
C         4.85659726734768    1.25196196519096    1.86730248554091
C         5.58619484311823    1.10532962791934    3.02489802541907
H         5.13327140578366    0.69548382971842    3.91378247515910
C         6.91730607364090    1.50130540499908    3.01814942196370
H         7.51128486786229    1.39746845387442    3.91320489924495
C         7.49409107514183    2.02958825018791    1.87351397406193
H         8.53120015428419    2.32936475719064    1.88932277792599
C         6.76546257948488    2.18327758453716    0.70393747865147
H         7.23514615251485    2.59912926672188   -0.17360420019392
C         5.43855325575243    1.78805720476923    0.71639700152972
C         4.74706742503860    2.32899945731290   -1.61861956775500
H         5.78623401575380    2.63404083505490   -1.68876637494987
H         4.55878973966405    1.55851724316308   -2.36744842873206
H         4.11446354096489    3.18975271640279   -1.83953818716930
C         2.50478525791875    1.75659387278605    2.47385454977479
H         2.74452040434643    2.81353864682060    2.38384329612194
H         1.45870753237090    1.62713119687411    2.21104134039901
H         2.64333928700957    1.46164607194564    3.51014027738974
C         3.20184113974184   -0.58584562930236    1.77820846380866
H         3.83420911407777   -1.16189962688360    1.10739502346889
H         3.45637921526501   -0.85221406487567    2.80019720414928
H         2.17052793818328   -0.87841113780376    1.60754622218886
C         2.17390026794013    1.33926786525598   -0.68017770972311
H         2.24894609382102    1.80667701823937   -1.65265812515632
C         0.94899323266494    0.80133519063561   -0.31599904884746
H         0.89181483305214    0.27241203566587    0.61764647637140
C        -0.21435153199307    0.91423423447618   -1.06093978498580
H        -0.14986150619327    1.49889732596159   -1.97016444833509
N        -2.57719109364437    0.63434046931436   -1.40048721815898
C        -1.44716185462497    0.36533558233665   -0.73246149703210
C        -1.74440971884366   -0.65673373224744    0.35891736628188
C        -3.20700066716003   -0.93489573198563    0.11801155247707
C        -4.07622084076419   -1.78952624146730    0.75739642408985
H        -3.75631688067442   -2.41674902590953    1.57411051225721
C        -5.39243870509002   -1.82660836443074    0.31414302817413
H        -6.09269324805235   -2.48982851125861    0.79754661646820
C        -5.81930618487126   -1.02856189503008   -0.73634746514526
H        -6.84808705595969   -1.07983899195969   -1.06010027689088
C        -4.95008868298327   -0.16298927065237   -1.38319976692223
H        -5.28454958658095    0.45165618425363   -2.20292053416728
C        -3.64271484139415   -0.13149476172337   -0.93462126999484
C        -2.76075066549472    1.59809658247453   -2.44814441660083
H        -3.66451304047913    2.17664213624603   -2.25718001194973
H        -1.92677727591237    2.29349052807688   -2.47741570284287
H        -2.85090897188652    1.10524235198871   -3.41852646242842
C        -0.93774550171707   -1.94667889160534    0.16699385579683
H        -1.14576818659820   -2.36603318410184   -0.81545029028964
H         0.13275694971401   -1.77681485097193    0.25661690445247
H        -1.25111473594295   -2.67053759770163    0.91511428731393
C        -1.59033273092638   -0.09180574171300    1.77818423606166
H        -2.16087352492260    0.82995875816551    1.87350687066109
H        -2.00037985145826   -0.81389024151395    2.47995885843531
H        -0.55451107880740    0.10290661341583    2.04319433409449
200
 -360.83053343628092
O         0.51048940959589    4.17467720425701    4.31430531752853
O        -5.05397931925657    2.39240448613894    2.71546680319932
N        -1.49650140545018    3.45969419598432    5.17721588299557
N        -1.50801278334634    4.96698276456036    3.54878238904641
N        -3.73294766482719    2.76416821915771    4.55841002083217
N        -3.74271922915606    4.26740115067132    2.92190754139420
C        -0.68729655968319    4.18229838256818    4.32804926795846
C        -4.25419428566067    3.05331815210749    3.31679696956604
C        -2.88540196280353    3.81128674073757    5.06092075640878
H        -3.26815438102278    4.17898465867127    6.02825004862297
C        -2.89384663718941    4.86439874561663    3.91710889749134
H        -3.28540773152636    5.85474365002886    4.20564370445298
C        -0.94223804773093    2.62618935087479    6.20492222709616
H        -1.37153196059693    2.90294909238913    7.17849207014437
H         0.14031098996062    2.80564418951313    6.18623692041293
C        -4.27644847674673    1.70572458645291    5.36215535939696
H        -4.52246423640759    2.09739975407464    6.35989956322321
H        -5.17666085715952    1.34820006675598    4.84587936695967
O         0.99684375052779    0.73543425619473    5.28611378137928
O        -4.65571351703409   -0.87424414646383    4.21006182678989
N        -0.52887665516846   -0.91160558575897    5.78807983932048
N        -1.13702477434799    1.21935469725829    5.98857025111931
N        -2.82088561136707   -1.56880615848949    5.40813371725106
N        -3.41169718799045    0.56932617706682    5.49348082001080
C        -0.09863007074416    0.38765167801081    5.62735378541532
C        -3.72417072856172   -0.64760914886142    4.93184445461499
C        -1.86609843018192   -0.99121443423807    6.31402374079759
H        -1.87080353543049   -1.53568867793303    7.27348268445453
C        -2.30411748788601    0.49658097939629    6.40787473956491
H        -2.61734576662334    0.82622600474043    7.41302598463000
C         0.41416231743742   -1.99280066975770    5.85865896011019
H         1.39997748290897   -1.56052718753759    5.64562391652050
H         0.38934526810045   -2.42863314861168    6.87228841352530
C        -3.06394778788833   -2.97867112760798    5.28808428163423
H        -4.01530410640967   -3.08693874236538    4.75254639022139
H        -3.12963320220390   -3.41984304380645    6.29673221044074
O         2.17889345463226   -2.73609057286670    3.75046916099036
O        -3.46574854639343   -4.31290207766909    2.79440858065186
N         0.90788907143690   -4.64017948461915    3.52381714327359
N         0.20460583112233   -3.03147893622912    4.89258242727524
N        -1.38832390092737   -5.25284173110857    3.10560496892141
N        -2.08259790513283   -3.68896892854056    4.52327703546079
C         1.20485964137483   -3.38438125537234    4.00760121308782
C        -2.42728579628935   -4.39242089068139    3.38636403853274
C        -0.31613222365242   -5.16635330852724    4.05945633737785
H        -0.13826325983553   -6.15030861829542    4.52611473217960
C        -0.79291806404427   -4.05694186495675    5.03657669184728
H        -0.87371868993934   -4.37167681604638    6.09117373312492
C         1.90101463021320   -5.45070991237250    2.87769896699445
H         2.00674195512246   -6.39719036664142    3.43280924459888
H         2.83881423033658   -4.88059296363677    2.89483476171691
C        -1.54388006924667   -6.34100959481876    2.18290865871341
H        -1.37329776527199   -7.29245174736626    2.71258621094902
H        -2.57222495227250   -6.28308077310821    1.80407486174588
O         3.50399654486637   -4.67565404993571    0.67340663239975
O        -2.35173369121273   -5.95178899867621   -0.50927248895700
N         2.14757530420218   -5.97902744472463   -0.64775816093738
N         1.63138749232484   -5.72780635246805    1.49700608430716
N        -0.18677117565492   -6.42327567175629   -1.12685818741937
N        -0.68292949335050   -6.27413778801075    1.03746639086804
C         2.53185057612335   -5.35726406004160    0.52031150264991
C        -1.20608167038497   -6.16696736101087   -0.23412210072722
C         1.02210277585807   -6.85167246794243   -0.47366667044505
H         1.28332377552500   -7.87620531752138   -0.79274644366133
C         0.68611849077742   -6.70926634119619    1.03712249292912
H         0.78912961971013   -7.64140332615868    1.62048646562256
C         2.98054373205408   -5.95240702156121   -1.81421696268687
H         3.18238864119781   -6.98153707184023   -2.14718399536748
H         3.90754577688962   -5.44548743342701   -1.51648536449937
C        -0.46925153687212   -6.64438633296692   -2.51810712934209
H        -0.12780550812564   -7.65073278118170   -2.80702652011852
H        -1.55737862176463   -6.55216328612780   -2.62900017457123
O         3.83371067605389   -3.38651747264319   -2.72545217592975
O        -1.84878464104861   -4.66000525321208   -4.04113083418833
N         2.45717705010061   -3.69751513912909   -4.54036464644058
N         2.43322752882626   -5.20072678397518   -2.90670456481600
N         0.15568479200513   -4.21399866102127   -5.07429308464937
N         0.11442546993175   -5.67445703624728   -3.40057335576092
C         2.99284686613440   -4.00803751877166   -3.31000820240223
C        -0.66439314604125   -4.81328877149098   -4.14316033420645
C         1.51381777332490   -4.67788191471828   -5.00361466299892
H         1.83070818718630   -5.08072829479208   -5.98051640914880
C         1.48108598097191   -5.71733219119189   -3.84943495533377
H         1.75409023508497   -6.74465182173002   -4.14458626449999
C         3.01837119913437   -2.66298416823278   -5.36111788901141
H         3.23208350452677   -3.06727877602866   -6.36123719218701
H         3.93940797491486   -2.33396794166437   -4.86265771328227
C        -0.37088707439252   -3.41849191584913   -6.14629026839237
H        -1.46142153918826   -3.53898429938718   -6.11873137451978
H         0.04208652271392   -3.77762484467644   -7.10043620516925
O         3.47820258234316   -0.12532548946604   -4.16516806038022
O        -2.29810431031127   -1.40361663215530   -5.61765791242784
N         1.66218501868148    0.65350885689200   -5.34352211144862
N         2.18939495266635   -1.49917058626363   -5.48151531592444
N        -0.63283467240221    0.15234282022643   -5.93377000550070
N        -0.11930445886030   -2.01045923791100   -6.01459135389765
C         2.54213481658988   -0.30615219829295   -4.88927823453045
C        -1.14933209193908   -1.11972810392523   -5.80882589484936
C         0.74928554959799    0.14784755190956   -6.33245145216033
H         0.87240951424709    0.69682958595305   -7.28257592572290
C         1.10289383171281   -1.36383476794319   -6.40923147796085
H         1.41169910054178   -1.71517367209195   -7.40948712833278
C         1.93351691078776    2.04535542162695   -5.13305060721094
H         2.06805747085902    2.54714713166324   -6.10554803366448
H         2.85501269383375    2.09032622685030   -4.53835211729044
C        -1.49715011898407    1.29133781752366   -6.06396612416649
H        -2.52492637612866    0.91217587550508   -5.99947619127261
H        -1.31714094406881    1.77526621175632   -7.03817560252146
O         2.17619164235540    3.12394858868977   -2.49461045257207
O        -3.47090165418341    2.03435318897366   -4.13756064654125
N         0.19491863556985    4.22142128908490   -2.89345536124200
N         0.92295480298889    2.73684864266846   -4.38485526254877
N        -2.08138261842978    3.76774123034639   -3.54718062432891
N        -1.35764763113889    2.26585460114012   -5.01881180829328
C         1.20565607100403    3.32097607097949   -3.16852651136017
C        -2.42020319343415    2.60581703785529   -4.20874550815703
C        -0.79455539336190    4.27497165219891   -3.93488444043209
H        -0.88782555595269    5.30369549880721   -4.32393497854439
C        -0.29221796003745    3.23041939560787   -4.96957069651705
H        -0.09552655953597    3.63521489144753   -5.97737055329123
C         0.39700667249746    5.27557745770179   -1.94182748996352
H         1.38834277008261    5.11523953300940   -1.49941031263730
H         0.35395538970617    6.24760683963102   -2.46260805207105
C        -3.07138570435489    4.55046299009613   -2.86612728229301
H        -3.16895630554344    5.52989421918446   -3.36441043757186
H        -4.00958103924533    3.98532408928202   -2.93110667000485
O         1.00846280313153    4.96469185695759    0.82276707513126
O        -4.59866897050174    3.55031525253340   -0.66613534618426
N        -1.15148369928541    5.62242993491764    1.25686230442786
N        -0.53666542732178    5.28110420747949   -0.85204105745045
N        -3.40978356470532    5.00766769268070    0.65542182257711
N        -2.81091031744738    4.75879034892543   -1.46985742449642
C        -0.09917118035499    5.23571561389423    0.45389482273863
C        -3.69967759692607    4.32578072273410   -0.50813321494164
C        -2.33236556361113    5.94608479375089    0.50582316966105
H        -2.67492321245641    6.96497904875553    0.75482440191980
C        -1.89308877415110    5.74615560471291   -0.97061507226921
H        -1.93438348887368    6.65694546713409   -1.59195967082957
C        -0.96779370018653    5.94228629168352    2.64438084102397
H        -1.41557476909581    6.92493763827508    2.85129160361035
H         0.11445310049291    5.95543399430703    2.82622502711146
C        -4.28455788064561    4.96536855757820    1.78941188195294
H        -4.54883931185247    5.99029511843102    2.08839189810793
H        -5.17340590099267    4.40514209431948    1.47230606031168
N        -5.30608717548846   -0.94118589362862    0.07964356612631
C        -4.00060458075383   -1.00595546814371   -0.22515911642957
C        -3.82173761922979   -1.77496241644682   -1.52167617189661
C        -5.24654073373731   -2.11637599813995   -1.86167522641348
C        -5.76429797162513   -2.81365464051712   -2.92899812744832
H        -5.11580034320529   -3.21882571381561   -3.68958500862570
C        -7.14136274374858   -2.97912673735826   -3.00043097627493
H        -7.57307197380980   -3.52136248321385   -3.82765924745496
C        -7.97004456148811   -2.45398919646261   -2.02098274814247
H        -9.03811206923714   -2.59235551055006   -2.09692366481912
C        -7.45616395358008   -1.75149537252283   -0.94153746312593
H        -8.12141343067540   -1.35123666353279   -0.19263489714319
C        -6.08265266445622   -1.59067814860091   -0.87419517147303
C        -5.84752219164946   -0.28275913426466    1.23651686575802
H        -6.92377337146475   -0.42117542809386    1.25693091088430
H        -5.42600195394871   -0.70017961867263    2.15194032514643
H        -5.63278213166470    0.78654606791939    1.21056339875774
C        -3.24058293280024   -0.88255875112544   -2.62557809821339
H        -3.85837613473773    0.00093346344704   -2.77010226511065
H        -2.23443249068717   -0.55111000543234   -2.38633179321316
H        -3.21108522404712   -1.43432349615161   -3.56065072032468
C        -3.01963035236317   -3.06945456006436   -1.34822499691091
H        -3.45873595937029   -3.69026743273433   -0.57133643351741
H        -3.02818706795515   -3.62836936464338   -2.27995802549122
H        -1.98469317838117   -2.87771977876537   -1.08316088972741
C        -3.02109068921033   -0.39279463159945    0.54193827384828
H        -3.34819593011346    0.18945560221113    1.39276416453136
C        -1.65970604152450   -0.44877559877125    0.28511925704263
H        -1.32750546469387   -1.06367642417041   -0.53105537360146
C        -0.69759343284796    0.25262414890807    0.99497507419101
H        -1.06097571436439    0.89341524619224    1.78876500756114
N         1.54556631627824    1.02029166475905    1.39422613313750
C         0.67155738532109    0.22259897795729    0.76471190259887
C         1.43339836752093   -0.70972763533008   -0.17063627394105
C         2.86084031851937   -0.30627921244541    0.09996165088243
C         4.04282825931773   -0.78283840235998   -0.42026317980869
H         4.06169955784378   -1.58190526543885   -1.14415981589305
C         5.22542496309248   -0.20165411336356    0.01972552848081
H         6.16550928946110   -0.55788356869912   -0.37182571168697
C         5.21763813666297    0.82513292384993    0.95167640358449
H         6.15270858808616    1.25691492738570    1.27579576300588
C         4.03078053780944    1.31085139506741    1.47926686650502
H         4.02984930161506    2.10580472883032    2.20699102158090
C         2.85861054457329    0.72784957999267    1.03442694751446
C         1.25432098140657    2.08130819917369    2.31561968234086
H         1.50934116867164    1.78796340364001    3.33617305369208
H         1.82737195551655    2.96828269447254    2.04579681472813
H         0.20210804488439    2.34658269015241    2.27522558795202
C         1.24118268406797   -2.18291674552223    0.20985950762486
H         1.56167297887121   -2.34131722850238    1.23763470184652
H         0.20540991140647   -2.49965217812294    0.11268524727432
H         1.86636743728382   -2.79504287196615   -0.43519115701415
C         1.13266821612233   -0.45880305993980   -1.65477012926477
H         1.24408645212481    0.59962876799745   -1.88189720754379
H         1.85911900195833   -1.00758161167101   -2.24900445881777
H         0.13435319718919   -0.77977581128338   -1.94009297870733
200
 -360.83051981492059
O         1.75462278109146    4.31207685141451    3.57336696950790
O        -3.91528598534402    2.62046318414388    2.74748613010713
N        -0.17463665919389    3.85536557444457    4.73718157978752
N        -0.28128903285475    5.20645322985021    2.97622399472815
N        -2.48726227225867    3.21822295614898    4.44736324737288
N        -2.55061272708410    4.46725814915284    2.60999937395745
C         0.57238402382071    4.42582571288151    3.72678936489377
C        -3.06998475872578    3.33747430243011    3.20349365186747
C        -1.55039432956520    4.27085334333898    4.72374848288827
H        -1.80878800978580    4.77169302186714    5.67238491537745
C        -1.63280793763070    5.17483439674410    3.46328258412328
H        -1.99579322237192    6.19943290593439    3.65244596141582
C         0.44687117793314    3.18141631497001    5.83832124010407
H         0.11817106165056    3.63921109727335    6.78334961853709
H         1.52925323404393    3.29807742607018    5.69928904309927
C        -2.99199392152329    2.30918132719732    5.43692850372689
H        -3.15037308546353    2.85275658624870    6.37960683155633
H        -3.93736817238006    1.90998351564890    5.04792596903154
O         2.28699809945406    1.10180183312543    5.22868617580366
O        -3.55070275413087   -0.39081670990333    4.73040081358339
N         0.73116965007636   -0.38028011490066    6.04267477511687
N         0.18807014933984    1.76908167612884    5.88369538901956
N        -1.60444790381024   -0.97579514848073    5.80444177822286
N        -2.15053081529348    1.17056005033962    5.67370554007740
C         1.19049029060209    0.85698115697500    5.64846273985821
C        -2.54475235173124   -0.09825452499482    5.31118470189720
C        -0.59442904482424   -0.32831772306754    6.59642662396121
H        -0.59437545358449   -0.73561347723397    7.62178834941997
C        -0.97112178814464    1.17655740233120    6.49521886479413
H        -1.18245387354951    1.66485469614803    7.46172240125052
C         1.62682850829368   -1.49238251738500    6.19529396898385
H         2.64492502731695   -1.09838922195113    6.08170283828630
H         1.48404568814442   -1.93741183930252    7.19071348726873
C        -1.77814606806872   -2.39533061891337    5.69266071157282
H        -2.78058514874250   -2.54222232990822    5.27081406302161
H        -1.69627892840107   -2.85854665540755    6.68629201432688
O         3.47346774929135   -2.12408080080283    4.11891440360812
O        -2.28392689506187   -3.29676784080362    3.02527024706659
N         2.10681555825318   -3.89009359565628    3.57619053156845
N         1.47687821603362   -2.50432932676446    5.19064534696402
N        -0.22143684059967   -4.31377111573180    3.09301685518543
N        -0.84933055073476   -3.03256449655505    4.80086227798237
C         2.46003622387917   -2.75091160945143    4.26022557341378
C        -1.23446721890987   -3.50733397696794    3.56527229732646
C         0.86263861937017   -4.44707434877923    4.03062088504994
H         0.99781423514229   -5.50433089447595    4.31503950847426
C         0.44594181085178   -3.50749006164880    5.19602054207907
H         0.39020144412960   -3.99152269435142    6.18577898098082
C         3.05595872393951   -4.59006042653766    2.75794524357436
H         3.18618234315392   -5.61211947645639    3.15024875260401
H         3.99483387171249   -4.02583132824780    2.81961945697780
C        -0.46527903532038   -5.24692670208910    2.02848388668307
H        -0.36523170379623   -6.27445826571529    2.41843672839700
H        -1.48920318660133   -5.06150019269715    1.67996609954982
O         4.42499689215508   -3.34457344189301    0.57842228062589
O        -1.26786807241015   -4.53161238502955   -0.60688449971298
N         3.12761714329297   -4.64078500862788   -0.81268124288935
N         2.70966535145094   -4.65669656617759    1.36960620499621
N         0.82779419326968   -5.18807801991410   -1.29204712698364
N         0.38929149811060   -5.08787962112164    0.88802321668720
C         3.51568548862744   -4.10278189072099    0.39530644140925
C        -0.14539168246500   -4.87481732003025   -0.36790296575317
C         2.06094997180350   -5.59703298894052   -0.68215255499340
H         2.37599625490546   -6.57877265488140   -1.07506623467462
C         1.74218607317880   -5.57374888930440    0.83774177278871
H         1.82043102292359   -6.55154372660345    1.34320062050160
C         3.95740680867491   -4.53615206784148   -1.97907747573398
H         4.26017942396123   -5.54643930032188   -2.30065846772195
H         4.83187587964187   -3.94124774531988   -1.68629772080906
C         0.50736759013843   -5.43511736335140   -2.66899446281967
H         0.84335951862959   -6.45023196999825   -2.93719295308342
H        -0.58226827082503   -5.34576830734643   -2.76517251068323
O         4.78132956574961   -2.05536169221000   -3.07869160220837
O        -0.94852791161845   -3.70353182703909   -4.37746911674332
N         3.31226726777561   -2.44265519699066   -4.80593774679398
N         3.34683164734388   -3.85057185551890   -3.08173634818625
N         1.05595518920111   -3.13986497402114   -5.35156980935922
N         1.06502617496346   -4.48433173471136   -3.58547264452799
C         3.90242043967463   -2.69242743124280   -3.58518579541876
C         0.24696207342427   -3.74933461199884   -4.41731870619846
C         2.43700832269548   -3.50656266873412   -5.22203195638997
H         2.80195431571249   -3.95090631271752   -6.16491855549729
C         2.43977385703703   -4.47406836565102   -4.00571942765319
H         2.77679596141792   -5.50036106770093   -4.23563565447833
C         3.85780206649294   -1.45900808401145   -5.70039575032387
H         4.13400758788551   -1.94182610364474   -6.65075667133837
H         4.74134049545279   -1.04253173804942   -5.19965542123411
C         0.50178518210282   -2.45012538590834   -6.47932133756633
H        -0.58345026947786   -2.60733402261384   -6.43016329829724
H         0.91989650495822   -2.86586706091656   -7.40827700232288
O         4.20128480296636    1.24262627511573   -4.84250426503699
O        -1.43659771494978   -0.43357226088452   -5.90977793651359
N         2.40388729038452    1.78201036029117   -6.16923115019427
N         2.98291263280526   -0.35288659723266   -5.96662560948741
N         0.12379100298927    1.10378472662623   -6.60684949118713
N         0.71456310118837   -1.03145998699161   -6.45922301957909
C         3.29029566562960    0.92549555362956   -5.55379735653719
C        -0.32680739922159   -0.15146970329651   -6.26139849999935
C         1.49118432129824    1.10512693661502   -7.04885116997070
H         1.56276167205707    1.52298581259376   -8.06738386813487
C         1.90989200194572   -0.38597186452048   -6.92507150318210
H         2.25230000460693   -0.84941277354451   -7.86584046770466
C         2.56595687331118    3.20632018996404   -6.11090986179499
H         2.53049861239030    3.61801618088589   -7.13027497972164
H         3.54288002251545    3.38960548435917   -5.64547418741166
C        -0.78330088068810    2.20269250675351   -6.77629052799808
H        -1.79636696604398    1.78650309755467   -6.70211956523992
H        -0.61602479783682    2.66449795652010   -7.76014184554121
O         3.05204628369482    4.47214111483315   -3.61631027970543
O        -2.66629053761791    2.69827911542629   -4.70354607590900
N         0.88456099912559    5.24090471780556   -3.68283098609881
N         1.59633843653678    3.87681944449584   -5.28989411745372
N        -1.38621004791415    4.51375889257355   -4.10441810726068
N        -0.68544332869550    3.20309938980671   -5.75379324096711
C         1.96605638868940    4.50750711780939   -4.12281514078532
C        -1.68621217760159    3.37552054653341   -4.82265766432876
C        -0.22120978884410    5.19447628688573   -4.60146523528830
H        -0.48563936960105    6.21489636381779   -4.93002563160493
C         0.28435738213549    4.26068230595545   -5.73634233332189
H         0.34642705876553    4.73517694278531   -6.73141559296766
C         1.03841226296005    6.25045020655126   -2.67365960197777
H         2.09261314974782    6.23182302840965   -2.36932153409244
H         0.76949536763949    7.23220058575535   -3.09778446953616
C        -2.36994973614849    5.11656104504918   -3.25362669189592
H        -2.62466645400548    6.11937471699496   -3.63510122200691
H        -3.24445970490857    4.45380416894621   -3.28110229513183
O         2.05289853176717    5.78795954545921   -0.04649925515553
O        -3.47509862303818    3.70710356394958   -1.02279574078039
N        -0.10649574861074    6.01440963443967    0.70801154484282
N         0.27028265460922    6.02183111766683   -1.48278131222228
N        -2.34055030706360    5.19186081346232    0.31775934738033
N        -1.97322527825655    5.22569385165847   -1.87867042986908
C         0.87802832627989    5.90240310582055   -0.25115434384698
C        -2.67760840981534    4.58920517216909   -0.87843776209290
C        -1.40447237441085    6.26962526213681    0.14834790810967
H        -1.82108235461620    7.20725773232348    0.55539383569333
C        -1.13976622154703    6.28498023745158   -1.38257506406412
H        -1.38873302280890    7.23547226653214   -1.88537874196061
C         0.22138795786769    6.21696617289150    2.08924210175586
H        -0.15548116191977    7.20103014720477    2.41459470129773
H         1.31604045694929    6.17780021451038    2.15360206740259
C        -3.18770929021562    5.05735639177986    1.46750596882761
H        -3.58379142515214    6.04955513631276    1.74342953307378
H        -4.00176951966033    4.37867507063153    1.18305867380969
N        -2.34226238117311   -0.29957702532500    0.47359181018558
C        -1.10483408113711   -0.09956861774752   -0.00068309403798
C        -1.14617707183621   -0.12239258901713   -1.52459716305422
C        -2.60244093712695   -0.41906202377622   -1.78097992254433
C        -3.29218375577133   -0.58261122680089   -2.96107105523170
H        -2.80039794665731   -0.51801115601058   -3.91860379498237
C        -4.65528339735266   -0.83990518942676   -2.88471849950808
H        -5.21835869166028   -0.97313559112617   -3.79536688985511
C        -5.30225185988616   -0.92856304492849   -1.66140552675955
H        -6.36251665524439   -1.13078651135912   -1.63329075736099
C        -4.61445335688223   -0.76319760501549   -0.46877580154897
H        -5.12006283904322   -0.83693443307266    0.48014189539433
C        -3.25874220764895   -0.50557189348491   -0.55434581186016
C        -2.76495534613303   -0.28904188964028    1.84506699035184
H        -3.66482452424610    0.31788249578986    1.94541307071007
H        -2.97773190440663   -1.30242393409044    2.19221560788482
H        -1.99985587086895    0.15027526411143    2.47870011541890
C        -0.81213157264690    1.23352722032968   -2.16218837441222
H        -1.42697725361148    2.01342359633754   -1.71715286455212
H         0.23529933227351    1.50210824895306   -2.05361791489018
H        -1.05113324530718    1.18097162893597   -3.22147782287532
C        -0.28290130570543   -1.25119351938975   -2.10111025447707
H        -0.60687282169828   -2.20680337643731   -1.69358184993599
H        -0.42045075438916   -1.28196634558010   -3.17905455117908
H         0.77234148980162   -1.11354730090514   -1.87663207392870
C         0.01123792886248    0.05188036515914    0.81188038486089
H        -0.11708145131431   -0.10143811792364    1.87624059847671
C         1.28255429775542    0.41207302296149    0.39330181479629
H         1.42548791484089    0.61162578415703   -0.65294465597662
C         2.37449719384221    0.55580923331732    1.23566809372359
H         2.24320889281891    0.29427503142328    2.27694483672272
N         4.65368378257392    1.12366641566516    1.70038910803107
C         3.61690322627667    1.03831567708540    0.85216872507580
C         4.01947462551627    1.60503612725283   -0.49739999011909
C         5.44569862172428    2.00509447444369   -0.23597880058856
C         6.37517276237956    2.58436989073809   -1.06917305489016
H         6.12479512692113    2.82811107928506   -2.08949991168030
C         7.64082097543495    2.84700268471881   -0.56125114184510
H         8.38806534050268    3.30089921372306   -1.19399554056727
C         7.95724193596018    2.53198173047501    0.75116027646476
H         8.94789448869722    2.74250349861990    1.12537737179262
C         7.02600799450618    1.95014276991936    1.59791691144525
H         7.29539676986611    1.71506433956318    2.61566824794777
C         5.76541025664601    1.69138312048916    1.08699814732017
C         4.63000884819938    0.69413360071603    3.07163880984993
H         5.60575886162695    0.86124264171415    3.51653290363265
H         3.88611080791648    1.25393992584346    3.64046239451787
H         4.39229607682649   -0.36816762598655    3.14111811256851
C         3.98786296134457    0.56615961737021   -1.62379161470149
H         4.58348025497167   -0.30377771097290   -1.35936893767251
H         2.97954871153650    0.23091838976940   -1.84477905146085
H         4.40029354234307    1.00087351669978   -2.53009999464109
C         3.19561001730395    2.85171419735188   -0.84419381126731
H         3.29641718653095    3.60682125447010   -0.06798518615310
H         3.55039726312108    3.27419201728458   -1.77985035930946
H         2.14005225382418    2.61748018123168   -0.94694607358379
200
 -360.83051975949439
O         2.33402145263338    3.96093791503118    3.60968407116651
O        -3.35099237138197    2.80718253907226    2.11045974306476
N         0.27813839018255    3.51875337830876    4.54451941353034
N         0.41598628186638    5.01312998462382    2.90462219759413
N        -2.02610613602236    3.08850513399435    3.97096456003327
N        -1.87744559925109    4.56157793831791    2.30655733321327
C         1.14858457379303    4.12510560255734    3.66379951762239
C        -2.50632065788557    3.40200260377499    2.71682813402419
C        -1.05941226471012    4.03772275679571    4.44787898521705
H        -1.37945552562296    4.45526666830517    5.41818371411814
C        -0.96528289642946    5.07298562160599    3.29315588086096
H        -1.24162736560849    6.10443589005553    3.57281135846234
C         0.76081116617832    2.77169790244427    5.67128754783097
H         0.44630964185792    3.27177065869931    6.60250083906121
H         1.85478843873723    2.75773751792252    5.58595544579626
C        -2.73597211442332    2.18985143205911    4.83616888999727
H        -3.03503745068439    2.73091759119294    5.74947557699800
H        -3.61710318727456    1.84282377953393    4.28121974661112
O         2.41767089134944    0.46685895943321    5.42995179457993
O        -3.46394327925177   -0.48164447572546    4.23307019518138
N         0.59246431069582   -0.78077758748630    6.05155905454831
N         0.33322010570333    1.40148901263010    5.70337182007046
N        -1.76496416990514   -1.15254451685653    5.62735434821010
N        -2.00091182204992    1.01199899682899    5.19338659989387
C         1.24828548122375    0.37071002537858    5.67629317556670
C        -2.51058849131939   -0.23895221156537    4.91550804004506
C        -0.76667425144649   -0.53851067921684    6.45494361770518
H        -0.90904277431245   -0.83928950035945    7.50770967108491
C        -0.95598370378496    0.97971251991105    6.18118470650445
H        -1.24682936681523    1.57304944983312    7.06564187016636
C         1.31595534983648   -1.99014592687328    6.33182164914774
H         2.38104231285311   -1.73704184342969    6.25329447845355
H         1.06663391600863   -2.33979662855882    7.34436447573898
C        -2.13743570005366   -2.53580391303843    5.68617358962043
H        -3.12778782762695   -2.60723757391013    5.21819607608707
H        -2.17051758038944   -2.86301518037499    6.73532684969878
O         3.10481802359360   -2.92155080143579    4.31526824092673
O        -2.70832316524917   -3.79215270424551    3.19140170399128
N         1.58276482452307   -4.58963916862391    3.87340488101901
N         1.07947402537369   -3.04905951947629    5.39305882064951
N        -0.76801952349600   -4.99318158258355    3.47494755237238
N        -1.27097264550173   -3.40584645274759    4.94361133069800
C         2.03990769654639   -3.44387253067427    4.48780234743790
C        -1.69377783620739   -4.02097517297539    3.78543248516643
C         0.32407045417789   -5.04158757247347    4.40595209358853
H         0.42798976473435   -6.05867543269045    4.82050685387879
C        -0.03981239808157   -3.94846013214424    5.44836976330541
H        -0.17981066978236   -4.31928578152887    6.47801327618773
C         2.44162373004507   -5.39365339693202    3.05091167295831
H         2.47948249478661   -6.41738403859474    3.45539371849930
H         3.43226317985083   -4.92198773659346    3.08264628882736
C        -1.05056047952744   -6.01416158444812    2.50762880321606
H        -0.87412356223352   -7.00125753796029    2.96075577544744
H        -2.10325608781156   -5.89458268600122    2.22059422965573
O         3.89905418127483   -4.31980046232175    0.85839707098203
O        -2.05068759710931   -5.30648682024390   -0.05961601365364
N         2.41736752809322   -5.39323811983585   -0.53143410745774
N         2.06000838473181   -5.44169551019374    1.66603561160711
N         0.04904512042603   -5.74410381149448   -0.89072505026611
N        -0.29181052998023   -5.89803097576618    1.29714053988173
C         2.89886543176969   -4.95596018135209    0.68525873652268
C        -0.89844958231772   -5.58956229270191    0.09908052566505
C         1.29046862149591   -6.27366038569339   -0.39437081604448
H         1.50776694221371   -7.24692934555227   -0.86893790371913
C         1.06412833794187   -6.33951668163120    1.14187110935784
H         1.18954350930510   -7.34405706989730    1.58322230397375
C         3.22817017301732   -5.31431325349315   -1.71262604735609
H         3.39112222409799   -6.32966852634330   -2.11039753216861
H         4.17861059115307   -4.85622318940021   -1.41073234059348
C        -0.33473806086728   -5.74451095286315   -2.27206558950116
H        -0.12952700643517   -6.73326276817018   -2.71445570353095
H        -1.41004202721878   -5.52541245268173   -2.28727655317615
O         4.35183568534042   -2.89127526304412   -2.73381371913781
O        -1.52480375246660   -3.39123834986849   -3.39888026129321
N         2.78602919923660   -3.01375983032699   -4.41380254080629
N         2.68767636378028   -4.48155215796656   -2.74908158869010
N         0.39350033614986   -3.17486825335220   -4.64950532043755
N         0.31033093502877   -4.73772914930428   -3.06593022541091
C         3.37813585593048   -3.38772351122980   -3.22437569851922
C        -0.40163075811125   -3.71691802710628   -3.65838460248992
C         1.66484111027777   -3.83863994398607   -4.76272149392617
H         1.79391390212383   -4.25456597423059   -5.77663759398577
C         1.62308418950525   -4.89438879934239   -3.62428920637421
H         1.77870520574576   -5.93636530276649   -3.95216062031663
C         3.44035137071033   -2.13299866024388   -5.33466910508222
H         3.58935789601894   -2.65441653462541   -6.29431830643813
H         4.40322556506932   -1.86672284270496   -4.88119348096971
C        -0.18319762617216   -2.38965044337926   -5.70191866559466
H        -1.24808097629410   -2.27761774225547   -5.46158879015032
H        -0.05270019770831   -2.91675675390992   -6.66258445315214
O         4.29433779347231    0.47770547533680   -4.57694505680450
O        -1.61624743323818    0.04641048603375   -5.36708361833079
N         2.58026784067727    1.29368851078200   -5.87152060373297
N         2.74751273308583   -0.89892011925776   -5.57364696926984
N         0.20459693927888    1.11212967776486   -6.27762215139109
N         0.34959723503846   -1.06045101928451   -5.81780594852375
C         3.30887215927772    0.31116333043311   -5.24091042963040
C        -0.48204503493885    0.03675217681938   -5.75551733264334
C         1.53087514160874    0.76651387360327   -6.70262410257864
H         1.68705040782566    1.06845845911026   -7.75211573165450
C         1.61191047775876   -0.76339691308426   -6.44313097928009
H         1.74784432113546   -1.37932199171818   -7.34820826439392
C         3.01704248410734    2.65939533964468   -5.88828448481378
H         3.09686367636436    3.00867645756266   -6.92807906762323
H         3.99595937151507    2.67211419400489   -5.39202213798154
C        -0.45434451451040    2.34171874864895   -6.62008013609819
H        -1.53415413445017    2.15738529369430   -6.55333826848029
H        -0.16594454094027    2.63044156059187   -7.64099966951404
O         3.55298038324747    3.80899037110698   -3.33996118098819
O        -2.30464582474189    3.55638717551130   -4.83505482924336
N         1.70726199102653    5.13862009617025   -3.66431238383299
N         2.16665319154560    3.55406260343998   -5.15434895265784
N        -0.63945472637421    5.03421438651126   -4.25979869166843
N        -0.18551216918276    3.42313827701115   -5.71615827324387
C         2.57818962697247    4.11764683127337   -3.96709171522238
C        -1.17340876502417    3.94335445842558   -4.90918580057295
C         0.70359576721765    5.33112671660659   -4.67670151528119
H         0.75993061098749    6.35753696336111   -5.07747298932911
C         1.01600034578264    4.21253910117921   -5.71007149612005
H         1.24006642172738    4.57468632123362   -6.72789478228804
C         2.02295515552941    6.10178261725144   -2.64596436702823
H         3.04401520958700    5.88072457042195   -2.30962317883610
H         1.95822505851979    7.11365180769987   -3.07360716642130
C        -1.45259618064345    5.88714769110654   -3.44010136446699
H        -1.35227618329933    6.92850264325714   -3.77866657005284
H        -2.48295055059452    5.52992638810642   -3.56282806184934
O         2.81093760774182    5.24420580693594   -0.04655083278954
O        -2.96577125510286    4.54933356142267   -1.41247349873400
N         0.73643849554231    5.91820354772177    0.69008475261671
N         1.19065252292524    6.01750712594200   -1.48271636315978
N        -1.58386616975467    5.55580595122013    0.12679688128731
N        -1.15245514769192    5.81692513515807   -2.03809238882296
C         1.70491927028797    5.65323321169929   -0.25499872225644
C        -2.00367825394907    5.20992306454102   -1.13914700366403
C        -0.46379220325862    6.46000142083609    0.11594051820691
H        -0.73085269301237    7.40883855609785    0.61167976532207
C        -0.12609414538423    6.58777536596888   -1.39470956323961
H        -0.12373522922603    7.62000590070812   -1.78452911165450
C         1.05890192240725    5.99975935895812    2.08627991236944
H         0.80187173114374    7.00627020842883    2.45616400951302
H         2.13696311678014    5.81525447024922    2.17363839426930
C        -2.44122806664746    5.36784771262757    1.26246074638004
H        -2.71966106183510    6.35225707968589    1.67578479955130
H        -3.32754446604553    4.83539428694123    0.89474133105593
N         5.01494869058607    1.08883798793193   -0.45807069179167
C         3.79809165501521    0.69223886150747   -0.05376773878954
C         3.87947066231443    0.18813413416670    1.37599693392984
C         5.34219464865846    0.37523064290092    1.67193015264358
C         6.06067533563182    0.10398326305152    2.81372993040096
H         5.57717803850475   -0.31016332392027    3.68433988217662
C         7.42178767216975    0.37957010687205    2.81481246345440
H         8.00811301893999    0.17683246828461    3.69787860056576
C         8.03790768116688    0.91317622006976    1.69340541158448
H         9.09744499807139    1.11946771086626    1.71545264428515
C         7.32098559917398    1.18967387417624    0.53919917917926
H         7.82215651687074    1.60565298638475   -0.32071158357344
C         5.96422872974544    0.91369579854687    0.54346884463474
C         5.31172969381289    1.63217890419423   -1.75491776559276
H         6.37437246092372    1.84267531278382   -1.82079266917335
H         5.04703265226133    0.92410117959479   -2.54126313026950
H         4.76025933512946    2.55855281262591   -1.92224700243008
C         3.05425239363020    1.06956700276249    2.32248845252500
H         3.38108691373651    2.10528483023447    2.26374976800534
H         1.99625657926933    1.03825975947510    2.07828567533224
H         3.18707226910338    0.72773427885816    3.34495379729630
C         3.52446640861648   -1.29581551647062    1.51843590081315
H         4.10449574001170   -1.89690104908940    0.82281376237973
H         3.75245535881841   -1.62656147949949    2.52793313343703
H         2.47145555163677   -1.48696486659898    1.33651662840145
C         2.66681501182494    0.81657125725943   -0.84615200252471
H         2.77945094460138    1.30981729194648   -1.80208330722723
C         1.39900660633983    0.38462311744859   -0.48706399966999
H         1.29828945952826   -0.16418157235247    0.43108441300831
C         0.24617058309116    0.63311178112223   -1.21466312464940
H         0.36269669541832    1.22612881145071   -2.11323725823002
N        -2.13741875653841    0.62238726935000   -1.52122909114123
C        -1.03528685314606    0.21845883580413   -0.87504953436476
C        -1.43104155891413   -0.77292851308248    0.21356791801800
C        -2.92149121620128   -0.86748296800552    0.00500386257177
C        -3.87440275744710   -1.61366684094697    0.66069625079406
H        -3.61496159515212   -2.28141246173391    1.46698580868875
C        -5.19503408669405   -1.48448524910820    0.24910274873077
H        -5.96053578407504   -2.05991465179567    0.74590965313108
C        -5.54416111480048   -0.63111580340255   -0.78653728909565
H        -6.57857749042274   -0.55078046065391   -1.08543654067632
C        -4.58974954187292    0.12431073288653   -1.45100257784723
H        -4.86572360225685    0.78285025706833   -2.25830310973779
C        -3.27839688940463   -0.01008253828365   -1.03443391863758
C        -2.22603668748441    1.60203034224872   -2.56610224510668
H        -3.04676869073218    2.28761554988884   -2.35548159666613
H        -1.31339916162667    2.18871489595874   -2.61863500587450
H        -2.39944312600101    1.12345685270175   -3.53222756354960
C        -0.79366876570880   -2.14953297290532   -0.01129676832847
H        -1.07870685424661   -2.53130159609784   -0.98959082557572
H         0.29175198047935   -2.11102889151648    0.04786437041639
H        -1.17137166670193   -2.83753634016783    0.74087650690686
C        -1.17578465925138   -0.25315606664116    1.63535161284486
H        -1.58944943896003    0.74722863843508    1.74484511080765
H        -1.68961733230157   -0.90726506748404    2.33526460365309
H        -0.11994178587012   -0.23102038849245    1.89142354858056
200
 -360.83051583877125
O         1.84240302633200    4.06039480178841    3.55534992683882
O        -3.77584743762639    2.55929569137596    2.10227990312487
N        -0.17635376776780    3.50139309703254    4.50807246344163
N        -0.14093239892716    4.98676889622401    2.85469155792943
N        -2.45244927901869    2.92580773002835    3.94865145500983
N        -2.40937073419922    4.40032366770531    2.27955904730278
C         0.64941848513931    4.15203151407201    3.61634311078407
C        -2.96282887851623    3.20618388815053    2.69855562152303
C        -1.54390702371941    3.93556433968681    4.41589675690030
H        -1.88439163532261    4.33750448569585    5.38584635832389
C        -1.52010897768790    4.96856073397092    3.25556195900119
H        -1.85312244764384    5.98376718740092    3.53294888631400
C         0.35801067911653    2.79197439256587    5.63576336555756
H         0.01766777749877    3.27625729942621    6.56617075607309
H         1.45026762520646    2.84574331992263    5.54438922953902
C        -3.09974866801641    1.98836790259175    4.82171766869030
H        -3.42701843919934    2.51339408049665    5.73474370328892
H        -3.96052458179829    1.58453752537714    4.27322385317441
O         2.15378887589956    0.59401684307755    5.39254816261814
O        -3.66350894329489   -0.72572954244752    4.23519709906109
N         0.41343839218652   -0.76182811585498    6.03100710861242
N         0.01705945844748    1.39813659468243    5.67657950549224
N        -1.91861216834218   -1.28273281056101    5.62315518193070
N        -2.28996369126858    0.86065380484534    5.17878381245966
C         0.99430422342119    0.42613885606009    5.64683945376879
C        -2.72323745603645   -0.42105768343265    4.91078825334656
C        -0.95583651262408   -0.60335562502440    6.44163000135090
H        -1.07277611886903   -0.90735938639013    7.49656756291996
C        -1.24098074253083    0.89865727416701    6.16210167997311
H        -1.56473833785977    1.47676863817332    7.04520543403005
C         1.21087003344008   -1.92530248555695    6.30361508049699
H         2.25785817453091   -1.60768436922734    6.21664146211910
H         0.99161714830011   -2.29067109743755    7.31748267269691
C        -2.20594630891283   -2.68571629249565    5.69398794593395
H        -3.19545912440487   -2.82038087525569    5.23829472852578
H        -2.20654733969454   -3.00774477730441    6.74513906187249
O         3.02822720284476   -2.73390753975069    4.25916037316253
O        -2.72621626647895   -3.98110359696343    3.20852600614037
N         1.61672715845386   -4.50223444547466    3.84175108335750
N         1.03058579253335   -2.99529480046821    5.36498302637409
N        -0.70748437949102   -5.05161440065084    3.46523856073881
N        -1.29724072291902   -3.50589501501835    4.94550544325871
C         2.00356703848443   -3.32630024803436    4.44758974147522
C        -1.69176147906142   -4.14383136854798    3.78990723119169
C         0.39461283049445   -5.03293191745429    4.38578289178031
H         0.56602477674924   -6.04219500942314    4.79700713637457
C        -0.02669343564593   -3.96618820600877    5.43388740378461
H        -0.12878270769898   -4.34532173110800    6.46490621805487
C         2.51873024136272   -5.25123393930877    3.01410259348502
H         2.62452147902772   -6.26981302806218    3.41951730344249
H         3.47765218606820   -4.71760724934394    3.03733226976543
C        -0.93434617470906   -6.08620358798489    2.49753778022153
H        -0.69518640675890   -7.06165424678708    2.94712097641176
H        -1.99443683587133   -6.02981740556440    2.21847908860421
O         3.89113624695521   -4.09370819813634    0.81053511745407
O        -1.99271319612833   -5.43715441620978   -0.06258447089406
N         2.47033049461434   -5.26180608858631   -0.56677066747317
N         2.13018550810555   -5.32502303885412    1.63251482602475
N         0.12374121494180   -5.74911614553435   -0.90803533014242
N        -0.19245322370945   -5.92222065953733    1.28219246473219
C         2.93139766093756   -4.79114734174996    0.64527358692378
C        -0.82460364312115   -5.65112622987844    0.08822544382620
C         1.39733679497959   -6.20554353501402   -0.42049383129050
H         1.66690462582343   -7.16531179883377   -0.89571903938362
C         1.18635610778381   -6.28206956457050    1.11738226004268
H         1.37486019013152   -7.27638542554525    1.55941956918120
C         3.26647161255721   -5.13704247038292   -1.75369776393117
H         3.48508277931636   -6.14144048609905   -2.15232080940905
H         4.19071092335237   -4.62393956574063   -1.45909961257019
C        -0.26882304112071   -5.77437362151493   -2.28666455408280
H        -0.00814997886402   -6.74983493805643   -2.72937581957521
H        -1.35533952137226   -5.61966688311591   -2.29487791095428
O         4.23539913343779   -2.65001811491090   -2.77782261299738
O        -1.60452512212056   -3.49825519856962   -3.40883639926411
N         2.66708607178518   -2.86234430996312   -4.44652648894919
N         2.67047838495838   -4.33784493431012   -2.78600455942749
N         0.28852339057914   -3.17162435849685   -4.67374795666030
N         0.31001505429058   -4.73223796079113   -3.08600834317119
C         3.28976361926470   -3.20296638539817   -3.26271355468077
C        -0.46580136599473   -3.75744532167636   -3.67553351599620
C         1.59785412856429   -3.75526599265050   -4.79185251263005
H         1.74876495701902   -4.16224004433280   -5.80638863088464
C         1.62591029970521   -4.81192329631431   -3.65369428007906
H         1.83960324328951   -5.84299352666542   -3.98330575255200
C         3.26116949967596   -1.94091039734582   -5.36840442181081
H         3.44285254883828   -2.45155071691743   -6.32830349459173
H         4.20509653433646   -1.61255390332152   -4.91582162187360
C        -0.34131942062881   -2.42859926133086   -5.72610261399851
H        -1.41011886527127   -2.38283624676784   -5.48155693097069
H        -0.18176735073029   -2.95012667313602   -6.68544180807384
O         3.94157608637074    0.72261979488311   -4.61230681737487
O        -1.92551806066502   -0.08757634310167   -5.40037931847286
N         2.18198751049687    1.42147455632104   -5.91426292269375
N         2.48882662439961   -0.75486346762835   -5.60714027457420
N        -0.17707189232464    1.08692962556045   -6.31944138619574
N         0.10618150709584   -1.06907782441303   -5.84864917467880
C         2.97078237395484    0.49001750836899   -5.27806707299991
C        -0.79351774006605   -0.02669188820850   -5.79050362310343
C         1.16850591227645    0.82480637965726   -6.74299663910910
H         1.30536779055418    1.13167720307381   -7.79374772161200
C         1.34667199279635   -0.69554062683572   -6.47661653098024
H         1.52073158015583   -1.30589100598962   -7.37888833952328
C         2.53447886988208    2.81112154658988   -5.94422871916001
H         2.58663560458794    3.15577487386466   -6.98732894158068
H         3.51346663358227    2.88869391958896   -5.45402345958918
C        -0.91170889304289    2.27315753524156   -6.66050005358015
H        -1.97761397545020    2.02182522885605   -6.58945359975866
H        -0.64529935644530    2.57839299175883   -7.68246502283517
O         3.02250703821021    4.02181952358050   -3.41646407136875
O        -2.81975995652176    3.35749560242092   -4.85335165542740
N         1.08752104362559    5.22014171756544   -3.72877705154461
N         1.63527757561512    3.65757169713189   -5.21143487015912
N        -1.25265512565916    4.94524248071507   -4.29483305389229
N        -0.70673680725176    3.36964100622715   -5.75830832590156
C         2.02155843093368    4.25780971081941   -4.03379276992363
C        -1.71867068418893    3.82111932585697   -4.93958365645572
C         0.06073374738829    5.33527963135325   -4.72931187545769
H         0.03886806981706    6.36108563519287   -5.13493865355784
C         0.43986886198371    4.23655592626366   -5.76174735789849
H         0.63321716647396    4.60958538462516   -6.78193840823567
C         1.34198474860352    6.20128749664463   -2.71075845668936
H         2.37989327180687    6.05420888893633   -2.38574498492586
H         1.19919555609010    7.20670262802330   -3.13421576949784
C        -2.11497309749261    5.74343287175194   -3.47025779654218
H        -2.08661091533100    6.78863452531302   -3.81060629668119
H        -3.12017971033183    5.31821737563402   -3.58464689655745
O         2.20918383104133    5.37176749370690   -0.12581089405751
O        -3.52136866618618    4.31099097356173   -1.43123516343070
N         0.10301045715301    5.90558148293600    0.63604508779291
N         0.52956193567721    6.05399666594742   -1.53970628405670
N        -2.19728730197630    5.40776119282284    0.09710772666041
N        -1.80018448044207    5.69485666268608   -2.07069420427875
C         1.07750414808153    5.71179292585847   -0.32038587837423
C        -2.60288538989282    5.03367034825962   -1.16538062275114
C        -1.13406269202010    6.37760949354166    0.07787674734526
H        -1.45173718784741    7.30640948421030    0.58153647755553
C        -0.82179930842289    6.53231721424306   -1.43566438215693
H        -0.89414326205666    7.56327507113637   -1.82212906556013
C         0.43647074495560    6.00673847688395    2.02846956861902
H         0.12813413420894    6.99798078791000    2.40087375931700
H         1.52408146494464    5.88293717186828    2.10365127745169
C        -3.03171331246314    5.16799563227948    1.23971188984638
H        -3.36779788596104    6.13366751174843    1.65444938427686
H        -3.88599446532833    4.58038917494974    0.88037241598730
N         4.67881965404512    1.43888432344059   -0.51721766398558
C         3.50180860670736    0.94407976903384   -0.10331373145011
C         3.64090997442593    0.43030848432698    1.31848966967695
C         5.08823208938414    0.72815782926630    1.59947401918692
C         5.84032645147872    0.50359302373192    2.72973622761706
H         5.40218745086532    0.04212195523044    3.60053128233582
C         7.17441060212634    0.88944255652255    2.71943274345907
H         7.78599372050113    0.72513032442432    3.59331947496641
C         7.73125424419285    1.48559464103639    1.59854771844060
H         8.77037270113224    1.77849560932949    1.61177877938318
C         6.98020068945014    1.71637619813965    0.45603359735269
H         7.43496574223838    2.18418189608374   -0.40302260501129
C         5.65094285249265    1.32928140807286    0.47128669733470
C         4.91479642420327    2.02011180911868   -1.81012921519147
H         5.96052309541835    2.29866287743303   -1.89278876993813
H         4.67974711921772    1.30888517997173   -2.60300442342795
H         4.30233361271001    2.91187984581139   -1.95104011511739
C         2.76303567863806    1.23475901208932    2.28611324924907
H         3.01794662067621    2.29131674637843    2.24572223640684
H         1.70841077752217    1.13638459295151    2.04560831429994
H         2.92386861717368    0.88364861923794    3.30137386829062
C         3.40021741807779   -1.07794118279405    1.44480274077401
H         4.01849079598909   -1.62590040720784    0.73830207820755
H         3.65700604701354   -1.40343584054822    2.44906892062498
H         2.36350318024250   -1.34461850659880    1.26530142101660
C         2.35457784494365    0.99071979411867   -0.88106645593280
H         2.41909148890551    1.50005352234250   -1.83300886420352
C         1.12574729481040    0.46408011078968   -0.51319745929771
H         1.07450079196301   -0.09843276011643    0.40080344575233
C        -0.04854802328792    0.63427905104388   -1.22935383971667
H         0.01963543126727    1.23877675822766   -2.12529697965898
N        -2.42682651477185    0.44949834045293   -1.52576553754536
C        -1.29516812380134    0.12943393438151   -0.88316000867503
C        -1.61387887566894   -0.88213959618993    0.21251028119806
C        -3.09627110413941   -1.07866470583072    0.01725529536050
C        -3.99179718429773   -1.88211824448220    0.68610915330433
H        -3.68263540274995   -2.52378690755059    1.49584481024693
C        -5.32092639056408   -1.84595331442842    0.28364346827857
H        -6.04248944147832   -2.46655535927306    0.79165777783307
C        -5.73422738255075   -1.02855405788694   -0.75735965787146
H        -6.77380865694000   -1.02248325766848   -1.04912276876559
C        -4.83797952168273   -0.21636349263605   -1.43544108625407
H        -5.16270165914914    0.41390351958576   -2.24705320033572
C        -3.51795368349438   -0.25669964129989   -1.02635369983456
C        -2.59266179826915    1.40767834663231   -2.58130921043303
H        -3.44788826454434    2.04736544617167   -2.36307960388786
H        -1.71702555255179    2.04511111203479   -2.66216442322436
H        -2.75697993198656    0.90549880753653   -3.53705560623400
C        -0.88825199293940   -2.21397841375431   -0.01579447695784
H        -1.15439947647213   -2.61506667983799   -0.99166540373731
H         0.19265222349803   -2.10442013052275    0.03607143559110
H        -1.21470320395685   -2.92422273644517    0.73971554189260
C        -1.38041651291018   -0.34331279145681    1.63078562579658
H        -1.87019806350404    0.62125487014537    1.74664261392096
H        -1.83116741380289   -1.03574354995734    2.33726894429602
H        -0.32626598963878   -0.23765418203583    1.87215424071126
200
 -360.83051526745521
O         1.11091012157345    4.37585864775907    3.86918206930010
O        -4.32868214915452    2.52405407744026    2.16612826643167
N        -0.90685284291797    3.67822657387721    4.72701490543646
N        -0.89615186592729    5.17894833184295    3.08792835701164
N        -3.11852900336225    2.96578785505208    4.07252015609837
N        -3.09396836022920    4.44864004486077    2.41065276844685
C        -0.08695303906481    4.38946247991911    3.87697822424532
C        -3.58749637549604    3.21891974022792    2.80076541534821
C        -2.29416231164057    4.02645318386800    4.58100726736453
H        -2.69838279378330    4.39974802436876    5.53784890311726
C        -2.28741984605935    5.06719633773092    3.42719750725793
H        -2.69829676774695    6.05635176136453    3.69395384908256
C        -0.37484267676523    2.97854679884428    5.86150991077279
H        -0.78252386548920    3.41878827306613    6.78658776061339
H         0.71444219816169    3.10384460198007    5.81629873498797
C        -3.74093118768870    1.98246906545613    4.91266064493317
H        -4.12648871659652    2.47683222063152    5.81973578767997
H        -4.55916102374013    1.53827547404199    4.33129681477138
O         1.56324521055658    0.90209404765462    5.63247507842993
O        -4.11582761834708   -0.75107874232654    4.25690020389444
N        -0.10600350006293   -0.57153217090628    6.19674690690644
N        -0.62793800594362    1.56510077930512    5.86031548495360
N        -2.38331908666988   -1.22767308086930    5.68997506007800
N        -2.88200835994093    0.89683259410478    5.28422633411910
C         0.40962091004427    0.65701276489679    5.84825523916777
C        -3.22007336328260   -0.40261888501298    4.97060276938557
C        -1.49648562028319   -0.50762515452760    6.55842656077029
H        -1.63262746539859   -0.84194474451745    7.60180367951069
C        -1.86616140328602    0.97922278111091    6.29850072380610
H        -2.25035135073988    1.51847083349139    7.18197210150035
C         0.75466956628646   -1.68330841752567    6.49268231708976
H         1.78171692896083   -1.29853390452366    6.45106588441304
H         0.51862365989468   -2.07203965576251    7.49413244788256
C        -2.58179573127136   -2.64709249695743    5.72238489807059
H        -3.53902135421262   -2.83506037708575    5.21905801359025
H        -2.60919864280509   -2.99068834820939    6.76655972606263
O         2.72012246603156   -2.37033734356014    4.54664229434638
O        -2.90904980001366   -3.93945601428757    3.20319740425634
N         1.42592955268208   -4.20032273266427    4.02640365746210
N         0.68353908352899   -2.75280573309747    5.53913814923997
N        -0.84122892809864   -4.88643609373895    3.54006787198280
N        -1.58807948160248   -3.39175606911240    5.00296009681146
C         1.71900981580552   -3.01751763329713    4.66989521316862
C        -1.89248842404636   -4.04372740488407    3.82822433547724
C         0.21523427837325   -4.81078006230620    4.50950060733004
H         0.42980307421195   -5.81241735501597    4.91939397004779
C        -0.31709197328481   -3.78389290200041    5.54697117318859
H        -0.44561235111565   -4.18203303505837    6.56793774584200
C         2.40407701247675   -4.87919800256488    3.22500113194736
H         2.56361437836700   -5.89322518825713    3.62449502454113
H         3.32341199845294   -4.28286889801769    3.28867624588312
C        -0.96672828486695   -5.93130862193143    2.56480970270286
H        -0.68781580625663   -6.89129717481067    3.02485953257433
H        -2.01592188663754   -5.93888230563184    2.24230442865943
O         3.75947376614702   -3.59485693114532    1.07912828965328
O        -1.96023546460147   -5.36293163284205   -0.03910747957872
N         2.49236528104008   -4.86662233626946   -0.35506351573652
N         2.07006878437885   -4.96456514844232    1.82959363888853
N         0.20602160914419   -5.52833403176692   -0.79484378263498
N        -0.18790610021375   -5.72075996935455    1.38046756444736
C         2.86556552165722   -4.36586995141208    0.87515685755320
C        -0.78727847987792   -5.49478696410203    0.16049041487365
C         1.48811460317203   -5.88893963490752   -0.25301288453805
H         1.84901753546784   -6.82471283179573   -0.71523903103122
C         1.21845505766538   -5.98381615116573    1.27458209932032
H         1.45668395013562   -6.96372450137349    1.72459620049946
C         3.33041205609664   -4.68659936655701   -1.50578089666856
H         3.63710048091977   -5.67371754579505   -1.88956062071300
H         4.20219524215015   -4.10910072655220   -1.17285923070733
C        -0.12459417842264   -5.57313175022096   -2.18902067426493
H         0.22225727086495   -6.52535264745508   -2.62282774361832
H        -1.21793646323929   -5.49456378980538   -2.24276766129569
O         4.18571040117978   -2.15168840488648   -2.50988339396099
O        -1.56133212165389   -3.37248981174986   -3.34033027568001
N         2.69968978301316   -2.46668625689332   -4.23630812325494
N         2.72755291966803   -3.93202099379047   -2.56737223149641
N         0.35122622986549   -2.91605453208932   -4.53423818878311
N         0.41371751390375   -4.48906761421699   -2.96000974765191
C         3.29501034886883   -2.76349633673324   -3.02711174732519
C        -0.40011724474897   -3.55771840465186   -3.56836126249520
C         1.69635669747075   -3.42044580626040   -4.61362101099106
H         1.90160245819584   -3.81539859281633   -5.62332698819146
C         1.75279581044211   -4.47574215150985   -3.47546881949778
H         2.05030018943034   -5.48859721021027   -3.79636241208089
C         3.26486297215162   -1.50851735430456   -5.13835251496986
H         3.49738856467745   -2.00212403245921   -6.09580605984414
H         4.17783581013714   -1.13134812674424   -4.66093933232260
C        -0.28699062369964   -2.19935863382441   -5.60000069851283
H        -1.36414779874636   -2.22200424617629   -5.39133703890443
H        -0.06377738319147   -2.69793057843557   -6.55873785556312
O         3.76842284207254    1.17671082495820   -4.32708329673314
O        -2.01801713278623    0.03817584769639   -5.28731468059636
N         2.00242175214757    1.79441955456545   -5.66092777469214
N         2.43495872320785   -0.36464075766085   -5.38918416071313
N        -0.31962898999870    1.32908106148135   -6.14140545795693
N         0.08040509760650   -0.81358298193664   -5.69304958221147
C         2.83069631615977    0.89962629168236   -5.02238357533050
C        -0.88175371655019    0.17211184471969   -5.64554265242118
C         1.05045567697995    1.15462507195470   -6.52975324641695
H         1.19862015929766    1.48857800486035   -7.57063001447864
C         1.31158370823739   -0.35726968482999   -6.28421635543609
H         1.54208366620579   -0.94031014483763   -7.19186554490603
C         2.26567548771137    3.20357912205721   -5.64599473451155
H         2.33415005297123    3.57775315215105   -6.67799668483215
H         3.21931669622558    3.32926504452354   -5.11730032126215
C        -1.11583246781374    2.47105900271242   -6.49531657479148
H        -2.16592738289650    2.15369289726979   -6.46419928605229
H        -0.83439927910451    2.80479484613992   -7.50432547564731
O         2.57522009594779    4.37487975556412   -3.06996201967789
O        -3.15567533666264    3.42351923229124   -4.75901752280534
N         0.59227688487016    5.47391894734258   -3.44351993898480
N         1.28717960074248    3.97337938991166   -4.92971899945633
N        -1.70347443998440    5.08583720212423   -4.11407602755433
N        -1.01152587600903    3.56680458201331   -5.57522520742083
C         1.58982456361729    4.56975236240761   -3.72576594835945
C        -2.07929943494606    3.94814044896235   -4.79309253302354
C        -0.39623546699935    5.55309913885855   -4.48569476346929
H        -0.45625747391229    6.58370717355371   -4.87504472392434
C         0.08435636448974    4.49553499598249   -5.51876916571599
H         0.29672153933919    4.89672696944965   -6.52440125298796
C         0.75667685213207    6.45780531996872   -2.40948218788534
H         1.78448390655485    6.35555148639112   -2.03840885288279
H         0.58817130714431    7.45901870102050   -2.83441000369915
C        -2.64365878165661    5.82546570772709   -3.32080999728963
H        -2.66560850202432    6.87281631755972   -3.65552131894030
H        -3.61608125704749    5.34118092422498   -3.47645028686460
O         1.55279971208482    5.69745363660147    0.21794991408671
O        -4.04346968947170    4.30342084013001   -1.34400585393873
N        -0.61247576162250    6.11311731488811    0.88044430309596
N        -0.09946448497788    6.26667645381183   -1.27640174617047
N        -2.85019084679237    5.47120855734089    0.23876019378030
N        -2.38090432667800    5.78683155184080   -1.91053450109362
C         0.41297842258505    5.96837895143734   -0.03010966774458
C        -3.18067120041776    5.07768578801841   -1.03954173033482
C        -1.84902814842670    6.50527232037523    0.26357815984320
H        -2.24686709402045    7.41384145385472    0.74687593626091
C        -1.47748418640938    6.67469883025773   -1.23493905298050
H        -1.58591485750596    7.70023413212550   -1.62742485221268
C        -0.35040486894188    6.23542099139500    2.28635317550096
H        -0.73994679597512    7.20389099777957    2.64164405031420
H         0.73844156194227    6.18319725668106    2.41140934913850
C        -3.71665775731672    5.17951756892950    1.34492897389268
H        -4.12810897656940    6.12214043397404    1.74436823753442
H        -4.51752685956880    4.54196280876133    0.94942046757048
N         4.29565886322239    1.88291065935980   -0.16376855617635
C         3.12706064535337    1.34380779564877    0.21730643050542
C         3.22284665637164    0.89997825932338    1.66593039145934
C         4.63298412621309    1.29982782993117    2.00403165908067
C         5.33540410981319    1.17853608730749    3.18111981463682
H         4.87981817721049    0.73396344836614    4.05175443446845
C         6.64202686092030    1.64780906595785    3.21893392001468
H         7.21364636146551    1.56655558657504    4.13073643534593
C         7.22158962607213    2.22273300362265    2.09850917089691
H         8.23837292022362    2.58220264849339    2.14984524662766
C         6.52089199928100    2.34910189100622    0.90866614974564
H         6.99136169507800    2.80357477875027    0.05090422771617
C         5.21876164869756    1.87974150123305    0.87638862855444
C         4.56859009676875    2.40500287269850   -1.47450299005804
H         5.60783165089283    2.71330388869981   -1.52873196057888
H         4.39121402205856    1.64576931358618   -2.23711123457742
H         3.93442734673670    3.26671707302496   -1.68853191690664
C         2.24732582231122    1.68512635422396    2.55233919397285
H         2.44173052498134    2.75285502600492    2.48245953750694
H         1.21539073094897    1.51278378376413    2.26028551178560
H         2.37221191371651    1.38229680300490    3.58802179190884
C         3.06750165653749   -0.61394272105135    1.84728523129866
H         3.74845616758122   -1.15277004733066    1.19334758346398
H         3.29654399710705   -0.88122164412300    2.87509541822991
H         2.05760837704520   -0.95082410462705    1.63529844912894
C         2.01605034574378    1.30344049531903   -0.61163712002576
H         2.09516876661382    1.79352422442746   -1.57257083355799
C         0.80257502019373    0.71774834272142   -0.28417164925867
H         0.74536442817179    0.16362548628393    0.63490395766847
C        -0.34910072163526    0.81874255173590   -1.04860625140968
H        -0.27798959962662    1.42273223846128   -1.94470281086799
N        -2.69998047076359    0.50742540581275   -1.43914628663550
C        -1.57910304341712    0.24579607705506   -0.75270460650949
C        -1.88336996877937   -0.79287105179594    0.32094919350191
C        -3.33934339326255   -1.08172563744345    0.05443107102568
C        -4.21109447582272   -1.94922865460829    0.67272192193871
H        -3.89817370522290   -2.58108629971336    1.48855856021664
C        -5.52021081795633   -1.99208255378362    0.20968910291490
H        -6.22247035336448   -2.66516650872964    0.67632661323693
C        -5.93786526393376   -1.18716066285810   -0.83934578468926
H        -6.96140307745341   -1.24309404545698   -1.17859665077648
C        -5.06609981190102   -0.30912002794517   -1.46531909902251
H        -5.39350616772619    0.31174133733748   -2.28316161809732
C        -3.76573531397432   -0.27219236939073   -0.99715927202345
C        -2.87797578166065    1.47494418657118   -2.48422391571074
H        -3.78391080175802    2.05167513875953   -2.29709534629215
H        -2.04409033081483    2.17076478280484   -2.50758529247603
H        -2.96182623733729    0.98424654691947   -3.45624383538681
C        -1.06055135939593   -2.07175878637703    0.12272596378103
H        -1.24847976009436   -2.47891990758394   -0.86886079365891
H         0.00650292845519   -1.89163876355463    0.23199262774845
H        -1.37798696488818   -2.81001297043110    0.85485384068174
C        -1.75584130432843   -0.24763264731355    1.75040942303528
H        -2.34330159280809    0.66261810869494    1.85310439638031
H        -2.16137818345275   -0.98764683699702    2.43593955804329
H        -0.72690166347045   -0.03915422655505    2.03081108686749
200
 -360.83051425064394
O         1.28893368437495    4.04413400454477    3.76622155290378
O        -4.23016581199044    2.33656578873354    2.23806939779911
N        -0.72250459496460    3.43955269891912    4.70655749876128
N        -0.71245603515199    4.90899267638224    3.03788092477916
N        -2.96318256570302    2.77283392840854    4.10844690248895
N        -2.94573662206393    4.23456886370858    2.42837881609142
C         0.09330510073612    4.10411270172516    3.81603138931070
C        -3.45757678956187    3.02150877020437    2.84562313133633
C        -2.10346294580298    3.82034832172571    4.58450831672314
H        -2.47768364095594    4.21620640493265    5.54431123976628
C        -2.09682855048277    4.84390832202748    3.41553264074910
H        -2.47197512515534    5.84822160079906    3.67788777344251
C        -0.18395563415863    2.76828030285394    5.85561551546310
H        -0.57558440843811    3.24311095464250    6.77041018352919
H         0.90659217792418    2.87555639775244    5.79529091182197
C        -3.57633988340727    1.80502112066042    4.97305015135013
H        -3.93824979644549    2.31299177949512    5.88230032092249
H        -4.41085835136412    1.36299956180040    4.41353878467300
O         1.73737892185464    0.67698683625898    5.71620426006644
O        -3.98814269742779   -0.92731767519880    4.34528193720595
N         0.04597685420858   -0.77973638691708    6.25472281231452
N        -0.45223033711577    1.35884543927462    5.89935792050726
N        -2.24070962598743   -1.41301629643588    5.75631253693582
N        -2.72002230495045    0.71493048881059    5.33932705800117
C         0.57792384854767    0.44291490897054    5.90992583142909
C        -3.07793693015826   -0.58352482543130    5.04303415989070
C        -1.34323240083911   -0.69690788172658    6.61708731852837
H        -1.48181756231076   -1.02098456943097    7.66364987053349
C        -1.69644136160806    0.79274583140222    6.34652081444491
H        -2.06935266071413    1.34314139369416    7.22821181866436
C         0.89689505104612   -1.89953506121326    6.54720411104712
H         1.92673336805108   -1.52382810399118    6.49261017215921
H         0.66918051035716   -2.28179947727203    7.55325001826783
C        -2.45951082510786   -2.82940966114898    5.80426675860983
H        -3.41973044303481   -3.00847963029723    5.30340367410378
H        -2.49175636140694   -3.16157300453096    6.85211366961999
O         2.81522900915117   -2.60998166160894    4.55049205761147
O        -2.80205583329184   -4.13779469991372    3.29317773151991
N         1.52466604084932   -4.46564172058101    4.12130616592235
N         0.80280412915759   -2.97411094518612    5.60101483671044
N        -0.75472853029573   -5.12158749957055    3.65084314897291
N        -1.47766445472834   -3.59665790911700    5.09286596221388
C         1.82215859038211   -3.25967341385329    4.71899940810950
C        -1.79010862029175   -4.25482716106514    3.92346186749547
C         0.30547317851955   -5.04776733789309    4.61691522031685
H         0.50440053886244   -6.04553652022675    5.04305685731096
C        -0.20845588355077   -3.99467190913351    5.63690593343329
H        -0.33489168832569   -4.37021681476517    6.66632375270283
C         2.49627689294589   -5.18108241369521    3.34364742274270
H         2.61690760214338   -6.19429577980135    3.75744820690393
H         3.43339108189632   -4.61405339244680    3.41439242800068
C        -0.88377112594581   -6.15844539888983    2.66810060565630
H        -0.61357653722985   -7.12360142160008    3.12224632790391
H        -1.93217020620191   -6.15544060578920    2.34279134488333
O         3.94049154160564   -3.97575384672329    1.21393676033838
O        -1.86249698879592   -5.54884245640674    0.06849120634196
N         2.60289437958238   -5.15218726428364   -0.23852043869088
N         2.18437394157165   -5.26909700365361    1.94398893228122
N         0.29975213224026   -5.75635435860882   -0.68851375821174
N        -0.09835646147789   -5.94562841858010    1.48766613287963
C         3.00636785063039   -4.69374653295677    0.99854436564349
C        -0.69259351532742   -5.70586378250002    0.26775517927182
C         1.57257610680950   -6.15007031345408   -0.14796635686642
H         1.91189640410964   -7.09024991875929   -0.61801445266372
C         1.29916001502814   -6.25258799774305    1.37838055495645
H         1.50504121813958   -7.24489571394882    1.81764448490392
C         3.42449643109831   -4.95315086301126   -1.39775853472677
H         3.71492748753495   -5.93219978770762   -1.81293080361926
H         4.30703700904930   -4.39448269093537   -1.06095509008429
C        -0.03370949110460   -5.80076939451040   -2.08214078268925
H         0.31420090560179   -6.75245081061478   -2.51618264392315
H        -1.12709882304209   -5.72259637296040   -2.13577909641856
O         4.22825886745638   -2.35739259049507   -2.29685832367750
O        -1.48415859741285   -3.62613235693734   -3.25989839708557
N         2.76765390953318   -2.64530518015911   -4.05066385732258
N         2.81225412325871   -4.16678953647460   -2.43091328278091
N         0.43961685576186   -3.13693585113669   -4.42171142292695
N         0.50114660811058   -4.71486831201065   -2.85307762520364
C         3.35773868271522   -2.97097491637858   -2.84549384571404
C        -0.31679564162164   -3.79337268438438   -3.47011320247255
C         1.79551654472747   -3.61329156824650   -4.47457906492344
H         2.03583210076421   -3.98304915065111   -5.48615062687848
C         1.84514211451490   -4.69083677334382   -3.35718124992793
H         2.14532751255089   -5.69716339870954   -3.69575926745569
C         3.34686148388855   -1.67281510064640   -4.92885093293369
H         3.63427957220172   -2.16193761504241   -5.87479303204417
H         4.22883015849963   -1.27216866233026   -4.41388265298043
C        -0.19185808799510   -2.43178764853463   -5.49887766293637
H        -1.27116751633203   -2.46119947739347   -5.30257756004850
H         0.04521156422386   -2.93537755608678   -6.45196567842292
O         3.80502035178099    1.04206583878794   -4.19836733317960
O        -1.94018959271326   -0.19724485689641   -5.23292872717177
N         2.08142695205128    1.59339724687261   -5.61389247514933
N         2.49955799839346   -0.55072413456303   -5.21965955537977
N        -0.23576056684783    1.08932369515478   -6.08220124303305
N         0.16719102914054   -1.04477784935022   -5.59825645060978
C         2.88768928373508    0.73123567471041   -4.90686896026560
C        -0.79968858393207   -0.06291882802228   -5.57720457631136
C         1.13825425152803    0.91345738481185   -6.45956178403055
H         1.28650999080002    1.21044459184406   -7.51159434722134
C         1.41079855532703   -0.58632677166782   -6.15808105869852
H         1.68382257577377   -1.19233741951923   -7.03852069856055
C         2.33809238497542    3.00339095605973   -5.65906676084935
H         2.39231664584145    3.33327575810090   -6.70654831714425
H         3.29650035106870    3.15728304994457   -5.14669792505859
C        -1.03458896643926    2.22148747225078   -6.46249093566970
H        -2.08319355250612    1.89974839370746   -6.42786378052794
H        -0.75141130369293    2.53607694028527   -7.47704856864589
O         2.68672077278486    4.28244361066206   -3.14474192092927
O        -3.06666816332172    3.17853038580542   -4.71796736016561
N         0.67306043570896    5.32710896675496   -3.50707188733976
N         1.36567735205175    3.79671622478129   -4.96133752455083
N        -1.62781850511300    4.86864533352376   -4.11676502458813
N        -0.93575469045706    3.33661797145334   -5.56537579360623
C         1.68336605656055    4.43534928945328   -3.78320080840025
C        -1.99786888442121    3.71654150165221   -4.77469288044333
C        -0.33903486216689    5.35624751440004   -4.52755673114445
H        -0.43199023172374    6.37470893662385   -4.94176646229395
C         0.14507987101606    4.28400020724252   -5.54416174627459
H         0.33600284699569    4.66691943769814   -6.56120726894530
C         0.82314102758016    6.31929473841844   -2.47980171937087
H         1.86280519406935    6.25588527673440   -2.13399418294208
H         0.60594148142490    7.31226212892219   -2.89985107218863
C        -2.56549558237759    5.60323888837015   -3.31495719648749
H        -2.59995149463340    6.64896951457201   -3.65308237192873
H        -3.53586240673968    5.11047906998962   -3.45682617431818
O         1.68739760173042    5.46704379972958    0.10065161705980
O        -3.94559919670104    4.09284570645065   -1.31685021702225
N        -0.46059726757523    5.85880836107514    0.83266108113622
N         0.00045618186508    6.09667952715529   -1.32791480726806
N        -2.72238486590633    5.25121896983332    0.24975626497283
N        -2.28640927029097    5.57108451568308   -1.90682292307078
C         0.54220925326295    5.74906207453143   -0.10779416531670
C        -3.07480684707038    4.86281194320269   -1.02454745701893
C        -1.71205618460016    6.27552844283777    0.26124194439369
H        -2.08589983424931    7.17845115203590    0.77347938318771
C        -1.38372676950302    6.47138235480664   -1.24437900974727
H        -1.52537219181869    7.49868967529540   -1.62107743561870
C        -0.15680347340475    5.95690027862367    2.23213230331527
H        -0.50794233855285    6.93263398201353    2.60899359738093
H         0.93313834856668    5.87285431172140    2.32561750496752
C        -3.57570437952171    4.96795912909959    1.36847707402852
H        -3.97410496918319    5.91541725611007    1.77067150526521
H        -4.38755331895344    4.33620342072656    0.98652315553235
N         4.29144832562785    1.72152897001129   -0.10829811472160
C         3.14843993285199    1.11621221204677    0.25012827839792
C         3.32158796856176    0.47700118496608    1.61574912000452
C         4.75071349200351    0.82750908059270    1.92714892217966
C         5.52062655116159    0.52949055132176    3.02806685659549
H         5.11417411759623   -0.04360042661813    3.84635695647306
C         6.83200608000236    0.98576580499569    3.05602290417639
H         7.45715758333882    0.76595486524631    3.90784068863992
C         7.34921621854189    1.72136931747023    2.00087048828289
H         8.37154108358401    2.06611328103234    2.04273252799828
C         6.58018647628034    2.02536585137938    0.88784518023870
H         7.00514363459238    2.59868897874942    0.07893180514513
C         5.27337806967717    1.56840984806203    0.86494278945430
C         4.48755673176763    2.44753104618929   -1.33281651419353
H         5.50433735961516    2.82546178316015   -1.36702331167086
H         4.32760608831092    1.80165981771729   -2.19737277476417
H         3.80034044740170    3.29241793793816   -1.39687175047914
C         2.40272188538345    1.12692422737154    2.65766704815999
H         2.55491909599493    2.20356043283697    2.68694398555483
H         1.35485298849183    0.94327503688562    2.43907477306279
H         2.62708799599274    0.72398539161193    3.64097435725788
C         3.17115098373896   -1.04789739680355    1.59076498828333
H         3.84496289082225   -1.48506076105063    0.85816733796212
H         3.41887671808676   -1.45150866470614    2.56874251321404
H         2.15900171871480   -1.35560893054457    1.34721861062615
C         2.00489998057625    1.15236493303230   -0.53395356415102
H         2.05001564688262    1.72525103267822   -1.45032294734102
C         0.80450560307064    0.53153246047750   -0.22364938630358
H         0.76484255649496   -0.07334575642534    0.66367652358802
C        -0.35522494425156    0.65649097921350   -0.97264854236630
H        -0.29244465832470    1.29554882788176   -1.84465851999000
N        -2.69675667808907    0.31543826162311   -1.39234148440072
C        -1.57913983789422    0.06116550496480   -0.69739522384576
C        -1.88412294994472   -0.98360170217416    0.36953828486774
C        -3.33969123157563   -1.27110485865115    0.10202177010429
C        -4.21242538294401   -2.13758933509119    0.72050052554669
H        -3.89984097607431   -2.76595021808278    1.53951359104773
C        -5.52023062122253   -2.18253255257546    0.25391857959553
H        -6.22463559180043   -2.85322505066548    0.72107162312751
C        -5.93448140964934   -1.38242076907743   -0.80039868732639
H        -6.95687942509276   -1.44024474269200   -1.14281653405104
C        -5.06106051096546   -0.50670321903021   -1.42732170511120
H        -5.38615659532190    0.10964588334446   -2.24956366994673
C        -3.76252875206081   -0.46580454346443   -0.95400547869868
C        -2.87057025829649    1.26816406318621   -2.45097091650196
H        -3.78395739888753    1.83863518267801   -2.28362330427103
H        -2.04449365293992    1.97274523936161   -2.47335320897418
H        -2.93562704836835    0.76441385340960   -3.41785697423167
C        -1.06850051862459   -2.26612590512038    0.16585360589066
H        -1.24927215471749   -2.66345816652553   -0.83105048452512
H        -0.00126476009608   -2.09649492335895    0.28761517088426
H        -1.39910895085037   -3.00868777582087    0.88773098422793
C        -1.75270741891795   -0.44342312705361    1.79972417268118
H        -2.34284882265888    0.46465797015889    1.90758302384072
H        -2.15237617705291   -1.18708736993644    2.48467344605430
H        -0.72284107440730   -0.23111571106412    2.07456431085952
200
 -360.83051129090779
O         1.76703125433943    4.18138192584956    4.28500310545770
O        -3.77473756213203    2.30622676355733    3.06940072514409
N        -0.22813238182058    3.66699300981751    5.30211688769680
N        -0.24223738082821    5.00471764056890    3.53175410783618
N        -2.50081977060055    2.97213889358092    4.86226210948136
N        -2.45238901899145    4.18787093702825    2.99916687137270
C         0.57111734016174    4.25582432215998    4.34864353956028
C        -2.98757033189489    3.05570928695498    3.57521282684434
C        -1.61051940709009    4.04926954504092    5.18756957378695
H        -1.94395964036309    4.55625813104784    6.10885487399981
C        -1.62606143450950    4.93507239392766    3.91114268341664
H        -2.03390459694645    5.94960516145575    4.05727842452741
C         0.33004822835307    2.97822431599999    6.42908824262040
H        -0.05998943460741    3.41626212675607    7.35950518352195
H         1.41760955057921    3.10832084261209    6.35803126278812
C        -3.06339133187347    2.07354700610564    5.83133259569646
H        -3.27249416810634    2.62950007249577    6.75651438234657
H        -3.98686690304019    1.66984543203290    5.39708602245878
O         2.20051814386191    0.91903753297491    5.82668776070766
O        -3.61252623413964   -0.63434294571186    5.16127738341772
N         0.62994945616889   -0.58570540965845    6.56694782827563
N         0.08015254992490    1.56404214246189    6.43242479422881
N        -1.69670996548385   -1.20766512200000    6.29665986624167
N        -2.23871358476206    0.93683462203761    6.12483079961670
C         1.09396468678280    0.65903526312191    6.20992098663015
C        -2.62280252933455   -0.33688307601531    5.76696506899173
C        -0.70515837174291   -0.54844990716249    7.10137764070682
H        -0.71521170313977   -0.95486796571197    8.12708760706242
C        -1.09374561467380    0.95289764335875    6.99385748663149
H        -1.34971221480541    1.43281540090888    7.95383717991623
C         1.53102881846695   -1.69456677456696    6.71791438194220
H         2.54486735887136   -1.29566725055831    6.58535654700679
H         1.40538488677337   -2.12825530298365    7.72149744610399
C        -1.88247509975798   -2.62917032556233    6.22404301064867
H        -2.87772081838959   -2.78114556677442    5.78731163993956
H        -1.82378452276343   -3.06059086311635    7.23384150697611
O         3.36086973998828   -2.35686445264159    4.63686557957498
O        -2.37358481254567   -3.66754232722114    3.60415559553587
N         2.02706019710709   -4.17907366076569    4.18839987952711
N         1.37001902620930   -2.71853850453667    5.72866250023130
N        -0.29604090383373   -4.64841453246726    3.72457069790724
N        -0.94643822022896   -3.30190472042012    5.36902303468402
C         2.36281032336328   -2.99541492785373    4.81088043503670
C        -1.32232086577567   -3.83614054365677    4.15471374167693
C         0.78821730585127   -4.72542986984041    4.66839558172546
H         0.93288733745334   -5.76674761339007    5.00309769491443
C         0.35683880225237   -3.73665406612376    5.78588592937401
H         0.30782269675705   -4.17253818698896    6.79835149977138
C         2.99910534897381   -4.93605943041764    3.45185532132983
H         3.10161598274851   -5.93314038670139    3.91163689686221
H         3.94339595831337   -4.38035706150988    3.51048368447665
C        -0.50640593101025   -5.60724308399148    2.67770426388297
H        -0.40811030610069   -6.62550953377207    3.09105454166771
H        -1.52321430799046   -5.43617982456893    2.30204608837695
O         4.55631427007795   -3.96221644904286    1.27788170669050
O        -1.23256613656022   -4.87484516586132    0.02467777558061
N         3.18460448597991   -5.17857263436601   -0.11270811887690
N         2.70632357962597   -5.08280460557503    2.05586242440515
N         0.85954959298315   -5.58865558818920   -0.61465157731352
N         0.37733561564931   -5.46697417199053    1.55640350095109
C         3.58555044476905   -4.63882717671081    1.09077441020260
C        -0.12507849593089   -5.24710324246284    0.28854496752875
C         2.05732736912938   -6.06061230516568    0.02250327794360
H         2.31383086524151   -7.06941129453536   -0.34467069759022
C         1.71747240272057   -5.98626671533502    1.53678158394419
H         1.76274837460007   -6.95217555820683    2.06914656038421
C         4.04396974271093   -5.15494351532503   -1.26218428034735
H         4.29429510862328   -6.18900938187604   -1.55176261649222
H         4.94447809753532   -4.60428149980616   -0.96192480549695
C         0.54872635327959   -5.84730140764957   -1.99177129929735
H         0.82109558609002   -6.88833587786153   -2.23265212282781
H        -0.53080274147435   -5.68782490139101   -2.10991577382023
O         5.02924812038697   -2.74672440480742   -2.42186642148887
O        -0.75432741099597   -4.04811798603510   -3.75373645031254
N         3.58567485726400   -3.12160201241034   -4.16853480348246
N         3.49950286792355   -4.46500744481898   -2.39734341934796
N         1.29393231997625   -3.67718194732009   -4.72767383233335
N         1.18654931507732   -4.95704605323991   -2.91680842146688
C         4.12911355689674   -3.35790798033203   -2.92527980900165
C         0.43414185433087   -4.19025784440651   -3.78135991801840
C         2.64443340552124   -4.13412645477780   -4.56444411720222
H         2.99002518143013   -4.63366068886162   -5.48641928764292
C         2.56434970941982   -5.05649140915770   -3.31612872774619
H         2.83272291371781   -6.11051244106530   -3.50585915243698
C         4.17611761648730   -2.17092025902566   -5.06955758678608
H         4.40605145185909   -2.66586409893882   -6.02452713423235
H         5.09091980923211   -1.81082493921748   -4.58171314384835
C         0.80460286602226   -2.97199729437808   -5.87609556619390
H        -0.28729091756044   -3.08440017544844   -5.86335758902398
H         1.23705090969782   -3.40919312733091   -6.78768350024803
O         4.60470425921034    0.46732646295979   -4.07323770391906
O        -1.07781579173028   -0.88989142642416   -5.38601439629988
N         2.84643334080925    1.14481275715269   -5.39366923315637
N         3.36534032417068   -1.01388711391016   -5.31858095542122
N         0.56842576385098    0.59659901143744   -5.99197659769356
N         1.07025749659173   -1.56199021097171   -5.85243657300263
C         3.69827954864967    0.22617537473160   -4.81925177800933
C         0.05576813075518   -0.64487753520696   -5.68570857110005
C         1.95654574879506    0.55203566753662   -6.35707481394583
H         2.10549896876176    1.01248470535759   -7.34855004284123
C         2.30218187187110   -0.96095433589000   -6.28380945179065
H         2.63131004304329   -1.40720053652317   -7.23765515615310
C         3.07451307175403    2.55672376006973   -5.27358252472174
H         3.16337066482472    2.99829049706450   -6.27871287971022
H         4.00887027766900    2.67307761493288   -4.70944487299330
C        -0.28867414928187    1.72568531756062   -6.21329905275784
H        -1.31943803033874    1.34912634229208   -6.19007945047065
H        -0.05311652771925    2.17318225596190   -7.19056596992494
O         3.40722267724918    3.83795672633107   -2.75711460351762
O        -2.30312982930619    2.38211505563336   -4.31400404739765
N         1.31054168796548    4.73340665360047   -3.04348652869573
N         2.06287951756467    3.25840763732771   -4.53202753406163
N        -0.95567909901887    4.11671682512812   -3.63041790938125
N        -0.20764534763191    2.72914827870506   -5.19319480435116
C         2.37519069235639    3.91548757174001   -3.36032068493130
C        -1.27090468658327    2.98684794366905   -4.35556534979205
C         0.28315620411903    4.71687777025013   -4.04711553925810
H         0.10421282092973    5.73863722093021   -4.42611190270310
C         0.82651162469632    3.71944483806756   -5.10781159179092
H         1.01293491236550    4.16107325121373   -6.10268503828303
C         1.44360449482097    5.76336938600454   -2.05373967935045
H         2.47275714645444    5.70502918693095   -1.67718774074120
H         1.25164263015570    6.74347269192238   -2.52077633091016
C        -1.96077009466914    4.79146541838455   -2.86228063962012
H        -2.13133071983789    5.79876625701437   -3.27657084098003
H        -2.86677671000724    4.17729421468771   -2.94297707516538
O         2.24697315199456    5.29927283373426    0.64933331275066
O        -3.22210632108735    3.41272407175090   -0.68732967134424
N         0.06220909379670    5.70296645165109    1.24297208800935
N         0.58553649404528    5.60605290838000   -0.91400417883808
N        -2.14123022541584    4.88782389630810    0.70815802761178
N        -1.65743764480632    4.90932115462404   -1.46454393020726
C         1.10016942627908    5.48805455146545    0.35891284901908
C        -2.42127810977745    4.28409901208834   -0.50264195832168
C        -1.18754499586508    5.95761844020689    0.58500734598494
H        -1.62366745818170    6.90639087531771    0.94189896142442
C        -0.81470586038212    5.93670103286786   -0.92259688904481
H        -0.98038277462543    6.88907618888309   -1.45455231457097
C         0.30041132079074    5.97902422254079    2.62808766310104
H        -0.11118174419599    6.97047625590929    2.87806813177266
H         1.38847376230018    5.96092363950096    2.76745117716207
C        -3.04021467857623    4.75573473377934    1.81768087343298
H        -3.46253569322235    5.74507457099996    2.06353822095385
H        -3.83028297240086    4.06368960676251    1.49974980797905
N        -2.20878794490897   -0.64698092924405    0.95711413845716
C        -0.99526362965583   -0.28901088410570    0.51472371437544
C        -0.93914601002987   -0.48303369131839   -0.99667142739810
C        -2.33840074840939   -0.96341621389974   -1.28962205777049
C        -2.94014396359478   -1.30748960426653   -2.47894223184802
H        -2.41327750507343   -1.25107433574110   -3.41813522310258
C        -4.26246820724958   -1.73138731707086   -2.43755948970028
H        -4.75647503534416   -2.00644367554374   -3.35635500620195
C        -4.95575595115630   -1.80633078530394   -1.23897474531782
H        -5.98313599771841   -2.13844746503938   -1.23788775545322
C        -4.35625571667080   -1.46188696757909   -0.03710610320090
H        -4.89974242675958   -1.51693208631045    0.89193200194280
C        -3.03943589786138   -1.04357114652439   -0.08761512215947
C        -2.66958763275195   -0.68161101172097    2.31579786308758
H        -3.16596696805870   -1.63280613575620    2.50929420593805
H        -1.83503794645473   -0.59906716113390    3.00599454656486
H        -3.37193876872719    0.13262305069664    2.50673116878522
C        -0.68901241295372    0.84129981009612   -1.72892716901108
H        -1.46103504868054    1.56061049961722   -1.46257169466010
H         0.28345283654986    1.26377070771070   -1.48626476193820
H        -0.74846960001626    0.66618639959514   -2.80021750042004
C         0.04947366612242   -1.57160947552253   -1.43717164157388
H        -0.12010819283353   -2.48122025118054   -0.86447481656844
H        -0.13366583394867   -1.79543459691652   -2.48510390725091
H         1.08656617611033   -1.26793800107088   -1.32257075254099
C         0.00148915102658    0.21597823524567    1.33921754870691
H        -0.25476427223256    0.42076952685978    2.37128821028968
C         1.31741719374303    0.45686135563408    0.97705697943871
H         1.60937955331384    0.22315491799625   -0.03037682576863
C         2.28697997924409    0.95525124365499    1.83395110640012
H         1.97566739900443    1.25548248145519    2.82531246415026
N         4.52962747023761    1.59233825900880    2.38025134310279
C         3.63554796722982    1.06416514283155    1.52970779601909
C         4.35171182983807    0.56534065586558    0.28774539521451
C         5.77985483504632    0.90648396573090    0.61397369577062
C         6.93185829770808    0.70275743075798   -0.11057817866367
H         6.89698017713574    0.23138164808676   -1.08001473940413
C         8.13769343856985    1.11589137406289    0.44082938097276
H         9.05574985805488    0.96600587669724   -0.10637162985948
C         8.17692354037124    1.71811312585979    1.68887946910479
H         9.12509137225670    2.03101083292900    2.09970717697918
C         7.02092213893032    1.92729209782954    2.42551100410123
H         7.07690044153244    2.39545027668911    3.39575819782825
C         5.82147951117174    1.51354130307408    1.87125875952300
C         4.20702932257541    2.16265813751525    3.65925805516135
H         5.10748584982756    2.57024744969752    4.10769686400864
H         3.47785933292893    2.96653222007371    3.55111794160998
H         3.79298115781996    1.40631616615765    4.32781633297768
C         4.21491935066634   -0.95561951498247    0.14030828037947
H         4.59996733784560   -1.46230484886318    1.02224257582358
H         3.17849501630119   -1.25294061422363    0.00999298227415
H         4.78415729893432   -1.29075286550011   -0.72196477215874
C         3.93316902736029    1.30393484115146   -0.98842296253385
H         4.02260520598926    2.37936579700936   -0.85764410252247
H         4.57769870809132    1.00349079174653   -1.80975878983380
H         2.90946750125321    1.08231380904207   -1.27311489715511
200
 -360.83050967990141
O         1.03662157668190    3.84583206872336    3.99418163048560
O        -4.56224741284012    2.32987050770697    2.53559889066679
N        -0.99592526986947    3.45000270940123    4.99321630553944
N        -0.92339553080626    4.73388982144520    3.18038215272440
N        -3.22884708477307    2.78272787812216    4.35294515247994
N        -3.21306869354745    4.19282024653366    2.63573959688723
C        -0.15400343735476    3.97720585434920    4.03702830839386
C        -3.74839854317021    3.00776316279401    3.09424064651158
C        -2.36444216506302    3.83989141761978    4.80212914017793
H        -2.76315818380329    4.29531421394023    5.72473970647550
C        -2.30655558104531    4.79107001771042    3.57567910207957
H        -2.60362161785921    5.83298238206573    3.78441859636630
C        -0.49570934744764    2.82253844452521    6.18317017897250
H        -0.99369660710765    3.26173861946654    7.05961168861511
H         0.58562825089964    3.00785805498100    6.20938287101462
C        -3.76521525559717    1.76850952386333    5.21128616648272
H        -4.08512200287215    2.22096125465402    6.16199487080938
H        -4.61815628474606    1.33223009446925    4.67581136392890
O         1.57932860632912    0.88157749079959    5.99697808174276
O        -3.91876541144391   -0.87784691148270    4.18463775430833
N        -0.02644391587850   -0.72898399278237    6.33040769729612
N        -0.65246466003261    1.39568098529583    6.20584708161687
N        -2.23915455047939   -1.43912597601629    5.64842412852792
N        -2.85589077292384    0.69040845143216    5.48469172641868
C         0.43547641979226    0.55429924713094    6.13639511105624
C        -3.08817017829562   -0.57369688811448    4.99480837894426
C        -1.43014362454197   -0.77906007607254    6.63654470805119
H        -1.58881529472184   -1.23909494998678    7.62676593512951
C        -1.87124352710567    0.70801611587443    6.53317992579519
H        -2.30739316125046    1.12480218192155    7.45696717363273
C         0.87672971098986   -1.83913101110791    6.42831198769874
H         1.88526850256475   -1.40699263384379    6.40777446485788
H         0.69893687700468   -2.38095700698944    7.36834126120868
C        -2.42913013103010   -2.86106936488192    5.58049704032321
H        -3.38368316301043   -3.03064982337072    5.06592002256914
H        -2.45238858639787   -3.27117340435281    6.60079482277928
O         2.67022466817747   -2.06669712609657    4.20814621463225
O        -2.81055153932073   -4.16184039252301    3.07500481943578
N         1.56056056412487   -4.00393044719884    3.65202536567007
N         0.79151429375100   -2.76436222454910    5.33270832781763
N        -0.64280547690607   -4.90601925824442    3.24341529465379
N        -1.43393393935900   -3.54664112610335    4.80877163117684
C         1.77007044365057   -2.84288690058848    4.36496454670833
C        -1.74627937092612   -4.18246836960050    3.62890665696838
C         0.45533108663154   -4.77377783358854    4.16030861819662
H         0.79890011158087   -5.76839358458150    4.49149895313405
C        -0.11784706528836   -3.87336520736125    5.28938234393263
H        -0.18169536555700   -4.35439493254368    6.28009819577710
C         2.60656664891956   -4.56420682871329    2.84247237346237
H         2.92100334520385   -5.52932686115701    3.27555137333577
H         3.43341651977982   -3.84292142978162    2.85849864863345
C        -0.73063225713205   -5.91375084815248    2.22486116867432
H        -0.43596704600454   -6.88573936268312    2.65319052124369
H        -1.77718930281254   -5.93299746942726    1.89623056425801
O         3.78521789708705   -3.27049634392883    0.59797096394750
O        -1.68501420422435   -5.34316028304877   -0.40907427631585
N         2.73653375807581   -4.84828830181687   -0.70696274201893
N         2.25738645671067   -4.75540331599185    1.46475912413799
N         0.48702954774852   -5.61509619566913   -1.12150690518563
N         0.05847203009862   -5.65185331853019    1.05845888347458
C         3.00559925419774   -4.16974933418412    0.46183618713197
C        -0.51756676517429   -5.49341165459899   -0.18598662052775
C         1.76942934740049   -5.89374507222007   -0.53146542019372
H         2.16632304154728   -6.85076314166896   -0.91097246348583
C         1.47572133386610   -5.86739658315039    0.99340730682918
H         1.75002947555919   -6.78909592322986    1.53464515120698
C         3.59630975253568   -4.75070475495329   -1.85161280079905
H         3.94765141022962   -5.76027307922667   -2.12084005430673
H         4.43810423142134   -4.10674531771407   -1.56659986854195
C         0.19223052808944   -5.82538234226018   -2.51067814184938
H         0.58870389303056   -6.80608620224661   -2.82163804867526
H        -0.90098330335275   -5.79925170457563   -2.60307923543442
O         4.45291143698216   -2.35507421786782   -3.10036181400623
O        -1.34400451870013   -3.99880686230159   -4.04625459582742
N         2.93052263844828   -2.79449070034471   -4.76553184218065
N         2.99229524774283   -4.12896968729989   -2.99339126599617
N         0.60767059534877   -3.39727889899669   -5.10538714369987
N         0.70227461156093   -4.80939145710006   -3.38611987381804
C         3.55069182793008   -2.99903657639785   -3.55227298109050
C        -0.15172106829612   -4.04405731371440   -4.15308057770237
C         1.98331801470157   -3.82121335818928   -5.09174284562879
H         2.24615153756729   -4.28726863994078   -6.05783170124634
C         2.05509078843401   -4.77823688674956   -3.86934964449799
H         2.39825749519040   -5.80097456814109   -4.10584513650162
C         3.40794258697639   -1.80745462632677   -5.68837361556762
H         3.61234330481998   -2.27957256391727   -6.66096252463633
H         4.32572362200657   -1.39649646458586   -5.24840210449316
C        -0.01453172804373   -2.73980556706414   -6.22187761880478
H        -1.09626293271759   -2.88065032142377   -6.09995189713087
H         0.33912392746956   -3.19739551725830   -7.15916306980593
O         3.70662678890627    0.84208753613732   -4.66702073941767
O        -1.95934565853066   -0.68800156007360   -5.82590583019573
N         1.94227291617634    1.43739892116779   -6.01517015196425
N         2.51134013479058   -0.70406423402614   -5.87852912386241
N        -0.35076573479270    0.81870583695550   -6.47626311987162
N         0.20685681491591   -1.32226866590593   -6.27243881945830
C         2.81365665658783    0.55663011330034   -5.41254994711834
C        -0.83021629730628   -0.42566081929371   -6.13073246203299
C         1.01989321556093    0.79001026868678   -6.90688465105310
H         1.10906108357869    1.21323873071368   -7.92184032322084
C         1.40279385776815   -0.71132749979203   -6.79087200131605
H         1.69400557772617   -1.18861001936572   -7.74194413002444
C         2.15807401529347    2.85491683541633   -5.95993852056895
H         2.13478147842909    3.26707997505858   -6.97911118469294
H         3.14157730323725    3.00358622641098   -5.49562580736434
C        -1.21995366621825    1.95141811025382   -6.61755993143649
H        -2.24571131274014    1.56739508290996   -6.54701134575447
H        -1.04221127988148    2.42611888237928   -7.59370863277031
O         2.66193459284680    4.01430518015775   -3.41100612593772
O        -3.11964193508992    2.53398253054981   -4.58958142640505
N         0.52325314922726    4.85985911458768   -3.47958263209479
N         1.21598903947637    3.55609245149727   -5.13757486689183
N        -1.78128785564161    4.29759592483863   -3.96362395027937
N        -1.08461848028049    2.93247145389471   -5.57663642407470
C         1.58911668196906    4.11184893110345   -3.93345710200283
C        -2.10541216095900    3.16643109178690   -4.68233116915160
C        -0.56274499138759    4.90898792603025   -4.42114230376037
H        -0.75326780700703    5.95145298431097   -4.73108571957562
C        -0.08919587720920    3.97045136483958   -5.56581089079092
H        -0.02872465958535    4.44812988978929   -6.55944777484167
C         0.69340089296564    5.78350229831924   -2.39650400222695
H         1.72478646896633    5.65339946659518   -2.04420838735774
H         0.52879031350068    6.81238477963047   -2.75781956636267
C        -2.77095022274376    4.98654644913264   -3.18427332946876
H        -2.90365103129150    6.00540702480517   -3.58480142451338
H        -3.69928826807995    4.40804815308311   -3.27260676680201
O         1.47341776256338    4.89944889383535    0.21068092680364
O        -4.27518228232053    3.82583424601776   -1.05689422278475
N        -0.64142631405158    5.48020853542521    0.90277434396890
N        -0.16518678046025    5.53953480676451   -1.27249409243629
N        -2.95543681943844    5.03241992437337    0.38766138562569
N        -2.47509400256721    5.06217889087229   -1.78202387777439
C         0.35196498700737    5.24651370813797   -0.02802288061676
C        -3.33347079632965    4.53413451840393   -0.84108310279835
C        -1.85854097887448    5.95559025313407    0.30309508019391
H        -2.14292850250746    6.93111981665727    0.73412652554106
C        -1.52949339409071    5.98512650611323   -1.21513817986308
H        -1.62885274475405    6.97622586900909   -1.69055511968564
C        -0.31523324374573    5.67727257104702    2.28575367781571
H        -0.60339336625544    6.69997158714094    2.58318830879583
H         0.76897598717146    5.53582829498343    2.37916477579776
C        -3.80358111955368    4.90187952001840    1.53647392878794
H        -4.11262099265639    5.90333889911782    1.87921586694996
H        -4.67188636905963    4.31527537889151    1.21116149908273
N        -4.51946055959427   -1.71922877773663    0.09075315511135
C        -3.36628222087007   -1.15965274041314   -0.30735455406782
C        -3.48973041332398   -0.72272326899779   -1.75605080620523
C        -4.89813834833084   -1.14522714773302   -2.07264273649358
C        -5.62121471175888   -1.03048459667970   -3.23779374527534
H        -5.18646507228936   -0.57541546413834   -4.11364202173646
C        -6.92289765964961   -1.51425687790057   -3.25420875483615
H        -7.51177047179266   -1.43583025258030   -4.15519602095739
C        -7.47626025630845   -2.09835400057233   -2.12528086247193
H        -8.48968234007939   -2.46914297737631   -2.15989393150372
C        -6.75453069836923   -2.21773590037419   -0.94733857821477
H        -7.20684148757718   -2.67618653679064   -0.08194993231638
C        -5.45778192093465   -1.73267030802388   -0.93584446935257
C        -4.76795108287331   -2.23879192636336    1.40730775039412
H        -5.77391882503750   -2.64400483217347    1.44897403579027
H        -4.06146458462200   -3.03375888741569    1.64973506410885
H        -4.67637825460377   -1.45227697179139    2.15766922848780
C        -3.37371752542566    0.80169535792769   -1.88509705698096
H        -4.12341889768626    1.29671928635286   -1.27201143129766
H        -2.39687365326263    1.15614932990782   -1.56885485064702
H        -3.53211537461314    1.09282612555544   -2.91949194797348
C        -2.52465065012874   -1.45294146800057   -2.69630836070769
H        -2.61627880475786   -2.52965954653335   -2.57826124365938
H        -2.76297239434378   -1.20071112014339   -3.72588332358416
H        -1.48957859491935   -1.17861290209494   -2.51853688377094
C        -2.28805960197331   -0.97600728966993    0.54534170962563
H        -2.42262320672299   -1.24620562748562    1.58395880932497
C        -1.06280589623287   -0.44634646800688    0.16983078564671
H        -0.90504648293816   -0.23853758070372   -0.87249494584612
C        -0.03356785585980   -0.14450236935149    1.04743378845845
H        -0.23260973881606   -0.31627069941970    2.09795760739320
N         2.10825616900035    0.79494051681797    1.60041279680689
C         1.20645734313596    0.37695131146807    0.70169705594843
C         1.79424051438116    0.52118232747462   -0.69763128698361
C         3.17738601059920    1.03737204554612   -0.39013422256218
C         4.22322866536002    1.35762565196590   -1.22601844982300
H         4.14588489851509    1.25033499346075   -2.29633847439585
C         5.39631959087132    1.82454902926207   -0.64646840351878
H         6.23162115951112    2.08084579733143   -1.27939564907065
C         5.51184429210157    1.96531024002524    0.72827701036689
H         6.43653092266526    2.32960139743233    1.15032701049287
C         4.46224360562702    1.64590765797344    1.57628458212917
H         4.55794624113528    1.75191855544981    2.64454860515351
C         3.29825010473070    1.18333976188603    0.99081345158033
C         1.94350311392497    0.88815749740031    3.02290422410865
H         2.31378103288749    1.85205457067389    3.37167506077057
H         0.89304483557839    0.82341864856898    3.29164658525837
H         2.49197935764098    0.09067178606626    3.52862288880407
C         1.90106784920534   -0.83220205117010   -1.41120020339771
H         2.50805774315769   -1.51328987946469   -0.81801352179306
H         0.92581732059221   -1.28444570256716   -1.57652061010709
H         2.39755233466708   -0.68646871439131   -2.36728457066757
C         1.06974744977008    1.56501702618451   -1.55894184748409
H         0.98353513283983    2.50147866398547   -1.01141680230068
H         1.66816397055601    1.74931189561873   -2.44770795051588
H         0.07907208630745    1.24137729263677   -1.86690919260840
200
 -360.83050906880777
O         1.33737374999422    3.38081090739009    4.25441722238837
O        -4.33987918041452    2.09877496160634    2.96720176684902
N        -0.69296759817056    3.13598163052059    5.30303114744135
N        -0.57877988617532    4.37437826381131    3.45818204375340
N        -2.98137026698804    2.58629841907658    4.75449346928008
N        -2.88529543135994    3.87906348795954    2.95215127797475
C         0.15857878765209    3.58941731111091    4.31836886227266
C        -3.48491341142753    2.76214769346674    3.48609737933435
C        -2.03910037049745    3.60457382175642    5.13022492193518
H        -2.38271458217456    4.12444409181828    6.04052655113758
C        -1.95484773029236    4.49483993126684    3.85953804042218
H        -2.21868706138307    5.55397875406998    4.01912146476567
C        -0.20258150009979    2.52707199700726    6.50843150150998
H        -0.67105857061540    3.01618801084349    7.37431470868379
H         0.88579846881731    2.66761852774204    6.51713212895567
C        -3.53415397336788    1.62420528767551    5.66299546850713
H        -3.78861954571647    2.11975917230887    6.61082585092346
H        -4.43062751877525    1.22000101611020    5.17555233282948
O         1.78720569686162    0.50241723951960    6.34736814524318
O        -3.82780667858470   -1.01301128714285    4.64876057299092
N         0.12086759061519   -1.03787594452368    6.71977997542401
N        -0.41734585693803    1.11048392696367    6.57933572191773
N        -2.13427568129821   -1.64296192396672    6.06760879125567
N        -2.67187386766375    0.50725924278950    5.92685973722572
C         0.63334499704451    0.22268915865898    6.50600307266738
C        -2.96508650097618   -0.74615145644325    5.43712506666293
C        -1.28020178515414   -1.02313944839798    7.04338200985787
H        -1.44616318059174   -1.47586701370848    8.03570824248969
C        -1.65729948159703    0.48209471900008    6.94529357520514
H        -2.04585031965248    0.92125214550137    7.87986069566658
C         0.98089039399223   -2.18098865880616    6.84346059564015
H         2.00611759318815   -1.78943980774877    6.85324794284658
H         0.75205891910867   -2.71475181145499    7.77689196400258
C        -2.34343944737365   -3.05807938430027    5.94582814864157
H        -3.30173561573068   -3.18773956268381    5.42686717100268
H        -2.37172508188631   -3.50891750880050    6.94814190080988
O         2.89427925149054   -2.53225915530735    4.74762666764699
O        -2.69094624820226   -4.09720330007677    3.31333361488180
N         1.66049343289016   -4.35163928783745    4.07061329967937
N         0.89964298673353   -3.09832683936112    5.74162547577244
N        -0.59098340851238   -5.02092848298656    3.51398033032473
N        -1.35814474095013   -3.72660354505348    5.14853288587396
C         1.92416585450861   -3.23131919035856    4.82861930364808
C        -1.66119004953943   -4.24510632100541    3.90705959262636
C         0.46721806259322   -5.03869387988499    4.48731865380523
H         0.70296878403077   -6.07643499825044    4.77857990760101
C        -0.07595466674248   -4.14831567768962    5.63853163365381
H        -0.18741109136433   -4.66089377395120    6.60923258497195
C         2.68662494438413   -4.95760399644832    3.27095385404866
H         2.92527130638215   -5.95452151575215    3.67978432799686
H         3.55861510009677   -4.29420908856053    3.33107374212629
C        -0.73507395789446   -6.00797391054406    2.48170159390968
H        -0.55623835640963   -7.00815935334922    2.91209681641075
H        -1.76251171652244   -5.92373099069333    2.10630283186597
O         3.98148828952592   -3.65794233176976    1.09066613608399
O        -1.53889513887868   -5.50869597711636   -0.20482509249373
N         2.88850143223792   -5.14596619928613   -0.28252929045123
N         2.35996732994255   -5.08519919257807    1.87991376935083
N         0.65062259885431   -5.87780722182995   -0.80844168391324
N         0.12544724307632   -5.81733660685726    1.35107075204018
C         3.16210050191470   -4.51350027435073    0.91190830513645
C        -0.38833008156584   -5.68904881172825    0.07701166077655
C         1.89406196345765   -6.17438777211042   -0.15125462052946
H         2.29317730402024   -7.14053384617638   -0.50505186875893
C         1.52681019039357   -6.13361513482596    1.35763030485256
H         1.70675824283252   -7.07572796517311    1.90362453033975
C         3.79534649099423   -5.06803729334525   -1.39238523342535
H         4.15567912289413   -6.08191457848379   -1.63423311901046
H         4.62601634404078   -4.42238977920046   -1.07938399807366
C         0.41057996084755   -6.13216816281790   -2.20058639907601
H         0.80027855935148   -7.13089670062352   -2.45876375204716
H        -0.67667396310184   -6.08771884132839   -2.34297101071631
O         4.70195717290791   -2.68815808327442   -2.63504508801396
O        -1.02349638666333   -4.39204793448588   -3.92948670970098
N         3.28131790091706   -3.17346184541050   -4.37494186724441
N         3.23869148081018   -4.46261617237954   -2.56686441865044
N         0.99436399831645   -3.81617119408745   -4.86205778938091
N         0.97635367382490   -5.15626588658175   -3.08740508688251
C         3.82965393468268   -3.34728724007330   -3.12302845079286
C         0.17416446124630   -4.43099995338775   -3.94249481434949
C         2.36857824915498   -4.22013574726354   -4.73631151468144
H         2.70519432286167   -4.71251302765874   -5.66572949619948
C         2.35888371239120   -5.13842804162438   -3.48214581778442
H         2.71545002413119   -6.16763122147848   -3.66440833247152
C         3.80625403377392   -2.20132374223892   -5.28934550232250
H         4.03891710059454   -2.68612436735218   -6.24856515262834
H         4.71287544974311   -1.79716601624180   -4.82079878737554
C         0.44579978337399   -3.14176003571357   -6.00524401297527
H        -0.63916807030780   -3.30175743578521   -5.96252582459095
H         0.87187601604491   -3.56980563929476   -6.92478188925895
O         4.09606325071435    0.44425173797184   -4.26088409445803
O        -1.50530793915335   -1.11504004649423   -5.48669099004033
N         2.36722816381680    1.05543465694222   -5.64881612706827
N         2.93326572845233   -1.08679146322878   -5.52128091195184
N         0.08347507440054    0.42191615088166   -6.12432933134545
N         0.65171954435652   -1.72182006428415   -6.00603268955371
C         3.22274117275576    0.16842303432830   -5.03306967686617
C        -0.38563074400808   -0.83536867381805   -5.80969108706990
C         1.45539624928408    0.41518277975382   -6.55596813164922
H         1.54158168076336    0.85973275715204   -7.56172220543899
C         1.85354705260366   -1.08377011320873   -6.46936903274311
H         2.18092331571063   -1.53208928886944   -7.42247353389081
C         2.58419008417741    2.47208979229975   -5.58654797460973
H         2.58885416948796    2.88353776283390   -6.60682821566985
H         3.55526487788386    2.62037002563606   -5.09669091557517
C        -0.79927519049257    1.54324264425406   -6.27600805157413
H        -1.82151748262407    1.15153679864806   -6.19753301378585
H        -0.62899750591755    2.00671468244809   -7.25973829469499
O         3.05607508080057    3.71452577978998   -3.07468303268742
O        -2.74495454035182    2.19707922490647   -4.31415366229651
N         0.90855414180968    4.53158882561834   -3.18173201900565
N         1.62261372977917    3.17530228782624   -4.78848895220377
N        -1.38852848579035    3.94065577860875   -3.67788316624820
N        -0.67170102733176    2.53804988986538   -5.24795255350742
C         1.98437062525095    3.77916002729264   -3.60407218303410
C        -1.71502809423983    2.80375048556983   -4.38754703747798
C        -0.16748018300354    4.54564604770625   -4.13507633453361
H        -0.35983786127325    5.57791748635915   -4.47764663163728
C         0.32331409626501    3.57681734988922   -5.24712578218525
H         0.39896232664868    4.02954522545906   -6.25172247897505
C         1.05898507878075    5.48339663626781   -2.12027570974060
H         2.09616508539140    5.39132893352838   -1.77315143714133
H         0.86058944818472    6.49834743193204   -2.50173413873325
C        -2.37615909061330    4.62179428764819   -2.89183731462940
H        -2.51148678332455    5.64507629137795   -3.27873352786637
H        -3.30270851381301    4.04175201911373   -2.98856121842382
O         1.87234428870468    4.60802829666481    0.48378147514280
O        -3.78327896471551    3.32555463188640   -0.76159853864365
N        -0.25383444540946    5.12985345664393    1.18801925060890
N         0.21720572792138    5.23910394326861   -0.98398843038696
N        -2.55317383220585    4.62859819396115    0.68142927911563
N        -2.07595634360282    4.68596674661431   -1.48943286820733
C         0.74283299246755    4.93308320186019    0.25220208843267
C        -2.89548549931997    4.10150129341578   -0.54845489536871
C        -1.48384001379321    5.58404448658724    0.59849838705488
H        -1.79181058737032    6.54704506810308    1.04063137088197
C        -1.16072744507434    5.63718395858442   -0.91979237887171
H        -1.29594730579995    6.62665116963207   -1.38903205426342
C         0.06847429319470    5.30260120718407    2.57419948797561
H        -0.18677634070047    6.33161404950954    2.88180763686630
H         1.14708240593504    5.12546380261005    2.66938383035864
C        -3.44000957544749    4.53773460247436    1.80326052197969
H        -3.76681036608113    5.55140635396600    2.09193902345461
H        -4.29481153961251    3.93156260411932    1.47872995817906
N        -4.42473449670850   -1.10242718153901    0.39101643879648
C        -3.15749915576992   -0.92434425276479   -0.01352843280369
C        -3.03984813140816   -1.28968075107976   -1.48192036109176
C        -4.45755343369170   -1.67435331211203   -1.80535158660442
C        -5.01645320823212   -2.09986345945093   -2.98865866750670
H        -4.41561262269146   -2.19632373073627   -3.87913392765343
C        -6.37201430307545   -2.40142619567415   -3.00424750945586
H        -6.83508388536735   -2.73768374658919   -3.91926361685723
C        -7.13926295982847   -2.27667361273920   -1.85632536634431
H        -8.19125419630385   -2.51752914075914   -1.89029311949563
C        -6.58390669289833   -1.84778144228092   -0.66037020134749
H        -7.20113877302952   -1.75880683915523    0.21980732968365
C        -5.23223546337669   -1.54766381210485   -0.65031514232146
C        -4.89783855380140   -0.88129284801459    1.72975704710046
H        -5.96268537918470   -1.08587617238791    1.77290125174975
H        -4.38874425199384   -1.54047385304822    2.43449441027657
H        -4.73072969581508    0.15274665454115    2.03402282134463
C        -2.61802858066455   -0.11043790346213   -2.36498244774029
H        -3.28448833505487    0.73546429306419   -2.21504726320302
H        -1.60424728520102    0.21561233044246   -2.15406050424730
H        -2.66580838425674   -0.40595810285219   -3.40954738286888
C        -2.13238731860602   -2.50976416417574   -1.68521306978311
H        -2.46421029750052   -3.34412246356842   -1.07109520318851
H        -2.16739878585746   -2.81681299611188   -2.72630592026587
H        -1.10124642869221   -2.29172925878198   -1.42400388349512
C        -2.14880263760954   -0.51502450097219    0.84617857024034
H        -2.41430708122664   -0.36048108965320    1.88332392217305
C        -0.82417116114501   -0.31968301387452    0.48623917602580
H        -0.56190506616035   -0.43713147944991   -0.54922140615941
C         0.18986924744785   -0.00841633574503    1.37888154156670
H        -0.10344472851994    0.09306408754441    2.41637828943650
N         2.48719571367675    0.33412173865538    1.99632101473969
C         1.53447710697187    0.15019201781049    1.07105905160013
C         2.17387570275968    0.17257712609328   -0.31221398357304
C         3.62013331766355    0.42691697545977    0.02862218184560
C         4.72309151381642    0.55944018846816   -0.78415060264885
H         4.64489834160950    0.49745547027317   -1.85801104010140
C         5.95283246702273    0.77887129283152   -0.17644179277896
H         6.83362817370890    0.88411250193986   -0.79045741441911
C         6.06649458004832    0.86482831140629    1.20298723983485
H         7.03531662162181    1.03731079191040    1.64739289665749
C         4.95942326305201    0.73395398927105    2.02744114086755
H         5.05307417411630    0.80703989968822    3.09865806911273
C         3.74010459206650    0.50997235536030    1.41481458411484
C         2.32601352442330    0.34859870554011    3.42226749551208
H         3.12635797966465   -0.22550309238251    3.88756932607594
H         2.35001203487951    1.37140935379789    3.80493418512432
H         1.38552931409603   -0.11381883033960    3.70707580066757
C         2.08094078209495   -1.17253907241141   -1.04447397242833
H         2.47767436638599   -1.96455905857823   -0.41273162268323
H         1.06373430725777   -1.42489852639017   -1.33113581191141
H         2.69396961169791   -1.11703985093128   -1.94036109316949
C         1.64424324942634    1.32798649912349   -1.17042482660615
H         1.78909204300198    2.27210947811811   -0.64912771752009
H         2.21406498771511    1.36577265518639   -2.09532736005269
H         0.58818945439460    1.21460167208968   -1.40367499011229
200
 -360.83049333003237
O         1.87574190021655    4.47191283044340    3.89035246143008
O        -3.95030215406601    3.13906406889329    2.70280083733856
N        -0.15343148179318    4.00266808214910    4.86724399664288
N        -0.08644245116549    5.39996080522229    3.13566667683126
N        -2.49066165720636    3.52959684283753    4.43520478444479
N        -2.38251070310440    4.82176344288087    2.63310033864416
C         0.68519250027645    4.59153955904099    3.94406176122041
C        -3.03562493942360    3.74066568249487    3.18715385360637
C        -1.49999826283947    4.50550956894100    4.78670941247786
H        -1.77639995959081    5.00356294008329    5.73278313319925
C        -1.46156675035860    5.44240934473348    3.54752492957039
H        -1.76683862692654    6.48435958566171    3.74921529880264
C         0.38139592187637    3.33340573680652    6.02086063489090
H         0.01518819518458    3.82821099735771    6.93414184647130
H         1.47365717540737    3.40972722849311    5.94352242579727
C        -3.06474895036737    2.58944854988857    5.35245231789811
H        -3.28694331031132    3.09304603589764    6.30513383463728
H        -3.98326339195190    2.22085737292247    4.87774725027014
O         2.21439034274921    1.16480175444321    5.72719059550276
O        -3.48939987846035   -0.06156787309103    4.39141178916784
N         0.49848631601074   -0.23169706732445    6.35059942021125
N         0.07542156997171    1.93290011569046    6.08492636107180
N        -1.80768272595581   -0.72677727133108    5.81096386025447
N        -2.24263684648119    1.44079507137496    5.60487015564502
C         1.06239011405750    0.97479278073573    5.99739484302754
C        -2.60467609480870    0.18822996233029    5.15938155083120
C        -0.88375758159174   -0.11387709507191    6.72538473063135
H        -1.03717821495684   -0.50846656078543    7.74422186698068
C        -1.17396023606061    1.40389946727118    6.56381319286899
H        -1.47609852476985    1.91787451260080    7.49212142869787
C         1.29850805876704   -1.40359376356050    6.56582365660157
H         2.34567521568743   -1.07629157877118    6.53594420071082
H         1.04835988229031   -1.83881775024664    7.54450707110799
C        -2.09229963300280   -2.13238196824575    5.76709846756311
H        -3.05888533727877   -2.23853148373501    5.25768602188188
H        -2.13932130112640   -2.52713879424950    6.79238317246480
O         3.26317691660338   -2.15077519901615    4.65555667964520
O        -2.52935392656847   -3.29704503123430    3.20981631908061
N         1.85040033162570   -3.84175943043192    3.99351768182063
N         1.16180013478405   -2.40584408383804    5.54644231930927
N        -0.45819396011375   -4.27824761181615    3.40897786917854
N        -1.14871473063905   -2.89530747658483    5.00291091684414
C         2.20845418389463   -2.71823850856914    4.70773574701130
C        -1.49439777966356   -3.45219460956083    3.79088139088240
C         0.57641761205025   -4.37044095766863    4.40256659759437
H         0.68986775691056   -5.41509360899352    4.74150184638985
C         0.10544155660696   -3.38056254449251    5.50432369145338
H        -0.03373267558228   -3.83224457637549    6.50214184350152
C         2.82782796463317   -4.59472792175831    3.25917191125818
H         2.88120877596825   -5.61717613784424    3.66822148215881
H         3.78480234641224   -4.07260076768449    3.38556564142332
C        -0.63119620748024   -5.21312393437692    2.33641349550248
H        -0.52911498243235   -6.24112079002748    2.72151204719863
H        -1.64069680239750   -5.04112669462053    1.94132481094948
O         4.47902349611462   -3.52367022729103    1.19233357507560
O        -1.26718384755817   -4.31723875672676   -0.30379277074025
N         3.15348835506371   -4.65632592826169   -0.30536194170733
N         2.58840818601109   -4.66139549764646    1.84511007847476
N         0.84390153567133   -4.99777552693144   -0.91093825142137
N         0.27967373945296   -5.02981772489922    1.24281745848586
C         3.50953026390650   -4.18064317783344    0.93914753893131
C        -0.17344741540888   -4.71500627620052   -0.02046881364896
C         2.01232881234968   -5.52809813731835   -0.26315909392408
H         2.26830200538784   -6.51690283436801   -0.68170057971726
C         1.62237536134169   -5.53885591754309    1.24085795942841
H         1.65563223402444   -6.53251940579310    1.72027532196782
C         4.05822647440484   -4.58098681596144   -1.41548203885307
H         4.33550197374062   -5.60074295755703   -1.73159218864279
H         4.93795458498285   -4.03127777761209   -1.05807121526441
C         0.56132094660303   -5.18333674443851   -2.30488896950176
H         0.79714136159643   -6.22374611190280   -2.58724612989415
H        -0.50777175078563   -4.97635666580478   -2.44062096723414
O         5.01564153698320   -2.08585645161430   -2.43893897511863
O        -0.60250589422719   -3.26457083199663   -4.06051507459933
N         3.73654775245125   -2.50626750767841   -4.30235360922873
N         3.55295384469338   -3.86082851569485   -2.55010738598939
N         1.48338136419353   -3.02873297488036   -4.99827715805618
N         1.26112025613697   -4.28553390158137   -3.17843868208488
C         4.18441539132085   -2.72670191253652   -3.01597694173804
C         0.57580363336779   -3.48326617212654   -4.06467924585021
C         2.81451500571283   -3.51039370042008   -4.75754469722279
H         3.20791342047317   -4.01163419017167   -5.65833950588350
C         2.65288243124642   -4.42897646894015   -3.51564150827874
H         2.89842564463673   -5.49028259200904   -3.69064147369493
C         4.36984164226155   -1.55343894928063   -5.16491240484299
H         4.69079523142272   -2.05204111243406   -6.09174163380610
H         5.23161850153085   -1.16088733041561   -4.61012484486996
C         1.06340639602091   -2.39986277053031   -6.21825489049071
H        -0.02726904114479   -2.50903532950774   -6.27244223636635
H         1.55332506227669   -2.89688160980579   -7.06817056174257
O         4.67609923593854    1.09851729434073   -4.19960226336477
O        -0.87461084073905   -0.31608147261936   -6.16259685719220
N         3.07874796329830    1.73753455012382   -5.72223806820189
N         3.54693302834621   -0.42356808698270   -5.49714117891342
N         0.85043976060609    1.16897686806077   -6.48390792929336
N         1.32167194281396   -0.98889908014657   -6.27197227267608
C         3.84894456144539    0.83296294534083   -5.02667687439070
C         0.29334423826335   -0.07275056261399   -6.26902624542423
C         2.26540263539804    1.11284678035320   -6.72998123096399
H         2.49726510773300    1.53662957199677   -7.72195700680842
C         2.59631226209011   -0.39855869172057   -6.57617771150835
H         3.02961342911883   -0.86915117081636   -7.47514930257219
C         3.34602689772576    3.14697875392926   -5.65554292886789
H         3.43820336025367    3.54701280406797   -6.67572905816496
H         4.28517992438685    3.26384632562468   -5.09958509431108
C         0.03081001641046    2.33366407275212   -6.65803127295745
H        -1.00443079803824    1.97074874649141   -6.68856301459531
H         0.30006532391051    2.83940176217838   -7.59615999581110
O         3.66720956704441    4.39327747419625   -3.11290112997396
O        -1.88185874631656    2.73649180608148   -4.56931434132180
N         1.58033807442516    5.31039242095882   -3.41152757253112
N         2.35784286916873    3.89517153811215   -4.93439309270290
N        -0.65910881886878    4.58408368436447   -3.95135766833120
N         0.11188108133010    3.27594011381949   -5.57692400955293
C         2.64540318700388    4.50154984580302   -3.73237065282716
C        -0.91490302110338    3.43793338079747   -4.67197619483987
C         0.53152498335268    5.26212674209730   -4.39254777687891
H         0.28811753310571    6.27963548656601   -4.74234048704999
C         1.09763273031705    4.31505804830247   -5.48657951976190
H         1.25044030868236    4.78411083326165   -6.47326476237517
C         1.69077822150230    6.32298304629354   -2.40018216324288
H         2.71702450110210    6.27025075986308   -2.01581707169848
H         1.49161731764283    7.30780446388345   -2.85384666456091
C        -1.69911078306369    5.21808842559637   -3.18989242015449
H        -1.92372977905820    6.20313719560528   -3.63342088768019
H        -2.57296489555571    4.55684181104430   -3.24844837438965
O         2.47198907874583    5.75618633418413    0.28720441356178
O        -3.04895349275443    3.98645692869746   -1.00465940404837
N         0.28710243096548    6.16916193582502    0.88069060479114
N         0.82600469725849    6.13598734159439   -1.27360383500879
N        -1.96886658605990    5.49615183793964    0.35444390379093
N        -1.40241232419527    5.38377343939701   -1.79660015660164
C         1.32840194640023    5.96892226698691    0.00092495846250
C        -2.22589877039732    4.83922621255715   -0.83012216957856
C        -0.94786141451781    6.49752612973293    0.22208715589252
H        -1.32181221093160    7.47462373551739    0.57272049150889
C        -0.57608772809440    6.44389458184438   -1.28523605029588
H        -0.76011768931671    7.37890719036753   -1.84171268137261
C         0.52103260823195    6.37848181397505    2.28077411736236
H         0.16180645249669    7.38173307594598    2.56334890047994
H         1.60516114158184    6.29521548541846    2.42924018792459
C        -2.89383734327711    5.45345171304432    1.45174080403411
H        -3.21381384663529    6.48158960795742    1.68910854938877
H        -3.74749678916112    4.84427557109249    1.12787812709860
N         5.19297035816730    1.85041486278966   -0.08589003995494
C         3.98532066003877    1.40661778049456    0.29658885151962
C         4.02725453787684    1.02826108950780    1.76593108416477
C         5.46041400465312    1.33154259265797    2.10783210095165
C         6.14203329776285    1.19358270224087    3.29533276804107
H         5.64519072115169    0.81673601327436    4.17527928656721
C         7.48445324155530    1.54800578068862    3.32883619002705
H         8.04216852613725    1.44775877453878    4.24732716588075
C         8.11939835076226    2.02828245548489    2.19392701530741
H         9.16407888528226    2.29678778974419    2.24124643620406
C         7.44030780399827    2.17061449551053    0.99347776174775
H         7.95675618882985    2.54365784991094    0.12297735518238
C         6.10218439805136    1.81620612810954    0.96576589598045
C         5.52046070045376    2.30232923411216   -1.41012567600672
[truncated: 2,754,940 more chars]
