# Supplementary material for: Automated and Efficient Generation of General Molecular Aggregate Structures
Source: Angew Chem Int Ed Engl. 2022 Dec 16;62(4):e202214477. doi: 10.1002/anie.202214477 (PMC10107477; doi:10.1002/anie.202214477)
Supplement: Supplementary file 2 — Supporting Information [file ANIE-62-0-s001.zip › SI/comparison_with_crest/xtb_structures/B/gISS_single_structure.xyz]

68
 -166.68585479726238
I        -1.28186170219225   -0.40053824716332   -0.40414138930101
O        -2.76403312429010   -1.39144071935656    0.57515129503772
F         1.88362802504524    0.25769713136444   -0.83985990153242
F         0.63152340254977    0.24376961914477   -2.60944462591394
F        -0.49055282156290    2.47593223854580   -2.12149215672461
F         0.01691139479406    2.49776174870722   -0.02727667675045
F         2.41776440190268    2.52452360036349   -2.60038277376632
F         2.58040075510446    2.91750358114665   -0.47464803577946
F         0.69274513563974    5.00949874720572   -0.80552272236595
F         0.77082461127118    4.66831838483509   -2.92665480427688
F         2.55371482225621    5.20722089527701   -1.85826221799472
C        -0.40220807264262   -0.59686622632832    1.50216264751669
C         0.68296287237767    0.10657522765514    1.97278081310017
H         1.20771068957250    0.82295910274297    1.36656334157076
C         1.08871594238138   -0.12304185850603    3.27873315059200
H         1.93070667995707    0.42404797334916    3.67098777929953
C         0.41181930018760   -1.03294892709945    4.07300182693188
H         0.73147651860227   -1.20294047628345    5.08930817230002
C        -0.68471842184507   -1.72046255742278    3.57941558468578
H        -1.21537629755442   -2.41585091701178    4.20883056292499
C        -1.11016462495638   -1.49767001547547    2.27975240139928
C        -2.29058799919501   -2.19281692433237    1.62316233172253
C        -1.79621577476897   -3.53554739065250    1.06264160000095
H        -2.61981204137379   -4.04825561685310    0.57285940659935
H        -1.39800583346695   -4.16232069929994    1.85607809586505
H        -1.01525186651860   -3.35102199165004    0.32484854458644
C        -3.46008403578135   -2.38581075116652    2.59082385735092
H        -3.68834727177741   -1.44658163632869    3.09040797690233
H        -3.23441763334417   -3.14749418860927    3.33022585765371
H        -4.33138246293282   -2.69214501473861    2.01883684473777
C         0.65949421466332    0.61236458460236   -1.30031413502457
C         0.48385267506955    2.14270377305004   -1.25024289973079
C         1.75337246229032    2.99726798116169   -1.53433452894938
C         1.43241186403285    4.49916726824048   -1.78680305607842
I        -3.88612698806474    1.09462298957635    1.17674602526223
O        -3.93466814105525    0.40766353039399   -0.73658084965130
F        -4.21310614028452    3.51528825877460    3.34467360783298
F        -4.78388829832581    1.52843987501216    3.99598865553959
F        -2.40686968906582    0.66737472182884    4.24836336887554
F        -1.51360323239735    2.17642664743794    2.99596121035687
F        -3.17763556856483    2.87464842783724    6.01931115201236
F        -1.92354511951096    4.11265660350425    4.75539274085864
F         0.16998849818332    2.27446743523279    5.11755521749928
F        -1.07647250308560    1.15969192087529    6.46902909766954
F        -0.57866807216701    3.20226616182481    6.90379487304472
C        -3.33052041306176    2.84422802695880    0.13932468003997
C        -2.74671539128396    3.96352822694837    0.68729465630319
H        -2.54703529720735    4.04812362592488    1.74037518278090
C        -2.40263156438997    5.00042264873482   -0.16650444314787
H        -1.93337739261563    5.88180813682148    0.23954982215745
C        -2.64625162031097    4.89866898791828   -1.52559798673292
H        -2.37260306747470    5.70888920686549   -2.18325263164584
C        -3.22829217506016    3.75827915093190   -2.05403992647320
H        -3.40307585804070    3.68181441022705   -3.11466758333457
C        -3.56842301823909    2.70713593521108   -1.21785770087807
C        -4.21621453299062    1.41091389922638   -1.67430437004406
C        -5.73421868419535    1.63899024105788   -1.74345315454869
H        -6.22443355734751    0.71792833259513   -2.04761857791539
H        -5.97477779983074    2.42925865677977   -2.44938580034731
H        -6.10111132320496    1.91645895464030   -0.75519713671990
C        -3.65937558847076    0.92664328115134   -3.01456812821520
H        -2.57173942040934    0.91365553786228   -2.98147068681463
H        -3.99249060121558    1.56143927792397   -3.82934981256497
H        -4.01069761632735   -0.08696864282551   -3.18622838758260
C        -3.86236156212994    2.20893946112741    3.26308321302447
C        -2.48722980634121    1.97256008195662    3.91869081519164
C        -2.14705986440863    2.84759775510263    5.15978092405540
C        -0.88388717469128    2.35714733124201    5.92569174266050
