# Supplementary material for: Automated and Efficient Generation of General Molecular Aggregate Structures
Source: Angew Chem Int Ed Engl. 2022 Dec 16;62(4):e202214477. doi: 10.1002/anie.202214477 (PMC10107477; doi:10.1002/anie.202214477)
Supplement: Supplementary file 2 — Supporting Information [file ANIE-62-0-s001.zip › SI/comparison_with_crest/xtb_structures/B/gISS_ensemble.xyz]

68
 -166.68850420119637
I        -0.20978918808261   -2.94575037439853   -0.85692985259982
O        -1.71723796610303   -4.15409960331205   -0.15373172636960
F         2.73853726599869   -1.46560340904495   -0.58109450747164
F         1.91733717846520   -1.75890856227487   -2.55607316077952
F         0.11783848867500    0.06138451769327   -2.32179936982036
F         0.24408634406049    0.16640955974569   -0.17299282481596
F         2.98964798960980    0.86384930045977   -2.25344583554600
F         2.58861326633658    1.31286951312371   -0.17241616476718
F         0.25537886018115    2.74728715620114   -1.10660335771879
F         1.04472905623864    2.48938411209690   -3.09229973240325
F         2.20498983032859    3.50398276607220   -1.59626917078975
C        -0.13987567994391   -2.52903230195554    1.20983608284239
C         0.89226757712827   -1.91458373864114    1.88528173371096
H         1.78488266935328   -1.58759559404440    1.38515155837695
C         0.76725373318619   -1.72529814911271    3.25261555553978
H         1.56894444337028   -1.24778132799229    3.79342126278870
C        -0.37303557975291   -2.14455262125495    3.91579594783551
H        -0.46690781415256   -1.98776353752889    4.97928175149300
C        -1.39340066875914   -2.77406677802222    3.22314382558999
H        -2.27628137974995   -3.10461338944291    3.74648910796836
C        -1.27785994296781   -2.98245134089484    1.85747637211781
C        -2.33466772703718   -3.65860369569056    1.00456478993729
C        -2.98046713253583   -4.85175587172592    1.71154990626033
H        -3.63126487976549   -5.36376034878245    1.00604500323776
H        -3.57327541398681   -4.52934240605215    2.56102660092483
H        -2.21596446407115   -5.54909002091997    2.04338350221789
C        -3.38748535238137   -2.61179325118347    0.61643361049389
H        -2.91311370996986   -1.82474795395129    0.03121323203623
H        -3.84253580510986   -2.17390581009769    1.50050426659940
H        -4.15598046858007   -3.08537283663744    0.01058498693712
C         1.57274801171922   -1.44270337316090   -1.27595979582607
C         0.98535424992365   -0.02000410380470   -1.29282508684499
C         2.01141976353619    1.14866334117801   -1.37851330636132
C         1.36097140051860    2.49840220970681   -1.80239522587566
I        -3.07722598570542   -5.51899005192804   -1.87626336726578
O        -1.52779683648438   -4.36422209433080   -2.58082755935633
F        -5.17448107948161   -8.04203594632654   -2.19941468122736
F        -4.69197121129786   -7.37833925542914   -0.19726605121743
F        -6.02632094887593   -5.17603810912454   -0.37437422887997
F        -6.25433544109220   -5.28032348084733   -2.51456071689307
F        -7.46156359124188   -7.80871674068084   -0.39773361265484
F        -7.90729495725306   -7.28038511680696   -2.45047954730476
F        -8.71790763923686   -4.69655877715569   -1.43324999657626
F        -8.54689386007761   -5.55303165568626    0.53362836725129
F        -9.87990506598518   -6.42519658842801   -0.90809116442755
C        -3.18797161526375   -5.91466494873813   -3.94524722238762
C        -4.24503052863419   -6.48901056017188   -4.61759872323510
H        -5.14796383224887   -6.78411465917381   -4.11550127775614
C        -4.13294045939990   -6.68086846456003   -5.98596694389761
H        -4.95390008804018   -7.12786430615497   -6.52378882875087
C        -2.98095102782347   -6.30407018948791   -6.65437147712453
H        -2.89733003503510   -6.46545492961073   -7.71804525974725
C        -1.93636090350274   -5.71091182981535   -5.96590555299124
H        -1.04477432643328   -5.40961985257692   -6.49217241536252
C        -2.03825885951913   -5.50036906689677   -4.59949442859869
C        -0.95008326133775   -4.85892741891083   -3.75824084040367
C         0.08645025827906   -5.93374898922053   -3.40209770494739
H         0.86693948379170   -5.48547304333106   -2.79225558595200
H         0.52513754679735   -6.36395726944526   -4.29815569607903
H        -0.39746731686706   -6.72136494948266   -2.82559498799168
C        -0.29457325605397   -3.67298754759009   -4.46881196112641
H        -1.05283826608451   -2.96494843617168   -4.79202244622582
H         0.28497437145676   -4.00115625808267   -5.32531543297530
H         0.36824665492008   -3.17157001664403   -3.76793354925669
C        -4.93535941780975   -6.93030958803940   -1.46163373632336
C        -6.19122529018390   -6.04262766789610   -1.39697376742676
C        -7.55687839851722   -6.77699070632359   -1.25151937681336
C        -8.69724741170889   -5.84014071506139   -0.75489409615627
68
 -166.68850077010680
I        -1.31316086746138   -0.03256084914039    0.65070606121745
O        -2.54589457243082   -0.58333001197778    2.20045129643566
F         1.35057881674467   -0.51022159213724   -1.22619987116274
F        -0.29904267769081    0.59931964140991   -2.07971679728263
F         0.09812460024919    2.71096373153180   -0.66540898351860
F         1.40328293836333    1.74129209185036    0.74752493959734
F         2.14664856395456    1.87069158789593   -2.68259193185835
F         3.36257642650366    1.46311607965512   -0.93642915206256
F         2.63308544651185    4.09019840404851   -0.00300976915023
F         1.75679227082093    4.41651614842941   -1.94155870813721
F         3.84324829634661    3.93296501919707   -1.77108931729747
C         0.00459066682101   -1.19714583563200    1.81582202847735
C         1.37804816411563   -1.23989241643057    1.70861649792439
H         1.91314369306544   -0.64541067819145    0.99125516842830
C         2.08314642099412   -2.07443012296517    2.56178148633569
H         3.15843339120968   -2.11447184067943    2.48917547312959
C         1.41516169928211   -2.84781017702527    3.49533489563281
H         1.96973212480509   -3.50184278059008    4.15042421586169
C         0.03621106438784   -2.78070590825371    3.59951368989418
H        -0.47906981436802   -3.37953198804430    4.33338365242654
C        -0.68236202313730   -1.94059996679114    2.76277910877327
C        -2.19326397087839   -1.80153603054933    2.79759076920646
C        -2.80437355982325   -2.95788077003532    1.99358304128298
H        -3.88670617430792   -2.85571509661305    1.99212939321509
H        -2.52939556253283   -3.91774960279484    2.42202526833276
H        -2.44797135016837   -2.90867317256432    0.96530268510511
C        -2.73919088564161   -1.77284649784044    4.22653808447440
H        -2.24595322400742   -0.99178808302156    4.79871644567694
H        -2.59842899537178   -2.72863651750932    4.72026771371440
H        -3.80279823881594   -1.55110547005751    4.18734324524172
C         0.40082777128237    0.40936590580334   -0.92552501607121
C         1.04843149608297    1.75750037032785   -0.55931027696302
C         2.30464546952402    2.16785744649346   -1.38302695246842
C         2.63857014247213    3.68427227135700   -1.26922689117500
I        -4.94820550287775    0.39325600661564    2.23015925957795
O        -3.74734811276968    0.84476063124864    0.62248413227179
F        -7.88179476779346   -0.26777050390848    3.59290724176849
F        -6.10534715210897   -0.92899156480321    4.62580315102591
F        -5.43680474924379    1.39263295198203    5.45335237841310
F        -6.61822151911567    2.45973625502818    4.00135201024594
F        -8.04941526944113    0.30460725386864    6.38187423220759
F        -8.89804912420109    1.84626695332969    5.11738952944195
F        -7.07034268930810    3.67903128101251    6.40301171167637
F        -6.63496871609273    2.08752992403891    7.78513938398188
F        -8.64860939742556    2.80386787087646    7.56709079071177
C        -6.22661947915075    1.63652126082015    1.10059109727459
C        -7.58924781805231    1.76968634785994    1.25972961469110
H        -8.13242266284229    1.21983437159663    2.00580537637189
C        -8.27138854697353    2.63720464938348    0.42117217374785
H        -9.33804973505048    2.74912728616955    0.53476770631153
C        -7.59191948177812    3.35156057755492   -0.55048330767490
H        -8.12865363636331    4.02986628100480   -1.19564336291367
C        -6.22518651274801    3.19460939894016   -0.70521545211049
H        -5.70019039774782    3.74834022811319   -1.46706807332034
C        -5.53035505113065    2.32222752142492    0.11842180543906
C        -4.03452676038069    2.08590017424020    0.03508099433743
C        -3.53447704515831    2.02442836971332   -1.40982335566468
H        -2.49433531941967    1.70561567281942   -1.40429082513466
H        -3.59781464831931    2.99690721796660   -1.88649430484976
H        -4.11408839495076    1.30127149237910   -1.97729560374628
C        -3.32500220390786    3.20100048852346    0.81518364814574
H        -3.62372112034344    3.15433880396970    1.86178532851952
H        -3.58302007375196    4.17722417338813    0.41392357287228
H        -2.24971327506323    3.05597985801615    0.74911268637971
C        -6.61009546438478    0.10174973515787    3.89099701444694
C        -6.60769997212264    1.35387652859697    4.78694123359991
C        -7.78986091761616    1.48305755494594    5.79245241477794
C        -7.52592006224309    2.53602840414952    6.90855767710331
68
 -166.68843218421944
I        -1.62138199734995   -0.30996464948840    0.77026565434377
O        -2.37569974925673   -1.20439882282893    2.45958277296487
F         0.68469902182690   -0.06025358042672   -1.57567344038518
F        -1.31618200289392    0.61389816139817   -2.04969159740113
F        -1.19058040428134    2.72247987347751   -0.57360803460333
F         0.56114679172067    2.08092382647084    0.50486875459181
F         0.56783916611142    2.49874468141072   -2.98327000395504
F         2.16366160722970    2.36429494900934   -1.52463773126849
F         0.97408175886539    4.68136396914480   -0.26148662185898
F        -0.28159976214586    4.83208039238387   -2.00238641493417
F         1.85595551704470    4.90103466805500   -2.20762862902494
C         0.12903542249543   -1.15663942271074    1.58908556174896
C         1.42854931976345   -0.84968286103281    1.24824060462493
H         1.66431676994589   -0.11696176188121    0.49859456857135
C         2.45764065985251   -1.50798074464816    1.90381530075546
H         3.47890594903319   -1.27533675097227    1.64688948848882
C         2.17800302974202   -2.45169780496049    2.87674676435103
H         2.98392425818494   -2.96396611734200    3.37928102796210
C         0.86632756367255   -2.73714506837318    3.21656864379546
H         0.65413621768322   -3.46809054760078    3.98031759065383
C        -0.17371227029797   -2.07961604452180    2.57811728756866
C        -1.64216551830257   -2.32559552412388    2.87309838266237
C        -2.09438707179410   -3.55506263476057    2.07225848292315
H        -3.14788162380316   -3.73936386640138    2.26680246009154
H        -1.51426620335712   -4.43198456435189    2.34640564469067
H        -1.96572938347349   -3.35849178290310    1.00841629769556
C        -1.91089630222482   -2.51099340246177    4.36755855679010
H        -1.51724601275209   -1.66604818580723    4.92597937314704
H        -1.46434815153245   -3.42919375992124    4.73475758534548
H        -2.98564096390828   -2.55600971899327    4.52464251961372
C        -0.38845773841650    0.58170282325536   -1.05147385340723
C        -0.03306205255357    2.04062006415843   -0.71164342489046
C         0.89827360451236    2.78486338182313   -1.71380838868535
C         0.85880377463809    4.33189301959298   -1.53900438197274
I        -4.86184248871325   -0.74950463774338    3.04721537629784
O        -4.14674932146523   -0.01073946837385    1.26540495719094
F        -7.25265997680871   -2.01435294044909    4.95370025576372
F        -5.19842973233938   -2.36607929214178    5.51852396941556
F        -4.77154579195396    0.03040191847769    6.32495261826250
F        -6.45871287880425    0.87778906555712    5.28568795277993
F        -6.82379272022268   -1.59472820155125    7.75670924365934
F        -8.22632074426982   -0.20114413808630    6.87118081070877
F        -6.47868668146921    1.90033386696049    7.82766237733230
F        -5.44526935218829    0.36675468962124    8.92917272599056
F        -7.54189997077798    0.70058352474546    9.25702963276822
C        -6.56945703698007    0.24270454969744    2.30323323830101
C        -7.86538285999151    0.08980409232538    2.74668698814224
H        -8.11970194682485   -0.58064730515965    3.54661544621956
C        -8.86610978247448    0.82440610335349    2.12960717134905
H        -9.88478386329164    0.71267868134060    2.46588665879489
C        -8.56264034322679    1.69087010943169    1.09365134621272
H        -9.34638468513079    2.26285189490027    0.62134879021464
C        -7.25655840883113    1.82338290577663    0.65390854695281
H        -7.02415438526777    2.49609845702963   -0.15607378125551
C        -6.24629248523958    1.08786970244107    1.25400788405992
C        -4.78452932600876    1.17081343384088    0.85840101593461
C        -4.59451261235130    1.28504684371370   -0.65542124081089
H        -3.53606876425828    1.17574025571975   -0.88204870653344
H        -4.93015121405861    2.25057807117520   -1.01877049557652
H        -5.13954213850917    0.49365444158418   -1.16302942313825
C        -4.16113982636115    2.37029098933985    1.58552419410010
H        -4.21113554407541    2.20317797295558    2.66098131892279
H        -4.69120288662657    3.28707761124164    1.34252035051709
H        -3.11912803550623    2.46681540479699    1.29246790060071
C        -6.03084275844267   -1.42421326726337    4.99220512115334
C        -6.04336055946054   -0.22490503581846    5.95724858555711
C        -6.93701548474410   -0.36680112426055    7.22480368392864
C        -6.58989180465087    0.67384320285391    8.33003672136433
68
 -166.68836778534404
I        -0.02530872325612   -2.95662295827407   -0.55494864000016
O        -1.68050081859730   -3.80417078337413    0.32300435729381
F         3.14219252088196   -1.97316169348624   -0.54237746237279
F         2.19076350063319   -2.36900288957245   -2.44049402454058
F         0.70586474087555   -0.26523255541060   -2.38254191924005
F         0.97605604633831    0.08447097998478   -0.27297873539894
F         3.67866269349194    0.05028930215883   -2.51713489558989
F         3.45468920078876    0.83874378542228   -0.51234461555985
F         1.33015841350838    2.48687654168942   -1.57744172405757
F         1.96696436098509    1.83438795209013   -3.52705137865275
F         3.34533831157276    2.84703641369879   -2.22741692481113
C         0.22334513576492   -2.34973188063882    1.45114154962623
C         1.37396572944375   -1.84609985552086    2.01844608786132
H         2.27796392309601   -1.71643543379416    1.45288578023330
C         1.35421183461769   -1.50570594055726    3.36209545195784
H         2.24836512236637   -1.11180310091266    3.81877280049221
C         0.20096122181557   -1.66977296603938    4.10966870106617
H         0.19162646459988   -1.39829858265390    5.15405101913866
C        -0.94258119163430   -2.18756723976401    3.52562507541875
H        -1.83787658161473   -2.31747424283515    4.11218479369251
C        -0.93582728109631   -2.54196828870609    2.18547378541592
C        -2.13747605752986   -3.09826578020972    1.44618501436335
C        -2.94527317217874   -4.08177173353339    2.29482686164246
H        -3.69638394898861   -4.55062503993279    1.66260716937564
H        -3.44628115062965   -3.57254190608828    3.11106066994099
H        -2.29550624973865   -4.85717866300090    2.69135222446339
C        -3.00632423233027   -1.91637584106434    0.99461188837541
H        -2.43232069700341   -1.28663745913062    0.31586930186710
H        -3.32442275786411   -1.32356105979885    1.84769322209378
H        -3.88062234373691   -2.29286190102773    0.47062092269653
C         1.96339731134609   -1.84540121214975   -1.20269779813224
C         1.60995582620165   -0.35902016439140   -1.38640361167553
C         2.80053815311160    0.60562363971764   -1.66630254881546
C         2.34641062057486    1.97059467900022   -2.26201456340210
I        -3.41263849243742   -4.93402638224921   -1.23663256834874
O        -1.66268003868347   -4.26595569678000   -2.07925842241597
F        -6.10623432460125   -6.84485950150203   -1.30756263505963
F        -5.32945307595969   -6.25630501089576    0.62505798135088
F        -6.06534576589366   -3.78779476958930    0.40325086801520
F        -6.47024830542117   -3.91812118020182   -1.70927600081377
F        -8.12393726738012   -5.95962945329435    0.62024309357674
F        -8.57485922663975   -5.40718577536668   -1.42490090527864
F        -8.60487460558208   -2.66568955401788   -0.50091574765725
F        -8.50714936750068   -3.46482193965817    1.49493278498367
F       -10.13123968154792   -4.00608759097711    0.19715076256382
C        -3.75020709454034   -5.38288760691856   -3.26996314238221
C        -4.96116671174344   -5.68326115442150   -3.85520860103185
H        -5.87566207289392   -5.71100108189099   -3.29171648639824
C        -4.99028186068107   -5.94870140278410   -5.21565349070443
H        -5.93191934996197   -6.18367076532906   -5.68602255822638
C        -3.82502612526162   -5.91224282281062   -5.96170137957043
H        -3.85417214713420   -6.12688655239286   -7.01885235701201
C        -2.61992407850582   -5.59103939220543   -5.36010556398583
H        -1.71650023328455   -5.55494047887916   -5.94764079890365
C        -2.57600007422203   -5.31096458955522   -4.00313040966082
C        -1.30806005492143   -4.94925974420594   -3.25142002484607
C        -0.57664835387233   -6.24800319148178   -2.88358553856225
H         0.33317457676503   -6.00344664019908   -2.34112900326985
H        -0.32766667563658   -6.81917493053948   -3.77390879583999
H        -1.21574287187415   -6.85008468792767   -2.23854947604795
C        -0.40382405313654   -4.01477029087759   -4.05720966621335
H        -0.96066805293020   -3.13701958215287   -4.37377840176767
H         0.00609354464928   -4.51836858126054   -4.92647020054801
H         0.41540226336630   -3.69044694328395   -3.42057078982875
C        -5.53935467860924   -5.80674966022203   -0.64469165837236
C        -6.52038957836820   -4.62423342838236   -0.55482768115856
C        -8.01400532693909   -4.97070383217645   -0.28095202968482
C        -8.82868203526055   -3.74878662842217    0.23737528351622
68
 -166.68813485767666
I         0.39333857488641   -1.96285732650281   -1.43332374320108
O         0.16481370166063   -3.86850229946528   -0.69417738041443
F         1.92539891064525    0.95807850807655   -1.58471022127304
F         0.67693995026949    0.36584166717625   -3.24877577266208
F        -1.53696095739032    0.74304747522185   -2.02150265117355
F        -0.66553807836591    0.74027664690857   -0.05008292445642
F         0.27294712279176    3.09854646923989   -2.47900993623458
F         0.48141771173716    3.05300866026109   -0.32298670000202
F        -2.41378796524854    2.85989273146504   -0.22918094066347
F        -2.38360174944039    3.29731021275312   -2.33526861006367
F        -1.51641179429341    4.68090605383956   -0.93751042244441
C         0.99590477967573   -1.70676691263728    0.57234904383817
C         1.71587848941897   -0.64788120846742    1.08270299775715
H         2.04255877141724    0.17001503806038    0.46702417475748
C         2.03114305246747   -0.65353334206942    2.43251220161094
H         2.59685237501589    0.16831283760924    2.84281444538369
C         1.62745905679057   -1.70100477442160    3.24258068814348
H         1.87312303632667   -1.69645311214762    4.29339404939592
C         0.91745764829839   -2.76412274112604    2.70958653710923
H         0.61221993338268   -3.58342132273737    3.34075076282929
C         0.60465685950088   -2.77839714746177    1.35916243120515
C        -0.15752108615190   -3.89570118628318    0.67094161200250
C         0.23040025283785   -5.27901772655765    1.19675179492625
H        -0.22445058095647   -6.03200014307970    0.55704761505139
H        -0.12236447652227   -5.42387696710782    2.21236932403687
H         1.30923532933609   -5.40499498216255    1.16281920765275
C        -1.66284801357770   -3.64478233300110    0.84661602296604
H        -1.92497334708367   -2.68609119940325    0.39921310100828
H        -1.93242946914992   -3.63132889566236    1.89917153042619
H        -2.21639346180973   -4.43270179515344    0.34036992546825
C         0.76302968500023    0.32764604364708   -1.88782999837431
C        -0.43742132479142    1.11908181120876   -1.33207020613822
C        -0.30848810193424    2.67265906585743   -1.34655824814171
C        -1.68566966259531    3.39026979881641   -1.20772462921963
I        -0.42852160709079   -5.74191381969604   -2.37106538429088
O        -0.38629189836125   -3.80734209800242   -3.06677601849650
F         0.19108442785091   -8.96442261170666   -2.63704041600136
F        -0.15394743591108   -8.15154219618474   -0.66406178290073
F        -2.68711754938670   -7.85733306314424   -0.97754746009231
F        -2.63628327642963   -8.05604060112490   -3.12010836046264
F        -1.48702245841904  -10.60511072816972   -0.99049643574389
F        -2.06598156216579  -10.59758738682839   -3.07816453181582
F        -4.66347750307899   -9.69283842251829   -2.18572780876126
F        -3.98693868253534  -10.09885348879654   -0.18333210652889
F        -4.02073701984451  -11.67281396596979   -1.64670444517388
C        -0.75768998806847   -6.04244527327944   -4.43089703152897
C        -0.62305957246768   -7.23240879913709   -5.11278325875386
H        -0.32860007012799   -8.14073950489840   -4.61932138289356
C        -0.87011912978805   -7.24224359188265   -6.47680434506647
H        -0.76658641979805   -8.16614960680418   -7.02468873995607
C        -1.24376195500453   -6.07918144333118   -7.12791493797533
H        -1.44215648426624   -6.09501205691087   -8.18866132810445
C        -1.35681178702672   -4.88828905945445   -6.42820499070947
H        -1.63890415748420   -3.98422127851669   -6.94412969943108
C        -1.10036394706692   -4.85923349603681   -5.06627820083109
C        -1.18940310268778   -3.61442976590077   -4.20088104719008
C        -0.66718809330326   -2.36503445529385   -4.91228568205208
H        -0.64573223476137   -1.54188903379537   -4.20034727481995
H        -1.30929159985501   -2.09157479709943   -5.74373342490196
H         0.34510369099184   -2.53383499466399   -5.27201808036488
C        -2.65233022962280   -3.43013241041103   -3.76732564749656
H        -2.96779853300885   -4.29672224705590   -3.18538171060265
H        -3.30312248337851   -3.32802638752942   -4.63156402574500
H        -2.73334086953898   -2.54100180421616   -3.14487838871212
C        -0.57296983823449   -8.06957597643675   -1.95772363911493
C        -2.05315275530285   -8.50066267305638   -1.98202078307710
C        -2.31569936462426  -10.03413326206247   -1.87972486092578
C        -3.77848461005914  -10.37838067436581   -1.46587237266549
68
 -166.68805790936082
I        -0.48508174759916   -1.20780920067852   -1.27691034496348
O        -1.46028086342106   -2.86065831628430   -0.53822827024183
F         2.17143774855613    0.67118670368894   -1.70575450461043
F         0.48499723777912    1.00357119908798   -3.01416771287594
F        -0.91709425128533    2.23741924404577   -1.30459273268380
F         0.10480594825589    1.44223133427408    0.41438235910374
F         1.70514195913905    3.44721959865247   -1.99181341887600
F         2.28059128313579    2.84658667205732    0.00988444734397
F        -0.16279625493195    4.09846440977550    0.91160139887844
F        -0.35068614976608    4.89119536597177   -1.08012507145218
F         1.39356837082845    5.33259409240161    0.09420002657203
C         0.51605409249692   -1.49776062946302    0.55714825810832
C         1.73967529473523   -0.97214417894229    0.91033831222265
H         2.30190838781253   -0.34152600023367    0.24629593045156
C         2.25412765781912   -1.28093184807928    2.15994326085110
H         3.21236240278795   -0.87920317866460    2.44909843545833
C         1.54643019028269   -2.09608089547126    3.02623865651732
H         1.94936203863145   -2.32496375898761    4.00077538597945
C         0.32718499567338   -2.63134867893132    2.64560810677346
H        -0.21408880628276   -3.27379373737900    3.32154592895405
C        -0.19289704915741   -2.34502698573979    1.39327779920970
C        -1.51037720684126   -2.88128433729817    0.86411346252710
C        -1.76676242246834   -4.32944429786908    1.28223230635699
H        -2.66605808503524   -4.68222560624956    0.78255007524146
H        -1.90855932407594   -4.40839946023524    2.35505638156608
H        -0.93630073477890   -4.95968324009365    0.97665718981297
C        -2.63776350072848   -1.96010739010540    1.35261051860723
H        -2.46087209318613   -0.94763369296940    0.99040226869369
H        -2.68140131871833   -1.94526869124567    2.43811310554809
H        -3.58651808897211   -2.31431240879420    0.95685067802730
C         0.81592373098099    0.71624663648779   -1.72413974261881
C         0.30262356371747    1.88045083333054   -0.85380013193036
C         1.22562400473161    3.13221307629874   -0.77772656354133
C         0.50715730797586    4.38729191353495   -0.20057408421276
I        -3.00214883272227   -4.16879833920131   -2.15189937646862
O        -2.19952115487572   -2.39472718171178   -2.81714125991120
F        -3.93801354404034   -7.28488715550262   -2.60358099897030
F        -3.48084089032956   -6.63653329530072   -0.59289868952804
F        -5.62909704857164   -5.26674897476904   -0.30287420920950
F        -6.08564899143800   -5.18463511151973   -2.40624239144362
F        -5.83525009228564   -8.22380119419529   -0.65787975492819
F        -6.70756980103751   -7.71267916454988   -2.57444510760163
F        -8.41557498000953   -5.88796430177771   -1.13399713935654
F        -7.65659683989305   -6.78147709759615    0.67097475169337
F        -8.64652394955189   -7.99729216536580   -0.79813399993756
C        -3.77700108710298   -4.07971059148221   -4.11226785740810
C        -4.34342807940637   -5.12018430663156   -4.81655269371539
H        -4.43146708530307   -6.10745849711861   -4.40182018247929
C        -4.80270372591403   -4.87626408130893   -6.10140930842900
H        -5.24569317194069   -5.68242688839860   -6.66452421623945
C        -4.69432774493892   -3.61258018444849   -6.65586051809751
H        -5.05970158081924   -3.42824733131729   -7.65436413387816
C        -4.11003618287490   -2.58250838388632   -5.93858374862894
H        -4.02188077023973   -1.60144911817497   -6.37728693486568
C        -3.63413710215242   -2.81367225908673   -4.65719521382578
C        -2.97997233533104   -1.75405012325504   -3.78996125465980
C        -2.04347048373493   -0.84639102650300   -4.58982325972254
H        -1.49860608446623   -0.21062902508973   -3.89571561999361
H        -2.59940870838971   -0.21853816011532   -5.27824925432039
H        -1.32553860725477   -1.44585382763003   -5.14285195546135
C        -4.08576473027681   -0.94011217743161   -3.10272919037460
H        -4.69094132003592   -1.60436899617123   -2.48636060594736
H        -4.72454204200546   -0.45631568034673   -3.83639029005151
H        -3.63022401746452   -0.18663007067172   -2.46464088632261
C        -4.07208862776236   -6.23639951565200   -1.75346992657444
C        -5.55861113985578   -5.98191012741549   -1.44526744020650
C        -6.46031414673145   -7.24709144076244   -1.33477807224425
C        -7.82215584657104   -6.96805806402332   -0.63372962606541
68
 -166.68782319754382
I        -0.40325359198122   -2.18025490407322   -1.24727483871650
O        -0.92959561115790   -3.77650747583833   -0.07808493437339
F         1.82854331008008   -0.31308719437089   -2.70862566837851
F        -0.17254814337505   -0.31527977440630   -3.52295086164733
F        -1.10904404728611    1.33874449407865   -1.89081522029917
F         0.21613872224690    0.80561712969630   -0.27963329632284
F         1.31189651585306    2.32882552670498   -3.25850325100603
F         2.29390173351242    2.01877909263053   -1.34942793185603
F         0.16540087642135    3.51922865125055   -0.15645726474809
F        -0.51411879452554    3.96723023277705   -2.14925426598972
F         1.46587816683608    4.53160142049613   -1.53381610600698
C         1.05081238001947   -2.06214691713563    0.27394649983726
C         2.21662470156032   -1.32888190422600    0.23351294766996
H         2.48475692084101   -0.73318669087478   -0.61957126717726
C         3.06317171452942   -1.37456494801318    1.32989979076379
H         3.97890513563955   -0.80522096471766    1.31221177763555
C         2.73616014023864   -2.14189499332966    2.43446337912414
H         3.39533026523805   -2.16779702848969    3.28846618163072
C         1.56805773991474   -2.88566516488344    2.45006842941885
H         1.32466393990498   -3.48669712397599    3.31147429657015
C         0.71562261514846   -2.85850716401955    1.35764618256477
C        -0.59556992254880   -3.61842427282508    1.27394783675244
C        -0.50336949106658   -5.02115451976367    1.87824145833148
H        -1.44670298218036   -5.53583829022269    1.71402997594819
H        -0.31167270223049   -4.97655611001158    2.94523700334741
H         0.28446176101138   -5.58780281738081    1.38883464420498
C        -1.67628976455620   -2.78224671244492    1.97455316266377
H        -1.76553596413607   -1.81854850161361    1.47345753957575
H        -1.42285195611776   -2.61879528895189    3.01817514388566
H        -2.62952870557821   -3.30066845546825    1.90870692287337
C         0.51907291179307   -0.29950455507054   -2.34791940313779
C         0.16934496178816    1.01573269997495   -1.62082191765368
C         1.09813023712122    2.22514184433856   -1.93724200437810
C         0.53689915564042    3.58691288396012   -1.43194003980173
I        -2.55768916008774   -5.50276951642029   -1.09900158353589
O        -2.37827942051200   -3.67374684924330   -2.03345895276673
F        -3.22880028776404   -8.72588199753242   -1.05686047876988
F        -1.88501202128924   -7.92833792458014    0.44210357664654
F        -3.74730158800530   -6.70526019072543    1.76053082471563
F        -5.22500835640117   -6.91460812101503    0.20666066756406
F        -3.65851715252019   -9.66772520863228    1.74218755423968
F        -5.42131742402267   -9.51936173128943    0.49102051819931
F        -6.49798611804820   -7.72434407288139    2.46619214554989
F        -4.81120751136127   -8.23815555388847    3.70203485232008
F        -6.16416864823271   -9.76802513084579    3.03122222927391
C        -3.89574042425673   -5.75343617618594   -2.71116156148436
C        -4.79607062330920   -6.78569730507993   -2.87017027814066
H        -4.88585456992251   -7.57856621207482   -2.15045834096085
C        -5.60642867490261   -6.79263913820936   -3.99473499171591
H        -6.31629424313181   -7.59368894614801   -4.12901919430631
C        -5.50548089013781   -5.78243207344106   -4.93600289374169
H        -6.13727108207110   -5.79511082139526   -5.81095251589687
C        -4.59625174586869   -4.75354552695272   -4.75992847322858
H        -4.51910019247445   -3.96995517230265   -5.49682267975354
C        -3.78339249374771   -4.72732661042596   -3.63613147490068
C        -2.73676239001797   -3.65780629789692   -3.38761313003066
C        -1.50586198254795   -3.98146098296527   -4.24797587439313
H        -0.76731317463700   -3.19342395818311   -4.12124670793684
H        -1.77687107114018   -4.05794304170406   -5.29729101417036
H        -1.07384905579876   -4.92499120321818   -3.91888778259151
C        -3.25330524164444   -2.24933927122887   -3.69374208241257
H        -4.17728891732026   -2.06182197042749   -3.15307058953621
H        -3.42099367300542   -2.11588175458713   -4.75731775517282
H        -2.50363742885832   -1.53250908965713   -3.36423637828068
C        -3.02887806855575   -7.65629230472546   -0.24778554843554
C        -4.16639499705029   -7.53514791281955    0.78216194581318
C        -4.68224300043472   -8.86546372381084    1.40772730648271
C        -5.55686819104636   -8.64017857400492    2.67762319506633
68
 -166.68776175648122
I        -1.18339899199744    0.74389129557799    0.19828781717809
O        -2.52328544463196    0.26622138394645    1.68377978085487
F         1.33566165726746   -0.06253021148869   -1.74993634681974
F        -0.05974621765205    1.42612501842864   -2.46883862674936
F         0.76923902900823    3.28663547094505   -0.91525097819688
F         1.78862995866508    1.95518079961373    0.44106896183666
F         2.65762505728314    2.19879591801668   -2.95404488514034
F         3.69579895708554    1.38343374217083   -1.23595149413390
F         3.51393546723674    4.02172101389559   -0.07517737744410
F         2.81586843003244    4.69192845398212   -1.99800253457705
F         4.73592888761765    3.74505753127188   -1.81957048383240
C        -0.13277012576809   -0.77355397640057    1.22001881273962
C         1.20983850284623   -1.06100827524592    1.10317329368504
H         1.85843275171811   -0.50217661776906    0.45367970082813
C         1.73198852943275   -2.10115306453625    1.85646594798005
H         2.78178393762261   -2.33451820642055    1.77533876392280
C         0.91550294600721   -2.83189121487372    2.70200581852594
H         1.32693219536628   -3.64515388713406    3.27971005237529
C        -0.42856142865629   -2.51959193238151    2.81800037316569
H        -1.05851719159681   -3.08784085919966    3.48352911198377
C        -0.96316360876983   -1.47387402437905    2.08167217589651
C        -2.42197336038589   -1.05761104400577    2.13233256149576
C        -3.22021650997291   -1.97452108770929    1.19378989610245
H        -4.26555513823626   -1.67544809001094    1.21168789716556
H        -3.13442405312078   -3.01332387169543    1.50018881140788
H        -2.84129592439495   -1.86856646719469    0.17773498686296
C        -2.99594854784396   -1.09520772008848    3.54989468979104
H        -2.39958190361962   -0.47387988077513    4.21207005398871
H        -3.02880616631311   -2.10947597647248    3.93369898824881
H        -4.00818114554765   -0.69711352515332    3.52489209946231
C         0.58847607593679    0.99552691391618   -1.34867309998917
C         1.48870606951216    2.14743757686339   -0.86630394677858
C         2.83255229650356    2.33988942766409   -1.63009499060377
C         3.48445042833493    3.73009173577476   -1.37175815318157
I        -4.72806245756926    1.60973068192237    1.79203962980440
O        -3.35496087786736    2.13130723798951    0.35322665997567
F        -7.80742176205393    1.59759463354193    2.95254393688163
F        -6.50206073680855   -0.03081106561698    3.52338936093276
F        -5.06672156722448    1.39226369862704    5.12240441791062
F        -5.77866995195891    3.28213157001274    4.36382680423541
F        -7.93454778875052    0.89657839425344    5.78021114460695
F        -8.16765604474093    3.01045022142894    5.36674610551193
F        -5.91117433506769    3.44688166721206    7.10322726972492
F        -6.05401730691534    1.36539632652917    7.63334635925532
F        -7.72475760003342    2.67611569003298    7.95817578582728
C        -5.67354333369610    3.27888594116617    0.91448183501435
C        -6.73185243526270    3.98897048773840    1.43861465224610
H        -7.17057088925975    3.74071296999803    2.38767000766117
C        -7.23343748952666    5.05979898870742    0.71491860212037
H        -8.05972326538772    5.62521318610940    1.11573527973990
C        -6.68160142959924    5.39799421506346   -0.50852350221621
H        -7.08376534703874    6.22609888936217   -1.07146765528905
C        -5.60737499264440    4.68387042600430   -1.01180415784895
H        -5.17629516241035    4.95632562990832   -1.96192579429920
C        -5.08360904423149    3.62067473246884   -0.29274791292344
C        -3.91047654957689    2.77796961345030   -0.75897107848049
C        -4.42908055841794    1.72651918516104   -1.75071239987347
H        -3.59636174213082    1.10827503783732   -2.07775340716158
H        -4.89030913293714    2.19991205893328   -2.61292570329630
H        -5.16363835154613    1.09349738624867   -1.25398306685542
C        -2.79764337844782    3.61969383913699   -1.38680520887934
H        -2.46143918104656    4.37760180628251   -0.68475040530217
H        -3.13276039672836    4.09534499160026   -2.30246270703120
H        -1.95735358719625    2.96810352003152   -1.61724471336919
C        -6.52784150465363    1.31477369180870    3.30027571426627
C        -6.15811494223718    2.00800426531658    4.62379118678964
C        -7.27318607747045    2.06342456316570    5.71037498073212
C        -6.72433345749248    2.39543241689184    7.12918282949524
68
 -166.68762063564162
I        -1.49608117303374    0.44360766925171    0.13557201136783
O        -2.85601953394457   -0.57822635710232    1.28745638749950
F         0.94277241503673    0.59070462542971   -2.06259156697038
F        -0.47787396664763    2.22092781159652   -1.95845399776410
F         0.46931541853215    3.19984656840988    0.22058614009293
F         1.59960387970523    1.43741510476265    0.73738958425265
F         2.15185130304757    3.19827301747109   -2.25138848612570
F         3.35144356202646    1.76254603457397   -1.15903075587085
F         3.26718777569631    3.61726581388635    1.05295920057756
F         2.38170474549290    5.02606210228460   -0.31375234307061
F         4.31673461833712    4.19163072200279   -0.73136009411323
C        -0.39072917884216   -1.30000073802221    0.55817686577472
C         0.91746731682411   -1.53462426919284    0.18850483297996
H         1.48888642388127   -0.81303826539021   -0.36563478694910
C         1.50462562458402   -2.73734062900638    0.54564230684361
H         2.52718259645297   -2.92930683570496    0.26185993513554
C         0.78486579970598   -3.68204969954366    1.25753585439889
H         1.24503265421791   -4.61912201202485    1.53045844262447
C        -0.52504649248338   -3.42862908983091    1.62242909435266
H        -1.08280364967999   -4.16704986810075    2.17669248467906
C        -1.12688327704841   -2.22570182466972    1.27841084482719
C        -2.56087574849309   -1.90005715370520    1.64532362833065
C        -3.50670505638323   -2.83667708060934    0.87882913646391
H        -4.53438090654722   -2.58951627512817    1.13613514807259
H        -3.31334546615808   -3.87514987543593    1.12991355887131
H        -3.37234106935743   -2.69840204500127   -0.19191448072244
C        -2.77860032247945   -2.03109791525447    3.15808054431307
H        -2.09768240220029   -1.36959798566799    3.68815746449603
H        -2.61759273477919   -3.05128299525765    3.49085323533724
H        -3.79976737720495   -1.74060232824267    3.39000059648011
C         0.23702970019014    1.34937875342326   -1.18849919438900
C         1.18382341284434    2.18664229595919   -0.31094750807496
C         2.45038791714840    2.75385294228029   -1.01965819774319
C         3.11486409040084    3.92117098605043   -0.23238110163442
I        -5.23915521196918    0.39510016881367    1.42346354703944
O        -3.73438187988624    1.61614888369021    0.74245628825530
F        -8.42667263780754   -0.34785232598277    1.62814148690771
F        -7.00001784109636   -1.97264385045672    1.73766641248311
F        -6.23979513937033   -1.45334341343720    4.12265163237270
F        -7.03616091366357    0.54887809117817    4.14675216433151
F        -9.08471147734827   -2.25968192724674    3.65124237262005
F        -9.51590166444356   -0.21818056725140    4.23479555500588
F        -7.77745749217020   -0.67989737165511    6.50264518968577
F        -7.78520027927170   -2.75433711866291    5.92843968618506
F        -9.63261931872617   -1.75565344393950    6.38265867265035
C        -6.27190619861095    2.22386978819551    1.22371506930019
C        -7.50469082620098    2.53263429297714    1.75684559530264
H        -8.06625252925430    1.82750252121963    2.34174749017728
C        -8.02529777782489    3.79738974335624    1.53063171168215
H        -8.98782588719079    4.05204937329842    1.94516766422926
C        -7.31825034558474    4.72219503508470    0.78186482299876
H        -7.73226153146654    5.70283944586337    0.60464760748493
C        -6.07564062322634    4.39848619898125    0.26394298522623
H        -5.52632886390163    5.12402760742723   -0.31444043004805
C        -5.53514776699046    3.14238687567704    0.49265844253714
C        -4.18635639148915    2.69093816046152   -0.03644860812447
C        -4.36613758144735    2.22963070334749   -1.48994717784983
H        -3.40014029753116    1.92843313950712   -1.88884759613003
H        -4.77778296289992    3.02796917038509   -2.10134137524104
H        -5.04050774257663    1.37455243159460   -1.51542348764605
C        -3.12572176135879    3.78962135231950    0.05848917532176
H        -3.05894767923371    4.15866489237406    1.07834939571138
H        -3.35245155168811    4.61172017096054   -0.61206433142803
H        -2.16360033628210    3.36644493504189   -0.22037401176382
C        -7.21925491260669   -0.68838106706680    2.14229644558541
C        -7.26905479966304   -0.70119567810331    3.68070214997433
C        -8.59866131865095   -1.20132716556457    4.31930137979537
C        -8.44068887736687   -1.60437463650584    5.81480463862149
68
 -166.68757713666619
I        -0.19770083480358   -0.97535101535302   -1.18814635247148
O        -0.48551187029235   -2.98221471512289   -0.84230217814725
F         1.54732002776594    1.79849659410175   -1.00189350026689
F        -0.02586796548354    1.67758154978125   -2.48208398458576
F        -1.93068486926302    1.99332741152964   -0.84487211076214
F        -0.80678298574516    1.41062446926951    0.89713978068659
F         0.06395138620843    4.19300668503104   -1.06971228082745
F         0.63034319979906    3.59954687254347    0.93366559268371
F        -2.23565558616115    3.66751323764088    1.52839829658965
F        -2.43892390381166    4.66404729681385   -0.36680482803667
F        -1.16596734495190    5.49138987395051    1.15382581042916
C         0.70127950676699   -1.20518170559672    0.70651051318713
C         1.57826464850272   -0.32746132542128    1.30564339503898
H         1.88736729299758    0.58328688043003    0.82472160296767
C         2.07465435192954   -0.64624347697474    2.56063429125665
H         2.76227270852484    0.02866297240552    3.04604747947445
C         1.69197593247831   -1.81991327236055    3.18698148930833
H         2.07615850376170   -2.05569994290394    4.16753926550977
C         0.82591279247976   -2.70101908691444    2.55966929228318
H         0.54020904086276   -3.62019918076736    3.04612681450521
C         0.32950623503495   -2.40156396869228    1.30142761413480
C        -0.62520062447523   -3.28532405912368    0.52046485898002
C        -0.32230616063621   -4.77599642076396    0.68720332216084
H        -0.91773087795583   -5.33625800885303   -0.03078823071014
H        -0.57197404832185   -5.11441526431353    1.68719194953315
H         0.72714975352446   -4.97276111860701    0.48635963793892
C        -2.05741691160431   -2.96033076550086    0.97361251446010
H        -2.25340125550777   -1.89807843055681    0.82113413505282
H        -2.19441361315757   -3.19720478542593    2.02494107224431
H        -2.75971358426275   -3.53727605372880    0.37735849389979
C         0.28729126576292    1.33644320998008   -1.19946309299400
C        -0.70830599220171    2.07165735239437   -0.28105326777751
C        -0.36972047767770    3.55937785838070    0.03286779902907
C        -1.58057210736170    4.35811143591739    0.59828715650019
I        -1.18264434974609   -4.42885469600521   -2.87284813867966
O        -1.26667116505605   -2.38316457211300   -3.07834629238107
F        -0.53868748411306   -7.45042815408498   -3.99242770689497
F        -0.62669330889812   -7.14782010263966   -1.85245714001858
F        -3.15399182630747   -7.01983332909579   -1.72802376334527
F        -3.43835006659905   -6.52320094246370   -3.80395672925552
F        -1.98305493856302   -9.55191568121939   -2.76455450708027
F        -2.82241259310283   -8.91906753715489   -4.65978967007670
F        -5.28058570686857   -8.41675526726944   -3.14379313292184
F        -4.32673226235016   -9.50410219758694   -1.55321237729319
F        -4.61432807007960  -10.43113533072434   -3.47019839991248
C        -1.77098651474702   -4.23552421620095   -4.88908242495136
C        -1.69849696433078   -5.21441619279100   -5.85695799068152
H        -1.31073843650677   -6.19475238197030   -5.64696216570039
C        -2.13335354125371   -4.90800529794715   -7.13708473581168
H        -2.07671030136596   -5.65961792002770   -7.90950464839530
C        -2.63618049189323   -3.64986086090392   -7.42282639400414
H        -2.98522343448191   -3.42408036421775   -8.41880331123701
C        -2.68432669181419   -2.67293259062503   -6.44117295618714
H        -3.06825602783586   -1.69227289568869   -6.67346705745549
C        -2.23142160072333   -2.95699754385755   -5.16247245246662
C        -2.22389595411077   -1.96429026719898   -4.01310557133478
C        -1.82925143290724   -0.55266811931975   -4.45405760313223
H        -1.72081102743273    0.07088775018338   -3.56867885824280
H        -2.58455041570796   -0.11701129210906   -5.09968429342633
H        -0.87516558390384   -0.57557935982592   -4.97388933087301
C        -3.61538742631319   -1.97064278361733   -3.36104688390970
H        -3.84946501673056   -2.97993922157345   -3.01984562560718
H        -4.37573005751558   -1.65125175582332   -4.06751461438890
H        -3.61096454650461   -1.30195324091715   -2.50340606514174
C        -1.21936868106401   -6.78615351676132   -3.02583521759154
C        -2.68125278907114   -7.27301111571476   -2.96467160592900
C        -2.92046300517627   -8.77011044003389   -3.32438862846668
C        -4.31548192926818   -9.28715613813832   -2.86408717904877
68
 -166.68733145023978
I        -1.87434334910683   -1.39692759693301    0.11326592908525
O        -2.97621771007232   -2.01458521558864    1.73857287881485
F         0.89456256890076   -1.48836844231228   -1.64885069579495
F        -0.95731362814488   -1.10843789428000   -2.70143106002535
F        -1.22691891494836    1.29181546765067   -1.80966925549266
F         0.20690888591593    1.05078231806565   -0.21685813969595
F         1.08677671246622    0.65923953286314   -3.59459340914231
F         2.26422156501351    0.97820807476416   -1.80445698538697
F         0.79554345389900    3.43026293527197   -1.45295174337407
F        -0.02780722689873    3.09284234370746   -3.41300641752848
F         2.09799067121631    3.25669128994427   -3.15210561756830
C        -0.34379826159915   -1.92018513944462    1.46638883816039
C         0.98376311640972   -1.56323058013003    1.37487525010831
H         1.35972441737349   -0.97077441925979    0.56082924612999
C         1.85076675032246   -1.98086956040993    2.37293680263058
H         2.89205823660626   -1.70620153403559    2.31438294500579
C         1.38494365496168   -2.73953083070479    3.43262305578306
H         2.06637998121872   -3.06609881285356    4.20296625114078
C         0.04394620589230   -3.07559214944247    3.51632026524342
H        -0.31481999130680   -3.65981556371979    4.34854635532920
C        -0.83796100252699   -2.65508901909021    2.53327138192575
C        -2.32220432171817   -2.97410505633520    2.52366294347056
C        -2.50643759331582   -4.36339091471485    1.89431262023924
H        -3.56614787394420   -4.60256290110453    1.85879489335136
H        -1.98226999522264   -5.12147468058721    2.46968233964700
H        -2.11552131585852   -4.35282556910959    0.87735925867985
C        -2.95078709523135   -2.91616084846882    3.91714509220810
H        -2.76119379125349   -1.94992642828176    4.37598600503658
H        -2.56495803720398   -3.70464022860673    4.55486440130223
H        -4.02725429784270   -3.04090189967655    3.81747852652626
C        -0.28805431145944   -0.83273376128581   -1.54644728934502
C        -0.06255436159484    0.68880569779571   -1.49432588820946
C         1.08178206794160    1.25130559920639   -2.38931593525881
C         0.98091952942702    2.79018130695993   -2.60362073381797
I        -5.46828029101944   -1.36771322570290    1.80171701104197
O        -4.42188458284866   -1.01735998478004    0.06436302782111
F        -8.32726615923371   -1.70289321335221    3.38594777705031
F        -6.62479811708001   -2.81771949469661    4.12230387736888
F        -5.41793115015853   -0.74706619687995    5.08730209146954
F        -6.65046992911291    0.67609985594629    4.03482931984568
F        -8.01244641889762   -1.65277207807141    6.28167682273628
F        -8.77312263389567    0.19579982566322    5.44761049293521
F        -6.50617592342659    1.49809946363236    6.66507583976681
F        -6.11404499648021   -0.36655273468031    7.66610558393346
F        -7.99755262617100    0.62858143514039    7.94319920483428
C        -6.88012919090967   -0.26038015180052    0.69193555884514
C        -8.01003875467400    0.35185305802442    1.18884313746172
H        -8.27503952647162    0.30097672000795    2.22916349144556
C        -8.81827768532855    1.05897748813578    0.31189816847665
H        -9.70604379252487    1.54252835811412    0.68767099655264
C        -8.48853303669465    1.14542833872307   -1.02950021123398
H        -9.12436321691439    1.69424582564305   -1.70699417185378
C        -7.33906366097647    0.53875238720645   -1.50785769184895
H        -7.08159294398225    0.61796409132397   -2.55189794722446
C        -6.51614267562979   -0.16490044066881   -0.64264209771187
C        -5.24218281355619   -0.87554793961040   -1.06332243040212
C        -5.62438158557995   -2.26458593829654   -1.59687383008969
H        -4.72122874870439   -2.79994527247264   -1.87837953330881
H        -6.28034988658873   -2.18108148779177   -2.45897089055925
H        -6.13354215474689   -2.82485913909128   -0.81332378898485
C        -4.44079707790600   -0.09079499963263   -2.10350237215327
H        -4.22453365034868    0.90842033810267   -1.73602629362341
H        -4.97696954410365   -0.02506982881279   -3.04453584082429
H        -3.49618452545382   -0.60386376987797   -2.27306719428959
C        -6.99018751866063   -1.61552274205840    3.59329306417866
C        -6.67333704071207   -0.53456092273985    4.64155198637191
C        -7.65178972121466   -0.43365630457904    5.84944535351054
C        -7.05075631588514    0.34935889576382    7.05342100156086
68
 -166.68706275202658
I        -1.44367309192957   -0.51141894398647    0.16220173882633
O        -2.89436710004149   -1.22298649941556    1.43602365929604
F         1.50924547883866   -0.81046895426961   -1.26614267410747
F        -0.06535036454097    0.18178065178921   -2.37244907976035
F        -0.05422176605917    2.30258380970132   -0.86394507052702
F         1.16551456496956    1.39881176638484    0.66927140159872
F         2.27180850417533    1.67997108662130   -2.65102965742226
F         3.31472050887659    1.34735356986261   -0.78255636164111
F         2.23216577310206    3.87885755574914    0.08881113452804
F         1.56920121678434    4.16205545959465   -1.93936459947431
F         3.65548769001240    3.86875793867099   -1.51989074630843
C        -0.29163920644665   -1.69930995667536    1.47027891996876
C         1.07735870102587   -1.65475011706362    1.61898263575832
H         1.69050593228210   -0.98626690962737    1.04226450566841
C         1.66789006593904   -2.49621926125024    2.54945023385800
H         2.73842864459858   -2.47106818514554    2.67794961111271
C         0.89243566293415   -3.35681825577503    3.30699741560910
H         1.35961715191891   -4.01261383846893    4.02543737016622
C        -0.48428047260829   -3.37456275592515    3.15660174728548
H        -1.08436155339150   -4.03960125111709    3.75682329238814
C        -1.09103360415233   -2.53143889413555    2.23917441605389
C        -2.58766080947528   -2.47293014653188    1.99093765678938
C        -2.94899112931388   -3.58130435367454    0.99054668223112
H        -4.01495076155081   -3.54226836809176    0.78182094253203
H        -2.69247641507765   -4.55957045310312    1.38771649009788
H        -2.40444888644787   -3.41904920021839    0.06089026186334
C        -3.40718931275983   -2.60356077482115    3.27619426388395
H        -3.09400767976034   -1.85593335635171    3.99959167205619
H        -3.30585433249843   -3.59383429603719    3.70808022574002
H        -4.45484706674092   -2.42924324426918    3.03858701453814
C         0.46320087460634    0.04008333763919   -1.12352729579427
C         0.95260844327616    1.42533544003624   -0.66746933348405
C         2.25273993192532    1.96182848616891   -1.33814206118337
C         2.42734638094877    3.50014881008596   -1.17050291339222
I        -5.11696141497538    0.07469588783180    1.51560109023730
O        -3.81097361261905    0.48228136456495   -0.02185142921985
F        -8.12762848358956    0.27493221091882    2.82302751749793
F        -6.93331354458260   -1.47249029832512    3.28007280481480
F        -5.28637795239061   -0.18860368421500    4.82334415123324
F        -5.95553877791356    1.76114561790243    4.18806690647280
F        -8.15075165370950   -0.56725882193867    5.63135865157729
F        -8.26387538248603    1.57759350604866    5.35440694657387
F        -5.86451236064799    1.75226822425407    6.94904242224410
F        -6.13191994224016   -0.34055782390291    7.37524552851292
F        -7.67184392316306    1.06731530805414    7.88619563422887
C        -5.99971965409565    1.79660670838049    0.67604772854417
C        -6.94415613747773    2.60181659556446    1.27410639827209
H        -7.33634940454172    2.38934701407405    2.25209503760415
C        -7.38709791413650    3.72160540143969    0.58668928364569
H        -8.12364401598798    4.36322457089436    1.04385745328489
C        -6.88652213813689    4.01565438543716   -0.66977193216699
H        -7.23799696073391    4.88745194142499   -1.19979982027485
C        -5.92625052530019    3.20257384344863   -1.24872515716898
H        -5.53286013046602    3.44174744649901   -2.22371871500083
C        -5.46421192600628    2.08637073675521   -0.56965631745618
C        -4.41674446287294    1.12844505939701   -1.10839676784151
C        -5.12728411707323    0.09170733279178   -1.99197060997430
H        -4.39635103408397   -0.61771746964301   -2.37100567725848
H        -5.63059794743514    0.57402297735246   -2.82539966507094
H        -5.86186305280838   -0.44829842934904   -1.39537967263670
C        -3.30496634197138    1.83935793036486   -1.88208412284522
H        -2.85865988723628    2.61774782732165   -1.26955164549524
H        -3.68213386886924    2.27101397462179   -2.80343962803299
H        -2.53229027613875    1.11264722182185   -2.12515888470678
C        -6.86134522786731   -0.12300418159430    3.09920984847449
C        -6.37769438912090    0.49610382024455    4.42188865533189
C        -7.41621395462544    0.55578150649366    5.58184300923523
C        -6.75316138015465    0.76365249790515    6.97526560957848
68
 -166.68705972023184
I        -0.51276099021514   -1.89906611676315   -0.64943575504847
O        -2.45526473499427   -1.75291880301008    0.00548202579455
F         2.68952671553009   -2.49924211151302   -0.10466256425264
F         1.88276496298371   -2.92011717614391   -2.06960316608709
F         1.60888781456921   -0.43278919952248   -2.72007420760004
F         1.86723183167648    0.29755362117664   -0.70496386680245
F         4.34288584704110   -1.57443866114738   -2.35225314624134
F         4.40157335945273   -0.29185612129245   -0.60795295971111
F         3.46449743756962    1.82680130089638   -2.34523976571609
F         3.82032544670811    0.47203299400374   -3.98153844173453
F         5.42778868346038    1.01745129295653   -2.66557575378368
C        -0.22089089051736   -1.50525214250041    1.40222169098105
C         0.95653324465116   -1.10704305410548    1.99654245670578
H         1.86095433674366   -0.97120713982376    1.43163630794152
C         0.95987211851484   -0.87230991462135    3.36312041997563
H         1.87388731576712   -0.55952855223811    3.84238340215587
C        -0.19698625193543   -1.03654520928517    4.10540945133292
H        -0.18577876385066   -0.85822340133296    5.16962045874162
C        -1.37480989448106   -1.42317560180338    3.48837371812022
H        -2.27645651913284   -1.54328994340413    4.06784943336876
C        -1.39705326235790   -1.65243734185062    2.12174521466256
C        -2.62756003112428   -2.09656930450313    1.35298867444636
C        -2.74435415311069   -3.62312192145149    1.47902735993531
H        -3.61025990147387   -3.96246261037712    0.91616935417533
H        -2.84887594393178   -3.91908903739417    2.51899399615227
H        -1.85158243890309   -4.08832938637339    1.06182198485952
C        -3.90816051964895   -1.40869269731850    1.82783811532356
H        -3.80049374509619   -0.32926277835503    1.76791538293203
H        -4.15646579782534   -1.69419996941060    2.84491019167322
H        -4.72251902587395   -1.70776543229074    1.17196465410503
C         1.81762989741920   -2.03524406435073   -1.03384221643958
C         2.27121267366276   -0.66534095241847   -1.56833889149605
C         3.80037567401779   -0.47708520986919   -1.79900393520068
C         4.13012119620317    0.73741258595143   -2.71570134834845
I        -4.28884154707609   -1.44029649020732   -1.76207300025347
O        -2.39314638634647   -1.89144940814821   -2.41685458149514
F        -7.56340532867158   -1.19756306730946   -2.22990842541157
F        -6.82928794208915   -1.62272362965157   -0.23742490373774
F        -5.77980272603366    0.77213098790082    0.06599627279686
F        -6.08055985462620    1.31164532552413   -2.00112534526500
F        -8.76608384194518    0.33134259621324    0.03132110233428
F        -8.64856994362994    1.46383548396041   -1.80952242439323
F        -7.01751946851157    3.35530472967193   -0.36021203260416
F        -7.53811653208947    2.26493738013991    1.42111630587661
F        -9.07907902424924    3.13666080655530    0.20482207705093
C        -4.53243460930235   -1.26877061080769   -3.84851862395767
C        -5.58162297156329   -0.65744937877529   -4.50049980707663
H        -6.39637424943637   -0.20384817493900   -3.96584997162375
C        -5.56835932554888   -0.62602521357886   -5.88637169332429
H        -6.38131776410915   -0.14959418964465   -6.41113911137631
C        -4.52230200031810   -1.19741830946066   -6.59075927099367
H        -4.52183839527063   -1.17362458124435   -7.66962140449480
C        -3.46766556793034   -1.79111477708519   -5.91800891763161
H        -2.64974309421785   -2.22512883241383   -6.47047300323534
C        -3.46017969259494   -1.82104629174387   -4.53202443420686
C        -2.35425068150908   -2.44764869445564   -3.70289176188985
C        -2.61324919591037   -3.95886719684314   -3.61301121952306
H        -1.82822801277073   -4.41993228386944   -3.01915500318233
H        -2.63228676932172   -4.40802447534766   -4.60223138546831
H        -3.57083202860805   -4.13225281884367   -3.12267596330981
C        -0.96289731577499   -2.16343701199623   -4.27280032178275
H        -0.81612661052424   -1.09325910911129   -4.38824051783238
H        -0.82372902663226   -2.65506112765138   -5.23028252970362
H        -0.21768350763923   -2.53706380637908   -3.57406502290531
C        -6.56353437560203   -0.90046594799393   -1.36357161119194
C        -6.60726016119344    0.59006525400328   -0.98506473710801
C        -8.00540940616134    1.19896445268147   -0.65693925638727
C        -7.90451001459885    2.51658649145993    0.16918074039686
68
 -166.68597119300233
I        -1.03542982518463    0.70455283966279    1.24545902824759
O        -1.99932099392918   -0.68075555934003    2.42285164321149
F         0.38374996000850    1.59973100724681   -1.56431012070995
F        -0.67042566625231    3.09306190653551   -0.40595074529288
F         1.14578274833263    3.32665460408150    1.37640777888186
F         2.15059985053501    1.48703781993115    0.87074164757152
F         1.75692657296522    4.07426457779309   -1.46522755186356
F         3.11041180437567    2.38370653525179   -1.36302221991490
F         4.05571061615975    3.50200965835033    1.12329981301468
F         2.88088980753543    5.24444369037817    0.64886460086653
F         4.42073471751017    4.58759396368573   -0.69394948100671
C        -0.13618142162791   -1.07300574004680    0.55676587335927
C         0.91792493074467   -1.14759299961787   -0.32864501071928
H         1.37884880326055   -0.26674325711111   -0.73541814143384
C         1.39101557544362   -2.39676230652163   -0.69563640640638
H         2.21151775435359   -2.46320781037066   -1.39089842134728
C         0.80608422666743   -3.54135832679770   -0.18264191845023
H         1.16631671743808   -4.51286418761237   -0.47995608404901
C        -0.24237213377066   -3.44727248742919    0.71605925725500
H        -0.69115226117511   -4.34336305032337    1.11740443619984
C        -0.71789411784921   -2.20455662353718    1.10638754600207
C        -1.86154021187564   -2.03440929338894    2.08769829285680
C        -3.16684284382833   -2.51607627738835    1.43762984404800
H        -3.98726565723199   -2.37238831053161    2.13778910852887
H        -3.10071771131288   -3.56687069282727    1.16865978336957
H        -3.36776734389264   -1.93223260051150    0.54174727473267
C        -1.58852947755730   -2.79740151051092    3.39080326892435
H        -0.64397078092771   -2.46941032799648    3.81934640706526
H        -1.55224311391310   -3.86809525502283    3.22231995599685
H        -2.38793093170392   -2.57502642432911    4.09429244616281
C         0.16392013945275    2.02082664431013   -0.29533643131532
C         1.47147856619950    2.53157034164817    0.33898874825329
C         2.43954862039619    3.28567436070186   -0.62200299005384
C         3.47121690125569    4.17104169429054    0.13620542246307
I        -3.95234349943369    0.16042575815855    3.86088389510782
O        -2.60626753439305    1.53567098638458    3.11759647673730
F        -6.88148302367924   -0.16049364281979    5.12265396236912
F        -6.25501949314129   -1.68670504610358    3.72142752005396
F        -4.78215206923581   -2.94345102962684    5.41014282867678
F        -4.75642996073649   -1.34413550900594    6.85894157279114
F        -7.77263392984558   -2.77788849792119    5.79571742498600
F        -7.22260667514939   -1.62986483225528    7.54686262574387
F        -5.34444206106643   -3.74549410958393    8.14108373623557
F        -6.30053418431790   -4.86893454268108    6.57417558555960
F        -7.44927856521820   -4.16598107036001    8.24550714974395
C        -4.39451683493239    1.85729872355235    5.02897238473789
C        -5.03759437987500    1.85476896400767    6.24744428286623
H        -5.41202778144444    0.94874995472076    6.68950569880390
C        -5.18726967114871    3.06144819546421    6.91116216767362
H        -5.68372429621132    3.08097261650130    7.86864278006873
C        -4.68982052033533    4.23155217592763    6.36302527104556
H        -4.80826001185672    5.16592653366020    6.89047995954353
C        -4.01990635785588    4.20845619312851    5.15059784217796
H        -3.61425481147867    5.12067698006903    4.73981087839608
C        -3.85368009314997    3.00853361044648    4.47834240485342
C        -3.11772401855990    2.84186015366652    3.16095524587667
C        -4.12330602519664    3.04732398231856    2.01731991522598
H        -3.62369301578327    2.86229891855607    1.06923485693257
H        -4.51623980394503    4.06049425618726    2.03161958301671
H        -4.94727184543624    2.34240103145112    2.12324652671260
C        -1.93261226373584    3.79544964656911    3.00993222180566
H        -1.22124532190852    3.64344028219037    3.81643554173938
H        -2.26067946382356    4.82986472608455    3.00651249297541
H        -1.43503889017950    3.58351134901644    2.06685198173077
C        -5.83262270853510   -0.94933619791700    4.78975090184951
C        -5.52874131801275   -1.94271985975661    5.92379882499773
C        -6.77269542388562   -2.53508518837606    6.65700893072285
C        -6.45529001687422   -3.85660974349521    7.41889270759744
68
 -166.68586656379620
I        -1.41374180603137   -0.42141477217372    0.25672440413332
O        -2.85017406003847   -1.26834957126778    1.41821712009434
F         1.67043169339346   -0.37890010383021   -0.81027853842363
F         0.12807150955152    0.14962286290710   -2.23976060056008
F        -0.32112283040107    2.45692825623871   -1.25415038410086
F         0.61820052714081    2.04693906144437    0.64235109984854
F         2.33667982803707    1.98883165246501   -2.42932372363047
F         3.05017489316698    1.98959255676707   -0.38217999794681
F         1.71075630012303    4.45022399067521    0.00500863422407
F         1.20303900754351    4.45054225933489   -2.08415083119637
F         3.26308951789561    4.42945003066143   -1.47881820421491
C        -0.23388964847281   -1.15246987794297    1.84361322726071
C         1.04864241202087   -0.75885370474579    2.15014324616433
H         1.58547949632597   -0.04379502177181    1.55272741619387
C         1.64289605006096   -1.30594837635775    3.27729228351645
H         2.64311070676878   -1.00419253583862    3.54316840248502
C         0.95391741235332   -2.21692497293108    4.05990675175538
H         1.42239050675981   -2.63509670127272    4.93721711852418
C        -0.34134262008006   -2.58757739185908    3.73714927553900
H        -0.87522720112915   -3.28579028330952    4.36072170958643
C        -0.95527828955326   -2.04265441886869    2.62124255227598
C        -2.36967162339858   -2.35549614462656    2.16228092880519
C        -2.31405535636622   -3.60771382200933    1.27342950392194
H        -3.31262528092633   -3.84042518970045    0.91288423945957
H        -1.92049715611019   -4.45616174864981    1.82684971494107
H        -1.67272748485365   -3.41160152642344    0.41391192290550
C        -3.33284320201841   -2.54384955089737    3.33547427279964
H        -3.24750436878326   -1.70537868140067    4.02290431192045
H        -3.13068892487122   -3.47107452421446    3.86205153925895
H        -4.34701846248580   -2.56923190676293    2.94670470666815
C         0.50113301369519    0.29443630968319   -0.93881052168202
C         0.71137344545642    1.79929576237230   -0.68802064213078
C         2.05441562337304    2.40860514643095   -1.18609819168741
C         2.05383079550472    3.96509280829829   -1.18578838545385
I        -3.25805794199890    1.25119944609147    2.55879259236383
O        -3.82624105971499    0.91269083232383    0.63338522334076
F        -2.53226938929838    3.28268931986558    5.02324419192439
F        -3.51902204587765    1.41842168015571    5.52717632421338
F        -1.45290568051172   -0.04880779260597    5.05131221369251
F        -0.37665997736297    1.49511848150240    4.00065322493972
F        -1.39169599367093    1.73883557489904    7.36539360674813
F        -0.04584212172997    2.96691476293196    6.19108470494316
F         1.54386521429638    0.69134072374258    5.73401904845271
F         0.24810320068854   -0.43708519447287    7.02631335337863
F         1.30173171357943    1.27151840681775    7.78755605374582
C        -2.48114308455275    2.97774078084324    1.62991437452143
C        -1.54132251977108    3.83169651187431    2.16017654834589
H        -1.12992678483795    3.68923548081585    3.14334231474509
C        -1.11743259140534    4.89560813896630    1.37827259449797
H        -0.37114954233198    5.56940680418917    1.76691265883189
C        -1.63682539584264    5.08220218602398    0.10853075012478
H        -1.30159527492776    5.91265139444898   -0.49303383820140
C        -2.57551242780248    4.20291378661651   -0.40588648272719
H        -2.96376198713500    4.34758434763638   -1.40067714283466
C        -2.99886622332141    3.12447831063762    0.35408202669802
C        -4.02188643919700    2.09478057760292   -0.09481075647612
C        -5.42038421070510    2.65740071019894    0.20290635898450
H        -6.17300492505449    1.93070310362388   -0.09125019463854
H        -5.58451553334455    3.58839953944594   -0.33288694918334
H        -5.51370204603384    2.83845781123551    1.27382711846782
C        -3.86521313990593    1.72990160090635   -1.57231286102175
H        -2.82859909448257    1.47372468756458   -1.78313106128804
H        -4.17654167399974    2.54853968790022   -2.21314483905805
H        -4.48356463930244    0.86080144314046   -1.77869690878711
C        -2.58049354669981    1.96575009107862    4.70900101464054
C        -1.23642152601619    1.28323940987838    5.02683418489436
C        -0.52460940099938    1.71757445716199    6.34101390100452
C         0.66386772512547    0.78939049642739    6.72712390069981
68
 -166.68586475047263
I        -1.80263794842587   -0.97913946260006   -0.15474022045759
O        -3.17753444122977   -2.11132303094439    0.82234157557356
F         1.31868627663800   -0.26729887064460   -0.78744246145164
F        -0.08536234328408   -0.07932215638389   -2.42916331011618
F        -1.14888171015671    2.07449686936743   -1.58172579060167
F        -0.42953033389868    1.86775792999366    0.43974972923883
F         1.67751944724238    2.19738398657358   -2.36191392705317
F         2.08821212587501    2.33142407337199   -0.23704509185556
F         0.22285113907867    4.44886929540016   -0.08306700935851
F         0.01405138425544    4.36220966876197   -2.22134197959354
F         1.93167727062137    4.76863596713047   -1.34375150146657
C        -0.73588734250036   -1.42887515019571    1.60735542062248
C         0.37880943675811   -0.76981663221804    2.07309901566176
H         0.83286787943643    0.04015205751443    1.53077979011019
C         0.91035364087748   -1.17345191176205    3.28864253852410
H         1.77827859311836   -0.66574907329115    3.67757499965434
C         0.32531518793105   -2.20699905890166    4.00040775229416
H         0.74484395663910   -2.51324007262068    4.94610808129333
C        -0.80515882414514   -2.84545264947781    3.51691379478358
H        -1.26291014247632   -3.63886878769247    4.08471751727434
C        -1.35639132306336   -2.44871801635248    2.30935718779431
C        -2.59066486263794   -3.06218361147619    1.66985496235002
C        -2.14148378002345   -4.27918066059761    0.84625913743425
H        -3.00404749752368   -4.71896223022977    0.35243613896522
H        -1.66772612994213   -5.02256902395017    1.48181995064095
H        -1.43322267751340   -3.95573693030134    0.08320928156472
C        -3.65360089555316   -3.44539035398606    2.70087185324243
H        -3.84868797622978   -2.60526258511780    3.36345944153519
H        -3.34111964418886   -4.30610854057723    3.28361681539185
H        -4.57147556237172   -3.68779632765787    2.17248132853686
C         0.06216535390810    0.13756957858081   -1.09361910848431
C        -0.09316678863068    1.65155347605216   -0.85634270121596
C         1.14589580033385    2.53675034307138   -1.17695373097772
C         0.81777916539493    4.05790182484885   -1.20724370117759
I        -4.28917841157049    0.26437886844228    1.78275250689643
O        -4.47478086800065   -0.20435561478604   -0.18943734043099
F        -4.39678233332062    2.40505436537451    4.26096043186572
F        -5.00061687213914    0.36363944788729    4.67671604276776
F        -2.61456367457022   -0.59560554264475    4.54533314172886
F        -1.77283888859975    1.14625873848686    3.59490586606672
F        -3.27482505159654    1.16087650237563    6.78204243802974
F        -2.09483982823491    2.66505853137016    5.75879167231980
F         0.01824552857689    0.81517263648303    5.59350223844155
F        -1.15187739551657   -0.57839686680533    6.73994455122616
F        -0.62963208321332    1.32931977282304    7.57547206158251
C        -3.78010217977961    2.11522695144831    0.90973205184503
C        -3.14754814883314    3.16322053765325    1.53853130647096
H        -2.87182655675791    3.12449437161444    2.57719152295040
C        -2.85634997431699    4.29091548189714    0.78566954328867
H        -2.34902054168049    5.11908999519246    1.25359039079791
C        -3.20248895209425    4.34757115247844   -0.55372445217220
H        -2.97238830962504    5.22871000951355   -1.13215978348841
C        -3.83187028856566    3.27580445578010   -1.16525169293056
H        -4.08564520403805    3.32306777801712   -2.21149208927271
C        -4.11641814077463    2.13417938426446   -0.43334739126079
C        -4.80711473446573    0.89968208334398   -0.98737971888003
C        -6.32347818956159    1.13963210183903   -0.92511435511941
H        -6.84429438852489    0.26068204895905   -1.29560304345035
H        -6.60295530486713    2.00565079020699   -1.51894790919898
H        -6.61753126428856    1.30507581576273    0.11151340983617
C        -4.34700597218218    0.56901314821416   -2.40865255559985
H        -3.25959209015009    0.55518374800052   -2.45316179259721
H        -4.73222271157225    1.28999432487374   -3.12252282726230
H        -4.71477184711830   -0.41993492605624   -2.66751170693879
C        -4.10313668106391    1.11256933001116    3.98122663177590
C        -2.69892765360211    0.75081519542719    4.50209270125890
C        -2.29292507579177    1.33921680451938    5.88447632631435
C        -0.98884769738541    0.71008466061142    6.45634456121156
68
 -166.68585137950393
I        -1.65013228162945   -0.48725490527616   -0.13743147990038
O        -3.13498069554897   -1.43120435478189    0.87905579772888
F         1.50569927402764   -0.26147681747413   -0.94478311784521
F         0.05944476818724    0.23185263578877   -2.48355143955086
F        -0.58869368852226    2.48563023458426   -1.47458490060997
F         0.21703815835515    2.06098630307568    0.47920435662404
F         2.16953403407143    2.18652997739111   -2.44791954853180
F         2.72421681285228    2.15514604042956   -0.35245719069426
F         1.21987917558690    4.53213701337326   -0.00406339583485
F         0.89535233355021    4.57590388217108   -2.12885820390109
F         2.89373798015575    4.63867406164351   -1.34557460560594
C        -0.57118277288159   -1.20789646186934    1.52502500974718
C         0.66068216997630   -0.76402909996569    1.94853655582417
H         1.21250546171760   -0.01126515620462    1.41440298579106
C         1.18281679355856   -1.31099215268617    3.11107028347029
H         2.14109918621342   -0.96999970832446    3.46829589317553
C         0.47449821973205   -2.27146836057835    3.81291927753077
H         0.88659643558890   -2.68901455027772    4.71844644771396
C        -0.76946173723160   -2.69309434356468    3.37238498263542
H        -1.32060140995291   -3.42971113103064    3.93362659851328
C        -1.31205451844963   -2.14982492939419    2.21931963139009
C        -2.66697441486663   -2.51489839936142    1.63613423481957
C        -2.48100238936604   -3.73776578612249    0.72449487949338
H        -3.43571228170290   -4.00277524733451    0.27762562985712
H        -2.09510582555368   -4.58420535647979    1.28631286104689
H        -1.78234928979549   -3.48882235342704   -0.07455901020259
C        -3.71379412390776   -2.77881087877537    2.71962539407605
H        -3.73122043160437   -1.95293734614016    3.42698121495412
H        -3.50726208865484   -3.70597172967371    3.24464485465956
H        -4.68913135943002   -2.84779088444041    2.24608235645949
C         0.31699849535567    0.35560726242399   -1.15298215222876
C         0.42793297850534    1.86079685124424   -0.84547521717923
C         1.77239338775718    2.55083632131706   -1.21861757217223
C         1.69012671830120    4.10454693758820   -1.17345769818904
I        -3.78389327834085    1.03316023579946    2.01808830335824
O        -4.14818524890599    0.71323515387709    0.04068454587928
F        -3.40730815528043    3.02494871350492    4.59741965655100
F        -4.32365917804191    1.09098306241809    4.94982112269049
F        -2.13956667127680   -0.23975206554673    4.62004552125466
F        -1.06486404260126    1.40118385346594    3.72667206484393
F        -2.39824043732886    1.46741692237481    6.98641935809588
F        -1.00965676925986    2.79700707862724    5.98521514830319
F         0.71473471262562    0.59524901674660    5.59859782676419
F        -0.63570914035685   -0.61434659857591    6.75399792696660
F         0.27779318390924    1.11696914047680    7.63572348193429
C        -3.03096401873427    2.82691862147933    1.20510156321180
C        -2.20449699888689    3.72279274196411    1.84388808050732
H        -1.88462282979935    3.58089703733791    2.86062846987424
C        -1.77437107515466    4.83115721804139    1.13004951064791
H        -1.11557981253791    5.53946506805632    1.60584797380933
C        -2.17667881180554    5.01890603465567   -0.18133034267953
H        -1.83778825107631    5.88431110421324   -0.72913229400162
C        -3.00229756876928    4.09758994538687   -0.80449481272962
H        -3.29931587455713    4.24409496851480   -1.82997309881394
C        -3.42943355911400    2.97562462784104   -0.11256902938394
C        -4.33757201485386    1.89935409971126   -0.68276938210860
C        -5.79039718726695    2.37292606801585   -0.52189315759764
H        -6.46378610589764    1.61390443459143   -0.91109507328568
H        -5.95283247378386    3.30861319881076   -1.04991184469492
H        -6.00521500811941    2.51630180094932    0.53711753973748
C        -4.00836677716094    1.58032713379189   -2.14259427273097
H        -2.94173527445740    1.39241607627020   -2.25005566433672
H        -4.30290111948196    2.39422237795507   -2.79726499567888
H        -4.54671516009188    0.68086031720167   -2.42782887721875
C        -3.34868511147694    1.71976596279110    4.23940651900676
C        -2.00128476823326    1.10260437969033    4.65983871713484
C        -1.43921615803180    1.52263651246881    6.04911411637702
C        -0.24864711481265    0.63456669850597    6.51582942654183
68
 -166.68584905320202
I        -1.62527847454528   -0.47678018447581   -0.08402598194357
O        -3.03301689266501   -1.37246304568906    1.07709422435446
F         1.41938704096927   -0.40632592501290   -1.26661283732589
F        -0.17041914579990    0.21664586521037   -2.60343656491618
F        -0.57612283111069    2.46009291951340   -1.43765212782612
F         0.48243470773757    1.93106189191278    0.36460509346558
F         2.00648319564921    2.05168932727026   -2.80519549949455
F         2.84101972633267    1.95212473469095   -0.80709160765192
F         1.53134484468840    4.38206841819969   -0.21325797465189
F         0.88772322155201    4.48952814039090   -2.26192190097129
F         2.98292559990815    4.44523828408071   -1.79505657964377
C        -0.39961691321865   -1.34157631654068    1.39682981161792
C         0.90257172955073   -0.99643159716152    1.67745318090218
H         1.42784916755296   -0.24365238878486    1.11713639479026
C         1.53246486321751   -1.64487891066206    2.72903105977811
H         2.54954444272366   -1.38485072099557    2.97398109415031
C         0.85834229624233   -2.60456490928074    3.46513209585276
H         1.35673763130758   -3.10449321248628    4.28105788632699
C        -0.45893315345102   -2.92007997332936    3.17496467327529
H        -0.98212578878871   -3.65519216925185    3.76427879414317
C        -1.10797872521981   -2.27436196208168    2.13534109686427
C        -2.54775328255470   -2.52180896616159    1.71780824463635
C        -2.55738374459429   -3.70576271536229    0.73849294195369
H        -3.57425090151020   -3.89092258441567    0.40266209183740
H        -2.16233920518491   -4.60043750978478    1.21238766460666
H        -1.94514369332138   -3.46009117082489   -0.12949226816611
C        -3.46416022374863   -2.77818444035176    2.91525773182359
H        -3.33024897126260   -1.99612771454184    3.65908702812690
H        -3.26095177218235   -3.74623440303621    3.36202063743999
H        -4.49446406249059   -2.75441200601866    2.57142437173344
C         0.25306590641711    0.28198096620019   -1.31173572554441
C         0.48833780826519    1.76754889741029   -0.98138201307835
C         1.79825019375113    2.40668724740796   -1.52775522381199
C         1.79585612239556    3.96127075720853   -1.44786304770173
I        -3.31465618427694    1.06800828515174    2.41560831326007
O        -3.97524370692826    0.89005133011198    0.49813368813016
F        -2.41486148847397    2.89373269522376    4.98497793461025
F        -3.45532645787856    1.03723107171396    5.40014588380038
F        -1.46944579044337   -0.46826845310448    4.72129439752279
F        -0.37387539554176    1.11553540376967    3.75200380494625
F        -1.24942342033191    1.15762541702142    7.16227949891161
F         0.12348528278315    2.38384116117170    6.01768017712497
F         1.56150662555318    0.06386218324784    5.35179018175513
F         0.24731997309463   -1.08191134564007    6.61029239305091
F         1.42247336963455    0.50717313552863    7.44856585901863
C        -2.54091261870819    2.84567781034280    1.58640755924323
C        -1.55815676746945    3.63736065576581    2.13538631553200
H        -1.10068616290495    3.40761193680532    3.08099492739452
C        -1.15223375928812    4.75506485045740    1.42201504743321
H        -0.37652763822761    5.38470128265984    1.82687292951529
C        -1.72752637284272    5.05190450660104    0.19809612376445
H        -1.40589306406934    5.92380803987783   -0.34986763806710
C        -2.70483079445362    4.23067641667213   -0.33958585309490
H        -3.13530709957661    4.45944808423583   -1.30066224464851
C        -3.11435801984063    3.10228931725000    0.35260264989290
C        -4.17742343367781    2.12875129644248   -0.12732132246076
C        -5.54936426866252    2.69051558076880    0.27585149636745
H        -6.32932435627811    2.00471181714558   -0.04411099301310
H        -5.71519533183883    3.66562668014670   -0.17406247421340
H        -5.59370096181971    2.78365183582534    1.36103488312220
C        -4.09370956822141    1.87895295732573   -1.63442574666269
H        -3.07251027459614    1.62706142589146   -1.91327547384003
H        -4.42028017450761    2.74975691085248   -2.19371402861249
H        -4.73521353260713    1.03713062097427   -1.87937973799811
C        -2.52941159859642    1.60541750775115    4.58205851457133
C        -1.20206317919301    0.85301497241112    4.79252516848453
C        -0.42242760224067    1.15607127722595    6.10507462044067
C         0.72233835646309    0.13822473275795    6.38207105553802
68
 -166.68583632186790
I        -2.33341282690829   -1.02379212727019   -0.20702012924113
O        -3.67122192147257   -2.03619060712806    0.93764900889074
F         0.74495545715487   -0.34647659642792   -1.09869583546394
F        -0.77534280470756   -0.26498299607347   -2.64239801378677
F        -1.80848764836917    1.91974426552156   -1.83965362988192
F        -0.95668828970355    1.82641087729456    0.13744452654489
F         0.96271948141802    2.04200377568476   -2.80617031664253
F         1.50212224743704    2.29146321467092   -0.72122051559356
F        -0.40062937172513    4.38302064590426   -0.56144191864805
F        -0.72375253673677    4.18377824442246   -2.67740672537949
F         1.23014275887798    4.66759814417580   -1.92971194536988
C        -1.17696641429022   -1.33437927284249    1.52860570073369
C        -0.01340498316777   -0.67782519710339    1.85897496416709
H         0.43057543823371    0.06015255023100    1.21522598803497
C         0.58387015192857   -0.98592248477854    3.07193388159428
H         1.49084106746237   -0.47620236120697    3.35466273562663
C         0.01602685170791   -1.92740786998316    3.91349312506570
H         0.48551478138104   -2.15867607803849    4.85691871493502
C        -1.16055419688515   -2.56824701925591    3.56193592104005
H        -1.60232367317068   -3.29121683152409    4.22785327632837
C        -1.77844552378046   -2.26462023864179    2.35948089737470
C        -3.06572581138633   -2.89949596991942    1.86155126115934
C        -2.70287416990909   -4.22242068315986    1.16954503771420
H        -3.60655396693955   -4.69056677653568    0.78835572736885
H        -2.20792297633522   -4.89764356601941    1.86236373881818
H        -2.03783068908879   -4.01800019665512    0.33038827516968
C        -4.07960427235258   -3.11499552025811    2.98681780213571
H        -4.21772171346425   -2.19044329193815    3.54336516772461
H        -3.75624283519946   -3.90221387924571    3.66025071033984
H        -5.03062869928136   -3.39482686301266    2.54225338036286
C        -0.53656538275247    0.02528461947131   -1.33454683312354
C        -0.70063491738160    1.54823749092782   -1.16516005072504
C         0.49950451403018    2.43361986093915   -1.60856567138787
C         0.14012363208303    3.94567551878907   -1.69579834531983
I        -4.66283379683193    0.44675761098198    1.76289803167675
O        -4.99601220858694   -0.17873361683997   -0.14202166653760
F        -4.61842464575937    2.77216184011780    4.08223491125371
F        -5.10657571980404    0.75113968122172    4.69847900779111
F        -2.72848127867828   -0.14773930886267    4.44222793272573
F        -2.02794782230844    1.49762344710285    3.23891586949447
F        -3.18952482797510    1.81970130584762    6.54921251709816
F        -2.15623177127420    3.22458908978325    5.26107508796814
F        -0.03580851660473    1.37810232778253    5.05235742355841
F        -1.04965049052714    0.10896458476940    6.46082086797780
F        -0.47372729577390    2.09793563546071    7.02754863999474
C        -4.27401883778700    2.23376668323517    0.71341468531843
C        -3.62856807316846    3.34321136987180    1.21004981769897
H        -3.27869370603969    3.39449266496274    2.22547326685624
C        -3.42478050232339    4.41379331144036    0.35269552184093
H        -2.91167603021588    5.28887091301419    0.71760784543279
C        -3.86509494551890    4.35464647918550   -0.95871307657963
H        -3.70122070520081    5.19146061410460   -1.61966276490068
C        -4.50605764529761    3.22360873991621   -1.43647855245422
H        -4.83625971241610    3.18164559027089   -2.46146554550031
C        -4.70718347610004    2.13861241037829   -0.59822668790828
C        -5.40217321310076    0.85000390595492   -1.00340132338318
C        -6.91714900434215    1.06709735656343   -0.86653097783171
H        -7.43944060620325    0.15360093782189   -1.13826860080720
H        -7.25069508786577    1.88039707703945   -1.50539572379866
H        -7.15258365978473    1.30546694777504    0.17073772736500
C        -5.02282840833492    0.41050951423187   -2.41922251545902
H        -3.93997938138938    0.39937993112825   -2.52620144719336
H        -5.45600495978084    1.07053673121925   -3.16386151157291
H        -5.39472246048660   -0.59792861361801   -2.57729688856839
C        -4.30624686857657    1.47170330288795    3.86660960663809
C        -2.84749582314860    1.18603832974618    4.27295946514025
C        -2.31159174978853    1.91623957894496    5.53817935593981
C        -0.94162180625437    1.36066515969515    6.02659825111016
68
 -166.68583457719140
I        -1.04794216349768   -0.28478679322358    0.15659116180583
O        -2.29739846069438   -1.02263398299224    1.58029078897728
F         1.80328720147693   -0.32744978038917   -1.43446077992045
F         0.04782672447173    0.23769945161527   -2.57437024423361
F        -0.15134093614184    2.56228139200191   -1.56855217756727
F         1.02941696836193    2.12476486931360    0.17944495862877
F         2.30928167768743    1.99654557736168   -3.09620906329316
F         3.29105790356548    1.99607901512923   -1.16304346776099
F         2.05855162263494    4.50146342549055   -0.63906736939801
F         1.31923284318153    4.49222863561594   -2.65793195908638
F         3.43308971644382    4.41710726031469   -2.28690311460104
C         0.35995276865985   -0.97062611642833    1.56779274593480
C         1.69245461332898   -0.63064810333401    1.61833346447345
H         2.14523067357050    0.02045219216664    0.89231963490706
C         2.45550291663449   -1.14753521040884    2.65439794113789
H         3.49932565119357   -0.88606788429341    2.71896270310856
C         1.88056837799372   -1.97857525246990    3.60078231180818
H         2.48089262298886   -2.37416195421632    4.40521477166903
C         0.53467955140428   -2.29900533546882    3.53293658845815
H         0.09236226638039   -2.93705051830042    4.28034741507287
C        -0.24613118906717   -1.78304780061505    2.51120185792132
C        -1.72717275551504   -2.06529641503668    2.32378403993540
C        -1.86157870260331   -3.38482679194071    1.54782263880094
H        -2.91365491614031   -3.60283833556645    1.38423951834023
H        -1.40125355117504   -4.20351662475342    2.09437885837969
H        -1.37437691597203   -3.28190192610818    0.57804472304710
C        -2.48073932530855   -2.11677447073334    3.65422175578413
H        -2.25945354100903   -1.22677616494184    4.23987123756701
H        -2.21474747826992   -3.00300693373759    4.22129844347049
H        -3.54653145072255   -2.13490456754748    3.44463742246569
C         0.64459548736234    0.37132297749557   -1.35919528490670
C         0.92899055967190    1.87190506220619   -1.14964583740124
C         2.20851182316561    2.43687470596306   -1.83209695022963
C         2.25159337382718    3.99272871866180   -1.85347117169917
I        -2.38416775735505    1.55061121865033    2.67264490599226
O        -3.30603468844572    1.17784250787863    0.89887562789858
F        -1.23036842143754    3.63502179641725    4.91309956693166
F        -2.06019861077874    1.76719369441002    5.63534187755273
F        -0.08949904062741    0.33320117104310    4.89299563599471
F         0.69052142028341    1.77936686396129    3.49830508311393
F         0.44223128217833    2.35758497887392    6.96176096105828
F         1.48982077390269    3.43143086755824    5.39645765983489
F         2.93826211872922    1.06699010362428    4.84480767854663
F         1.98250615712824    0.14078792971519    6.53342855184768
F         3.17873697003454    1.90255601043856    6.80848280301351
C        -1.80262061340243    3.26090797695508    1.58445576996001
C        -0.78819186000567    4.12977164116347    1.91640339028863
H        -0.20416062513292    4.01283878247412    2.81158249164153
C        -0.52041774947126    5.17726027583841    1.04813784229378
H         0.27583875151935    5.86467310718369    1.28385882339235
C        -1.25812952249039    5.33075451229880   -0.11339623398681
H        -1.04068952987399    6.14674193624751   -0.78482412131028
C        -2.26821325012927    4.43744526007935   -0.42973491365865
H        -2.83050775632992    4.55655303297887   -1.34134750403852
C        -2.54404252043515    3.37908312067718    0.42103545511480
C        -3.62930490539655    2.34202056751487    0.18825321904596
C        -4.95351367777322    2.91460440266090    0.71705631976466
H        -5.74407959745260    2.18174231114798    0.57911686569711
H        -5.21376999611516    3.83265354813588    0.19731826275288
H        -4.85469094866591    3.12088036038485    1.78278566924570
C        -3.73882272064691    1.94075883072703   -1.28429801772145
H        -2.75591487146228    1.68199221627293   -1.67291502445078
H        -4.16672378783888    2.74235705910478   -1.87774519499643
H        -4.37820823071054    1.06532075739340   -1.35472332117549
C        -1.31000239882592    2.31045572946465    4.63905122347563
C         0.08455176043306    1.65770165655086    4.70570685786007
C         1.06346154336926    2.21311328951480    5.78067461830426
C         2.31306618994499    1.30970409651890    5.99411241152343
68
 -166.68581541572235
I        -1.29043837138791   -0.67324196974926    0.27548380380329
O        -2.55392878306718   -1.48439029935154    1.64991305754957
F         1.53371198980419   -0.60212739154497   -1.40030372756698
F        -0.24876920860184    0.11984882132945   -2.40325913612659
F        -0.42536763933273    2.27263571516499   -1.00453894327235
F         0.94869317144564    1.61296784813240    0.51851170679172
F         1.83650879439767    1.98437169977061   -2.86766625359346
F         3.04417023584823    1.72661803942707   -1.08630801442164
F         1.89874684517288    4.09959891491961   -0.05766533240051
F         0.88062950590519    4.36637245702200   -1.93295795822865
F         3.02557550967212    4.29115153032501   -1.87559426544767
C         0.10553695102188   -1.57455592616538    1.57433219265470
C         1.45954646727081   -1.33015283003586    1.60730857567534
H         1.93301786777860   -0.64019065828777    0.93214474000515
C         2.21683643713859   -1.99789312396672    2.55783672893398
H         3.27765973090239   -1.81293648685482    2.60924370724042
C         1.61584826533676   -2.88315884398510    3.43653848507827
H         2.21194426935947   -3.39744564910709    4.17415439414602
C         0.24989564101336   -3.10722440603412    3.38672173557091
H        -0.21182776697718   -3.78923464831749    4.08165240972411
C        -0.52581171256451   -2.43851689235591    2.45308153262807
C        -2.02672782516621   -2.61190846210763    2.29555646586113
C        -2.27132314370557   -3.85663833673623    1.42875078336222
H        -3.34012117864276   -3.99156648525857    1.28570140434903
H        -1.85180746541020   -4.74328333190210    1.89604024375172
H        -1.80692070401499   -3.71029315011721    0.45359407824042
C        -2.73919783087363   -2.71837943036976    3.64590570110942
H        -2.42415157689540   -1.90640665554640    4.29876644738099
H        -2.53236157192224   -3.67054822346359    4.12375520453254
H        -3.80867206741822   -2.62889356653316    3.47724797410130
C         0.38802739372686    0.09282597253784   -1.20174376305279
C         0.69936538214293    1.55103597097522   -0.81214394355758
C         1.88689077229904    2.23494363186803   -1.54972751926176
C         1.91955674645328    3.77822936160025   -1.34869370119067
I        -2.40359290212066    0.91235077358080    3.05049585411608
O        -3.40136683305974    0.86883138304424    1.28371663677577
F        -1.10859373053697    2.61430298586603    5.52169638202208
F        -1.98868744291042    0.69337413966943    6.00570354579777
F        -0.09100018842998   -0.69049139419869    5.06849234928308
F         0.68720461694423    0.86302025899494    3.79267790779462
F         0.60605277909624    1.07046907393891    7.30631818546613
F         1.61964273400056    2.28495162051948    5.82292656484516
F         2.96158882298549   -0.04401436101210    4.94212797453259
F         2.04908359850041   -1.12637393463757    6.55976705278189
F         3.31649316287891    0.55697375116832    6.97320417182028
C        -1.79173761114138    2.75473308394129    2.22972336335332
C        -0.71202743359045    3.50670788378883    2.63301374774314
H        -0.08712684359095    3.21420835144360    3.45783587891248
C        -0.43312219909451    4.66973258321078    1.93141937190890
H         0.41206495830807    5.27095506615944    2.22522735587411
C        -1.22236925571688    5.04659738556069    0.85802876382980
H        -0.99563804725089    5.95150619938470    0.31595695767867
C        -2.29497586124922    4.26453915475017    0.46186370121379
H        -2.89544108190174    4.55774353971498   -0.38369536936777
C        -2.58394697985194    3.09509221931538    1.14610644744586
C        -3.72594365911845    2.14952288792983    0.81333422279400
C        -4.98623439613768    2.65841472091611    1.52990314735968
H        -5.81541523502570    1.98654541378098    1.32431035690639
H        -5.24046559745097    3.66185092702772    1.19904771032065
H        -4.80811574398155    2.66964378852540    2.60541109094678
C        -3.95173083084564    2.01922372645835   -0.69392125359123
H        -3.01117726434970    1.79480662355290   -1.19145879942446
H        -4.37518903041253    2.92968385769678   -1.10585097776538
H        -4.63911462016811    1.19626253058544   -0.86872305832842
C        -1.24316802485856    1.34348448989627    5.07042727657934
C         0.12635621728236    0.63918931222780    5.00778444310637
C         1.16995067199036    1.04373629435302    6.08847715881414
C         2.39590423853636    0.08591346115935    6.13963604625765
68
 -166.68580468540898
I        -1.42499765962170   -0.80961793288096    0.37446975172399
O        -2.85660505798625   -1.76682765212232    1.46173967349400
F         1.65278687208920   -0.61049773737630   -0.68882564040727
F         0.09153944794322   -0.01320010056653   -2.07074869643788
F        -0.43603053338156    2.19371493615624   -0.85345135558224
F         0.61130968750997    1.65602834976921    0.95256543680866
F         2.17400377039972    1.90741521204115   -2.19177926999230
F         2.98802554442129    1.77882384114694   -0.18686052105516
F         1.60105316083870    4.15121437462718    0.45605649327584
F         0.97332224077098    4.29355359825209   -1.59559487518597
F         3.06449641048861    4.29979818439393   -1.10886847455707
C        -0.24003274495145   -1.64694682907005    1.90420187688270
C         1.04192014925455   -1.27144122636729    2.23456007167841
H         1.57025391927441   -0.50507982550560    1.69601612003752
C         1.64734825802348   -1.90778734472444    3.30774729739259
H         2.64647373993442   -1.62165498808598    3.59386446172641
C         0.97155934306488   -2.88991022104616    4.01177298444628
H         1.45126897282056   -3.38076998563772    4.84420275136429
C        -0.32358657647152   -3.24065965201681    3.66721833828120
H        -0.84800665168494   -3.99498621848371    4.23051555145764
C        -0.95089571679530   -2.60423361513692    2.60836446779614
C        -2.36287318623407   -2.89692848553791    2.12979839411425
C        -2.29317531670858   -4.08302406476152    1.15542103082769
H        -3.28952532035068   -4.30332840809848    0.78150378609454
H        -1.88620276960698   -4.96273619140734    1.64670882530232
H        -1.65710359006173   -3.81720167602733    0.31092746637195
C        -3.32339821515626   -3.17903494182508    3.28659904660814
H        -3.25043434664973   -2.39002083685237    4.03227838128424
H        -3.10906652289853   -4.13787780592275    3.74778158192066
H        -4.33710956276058   -3.19099452865543    2.89593157825946
C         0.46679484523163    0.04075555662554   -0.76461521563662
C         0.64369168325542    1.52583259901652   -0.39650035059055
C         1.93998397590437    2.22047796460058   -0.90771139557976
C         1.88921043758958    3.77159944997195   -0.78661596232448
I        -3.17088398129747    0.57047613096438    2.93774207374862
O        -3.78957520595558    0.52348062617167    0.99960578417041
F        -2.44699209794600    2.29644937061446    5.60798979953241
F        -3.44979351593923    0.39695082990591    5.90654945649223
F        -1.38675527675429   -1.02823138978610    5.35475316137820
F        -0.28935168827293    0.58565842074225    4.43687464929503
F        -1.33568359659895    0.59108562938048    7.79954451180075
F         0.05467584952259    1.86689985657122    6.73165034231887
F         1.59216204462198   -0.41231393230439    6.12594324322218
F         0.25909003944096   -1.59333038375235    7.33082478517745
F         1.34620075163585    0.03488754958282    8.21246562610322
C        -2.41506519682044    2.41636413025489    2.25452526793829
C        -1.44154205264708    3.17153890203942    2.86746329737351
H        -0.99374467977158    2.87899880775596    3.80047455364270
C        -1.03282658221069    4.33711611119787    2.23692895631272
H        -0.26440225182344    4.94057562294667    2.69230920232573
C        -1.59499584793329    4.71451344158345    1.02924184864751
H        -1.27086533000822    5.62334661729988    0.54651349093045
C        -2.56170189379388    3.92801753511712    0.42418236310598
H        -2.98173283827224    4.22007462705602   -0.52433662495746
C        -2.97377820838256    2.75388499460090    1.03327187745544
C        -4.02244690706220    1.80469477156983    0.47860049669742
C        -5.40093516277219    2.30579032372242    0.93684371289417
H        -6.17103221559630    1.63220686541714    0.57025067325276
H        -5.58928937629651    3.30998781496144    0.56653076163548
H        -5.43696938913580    2.31281781229297    2.02642114586384
C        -3.95015929621408    1.68063379107023   -1.04430601770864
H        -2.92952095656945    1.46437855964852   -1.35235933331508
H        -4.29256485625914    2.59045678076837   -1.52704133381170
H        -4.58519986015854    0.85445367942278   -1.35178872364467
C        -2.49482615032262    1.01742875797024    5.16242388563334
C        -1.16023305873072    0.29964239235751    5.43569516188463
C        -0.45605337576003    0.62199864917582    6.78621064456738
C         0.70581438843814   -0.36005055283836    7.11750719658382
68
 -166.68579791611600
I        -1.44493796239666    0.32484390426136    0.77688458956772
O        -2.80371042172208   -0.34174385490161    2.13923865493118
F         1.19102709403139   -0.17971400484925   -1.07945471624278
F        -0.38451407830906    1.05525556496651   -1.91371368834268
F         0.11826193437188    3.08459185988068   -0.41443881129022
F         1.33370140737763    1.97982875384337    0.98195140062185
F         2.10628918035556    2.32463483653793   -2.43647667788192
F         3.28555799168230    1.60217627498220   -0.76692397980168
F         2.95874835109188    4.10320776565693    0.47626642947151
F         1.92458023627721    4.80533710662609   -1.27258991007292
F         3.95285185395074    4.11995524567204   -1.42771114106474
C        -0.25316251498358   -1.03676286762033    1.85946310680463
C         1.12144154321701   -1.10176376803014    1.84631047594153
H         1.71898218322484   -0.45017880757765    1.23412174925762
C         1.73389603437275   -2.03762998927651    2.66612282973121
H         2.80991817836212   -2.09979719102370    2.68277324878396
C         0.97294669033087   -2.87459965416532    3.46444784565122
H         1.45880003559981   -3.59851700999649    4.09982284195414
C        -0.40916475079317   -2.78279024650925    3.46669572125376
H        -0.99426678124793   -3.42838995001026    4.10086382183745
C        -1.03833071589904   -1.84394490880032    2.66514238050877
C        -2.54210603402728   -1.64870869406587    2.57451195040060
C        -3.08776398931231   -2.65274465669913    1.54733112193348
H        -4.16114274349782   -2.51743693878714    1.44438320122764
H        -2.87762025909730   -3.67333922918805    1.85548233234957
H        -2.62100845919699   -2.46690007461469    0.57988122027281
C        -3.22978308405591   -1.80470513501857    3.93230110086306
H        -2.72257367666042   -1.19579526844350    4.67828566616580
H        -3.23646593073751   -2.84203078429197    4.25120773791652
H        -4.25380805844143   -1.45383062191980    3.84019033378387
C         0.28965166705946    0.78151981414872   -0.76453414197538
C         1.00730730930973    2.07358927826884   -0.33102902443736
C         2.29884626858278    2.45000606715432   -1.11397947622727
C         2.78874321066727    3.89945731589067   -0.82774931941107
I        -1.99214746727519    1.71233883105704    3.82783352962262
O        -3.04437374576215    2.15768806463975    2.14486978701614
F        -0.18457657920504    2.73255406315833    6.32576358273765
F        -1.57945820336840    1.12078840471140    6.72523189168707
F        -0.18162553667466   -0.68046561361845    5.57593791385962
F         1.03103045893325    0.70452935924941    4.45456662514984
F         0.96126629224337    0.63704878510841    7.97059765685619
F         2.33154842214183    1.55912176612377    6.56676728323552
F         2.85350890629132   -1.03490360879967    5.52322775376732
F         1.65189731710259   -1.84497469125010    7.11160033137426
F         3.39333612451387   -0.67554199697786    7.57060306464452
C        -0.88699836396492    3.36119345548114    3.11817034486253
C         0.38977290139490    3.70672362032310    3.49770010205774
H         0.93263466034179    3.15813255166205    4.24645316693751
C         0.97964818138347    4.79505400268454    2.87296413598149
H         1.98322937016582    5.07828807276457    3.14604587264116
C         0.29306395851867    5.50097738253008    1.89970546850148
H         0.76047391488152    6.34570708105771    1.41819013041927
C        -0.98676394527221    5.12514195097336    1.52588680250603
H        -1.50863248079148    5.67052620923377    0.75677304784659
C        -1.58739588631793    4.03285859815772    2.13035586415271
C        -2.98197354483848    3.51905140078292    1.81514964860705
C        -3.97939676487892    4.30742132513628    2.67828880230330
H        -4.98736652252640    3.94928587139131    2.48630791676391
H        -3.92319110388051    5.37041291199133    2.45919301768995
H        -3.74929644884121    4.14605221214407    3.73169487444090
C        -3.32205705620415    3.62578323094332    0.32771932692763
H        -2.52744202337234    3.18181116076633   -0.26785701974535
H        -3.46631937595553    4.66004562563170    0.03231295625173
H        -4.23921185021696    3.07273421005490    0.14516038081481
C        -0.69512525433817    1.59049915212650    5.80404768929473
C         0.41031948009997    0.52914507490644    5.64749241640903
C         1.50812907767706    0.50979189099845    6.75165263244090
C         2.36589083953542   -0.78882969774740    6.73708087333272
68
 -166.68579674112746
I        -1.54220998773133   -0.40463507374178   -0.35263059103852
O        -3.05569194098655   -1.17488194521142    0.75932722718506
F         1.61471819990849   -0.32745037478245   -1.24110936659552
F         0.14208558183074    0.11969979579404   -2.76825708311324
F        -0.43751408151192    2.42979911994656   -1.86544473330872
F         0.39039174571915    2.08913170187247    0.09519804178574
F         2.30261269174347    2.03386014455802   -2.85956367537841
F         2.88527282132533    2.09648242502998   -0.77214518298304
F         1.45735224775769    4.51628623539960   -0.51429386424023
F         1.06228374889736    4.46411541136223   -2.62706088867178
F         3.08647794542182    4.51915014530043   -1.91358677308711
C        -0.46970272755992   -1.04440121906483    1.34685523873294
C         0.80398154026868   -0.65960665914004    1.69834060701163
H         1.38643312495934    0.01145340923638    1.09277735253473
C         1.32866519154449   -1.15688369131243    2.88179065783848
H         2.32207566767039   -0.86289429675176    3.18005321848048
C         0.58119123120918   -2.00968050273086    3.67624164411199
H         0.99628359690375   -2.39003015863121    4.59660411965854
C        -0.70418982693689   -2.37082355140886    3.30748676149097
H        -1.28493971234543   -3.02362367975998    3.93839477758845
C        -1.24802201731966   -1.87783294771761    2.13249201109629
C        -2.63952631892935   -2.20266201085954    1.61685182948800
C        -2.55706891073373   -3.52431000712450    0.83750635840787
H        -3.53630567434183   -3.76886517745185    0.43456431596224
H        -2.21659951184328   -4.33118795441823    1.48086865566265
H        -1.85982277680188   -3.40873312483416    0.00750314239372
C        -3.67286921804345   -2.27694879633659    2.74245369001672
H        -3.61030757091029   -1.38443216565205    3.36125476364958
H        -3.52104274335281   -3.15917756064757    3.35597235429133
H        -4.66298182363815   -2.31895572251477    2.29715088804169
C         0.43360222176688    0.30269108624499   -1.45156693319472
C         0.57843956534483    1.81943723534349   -1.22047992601274
C         1.92876203952410    2.46614855199322   -1.64488426384501
C         1.87814107100961    4.02157299346293   -1.67553199121051
I        -3.51688208710840    1.43165751057868    1.68744597074215
O        -3.98944922855882    0.94222108476925   -0.22766660327600
F        -2.92735902436941    3.62203105089580    4.06648973331654
F        -3.85192835139383    1.74584079236582    4.63886512065295
F        -1.73501996067105    0.34087444296072    4.29559247812687
F        -0.69960142078401    1.83940885607419    3.14360012144772
F        -1.73968620786054    2.31605470597636    6.47318007654559
F        -0.39833226162907    3.46006707663692    5.21167429738885
F         1.21853479642097    1.16897961043164    4.95352907542772
F        -0.07404235729185    0.14092188413916    6.33050177953874
F         0.95812658278971    1.91877078250116    6.94896881415383
C        -2.77291805880686    3.12632179901766    0.67566379977258
C        -1.90446142214143    4.06282776484015    1.18823475099526
H        -1.53428755515165    4.00813034469951    2.19625744449090
C        -1.49777781104956    5.09491609841154    0.35613227907321
H        -0.80996629719078    5.83404501568644    0.73403832224802
C        -1.96020672372509    5.16809705033908   -0.94689518737064
H        -1.63745992411256    5.97329553215429   -1.58831976736700
C        -2.82622147069854    4.20728800944102   -1.44204204885300
H        -3.17134275608556    4.26425901538917   -2.46136491716926
C        -3.23491848593809    3.16215142194968   -0.62917492840531
C        -4.18566439233196    2.05659275759152   -1.05503675217058
C        -5.62167932245040    2.57618074672522   -0.88603270263917
H        -6.32391930612667    1.79340486624234   -1.16026793887804
H        -5.79202072999895    3.45150065974532   -1.50696349823307
H        -5.78696154396809    2.83932310389303    0.15877588788763
C        -3.92074989900954    1.58835332518408   -2.48746777829710
H        -2.86493420261252    1.35470894388595   -2.61056456647526
H        -4.21363355411896    2.34508637391884   -3.20806458568812
H        -4.49657534152934    0.68450829100675   -2.66568446499417
C        -2.92110302000961    2.29168355492440    3.81025382123550
C        -1.55827336763962    1.67413880629632    4.17933730730444
C        -0.86394144157630    2.22127464936332    5.46017037742422
C         0.33141395660958    1.34182316751897    5.92985158850890
68
 -166.68578575089373
I        -1.59287801627260   -0.34377054025287   -0.20308077777570
O        -2.92665009133204   -1.13927599928913    1.10936856959624
F         1.32869571797653   -0.29402684893866   -1.70156154734962
F        -0.38447808913655    0.40611862798955   -2.83007313244030
F        -0.64000667615790    2.59050094824223   -1.53044823942775
F         0.56884759146490    1.96390290492188    0.14035960046415
F         1.75157645263025    2.31496366658495   -3.16064644156766
F         2.81857392548950    1.98223501116864   -1.30258078242538
F         1.69678045254991    4.36176548632676   -0.29835595422096
F         0.78511285555203    4.70305786662008   -2.21538524529650
F         2.92128565574177    4.56472728843008   -2.05033650254204
C        -0.26728023128755   -1.19315451421019    1.19994894801225
C         1.07927922877584   -0.92978353364823    1.30815421605925
H         1.58576070012554   -0.25560260644011    0.64120345866198
C         1.78480012931712   -1.55810524324958    2.32307792940017
H         2.83875332843768   -1.35870841660250    2.43128629378385
C         1.14095594461900   -2.42222783842881    3.19240156946732
H         1.69641888082734   -2.90552699177903    3.98094880705386
C        -0.21671703644224   -2.66579395957422    3.06660588343000
H        -0.71235374352177   -3.33129288424190    3.75420682410691
C        -0.94077265496189   -2.03886686417683    2.06500248687668
C        -2.42601940829837   -2.24011918582579    1.81809731915769
C        -2.59501357138539   -3.51282834348637    0.97388114077770
H        -3.65059086561977   -3.67649075949409    0.77395069198598
H        -2.18406734387772   -4.37673905275475    1.48911109837236
H        -2.07836911746507   -3.38242652057371    0.02300722813515
C        -3.22320313871510   -2.32000948327433    3.12197008110182
H        -2.97222408805336   -1.47720278502531    3.76314459385930
H        -3.02483340794711   -3.24883976206343    3.64691169360876
H        -4.28110650549914   -2.26541894162868    2.88086350821358
C         0.17288984066906    0.40350431296089   -1.58913849654635
C         0.45443962231090    1.87015262063650   -1.20770204764251
C         1.71302739480922    2.53415663310242   -1.83652243396886
C         1.77564181459703    4.07085938259076   -1.59413912881604
I        -2.96571514110951    1.33024576102077    2.41028951055891
O        -3.82581705909421    1.15843122999062    0.57880045771549
F        -1.86025181237285    3.15931364709572    4.88589365233602
F        -2.73296913392511    1.24009386981358    5.38982676658324
F        -0.75675888598082   -0.13926677921236    4.60267418380471
F         0.06659033929216    1.39360075811186    3.33131260629539
F        -0.22410692771140    1.68240259957100    6.82934597157676
F         0.83580755242786    2.89736636080290    5.37916917050524
F         2.29267612690549    0.59377750847812    4.62435678972822
F         1.31892425066194   -0.48574412843325    6.20782802218777
F         2.51252088765577    1.24087848559924    6.66045441836594
C        -2.30946768856132    3.12597657689919    1.52199294848062
C        -1.28646917670635    3.92980021047783    1.97091953935668
H        -0.73349288897706    3.70637514422801    2.86563023466604
C        -0.96874839170848    5.05400242037404    1.22391278499255
H        -0.16550013229504    5.69350606527731    1.55286410423618
C        -1.66683481362360    5.34508684086432    0.06408081596325
H        -1.41166304920398    6.22058022428835   -0.51239875877814
C        -2.68461656214883    4.51358017716851   -0.37322481265341
H        -3.21408663427456    4.73978708562034   -1.28418119214814
C        -3.00938771732896    3.38028257127478    0.35463893123557
C        -4.10523436427654    2.39605404371161   -0.01703157332105
C        -5.43380590541009    2.94338493599857    0.52736515940333
H        -6.23639724624163    2.25074318270325    0.28828207014780
H        -5.65424800982335    3.91740965789373    0.09886804588987
H        -5.36655704771100    3.03526787719749    1.61150429151013
C        -4.17502822720667    2.14877539825035   -1.52527476858342
H        -3.18627359403044    1.90344308797280   -1.90669511047804
H        -4.56279470875872    3.01766123714205   -2.04716432993157
H        -4.83269140831754    1.30272949555975   -1.70410529022275
C        -1.94545353686961    1.87052087128033    4.47631173651677
C        -0.56172369284126    1.19233288375337    4.51731661104365
C         0.40765877365971    1.64876009658921    5.64533381636390
C         1.65567416949837    0.72869841805964    5.78446926857907
68
 -166.68575828414890
I        -1.64478341766335   -1.13562538184667   -0.57519347909676
O        -3.07491574047504   -2.15318955879817    0.45553731334148
F         1.46655546183988   -0.28047924226391   -1.22115661145256
F         0.06101733309594   -0.29934840311748   -2.87235867429883
F        -1.22190380908029    1.78395832669578   -2.09376550021377
F        -0.41148402497627    1.76483153837324   -0.09730700419340
F         1.54036626727556    2.14148186148801   -3.00439438216526
F         2.02632195915794    2.42278319039161   -0.91085364931436
F        -0.02512673838052    4.35583840369849   -0.76360537107281
F        -0.32842101259819    4.13784172187452   -2.88093144440041
F         1.57889889074184    4.77402563755015   -2.12840523828412
C        -0.66763231156209   -1.36829265811015    1.27893665566466
C         0.46037454021494   -0.69672116485424    1.69223993020548
H         0.95811016539775    0.02351623423325    1.06803108932894
C         0.94791574116378   -0.96630526852039    2.96211482979089
H         1.82360233802481   -0.44270856224732    3.31056801792839
C         0.31248503320434   -1.88966214923202    3.77492751699066
H         0.69778039436121   -2.09336902392434    4.76177934765460
C        -0.82396814481364   -2.54916554850350    3.33701407834051
H        -1.31921867098193   -3.25853152665077    3.97948882150014
C        -1.33516913521387   -2.28193566925459    2.07685961130882
C        -2.56187612005769   -2.95469621806341    1.48536358537088
C        -2.12415400693671   -4.31087817920221    0.91071182771170
H        -2.98136856594410   -4.80834410048513    0.46499692201652
H        -1.70120239083967   -4.94161817603511    1.68784385790228
H        -1.37633680361107   -4.14670311845238    0.13499928649829
C        -3.68282356154506   -3.11668295378678    2.51493218177294
H        -3.86573807459585   -2.16910335639954    3.01858343657120
H        -3.43457415648322   -3.87629823700270    3.24902681654838
H        -4.58911288470051   -3.40852989617726    1.99181311234634
C         0.18339555574131    0.00028511347024   -1.55151052134227
C        -0.10275383501220    1.50645896020262   -1.39159382751163
C         1.02883890405931    2.48770127986705   -1.81272470209182
C         0.55001121823967    3.96645543419054   -1.89814191342081
I        -4.10732307880412    0.31052935373793    1.25201994989068
O        -4.30809945396161   -0.25754091322741   -0.68509435488838
F        -4.38526128493895    2.59135489863070    3.58133903917562
F        -4.78052910698879    0.53892288328022    4.15831796476379
F        -2.35424006251744   -0.17877606938173    4.18846350618386
F        -1.64865639768143    1.42755221298621    2.93582343020356
F        -3.09458619636877    1.91672612689179    6.10829495637291
F        -1.98742026269883    3.25794251645585    4.81369257274174
F         0.18181897702808    1.42456202781254    4.92508352716679
F        -0.93024608232380    0.29048985449477    6.37341335660030
F        -0.41842105977309    2.33704157159880    6.77403198015393
C        -3.78909725834591    2.15714002288404    0.28680447032609
C        -3.21286088154561    3.27693575583930    0.84160654202367
H        -2.89994320441019    3.31007904954731    1.86979133721679
C        -3.03035150876656    4.38419487601694    0.02705894878167
H        -2.57409691531755    5.26970977361113    0.43913304320713
C        -3.41534524962405    4.34725985726239   -1.30225784768326
H        -3.26474548330833    5.21166940228872   -1.92993232041371
C        -3.98202448766868    3.20360466460248   -1.84086131831523
H        -4.26634651069826    3.17844791550489   -2.88014000242319
C        -4.16679503981801    2.08584472955755   -1.04368110693419
C        -4.77838896221257    0.77507128984568   -1.50864697639289
C        -6.30421022018204    0.89092595742667   -1.36964025417984
H        -6.76652405599516   -0.04566605672268   -1.66976314628319
H        -6.68794129236696    1.69969460165229   -1.98550482548723
H        -6.55641735314884    1.08322984317581   -0.32671943650135
C        -4.37223316239128    0.41661629368196   -2.93912649241415
H        -3.29233573507968    0.48391613772957   -3.04646432769493
H        -4.85280376190195    1.07290687657276   -3.65764497497409
H        -4.67497572260926   -0.60819185935105   -3.13542329271822
C        -3.96513626983584    1.31629889123181    3.39343045769264
C        -2.53008190121513    1.13217660924786    3.92398613320055
C        -2.13182909612302    1.96875151875507    5.17419017587862
C        -0.79867687021530    1.49264013527807    5.82190518045407
68
 -166.68572859951342
I        -2.11080073850585   -1.27534316697566   -0.06641655819158
O        -3.33845417298010   -2.31773433140019    1.21055173338331
F         0.84735775405412   -0.72908817959747   -1.40366417330900
F        -0.90783726523973   -0.32177681817787   -2.60505550974634
F        -1.59540561166377    1.77958306894334   -1.25903401204501
F        -0.27681811537198    1.35782268961001    0.39500976785511
F         0.91810850895381    1.80774700707255   -2.87707791363302
F         1.89482566515172    1.86018597725612   -0.94448785031996
F         0.07638695210472    3.99983906590803   -0.26374787002704
F        -0.50390729009819    4.00739759172758   -2.33613227564606
F         1.54704986849718    4.34202472233060   -1.79130385963564
C        -0.72033916053736   -1.94889669136181    1.36969267589146
C         0.56030907380631   -1.47298095858877    1.54755366658520
H         0.97328426200329   -0.70320992898193    0.92116392536310
C         1.32562252221062   -2.00649111611423    2.57323615935612
H         2.32855987575497   -1.64090924147078    2.72700250260899
C         0.80735849645058   -2.99373407477122    3.39346969081692
H         1.41015861571225   -3.40599643856214    4.18789788235818
C        -0.48671294385210   -3.45072536057231    3.20719614306446
H        -0.88883813246352   -4.21411659175633    3.85386985149949
C        -1.26882738616065   -2.91944397049238    2.19392487423422
C        -2.69385649259197   -3.35275528629622    1.90002071720508
C        -2.63591201813928   -4.60387105377717    1.00983362672565
H        -3.64659122758113   -4.92313246142638    0.76976401727643
H        -2.10998977740588   -5.41157113382360    1.51156019621465
H        -2.11724772407220   -4.36156412941366    0.08280381050340
C        -3.50632087796106   -3.61228711189343    3.17072542055520
H        -3.44324340032528   -2.75678965971197    3.83776107218761
H        -3.15868858671714   -4.50254751052146    3.68479337235251
H        -4.54941762304118   -3.74915446452425    2.89297722139884
C        -0.41380296800219   -0.23518801354111   -1.33789872266300
C        -0.39135812210477    1.25410130024716   -0.95032006742318
C         0.73786845676280    2.12013822596561   -1.58360680565206
C         0.45456625727250    3.64839580909849   -1.48879212094359
I        -5.70155552730905   -1.29605947730056    1.39444928255348
O        -4.66199483214115   -1.02558057409664   -0.35736524225098
F        -8.49973798708609   -1.19936701976017    3.14767120059353
F        -7.01527154950688   -2.68977887009295    3.66316126996156
F        -5.33950267528046   -0.96726134018937    4.64655442654030
F        -6.36411653956862    0.74269049950863    3.82037857989184
F        -7.96614108508864   -1.47909107293289    6.01392350045452
F        -8.39792875485548    0.55477575377380    5.40913068964005
F        -5.78888147357547    1.23721475434260    6.47917778249737
F        -5.75676086406499   -0.74732272407132    7.31149531574132
F        -7.33836165068608    0.61158603708906    7.82828299279708
C        -6.91157791330187    0.13327511937820    0.42308429328007
C        -7.89379859577345    0.90080832853392    1.01014041430777
H        -8.13850317116240    0.80995507972517    2.05296468542289
C        -8.57211147791969    1.81886231884889    0.22305125610972
H        -9.34165725096743    2.42869350600555    0.66925196314166
C        -8.26291240842811    1.95445227726300   -1.11942589215896
H        -8.79754201818675    2.66864024796976   -1.72654226711263
C        -7.26146113997344    1.18530621137491   -1.68810600815809
H        -7.01716826072379    1.30158596143992   -2.73190070349260
C        -6.56604778844480    0.27102970036244   -0.91252804736629
C        -5.45411240324055   -0.61876219875032   -1.43842608940426
C        -6.09520745907136   -1.85104252733223   -2.09481804331418
H        -5.31293378699066   -2.51677923790005   -2.44983576607404
H        -6.72973673299225   -1.56059617124756   -2.92763798015175
H        -6.69536374357860   -2.38098617338265   -1.35590654797790
C        -4.52923256325051    0.11318220837620   -2.41417228998745
H        -4.17210699529857    1.03838332119613   -1.96976907843921
H        -5.03583588775119    0.32949920295543   -3.34916580720088
H        -3.66787220706990   -0.51997995064826   -2.61700186431223
C        -7.16237888198373   -1.39948507689773    3.25063095961903
C        -6.56505677772619   -0.49155527752391    4.34005233995686
C        -7.40019057932945   -0.31876352046510    5.64393801539734
C        -6.54992040233576    0.20785823726356    6.83786291865007
68
 -166.68570092943506
I        -2.11455159808183   -1.34500849258913    0.21805674574360
O        -2.99489775410823   -1.87121248718837    1.99793288335805
F         0.40669614439366   -1.44127082666601   -1.91347836619435
F        -1.59725333062084   -1.21601257024282   -2.70272024803769
F        -1.87991674274071    1.21334960902357   -1.85094377129269
F        -0.17683715773107    1.12490942488642   -0.52970355641964
F         0.14569421177933    0.59705626888052   -3.98364714898019
F         1.56934996997194    1.12027334847687   -2.43837385193211
F        -0.05704422000503    3.47341082344125   -1.97845653322926
F        -1.10806165577571    2.94312776528915   -3.77986795455218
F         1.01035072460731    3.29444634639170   -3.83329980706024
C        -0.41541135097550   -1.74275670003914    1.40242063662862
C         0.88211968118364   -1.38306455358859    1.10968384939853
H         1.13781070775806   -0.86564273492433    0.20288751608911
C         1.87635408994514   -1.69794233226217    2.02318586742212
H         2.89615832369564   -1.42026302021991    1.80848036130962
C         1.56370278166336   -2.35814351108706    3.19901784308733
H         2.34333137708049   -2.60265514659056    3.90392480872990
C         0.25194289325276   -2.70026054739012    3.48183317656443
H         0.01232639376736   -3.20793400729847    4.40246036423175
C        -0.75537955851734   -2.38300388891937    2.58410167208218
C        -2.21976760246762   -2.72342563737847    2.79439672367057
C        -2.43744981492644   -4.17843349232196    2.35124942710303
H        -3.48622228203337   -4.43786698754328    2.46843204208545
H        -1.82790178274835   -4.85747147154445    2.94108349551196
H        -2.16860320073304   -4.27830503293352    1.30025026067392
C        -2.67194609867811   -2.50935960104583    4.24097581251367
H        -2.41852774785314   -1.50450643413270    4.56774261700441
H        -2.21716347704288   -3.23489059778193    4.90748409008820
H        -3.75367804317740   -2.61764799124660    4.28567862816126
C        -0.78692351206457   -0.84402586946624   -1.67234950350220
C        -0.64344000681244    0.68735236713247   -1.72347531132715
C         0.28891353448845    1.26695051539978   -2.82890591692497
C         0.02545323596181    2.77633582774971   -3.10722793697816
I        -5.20110360884586   -0.60398056435817    2.44361465323947
O        -4.64899510369543   -0.93269325062922    0.49168980148073
F        -7.43910791015784    0.25020552253982    4.71421556642962
F        -5.90638304620942   -1.17437626442147    5.27113951401676
F        -3.99517992405408    0.57789344691955    5.27803743093071
F        -5.14766504670923    2.08054739307686    4.24438685291968
F        -6.15430981501009    0.73557765035948    7.33025071117951
F        -6.74398980741921    2.52175385562507    6.25599296471205
F        -3.97308849375771    3.32274326834914    6.38349175961005
F        -3.67487648270488    1.66503635432974    7.72326717009771
F        -5.09301420114325    3.20270381373916    8.21211118149239
C        -6.56958325748596    0.63691997898467    1.42487090354258
C        -7.33457785215316    1.63619360928736    1.98593150332417
H        -7.30854357711584    1.84889110823844    3.03925736108334
C        -8.15140868988812    2.38728902680656    1.15479100004260
H        -8.75216429788300    3.17610034636258    1.57909965701792
C        -8.19195806598530    2.13147003834932   -0.20499249095956
H        -8.83074140211695    2.71967826400219   -0.84554697468826
C        -7.40802852917303    1.12961991845203   -0.75229922300863
H        -7.43761501926263    0.93916055344877   -1.81320125005245
C        -6.57682662796349    0.37763666625767    0.06300648042005
C        -5.67997671503780   -0.74064583024813   -0.43681877090664
C        -6.52178954336090   -2.02190122849884   -0.53872570736268
H        -5.89204419335131   -2.83988711510851   -0.87850091451159
H        -7.34800474398211   -1.88867999753795   -1.23174220452835
H        -6.91731330131794   -2.27184190507254    0.44514589393456
C        -5.01573365714738   -0.40456441826183   -1.77430154276094
H        -4.51980245019826    0.56048636848215   -1.71441636909152
H        -5.74116928406080   -0.39232634764295   -2.58127870292178
H        -4.26262896798546   -1.16032570608849   -1.98750518236518
C        -6.12575128552718   -0.04206386626654    4.54569477565284
C        -5.24435106988537    1.07034364467149    5.14126027674609
C        -5.71315726396025    1.68764224175216    6.49223200857025
C        -4.58733497886949    2.48581638513047    7.21398687867598
68
 -166.68563268549630
I        -1.86678809453408   -0.59693052475309   -0.71999073905133
O        -3.34322983216546   -1.53384917039706    0.30706684587316
F         1.31604391411642   -0.17990345238195   -1.34135372472789
F        -0.04682648161432    0.05403092430057   -3.01058017886400
F        -0.90271035340820    2.32717783034400   -2.31379639736020
F        -0.33787617027553    2.13492727379992   -0.24241163284317
F         1.98012153335281    2.18044506997203   -2.89009622940450
F         2.23990347129875    2.36898618049637   -0.74571490377121
F         0.53223513490690    4.63214415623818   -0.82359650829289
F         0.50914119730611    4.47338876145720   -2.96735393557064
F         2.36707184590069    4.76611555281330   -1.93128249687884
C        -0.85428172039817   -1.04300715704244    1.07550919002528
C         0.31189739708513   -0.46403801693559    1.52111077578709
H         0.84262513407007    0.27226420791975    0.94447033382829
C         0.79467753437280   -0.84930469741046    2.76280081212545
H         1.70288243783165   -0.40313005784113    3.13474676275345
C         0.11079911606667   -1.78354153689069    3.52193465682954
H         0.49183238028262   -2.07392737050383    4.48868214597277
C        -1.06940929645883   -2.34131949864087    3.05817112968748
H        -1.60368962476863   -3.05720153199757    3.66128810503437
C        -1.56952805764208   -1.96410771489333    1.82283990451929
C        -2.85097603160930   -2.49409598570192    1.20203042539018
C        -2.51165855536853   -3.78468059510790    0.44026066208945
H        -3.40903578223729   -4.16851693339323   -0.03793961178631
H        -2.10810882762684   -4.53625432198055    1.11353546963526
H        -1.77531336338009   -3.56316572885443   -0.33268874358344
C        -3.94759691740709   -2.72912950154831    2.24205693523862
H        -4.06107932932145   -1.84635629893072    2.86666021470768
H        -3.71932803160003   -3.59023390781634    2.86207999581449
H        -4.88387005927979   -2.90515014323222    1.71974627914235
C         0.09968578585582    0.31188584965034   -1.68186133829411
C         0.06219626176120    1.84245243865039   -1.50580589143883
C         1.39108638632045    2.61000290996311   -1.76299212061733
C         1.19169043630714    4.14984463367354   -1.87379005213323
I        -4.32125295678865    1.02389629733990    0.94513354760522
O        -4.48821432544720    0.32045058175948   -0.95749466687286
F        -4.23779836679556    3.42110120441099    3.19929740221183
F        -5.01004035580125    1.48813497747695    3.80960323451150
F        -2.71024533917868    0.31146164354847    3.72361981309292
F        -1.74437243654955    1.89952479788692    2.63334551861891
F        -3.20281172396201    2.34912540962453    5.80462964274608
F        -1.84576362329296    3.58625928599290    4.65400328332199
F         0.00286615614790    1.44318861372790    4.67533011687122
F        -1.33183868700941    0.36808627266068    5.97430370736203
F        -0.53514221191240    2.26603977942852    6.58441499197556
C        -3.65653622600022    2.70933729234456   -0.13515764355217
C        -2.98558899614326    3.79382786789387    0.38219382728276
H        -2.74107977156952    3.86988487698021    1.42653623515222
C        -2.61148836718238    4.80300178214793   -0.49239435410712
H        -2.07513195480405    5.65667394003076   -0.11059088184287
C        -2.91488383275589    4.71074822722389   -1.84015482908930
H        -2.61907282308331    5.49969382020357   -2.51384058351009
C        -3.58520635834307    3.60523720699710   -2.33689572523971
H        -3.80811892352646    3.53561988248497   -3.38894210566491
C        -3.95467902052286    2.57979416176336   -1.48118668349853
C        -4.70261638762979    1.32838120354919   -1.90799754788238
C        -6.19990486942218    1.66776062131994   -1.96623798715285
H        -6.76106529840313    0.77912923458065   -2.24270611706890
H        -6.39040356807423    2.45748188986652   -2.68775102897556
H        -6.53159819432835    1.99397978178100   -0.98051555788811
C        -4.19524481478442    0.78339362490214   -3.24495648466486
H        -3.11100062492612    0.68743664087333   -3.21785995994617
H        -4.48359456608663    1.42982374660548   -4.06754201698519
H        -4.62447894008727   -0.20268296659668   -3.39887419241496
C        -4.06331004497987    2.08736807317027    3.03904566004766
C        -2.68557424288329    1.65389422961689    3.57657540968103
C        -2.20884188051678    2.31397774884749    4.90299579963484
C        -0.99514255394729    1.57987363306623    5.54428584120944
68
 -166.68560446560278
I        -1.45436216845053   -0.47624783750602   -0.65509699245245
O        -3.02164905475278   -1.18016816843140    0.42491556014681
F         1.73719901727790   -0.42896326526996   -1.43662247286332
F         0.31797992212937    0.01166765986708   -3.01509499733813
F        -0.28724357054792    2.32467832674130   -2.15471100130436
F         0.44993057864290    1.99572410191995   -0.15713001313226
F         2.47884961877962    1.95144360993403   -3.03429036324243
F         2.99000734830893    1.98973819871821   -0.92773874293227
F         1.52068889186296    4.40717542809211   -0.70364942872182
F         1.24792179091534    4.37336784640643   -2.83604640408659
F         3.22756750637077    4.42920496126719   -2.00608857129055
C        -0.45742305034746   -1.06331092503436    1.10785904719458
C         0.81150218226463   -0.69086130249679    1.48915387963303
H         1.43159734676574   -0.06033625109255    0.87757286675284
C         1.28204836477790   -1.14603145126850    2.71147489715952
H         2.27015331710914   -0.85852794548259    3.03298241802579
C         0.48899232865906   -1.94969289280574    3.51300741261224
H         0.86133474285810   -2.29600171635654    4.46445100653555
C        -0.78777538752979   -2.30410692147821    3.11035999425901
H        -1.40315900871912   -2.92126307169477    3.74429000905826
C        -1.27908005335772   -1.85023353443137    1.89690943568940
C        -2.65878589941363   -2.17062986271641    1.34760708798170
C        -2.58218449211861   -3.53065456300214    0.63692665004452
H        -3.55741042477215   -3.78081438891785    0.22773090493920
H        -2.26504307621915   -4.31008235861004    1.32439032287588
H        -1.86864119876398   -3.46396638586075   -0.18458535704649
C        -3.72959707806214   -2.16396364186499    2.44052916776526
H        -3.66130059663695   -1.24527817397178    3.01922345234224
H        -3.62209978506861   -3.01997633647911    3.09887574289410
H        -4.70598442674444   -2.20013155563713    1.96561730530631
C         0.56435100217306    0.20043881331999   -1.69022568828285
C         0.69885208571807    1.71908327002552   -1.46073214640833
C         2.06350326405617    2.36910887393907   -1.82765158902852
C         2.00958172010993    3.92491534321166   -1.84289488227365
I        -3.49089978736285    1.47584384721211    1.20376935326194
O        -3.89531086273075    0.89567803044653   -0.70041112091129
F        -2.99994300887889    3.75106371492210    3.53271363190407
F        -3.87668784045407    1.86159467965561    4.13700889451180
F        -1.71863543497945    0.51244408820846    3.85986918432101
F        -0.71387818389142    2.00398282962286    2.67154337205166
F        -1.78698076501352    2.51743346198140    5.98665600604947
F        -0.48803181779896    3.69437856897546    4.71143588936464
F         1.20385410971862    1.43205542674050    4.48543758891300
F        -0.04579387956955    0.42089686398006    5.91316212418242
F         0.94032228310598    2.24967306676448    6.45301490318377
C        -2.74236592249753    3.13888655801998    0.14418074335842
C        -1.91963468437089    4.12057026581367    0.64802874883878
H        -1.59501459135965    4.12515733979764    1.67303707385909
C        -1.49858126613860    5.12109437356471   -0.21478729469699
H        -0.84704698158525    5.89510337311317    0.15782449318456
C        -1.90163003361553    5.12015873542136   -1.53947676454657
H        -1.56519714598723    5.89941615864005   -2.20543414551150
C        -2.72622947693478    4.11828047501222   -2.02325592206161
H        -3.02915266439369    4.11875198549241   -3.05749725057177
C        -3.14991533766992    3.10454404639261   -1.17857034884816
C        -4.06059213960584    1.96218274382873   -1.59432503204496
C        -5.51175367418671    2.46322156665420   -1.53139413899267
H        -6.18421209082133    1.65682293235485   -1.81186865986100
H        -5.65960947530041    3.30821487518821   -2.19833242296465
H        -5.74172678471975    2.76694695266191   -0.51024905053242
C        -3.71073595613415    1.42481556939419   -2.98413005325134
H        -2.64333458781754    1.22211443592366   -3.04550015231206
H        -3.99373486081739    2.12919467705662   -3.75965928752114
H        -4.24738366272135    0.49247282675979   -3.13612418058949
C        -2.95188222431905    2.41601348361082    3.30727399966463
C        -1.57607658990310    1.84618614565811    3.70558322143188
C        -0.90553379577681    2.44263317070565    4.97628492543312
C         0.32120650753459    1.61660915868765    5.46306591143234
68
 -166.68553457628209
I        -2.34478444112692   -0.97692478706829   -0.01735448920804
O        -3.55338751811948   -1.98366966590013    1.26450817824728
F         0.56363664673677   -0.40757213879871   -1.44861913551536
F        -1.22346990235977   -0.01337383599113   -2.61228324489015
F        -1.87847093877893    2.08866754049857   -1.33170818412602
F        -0.64052063494590    1.67000977728167    0.38202815188766
F         0.62686743673072    2.20038489715157   -2.85919937541337
F         1.61275894165833    2.11620495539474   -0.93043412545164
F        -0.04361886855053    4.25895433237143   -0.08555342487143
F        -0.80634203947317    4.38808571573182   -2.09151730366257
F         1.29145763121898    4.65463786092246   -1.72018678449376
C        -0.93011372189273   -1.57572411716327    1.42765367079043
C         0.34814339211666   -1.08491474328998    1.56752141688292
H         0.75154709311246   -0.34082487221207    0.90449840203444
C         1.12121236264470   -1.57275927622098    2.61024622282413
H         2.12280551600501   -1.19585565895692    2.74147028594886
C         0.60973592017227   -2.52369939469887    3.47700129335727
H         1.21598159585199   -2.89405367156169    4.28892559406520
C        -0.68143561946721   -2.99846650283763    3.31786925286203
H        -1.07596875006904   -3.73280715707081    4.00095829023369
C        -1.47192950720360   -2.51701594820763    2.28654277626633
C        -2.89380138678700   -2.97174360102009    2.00738317684787
C        -2.82372865205121   -4.26937749110370    1.18751926529794
H        -3.83116229140105   -4.60927329216375    0.96250394994406
H        -2.29196029789033   -5.04409500996834    1.73322611071819
H        -2.30662724176526   -4.07207606464830    0.24854258482389
C        -3.70222959991415   -3.16062612949460    3.29311588355446
H        -3.61281282729906   -2.27567204219398    3.91977784633042
H        -3.36664414176660   -4.03348644769882    3.84372026877200
H        -4.74730859210665   -3.28809277139418    3.02492054715442
C        -0.69991563839948    0.07343219096542   -1.35887005264306
C        -0.68881791134388    1.56435799435184   -0.96867296284707
C         0.46075821874415    2.43822796876343   -1.54839284161739
C         0.21692919769939    3.96384241905301   -1.35621304656965
I        -4.16726581775063    0.50024080861639    2.41486854718941
O        -4.89647074804091    0.03173237749126    0.57921400479176
F        -3.46152393043956    2.62391189595676    4.82951715293230
F        -3.94171007623378    0.58676256343905    5.39525727643086
F        -1.74994061897007   -0.41111156312179    4.57189107459403
F        -1.23860711872621    1.25289931599195    3.30236436344036
F        -1.55850618499264    1.46981050888721    6.80270745596953
F        -0.75811127058709    2.87083040942918    5.35448414706708
F         1.10577070873301    0.89127902589734    4.57766659790643
F         0.36476609444627   -0.36321608674854    6.15858096238373
F         1.21098907623701    1.55604716966587    6.61690700648757
C        -3.86750643527878    2.33443829717005    1.41969034072959
C        -3.07494723701485    3.37366932276380    1.85078551396258
H        -2.53582569915843    3.33543985877407    2.78030811031579
C        -2.97420790327532    4.49356178132952    1.03926449095551
H        -2.35065489274435    5.31473475632228    1.35434213160761
C        -3.65781779344911    4.55155604450480   -0.16334272270017
H        -3.57183978598678    5.42543887286721   -0.78998694102821
C        -4.44443080391983    3.48966297311893   -0.57759837317690
H        -4.96570521679963    3.53811995998136   -1.51959431403493
C        -4.54787819644899    2.35708335727122    0.21398474864562
C        -5.38334318695051    1.13670767635504   -0.13203782310722
C        -6.83362184104104    1.41980526567016    0.28872978758196
H        -7.44986271767697    0.55223098470880    0.06813267690567
H        -7.22622455310657    2.28730103431306   -0.23473523847626
H        -6.86534267873597    1.60346124416989    1.36266702095934
C        -5.28697580760370    0.77600012931444   -1.61616772345565
H        -4.24215120036735    0.71784694033503   -1.91509371646777
H        -5.80293168487320    1.50580568305058   -2.23167672460641
H        -5.74189077727825   -0.19962162177910   -1.76286015771134
C        -3.30074300496447    1.33196772333703    4.45434795203389
C        -1.81123262243074    0.93472957301871    4.48961931702613
C        -0.93954371578082    1.56245542993406    5.61484271066098
C         0.46154016493317    0.89545197648086    5.74139445132296
68
 -166.68535160877732
I        -0.79425393891172   -1.02561336078163   -0.97937435692904
O        -2.30347086902962   -2.21967300532240   -0.36470122959689
F         2.31846243808768   -0.19097623015537   -1.48356300042604
F         0.80228506489042    0.73478285860953   -2.72382747559104
F        -0.01317099931278    2.33833191715570   -0.86760347666615
F         0.84376543683815    1.18116075210102    0.73713467920574
F         2.81626843481170    2.57798896868658   -1.81138117659401
F         3.29674506213082    1.82131550995409    0.16022494081883
F         1.47370495667064    3.82178788732299    1.18704359193578
F         1.44863934767036    4.63902661563128   -0.80446889834597
F         3.30532172566885    4.45578524033099    0.25978034958750
C         0.07531184051262   -1.82727709778246    0.76239333453455
C         1.40724556008667   -1.78624314098687    1.10486682146058
H         2.14007181497979   -1.29394008379119    0.48973528923996
C         1.79173178297013   -2.41373065094042    2.28114867194609
H         2.83082386381844   -2.40310324361594    2.56830731413566
C         0.85543344152527   -3.05957417370970    3.06970864064675
H         1.16703166645376   -3.55375701966451    3.97625310030463
C        -0.47988007799416   -3.09065533863380    2.69934267864457
H        -1.20128261262274   -3.60344685780864    3.31452970567397
C        -0.88356737360058   -2.47065178472387    1.52838169093430
C        -2.31704123199649   -2.38741666837899    1.03013282677760
C        -3.11218358346810   -3.66059142284628    1.32423723984939
H        -4.03612310264962   -3.62792032392041    0.75407262212772
H        -3.34967962180548   -3.73306912651092    2.38110229675590
H        -2.54762060844897   -4.53835355058131    1.01623884118528
C        -2.96487061336259   -1.16028246047697    1.69078900967780
H        -2.40778469888163   -0.26453865505798    1.41406638315389
H        -2.96627132071417   -1.25883054086659    2.77295814663556
H        -3.98601501755707   -1.05620217885664    1.33346990362383
C         1.06630852899045    0.33854489414882   -1.44920955239074
C         1.05110812813028    1.58077409752129   -0.54279425387798
C         2.34567478718845    2.44702739642445   -0.55992234114375
C         2.13352560610367    3.87073794623737    0.03361029710436
I        -0.61873809597329   -4.43767545402282   -1.31284709351515
O        -1.47203370636164   -3.28620916761810   -2.73569374993652
F         1.55952408917564   -5.18357271145530    0.99892023190621
F        -0.37193484527341   -6.16345468541227    1.06165823856460
F         0.16775514737858   -7.77628627536928   -0.88592139684909
F         1.79184333561908   -6.57846678136707   -1.64496891686247
F         1.83520214716461   -7.93654867037324    1.59385365600603
F         3.39813714338886   -7.14976260107019    0.31792072260015
F         2.63923569274782   -9.20133467551830   -1.58306520334638
F         1.42796370015761  -10.02980092020949   -0.00792030767975
F         3.54254949882360   -9.78128474480690    0.27776631140699
C         1.10969414363925   -3.59058567888379   -2.16530248278395
C         2.37320741810664   -3.58650923865543   -1.62068638645966
H         2.59129615833432   -4.06055939594527   -0.67968069462021
C         3.37780956117490   -2.93748363385057   -2.32402737789144
H         4.37521212543732   -2.91328398595483   -1.91551445621643
C         3.10112614707463   -2.31497122961985   -3.52891492454365
H         3.88803297182439   -1.80529090046693   -4.06197936823739
C         1.81795613285082   -2.32800396342782   -4.05261515761780
H         1.60711787532995   -1.83319317715530   -4.98677353240568
C         0.80126769381478   -2.97030144439541   -3.36525198206773
C        -0.63320949717344   -3.10504260581691   -3.84844149966547
C        -1.12285558403250   -1.85636112963400   -4.58347695755120
H        -2.20099186898624   -1.92543978369196   -4.69635179295022
H        -0.66718927854120   -1.78145046779119   -5.56601153945010
H        -0.89315399107209   -0.96333821676142   -4.00568984161161
C        -0.69918545082089   -4.34707816477406   -4.75111473675079
H        -0.40196782778691   -5.22584865279373   -4.17770334188049
H        -0.03767628684124   -4.23968460857988   -5.60652969720653
H        -1.72016686230748   -4.48835596946456   -5.09576145369982
C         0.60623704483978   -5.74896328446181    0.21115269797629
C         1.18489996921419   -6.98336742710728   -0.50082210958162
C         2.22391191306700   -7.80975813170140    0.31412593455662
C         2.45954500893326   -9.23539257521756   -0.26615803082798
68
 -166.68533301133994
I        -1.21927186445460   -0.49985272130053    0.02727740785943
O        -2.56289812850347   -1.15455173734107    1.40247990842710
F         1.70648571036124   -0.54797718373148   -1.49017037280360
F        -0.01121747887232    0.10723733944296   -2.63948453005198
F        -0.26412934097401    2.34051000485300   -1.42278351215134
F         0.94717269720051    1.77560909031423    0.26767580122015
F         2.14970605762243    1.99039965280490   -3.03526976620173
F         3.19441922278082    1.75775680097719   -1.15005026076371
F         2.04212820052621    4.17412086082615   -0.27749150276251
F         1.15370443151287    4.41577980477655   -2.22038183020836
F         3.28806740838393    4.30134027023142   -2.02216004232148
C         0.09093074659909   -1.29453059470548    1.47769812604905
C         1.44760253361977   -1.07654081947318    1.55724706404084
H         1.97266288955937   -0.46678137378838    0.84406107291763
C         2.13925698762307   -1.66318990094701    2.60643139369473
H         3.20140506419543   -1.49831719832402    2.69126133855206
C         1.47344045954842   -2.44227628828514    3.53737834427329
H         2.01838334157017   -2.88929898238761    4.35406192068226
C         0.10715828988677   -2.64426507722803    3.43671814676440
H        -0.40678774296387   -3.24566011341747    4.16858391542915
C        -0.60269783669309   -2.05919323008628    2.40047680896137
C        -2.09720419791123   -2.22006275621022    2.18390972810816
C        -2.33093133244116   -3.54259290586846    1.43776812329486
H        -3.39419464748732   -3.66835294725264    1.25126235813391
H        -1.96084881331210   -4.38483342831736    2.01581058081239
H        -1.81290182327851   -3.50916631574515    0.47937657165215
C        -2.87681080638470   -2.16829595017243    3.49987197405801
H        -2.57306988128798   -1.29555728139272    4.07515184340549
H        -2.71683778367544   -3.06698944430681    4.08683228070227
H        -3.93433932955034   -2.07713805702159    3.26830273816068
C         0.55007354344866    0.15232036423920   -1.40136054436255
C         0.83194654636605    1.63264941819334   -1.07563758308113
C         2.09167873561014    2.27437474004528   -1.72427581219566
C         2.14022545978720    3.82148986634359   -1.55619151575657
I        -2.49497301170523    1.43205475499391    2.48825782685933
O        -3.43151319520856    1.09882807169891    0.72033153374002
F        -1.27249023227892    3.44434655332558    4.77268479404465
F        -2.05300540144036    1.53828314116279    5.44843454130075
F        -0.11559630333635    0.15746598851343    4.57229757162933
F         0.57070914569157    1.63880865251479    3.16653750069438
F         0.55115136126751    2.12616496182347    6.65173339040736
F         1.48111670259006    3.25148222076282    5.04901572128151
F         2.88733583089308    0.89221347502721    4.32774130364871
F         2.06531053079392   -0.06106688267464    6.07061080187245
F         3.27939419901237    1.69788334196707    6.27942884322996
C        -1.93615532725673    3.17326704802293    1.43730226444214
C        -0.92855936967747    4.04592125526166    1.78008641113748
H        -0.33102304489857    3.91426184479289    2.66408433475669
C        -0.68467879164979    5.12019741825160    0.93770274986864
H         0.10439171665204    5.81181752750787    1.18582056594230
C        -1.43756571334532    5.29660219574771   -0.21072751681642
H        -1.23852483458341    6.13316906231230   -0.86215383469569
C        -2.44021111603873    4.39941700127020   -0.53875740801434
H        -3.01706797938225    4.53684446095143   -1.43868873077012
C        -2.69327776418834    3.31598952484366    0.28673029409525
C        -3.76886632617302    2.27341436140496    0.03596546101660
C        -5.09677291071398    2.82292072493950    0.57933208978127
H        -5.88132593978613    2.08575760938543    0.43040268736574
H        -5.36655227127420    3.74797582721423    0.07717048028364
H        -4.99602861958152    3.01083297562245    1.64834825422659
C        -3.87612699365143    1.89900583631400   -1.44376412673210
H        -2.89111096018462    1.65249065191505   -1.83406282548821
H        -4.30745685584441    2.70883179199413   -2.02315483798381
H        -4.51063625060354    1.02137111491298   -1.53032177240214
C        -1.35730249255939    2.13301426983186    4.44126508012476
C         0.04207996954657    1.48739863282893    4.40615103602058
C         1.08894388089118    2.01983065439297    5.42622464413776
C         2.35317355792234    1.11683646652588    5.52518186372262
68
 -166.68531621264830
I        -1.19585648984057   -0.62485547153263    0.40535279305459
O        -2.34916933829419   -1.42493355704340    1.87276528827105
F         1.45337381409813   -0.56998223658004   -1.54749206796063
F        -0.38014633133859    0.29500257924823   -2.31763284886899
F        -0.30856722412815    2.36024259012034   -0.81133645441427
F         1.11378790765713    1.53205418089434    0.57932029682276
F         1.81478836209890    2.09243109631867   -2.82413981071303
F         3.11134662700884    1.62315909928421   -1.15168976325063
F         2.14487280333604    3.97891210240622    0.12708776627886
F         1.09304096524896    4.44909534686705   -1.68818589231653
F         3.22933675392771    4.23120991567604   -1.70876809222291
C         0.28053332624819   -1.63392945333867    1.52542168898540
C         1.64218194089789   -1.46246141386752    1.41994451957901
H         2.08100518779727   -0.78043292573795    0.71406373374320
C         2.45727625406030   -2.19560319278213    2.26917766975504
H         3.52622274696746   -2.06835463543063    2.20854861106626
C         1.90550831364050   -3.07169584833979    3.18849150963610
H         2.54715834248462   -3.63550941817845    3.84742812770140
C         0.53205803063191   -3.22304788888245    3.27800769753621
H         0.10766707648850   -3.89971667334756    4.00158559054142
C        -0.29931857114400   -2.49112291456704    2.44513891114421
C        -1.81498017045070   -2.58436018406897    2.45021518245480
C        -2.21921522922923   -3.80619404735370    1.61110143981952
H        -3.30283473559634   -3.88454148640727    1.58578138958402
H        -1.79797493014730   -4.71827413265252    2.02490399560879
H        -1.85757869301762   -3.67400111341777    0.59141635615747
C        -2.37826626761364   -2.65986805739952    3.87157310254684
H        -1.94423772632366   -1.87075898783573    4.48281297770700
H        -2.17643004948028   -3.62511110759783    4.32452940430844
H        -3.45256235978615   -2.50562445197715    3.82300355411154
C         0.36679799571453    0.15559177381159   -1.18907376773294
C         0.78247912444303    1.56851936608121   -0.73417706280165
C         1.96313086777922    2.23509799732624   -1.49735400583790
C         2.10704214285443    3.75307797613128   -1.18330341727087
I        -2.06351368604482    1.01505137591819    3.22384067145433
O        -3.24828101974888    0.90537056088028    1.58232795790574
F        -0.43044069522746    2.70771596370885    5.52248209869245
F        -1.19336941224443    0.75631078871981    6.07886684261885
F         0.52225814369430   -0.56169535775581    4.75285937041671
F         1.06583481868120    1.06698342580441    3.45155261697088
F         1.59319747973596    1.07868046879690    6.93191821697397
F         2.31408686383460    2.39953986749640    5.37090182517234
F         3.49406490518704    0.14112745978148    4.12277209026631
F         2.90389860359952   -1.03684023678938    5.82159047508197
F         4.21042866899431    0.64719072996134    6.08252757624385
C        -1.58606136041857    2.84897831998089    2.29869782286402
C        -0.50644646025069    3.65190514220274    2.58768177235966
H         0.20103641967045    3.40603812202388    3.35897620631976
C        -0.33806086849603    4.80792208185562    1.84049545480427
H         0.50595106700160    5.44630064387626    2.04662238609766
C        -1.23617913054417    5.13220090664222    0.83799322133638
H        -1.09575226197170    6.03240331265386    0.26022072655715
C        -2.31115751941558    4.30387884253601    0.56143138412679
H        -3.00257460091266    4.55824155585326   -0.22529431478342
C        -2.49007429183722    3.13963523676461    1.29079314624869
C        -3.63156594966970    2.15872556530367    1.08640027739575
C        -4.84455222030408    2.67539964000132    1.87527030513035
H        -5.67062808263100    1.97740533527760    1.76808910529090
H        -5.14837959846910    3.65628245429121    1.51977495493532
H        -4.58184630289594    2.74196280264397    2.93122035644478
C        -3.96270171966247    1.95689976346312   -0.39380718767035
H        -3.05222370095302    1.74311711361333   -0.94974000225606
H        -4.44943192885368    2.83275267392749   -0.81070172731442
H        -4.62869128496881    1.10303674148997   -0.48245908504832
C        -0.62637743436125    1.45087009591493    5.05513347042610
C         0.71960490173231    0.77326444844957    4.72922727930719
C         1.93189464409160    1.13542337481767    5.63426461908845
C         3.15651399230149    0.20121302576633    5.40786226064473
68
 -166.68520744801566
I        -0.31443065137413   -1.59223485584204   -1.44968791931193
O        -1.52300130446144   -3.02700168983671   -0.70242603851213
F         2.54057793089153   -0.19580053911224   -2.13473685802073
F         0.83465551084084    0.34743224486864   -3.35354045575218
F        -0.17848338717788    1.92059046677832   -1.59449323565528
F         0.83831375989800    0.99745024483318    0.06704133066874
F         2.56633856807667    2.57387014944116   -2.55591907164836
F         3.17302326933182    1.97190974700309   -0.56544307898068
F         1.06181449686023    3.70180149691790    0.41096836096095
F         0.90331814573260    4.42924040127090   -1.60892066263130
F         2.76971555106339    4.57568002083833   -0.55484410511080
C         0.74409816082303   -2.06771319338990    0.30695070023861
C         2.04480897989560   -1.72538514419345    0.59680758009744
H         2.64622891195685   -1.14108751590139   -0.07747345018151
C         2.57660109553124   -2.16728859251902    1.79961617779176
H         3.59565716072132   -1.91826822790520    2.04796044660922
C         1.81391056029279   -2.93312187526405    2.66421702103009
H         2.24204738106001   -3.28184865727420    3.59060350365741
C         0.50786202113248   -3.26994387851950    2.34528359688965
H        -0.07684349782571   -3.87424710470333    3.01967239717877
C        -0.04190726508017   -2.83649723851999    1.15011603933744
C        -1.47169985744623   -3.08813648637787    0.70021025220914
C        -1.97851407349046   -4.47174206896404    1.10928741970648
H        -2.91121730453573   -4.66435818855745    0.58693448129259
H        -2.15476152784298   -4.51885084113986    2.17943293695571
H        -1.25838679666639   -5.23587892883378    0.82339326793053
C        -2.34564945813008   -1.97365083759801    1.29703411837410
H        -1.99302768911552   -1.00662886418941    0.93655852127382
H        -2.30208264017655   -1.98634106229124    2.38270831531089
H        -3.37394602099911   -2.10943919941603    0.97236326610274
C         1.21166434415601    0.08733990888840   -2.07286234967881
C         0.98867795333045    1.35752937071292   -1.23322945117940
C         2.13071823136494    2.41480824470635   -1.29523994601969
C         1.70183483418723    3.80843799370121   -0.74935548918215
I         0.58357057652803   -4.90161476225701   -1.57920522951262
O        -0.55562285963952   -4.07282048217472   -3.02751195260751
F         2.93253579013167   -4.94714016196033    0.67037605488006
F         1.28630434351866   -6.33709459335151    0.89627625201645
F         2.14510398314810   -7.95660802619790   -0.91450689616966
F         3.39614945176946   -6.48712089387258   -1.87549679844674
F         3.89353335743921   -7.47134106728142    1.46018788997147
F         5.16328492898313   -6.44829775371428    0.03466821109442
F         4.87615799282422   -8.79281322616755   -1.64234001580031
F         3.96419208942907   -9.74124941443882    0.06174106232949
F         5.95865370587009   -8.95595240439747    0.20582098949764
C         2.05131179515942   -3.76838391032951   -2.57776896706185
C         3.30813610100693   -3.46308128132720   -2.10850186992988
H         3.66358035983439   -3.81600141462210   -1.15623856929580
C         4.12004786314421   -2.66769115014220   -2.90422655851199
H         5.10757372815093   -2.40971923418024   -2.55713961816136
C         3.66242506023304   -2.19673897345250   -4.12263146510705
H         4.29659816804727   -1.56736642454971   -4.72664128302610
C         2.38989192131988   -2.51476319634490   -4.57030118281839
H         2.03763987542232   -2.13760772665508   -5.51665334156697
C         1.56571494891447   -3.31129399379427   -3.79242687652341
C         0.17776361154001   -3.78547869385837   -4.19043167086095
C        -0.60473869054868   -2.72470915457670   -4.96644550079886
H        -1.64289689420254   -3.03892091073260   -5.02519786756006
H        -0.21089011445103   -2.61086506617688   -5.97162138810008
H        -0.56253399416464   -1.76914949971411   -4.44743861135085
C         0.35337016608881   -5.06715571757101   -5.02063376080212
H         0.85642960966449   -5.82237484747018   -4.41584243730022
H         0.94428489001890   -4.87282830423132   -5.91167211765980
H        -0.62314599032763   -5.44814015797181   -5.30765515388871
C         2.11782789234057   -5.78334514085614   -0.02704058615161
C         2.95093209188161   -6.90839247485771   -0.66472197889527
C         4.19185381977336   -7.37414284571898    0.15405539015843
C         4.75564680824372   -8.74605663786940   -0.31917825721370
68
 -166.68515724899575
I        -1.59347893583296   -0.52924885320466    0.76708524281014
O        -2.58689737844260   -1.51089165543511    2.23752478985501
F         0.86076119727889   -0.20639393540094   -1.41950117828721
F        -1.05526854891909    0.68458385687073   -1.91013904502937
F        -0.87398508341170    2.56935725529981   -0.18498212111104
F         0.71916841134743    1.64571379791659    0.93550093954052
F         1.02552529496327    2.58814190230722   -2.44040520328257
F         2.50704469804554    2.02289130354041   -0.96303298286417
F         1.56797476491706    4.19538918462610    0.64138209568063
F         0.33711949808221    4.78592515163141   -1.01941366361388
F         2.46922842068809    4.67347920851264   -1.24798194074350
C        -0.01076081826056   -1.64686310549192    1.60049924110398
C         1.33300807629218   -1.43967449624727    1.38705798758285
H         1.69586595865277   -0.66525887924440    0.73524308654060
C         2.23072184627956   -2.26085261982303    2.05270348900219
H         3.28806412767499   -2.11112501157935    1.90394702984437
C         1.77534103777482   -3.25379573908090    2.90354973040405
H         2.48092167222897   -3.88633974093151    3.41941477643028
C         0.41798219093839   -3.43618650677499    3.10846033497904
H         0.07026264083026   -4.20504475284954    3.77906733599402
C        -0.49421529591641   -2.62008243265189    2.45875021884161
C        -2.00209565961939   -2.73079864637588    2.60142573953324
C        -2.49063948674156   -3.83666267053498    1.65324325582622
H        -3.57229467658095   -3.91814475090540    1.72117017622817
H        -2.03728210164544   -4.79171332809829    1.90484495314127
H        -2.22667869930941   -3.57205702767813    0.62929750680478
C        -2.42460651540381   -2.99925575094586    4.04792988033369
H        -1.94580561914500   -2.28194587426912    4.71131691351090
H        -2.16608560389460   -4.00834107725210    4.35242932180453
H        -3.50090994289197   -2.86960752627230    4.12024038011641
C        -0.19706313759712    0.44669376304353   -0.88047334607903
C         0.23823261508262    1.81431163842507   -0.31954860611519
C         1.30579432526100    2.60767251124869   -1.12733795336139
C         1.41954599420342    4.09380938549428   -0.67655704862760
I        -2.29364722722060    0.81497696586434    3.78328982445931
O        -3.59968793383073    0.77966409522517    2.23105905358277
F        -0.45870197992262    2.31541886724122    6.09014926061827
F        -1.15202402342433    0.30052789343744    6.49639992986930
F         0.40534322021472   -0.82246778606714    4.80864728230468
F         0.84952157497363    0.98823446358175    3.72706214590859
F         1.67134024609587    0.48489760023012    7.11269451739874
F         2.28621148505759    2.00991384386455    5.70012797835206
F         3.29495769463940   -0.07952023451162    4.04241546971323
F         2.85296675209133   -1.45802196077500    5.63203893629579
F         4.20586858035140    0.17506914175638    5.97007137890999
C        -1.95854640648466    2.73419135033468    2.97396763818082
C        -0.90015565546750    3.56562402452388    3.26199866205079
H        -0.13763011992562    3.29612412238383    3.97064131461944
C        -0.82912085931254    4.78102028850155    2.59812917375190
H        -0.00267150793559    5.44274874081672    2.80201126532822
C        -1.80144191775348    5.13550714626703    1.67835705508047
H        -1.73557045527384    6.08056721258061    1.16219837974280
C        -2.85622967106238    4.28081079295659    1.40537972120005
H        -3.60605584994660    4.56033031234381    0.68339107535001
C        -2.93910667202959    3.05758966803208    2.05122431432565
C        -4.05097947874165    2.04575054869670    1.83642225085381
C        -5.24705401477850    2.45632627028875    2.70886986234870
H        -6.04864037055232    1.73299901341730    2.58448708101160
H        -5.60475269413379    3.44571530036127    2.43745045225768
H        -4.94206149371717    2.45876863247035    3.75527646568670
C        -4.44194030985282    1.92748799079592    0.36135497888620
H        -3.55115625135663    1.77572125445790   -0.24510006226457
H        -4.96860483150522    2.81360618512322    0.02209453015645
H        -5.08862988642258    1.06217290725980    0.24584174970862
C        -0.69649009925038    1.11583341011983    5.50668725689670
C         0.61254160576871    0.50261933426826    4.96993943347354
C         1.90208203690572    0.72450077201968    5.81175549601568
C         3.08447243780856   -0.17881201354291    5.35197656719229
68
 -166.68514621435926
I        -2.42638032536777   -0.33385040163362    1.34921877305339
O        -3.22348266613097   -1.19415051908703    3.00256820026115
F        -0.31245405324095   -0.26055238311937   -1.17232170069029
F        -2.22343143652366    0.72706742037158   -1.44254933829210
F        -1.68540326459336    2.71026404386375    0.04131330358769
F        -0.08977221484839    1.73525239257396    1.11137351592517
F         0.00447876452351    2.42172092469227   -2.33922877026476
F         1.55204008092669    1.78012251988905   -0.96331344716878
F         1.00516215469949    4.12115985754305    0.57506445433565
F        -0.32059751057283    4.75324411185569   -0.99438874804799
F         1.75548411342966    4.40163074373111   -1.41722407797442
C        -0.77271137611818   -1.46164588185061    2.01357704048234
C         0.53355942048273   -1.31306481828560    1.60631313847189
H         0.82483321192255   -0.58990404539054    0.86584485328820
C         1.49303335680225   -2.12612606080735    2.19065059973823
H         2.52304749096998   -2.02058363821925    1.88987392392171
C         1.13433138955854   -3.05397826414777    3.15358882075096
H         1.88820375239845   -3.67873176951932    3.60664325065530
C        -0.18632188660629   -3.18039254103464    3.55078698256698
H        -0.45745807294803   -3.89939004729812    4.30656210255466
C        -1.15785848560539   -2.37139776591861    2.98391916655254
C        -2.63472062581520   -2.42118037104520    3.33549025212561
C        -3.28476393527843   -3.54134166028729    2.50907760227146
H        -4.34593981985289   -3.59002042999644    2.73857895161294
H        -2.82188467940352   -4.50098425803036    2.72240214983136
H        -3.16998582338908   -3.31471691109601    1.44896894634059
C        -2.86140551849835   -2.61872449735871    4.83574777949427
H        -2.27641228847434   -1.89129907815727    5.39471541340688
H        -2.58989003458306   -3.62278133736530    5.14534375336121
H        -3.91348339908535   -2.45185547797677    5.04929587559500
C        -1.24261427006301    0.48665634752063   -0.52997660546591
C        -0.65606619345125    1.85113101569462   -0.11528651180497
C         0.40690417792329    2.48153093821572   -1.05976635552258
C         0.71514182623917    3.96816534808972   -0.71412048408785
I        -2.62139588256498    1.20411009091971    4.34755660322327
O        -4.14370475869372    1.14351219219091    3.00540000160840
F        -0.43241313495458    2.74988646200698    6.27268683348480
F        -1.13525184558731    0.79651856063368    6.90092938718958
F         0.13844056927062   -0.49510702519269    5.09907359100484
F         0.50334585335069    1.22543014496811    3.85390398581957
F         1.74389278947432    0.88322103526625    7.13028738681572
F         2.21943374735541    2.30033026707345    5.56067093543893
F         2.93355561509396    0.08719159712939    3.91582895120478
F         2.65020980128669   -1.18701817516173    5.62416617279400
F         4.09357152966359    0.40119141768110    5.69515571989242
C        -2.32107957329090    3.04796114672217    3.36743799897428
C        -1.19971885678018    3.84157714948255    3.45258012371380
H        -0.35747124880058    3.57833834222556    4.06691272225135
C        -1.17187239040208    5.00961038967700    2.70573715174894
H        -0.29943115678376    5.64128834916600    2.75281844116309
C        -2.24691779716884    5.35595490829650    1.90485395610020
H        -2.21448148169211    6.26354536017137    1.32255087450642
C        -3.36386693965156    4.54039639453436    1.83641655794287
H        -4.19586944255519    4.81327730791954    1.20794415444633
C        -3.40645873375571    3.36422531907471    2.56809729257869
C        -4.58223953865836    2.40347241149640    2.57756447950215
C        -5.63080471560673    2.94202371835106    3.56305747931693
H        -6.47751282185413    2.26155514352351    3.59610196216389
H        -5.97025525652702    3.93068542180126    3.26653188569784
H        -5.19124717519624    2.99681867636419    4.55879072899279
C        -5.17122553296812    2.20676301536898    1.17824451760416
H        -4.37564110494611    1.98235630116676    0.47028845805898
H        -5.71215416203297    3.08912436880808    0.85183310995167
H        -5.85277036300413    1.36131515855150    1.20927789050076
C        -0.78815364173076    1.52845525700429    5.80746271550036
C         0.41397702476594    0.82618671697464    5.14565384260188
C         1.80991342101078    1.04028300708291    5.79846309800982
C         2.88995110125738    0.06467843106003    5.24497542453813
68
 -166.68512892576445
I        -2.13225950202410    0.12873114145638   -0.23982318880192
O        -3.34526010553941   -0.75031934094124    1.16520540231677
F         0.53280643930450    0.08321609789227   -2.18641446352002
F        -1.23580904555458    1.12010452803377   -2.88663569342275
F        -1.00886708756965    3.06410164141978   -1.16890964982225
F         0.48362130975285    2.05194230484494    0.01546183504514
F         0.98146504138435    2.74371707106218   -3.39017130986008
F         2.34428891967009    2.25898501248986   -1.77873026054866
F         1.36449400303277    4.62701737724295   -0.44915888979011
F         0.34649600531119    5.09802856802827   -2.28590027630332
F         2.48126318254722    4.86023460270500   -2.26902700794904
C        -0.76748770872787   -1.16033230599669    0.71990916333781
C         0.60598005946719   -1.09518999771879    0.63547596793428
H         1.10337288338927   -0.36265712696749    0.02578540150267
C         1.35451001181416   -2.00190994929973    1.37034261654618
H         2.43096187497822   -1.96207114268146    1.31703896507783
C         0.72796046764355   -2.94443649635800    2.16741440391467
H         1.31731096712108   -3.64887837886939    2.73385019454859
C        -0.65389392374262   -2.98280487674578    2.25252189451227
H        -1.13707855929282   -3.71156809512887    2.88345441275773
C        -1.41642140423460   -2.07647973527145    1.53299340601889
C        -2.93375269656411   -2.03196210504760    1.55293262910689
C        -3.45501581972827   -3.06477871114211    0.54192255243362
H        -4.54095498486291   -3.03078818002064    0.51893554919770
H        -3.12919342110467   -4.06627669463307    0.80909325494846
H        -3.07752003355988   -2.81899569212657   -0.45007019597252
C        -3.51114191823690   -2.27757498414505    2.94897388192086
H        -3.03885171024224   -1.61696508024594    3.67105968387644
H        -3.37540878549307   -3.30976591495188    3.25523417326772
H        -4.57508514012540   -2.05147364378948    2.92830421504536
C        -0.49261384064823    0.86807592860294   -1.77259869721227
C         0.03794009185825    2.21530588511817   -1.25238695813923
C         1.18543725943559    2.88015088451412   -2.06991823910663
C         1.34495455629190    4.39754246278222   -1.75839445558352
I        -5.01927782411109    0.95139995735927    2.15206280466500
O        -4.46052707330979    1.16997851126449    0.18816829655578
F        -7.00410072079505    1.64578210976221    4.70138695021858
F        -6.11580199584558   -0.32725988181033    4.58851670344147
F        -3.70349264852039    0.52817867633065    5.11009669848852
F        -4.22478340601052    2.60712670478762    4.85975385875118
F        -5.82356745545381    0.54670052759002    7.21393006792160
F        -5.70320402519878    2.69842908008014    7.00097205876782
F        -2.84860638605674    2.41650200366005    7.23333405891298
F        -3.19813624407467    0.35413077282163    7.73852816923474
F        -4.06161137246370    1.91578903807333    8.93363215671263
C        -5.79701994604317    2.86451425703246    1.72491708856332
C        -6.21596862894001    3.79559837589212    2.64995139036530
H        -6.20183498885125    3.59290666079594    3.70563390059346
C        -6.65821282023629    5.02706794842266    2.19130554052192
H        -6.98677703348971    5.76769540997609    2.90315067167356
C        -6.67284096095455    5.30561700087020    0.83541049117224
H        -7.01867622448271    6.26614065738579    0.48580917178929
C        -6.23586509293063    4.36110610143817   -0.07847319901348
H        -6.24073237907308    4.58600981953184   -1.13300046098152
C        -5.78224910115394    3.12860915338505    0.36400334672515
C        -5.28916687823452    2.02281096484487   -0.55183501391767
C        -6.51146318841480    1.23925917998213   -1.05479239559869
H        -6.17928032033874    0.42251025514902   -1.68999316004118
H        -7.18143196281838    1.88517456203926   -1.61548507702196
H        -7.04710105572877    0.82236964954240   -0.20267920486672
C        -4.45042031185892    2.55376117503430   -1.71697399010370
H        -3.66631630583790    3.20862668410222   -1.34674928821610
H        -5.06582548356164    3.08958336905737   -2.43243205129000
H        -3.97918865983780    1.71017577799507   -2.21701092966539
C        -5.86600349223908    0.99291400091938    4.35921667243060
C        -4.70789663303174    1.41459011078886    5.28044994651034
C        -5.03216552315374    1.54869964241470    6.79833331631478
C        -3.75581700646962    1.55930163570432    7.69061413057633
68
 -166.68498356808502
I        -1.51747146252643   -0.27281218790806   -0.59007587950618
O        -2.73461914761624   -1.56982219933262    0.36370107103468
F         1.13519850639291    0.62326791733914   -2.24783399532653
F        -0.64545167060396    1.84211880602887   -2.44429048403600
F        -0.36228964287094    2.97600794704373   -0.14371702351213
F         0.93179680077260    1.44012842254163    0.64056634000940
F         1.77870398668167    3.40855709752354   -2.14856097537655
F         2.96586892014132    2.12557745997205   -0.86898622193959
F         2.12375314677049    3.79022966234508    1.32840036311374
F         1.30095322862194    5.12597539803180   -0.14595976255783
F         3.39312443983169    4.63901732253116   -0.18307866570952
C        -0.07670189407430   -1.45743685459614    0.38921244543682
C         1.27128959179158   -1.50183673968397    0.11717689424683
H         1.72181657346500   -0.89205646270916   -0.64652023089636
C         2.05248002715034   -2.37601639300568    0.85951521555971
H         3.11064126375417   -2.43362140255895    0.66170610938185
C         1.47878266499874   -3.17668935928322    1.83182352174801
H         2.09390273634908   -3.85913478774360    2.39679172033593
C         0.11638537230844   -3.12002683803117    2.07944705056277
H        -0.32559955205605   -3.75320223367009    2.83154554141836
C        -0.67989538630355   -2.25258361316810    1.35025687014678
C        -2.17280288646025   -2.05642778898631    1.55491547812480
C        -2.89314531490710   -3.36412592019952    1.88612103775719
H        -3.96318307817390   -3.19531808940948    1.80577308370415
H        -2.65953690637923   -3.69219688475687    2.89411847477332
H        -2.61119161897216   -4.13769201933984    1.17426983677186
C        -2.35212201130580   -1.01599339413781    2.67106995452277
H        -1.87415777627640   -0.08252047112589    2.37175962807347
H        -1.90668186435414   -1.36331197146457    3.59927630085836
H        -3.41179680072789   -0.82829310840653    2.82310400742551
C         0.09791510207456    1.14752449900945   -1.54144604685644
C         0.62969086640582    2.13308091640798   -0.48672308597769
C         1.89577402539211    2.94342535314816   -0.89359654181564
C         2.17902671044692    4.14960411155277    0.04951649647377
I        -1.84376292601932   -3.47946337919366   -1.69994665839119
O        -3.18824262400272   -2.07314355427458   -2.23702561352986
F         1.11464557092850   -4.61121047601948   -0.94862614998535
F        -0.60819295874357   -5.68092729941998   -0.18647265973792
F        -1.15417190670393   -6.80712913288984   -2.44132539514562
F        -0.05574132676934   -5.37189005555543   -3.61640966290599
F         1.47734454792858   -7.42472531204226   -1.20786836373281
F         2.28699356713246   -6.23225338033134   -2.82512645747953
F         0.66799590748318   -7.80729585880461   -4.60686643326793
F         0.23673794173901   -9.07756305166087   -2.92280461905930
F         2.26853701948156   -8.77882370933424   -3.55303068164583
C        -0.69266034977071   -2.40103005037663   -3.09524124409576
C         0.67181866391554   -2.46886586296307   -3.25676513526907
H         1.28620701463492   -3.12708442171150   -2.66754796397437
C         1.25177705941192   -1.64446132997116   -4.21042029037596
H         2.32027473983920   -1.67298120582521   -4.35040014992499
C         0.47064455702399   -0.78308656585956   -4.96087506654562
H         0.93351450001242   -0.13880421554337   -5.69154071617545
C        -0.90164059396628   -0.72922234943062   -4.77356186725801
H        -1.50227733443922   -0.05004220819464   -5.35651586339777
C        -1.49939630321469   -1.54404993330804   -3.82662926663767
C        -2.99222440392320   -1.61540140931583   -3.55000684954505
C        -3.67025279670484   -0.24817652059801   -3.65152454442905
H        -4.67201851426026   -0.33100373966667   -3.23962081034709
H        -3.73700288398599    0.07680820801572   -4.68513067202669
H        -3.11764407611797    0.48806412960678   -3.07086901228937
C        -3.60069396721975   -2.61776604604660   -4.54285879199986
H        -3.13305205608100   -3.59304605873635   -4.40333577395983
H        -3.44435885354553   -2.29040060407642   -5.56722254615628
H        -4.66611520519030   -2.71470937152137   -4.35067854440200
C        -0.13102486670551   -5.03784091601417   -1.28687930954132
C        -0.04093469177884   -6.05072963590229   -2.44106529893873
C         1.22135936558667   -6.96299992971817   -2.44306812523544
C         1.09053713693092   -8.18145351075959   -3.40301439162093
68
 -166.68482984173858
I        -1.15909190916410   -1.03125861375911   -0.92068767556295
O        -2.36464439595815   -2.38227961994312   -0.02955866449654
F         1.63100792180068    0.02001956188576   -2.20144481269224
F        -0.20421876373540    0.93023406784714   -2.90539287395352
F        -0.49466154978234    2.42242945547951   -0.82662655986054
F         0.75291128827925    1.19667896119960    0.43415275972402
F         1.99142073923905    2.79945730296062   -2.43708907819605
F         2.97293471059962    1.91804052153244   -0.71908690848145
F         1.48508920352910    3.79666887553391    0.89333961617420
F         0.91666520044459    4.74777095567375   -0.95251606447080
F         2.99316154809578    4.54242928525321   -0.44199097606397
C         0.19905528864876   -1.86173594551750    0.46002867838977
C         1.56759743096071   -1.71992709382352    0.45020827790417
H         2.07674031624916   -1.13007590342983   -0.29174814159143
C         2.29351767941065   -2.37670856196665    1.43348056843615
H         3.36778452771657   -2.28778223943113    1.44267100140678
C         1.64842675134472   -3.15060232929930    2.38243723842172
H         2.22277824334161   -3.66380002912924    3.13745961892139
C         0.26916324008825   -3.28324027941281    2.36587372506366
H        -0.22664416477090   -3.89401142324214    3.10278912276626
C        -0.47325858463870   -2.63538155487023    1.39230652875333
C        -1.98918915557479   -2.66141780016741    1.29392185536513
C        -2.57136360897992   -4.03212213003141    1.64410205340760
H        -3.61353787180315   -4.04929970981843    1.33845849412091
H        -2.51077731769439   -4.21846486209394    2.71181012752442
H        -2.04048689872657   -4.81494850792355    1.10565322243039
C        -2.53367993943887   -1.56785727442578    2.22584663011842
H        -2.14151374282268   -0.59974131312065    1.91285971693651
H        -2.24105761796930   -1.75583803423798    3.25525390426117
H        -3.61787944924310   -1.54143275325216    2.15468512790593
C         0.42260639299319    0.48356153384806   -1.78402744120039
C         0.62305398093482    1.67348358735136   -0.82998608676052
C         1.86387278509462    2.56985383556576   -1.11998499538661
C         1.80824892984297    3.94267483451842   -0.38791766911018
I        -0.81497298753857   -4.34235553099051   -1.62690145912282
O        -2.21739649078579   -3.24631551279388   -2.57567522486247
F         2.07762002208283   -4.87875588131499   -0.23577866524920
F         0.41571691849440   -6.12896720446179    0.36842647763135
F         0.48466232557117   -7.59789447717937   -1.72863046230921
F         1.49239485619934   -6.12806905036112   -2.94103966863596
F         2.95889872028768   -7.54602015087608   -0.07856325463632
F         3.79255175114699   -6.43118489652509   -1.73836906372864
F         2.72261579327000   -8.50632545477567   -3.44982626972870
F         2.31350331210569   -9.60794055064435   -1.64624269451094
F         4.32111101440541   -8.99252696959606   -2.10028231027683
C         0.41755135296569   -3.26208182851900   -2.94941793545863
C         1.78609169179364   -3.13919743490408   -2.87760208827148
H         2.36404129524342   -3.62174050589157   -2.10885907816638
C         2.41601482421230   -2.35494722345099   -3.83305898372664
H         3.48692644990479   -2.23741458171242   -3.79535390756543
C         1.67699966436373   -1.71602670817648   -4.81357205941992
H         2.17575915470547   -1.10018283995677   -5.54519476374245
C         0.29830240194388   -1.84926229387009   -4.85874921694379
H        -0.27124718349049   -1.34181700581508   -5.62034473658454
C        -0.34860399459951   -2.63069202488410   -3.91560299722638
C        -1.84286464436973   -2.90496205691433   -3.88515978510556
C        -2.66940798567964   -1.67998715121296   -4.27894190319285
H        -3.70824471387761   -1.87268576066640   -4.02654563703114
H        -2.59222294871040   -1.48473308784985   -5.34389281914479
H        -2.33463594032040   -0.80737911912149   -3.72126401953870
C        -2.11267508963221   -4.09132110394389   -4.82371212959069
H        -1.55380997085054   -4.96013596478733   -4.47422878237645
H        -1.80935288698271   -3.85760424557342   -5.84056376865438
H        -3.17244514255902   -4.33164718377024   -4.80575449595356
C         0.99150476104958   -5.54179987113621   -0.71522479479036
C         1.43685991061354   -6.64782951819191   -1.68796545873375
C         2.82068179386373   -7.29720356456312   -1.39113925604601
C         3.04438177378737   -8.62911392113128   -2.16580193149667
68
 -166.68456395468212
I        -0.99996674425682   -1.24593453995197   -1.52469313183331
O        -1.95481297226687   -2.81358588804650   -0.68197650888717
F         1.57777430592059    0.36177099532335   -2.61243798142492
F        -0.34611504232556    0.92483977197835   -3.42693479386753
F        -0.97123288167554    2.42257887819542   -1.47893299147855
F         0.15410422021207    1.29865782921910   -0.02530993189037
F         1.65101336799121    3.09598958355649   -2.65444602706517
F         2.47753060819855    2.21073624053691   -0.85633339789294
F         0.65460734833794    3.87877474630492    0.62352075975353
F         0.21924524012538    4.86511495280961   -1.23950347474251
F         2.23336505765568    4.81217070858857   -0.49405884673232
C         0.37802692396926   -1.72548148237462   -0.00574215711702
C         1.67825762934990   -1.28540699927067    0.08916054744555
H         2.11357131743171   -0.62251307233932   -0.63795732024501
C         2.43593879117793   -1.73313227809058    1.16141427834457
H         3.45913685098576   -1.40695975335210    1.25471622336022
C         1.89079045399385   -2.60233773186947    2.09042138584605
H         2.49315224076954   -2.95442457460645    2.91282057180482
C         0.58124423689638   -3.03842558968495    1.96652043609485
H         0.16697035970435   -3.72246981809544    2.68932379792849
C        -0.19293615578981   -2.59902817660975    0.90510987451678
C        -1.65553248206192   -2.94792911076374    0.68431906105259
C        -1.97773695183175   -4.39108300712544    1.07378733223556
H        -2.97404354829562   -4.63042895213496    0.71328318881614
H        -1.95042220077182   -4.51686120132137    2.15167202346520
H        -1.26855464793097   -5.07235003483552    0.60777428675114
C        -2.49161650649566   -1.94861831197190    1.49995312394860
H        -2.27593468324168   -0.93506937449441    1.16010264255375
H        -2.25984898107182   -2.02503188293827    2.55892293718743
H        -3.54834901237883   -2.14878000995894    1.34370486740337
C         0.27990953554944    0.58385302215673   -2.26987252912573
C         0.19330681187153    1.77675408338042   -1.29671746731950
C         1.37576995373878    2.78730903260646   -1.37659623893664
C         1.10836203935394    4.11235599942850   -0.60402352125533
I         0.09226129707119   -4.45090676079228   -2.06254354989696
O        -1.35885235710455   -3.66216561992425   -3.22452145785886
F         2.74450200970472   -4.31874321809817   -0.24445757603834
F         1.36469356616180   -5.94160085317609    0.14262957456405
F         2.21955881651956   -7.39829356717287   -1.77021686913912
F         2.92168470312878   -5.73879656598940   -2.95263330050373
F         4.27825014759870   -6.55604121064111    0.18859746525335
F         4.98899565005659   -5.27282187670653   -1.40701441996808
F         4.92339248365821   -7.59277865650787   -3.10608412790739
F         4.53954743101927   -8.74994958019960   -1.33142030157083
F         6.31941689271804   -7.55577888160883   -1.47392973065900
C         1.25223251592212   -3.14462101436187   -3.24037849384434
C         2.54700524056593   -2.75068500504505   -2.99283526135808
H         3.10040694720628   -3.10591134608622   -2.14121943948775
C         3.13285748264933   -1.85925625792555   -3.87986210955461
H         4.14491406900080   -1.53188059225012   -3.70505531063351
C         2.42153686972601   -1.38275176407999   -4.96730696777813
H         2.88254393290406   -0.68056482255667   -5.64373937312013
C         1.11541766298253   -1.78899813614892   -5.18978723777223
H         0.56521673500060   -1.40746327867331   -6.03461876518513
C         0.51441579888874   -2.68214016743881   -4.31808700069771
C        -0.88257595125387   -3.25715713741262   -4.48228659833859
C        -1.87891257793647   -2.23407523451161   -5.02960148390842
H        -2.87951936669734   -2.64666025445952   -4.93727242179673
H        -1.67939593383525   -2.01758492434410   -6.07442461871987
H        -1.82955782699479   -1.31459434748904   -4.44946508885446
C        -0.76572127009082   -4.47517320503892   -5.41304188634993
H        -0.08900895413524   -5.20575292289907   -4.96873264217930
H        -0.38191013997751   -4.18108529705754   -6.38634907910059
H        -1.74287898918265   -4.93569418751616   -5.53200043314450
C         1.95501675282407   -5.23938336590870   -0.86065553217782
C         2.83137304145197   -6.20473107512243   -1.68045127917008
C         4.28259593238749   -6.39025825040610   -1.14445385101454
C         5.02672831563975   -7.59995275146555   -1.78081103904636
68
 -166.68453013211146
I        -1.69668063788634   -0.51113676119728    0.80184149908741
O        -2.92436906047141   -1.22621100548432    2.28390461251664
F         1.04747693291175   -0.70972518177327   -1.02675243828280
F        -0.74569702703019    0.09748381228033   -1.93725892322749
F        -0.68880957067747    2.29923975745745   -0.54428709436700
F         0.81223024307957    1.57620524793392    0.82587505216050
F         1.39357809835045    1.74464735692223   -2.63204432338857
F         2.72195132734347    1.60659874751505   -0.92730027531677
F         1.56443169727757    4.09434738527037   -0.02590803115110
F         0.59298697795324    4.20349589730615   -1.94333119094743
F         2.73536224859039    4.09914019031245   -1.82676143637994
C        -0.30806412337792   -1.54619954686794    2.00589345334766
C         1.06257758916465   -1.41435027583865    1.95972969728743
H         1.54681508301817   -0.76675018294984    1.25121957220350
C         1.82400004786453   -2.13834667138540    2.86432723557534
H         2.89831211226479   -2.04581867402115    2.84218387311524
C         1.21261392792133   -2.96621858574059    3.79031053342697
H         1.81252924883809   -3.52718744499089    4.49019963157594
C        -0.16771610981064   -3.07216720435483    3.83216353665551
H        -0.63998171647117   -3.70890113735555    4.56303672328211
C        -0.94365000595419   -2.35009471938659    2.93934080743359
C        -2.46028128251129   -2.39962710215712    2.89166459885447
C        -2.86885706020238   -3.61277669155576    2.04178078223500
H        -3.95238413558541   -3.65511893926167    1.97046360957887
H        -2.49769616557055   -4.53486955353065    2.48071837820508
H        -2.45760370875171   -3.50363835351584    1.03878205102250
C        -3.09239500488782   -2.45612467524751    4.28450069174793
H        -2.68056873847090   -1.67375141826317    4.91609601721036
H        -2.93141143191535   -3.42322898130053    4.74986524649807
H        -4.16206983451521   -2.28394028447701    4.18589514372005
C        -0.03405309508018    0.06883672833634   -0.77552277807413
C         0.40432624834694    1.51028459952097   -0.46316851800601
C         1.54231423633938    2.10290281774262   -1.34648612676739
C         1.60753023680373    3.65730672170213   -1.28093061583189
I        -4.62681557713617    0.59960704644375    2.96493266632768
O        -4.08103079341466    0.46823138071658    0.98844351019446
F        -6.62281547005053    1.79877423352688    5.28027755845621
F        -5.86670458918421   -0.21748207725146    5.52475290528228
F        -3.43712450829786    0.55471970187123    6.05752455852437
F        -3.78306504993706    2.59411012052784    5.44814446535645
F        -5.69333097653288    1.08185743265754    7.97386667831496
F        -5.33241717753289    3.15043797452551    7.44535919689749
F        -2.53302215944629    2.61437058681305    7.92182789107519
F        -3.15496722754808    0.71995020172086    8.73222204369452
F        -3.89145247081994    2.54922562907683    9.58448268614126
C        -5.30165097274329    2.45990616227437    2.23473813281150
C        -5.62749067972627    3.55921101212276    2.99820436876528
H        -5.59651231393176    3.53431822872713    4.07261441513795
C        -5.99499099260912    4.72647937528132    2.34626135763928
H        -6.25014319550135    5.59730459723895    2.92915803963861
C        -6.02649264957568    4.77658778392692    0.96318100284100
H        -6.31384841469666    5.68897557026406    0.46378309506792
C        -5.67828228491520    3.66539754915926    0.21307025043298
H        -5.69184769568488    3.71313342933856   -0.86399524240892
C        -5.29955141589243    2.49403544462334    0.84914797760457
C        -4.89507273971741    1.21941018805377    0.13023604528795
C        -6.17210269596445    0.42710475079210   -0.18955712297638
H        -5.90597642544517   -0.50353733796444   -0.68358243714439
H        -6.83295997172126    1.00274392408169   -0.83198910398438
H        -6.69194065125412    0.19229063209737    0.73876789426635
C        -4.07583130333780    1.49021406475552   -1.13362439964270
H        -3.25828457586681    2.17078407185869   -0.91202192787960
H        -4.69524733625582    1.90761398918425   -1.92103194934247
H        -3.65063912590347    0.55019186510483   -1.47827683409128
C        -5.51771278907276    1.03244772866095    5.10861971493751
C        -4.37864688913940    1.52185575179542    6.01972695217203
C        -4.77621031476817    1.92417157493727    7.47155922193053
C        -3.56075721165389    1.95214746319463    8.44443232224980
68
 -166.68447066694338
I        -0.83806855067227   -1.19974460329038   -1.05449907595313
O        -2.64844747904642   -1.25257456033094   -0.09552895401918
F         2.41831400221032   -1.75995504844141   -1.09954827599604
F         1.31833762315091   -1.90989449864467   -2.96042256979203
F         0.90109502291465    0.64821739391236   -3.14705073472023
F         1.50437252741361    1.05577289514559   -1.11470534036787
F         3.66097459509262   -0.45072661212801   -3.44170396962218
F         4.01876637225277    0.52917533794577   -1.54366676121938
F         2.81563874433263    2.87768125218734   -2.69163772836166
F         2.84370580777539    1.84495654947261   -4.57691181770188
F         4.67658837807609    2.18255535969220   -3.50447423577570
C        -0.22928307485624   -1.16825065572952    0.96515248848812
C         1.01593015118239   -0.81726040097696    1.43730817321321
H         1.81210988755308   -0.52014278611243    0.77885684448155
C         1.23308007908349   -0.84513167437867    2.80675915367505
H         2.20472329321939   -0.57416304447271    3.18895200962001
C         0.21652532797387   -1.21591780984936    3.66951992520007
H         0.39450140647342   -1.24440680266819    4.73299072901827
C        -1.03628910118019   -1.54487968401189    3.17696271803920
H        -1.82808332319636   -1.82201873853677    3.85460308932777
C        -1.27195056599763   -1.51206318775279    1.81270027284217
C        -2.59686192141064   -1.86799849654507    1.16106610198708
C        -2.64262925270567   -3.39246766658014    0.98602636698466
H        -3.58431071054084   -3.67442224942644    0.52279406560565
H        -2.54386183743726   -3.89513772765933    1.94355129875133
H        -1.82636065896789   -3.70183107437168    0.33421339714847
C        -3.80652759103544   -1.36418228902663    1.94933086847022
H        -3.70552447502342   -0.30261771719635    2.15697499867248
H        -3.92119037080920   -1.91134778774345    2.87894352117035
H        -4.69804478392645   -1.50704875157985    1.34149024828430
C         1.40355595971621   -1.19480960341220   -1.80403858974363
C         1.75449289035362    0.25550320954662   -2.17721690301584
C         3.22143109971033    0.52406849681711   -2.62885185526192
C         3.38793391310279    1.88573493938700   -3.36643912371520
I        -4.37668361924951    0.11849267679437   -1.44066973041428
O        -2.97085941747020   -0.94830102740001   -2.49423450161569
F        -7.19761841539227    1.82490724839052   -1.23221331597360
F        -6.55210551293527    0.68271235747526    0.48972966500484
F        -4.56852053205185    2.24878931213994    1.04694058260484
F        -4.61394134866527    3.25462813607978   -0.86263109806604
F        -7.36912728306510    3.26420386232596    1.31522598625606
F        -6.84141815466279    4.50229714006221   -0.38506352548755
F        -4.44610888168759    5.20298529691906    1.07842252467018
F        -5.33768236387270    4.21430352450969    2.76974351785131
F        -6.35268213416405    5.85539684910415    1.82530180298160
C        -4.70120454709555    0.84872234453851   -3.39362289463257
C        -5.42430750415842    1.96973530828819   -3.73495518701453
H        -5.90443604620390    2.58617059261094   -2.99658953240188
C        -5.52012423192923    2.31170550548125   -5.07713735182883
H        -6.08093337725670    3.19086689933797   -5.35253347156749
C        -4.90821304306506    1.53483112770438   -6.04459723029667
H        -4.99486636327956    1.80152461661166   -7.08772473994733
C        -4.17460602355620    0.41726293008118   -5.67977430198049
H        -3.69234444323130   -0.18374402530146   -6.43429350911292
C        -4.05315146816818    0.07243785176778   -4.34275130063702
C        -3.27016846230696   -1.13128174290515   -3.84955271593248
C        -4.15380434694492   -2.37778892802928   -4.01416332224001
H        -3.62168853288065   -3.24911173033339   -3.64007365352946
H        -4.41382181264396   -2.53192185570990   -5.05790201941100
H        -5.06702608859919   -2.25080906271961   -3.43360674954880
C        -1.93267199505239   -1.29071736769840   -4.57552155727163
H        -1.36857930588504   -0.36349408853019   -4.51803398602097
H        -2.07626956131946   -1.56539008416935   -5.61588228196105
H        -1.35764354669382   -2.06859730647705   -4.07949130407839
C        -6.09584955805078    1.45506695437080   -0.53589325257854
C        -5.40260031365790    2.68573356113145    0.07739807836854
C        -6.33212007287364    3.79818946258612    0.64481717652214
C        -5.59644257369210    4.78597202290649    1.59863424510033
68
 -166.68431531058911
I        -1.75009990605554   -0.82894485459330    0.10650524999459
O        -3.24988021575464   -2.03079652588200    0.75397170342453
F         1.30205242704009    0.01333051294026   -0.41752397895404
F        -0.19296696345644    0.77823042708590   -1.78954529975723
F        -0.99590499633287    2.63140615378158   -0.24034033914606
F        -0.28795964741589    1.70048711699055    1.56706960481022
F         1.84469925723923    2.75261065283548   -1.02343573658797
F         2.24145368435712    2.14553228132063    1.02016451966369
F         0.48047669063944    4.24298143453006    1.85460405827337
F         0.42384497173491    4.89381719705939   -0.19345475305522
F         2.29704698373578    4.79929217353402    0.85240904386088
C        -0.93874841905197   -1.38016318832089    1.95537580467495
C         0.29926734296878   -1.00993657878528    2.43353699084206
H         1.00213821829765   -0.46146099158752    1.83108889919079
C         0.63755903066873   -1.37126423433179    3.72788852845739
H         1.60347875955281   -1.09697802442631    4.12005086852612
C        -0.26086206914813   -2.07615935779295    4.51255681563063
H        -0.00186898503537   -2.32682523883416    5.52895275504464
C        -1.47651031256047   -2.48628222310462    3.98981279377856
H        -2.15052888335731   -3.07246334596044    4.59369036661232
C        -1.82186549652445   -2.15492785536572    2.68546488879086
C        -3.08840590090817   -2.64094161603345    2.00595997784060
C        -2.96497851057277   -4.15994490390497    1.79015172555303
H        -3.86040632037029   -4.52028243016983    1.29160512585511
H        -2.84354045662594   -4.67803474911345    2.73685309690678
H        -2.10773995502954   -4.37068906204179    1.15469708540085
C        -4.31283586532066   -2.31560414081393    2.87183389927966
H        -4.27074180198218   -1.27398628834623    3.17843846085524
H        -4.34420088022102   -2.94766171752069    3.75347169625287
H        -5.21036724399510   -2.47978959419827    2.28215459862369
C         0.05178929601599    0.53654999067005   -0.47615916310329
C         0.01515211663707    1.89309025939306    0.25775106077999
C         1.33109244664788    2.72618562470479    0.21580624209896
C         1.12671932062683    4.19417310451452    0.69081011319502
I        -2.11317759648717    0.84471617804401    3.95210387682622
O        -3.02070044504646    0.62693908356214    2.10843069407123
F        -1.89006858088082    2.46554449682108    6.59202994975289
F        -1.55251846523136    0.33734593430317    6.81117788280021
F         0.86475054188438    0.40620334923481    6.17307280834337
F         0.65483746267682    2.08016681409819    4.82900353470034
F         0.23057851428689    2.31573071672445    8.31612724302621
F         0.50673919844599    3.83612880043055    6.79540869818221
F         2.98726151132472    2.48682952633344    6.14934409779103
F         2.67480966906079    1.32967297145845    7.93582347370368
F         2.80163367418366    3.47070501078185    8.05018274237640
C        -2.42060329924522    2.85895879597043    3.40181568838102
C        -1.79827382028662    3.95041238628535    3.96098024210042
H        -1.10011627751410    3.86088474231815    4.77338051221930
C        -2.08580162221794    5.20250816742245    3.43804610287623
H        -1.60582257222999    6.07011363595798    3.86152546306632
C        -2.96682536220645    5.33442502547376    2.37903994460030
H        -3.17701484059712    6.31182808066307    1.97307122662568
C        -3.57844478614194    4.21942486422357    1.82867818621144
H        -4.25888261289866    4.32652439283968    0.99945292660587
C        -3.30541588842759    2.96179163394477    2.33994092206380
C        -3.93016382545947    1.66720906617715    1.84666630139061
C        -5.22959836882573    1.45033223970058    2.64142095508234
H        -5.71013167616124    0.53555545303970    2.30530474815451
H        -5.90656612768800    2.28776730561804    2.49496566662275
H        -5.00186731460440    1.36023012127545    3.70383128429670
C        -4.22723782004160    1.66918615120265    0.34658618041069
H        -3.37132703524176    2.02735073566153   -0.21670996154671
H        -5.08977180010944    2.29260691996346    0.13101679981345
H        -4.44050336283061    0.64760199138857    0.04104942361206
C        -1.26475959249857    1.40547412194717    6.02438459829372
C         0.26455630239171    1.60353952762360    6.03737574259680
C         0.81030358848597    2.56813704995670    7.13157942155678
C         2.35284608164617    2.45892546856308    7.31637278318795
68
 -166.68430364959426
I        -1.96148779249413   -0.56022653122772   -0.67058398765486
O        -3.40455892727470   -1.39297633862528    0.55248269678709
F         0.95729017758914   -0.65182749150939   -1.73763856237724
F        -0.49950832327997    0.07800006573826   -3.16477803341033
F        -0.49636951393173    2.43846130362874   -2.33164575477132
F        -0.05500834206987    1.91375116791651   -0.28669828071850
F         2.20597432301857    1.47987547676711   -2.95190024912594
F         2.49568781536415    1.43271929416159   -0.80380689154322
F         1.44802585426321    4.11295224737027   -0.75291994889731
F         1.54465030415259    4.07822806570778   -2.90239768672986
F         3.32489250141350    3.76686641569075   -1.74083942436176
C        -0.79211694668546   -1.22569529039764    0.95669151929082
C         0.48936038264155   -0.81978386143838    1.24723912288839
H         1.02841393982282   -0.12682847921088    0.62736577149137
C         1.08800882396120   -1.32318106725124    2.39274450503820
H         2.09094786166672   -1.01348171721055    2.63930983374709
C         0.40220147759908   -2.20046280410956    3.21446977238292
H         0.87223214902496   -2.57876875064923    4.10898277174624
C        -0.88942037002910   -2.59359613989441    2.90254746674879
H        -1.42161186140271   -3.27256045925983    3.54896106291795
C        -1.50200796696243   -2.10249461252790    1.76181578853926
C        -2.90014490347048   -2.47444654974329    1.29664964816471
C        -2.77264354256743   -3.72188416056541    0.40495115525089
H        -3.75972084784694   -4.03280286151515    0.07375716295205
H        -2.30495372176524   -4.53382681041007    0.95566349957126
H        -2.16372955923451   -3.48964315202747   -0.46920724382289
C        -3.86855125538776   -2.74769177950047    2.44819071341463
H        -3.80101988017720   -1.96918025671369    3.20167863635909
H        -3.65753084025841   -3.71144595570610    2.90167902973523
H        -4.87933566412537   -2.75568928215225    2.04725939134558
C        -0.12115262850433    0.15964617396982   -1.86381420420124
C         0.26223926582838    1.62477565125760   -1.57354979086262
C         1.76232239485010    1.98428653244356   -1.78958955953217
C         2.02104141441510    3.51993536324893   -1.79529258147446
I        -5.54419508143840    0.16624451928788    1.43192940332955
O        -6.32628156723443   -1.11922756387021    0.07188478301761
F        -4.71688904168763    3.03821629498043    2.61263857199025
F        -5.18998321107297    1.47218436918145    4.03551302121607
F        -2.94846255932613    0.27061754463884    3.80066359089230
F        -2.45601761950241    1.14424635231460    1.89552676646429
F        -2.85657407692978    3.00180921525523    4.85730200969887
F        -2.06640403378811    3.55374198155790    2.91450042051194
F        -0.15007641983796    1.49034904317894    3.19320026077574
F        -0.87347959582600    1.15361644964229    5.18883438291115
F        -0.07958189309217    3.07285919738778    4.64406743542465
C        -4.74285543009375    1.01774562119786   -0.30428721324106
C        -3.97409267894125    2.15965394500063   -0.36051969020810
H        -3.79768840627577    2.77103066147726    0.50711016727724
C        -3.42704842794036    2.52239156117073   -1.58103476967896
H        -2.82836041461835    3.41613594717692   -1.64917804935095
C        -3.64347630085779    1.73839944017695   -2.70262556438737
H        -3.18668168485458    2.00920198474628   -3.64114415862681
C        -4.46741886567640    0.62661514791850   -2.63251975796284
H        -4.66619497184163    0.04802212537578   -3.52035208625926
C        -5.04851135650897    0.26494732752494   -1.42363336960608
C        -6.04263520337664   -0.87215069920046   -1.27859533712320
C        -7.34895941776226   -0.45560962663945   -1.97883665650305
H        -8.07319629435174   -1.25983524958796   -1.88381638981521
H        -7.17624065853702   -0.24494557373918   -3.03023809734567
H        -7.75405009528383    0.43212732703222   -1.49811598214105
C        -5.48010484629773   -2.15641965828800   -1.90232979728836
H        -4.45977736655942   -2.30686865466351   -1.56020859480086
H        -5.49136767777171   -2.09912679181179   -2.98592198100386
H        -6.09258808019437   -2.99469265271752   -1.58276787060074
C        -4.54766102784223    1.71606705839151    2.86494635481839
C        -3.05271134261828    1.40802910926839    3.08590113101660
C        -2.21941143039665    2.52939751795082    3.77488696481846
C        -0.80440907956137    2.04931871434668    4.20936484553562
68
 -166.68429959577372
I        -2.20056046838811   -1.15416999275985    1.77860368177678
O        -3.01905725987180   -2.58460662028883    2.95808458419248
F        -0.21423511281560    0.01901904404652   -0.46206365528870
F        -2.13600222728665    0.99265977895343   -0.21108221565841
F        -1.46955551413775    2.24676453103607    1.92335271945453
F         0.23883515233481    1.00814648970935    2.35225148722662
F        -0.12418865648930    3.01931202709774   -0.51729159633512
F         1.58357553506663    1.89368475298346    0.20652087411807
F         1.55908399954039    3.34104742991424    2.55435549866404
F        -0.12716600004434    4.48332454760386    1.86624397908303
F         1.72531605542569    4.54700981657457    0.78427276503101
C        -0.44030844860859   -2.12226077201367    2.36570859714372
C         0.83256511354321   -1.80524272492912    1.94459889674069
H         1.01357738575410   -1.06639821578676    1.18365414490750
C         1.90017334491322   -2.47387229351309    2.52268492652349
H         2.90430599234876   -2.24467397801613    2.20438356707813
C         1.67765298142955   -3.42539734324646    3.50479041412774
H         2.51521453636871   -3.91981531539796    3.97082617289053
C         0.38544369428504   -3.76709124500113    3.86996256805624
H         0.22079497515006   -4.54034618702467    4.60313983644901
C        -0.69761524209008   -3.12490832974300    3.28316017019513
C        -2.14215897026996   -3.50319916608818    3.55236176353194
C        -2.39753344805068   -4.88665040991247    2.92779331394493
H        -3.43188960647080   -5.16883817271842    3.10321545502270
H        -1.73897218528715   -5.63552597095069    3.35796723171478
H        -2.23071049751547   -4.83823302545127    1.85396647061791
C        -2.41337750415326   -3.53012937912379    5.06228310932165
H        -2.03400822024546   -2.61663363154676    5.51252516162740
H        -1.93490083087121   -4.38560084264010    5.52813036023764
H        -3.48622490700161   -3.58962308088466    5.22232399527165
C        -1.10116238809113    0.43989500704077    0.47339670626594
C        -0.47398543539050    1.55474217100682    1.33516393525375
C         0.46908709652703    2.54555544196662    0.58930633484561
C         0.90958306514009    3.75268658924995    1.46754160394428
I         0.35750797064468   -0.59071568123108    5.07523575325150
O        -1.58625905852158   -0.41299633905562    4.39141241649385
F         2.51855573478975    0.41898403992777    7.05197133102115
F         2.63798670288689   -1.69810121791116    6.61161730213407
F         3.97222386448513   -1.43428471065772    4.51240878841295
F         3.10577421421811    0.46952559997691    3.98500632637770
F         5.19583280128188   -0.00231562513859    6.77775535557833
F         4.54791539280842    1.79247094963680    5.74949317424749
F         5.74177536680427    0.62797056257435    3.36799988838994
F         6.60382930227148   -0.83719388683819    4.68701550478242
F         7.00943436900536    1.25143339987636    4.98711113520312
C         0.01900077379349    1.48103106033405    5.30208899820222
C         0.99069339807627    2.44491204900490    5.43487252112964
H         2.03795488621859    2.20524146987080    5.46853316039564
C         0.58640211132929    3.77006379995767    5.50794217985412
H         1.33418849683139    4.54059104913163    5.60655286189166
C        -0.75611929415484    4.09866357228995    5.43831085577382
H        -1.05966539664142    5.13295346157287    5.48412891156429
C        -1.71684101736670    3.10988594915496    5.29696436656520
H        -2.76031751704755    3.37184780465422    5.23236781169109
C        -1.33174128980798    1.78195530258935    5.22239451501953
C        -2.28083113361644    0.60427156874852    5.07146080933562
C        -2.66753663827866    0.13294886112781    6.48411809360343
H        -3.35565201962774   -0.70476329050271    6.40959753239562
H        -3.14118581532975    0.94056999267273    7.03573977031320
H        -1.77670792416458   -0.18989877887550    7.02336887729971
C        -3.53774045585343    0.93724965619766    4.26699929433232
H        -3.28401333549221    1.47267280651783    3.35783041497710
H        -4.22153697775835    1.53531064420789    4.86160823364066
H        -4.02368171654593    0.00350399014696    3.99453017061995
C         2.45042279361666   -0.48136709442824    6.04116115538046
C         3.58939502828642   -0.25104499282535    5.02764512293271
C         4.84314183302123    0.48992518850527    5.57929795454215
C         6.07369631052580    0.37916257417719    4.63070805073348
68
 -166.68429468604026
I        -2.33811624589196   -0.43662852026129    1.13182538079060
O        -3.46138032609629   -1.02880954593685    2.76261149224372
F         0.10014673212324   -1.00898866258380   -0.69208859459102
F        -1.59311030623987   -0.13010515476895   -1.71763964094385
F        -1.02658543577024    2.24051644352844   -1.13534837930682
F        -0.07997587872246    1.74870332590929    0.73949112573823
F         1.22293193394761    0.81737548525985   -2.39513712224207
F         2.11649050204945    0.86520258671846   -0.42020274716580
F         1.46275457489497    3.68430872830695   -0.38199881560875
F         0.96648652334901    3.47020028895287   -2.46507004655516
F         2.94020616024591    2.97836957724419   -1.77321231677288
C        -0.84798739184316   -1.23574621627668    2.39531759348242
C         0.50373489755495   -1.00406447591152    2.29411245452505
H         0.92743293332120   -0.39855218924519    1.51339797653316
C         1.33414082865303   -1.57010896736927    3.25024643179038
H         2.39657518465292   -1.39691932709038    3.18981730473849
C         0.80444651450128   -2.33354333431882    4.27571724721155
H         1.45762478375825   -2.76044812310147    5.02095379890885
C        -0.56196290799578   -2.54819126820448    4.36060033621234
H        -0.97137328059019   -3.13671730666642    5.16564176692944
C        -1.40575328194734   -1.99309842637359    3.41346977307378
C        -2.91506667518393   -2.16799960777161    3.38137786218061
C        -3.21726523589156   -3.42629767321376    2.54885465000078
H        -4.29088488833201   -3.59118797031543    2.51932368510807
H        -2.73178320331260   -4.29405425090103    2.98756858260914
H        -2.85200088831603   -3.29357722958341    1.53023358738729
C        -3.54354719414772   -2.29705421651692    4.76947707961352
H        -3.16166952615412   -1.53379822093767    5.43993048062903
H        -3.34470838348363   -3.27957464470027    5.18679358939077
H        -4.61796722446225   -2.16345440213319    4.66803978679747
C        -0.84704743696401   -0.04478827046612   -0.58720991752830
C        -0.19843415825176    1.35348679907427   -0.55232543013757
C         1.20677424392919    1.45930462310278   -1.21607401441980
C         1.65034700728656    2.93202666870625   -1.46149691746095
I        -5.04701140839316    0.82342575209091    4.10698479456631
O        -6.35070903560075   -0.32999077278840    3.06568561805816
F        -3.53172551464493    3.54365452381891    4.88865638472243
F        -3.81383250233862    2.07164131819557    6.45658710019907
F        -1.90837763379321    0.55227519146564    5.67662953379229
F        -1.82795771361798    1.35038288527596    3.67892831531555
F        -1.20129629857461    3.30458838997105    6.53261905400651
F        -0.80724501374261    3.63542233539562    4.42678150134289
F         0.74686691561198    1.23258034474292    4.46636961612623
F         0.50347297002519    1.21088970442150    6.60275455722602
F         1.43717413120228    2.89060772266699    5.64477436261675
C        -4.64065146709158    1.54314006151286    2.18378949621252
C        -3.75900444707766    2.55519267432738    1.87265066133715
H        -3.26361181864747    3.13378817567774    2.63245479604352
C        -3.52013062663703    2.82947349825763    0.53537366198712
H        -2.83600502987102    3.61926325234144    0.27021361848733
C        -4.15231761031341    2.09074695831111   -0.45167116626780
H        -3.93802127393087    2.29036692894928   -1.48953445693728
C        -5.07893668819686    1.11777087792549   -0.11358617029115
H        -5.59904204176321    0.57830170000917   -0.88883674625031
C        -5.34776936532803    0.84457996264619    1.22185633451280
C        -6.40813201044260   -0.14056000723865    1.67769743877784
C        -7.78903952741058    0.44164284695722    1.32670211994716
H        -8.55864366172795   -0.25300704109802    1.65148691574602
H        -7.87963761215114    0.60926228928347    0.25750942358566
H        -7.93213951248040    1.38437196242079    1.85000166425871
C        -6.20236274013025   -1.49663870431963    0.98943670990974
H        -5.16004958661955   -1.79077185681061    1.07750429889195
H        -6.47291370266811   -1.44485891140925   -0.06023249234300
H        -6.82647490895576   -2.23600223343018    1.48347704354442
C        -3.48681569988477    2.21250206786191    5.14639419780868
C        -2.04487392652958    1.69400570001514    4.97373185745826
C        -0.91339889436305    2.68709369123275    5.37664495757542
C         0.46947321305050    1.98949938275282    5.52688141794339
68
 -166.68428796093144
I        -1.60046129698597   -0.74519653307937   -0.00963348299744
O        -2.86886514732567   -1.66558777853978    1.27743630837590
F         1.00217654643052   -0.49209970291083   -1.87417561147476
F        -0.75839807505935    0.63612549512599   -2.45168340415045
F        -0.40944285143699    2.48852674686115   -0.72168343194873
F         0.90008220817244    1.33485950671614    0.53888067633032
F         1.67765600763754    2.13921491299932   -2.79456158478784
F         2.89001212680611    1.38961764701259   -1.16089891849343
F         2.14966101117325    3.71870787626313    0.31079628857592
F         1.20888571802434    4.45818803926733   -1.47563733548653
F         3.30720738264347    4.00259194034202   -1.47650836928790
C        -0.18480937843417   -1.58924073317864    1.28046288472777
C         1.18333965673524   -1.50803781811179    1.13860041055282
H         1.64115712720731   -1.06107156182507    0.27362358154181
C         1.97934074338005   -2.03074511926056    2.14536524976359
H         3.05225010443703   -1.98248768901422    2.05241653473525
C         1.40015695892594   -2.60684079412750    3.26452101121553
H         2.02666090824798   -2.98416942524314    4.05703539474474
C         0.02318255807139   -2.72662778282910    3.35780390108784
H        -0.41743930018602   -3.21560437384501    4.21179038410477
C        -0.78981310117511   -2.22998031629014    2.34652194459194
C        -2.29732884356388   -2.39976885618215    2.32618470560082
C        -2.60930711412834   -3.88984517626807    2.09966561763563
H        -3.68685216977006   -4.02625631761153    2.07643294164917
H        -2.18335000978742   -4.50010038015792    2.89063742636929
H        -2.20042621496859   -4.20768633856753    1.14317026857525
C        -2.90348891097722   -1.91594887817227    3.65037883030455
H        -2.50340546966771   -0.93529161393933    3.89371470910543
H        -2.67604843512347   -2.60606555351778    4.45647148779443
H        -3.98128882193542   -1.84477685374059    3.53440579310576
C        -0.00754728390336    0.26805689412581   -1.38160426769273
C         0.56392125513791    1.55712107680093   -0.75696276720649
C         1.82104710995704    2.15166098424541   -1.46051809457210
C         2.12476013467272    3.61197062873975   -1.01680081214197
I         0.16661270279170    0.65791233919912    3.54487352023459
O        -1.49723185583558    0.76355156169517    2.32416239426556
F         1.89260184236609    2.02663912764115    5.73158790408703
F         1.80197666977854   -0.13268740132722    5.87882023633705
F         3.63052152353098   -0.56741163528048    4.22449098132640
F         3.24352913690146    1.20109642339912    3.05101890514991
F         4.45784983446983    1.28345874046036    6.35427886746205
F         4.38623697100005    2.80381452237660    4.81010020458730
F         5.94260514603208    0.98081061078450    3.18651283181286
F         6.18604491086546   -0.20056619813823    4.96856181585393
F         6.84428752627884    1.84433885138948    4.93510780631000
C         0.09180457790370    2.72466393050943    3.12026098416772
C         1.12536684071779    3.61744573198584    3.28106640574470
H         2.07935128179866    3.32687823544597    3.68289183534670
C         0.91442588972661    4.93273956786282    2.89417280519615
H         1.71379605241931    5.64716974584484    3.00811055073306
C        -0.30000302762527    5.31878902101545    2.35443206663721
H        -0.45054321318099    6.34190319803341    2.04648718102394
C        -1.32499047450964    4.39966101322571    2.19652927214495
H        -2.26623435221821    4.70274276934629    1.76730578057473
C        -1.13329422155772    3.08302424147422    2.57984580080691
C        -2.17866258009676    1.98446258343096    2.47923459029245
C        -2.97948651970778    1.98533520880574    3.79302546415150
H        -3.74166510487991    1.21194263806470    3.75185183322252
H        -3.45411107119350    2.95104185289010    3.94530398633200
H        -2.31440085345396    1.78126056651627    4.63245522226718
C        -3.12476153707242    2.15127936708738    1.28959552700972
H        -2.57050742302371    2.36756019037867    0.38198356828297
H        -3.83630707854477    2.94931486889228    1.47890633342781
H        -3.66428115184926    1.21728868082309    1.15175116451009
C         1.94688512116419    0.88902240318568    4.99673744352873
C         3.32575177902875    0.74039030599650    4.32376304230829
C         4.50235921182909    1.47995422786303    5.02677609490157
C         5.89743081867560    1.01360118767105    4.51454591000637
68
 -166.68426156370376
I        -2.61639910835051   -2.24750269615628    1.68954488803628
O        -3.48757487697003   -2.90560455753482    3.44326236228849
F        -0.07610390879766   -2.07753743097549   -0.09514133847099
F        -1.94261941846090   -2.18215186421825   -1.18946042307513
F        -2.41796393162555    0.26802331594627   -1.09164463636596
F        -1.49423302087616    0.55484871264387    0.83590054860660
F         0.27204834029814   -0.23820268065645   -2.10790228058512
F         0.96305042353170    0.45924185301710   -0.17445949332584
F        -0.77267201419862    2.73566410226324   -0.55755951518984
F        -1.04041975936592    2.04177300625290   -2.57679214545470
F         0.92839261194172    2.49980150813689   -1.84885598604600
C        -1.00953942703440   -2.05767087360621    3.04401929712824
C         0.13188663827472   -1.31758001636909    2.84260018451188
H         0.31555987438176   -0.78019391246344    1.93009848057046
C         1.06470020800515   -1.26597085163702    3.86784786388011
H         1.96484725540199   -0.68884166633418    3.72917219098778
C         0.83674632431520   -1.93590374324834    5.05706641170625
H         1.56326443878829   -1.88188335731976    5.85302492511328
C        -0.32256353635369   -2.67278448041640    5.23864671925165
H        -0.49968417684390   -3.18755797162328    6.16910412948590
C        -1.26283358147738   -2.73874774629277    4.22427095946806
C        -2.55592623533041   -3.53453404147545    4.28823153341938
C        -2.25155443364433   -4.95380156781659    3.77855724110522
H        -3.15596340381982   -5.55450302943849    3.82295877916871
H        -1.48039682091215   -5.41800226721190    4.38754132853232
H        -1.90775191704294   -4.90840468162217    2.74486698153029
C        -3.15845012138761   -3.59882006849743    5.69232202097182
H        -3.18071200129840   -2.61413395494739    6.14874472367207
H        -2.58760474600416   -4.27656248560021    6.31991452490369
H        -4.17870563058164   -3.96545337590729    5.60800453377040
C        -1.34267762859896   -1.59537971284194   -0.12248271537583
C        -1.34124248085777   -0.07087239174173   -0.35826388345089
C        -0.06624550923138    0.50477866521222   -1.04182259691393
C        -0.24623153188222    1.97810514292161   -1.51430806845046
I        -5.82304399599456   -1.70482227870334    4.36536312258104
O        -6.41203593499020   -3.50191350585608    3.63114502247421
F        -5.70801975595477    1.49598741721858    4.49675421679643
F        -5.42517668515801    0.41707012594917    6.35595974475984
F        -2.99278419333402   -0.17222678785944    5.91102460466615
F        -3.13010653215833    0.01994295927899    3.77080775975126
F        -3.60819564957948    2.71499257861766    5.97709436834015
F        -3.30106342003663    2.63490401136216    3.83236308550977
F        -0.84375950833520    1.21602712656535    4.40840049360348
F        -1.16710112675199    1.74133936606978    6.46728340625051
F        -1.01005255838958    3.28041918145386    4.97719072562015
C        -5.61476996774763   -1.29664623123222    2.32299890576634
C        -5.23721453051275   -0.08900451969156    1.77766858628967
H        -5.10035664604073    0.79155405921377    2.38054509713456
C        -5.04053524636912   -0.02031166066574    0.40760482729643
H        -4.75209540153252    0.91686211630684   -0.04023662532852
C        -5.20949317859706   -1.14850482437551   -0.37868200022524
H        -5.02458055212743   -1.09470637340390   -1.43973402383859
C        -5.64274307969297   -2.33734833914458    0.18554643042086
H        -5.81233665012123   -3.19861577979530   -0.44051982576159
C        -5.87112241325543   -2.41716611957269    1.55373837320502
C        -6.43526407151433   -3.64865163679605    2.23703997065885
C        -7.89950652026251   -3.81306455867353    1.79213880082373
H        -8.32163657645399   -4.68834938421880    2.27777939342228
H        -7.96693156589914   -3.92807297997186    0.71431054598043
H        -8.47302965605792   -2.93982915029882    2.09502417056018
C        -5.61201756403351   -4.88793690306394    1.86178348969968
H        -4.55542602878330   -4.67189130664086    1.99478150434534
H        -5.79177637888332   -5.17715367803534    0.83142472974672
H        -5.89588942548051   -5.70628132985867    2.51750000762939
C        -5.10133952427879    0.40995133444789    5.03784578747752
C        -3.56911268298859    0.55909794611347    4.93676696417460
C        -3.02003882563151    2.01575305431091    4.99464006061182
C        -1.48002698551157    2.06272615102333    5.21673372045430
68
 -166.68425711685973
I        -1.93684576732160   -0.15670670422092    1.06362957794419
O        -3.20037566540993   -1.21643155217377    2.24525308335619
F         0.60728452230609    0.28856388126606   -0.84925818289585
F        -1.11428608871805    1.56999194868154   -1.16261220901610
F        -0.61415096087212    3.10052406456438    0.82395164276036
F         0.65174268952134    1.68759210884476    1.84202660206935
F         1.41661400967490    2.99946571822964   -1.32842375285001
F         2.60905868359266    1.91274617828681    0.11964812031825
F         1.98459917132052    4.00859466119430    1.99091697309200
F         1.12805912941267    5.08683851216658    0.33994740910459
F         3.19179732201330    4.49506620808377    0.28182243113197
C        -0.51669328656445   -1.25276232864561    2.14175363098706
C         0.84668124515251   -1.21559070691026    1.94781975200168
H         1.29285448352421   -0.66763267007283    1.13644589987507
C         1.65365315834264   -1.91874411634963    2.82842930316338
H         2.72244792879927   -1.91121720922528    2.68914811902014
C         1.09051967971957   -2.61985416041158    3.88227933940912
H         1.72728667164372   -3.13548881879652    4.58341175383937
C        -0.28629403281625   -2.68856179247220    4.02213781582797
H        -0.71791680878860   -3.27294784722597    4.81887507851487
C        -1.11182505235272   -2.01733624505961    3.12904199655883
C        -2.62486124736251   -2.12673102226096    3.14295608084182
C        -3.00210234299527   -3.55133083876869    2.69754579350804
H        -4.08421800216658   -3.64723715875425    2.69715741285914
H        -2.57214061361600   -4.29209568340797    3.36535811509898
H        -2.63924409225972   -3.72740319395527    1.68745653749791
C        -3.16971564818785   -1.83999787348480    4.54860027863143
H        -2.70722541368433   -0.93737003270995    4.93811961474785
H        -2.96507916194256   -2.66725108063212    5.22060080309141
H        -4.24394300077943   -1.69266891578006    4.48095165650368
C        -0.34798279285176    0.99854100734519   -0.19842688018448
C         0.30490788611932    2.13848563122349    0.60942046734115
C         1.58304907739090    2.77369235503588   -0.01600596562408
C         1.97764569222919    4.11761824560363    0.66326808058370
I         0.05053905990770    0.61838658299106    4.69054200129385
O        -1.68081891550565    0.94472581443719    3.61210632111551
F         1.96828674934165    1.52561318265317    6.96689844599592
F         1.87816473631494   -0.61653139846303    6.65903058113111
F         3.56595218235555   -0.66780010713845    4.81772979864442
F         3.04579449597589    1.27470491238889    4.03863499864053
F         4.59097821625646    0.75268622218960    7.16113270730397
F         4.31924397033668    2.55348138462027    5.98413797940703
F         5.74067283677169    1.20935629704175    3.87289654700756
F         6.18456323947328   -0.33732540923764    5.30183756349934
F         6.79997282617826    1.68579534990564    5.68099841901363
C        -0.01171113221011    2.72764635773955    4.63793258689537
C         1.03792227806698    3.57206502982694    4.91426530379731
H         2.00285738354290    3.20997051904899    5.21853551093831
C         0.82924499108590    4.93681707502792    4.78112197314173
H         1.64222722551331    5.61352377599594    4.98981433659261
C        -0.40133952978421    5.42135553133332    4.37393677817176
H        -0.55151661004616    6.48423667373141    4.26426595975142
C        -1.44452654309484    4.55139762636452    4.10015949812964
H        -2.40009354554464    4.93300378710766    3.77857518191887
C        -1.25473681192201    3.18591457482308    4.23062199224467
C        -2.32566037158511    2.13389455537467    3.99556481440433
C        -3.06821686556348    1.92988521665846    5.32765127636918
H        -3.86205397427844    1.20050187692645    5.19215286215172
H        -3.49582908252775    2.86819604512408    5.67082080342517
H        -2.37342477925464    1.56006727526111    6.08227316776144
C        -3.31445514037261    2.51092923756266    2.89172475132380
H        -2.78980754935804    2.86348573091708    2.00901489379236
H        -3.99823081995535    3.27947333081896    3.23923254700948
H        -3.88183912781270    1.62211353100803    2.62591940729444
C         1.94683430059569    0.57078016531704    6.00497712214519
C         3.25665018325879    0.58815673353069    5.18980330646086
C         4.48703807219622    1.21929389288908    5.90660221909862
C         5.82964842068098    0.93572019432490    5.17026169676437
68
 -166.68423443216108
I        -1.44599632866732   -0.85026025308741   -0.27080891321668
O        -2.72492947522721   -1.70501320182877    1.05006671767758
F         1.24674351058235   -0.58449821415530   -2.02613046642342
F        -0.56374445080508    0.32206402822626   -2.80577969031791
F        -0.49435705913735    2.33767970344842   -1.20684541995218
F         0.89271976210021    1.43515229277219    0.17079103749002
F         1.66185191295087    2.06558198367582   -3.20351281336446
F         2.91249414305710    1.55660711540054   -1.50766758359374
F         1.92360894536140    3.88890925180841   -0.20755148687522
F         0.92661082210279    4.40672300741805   -2.04062494618624
F         3.06088490259131    4.17722569293712   -2.00715688115048
C        -0.05134334545170   -1.46051704317450    1.16563780267919
C         1.31490148326165   -1.30465458471618    1.08043476818448
H         1.79055771885159   -0.92228885424470    0.19460327991812
C         2.08512303494371   -1.66277032737060    2.17584798976657
H         3.15683963429340   -1.55629004085354    2.12866026783065
C         1.48109801265655   -2.14755017806291    3.32467289696577
H         2.08430958395950   -2.39254848870771    4.18433674308835
C         0.11097590620422   -2.35030147010589    3.36420110593893
H        -0.34497886364211   -2.77169266421024    4.24575456312823
C        -0.67352827269184   -2.02481338153708    2.26483321575408
C        -2.16125284968129   -2.31164456542093    2.18130924579490
C        -2.34288065165754   -3.83520961894474    2.05553390322710
H        -3.40333841420817   -4.06124464390348    1.98628711197420
H        -1.91681850503047   -4.34963161987564    2.91194050921260
H        -1.85527318201027   -4.18605265543659    1.14832641821788
C        -2.88056682412061   -1.77928206441326    3.42746744618530
H        -2.56811168916526   -0.75507320221309    3.61306105561488
H        -2.65354127200289   -2.38784335821737    4.29714827492717
H        -3.95175359464740   -1.80055891150598    3.24716742639979
C         0.14983653175087    0.12768492301319   -1.66666120587557
C         0.57218691872370    1.51536076422679   -1.14511922221097
C         1.77806090579523    2.18320158154024   -1.87172300644199
C         1.92257519052940    3.69360463279594   -1.52512565782817
I         0.05957528326057    1.04972673033491    3.16823899949976
O        -1.57419996007597    0.87339898161078    1.91608888633297
F         1.63644520634108    2.75040756227368    5.24151352262249
F         1.78009284534634    0.60966871593107    5.53614418386103
F         3.65135285614033    0.26720076269168    3.92145980330166
F         3.02704051099664    1.83971060080124    2.58336593498882
F         4.28705497882972    2.40282119280336    5.82407103252919
F         3.96833947343308    3.75252561042918    4.15718605864788
F         5.71722898382815    2.03002327672536    2.63732358167406
F         6.16221823738803    1.03828415147987    4.49468886809003
F         6.53518348005578    3.14375906045521    4.28263834859614
C        -0.19983422606514    3.04806329704113    2.54202405672172
C         0.73178351340459    4.05348710105696    2.65274140569888
H         1.69252230354474    3.89995770166687    3.10886519107128
C         0.40707621568783    5.30165018710244    2.14235968713470
H         1.12663315405332    6.10110236450743    2.21704842109958
C        -0.81788368251618    5.51295847016580    1.53406506793526
H        -1.05752902785982    6.48468897937351    1.13073305247667
C        -1.74042101606026    4.48390673403117    1.43246465967774
H        -2.69122211430969    4.65191265913131    0.95304346797844
C        -1.43451374154411    3.23213146992326    1.93971564834862
C        -2.36880486014993    2.03363141604614    1.92127903457718
C        -3.21696009059287    2.09157084715111    3.20375621425735
H        -3.91326199304947    1.25753361491028    3.21428794963672
H        -3.77214681271639    3.02472991801121    3.24822799605875
H        -2.56897326118775    2.02228249165116    4.07783128434838
C        -3.27811645208497    1.98930151672834    0.69257997031469
H        -2.70964150292790    2.16420933137302   -0.21516498640945
H        -4.06614005390589    2.73157486360437    0.77599841718424
H        -3.72425905137939    0.99927257864419    0.63667018566122
C         1.80471840339716    1.57690778850978    4.58435757587872
C         3.18420763560997    1.52954109639205    3.89486657805261
C         4.26805471222687    2.48055366430798    4.48367211020502
C         5.70013067032465    2.16254940150441    3.95960497382602
68
 -166.68422636398759
I        -1.56215586159339   -0.02462494311084    0.58757428280947
O        -2.80069044457663   -0.93730610607477    1.90801720021921
F         0.89774900282573    0.15797963802194   -1.46034841838371
F        -0.79608832199926    1.46612525006489   -1.81381198107561
F        -0.13819580699651    3.17135802845231   -0.03718215489484
F         1.11422071962769    1.82307498430782    1.07966652099615
F         1.77710543908088    2.76483400999382   -2.24362264464740
F         2.99415846133328    1.76381222915780   -0.75349111142629
F         2.62617251017412    4.03152658199463    0.92513280153713
F         1.65419328836060    5.01147572512517   -0.72345799385291
F         3.68242794100418    4.33518910128595   -0.92072710504731
C        -0.12484857418943   -1.04699738956766    1.71505546934895
C         1.23211307625970   -1.05168262996251    1.47603328408958
H         1.65902374604720   -0.58310110890819    0.60655455011913
C         2.05684030957933   -1.69197894359817    2.38736069126661
H         3.12144097147631   -1.70890908422490    2.21841147568614
C         1.51679038595229   -2.30230202218982    3.50789808476042
H         2.16796432306948   -2.77488901060914    4.22591536506671
C         0.14463895960720   -2.33350013460706    3.69620407820791
H        -0.26929878992313   -2.84877039205339    4.54811767918414
C        -0.69878467853865   -1.71353134206962    2.78258570021128
C        -2.21262050902825   -1.77431720783322    2.86671498094414
C        -2.65277071108471   -3.22109800295996    2.58054082957428
H        -3.73687178540505   -3.27644210917052    2.62580340705680
H        -2.22414126935761   -3.90774536413895    3.30455487496328
H        -2.33398136616166   -3.50973772765840    1.58141976405506
C        -2.68427308447000   -1.33038253278558    4.25776073956328
H        -2.20776951663800   -0.38842266756498    4.51591006983945
H        -2.43692871035238   -2.07449122454661    5.00798104822101
H        -3.76155549437326   -1.19210256109739    4.23273936303724
C         0.00063398707203    0.96231908202279   -0.83657430318919
C         0.73119820473684    2.15192998738659   -0.18016841400967
C         2.00228334563811    2.65871102177160   -0.92536036529516
C         2.49799626553251    4.03727384489848   -0.40077468369279
I         0.55609105343558    1.00975986557419    4.08771980012592
O        -1.16051341220425    1.32832750166669    2.98125687951946
F         2.47978293169556    2.12227687027663    6.24066986556134
F         2.21216501290254   -0.02653829348773    6.31167797995029
F         3.91426746415584   -0.54045418500680    4.52997986238423
F         3.68477727246052    1.34277169684356    3.50429204071884
F         4.95727319212078    1.09980901736022    6.77346949174119
F         5.04129218019112    2.68321049047733    5.29500877584808
F         6.36459149039735    0.76127173754462    3.57544638803390
F         6.49635268624463   -0.50609097008184    5.30976172354097
F         7.37709010449551    1.45325581939206    5.34009934674483
C         0.63068055158834    3.09903563797768    3.79321155686399
C         1.74590785130327    3.89207293619103    3.92941245157087
H         2.69731470374218    3.49878733358084    4.23991040485471
C         1.62242505158408    5.24267871918535    3.63770919299758
H         2.48614421946611    5.88079832040352    3.73412929174279
C         0.41112601163176    5.76070552451087    3.21402621588112
H         0.32721466740248    6.81088886163703    2.98079718440629
C        -0.69657085549565    4.93957167194336    3.07500526701444
H        -1.63503342195278    5.34608820338842    2.73433324273335
C        -0.59223424244833    3.58904628608509    3.36206068417767
C        -1.72865481508494    2.58462899067709    3.26244676472550
C        -2.44375966905061    2.55428681200336    4.62435879415610
H        -3.26410817744129    1.84273179168097    4.58512321719789
H        -2.83276313018025    3.53918527543491    4.86857138293703
H        -1.74589796733728    2.24602810642724    5.40317434836560
C        -2.73090861962542    2.90740979642613    2.15373993332969
H        -2.21976780605154    3.12983225852291    1.22257731863988
H        -3.35210762575990    3.75173740435529    2.43689888098379
H        -3.36208874061956    2.03496856235954    2.00250811103087
C         2.41149943208427    1.01410799908871    5.46299723515162
C         3.74944013285581    0.77963174177101    4.73580605499199
C         5.01034970332643    1.34639463094277    5.45466410619052
C         6.33912450884309    0.74886588076526    4.90442604333644
68
 -166.68421418191741
I        -2.01914459217647    0.22446117999069    1.35797104253345
O        -2.91754963911892   -0.75258946170445    2.94473609887120
F        -0.01018155743624    0.01622367018331   -0.98356479805895
F        -1.73851891220090    1.25317089793250   -1.40205147901113
F        -0.81590503376535    3.32927435342617   -0.33828556741608
F         0.39129296105278    2.27685747158749    1.10642782310852
F         0.99755986566533    2.14137005468416   -2.35590279891970
F         2.23299197906022    1.63694306078175   -0.64774738730563
F         1.84069812829037    4.40306831139363    0.19035452336448
F         1.01473137237337    4.72265077215547   -1.77042372555844
F         3.01934539276243    3.97907530976996   -1.55561050150955
C        -0.45922649197069   -1.03725539066468    2.01641021785999
C         0.87762416507271   -0.87396131486141    1.73869050317596
H         1.24241941546833   -0.08081021769717    1.11089445028415
C         1.77346442293158   -1.76347133116484    2.31447160575688
H         2.82667036593526   -1.64981344314982    2.11305219860517
C         1.32325440947111   -2.77145623225738    3.14920140012955
H         2.02942154752817   -3.45009077340190    3.60156000763043
C        -0.02858255756993   -2.90963602454942    3.42191162541174
H        -0.37290653858987   -3.68852175258821    4.08257678047784
C        -0.93721456365055   -2.03200240186689    2.85548458708656
C        -2.44186955304269   -2.07148195623471    3.06715744309291
C        -3.04322422612884   -2.96289073719570    1.96639076975219
H        -4.12061505233898   -3.02013499527431    2.09560326161277
H        -2.62041586052384   -3.96266444982971    2.01896643208570
H        -2.82804374360257   -2.53911634444940    0.98524470249123
C        -2.85127034609598   -2.59586077762839    4.44391678312112
H        -2.26177745596506   -2.13079731884711    5.22719205408017
H        -2.72987270550923   -3.67396677594257    4.48978460356107
H        -3.89754520459472   -2.34685070148475    4.60400175173715
C        -0.80712085313477    0.97644227596329   -0.45445387604387
C        -0.00429955464005    2.26475816187644   -0.18996722758232
C         1.25978912878239    2.46159968537590   -1.07853533874663
C         1.79339067771561    3.92444604969569   -1.04891399187076
I        -3.88750229192027    0.71506004707138    5.10012351703028
O        -5.53702259624179    0.10479203411204    4.09128562732551
F        -1.81033781717299    2.85991445233061    6.29720965113506
F        -2.05528870088871    0.99103096464417    7.36943362658027
F        -0.66146879823717   -0.39312151994766    5.72079782228509
F        -0.73795669119039    1.05965146060841    4.13230522059536
F         0.76175484411399    1.54380543993200    7.28451824595434
F         0.74967109376358    2.82951280384083    5.53701070949251
F         1.93576258354963    0.86391180823611    4.04053335512304
F         1.93048605157797   -0.48161807102576    5.71717984078957
F         3.03738657726849    1.35440341615056    5.81796595115523
C        -3.72692536194053    1.97745157634010    3.43760899783159
C        -2.76193401905246    2.94274273137035    3.24909889969024
H        -2.04536151952420    3.18880091485964    4.01311186043320
C        -2.73313532043895    3.61374870296568    2.03678071432524
H        -1.98789753914927    4.37460226431079    1.86943858466393
C        -3.65244306931290    3.30558397433829    1.04703482009172
H        -3.60588315144667    3.81268760581967    0.09642968866484
C        -4.64792292576212    2.37109682305905    1.28159611520567
H        -5.38503128991154    2.16855022264795    0.52118528480542
C        -4.70550069405939    1.70419269946740    2.49899896761487
C        -5.81030004253198    0.73194711005349    2.86743156369594
C        -7.12114455448535    1.52485231028179    3.01519216467837
H        -7.91897040250235    0.84071156922459    3.29022378484587
H        -7.37793238045917    2.02694980996322    2.08707541010513
H        -7.01399614789337    2.26536479522154    3.80459866248136
C        -5.94939333479285   -0.34415285455181    1.78187714796703
H        -4.96777160885358   -0.74452248520827    1.54285509978425
H        -6.39692799248004    0.06743717344950    0.88286615185602
H        -6.57963725091324   -1.14331605803616    2.16166004451349
C        -1.94914521646212    1.52225887557107    6.12407899865999
C        -0.67690533620435    0.93309553046052    5.48188271106538
C         0.67708488952711    1.54849834706520    5.94517491383384
C         1.91622682025196    0.80189686832680    5.37033566454545
68
 -166.68416019968777
I        -1.88071297331194   -0.77946221608963    0.22713551909764
O        -3.18824725942626   -1.94826700833267    1.24693147058891
F         0.93450984120013   -0.07411206369451   -1.10418389177631
F        -0.83021587174174    0.80704356022947   -2.00522703441404
F        -1.03341558257418    2.69040564986450   -0.31611319184846
F         0.02928689188264    1.66852336621955    1.25235474398692
F         1.52339585620442    2.59456591291523   -1.79212410503220
F         2.36392969567475    1.92907427571761    0.09289183594316
F         0.98811064733547    4.15238247132532    1.31278486190811
F         0.55375290004956    4.83275514591064   -0.67987809544371
F         2.59144453413224    4.56199765879020   -0.05698760491903
C        -0.62197554731301   -1.38307647270962    1.78791785550299
C         0.71159164045021   -1.06068128858464    1.91698811721909
H         1.24656535901024   -0.52905267614928    1.14965137457768
C         1.37234496931690   -1.44735023279503    3.07209544167045
H         2.41655128722889   -1.20724338637585    3.19117247652664
C         0.69496533829133   -2.13463623241004    4.06639930177558
H         1.20901645161811   -2.40836687417441    4.97399588028654
C        -0.63036876222515   -2.49661725459474    3.88917746705502
H        -1.13709307497502   -3.06766248460619    4.65049282473485
C        -1.30315541943799   -2.13457921185633    2.72846747924493
C        -2.72745050597410   -2.55809518459678    2.42227414247272
C        -2.74402269751578   -4.08246066949166    2.21191528615420
H        -3.75576987197269   -4.39474797058163    1.96915286212865
H        -2.40916325837915   -4.60096408344367    3.10537641401677
H        -2.09306339922691   -4.34455480163998    1.38099323339314
C        -3.65431069009508   -2.16118553407313    3.57913510743631
H        -3.49825685134800   -1.11342287714842    3.82095926236504
H        -3.45772270683452   -2.76450018189744    4.45947876645277
H        -4.68471361227846   -2.30692471469142    3.26726724917840
C        -0.24892846087922    0.52289555874757   -0.81241076570832
C         0.00573597467756    1.86300225704972   -0.09103222711403
C         1.33180442113610    2.59074016930934   -0.46427442303604
C         1.36484712334384    4.06364089085417    0.03796962098181
I        -1.13212737036765    0.83905841538831    4.04130099496281
O        -2.48416864194608    0.73152645619809    2.48195072094081
F        -0.20055971051539    2.32044996563036    6.59582088623094
F         0.10188215393403    0.17561159403869    6.63785400086238
F         2.30498382149982    0.21757996857068    5.46306505112741
F         1.83395732671944    1.93487696066385    4.24776356596255
F         2.28648381378754    2.03360089775142    7.74188656817119
F         2.16489315556309    3.62996116587573    6.27857859260851
F         4.39139978543533    2.44002228791036    4.95636105575500
F         4.54891687485292    1.07442957184309    6.61254397161734
F         4.70291708878615    3.19099672217854    6.94547956350018
C        -1.44509033320521    2.88272414381915    3.62762272688478
C        -0.63758444163838    3.91873141683633    4.03437690999066
H         0.22927388229750    3.76338610666668    4.65037124039004
C        -0.96450892726822    5.20105757212189    3.61951208505215
H        -0.34066849759320    6.02570762783786    3.92488880683927
C        -2.06929857595861    5.41639642369649    2.81452436962296
H        -2.31108804123936    6.41625355821698    2.48881470418527
C        -2.86813732966309    4.35642371601422    2.41637690716437
H        -3.72491956027058    4.52886357599751    1.78533487648512
C        -2.55715958727930    3.06944356376287    2.82190458607398
C        -3.36476353174230    1.82825705971884    2.47981726919676
C        -4.43040764665148    1.65495632964183    3.57608561639846
H        -5.03447465948860    0.77852625361612    3.35747302652670
H        -5.07093761894508    2.53152582061444    3.62320287281107
H        -3.94573552422394    1.51774766557895    4.54303615335329
C        -4.03266139025275    1.89766898546846    1.10614371158818
H        -3.32345821221906    2.21015248305012    0.34634453933311
H        -4.86963143976670    2.58914301718598    1.12596346389552
H        -4.39657640389656    0.90488783702496    0.85298793138694
C         0.23174096152804    1.27394940077288    5.85037510832107
C         1.72635742799688    1.43208391190080    5.50324845665522
C         2.54138212582151    2.34964507018026    6.46216798797852
C         4.07902221900693    2.25771050917854    6.23545431813641
68
 -166.68408932284919
I        -1.71169906146208   -0.40791358604923    0.00657566725705
O        -3.00332670803650   -1.27345190549558    1.30836696986873
F         0.87779101568235   -0.27502566056967   -1.88171534247687
F        -0.83608116788827    0.92744533149204   -2.44921820286259
F        -0.37626190832446    2.78137347203674   -0.75014110348169
F         0.87568653018866    1.57577242289431    0.52110576132049
F         1.66555457753599    2.32712791430342   -2.82390813926246
F         2.85644770238452    1.50217854129511   -1.21036331423498
F         2.28798417625435    3.85246177703062    0.28286318996857
F         1.34115286647464    4.66185325233658   -1.46943938595918
F         3.41043412008485    4.09285652071836   -1.53270147951452
C        -0.31920331460424   -1.30429927595072    1.28619080692446
C         1.04997643600756   -1.27535205154076    1.13332207080372
H         1.51795915561517   -0.83861994814365    0.26861201298407
C         1.83401149006530   -1.83862938690096    2.12745704872081
H         2.90722180193212   -1.83026836399856    2.02489448135936
C         1.24290470476791   -2.40532316436566    3.24516285554673
H         1.86124246440277   -2.82092049793881    4.02479770180428
C        -0.13650026847163   -2.46402641374622    3.35425898986253
H        -0.58816888640648   -2.93918095961736    4.21028602262357
C        -0.93867343377775   -1.92375828793888    2.35649432877488
C        -2.45284972521913   -2.01812355250462    2.36121291903912
C        -2.84749800919777   -3.49259684881574    2.16597327775237
H        -3.93100600692318   -3.57114635527886    2.16094622211557
H        -2.44290958809570   -4.11221091596815    2.96077418041696
H        -2.47143856560456   -3.84747303173251    1.20912202788628
C        -3.00718323193993   -1.47941680031000    3.68702779092486
H        -2.56758973772713   -0.50697564072435    3.89225706538587
H        -2.78012464654953   -2.15405397150262    4.50612903334665
H        -4.08467534759835   -1.37338724456667    3.59843879811760
C        -0.09110399392479    0.53394741742781   -1.38440815133566
C         0.54657256932217    1.80027109506473   -0.77640953765905
C         1.82795581505821    2.32426022474740   -1.49193259971899
C         2.22096550729126    3.76203054415791   -1.04442521189795
I         0.12129304767756    0.91782271335037    3.55649435493565
O        -1.51528167607363    1.12169369614750    2.31096817628225
F         1.86327008917799    2.21971922680319    5.76057313605316
F         1.59894205429280    0.07930363469979    5.97023124531378
F         3.43753703782107   -0.54846113576263    4.36963004947089
F         3.28875449586124    1.25646997209982    3.19759646956024
F         4.29457817282902    1.24532577700707    6.56745458338048
F         4.50138110808183    2.72503047491633    4.99771681626881
F         5.94938900273879    0.68687046077654    3.52320002187274
F         5.93544457708385   -0.45422516987199    5.34736387929276
F         6.82345555795647    1.50153291627441    5.30875973388106
C         0.18204344477135    2.98216424563564    3.11974958858451
C         1.27115356620973    3.80622770445950    3.28011883282861
H         2.20314477797965    3.45566305237530    3.68674784771282
C         1.14676622403579    5.13035251556147    2.88561392853887
H         1.98884060674811    5.79331261545072    3.00256220463851
C        -0.03675520396560    5.59001420596108    2.33481771121047
H        -0.11956329449931    6.61879418110649    2.02019214267371
C        -1.11708997200277    4.73731244097580    2.17270903188279
H        -2.03308323569786    5.09694394900539    1.73264193293508
C        -1.01339827519390    3.41399254622953    2.56648539909762
C        -2.12386432022734    2.38130775724380    2.46471537391173
C        -2.92542018724885    2.43260020802871    3.77719525007982
H        -3.72975873395665    1.70302012138110    3.73769393540362
H        -3.34552966208792    3.42425574785768    3.92285900707834
H        -2.27558503628862    2.19641657748737    4.61999354801546
C        -3.06028109057829    2.60023405791447    1.27608276174702
H        -2.49787105819399    2.77619888038237    0.36516805856381
H        -3.72093892535134    3.44161088436462    1.46218976543718
H        -3.65680800085283    1.70040244541150    1.14597799527212
C         1.86233627432584    1.05645734002972    5.06504264074926
C         3.25460562180606    0.78194959129891    4.46684027727991
C         4.45380567854016    1.40268274443775    5.24341532151407
C         5.81889865162572    0.76890186021535    4.84316926834924
68
 -166.68407744200675
I        -1.57807233441143   -1.51055528395803    0.22661549787022
O        -2.97373605959187   -2.67881381141136    1.12142825607709
F         1.35446391007260   -0.77284986947262   -0.82911623988775
F        -0.33220878524923    0.06496855743796   -1.90561862597508
F        -0.76842751249605    1.92932596808063   -0.21642411135629
F         0.25733036555751    0.96428035151613    1.41169240769671
F         1.85983196520718    1.93522562947252   -1.56417613222026
F         2.63622478936235    1.33246106482519    0.36919921918815
F         1.17391903326855    3.49245116184212    1.51265373613267
F         0.69025589245459    4.13063734622018   -0.48304232449622
F         2.74283738497832    3.98578877626854    0.13071151671512
C        -0.46664099502336   -2.11268567254858    1.89544153708992
C         0.84686509630629   -1.78251213498445    2.14944790446907
H         1.44480782962570   -1.23947565362510    1.43874839439334
C         1.40219773978182   -2.17773933018460    3.35601293020287
H         2.42854998299445   -1.92960227230292    3.57373071266947
C         0.64295494322308   -2.88420092079262    4.27482726727794
H         1.07578994603506   -3.16920873096183    5.22050489739237
C        -0.65896376182084   -3.24978683860137    3.97477201573472
H        -1.22863924055789   -3.83363856741577    4.67990496759955
C        -1.22667414174425   -2.87652119219212    2.76270266420770
C        -2.61605786625712   -3.30150878370460    2.32547041853591
C        -2.60833578650070   -4.82332677948761    2.09703971616689
H        -3.59667414079146   -5.13767932832007    1.77366352264004
H        -2.34012579482986   -5.35118648355928    3.00738390284192
H        -1.89407931038056   -5.07222643942292    1.31549925423700
C        -3.64308058037252   -2.92130808706102    3.40086780656551
H        -3.50442540516874   -1.88000363544673    3.67906873907722
H        -3.53118783813599   -3.54447323186093    4.28224320505971
H        -4.64138819883606   -3.05303657542715    2.99315714153441
C         0.13656532518411   -0.19874343647097   -0.65915764229955
C         0.29481244243169    1.15252258663535    0.06811586406812
C         1.60332363724055    1.93802516904341   -0.24731962016353
C         1.54851513354983    3.41599780446952    0.23641124510321
I        -1.19641900582179    0.09700718349942    4.10442745123256
O        -2.39137386092989   -0.02479140970850    2.42212827202579
F        -0.53846776722342    1.70266401292931    6.65841352563012
F        -0.38184826757301   -0.44633374946701    6.89018117504082
F         1.95246502629244   -0.61916901482710    5.95632494054684
F         1.79082853245127    1.13919327645944    4.71866965345277
F         1.65098952208497    1.26921665643877    8.22959557323834
F         2.02761153540308    2.79185099866400    6.73344757376020
F         4.27475339092246    1.15708837435339    5.90112736070187
F         3.92048084838247   -0.00406377730829    7.67784000321410
F         4.33128590112566    2.09949077235657    7.83192525776675
C        -1.44877575717733    2.13602071476250    3.62044116595602
C        -0.65161924584848    3.16953971975903    4.05344552215275
H         0.17403240356111    3.01566425190313    4.72520077625087
C        -0.93051549620744    4.44481438305511    3.58421914130628
H        -0.31627243057073    5.26916306865705    3.90914794797071
C        -1.97262847532718    4.65324176032431    2.69774476353989
H        -2.17471417445882    5.64743817623861    2.33025055453535
C        -2.75445606015787    3.59342816397299    2.26595541831104
H        -3.55677168524507    3.76006493325341    1.56555517262065
C        -2.49291743873941    2.31414713226942    2.72630029951480
C        -3.27493856349401    1.06803070635811    2.34403417961172
C        -4.41817285610659    0.90537639293682    3.36091345077024
H        -4.99355844237732    0.01626485632904    3.11746516287141
H        -5.07037340110675    1.77428002114327    3.33664486018018
H        -4.01017183263640    0.79730529668982    4.36611917149240
C        -3.84325006903886    1.11479323312804    0.92549815064032
H        -3.08635850496567    1.42964800804345    0.21465148585626
H        -4.68951078076621    1.79343914645096    0.87822667967279
H        -4.17332466347995    0.11363513823428    0.65895569837253
C        -0.07024158631416    0.58057277302610    6.05840307932971
C         1.46353777943552    0.63518275967964    5.93344335147281
C         2.18890075201798    1.48598425653069    7.01850797431251
C         3.71231302173286    1.17624198318405    7.10552729343522
68
 -166.68407393489548
I        -2.06715498436764   -0.55356731740924    2.45002770771109
O        -2.86497392230146   -1.67474795719728    3.99103088887523
F        -0.18862701355099   -0.54354544229830   -0.00201399325834
F        -1.96642090441868    0.67429316078535   -0.23392405554575
F        -1.03031737296731    2.69353735410972    0.94652128996922
F         0.34007889459136    1.57254096535976    2.17795237019082
F         0.61857379766430    1.69813797903160   -1.32367685988870
F         2.02616812174149    1.15166768242728    0.23133899423401
F         1.62144505847724    3.83556005000052    1.27230481671709
F         0.57401941547418    4.24156720081797   -0.56334610454023
F         2.61895874810164    3.58402110197383   -0.61453894263991
C        -0.44499581195944   -1.81490892610549    2.93318630733072
C         0.87106430408369   -1.59697721065061    2.59905757006099
H         1.18358998709094   -0.75097212928813    2.01318254843730
C         1.81523174932487   -2.50584397409958    3.05390536191598
H         2.85319150433461   -2.35158671194493    2.80629533591613
C         1.43204833747529   -3.58698150657588    3.82825077741317
H         2.17561469938083   -4.28280348102332    4.18497052272530
C         0.10045586016642   -3.77988122118037    4.16045270983590
H        -0.19183420080059   -4.61777781973328    4.77249960977061
C        -0.85601592815688   -2.88369915837373    3.71433180629768
C        -2.34691282004238   -2.98345976051441    3.99285379011137
C        -2.97595700126562   -3.81014452642446    2.85770490628862
H        -4.04517960647956   -3.90280232183644    3.02795854705400
H        -2.52972888267920   -4.80042774012148    2.82106130164957
H        -2.81260325783867   -3.31334845406737    1.90110972933757
C        -2.67644586036143   -3.61895907200706    5.34385853052345
H        -2.07650792844085   -3.18199288883618    6.13522134409461
H        -2.50706001084927   -4.69102787260775    5.31071019168159
H        -3.72523426720275   -3.42990890588845    5.55999802329973
C        -0.97186452063059    0.36069565729461    0.63579042843091
C        -0.18085373424148    1.64896655736256    0.92911810125432
C         0.98525003378916    1.95531636787631   -0.05799135699065
C         1.45903051059668    3.43693266249043    0.01464616871039
I        -3.90388781123231   -0.41178604973843    6.23545770329894
O        -5.52635236366028   -1.00520077393055    5.17362559291361
F        -1.91100062095613    1.71530544207084    7.58212437042833
F        -2.08780169941585   -0.22789055232065    8.52961661778560
F        -0.59205111668206   -1.43299643546713    6.83831790905376
F        -0.77486264530002    0.07154711470282    5.30864954754467
F         0.63244689512905    0.71700971545159    8.46575117479973
F         0.67560290470626    1.82541505061464    6.60282752553859
F         1.87001471835825   -0.46448866304320    5.39435988433864
F         2.00243369698675   -1.34021447418258    7.35385545145537
F         2.98075080140528    0.52631367111713    6.94335430079743
C        -3.78740419147698    0.97995234012425    4.67635328399366
C        -2.84956170231339    1.98276526804720    4.56022456868726
H        -2.13081647913761    2.18418751824652    5.33491640105813
C        -2.85059996822881    2.75288978982634    3.40801169393525
H        -2.12645310759744    3.54407963425656    3.29856568876908
C        -3.77291364424041    2.50503667967586    2.40428413050614
H        -3.75111371595689    3.09271123578935    1.50037988378618
C        -4.73880251215686    1.52539620176555    2.56654576496684
H        -5.47665128919092    1.36649542769582    1.79657158337398
C        -4.76530731159924    0.75677786396501    3.72381192725798
C        -5.83655847508093   -0.27720016539252    4.01628212994950
C        -7.16691764432866    0.46047697201327    4.25037984664430
H        -7.94359032708364   -0.26898468890940    4.46238451201286
H        -7.44629443740953    1.04449775877088    3.37833824761818
H        -7.07156025735390    1.12212817990819    5.10847279687556
C        -5.95998584024044   -1.25687664952268    2.84159867308688
H        -4.97317376462669   -1.62622759203574    2.57487594326573
H        -6.40719512318384   -0.77445392227894    1.97842582632844
H        -6.58385868873064   -2.09185441995758    3.14786011428363
C        -1.99870342883833    0.38664728549117    7.32214310999785
C        -0.69875589027533   -0.10256428729588    6.65244064603376
C         0.61424423259241    0.58796119610277    7.13038977677405
C         1.89057453202036   -0.19041235080213    6.69782876699299
68
 -166.68407270104331
I        -1.63540710913257   -0.59175174899173    0.72619271287151
O        -3.00454176342574   -1.77217266609182    1.64686869380078
F         1.19202903794676    0.06592447485914   -0.61731193789104
F        -0.52849668107932    1.16865311923679   -1.34323809838436
F        -0.56411347506380    2.82750866100154    0.58449569918881
F         0.50727211036286    1.56180594693781    1.95745863720853
F         1.91169798757170    2.77130804644140   -1.03025767459155
F         2.79816646543611    1.84691065672568    0.71960278059279
F         1.64402957532188    3.96747173709320    2.26445310447445
F         1.10251459411441    4.90527330008885    0.40652390698447
F         3.16305492479661    4.47654597669369    0.83329766666321
C        -0.38235819516877   -1.48621037016075    2.14481006199500
C         0.97608164385935   -1.28554696229536    2.25997600729448
H         1.52716529044266   -0.69600109225741    1.54830872726293
C         1.63981565389120   -1.87666887784221    3.32319386967590
H         2.70302337342420   -1.73365934345039    3.43041981157648
C         0.94152463175205   -2.64388850346827    4.24165613498495
H         1.46100776686518   -3.08163487680350    5.07909769248776
C        -0.41417854173226   -2.87392397210960    4.07561049582479
H        -0.94110448627969   -3.50444073312113    4.77366702333789
C        -1.09239014691871   -2.30405827822181    3.00504557425909
C        -2.55593517105765   -2.57115265050534    2.70780654081733
C        -2.70407374993857   -4.04681248010565    2.29680445387244
H        -3.74622819066980   -4.24697612891340    2.06448798859970
H        -2.37774457351203   -4.70653775012678    3.09533209789306
H        -2.10866839067499   -4.24037787046700    1.40740498598391
C        -3.40718643107754   -2.26584378852080    3.94783137610198
H        -3.15247171870895   -1.27885467563373    4.32448906018364
H        -3.23614125077363   -3.00092281220425    4.72759724903020
H        -4.45583120605700   -2.28091136551563    3.66453461807858
C         0.06351369785523    0.70212311599765   -0.21427922139961
C         0.43320112816289    1.92453101356017    0.65138278341784
C         1.78112152673673    2.62160921779757    0.29648822608030
C         1.92322300739744    4.02071856257735    0.96275427270770
I        -0.65053319704111    0.44306319648746    4.69330914390175
O        -2.04108749054304    0.64645454816600    3.17847674555833
F         0.43006277763481    1.59755056679043    7.34776251009467
F         0.45184761577403   -0.56674977836468    7.24073907502985
F         2.63694388428761   -0.72396396061948    5.99443971526338
F         2.45957563129207    1.21087883890305    5.05975207616913
F         2.76112236812319    0.79631752640706    8.53881097109025
F         3.05545923835800    2.51572515095619    7.25173567869162
F         5.06094869745338    0.92957554552099    5.89028212372765
F         4.84960030519696   -0.48674719931592    7.49728822925486
F         5.42293519611281    1.54054270517169    7.91843977955943
C        -0.78295299286658    2.54356462904451    4.52893196651206
C         0.13916408779186    3.44757001011738    5.00174077176694
H         1.01750310861980    3.14387327176774    5.54273947012669
C        -0.08365666394509    4.79371737268397    4.75180489197509
H         0.62864262677413    5.51872732113790    5.11164678058167
C        -1.19765116446284    5.19915072106022    4.03787647475618
H        -1.35763179020158    6.24806810964902    3.84156639583723
C        -2.10776640357167    4.26834918863037    3.56231928566105
H        -2.96849132588173    4.58920171586240    2.99808747928335
C        -1.90230318718108    2.92045952955398    3.80327814008256
C        -2.82735174418063    1.79990409947676    3.35716220855802
C        -3.85694277839705    1.57847762415481    4.47917969640992
H        -4.54020850286862    0.78384206159496    4.19208111726877
H        -4.41995878717077    2.49051856367329    4.65884570917659
H        -3.34742759857625    1.29078399198358    5.39912719644900
C        -3.54620468916015    2.08635401626841    2.03867528718164
H        -2.84824451334281    2.43523663136192    1.28454371089846
H        -4.32496773389404    2.82901348315032    2.18310890942656
H        -3.99686955543941    1.15994481430472    1.69062135766924
C         0.73726366671735    0.55718695178331    6.53445156168608
C         2.24465900664077    0.54439098727452    6.21974835562786
C         3.15813704815114    1.17460444038368    7.31329612918165
C         4.65512643284475    0.77943101822308    7.14729284143897
68
 -166.68405690426954
I        -1.45810071472371   -0.79892954801551    0.25124545753359
O        -2.91539832257663   -2.05950474331885    0.88679114288466
F         1.51625206284972    0.02607836638883   -0.63366980775766
F        -0.13224246152282    1.13346768413568   -1.50544762805143
F        -0.54485815630826    2.58050293952172    0.56448785988465
F         0.49946225030272    1.28112044452338    1.92564223918510
F         2.00934626214174    2.91544485946689   -0.80366480132894
F         2.87515304935454    1.81970762881971    0.85623248569181
F         1.67128772392734    3.59747298946798    2.63133236498337
F         0.89400458353022    4.72571310459423    0.97411590935838
F         3.01479319252479    4.49597323581790    1.21429381268009
C        -0.38938654187987   -1.78655791899883    1.75611365266397
C         0.93611907657925   -1.58040729862522    2.07087291901652
H         1.56432020355522   -0.92797142296721    1.48986616760441
C         1.46351189906605   -2.24998429168924    3.16369219337845
H         2.50007775993296   -2.10637671293802    3.42313760599795
C         0.66358321086652   -3.09371739572858    3.91712898697981
H         1.07515409323930   -3.59344567999724    4.77948261226065
C        -0.65346965359653   -3.32055650628111    3.55330025101180
H        -1.25874581347326   -4.00565508142141    4.12512341230088
C        -1.19179110966904   -2.67767498923471    2.44548087467382
C        -2.59245262375552   -2.94243915730120    1.92664734239101
C        -2.63724105490753   -4.37900764012720    1.37467859196489
H        -3.63583104282477   -4.58376620523300    0.99899981163781
H        -2.38683767528741   -5.09875747096619    2.14870037259638
H        -1.93186757238574   -4.47831380872396    0.55259602135599
C        -3.61531161902306   -2.76962505404371    3.05855778147449
H        -3.42584922611362   -1.83432813064892    3.57864848914237
H        -3.55278025129951   -3.59094045998036    3.76531019036689
H        -4.61201267538124   -2.74452075893732    2.62723478305100
C         0.31881752091136    0.59411450221613   -0.34405512580105
C         0.51493721616940    1.75376348839560    0.65382047381203
C         1.82666331358128    2.57749513389369    0.48204558921329
C         1.84795215917257    3.87535217154829    1.34006805370057
I        -1.04709015174638   -0.04657032756524    4.37877238437406
O        -2.24951316581684    0.20585133571686    2.71568277162662
F        -0.27949646861506    1.03744388833028    7.17662333487239
F        -0.26408627002680   -1.12315863551913    7.02149416577589
F         2.03800872745342   -1.27776578803392    6.00721453402890
F         1.98500043163019    0.68865544158150    5.12078017043436
F         1.90968187230791    0.16504342497657    8.59676035389979
F         2.37420578600278    1.91332051477852    7.40238374334711
F         4.47439654056349    0.29248051894789    6.20404723822683
F         4.07493275951779   -1.12879677270272    7.76895068841653
F         4.64239370963438    0.88399318764714    8.26325929886343
C        -1.21365789324422    2.05653576182030    4.29064705578437
C        -0.36430081522755    2.95404368836380    4.89376041579554
H         0.46395861428311    2.64101400117174    5.50436648447324
C        -0.59033762816259    4.30597748014625    4.67875359955902
H         0.06525667710561    5.02643113534406    5.14109686170048
C        -1.63239823507974    4.72256497226188    3.86877076892956
H        -1.79215855788464    5.77621121507290    3.69940473825175
C        -2.46586515388438    3.79766384133718    3.25932409209651
H        -3.26670522211466    4.12799834100546    2.61777035121076
C        -2.25744123610382    2.44419808740252    3.46440341354185
C        -3.09137146835714    1.32530065908977    2.86067035708707
C        -4.23595301387224    1.01113642756180    3.83988366544284
H        -4.84480087346922    0.20693522598641    3.43552442872493
H        -4.85594954687579    1.89092068923310    3.99051459067129
H        -3.82933255090631    0.69611103677781    4.80110902232936
C        -3.66406672528028    1.66246076332492    1.48336358011507
H        -2.90238846387023    2.09165674217959    0.84051158857011
H        -4.49428446054370    2.35630564104319    1.57560746836935
H        -4.01891497105324    0.73949719901947    1.03069252853167
C         0.10767449282887    0.01300773000666    6.37808398735957
C         1.64013847874295   -0.00992498832762    6.22911368021118
C         2.44258022298417    0.56916142254366    7.43217566656996
C         3.94111031158964    0.14412105730131    7.41315479118808
68
 -166.68405303495646
I        -1.59152105912579   -0.38770425688263    1.33129895703199
O        -2.75695217443538   -1.33207165165038    2.75324756428381
F         0.62496404156086   -0.73460939955895   -0.78895212970452
F        -0.92282932905064    0.67876528440435   -1.33923178333055
F         0.07095863713134    2.62577110859339   -0.07803234075407
F         1.10822801411505    1.40526921843980    1.36597954865634
F         1.87336799510280    1.33713866187091   -2.06410784176236
F         2.97897302954447    0.69532499096346   -0.31386675162337
F         2.78611097988731    3.44914450328807    0.58588655390045
F         2.05157495861425    3.90143917438516   -1.38583290609987
F         3.98336350421164    2.99420119490579   -1.14006442069413
C        -0.24632725563544   -1.82846726521359    2.08750604740914
C         1.12279646578308   -1.79444840812831    1.96168627014498
H         1.63114648715391   -1.01892206578760    1.41679080169698
C         1.85617201677553   -2.79747325034502    2.57827331206633
H         2.93115195925713   -2.78727277904870    2.49582853229684
C         1.21770489460958   -3.78866200837729    3.30322634687711
H         1.79809978431502   -4.55859324005871    3.78764200057974
C        -0.16278924447416   -3.79603574667040    3.42385949472134
H        -0.65453719422730   -4.56445906380870    3.99812345401733
C        -0.91133482544172   -2.80293335404571    2.81496063747896
C        -2.42692402692908   -2.69629632748278    2.85951592305460
C        -2.98282699921103   -3.47644194204365    1.65535067644225
H        -4.06800026347776   -3.42005790904167    1.65784989730553
H        -2.67591786492405   -4.51769694523691    1.70649171455844
H        -2.60918196889151   -3.04297903023910    0.72737867440078
C        -3.03874370441780   -3.23045971594857    4.15482225983665
H        -2.51601003186006   -2.83818962623661    5.02115997241845
H        -3.00445326977546   -4.31565524773602    4.17143642311958
H        -4.07551714149015   -2.90568076165891    4.19981102495048
C        -0.12125759354153    0.29210569322804   -0.31330507730868
C         0.77750025423436    1.48702394313623    0.05476753194159
C         2.09617147012057    1.60530873213683   -0.76757741285576
C         2.74131305595928    3.01936684704945   -0.67157873058270
I        -3.95170306058837    0.12958368491249    4.79035772690338
O        -5.46615837850842   -0.27787393642332    3.50440375101745
F        -1.92779298749378    2.02086810732472    6.40379836030760
F        -2.48392469738680    0.13865361600727    7.32727896109336
F        -0.89190569743665   -1.27759630277114    5.92518389658327
F        -0.69178273372192    0.16229709458401    4.33699949136870
F         0.33235576580635    0.79415628395923    7.64128573816057
F         0.73702959726761    1.82380388729543    5.77600691453982
F         1.83893795304003   -0.61993525448175    4.79682610448871
F         1.62259806648540   -1.42397611908902    6.77920371045675
F         2.83068926261899    0.32137522781953    6.45340767547555
C        -3.41489211195671    1.43501018759995    3.24380801455874
C        -2.34403099604180    2.30214977828939    3.25673182669616
H        -1.73244369416970    2.43873062264067    4.13137661803438
C        -2.06559717323674    3.01936873686797    2.10399840680155
H        -1.23268394056883    3.70381985468626    2.09342276323908
C        -2.84989972760933    2.85477155596814    0.97371660768077
H        -2.61193762246072    3.39775001811872    0.07295908018334
C        -3.95302358629181    2.01745638331867    1.00216756748201
H        -4.58084857412853    1.92616206410785    0.13036040645310
C        -4.25832720851067    1.30473811092408    2.15521024702030
C        -5.49069759606917    0.43102909935077    2.29499355853111
C        -6.73197015218599    1.34105489487168    2.29358283159333
H        -7.62070365889022    0.72673229212556    2.40778769388051
H        -6.79855628967534    1.90601213884889    1.36847282440010
H        -6.68026032314586    2.03221849637198    3.13183382662809
C        -5.55653325031395   -0.57504201198006    1.13789405814175
H        -4.59589189248537   -1.07344502560800    1.03855009610203
H        -5.79977524460782   -0.07785667933043    0.20439503218374
H        -6.32196281775739   -1.31320817950938    1.36007519075526
C        -2.13905651434464    0.70612097366826    6.14316444953195
C        -0.82310126122536    0.04617427482810    5.68287497677033
C         0.47916865733977    0.61851829931495    6.31923912267957
C         1.71525874665910   -0.29623531392311    6.08301919483210
68
 -166.68399798786962
I        -0.69220147879092   -1.50183717033087   -0.25791849567120
O        -2.15563741082691   -2.77032499963880    0.34254882513393
F         2.33055775085578   -0.47408604711771   -0.56721609367937
F         0.92908082884150    0.05491928565385   -2.13607858865234
F        -0.17731354912504    1.94514607769217   -0.81209482772392
F         0.49929565029597    1.25528040683422    1.11252870123463
F         2.66299825349285    2.26273799446727   -1.47495950966681
F         3.02337826946210    1.87060476770561    0.62776829263577
F         1.13082644815237    3.86214876960803    1.25689599226808
F         0.96499881251305    4.31616622977837   -0.83887223305524
F         2.85816691894467    4.50738637633456    0.15481126494216
C        -0.01090875701541   -1.87423117170967    1.68682328147187
C         1.13948873299514   -1.36527117097492    2.24926698972860
H         1.84169334298902   -0.78151308001223    1.68042636167601
C         1.38943673053305   -1.62866520284658    3.58702772496465
H         2.28543195081112   -1.24115955758922    4.04486444208865
C         0.49331847177183   -2.38108058691537    4.32898679844633
H         0.68293161196514   -2.56257493061310    5.37495892522252
C        -0.63246677629849   -2.92161378441141    3.72940472368533
H        -1.30521572695607   -3.53573131715975    4.30631098520351
C        -0.88949745918516   -2.68329209415478    2.38485851230106
C        -2.05719831802981   -3.29885200171854    1.63687675729676
C        -1.81370513464038   -4.81421086549565    1.52412492558794
H        -2.64037852249930   -5.26643786550447    0.98348885239956
H        -1.73174438023880   -5.26838953306467    2.50717864511758
H        -0.89684696670173   -4.99664623217078    0.96820309209055
C        -3.36866227429188   -3.01496012031486    2.38180735355019
H        -3.42636164662094   -1.95622890016954    2.62053183789625
H        -3.42802991749842   -3.59245156727134    3.29858238064171
H        -4.20060162827149   -3.28166287521014    1.73614355782171
C         1.05983907864812   -0.05440410978198   -0.78904873293540
C         0.86180756788103    1.35330679567561   -0.19150848415136
C         2.10105169806364    2.29586565641182   -0.25732601774162
C         1.75384579264853    3.77386107143070    0.08325593717981
I        -1.53194869398670    0.32065313915268    3.45475403191866
O        -2.21397799385185   -0.02297803161104    1.53435824214525
F        -1.72589892732675    2.14466625275985    5.93739902191342
F        -1.47916703168574    0.04244210764159    6.39881757117687
F         1.02359814452660    0.03834426911323    6.18064041329748
F         1.08675123720267    1.64357304075810    4.74062272259999
F        -0.00920860533509    2.09860751173621    8.05027919815072
F         0.64417056009847    3.49848560660378    6.52995306169620
F         3.14019528086846    1.97292016412734    6.51219945664497
F         2.39602581236009    1.03979284908067    8.30250037224896
F         2.63236663541944    3.17359599719470    8.22036260484991
C        -1.82119967344361    2.28899865487341    2.75248778441209
C        -1.25408111419310    3.42307513911768    3.28449883031538
H        -0.61925435211676    3.39464180458160    4.15229222426877
C        -1.51113124578294    4.63257998693617    2.65570864634849
H        -1.07513518870700    5.53457297031811    3.05417197761481
C        -2.30299990058839    4.67847244600170    1.52155948114683
H        -2.48963770508402    5.62287686913291    1.03419113134389
C        -2.85001781093009    3.51895478240962    0.99450390448210
H        -3.45393975115522    3.55936597574428    0.10251804414374
C        -2.60637816418261    2.30310666802291    1.61009259111810
C        -3.14498581057831    0.95919721863902    1.14631483670690
C        -4.49266584836464    0.72913679995394    1.85237705634526
H        -4.90280875463280   -0.22859299343550    1.54360085776416
H        -5.19163338566809    1.52059683749538    1.59536917363963
H        -4.35095770023570    0.72002449447847    2.93320241558941
C        -3.33038812502243    0.86114150432187   -0.36806532153857
H        -2.45234895491368    1.22276041349716   -0.89259741687351
H        -4.19971868554563    1.43134409128324   -0.68136962487423
H        -3.47895048719099   -0.18541804081691   -0.62339164109304
C        -1.02717320678681    1.03584925166566    5.59120052334572
C         0.47386258883191    1.22926458925915    5.87660997147525
C         0.81636928485953    2.24959721836820    7.00268723371001
C         2.27971859801512    2.10375107064750    7.51651119598411
68
 -166.68399676720767
I        -2.34317794341308   -0.75757096668252    1.66062815544843
O        -3.60480334176107   -1.90877886533677    2.82365930203478
F         0.21417088477816   -0.72878137898810   -0.07290788873025
F        -1.38322330146988    0.53398711523198   -0.81564232995458
F        -0.85133950698277    2.49760855919079    0.68027084204079
F         0.09114064325796    1.31392583335275    2.21706436094910
F         1.38600621235736    1.55271846181833   -1.04187249049784
F         2.27382865407049    0.93406704334651    0.83622019495887
F         1.60732128018413    3.58008458432113    1.81495805116110
F         1.12655980383184    4.07347126366462   -0.22392531784091
F         3.09841575083023    3.38477470973048    0.27960794975685
C        -0.97804502276191   -2.08533941452055    2.57281114137390
C         0.37909234723099   -1.89294479788278    2.68369845237672
H         0.87357948859928   -1.03334242230984    2.26715770275135
C         1.11543583548779   -2.84597758379092    3.37223200154647
H         2.18048174116470   -2.71297246420259    3.47469228752502
C         0.48908680542619   -3.94482947070202    3.93394391782838
H         1.06939447865864   -4.67584177235586    4.47544738820076
C        -0.88201443194354   -4.11079653829673    3.81851283124256
H        -1.36623962684070   -4.96263625158172    4.26795821329029
C        -1.63326787023064   -3.16993328898522    3.13483794963554
C        -3.13782382954943   -3.23253573132733    2.92776908215995
C        -3.39644418422795   -3.99693428002417    1.61774564547398
H        -4.46669849482613   -4.05281540913006    1.43813309584754
H        -2.98896295011721   -5.00238181400796    1.68180708429636
H        -2.92525092051040   -3.47698884150667    0.78340340152350
C        -3.88610320621508   -3.90576720189813    4.07861303910062
H        -3.56307021447611   -3.50960667707196    5.03572314347350
H        -3.72752594407881   -4.97973465644916    4.05885229619583
H        -4.94701862284390   -3.69951410260566    3.95884970042949
C        -0.71688931580006    0.17798812511525    0.31289966844724
C        -0.03910670825796    1.44103226310059    0.87452547005771
C         1.36696454571474    1.76222229341057    0.28426978996258
C         1.80669836621749    3.23278339061540    0.54729192956143
I        -5.28682733061052   -0.72176167278640    4.68253327534989
O        -6.49821029100371   -1.20913834691101    3.13119530388925
F        -3.80659167205768    1.27352784051907    6.70227413899568
F        -4.27951465190028   -0.71197014556315    7.43682176810298
F        -2.31650665400528   -1.85395383440752    6.26801460130690
F        -2.02204895380445   -0.29707906660309    4.81034663348099
F        -1.66808144570821    0.22366960846309    8.27001421931792
F        -1.06524490680226    1.40728744889436    6.55590593920229
F         0.45888718604766   -0.85386689585807    5.68678399127089
F         0.00584253411809   -1.77755314648680    7.57547930686355
F         1.04210009774938    0.10238737281017    7.51973769001199
C        -4.65462636899071    0.73470613891599    3.31768713183801
C        -3.71060909831894    1.70930602687215    3.55804006745848
H        -3.27112974766029    1.85069365133182    4.52974975977200
C        -3.33327318736050    2.53191791686608    2.50847996333967
H        -2.59688616432319    3.30121611869483    2.67678268012863
C        -3.89664512256655    2.36474840628360    1.25386878917133
H        -3.58102399632693    2.99385923663964    0.43693918273797
C        -4.88126628322487    1.41216980281718    1.04952692382347
H        -5.34190262332255    1.31547144918040    0.07950227484280
C        -5.28466232422707    0.59042548565155    2.09480389449245
C        -6.40887555676323   -0.42137720157389    1.97483004810865
C        -7.73382229338432    0.34375715376219    1.80912407489004
H        -8.54792944099253   -0.37154217252504    1.73233323942512
H        -7.71483256765964    0.96812854097561    0.92080017095307
H        -7.90570357706732    0.96920889189697    2.68230781837808
C        -6.15930594756649   -1.34336342548002    0.77358145007522
H        -5.14247773299246   -1.72495523521177    0.81811398409095
H        -6.30084565731871   -0.81112933036116   -0.16156522873430
H        -6.85618440589861   -2.17532666397330    0.82111876089303
C        -3.81151591541485   -0.03820517904977    6.35514481656914
C        -2.36709727471453   -0.51770084151227    6.10456589312801
C        -1.27209629193928    0.14960695129100    6.99012379907316
C         0.08390613233529   -0.61232587915579    6.94222204606800
68
 -166.68399480367398
I        -1.66978430938441   -1.07265628920897   -1.33498059956115
O        -3.27978630035193   -1.48292891177846   -0.18388452203740
F         1.61221698846471   -1.25466197197015   -2.01942893578636
F         0.22417585639350   -1.00273876891126   -3.66575497251477
F        -0.43779329348672    1.39908365308588   -3.02306451455657
F         0.44462036528298    1.31147585987341   -1.05667037779865
F         2.35897406279658    0.81978292084584   -3.95634372927335
F         2.88216835910371    1.36779065786866   -1.92808268578152
F         1.12952652000687    3.67065003707417   -2.31641374908056
F         1.11364669004511    3.12069901305048   -4.39503430899575
F         2.97387278000787    3.54932492281602   -3.41000416613960
C        -0.72856754740680   -1.53065088947341    0.49809439406861
C         0.56335753449759   -1.22623074525176    0.86600683286363
H         1.23627044354830   -0.71067193960489    0.20490623280442
C         0.98896698446935   -1.59489621585848    2.13321767277891
H         1.99566040282769   -1.35941207782363    2.44043177943096
C         0.13130971306552   -2.25473904560587    2.99663047704020
H         0.47250934799371   -2.54229458976938    3.97926507080106
C        -1.16856328510199   -2.54037939715844    2.61254615507029
H        -1.83453041811388   -3.04672001562657    3.29307187045132
C        -1.61380281501887   -2.16701962587944    1.35481127712495
C        -3.01593097103265   -2.41824998246045    0.82592428996768
C        -3.06414318156573   -3.83889390243653    0.24458162441361
H        -4.05186803480784   -4.02564371164513   -0.16881988985924
H        -2.84403287533691   -4.57855987736762    1.00979351135540
H        -2.33103508750587   -3.92290237952771   -0.55757829535701
C        -4.08701134921683   -2.21670845523040    1.90017007592935
H        -3.96236520159775   -1.24551392905947    2.37258327920228
H        -4.03937619531709   -2.99889113125724    2.65119833642579
H        -5.06299479887613   -2.24159974526574    1.42289961387183
C         0.44581703836290   -0.65205889479697   -2.36408234914201
C         0.60000416263918    0.87804075086604   -2.32969471990668
C         1.92887919825308    1.48360469760452   -2.87073264837984
C         1.78115406099791    2.98624309057671   -3.25207352632042
I        -4.49216867349526    0.83914927867990   -1.04680367602550
O        -4.06294546112112   -0.60563431515399   -2.44539613889757
F        -5.12411042637126    3.92077657402009   -0.20782570168992
F        -6.10338585548004    2.36708850337750    0.94432626343643
F        -3.89844220748068    1.58592307028350    2.10602877892504
F        -2.62577828999093    2.70122955029912    0.77063599320282
F        -5.08168172238115    4.26986184630902    2.73015314432925
F        -3.32633411186768    5.01907871992825    1.70820950592105
F        -1.79565911665246    3.19322360284312    3.35111495703191
F        -3.60808730483038    2.86677043142258    4.46318864574242
F        -2.79130655618694    4.84643985537028    4.29541891453386
C        -3.54544103082671    1.99941233339107   -2.53385671330606
C        -3.02523803647244    3.26202969196645   -2.36554309155600
H        -3.07475261127150    3.78035135679778   -1.42431405806254
C        -2.41011247339671    3.85940055497078   -3.45560427281059
H        -1.98489980566764    4.84415875552117   -3.34502420893433
C        -2.33493379082731    3.19725038769321   -4.66871356123302
H        -1.85306117049393    3.67004008352845   -5.50989058171287
C        -2.85749422109693    1.92207829895079   -4.80817058402618
H        -2.78382774631692    1.40774293229918   -5.75242388877814
C        -3.46100886198795    1.30134312476233   -3.72670264951999
C        -4.06675182135075   -0.09228703379077   -3.75214582523791
C        -5.51454329756952    0.02565192496256   -4.25224470830609
H        -5.97724420605007   -0.95768914918211   -4.25858950429324
H        -5.54265357509645    0.44704479567752   -5.25330793141398
H        -6.07775348985325    0.66907612950071   -3.57639241875739
C        -3.25336520569366   -1.05959362996601   -4.61257357157105
H        -2.20199585320027   -1.00197748152426   -4.33999470516212
H        -3.36977435112614   -0.83655330241879   -5.66825356758681
H        -3.60498491550100   -2.06991551752147   -4.42302288799941
C        -4.93866761199647    2.69055007207693    0.32627888271085
C        -3.82830675131485    2.72939953124249    1.39293427729775
C        -3.83156767054996    3.95296543628889    2.35646125251187
C        -2.98733839499429    3.70708038868158    3.64186202983867
68
 -166.68398845732341
I        -1.06526377159511   -0.80277842285590    0.13220911473258
O        -2.26942517044379   -1.72286431128035    1.48007508078952
F         1.36616637900656   -0.60379615406107   -1.95120982033267
F        -0.36079927883397    0.66292025816014   -2.29847169321387
F         0.27482634009650    2.38830531281698   -0.51245819337058
F         1.63235601986566    1.08899532967423    0.53827812299505
F         2.09729316831226    2.04163081086433   -2.81525820623205
F         3.43025130408175    1.12538545590124   -1.37110237823117
F         3.01838227382470    3.39371536668882    0.29709956076540
F         1.92177973388782    4.29855498794936   -1.31641634197959
F         3.97249560411988    3.72838600970274   -1.59840924617034
C         0.40405937585225   -1.79302313445073    1.24783755963704
C         1.75674048087769   -1.78527235700999    0.98506445033010
H         2.16279199730339   -1.32016694352651    0.10394472158124
C         2.60464440783851   -2.40840257034446    1.88692830570516
H         3.66616556701154   -2.41613140837860    1.69868281479692
C         2.09157107986746   -3.01401430295130    3.02256194951487
H         2.76016477344294   -3.47563360508449    3.73157021458442
C         0.72386805118823   -3.05424185950399    3.23814585102753
H         0.33095908418563   -3.56205834027399    4.10436050968109
C        -0.14255917977641   -2.45293858751348    2.33356105823540
C        -1.65341074739746   -2.52405716944372    2.45196582928159
C        -2.08859706176103   -3.98226051390000    2.22124170716263
H        -3.17014617391807   -4.04612922645089    2.30255096964674
H        -1.63084954363518   -4.64385153406862    2.95081843917325
H        -1.79801532325730   -4.29678893952362    1.22111772700350
C        -2.09547440893292   -2.04135955737359    3.84059869062201
H        -1.60063081240523   -1.10127374989040    4.07057412181821
H        -1.84697191863503   -2.77236894705071    4.60328713452142
H        -3.17094494650884   -1.88720841408367    3.82951026968167
C         0.46080425199484    0.19000055128637   -1.32605748100852
C         1.17612356287822    1.40432229168788   -0.70010174019176
C         2.38609630407737    1.96479534420126   -1.50717521745382
C         2.83018303457851    3.37496656152703   -1.02163470721703
I         1.09169939703776    0.30534327009534    3.58189725266270
O        -0.64071624185404    0.59399888370969    2.49028378024161
F         3.00057242317562    1.49662216031906    5.69478239003247
F         2.72642664424365   -0.64755047565166    5.85017930725077
F         4.42725508808250   -1.23513147554744    4.07536631082280
F         4.26959446206878    0.64706903303560    3.03385366130757
F         5.43337718309189    0.42352251720886    6.34149811548684
F         5.62794122403044    1.96203515522672    4.82743654429672
F         6.93056727339122   -0.07911783777177    3.20838355375878
F         6.96597208507457   -1.27189363801627    4.99960784590961
F         7.91547166572184    0.65565716140024    4.97161946302741
C         1.14266739795046    2.38959707409419    3.25388053492980
C         2.25566209791090    3.19109597757505    3.35222227013059
H         3.21657797836287    2.80671576943225    3.64509625024944
C         2.11529452626420    4.53649398361401    3.04454382307772
H         2.97574675189145    5.18256492507513    3.11258994681378
C         0.89101355735183    5.03927592500975    2.63991746372251
H         0.79444988415940    6.08550406673671    2.39412713728736
C        -0.21314488548325    4.20819719418425    2.53445799826779
H        -1.16109076788613    4.60246320462770    2.20576311988603
C        -0.09254022470315    2.86310552843531    2.83957739546643
C        -1.21952381238396    1.84513920741807    2.77582719944290
C        -1.90175449570235    1.81891994860965    4.15480454790753
H        -2.71368760267474    1.09691186073040    4.14201113594810
H        -2.29774915833363    2.80144555408559    4.39746633858795
H        -1.18292842049689    1.52835091722595    4.92120653892328
C        -2.25470609837945    2.14399964465720    1.69094146170552
H        -1.77261242568425    2.37130398688342    0.74589144787008
H        -2.88439347223048    2.97778902019253    1.98652529508002
H        -2.87295493783947    1.25907000051044    1.56007062668336
C         2.94055678933606    0.35744815521735    4.96242429141072
C         4.28880392680998    0.09057297152613    4.26876490057473
C         5.54271536385499    0.63221218569212    5.01950968613238
C         6.86608921862926   -0.03124316571464    4.53544278513390
68
 -166.68396441290528
I        -1.97257994486039   -0.72805694320445    0.02924946831065
O        -3.27061462850042   -1.64829660240710    1.28021371479669
F         1.11110404394095   -0.31337566182285   -1.22362097272038
F        -0.58961879852090    0.10094110429003   -2.50122174148532
F        -1.33872334140708    2.19307099735035   -1.14620004434879
F         0.01808720845012    1.81884084825536    0.48901610025983
F         1.18041266517765    2.20138486667601   -2.79919981566719
F         2.13757825297790    2.41547661486151   -0.86974150054462
F         0.14241527743005    4.47277642695379   -0.33135141922019
F        -0.35347297704040    4.33575972445046   -2.41934902688148
F         1.64822375486339    4.83259671423521   -1.82020687412088
C        -0.63891832952627   -1.51300497602825    1.46448865181547
C         0.66832163269322   -1.13341059697498    1.67547432957143
H         1.13829455928570   -0.36531394363010    1.08820750096658
C         1.38015222437193   -1.76454228371940    2.68424731417649
H         2.40494452876076   -1.48012313921716    2.86363442783043
C         0.78257563295029   -2.74702127957065    3.45515596713214
H         1.34652377189410   -3.23752221353120    4.23363466845983
C        -0.54042335125592   -3.09822551386411    3.24271453453574
H        -1.00495339497045   -3.85457020143863    3.85520812347149
C        -1.26836547538851   -2.47072999083841    2.24475556618041
C        -2.72197131110578   -2.76934130608302    1.91928137294313
C        -2.76062505117995   -3.97923883518199    0.97436916754089
H        -3.78999530248967   -4.18557980336302    0.69329345390251
H        -2.33055948461867   -4.85597440301988    1.45140246731452
H        -2.19427153508736   -3.74762873048505    0.07245360381157
C        -3.56220480475683   -3.01205382744449    3.17521191571125
H        -3.42611729391189   -2.19535534222180    3.87967693479829
H        -3.29581176205508   -3.95191014229406    3.64833432610483
H        -4.61005959840679   -3.04319921570677    2.88858797823270
C        -0.14761274836774    0.19428292136970   -1.21190570057732
C        -0.11802253429667    1.68823069183471   -0.85056371361591
C         0.97308187468095    2.57236543587616   -1.52506731223461
C         0.59395299368640    4.08277833464344   -1.52001620059264
I        -4.90666588375577    0.54588877940436    1.35067450745678
O        -4.55206810208312   -0.31389008734301   -0.48656111551861
F        -5.79520244362753    3.10755268876221    3.12963795015880
F        -6.45353169381602    1.16158903493541    3.82284806264818
F        -4.03610936657914    0.41316130694188    4.53240287704298
F        -3.08594907351726    2.08485487360596    3.55764883600109
F        -5.53158660046445    2.56379964602673    6.02713058878424
F        -3.98010839951333    3.84220708986444    5.22509549201338
F        -2.09798608955157    1.83580135284369    6.14039880724304
F        -3.75686847400254    0.93475277758302    7.17247615343343
F        -3.20232256368053    2.96670457510273    7.59568285429473
C        -4.36899261847566    2.23993826210736    0.21560731614627
C        -3.95460700562453    3.45024862348231    0.72163880650619
H        -3.88562472911224    3.63436635487099    1.77935110182295
C        -3.60772227772927    4.44375646990952   -0.18198587978005
H        -3.27177303506563    5.39854958147406    0.19027049708862
C        -3.68389633894993    4.21037146179695   -1.54420263505947
H        -3.41163808153342    4.98911219753152   -2.23908371203478
C        -4.08683774882352    2.97569308832609   -2.02659133020010
H        -4.12419305464477    2.79626011153993   -3.08850140533165
C        -4.42150646938741    1.96520479312671   -1.14030060035023
C        -4.86405427459452    0.56612101312578   -1.53669358613321
C        -6.38483059553791    0.59001717583234   -1.75307376412064
H        -6.73035636817656   -0.40792695282135   -2.00974740625642
H        -6.64739588414771    1.28152056116130   -2.54892618686801
H        -6.87720204541123    0.90099240709461   -0.83178047895075
C        -4.13252755778901    0.05864940918658   -2.77908705101747
H        -3.06095327292530    0.20178154976008   -2.66250762665565
H        -4.47467862741766    0.57403909127792   -3.67081566140810
H        -4.32932052869809   -1.00433562337145   -2.88697124461562
C        -5.40631443429260    1.81708518255263    3.25967011278177
C        -4.20759984225216    1.71457677515441    4.21948669155328
C        -4.28795817084219    2.56559887746577    5.52191993070083
C        -3.31406725281503    2.06331925152233    6.62863967381190
68
 -166.68394030059250
I        -2.55194198622202   -0.30717507136770   -0.10816757844951
O        -3.91191857716297   -1.33607088782464    0.98531969950664
F         0.60667805757084    0.14312746617384   -1.07772455449997
F        -0.97293821844949    0.55348019336285   -2.50505390485783
F        -1.82171583187820    2.65726862988770   -1.26968571865369
F        -0.67539449890656    2.28710983917069    0.51882816928106
F         0.86100439161402    2.65782967379744   -2.61605018767745
F         1.60462738608363    2.83620251340673   -0.59068849276834
F        -0.38564266849012    4.92150944029791   -0.23761271823889
F        -0.68493290373641    4.81612305272261   -2.36398947477299
F         1.25977740313526    5.26952068475892   -1.57371295198301
C        -1.31576075166486   -1.10348414984358    1.40456709227868
C        -0.06436152612165   -0.65629331599324    1.76539970852641
H         0.41732050936060    0.15911661775675    1.25618113122198
C         0.57289837617040   -1.28261194019599    2.82585660296303
H         1.55300638779671   -0.94646338196963    3.12508933848925
C        -0.04353962373610   -2.32391763606374    3.49835260058193
H         0.46235348088890   -2.80651566083983    4.32035947107278
C        -1.31284418884444   -2.74310469757743    3.13410421442465
H        -1.79282332126537   -3.54487284066095    3.67223326645182
C        -1.96709223971481   -2.12159573381835    2.08323506163723
C        -3.36211084231062   -2.47380631899361    1.59443461247882
C        -3.23562810972583   -3.60857740134307    0.56685917411322
H        -4.21937987158416   -3.85383580491237    0.17528620650474
H        -2.79398449304299   -4.49197022540693    1.02061149873188
H        -2.60605011530361   -3.27803679417613   -0.25931949526888
C        -4.30231878024461   -2.85971784655982    2.73775006523208
H        -4.28817142625974   -2.09304118539365    3.50807991988032
H        -4.02123635570094   -3.81628388145684    3.16681746996208
H        -5.31295783326835   -2.93079799764091    2.34486756619992
C        -0.64663248133474    0.65238061429169   -1.18263108088694
C        -0.64990421446910    2.14770606277345   -0.82710982329040
C         0.52167199003518    3.01957458485223   -1.36861192921566
C         0.16936489640270    4.53611945286329   -1.38335438110586
I        -5.44021880327943    0.92279198702389    1.29841130946161
O        -5.12453003218297    0.22358428126582   -0.61022151735959
F        -6.16444841002119    3.35126152349289    3.33748474799137
F        -6.96708696403880    1.39525040923852    3.81717825873533
F        -4.60324705027695    0.40181665609684    4.42943028255172
F        -3.54203366329926    2.11538074993155    3.66372210079332
F        -5.97740241296034    2.43367773597410    6.17175630349854
F        -4.35303808680029    3.71407882253989    5.53338805741475
F        -2.58646390453063    1.51888946691891    6.19713056286808
F        -4.29603695592032    0.57893384208572    7.10390307329271
F        -3.64624276141907    2.51108812894735    7.78108926669884
C        -4.81257103542555    2.68586785149884    0.32706374051631
C        -4.33251571599158    3.81837413520725    0.94334142030217
H        -4.24256826792954    3.89121924685314    2.01309699586678
C        -3.94637189989764    4.87856559562404    0.13651159333312
H        -3.55529320658710    5.77288648990288    0.59474899330243
C        -4.05557972283683    4.78701879685542   -1.24042569120845
H        -3.75928834009831    5.61862571890682   -1.86018680738112
C        -4.52100515706066    3.62581317652559   -1.83579524429333
H        -4.57973611865783    3.55536804061938   -2.90941967965584
C        -4.88779461049337    2.54672614779846   -1.04844499881006
C        -5.38511431642053    1.21063948323171   -1.57562484734974
C        -6.89995071116673    1.31988018535037   -1.80585710299722
H        -7.28324429439258    0.36624985551675   -2.15892590817963
H        -7.12221426568392    2.09334309704494   -2.53588912292941
H        -7.39208221601272    1.56401795380748   -0.86453501508852
C        -4.65401406745308    0.78698211008809   -2.84998967829087
H        -3.57859654465650    0.86314685521046   -2.70231851717453
H        -4.95068315682705    1.40097489422198   -3.69417160042219
H        -4.90059635555952   -0.24975609326998   -3.06115887721990
C        -5.87057233424891    2.02945874472451    3.32863315636044
C        -4.69071133518549    1.74015720110752    4.27397932781201
C        -4.73222271695392    2.42978511894992    5.67058854256262
C        -3.79452513680022    1.74366834179475    6.70776819989110
68
 -166.68391069468848
I        -1.48352435180770   -1.17645374368428    0.38833325356739
O        -2.75472483465095   -2.14331278956763    1.63825267677470
F         1.16572434668514   -0.83132833773109   -1.38046922116165
F        -0.61796322205540    0.21693035394493   -2.03359547585410
F        -0.38122987893669    2.12516589236349   -0.35409477867471
F         0.90024940886546    1.04367570708164    0.99615498451137
F         1.79185024804260    1.78830164855448   -2.32345766760528
F         2.96034284799028    1.10034428635688   -0.63074542530102
F         2.12661826935289    3.43476044841225    0.76504560964065
F         1.21965920757531    4.12181133336351   -1.05969455917367
F         3.32690411170442    3.71552176765546   -0.99426941542289
C        -0.08321059442846   -1.91374464802118    1.75818007256562
C         1.28375176987285   -1.76338784036564    1.67106131634276
H         1.75264851249828   -1.30569770630507    0.81758460194430
C         2.06388694211213   -2.23163369356368    2.71624142062679
H         3.13569632240293   -2.12585206040208    2.66728470353352
C         1.47024136053864   -2.83031608260643    3.81571166577543
H         2.08287072399006   -3.17335577870565    4.63412768501036
C         0.09829135671527   -3.01501115346402    3.85762138614878
H        -0.35052819677847   -3.51718392290890    4.69965705897634
C        -0.69791353777507   -2.56801432714933    2.81032704799208
C        -2.19538570649574   -2.80185955853906    2.74256284847457
C        -2.44562988567589   -4.31144527570700    2.57974706131193
H        -3.51606778078420   -4.48879605035044    2.52587537034904
H        -2.02814755657729   -4.86675542348140    3.41437540686842
H        -1.99112830986457   -4.65974792008971    1.65511272518254
C        -2.86449938177661   -2.27848954808661    4.02113522076845
H        -2.52331943256187   -1.26575714357129    4.21811813526241
H        -2.62248579859654   -2.90798358438373    4.87138249486262
H        -3.94098450382701   -2.27166350652545    3.87524941139369
C         0.11183752043459   -0.10272578369191   -0.93390518552094
C         0.61596542230822    1.21962935178240   -0.31897248670120
C         1.88557859954912    1.83017219941087   -0.98575623497368
C         2.14103181058949    3.30516649684213   -0.56072017443026
I         0.03453723810118    0.39279157382239    3.99496938513792
O        -1.53889276831610    0.40949431975098    2.65359034024032
F         1.49236947104851    1.93623497547414    6.24236605885032
F         1.39780559269008   -0.20782144193009    6.54381926188573
F         3.37608833963926   -0.74332141024131    5.05676167123065
F         3.21142480405202    1.05158941809247    3.87237778391117
F         3.89184243258449    1.12890985537974    7.31872302319765
F         4.17114567716312    2.59205900849771    5.74430843770335
F         5.87927527301703    0.62659764124888    4.46971318316148
F         5.74103106627361   -0.49366762522294    6.30217975656618
F         6.51641027328183    1.50987460804156    6.32256189597292
C        -0.07620355258560    2.44283395744541    3.49946460847653
C         0.92416191575360    3.36879017121738    3.68084219182146
H         1.86491260250777    3.11676319132093    4.13744662176367
C         0.69685866730076    4.66404322602534    3.23877671545231
H         1.46870747118392    5.40562171765910    3.36834833450235
C        -0.49784566163220    4.99605352821404    2.62414944057951
H        -0.66096304195515    6.00400923894659    2.27525701366100
C        -1.48545341710473    4.04136967686124    2.43980267622863
H        -2.40851740615529    4.30160771932641    1.94766103289284
C        -1.27758585334256    2.74426725750002    2.87694937748593
C        -2.27551777945309    1.60531808843524    2.74616260822421
C        -3.14782375145934    1.60113158272086    4.01368960291421
H        -3.86969716842998    0.79131143522361    3.95147431718401
H        -3.67485895481737    2.54649545339603    4.11077153372980
H        -2.52446643591122    1.45138265644367    4.89539893401596
C        -3.16426039281977    1.70895139301868    1.50647911937255
H        -2.57206428960599    1.90812478485540    0.61941845710687
H        -3.90250171578586    2.49494870299986    1.63343683770266
H        -3.67476865717552    0.75786533114111    1.37521707904772
C         1.64469378691334    0.74700313534690    5.61024227737806
C         3.09775555413484    0.57199160469683    5.13411453937758
C         4.17569422115541    1.27316943277972    6.01420566628090
C         5.60847252073847    0.71541986934064    5.76819546856169
68
 -166.68389125260316
I        -2.05586965420470   -0.82294915953949    2.08855816353445
O        -3.06806225596088   -2.05824678815130    3.39990869982520
F        -0.23804671164296   -0.71521170828009   -0.39893515791791
F        -1.73049587935481    0.85446527806494   -0.31794137515645
F        -0.38916612410817    2.37711156081266    1.19466981226437
F         0.77919670725917    0.78943560190733    2.06880932188328
F         0.93383726812714    1.56023670161546   -1.35549156953382
F         2.26974543761805    0.47207947061616   -0.04064464404197
F         2.44957839490040    2.92641379377398    1.49892647191065
F         1.41672026991628    3.87090208145575   -0.13597329794575
F         3.28756565904206    2.87214732276403   -0.47931438870566
C        -0.74049398735332   -2.46961926196321    2.21554547943085
C         0.59340173761624   -2.46074463958515    1.88174416644850
H         1.07928055685433   -1.58961401626171    1.47925494731960
C         1.32247551790410   -3.62199031674550    2.09322215616358
H         2.37086380200755   -3.63611986765743    1.84198227255475
C         0.71646882859440   -4.74155067548976    2.63593153868284
H         1.29467305246697   -5.63650051322263    2.80647528849057
C        -0.62696811523201   -4.72171748037995    2.97628121639908
H        -1.09050819901644   -5.59252413003555    3.41090505389371
C        -1.37092941239080   -3.57247066329279    2.77043423264443
C        -2.84810036696917   -3.41399261558163    3.09156947782984
C        -3.64399083586581   -3.81388383436893    1.83694598875736
H        -4.70676134958235   -3.70037081633954    2.03301935475724
H        -3.43469809080241   -4.84668416828544    1.57144999657177
H        -3.36924963504745   -3.17134268030662    1.00018680236042
C        -3.30704158786147   -4.25027392871635    4.28624441484978
H        -2.63201235879400   -4.12895705362582    5.12705524950064
H        -3.36301148634508   -5.30021878892460    4.01507464438616
H        -4.29463062230427   -3.90508364743400    4.58259875162329
C        -0.81049548786619    0.19207041826341    0.42985225887138
C         0.23310189883884    1.21875355486660    0.90542939987954
C         1.39509928504328    1.49405923951422   -0.09628542145041
C         2.15262040580492    2.81987572452487    0.20764958359803
I        -3.81288542565459   -1.15219494049008    5.90988970210867
O        -5.52356035262258   -1.12062305719630    4.82239078983433
F        -1.41200010682603    0.12447986544297    7.60761632479254
F        -2.00405897792412   -1.90599485015238    8.08883099380526
F        -0.76831284578511   -2.97027625582645    6.12864151603783
F        -0.66645062534935   -1.16784842955800    4.95546257806953
F         0.87676481727519   -1.51325177291467    8.09707327735955
F         1.10233698324188   -0.03138838628564    6.52950912174964
F         1.82607160426155   -2.14797947609939    4.77145005184807
F         1.81458078072194   -3.47115398251170    6.46665507147437
F         3.12401750474039   -1.76968682705105    6.44047942995617
C        -3.38356304263374    0.49718188180297    4.69337607844665
C        -2.24523369371911    1.27128777532062    4.75578800127364
H        -1.49974627650724    1.12806000689491    5.51829735236286
C        -2.07487818951627    2.26740776192888    3.80726220841749
H        -1.19148273889425    2.88471187450360    3.83964456038667
C        -3.03190538691133    2.46685608438894    2.82548915939868
H        -2.88252407796283    3.23066645109467    2.07909577786374
C        -4.19106543414081    1.70870204097085    2.81282232573864
H        -4.94754957528662    1.89606695268210    2.06770076375926
C        -4.38602735627784    0.71654655789907    3.76587388438653
C        -5.65887613352206   -0.10275744545623    3.86807064286353
C        -6.79863800154382    0.82993060830288    4.31433143714490
H        -7.71771190581313    0.25572634593943    4.38999919236023
H        -6.93572184917321    1.64216740492658    3.60662441958126
H        -6.56863600535225    1.24380164518826    5.29354803872213
C        -5.98209669793703   -0.74407036494210    2.51158458324396
H        -5.09204418321851   -1.23031533099043    2.12066022012452
H        -6.32397759868280    0.00107504229067    1.80056091161290
H        -6.76183437126987   -1.48686244498499    2.65448612383223
C        -1.78079878382939   -1.05747828405852    7.05279321241199
C        -0.61237819080236   -1.63581347221370    6.22842242509285
C         0.81519871627594   -1.32501990130529    6.77017993964099
C         1.91458513364793   -2.19859022367325    6.09987540375237
68
 -166.68387350635459
I        -1.62889920762410   -1.23520276515026   -1.09895993059817
O        -3.15355370554602   -1.56952452617519    0.18348025776226
F         1.62256843192125   -1.31155536499572   -1.95294028809535
F         0.13971145273715   -1.29398222022551   -3.53257483564942
F        -0.63593313016335    1.12012553153580   -3.06958705204528
F         0.36530801779663    1.26790695035281   -1.16488128600841
F         2.13207682245005    0.59798894507835   -4.12141541838557
F         2.73845433913550    1.37484183534392   -2.19388768005750
F         0.81604780525655    3.52336919831038   -2.69635095656730
F         0.73328013539048    2.76712485794370   -4.70771061938297
F         2.60808497080291    3.40295852861632   -3.87369600118796
C        -0.57006640175043   -1.41460951846585    0.71904708461721
C         0.73056240421430   -1.03297218313290    0.96498100433877
H         1.34372975336364   -0.58000046188796    0.20745467164555
C         1.24766659278122   -1.23913448495038    2.23483615684349
H         2.26389491375711   -0.94428030535673    2.44368722542859
C         0.46941067158749   -1.81625041691717    3.22352757237393
H         0.88175878496873   -1.97917336655779    4.20742266550662
C        -0.84101496839120   -2.18004892951831    2.96118071713882
H        -1.44528294023155   -2.62169767013773    3.73765491235328
C        -1.37599930927459   -1.97210046091528    1.69993689801289
C        -2.79500952196414   -2.33758895469800    1.29912504635596
C        -2.82242562845873   -3.82863337703224    0.93319384891429
H        -3.82557807083750   -4.10379128795883    0.61813435762699
H        -2.52544070184233   -4.44182448718987    1.77986397600422
H        -2.13772917335752   -4.00523266179249    0.10382310693608
C        -3.80956380862319   -2.00993980258967    2.39762890160451
H        -3.68865733760727   -0.97915606919937    2.72136822097120
H        -3.69583030854184   -2.67605540518974    3.24695055222660
H        -4.80983409997877   -2.12315507590370    1.98808979150620
C         0.40503973131452   -0.80906740915609   -2.28313647920390
C         0.47016772082511    0.72323912130010   -2.39933830220550
C         1.72621826448772    1.34295209170527   -3.08003322053366
C         1.46357474476713    2.78871803423927   -3.59558574746369
I        -4.63448915387902    0.43437498181650   -0.99152807111809
O        -4.08373638119826   -1.15829748697010   -2.17378221062764
F        -5.55023757742771    3.52645476792619   -0.61791905185451
F        -6.35709354935710    2.09705629681759    0.79671349583657
F        -4.09990168415920    1.75033597886032    2.03369457356591
F        -2.92591807855411    2.66833719939552    0.47635547913106
F        -5.45749787995111    4.40601791199882    2.18378460534940
F        -3.80205871273585    5.07300895909592    0.95694618667125
F        -2.08203107220457    3.70994946815763    2.86083819467608
F        -3.83330158032816    3.51021350565971    4.09377166885939
F        -3.16114053345393    5.45865888944457    3.48708646195186
C        -3.80048348285544    1.44254762915899   -2.64693068552167
C        -3.40208567103131    2.75902039063766   -2.67451844371131
H        -3.50167474679807    3.40596576891898   -1.82107709422979
C        -2.84539222816784    3.24274532306205   -3.84906764643029
H        -2.51906109129612    4.26960968944941   -3.89141302101055
C        -2.70225981827594    2.41621689534727   -4.94976725814235
H        -2.26304346657478    2.80050683347411   -5.85674291316647
C        -3.10332763076069    1.09150748278692   -4.89223815637643
H        -2.97768720848026    0.45100440638080   -5.74984787827966
C        -3.65272085283021    0.58634122602604   -3.72521222044626
C        -4.14300676110106   -0.84043312829485   -3.54041173974830
C        -5.60033519141458   -0.90751628792912   -4.02288663302694
H        -5.97817697090406   -1.91868808956825   -3.89702119647294
H        -5.67106229659554   -0.62116447743080   -5.06865886493930
H        -6.21133503796743   -0.23216367549821   -3.42428726960081
C        -3.26888050241703   -1.85590089640136   -4.27618597950921
H        -2.22199850235623   -1.68551037412470   -4.03803347393191
H        -3.41416619003415   -1.78972601558874   -5.34965670676496
H        -3.54227983382550   -2.85312299876046   -3.94288362361744
C        -5.23852346642558    2.42153376976881    0.10063150594776
C        -4.12009656895406    2.73545374731116    1.11295693634072
C        -4.19667409775689    4.11964701668289    1.82192901217763
C        -3.29727043188181    4.19812745405509    3.09127777558598
68
 -166.68387291323404
I        -1.83652006681237    0.52062064765097    1.84188252364998
O        -2.96443737820434   -0.07745004433267    3.46613476101512
F        -0.00834148824460   -0.40069428609078   -0.48021768450862
F        -1.31681372602705    1.25198975454375   -0.98251125271492
F         0.15059431419799    3.03930109773363    0.04615436893671
F         1.13400184382021    1.70209171669879    1.42524387784915
F         1.40945918849330    1.37626272338371   -2.06461882635926
F         2.59667735280264    0.58010132713606   -0.43555541719604
F         3.05473981327638    3.34538974115011    0.32989028916609
F         2.15579647155664    3.87233371406833   -1.55340597431942
F         3.89878012559011    2.61603810563364   -1.50645168984355
C        -0.72936039181495   -1.13821117505865    2.53621560885745
C         0.59057458323175   -1.40184032241768    2.25326528981713
H         1.17800126006200   -0.77160966187565    1.60946605077280
C         1.17007501756794   -2.51516902273239    2.84436752204644
H         2.20571783547750   -2.73727564364650    2.64193523743341
C         0.43441433824941   -3.32230515923170    3.69478784317955
H         0.89802509955759   -4.18324375857877    4.15144041627186
C        -0.88955550982010   -3.02633597999537    3.97750032109975
H        -1.45590158577561   -3.64824754916448    4.65166006872179
C        -1.48315875188398   -1.91614973273984    3.40063212326339
C        -2.91956890342809   -1.47512818039527    3.62961157088158
C        -3.79660166240785   -2.16504655063317    2.57166252512869
H        -4.83208965901750   -1.86667437917052    2.71114665477884
H        -3.71801456626342   -3.24521202542748    2.66065221591225
H        -3.47541988842886   -1.86783479347978    1.57283888751682
C        -3.43368435592822   -1.79553922595302    5.03312396124781
H        -2.71499054422359   -1.48129252818320    5.78386767115745
H        -3.62808930948033   -2.85847466715058    5.13631413201596
H        -4.35944507539147   -1.24611664812942    5.18724389836678
C        -0.48864040766753    0.77880284089389   -0.01613248916660
C         0.65415560098283    1.79475213875507    0.16238018559865
C         1.85107127682901    1.63136696071215   -0.82229468471884
C         2.75893547655176    2.89462181199978   -0.88568055714226
I        -3.45167038968372    1.64635038790475    5.59775426005416
O        -5.21455956852355    1.44981908495210    4.61611354832910
F        -0.87869075307863    3.20335819570184    6.69245523953503
F        -1.56283967351053    1.49401021889766    7.83737570626839
F        -0.53806245986676   -0.24789438135832    6.27568058433729
F        -0.37172853112843    1.07354111240580    4.58572978955722
F         1.31964325198260    1.61878060832257    7.62072879646146
F         1.54171114502372    2.51227456358557    5.65600451471358
F         2.05505670870829   -0.07903795119680    4.62991016370347
F         2.04345458796139   -0.82059871633444    6.64796645410659
F         3.45210014086816    0.69429956093291    6.06524544390222
C        -2.97617520786126    2.74592295162227    3.87952363595445
C        -1.78603250519938    3.39747087107882    3.64013583523432
H        -1.01673889688845    3.47363107015589    4.38851032342151
C        -1.59507814917071    3.97831810995089    2.39590865801272
H        -0.67154957538289    4.49418422599085    2.18773616387988
C        -2.57996441346174    3.88824912780517    1.42612272318001
H        -2.41148479329433    4.31369087123887    0.45009010092934
C        -3.79206001716550    3.28013185303932    1.71210610319075
H        -4.56980046428104    3.25563738178626    0.96589618008138
C        -4.01044473786683    2.71432607088597    2.96155841639258
C        -5.34313191350025    2.13604046926598    3.40103495136773
C        -6.31268028477578    3.31491506684514    3.60442526050581
H        -7.27972408142877    2.93257118669542    3.91963268898459
H        -6.42785296886440    3.88503897192001    2.68668397360220
H        -5.92948715524095    3.96946278982312    4.38505465954581
C        -5.88362336542526    1.15810750076556    2.34961550621665
H        -5.10021412819173    0.45738400856394    2.07308204954561
H        -6.22109445703837    1.68739286450407    1.46364502146556
H        -6.71910110164058    0.61073670550281    2.77790872405098
C        -1.35369139963120    1.93853875380885    6.57217398404705
C        -0.27905343320727    1.03075718537064    5.93941528553653
C         1.19423343539219    1.38368375987925    6.30551331584465
C         2.20475099808254    0.27028065800076    5.90580272081205
68
 -166.68383749820555
I        -1.25832722678115    0.57512977794128    1.22796054072878
O        -2.73842659203247   -0.29718686466305    2.36566114079019
F         1.39406400637939    0.26442892503139   -0.60434252001812
F        -0.06945775650436    1.72892618699199   -1.24737238069900
F         0.45577615859093    3.36434855498182    0.74989129434630
F         1.67440089643038    1.91782450911672    1.78481748531769
F         2.42079572287274    2.87395425612298   -1.50401452854183
F         3.60180876065372    1.99484557670727    0.08192341239068
F         3.00561244139985    4.38043373801312    1.61362931087049
F         2.19831635681666    5.19538311137253   -0.20689790741842
F         4.24627021745735    4.55104640747926   -0.13228663032702
C        -0.27261736325762   -1.15986441282461    1.90853416701932
C         1.08955881233026   -1.34852769358925    1.94709405408787
H         1.77973622394071   -0.59618574573526    1.60701744167600
C         1.56063099112316   -2.54857966336374    2.45908859842066
H         2.62454535139058   -2.71740940459923    2.50953970312645
C         0.67643034606149   -3.51490502820360    2.90691174171070
H         1.05177529565999   -4.44611570570059    3.30109181158267
C        -0.69019452351372   -3.28882687529885    2.87780706515263
H        -1.36982603349034   -4.03792391294414    3.24947593356563
C        -1.17952487137603   -2.08800202040988    2.39080283480693
C        -2.64812743507545   -1.69948146645847    2.33535819914898
C        -3.23698563120296   -2.22577954282238    1.01783109110900
H        -4.28324801321605   -1.94014947648897    0.94856681682290
H        -3.15167292489590   -3.30769753169021    0.96565515153965
H        -2.70085054875455   -1.78359814324743    0.17835454087612
C        -3.42722242343626   -2.22299555333300    3.54196659118655
H        -2.89917264090621   -1.97566782564653    4.45992390329909
H        -3.56754268722066   -3.29736835587610    3.47967037075206
H        -4.39977145638118   -1.73935572020286    3.56234003304845
C         0.53548431114485    1.20766616175395   -0.14935801620905
C         1.30960044665567    2.33807907617535    0.55096384519038
C         2.59215942746753    2.84807029609032   -0.17280936569327
C         3.01727120218054    4.27371123039229    0.28764914272789
I        -1.98901638082293    0.93019875812082    4.60010183987748
O        -2.53436439017860    2.14268532101218    3.07189651945042
F        -1.26347308286159    0.45492471814012    7.83632764501868
F        -2.17722018403621   -1.16976548617017    6.73051334585715
F        -0.08305756591444   -1.58302542863676    5.23977176783350
F         0.93067767228459    0.20735349169440    5.88877685249629
F        -0.08575209991583   -2.26460307731658    8.16544444930448
F         1.38519927463241   -0.68052718237081    8.28339145903523
F         2.66958774075275   -1.94570196385409    6.01075517352844
F         1.31349958915968   -3.58613493258917    6.31728113741052
F         2.64141520657125   -2.98111298518699    7.89287539744966
C        -1.44642574335307    2.81453917903601    5.38071616371995
C        -0.58340198263846    3.05874129919659    6.42612115842643
H        -0.10070696781376    2.26109369783504    6.96167132868172
C        -0.33482973728092    4.37714141078347    6.77680000965008
H         0.33864936371630    4.58780045030103    7.59249793574764
C        -0.94045961898150    5.41256077162210    6.08559645775288
H        -0.74570771864070    6.43538951147444    6.36937678485569
C        -1.78616473050799    5.14666537777162    5.02098774642762
H        -2.24262470760690    5.95820894976768    4.47691544234719
C        -2.03757786054708    3.83525411639438    4.65193002865105
C        -2.93602233703100    3.41647184287980    3.50047309322859
C        -4.38177279273802    3.36236441239116    4.01572349923898
H        -5.03945749636408    3.03747239651615    3.21373363952701
H        -4.70044677264930    4.33722100440054    4.37541376086758
H        -4.44574577640690    2.64132520724492    4.83052346395459
C        -2.80912204283190    4.34679966688355    2.29213230515701
H        -1.76360602007118    4.46926757053748    2.02095829321414
H        -3.25039819526045    5.31680058602470    2.49845854454718
H        -3.32762130237019    3.89262285989019    1.45189035977614
C        -1.28450708754392   -0.14188352852338    6.61748306803948
C         0.08568342680323   -0.76425327223444    6.30420651179559
C         0.79587683853911   -1.55243667026767    7.44481739581482
C         1.87734996812856   -2.53298188172605    6.90318501514347
68
 -166.68382880296249
I        -1.08198001013324   -0.96399879981856    0.13171836917061
O        -2.65664353060974   -1.72301763626428    1.16069168557143
F         1.79633856484908   -1.05148139289582   -1.26883756322498
F         0.33978739839897    0.33584749656272   -2.07981913419137
F         0.69119309760765    2.10839149330526   -0.28849557691176
F         1.51407875844844    0.75856723905632    1.17263320149724
F         3.05738631020090    1.40454089550437   -1.91957858559488
F         3.77684332748155    0.45453731330008   -0.10809520527786
F         3.16701184385209    2.87163265189726    1.27389291949423
F         2.73690298674601    3.76907590390739   -0.63247351953884
F         4.68642879892405    2.95762627227595   -0.24231599789879
C        -0.02341652891426   -1.99827806590175    1.61218222233912
C         1.34821982495586   -2.08886678330834    1.70826198450540
H         2.00011117551378   -1.68771907052540    0.95216456991423
C         1.88871059983730   -2.72911762541060    2.81199320016449
H         2.95966526020032   -2.81038371417318    2.90595342648045
C         1.05890475750511   -3.25896660603210    3.78675431809421
H         1.48734571723966   -3.73705282947097    4.65301307270706
C        -0.31730638002119   -3.20113801590361    3.64238536277552
H        -0.95482610770814   -3.65047869523594    4.38674126018813
C        -0.87652695588785   -2.57661463167160    2.53438275966768
C        -2.36866171324444   -2.54032871148325    2.26248606175327
C        -2.83454947265927   -3.97112090533983    1.93948469000399
H        -3.90093925845392   -3.95835116595194    1.73267158102485
H        -2.63444404926631   -4.64126034821105    2.77028293304827
H        -2.31562468496265   -4.33345708336929    1.05488505392317
C        -3.11228548956521   -1.99256637868277    3.48849946223557
H        -2.63259397668082   -1.07629717562441    3.82291696767154
H        -3.10809767258616   -2.71434765732516    4.29888408861399
H        -4.13910278089382   -1.77694923785372    3.20725001515675
C         0.83953879970087   -0.15571451809416   -0.91740454234091
C         1.48090044390185    1.02438573343854   -0.15807492477049
C         2.93431529626579    1.39152335123199   -0.58416226725500
C         3.38753667691450    2.77574813474706   -0.03660827791467
I         0.17546958023437    0.13720164413171    4.00555927705497
O        -1.16448723144856    0.50460376771861    2.47674861209921
F         1.53416687696265    1.28407507926850    6.53312047708816
F         1.02239500014432   -0.81849188163886    6.66481717580210
F         3.07933684475517   -1.63996730957303    5.43600824753067
F         3.42252858463383    0.21152318653243    4.38463134325314
F         3.54848812033739    0.01148399581324    7.88817519526888
F         4.35277244395584    1.44329116283706    6.47444982920352
F         5.83308186594948   -0.78541351291489    5.34657212704583
F         5.19461330123194   -1.90813836327781    7.06828077122484
F         6.32603237215923   -0.09970248207460    7.32288700096886
C         0.49419083765333    2.19435907127736    3.65258808767531
C         1.60738646191464    2.91137668045468    4.02395567470090
H         2.41853784374907    2.46775180500767    4.57393282900346
C         1.67209366839954    4.24650758235970    3.65277267986191
H         2.53801553456458    4.82692395531651    3.92825141031076
C         0.64604252612069    4.82243283811019    2.92405208536228
H         0.70917290271334    5.85988136582970    2.63406836100889
C        -0.45929709019131    4.07499673334331    2.54939176666047
H        -1.24901838317060    4.52543015461657    1.97007474746215
C        -0.54017777498258    2.74028416543928    2.90863448785290
C        -1.68974210952508    1.80788817226698    2.56259215627038
C        -2.72311994699579    1.89538918161187    3.69894823659430
H        -3.55795886454847    1.23578319979966    3.47818899434500
H        -3.08613798301080    2.91468976872451    3.80038918927511
H        -2.26877975837448    1.58643509989187    4.64048440621207
C        -2.35753573037507    2.13405567995629    1.22640188246247
H        -1.61618025152300    2.27198483152714    0.44600760081795
H        -2.96372062629433    3.03069968059795    1.31295055599923
H        -2.99581390783771    1.29698311296344    0.95371638773122
C         1.57220668640452    0.11597354898104    5.84634582070509
C         3.02832177223790   -0.30109765820743    5.57449687141191
C         4.06174639638084    0.14131486441353    6.65425360923500
C         5.38210053497923   -0.68208419771487    6.59292433333006
68
 -166.68379519656037
I        -1.09415391849832   -0.70912034058291    0.16060592974910
O        -2.62052972361029   -1.60729089072785    1.14843707526680
F         1.89224867032604   -0.45123968811953   -0.97788032774545
F         0.31468922100105    0.54315525795313   -2.08488690917324
F         0.15884739653462    2.54116063708055   -0.51040142020567
F         1.07336014794870    1.54694789592458    1.16627084070286
F         2.73840374254414    2.13596802603844   -1.87557015639070
F         3.46511203877984    1.52979787193362    0.07620378817819
F         2.33410933409005    3.91393207721365    1.13119178403194
F         1.88280941078609    4.51733360244234   -0.88268070931271
F         3.91512392634050    4.13342215077461   -0.30600699553393
C        -0.03511916221273   -1.37987113182816    1.83752414963888
C         1.31588412401194   -1.21801990194603    2.05492079163786
H         1.96483537731200   -0.78720756405983    1.31271948231676
C         1.84174458324646   -1.63731387112712    3.26681446287889
H         2.89642089624651   -1.51854048169783    3.45666727840085
C         1.01768387583813   -2.20278559968764    4.22621995062833
H         1.43134098497495   -2.51060017153857    5.17325931488046
C        -0.32899574411442   -2.39730913570053    3.96688079393856
H        -0.95534196102637   -2.86971338177081    4.70649729715991
C        -0.87056696190717   -1.99604328377770    2.75186071474778
C        -2.31695916231524   -2.23810327715105    2.36310634993644
C        -2.52666954668826   -3.75222346290873    2.18565049671616
H        -3.55906454772847   -3.93474024625975    1.90089747444135
H        -2.30424373264655   -4.28678613369955    3.10442771114702
H        -1.87980571412940   -4.11979896400152    1.39223786539689
C        -3.25049727765663   -1.68518036696541    3.44893891993190
H        -2.95481684330243   -0.66891611477831    3.69640285081838
H        -3.21032888789522   -2.29687932399573    4.34444142896445
H        -4.26675432085322   -1.67844817885048    3.06518697084051
C         0.76674190704329    0.29146877837115   -0.82981897671220
C         1.11515637280356    1.64946569905483   -0.18621464983775
C         2.50969061115724    2.23693647669684   -0.55758027157925
C         2.66037711655332    3.73044753628454   -0.14727284543282
I        -0.41455699529581    0.99362723313045    3.96508950843259
O        -1.62992588570243    0.97384682476129    2.29415904429624
F         0.46918195238504    2.61732442618122    6.43673381336896
F         0.27761377110480    0.48731267604240    6.78975602333419
F         2.56229404331952   -0.10955157260741    5.86593778031306
F         2.71848576851535    1.64023997566834    4.61493725976505
F         2.50854556353705    1.85610809312997    8.11500293633269
F         3.20334519781903    3.24636497336925    6.60470902863267
F         5.13909067408443    1.20197081807591    5.88651958163687
F         4.52723670427876    0.18458141993239    7.68162413971210
F         5.30979647706861    2.18256503478116    7.79131481530574
C        -0.37709168461699    3.02575861993556    3.39306999304791
C         0.56919763855091    3.95000559260082    3.76876285766419
H         1.37646564000644    3.70727003359432    4.43699712281271
C         0.46839836439617    5.23070733694301    3.24485523769317
H         1.20065984191089    5.97105308503475    3.52447497233523
C        -0.54857575219001    5.54937271750189    2.36200729369322
H        -0.61228718150042    6.54570208806928    1.95260177904677
C        -1.48177772186534    4.59577821941875    1.98643145567702
H        -2.26360733577219    4.84555353785592    1.28753791224420
C        -1.39888225972119    3.31338049057031    2.50134992327551
C        -2.35522684297569    2.17562299140585    2.18327020956499
C        -3.48926231370758    2.21574272709161    3.22249307264216
H        -4.18866510767284    1.40827197061679    3.02364181872371
H        -4.01255317762756    3.16683662500227    3.17175053932443
H        -3.08143738024244    2.09016417457013    4.22564959940026
C        -2.94321629552071    2.24264691532354    0.77375239131112
H        -2.16640251416229    2.41076118425450    0.03535475065345
H        -3.68269270396283    3.03504648592016    0.70814146456923
H        -3.42174661734468    1.28955673846273    0.56154817651359
C         0.76188725860923    1.40232928081524    5.91101485511167
C         2.28584293559361    1.20787666371841    5.82358722099642
C         3.11597851964689    1.94063032638886    6.92047223649083
C         4.55439449596613    1.36304758712139    7.06950717589068
68
 -166.68378654426132
I        -1.86062882240369   -1.80791857136826    0.59846751305590
O        -2.72725336959063   -2.77080950240781    2.15994910388496
F         0.50179818656135   -1.05059399089868   -1.46014971865960
F        -1.53901152114592   -0.86124143155686   -2.16826119458844
F        -1.98996723107319    1.34357525931849   -0.97394752283469
F        -0.44207023518534    1.08371632441286    0.49930977621351
F         0.21204817858711    1.41125523893929   -2.93813951039336
F         1.50886246116300    1.48962941140418   -1.20248259099664
F        -0.17057952505136    3.61784805577960   -0.22563966148586
F        -1.12778045124382    3.60349566784633   -2.14909447497485
F         0.98385133308285    3.96539742841467   -2.00324468785721
C        -0.26767434412548   -1.70738991006372    1.95287042615378
C         0.97286243398324   -1.16507991130227    1.69883720411314
H         1.25550031330964   -0.82382076521138    0.71818489089650
C         1.87407903883468   -1.07187458260925    2.74789255318463
H         2.85479438582825   -0.66172923574153    2.57065584897845
C         1.51270564302440   -1.49557111375595    4.01637313373836
H         2.20490661535965   -1.38388046781541    4.83571677979545
C         0.28091744331900   -2.09219731886290    4.23239631156823
H         0.02754717490035   -2.46313890373034    5.21262477420914
C        -0.62075480120400   -2.22791202154817    3.18486273472328
C        -1.93653518824302   -2.97498021409656    3.29940755017935
C        -1.61704108615004   -4.47750357119027    3.40605770172204
H        -2.54764109386149   -5.03288082400842    3.48375112766901
H        -0.99803028442825   -4.68270734937858    4.27468954821080
H        -1.09450245548720   -4.80385556648588    2.50943513215347
C        -2.72281083099237   -2.50073243777262    4.52807204929753
H        -2.74651329454643   -1.41481597272878    4.54320556770090
H        -2.26821337435016   -2.86428989105668    5.44409843622212
H        -3.73807861915431   -2.88121545740429    4.45932981789543
C        -0.73960491248943   -0.64564908845048   -1.09276500023964
C        -0.73918769079858    0.87031715971572   -0.80827763718478
C         0.25802966661074    1.73371568379351   -1.63632492911642
C        -0.02033905363030    3.25975464308525   -1.49933857297635
I        -0.85164923649404    1.05914498040519    3.50444327352952
O        -2.42887222578628    0.13519628110127    2.54349181668645
F         0.34301704098428    3.46911398495305    5.11543838832110
F         1.30282590813724    1.56116930049759    5.46691924638966
F         2.83756320403545    1.69833198672132    3.51593845561504
F         1.42947715577419    2.72210367844751    2.24629852435267
F         3.05074817694832    4.12326069935177    5.04824582705602
F         1.83268129610986    5.06808364295472    3.52327223834601
F         3.63977141747022    4.05600213324400    1.58123518866823
F         4.88938923782234    3.37533151336955    3.19654537538141
F         4.40797063175159    5.46084850528042    3.01293606903894
C        -1.86348322165778    2.72428648448177    2.69454156204613
C        -1.36476077873594    4.00282583923964    2.60400099245057
H        -0.39367804709145    4.26884278306135    2.97704035050833
C        -2.15402244285285    4.97257457994540    2.00480928697238
H        -1.77482841013430    5.97850982279715    1.92219398197407
C        -3.40734066724778    4.65038710539805    1.51446237611756
H        -4.01155523698929    5.40924608241206    1.04195814626077
C        -3.89522756657286    3.35891338236735    1.62847578690234
H        -4.87441079451314    3.11358938595847    1.25005700322744
C        -3.12031969473410    2.37811154790807    2.22580880115652
C        -3.57252746725941    0.94694793540949    2.46047519085361
C        -4.33335801262978    0.92458669767221    3.79747268280940
H        -4.70542062537118   -0.07875110004731    3.98549706194391
H        -5.16859330498400    1.61940580092829    3.77118792703622
H        -3.65890583423061    1.20978501892985    4.60534168429230
C        -4.45814380010104    0.40524380941790    1.33695182016964
H        -4.02009703854818    0.61775613785568    0.36617439887283
H        -5.45065311816845    0.84227977785908    1.39057790442477
H        -4.53653210803263   -0.67297278316381    1.45460626922175
C         0.78934967397435    2.35215161726405    4.49093382460475
C         1.93148993503570    2.69311066739655    3.50687461282914
C         2.66960014820588    4.04021134132654    3.76335274854989
C         3.92885687118359    4.23018167947816    2.86651678926673
68
 -166.68377053366962
I        -1.91477603009187   -0.67077886460853    1.76939561239857
O        -3.05608316043430   -1.94965285002909    2.92635267854996
F         0.53765720846722   -0.42408809673544   -0.09815495527665
F        -1.15797479465185    0.79356064221096   -0.68110133447883
F        -0.65295080023636    2.68569566792575    0.93233666039733
F         0.49338805832050    1.46778057795821    2.29391794773884
F         1.48715741443075    1.98352502411842   -1.03477147246341
F         2.56821678805690    1.34679325942269    0.73216640802961
F         1.78555497304035    3.89131581791212    1.89555853099172
F         1.11850568391786    4.43481705524743   -0.07726657262731
F         3.16732341998690    3.87640828942868    0.24944920177843
C        -0.44639876784632   -1.99868801402039    2.50455056797528
C         0.90646769911589   -1.75563679601481    2.54759582237839
H         1.33978338262223   -0.84903052828593    2.16376482621660
C         1.72087523370402   -2.72050833332599    3.12211950550793
H         2.78437770741642   -2.54924620826010    3.16902971411565
C         1.17363399835310   -3.87959780725630    3.64393424268158
H         1.81477559191201   -4.61989656097871    4.09693687373474
C        -0.19486606199736   -4.09492140207958    3.60221839825082
H        -0.61701629441504   -4.99276499362846    4.02381577773691
C        -1.02321958294433   -3.14457414929640    3.02979740477367
C        -2.53424276331873   -3.25700952235026    2.90872572092485
C        -2.84476486423791   -3.94206977342198    1.56623923964867
H        -3.92114616253664   -4.03515974568326    1.44957682612033
H        -2.39296201061467   -4.93001089821299    1.53538792095396
H        -2.45028104749534   -3.34705009947704    0.74243386341441
C        -3.18427435104579   -4.04095942097210    4.04926639459674
H        -2.82286498066454   -3.69868149642807    5.01296387464737
H        -2.98148871528944   -5.10241835992269    3.94319614125837
H        -4.25824033673307   -3.87696583152196    4.00440804195964
C        -0.41216612332126    0.41216871025139    0.38788557322496
C         0.23637190698656    1.67561075138565    0.98057764193999
C         1.56226949173832    2.12900120358205    0.29794593484981
C         1.91407741696118    3.61539154135006    0.60135614509507
I        -4.68659677110069   -0.95616027329572    4.93386483901824
O        -5.97235302173621   -1.37073422329939    3.42052414677213
F        -3.15498289085325    0.93905229731480    7.01846836585582
F        -3.53425645639238   -1.10930586711739    7.62358445037088
F        -1.60620415898293   -2.09899371523132    6.26930904943852
F        -1.42606762423483   -0.42216642594549    4.92961938159762
F        -0.91191997682952   -0.16143972566936    8.39797236025368
F        -0.41228353792303    1.15800309974089    6.75159398573869
F         1.10204728212983   -1.00899278914854    5.64467819815847
F         0.76074172075182   -2.06987187580658    7.48383451561402
F         1.76217342715014   -0.17051464138058    7.50880524995944
C        -4.18208677490569    0.61588151161664    3.64733308267306
C        -3.26429658958834    1.60901071383623    3.91222384790399
H        -2.77718337559468    1.69500121787679    4.86763807384682
C        -2.97959412887111    2.52458410933733    2.91173147562630
H        -2.26572544672307    3.31036427669795    3.09983360738677
C        -3.60632996601549    2.42885217466196    1.67984368177234
H        -3.36508024355788    3.13379931091195    0.90037904325922
C        -4.55857344812549    1.44935592174554    1.45238028828668
H        -5.06588590439662    1.40421880781918    0.50205030866074
C        -4.87056796963803    0.53425278298702    2.45044078123242
C        -5.95373954724805   -0.51838683589059    2.30731517319413
C        -7.31724436312180    0.18976302310784    2.22149739282138
H        -8.09851610497138   -0.55984059610277    2.13217216216009
H        -7.35605083489938    0.85654543723616    1.36522228206128
H        -7.49088974957921    0.76266766437455    3.12944823266599
C        -5.70275650635384   -1.35683904246377    1.04626636457418
H        -4.67329363060449   -1.70449973428928    1.04306873342390
H        -5.88469898988307   -0.77295953360929    0.14974110478989
H        -6.36989803974592   -2.21411253235769    1.05737896202813
C        -3.14235672716515   -0.34265474310253    6.57355517555331
C        -1.69990688107008   -0.75597384158509    6.21632713928584
C        -0.57695037101657   -0.13255368905264    7.09928247048063
C         0.78756603811155   -0.86207023362332    6.93107019907635
68
 -166.68377028549293
I        -2.11971312346779   -1.28910899398422   -0.50471901738716
O        -3.35732405651454   -2.30567365820118    0.72637324278266
F         0.91553601122348   -0.49936412665922   -1.68731028308902
F        -0.80618213300838   -0.14501260522375   -2.95336680127631
F        -1.74136580144748    1.77667557867159   -1.50462914436620
F        -0.43246235005217    1.39435792634238    0.16502850293547
F         0.83257995649252    2.10586990220307   -3.02946541911452
F         1.69453213716465    2.23345803055027   -1.04780847349107
F        -0.46763954400137    4.09793126807644   -0.44808984331789
F        -0.86354936093274    4.09106757513513   -2.56217063928445
F         1.06966700934480    4.67686935664191   -1.83160457381262
C        -0.76336755682277   -1.87683819152040    1.00456341380415
C         0.50629480552710   -1.38721482503851    1.21967266878765
H         0.93177011798008   -0.61564231785041    0.60469800278129
C         1.24541568725225   -1.91117576015485    2.26914089686938
H         2.24011024774324   -1.53602121748851    2.45109273669637
C         0.71389557466101   -2.90375796492102    3.07428984300719
H         1.29752030082865   -3.30861716709248    3.88670589956216
C        -0.56689312905725   -3.37899599226889    2.84682513106746
H        -0.97773150641972   -4.14999769513391    3.47912780999320
C        -1.32170129723723   -2.86044184000716    1.80677618887430
C        -2.72604172329242   -3.32093222121610    1.45620523701795
C        -2.61357074716447   -4.58689904728701    0.59427214840875
H        -3.60896368294931   -4.91868510735694    0.31070866730795
H        -2.10498538371125   -5.38085356866381    1.13468776601524
H        -2.05467242598093   -4.35355088208768   -0.31180590403326
C        -3.58648328433180   -3.56389866033411    2.69870876196285
H        -3.56206666705642   -2.69104855639205    3.34622067836495
H        -3.24518862115838   -4.43607271648265    3.24714057698813
H        -4.61354023751290   -3.72296878765646    2.38091490309840
C        -0.38535162559793   -0.11172442069085   -1.65354948060572
C        -0.49846703053639    1.34895111366432   -1.18530944875041
C         0.54817287904234    2.35997152525553   -1.74158879045996
C         0.06033282957278    3.83495340485494   -1.63929690066515
I        -5.34063527669760   -0.42098093363301    0.40079978858135
O        -4.68728078370163   -1.40281190529639   -1.28679720497502
F        -6.69840619573243    2.13361007423141    1.87198832093076
F        -7.07992812516843    0.18942598924240    2.75034731176243
F        -4.65983809546710   -0.09323751923043    3.65425220620209
F        -3.85696693727591    1.50244499200797    2.44742806752735
F        -6.41166091169389    2.03745957833894    4.79924827569100
F        -5.05351445823072    3.38698685634101    3.78722298884791
F        -2.91037542384370    1.83367658219861    4.98743376740877
F        -4.43872376618330    0.90055680775877    6.17917749164384
F        -4.17226092559533    3.03143360568833    6.24737489617066
C        -4.88110200964895    1.21277429533250   -0.85329238708643
C        -4.70777649206395    2.51686613483322   -0.45149378717273
H        -4.81669390667132    2.81932219880448    0.57498797666003
C        -4.37173114816745    3.45261474979693   -1.41855378442449
H        -4.22319735981799    4.47997490788640   -1.12686700319421
C        -4.21812568903674    3.07178093577519   -2.74009604539600
H        -3.94696683442998    3.80590916568208   -3.48213669377664
C        -4.39483379293985    1.75053290280965   -3.11742166128273
H        -4.26550136855146    1.45971796280399   -4.14707582346398
C        -4.72442398762004    0.79948739047311   -2.16586696728607
C        -4.97235295784660   -0.67243149173889   -2.45218996197013
C        -6.45554168882330   -0.83897402251961   -2.81851782131724
H        -6.66756539326704   -1.88898471384246   -3.00193207798701
H        -6.69730004503147   -0.25965202228256   -3.70541049239625
H        -7.07611384036898   -0.49987363417083   -1.98933165314912
C        -4.06902137789808   -1.21616592281344   -3.55853197626974
H        -3.03568081363282   -0.94354510339155   -3.36235330529893
H        -4.36896400449459   -0.83339456891270   -4.52878315540661
H        -4.14665921160260   -2.29977152327605   -3.56632691835140
C        -6.12357926148131    0.93827365129110    2.14560251376286
C        -4.95760195106087    1.11577414323978    3.13664148898579
C        -5.17528504671944    2.14256565606813    4.28683752993736
C        -4.15056970871452    1.97145645582665    5.44749885183802
68
 -166.68375588889396
I        -0.78028058694108   -0.66314404533528    0.12647011949210
O        -2.12174404814159   -1.57967362989481    1.33942589502821
F         1.84431702143124   -0.47549469407962   -1.70642074430519
F         0.18657290454994    0.83452234383777   -2.19704609566863
F         0.68604504873181    2.52695780464423   -0.35260798293633
F         1.86192024115481    1.17727056026342    0.84318320497477
F         2.76045982710886    2.14341920954486   -2.41706238027236
F         3.87500588342093    1.15266629451632   -0.84233428048461
F         3.37123615651317    3.40600520112496    0.80761307332238
F         2.49248999624892    4.38327157903820   -0.89423425382479
F         4.53892674861291    3.73708687748871   -0.96484515176841
C         0.56028310757382   -1.69762387148203    1.35838839057951
C         1.93232834342360   -1.70284742272826    1.23007471763631
H         2.42929383745900   -1.21798692780714    0.40817701490028
C         2.67948928440359   -2.36795103993543    2.18906514703339
H         3.75435590733978   -2.38488000683320    2.10622668612396
C         2.04935236318823   -3.00524519376840    3.24563074954423
H         2.63913950502376   -3.50537743089230    3.99710501037086
C         0.66701491701523   -3.02610227832025    3.32781732067150
H         0.18542992603902   -3.55583430781837    4.13404853632853
C        -0.09863371845646   -2.37862814899763    2.36594542282171
C        -1.61471838125526   -2.42483191085066    2.33653470516031
C        -2.04749664121926   -3.86578752902904    2.01327536337834
H        -3.13222939855861   -3.90849287230389    1.97241839828416
H        -1.68546192702212   -4.55873009413665    2.76695355872167
H        -1.65369009991082   -4.15605320413928    1.04182928019012
C        -2.18120942295770   -1.98012454774916    3.69187495215124
H        -1.71245039439021   -1.04615546670788    3.99060834405548
H        -1.99900556163169   -2.73086929107808    4.45402828030731
H        -3.25171856449644   -1.82635946173772    3.58925737668923
C         0.89761938589333    0.32661133235061   -1.15777771767660
C         1.57039001797985    1.51396315020552   -0.43863563047599
C         2.88809074695763    2.03639806760446   -1.08590688584516
C         3.32788084735573    3.41909386973203   -0.52409159999729
I         1.01760973698274    0.32729790025184    3.81412393727587
O        -0.57363109841211    0.67586021485656    2.54114243186206
F         2.70389912116142    1.46160058450227    6.14447748978047
F         2.32123608700448   -0.66820911119831    6.26715575999749
F         4.18011414186642   -1.33181439268986    4.66922089289296
F         4.27519783314905    0.58696201717224    3.68816364759078
F         4.96455824157224    0.21275943503859    7.11067613702680
F         5.47380835906918    1.75396586397037    5.67539418627542
F         6.83733631107794   -0.34650120133415    4.19658987260040
F         6.53952273319610   -1.57536221946496    5.93809398253301
F         7.62131815554004    0.27376150557409    6.09912223378177
C         1.15521962074060    2.41541542532910    3.52612102248478
C         2.27099450505393    3.18639419892371    3.75323742932467
H         3.18534252856909    2.77236605080472    4.14028490502062
C         2.19712579464917    4.53847378922702    3.45078642405709
H         3.06034182403009    5.16180439064030    3.62053203325919
C         1.03702683269726    5.07667813306886    2.92190296680893
H         0.99294205137939    6.12727595746126    2.67968994751431
C        -0.06887642419880    4.27528831903882    2.68555746667371
H        -0.96458615796983    4.69657723360130    2.25865115757426
C        -0.01533810229024    2.92499189715131    2.98599766896667
C        -1.15180876380978    1.93599427653783    2.78578375421494
C        -1.97680086872962    1.90646966815343    4.08430420278948
H        -2.79486682842413    1.19942765958408    3.97679164785722
H        -2.37916636274618    2.89355056773236    4.29602040566024
H        -1.34860509324190    1.59484481009264    4.91901199894368
C        -2.05776933504042    2.27731442882053    1.60258085068261
H        -1.47169565895289    2.49888242157815    0.71673394189136
H        -2.68929432688389    3.12772918833153    1.84132132286507
H        -2.68522637389467    1.41378440953563    1.39544706810910
C         2.68606956987244    0.32153244832520    5.41162403486603
C         4.09662696743333   -0.00591992984286    4.89231105941670
C         5.26910099544482    0.43134986505324    5.82156393508080
C         6.59500708853073   -0.32109533801579    5.50371433501958
68
 -166.68375143201652
I        -1.69750102184867   -1.55835126623871   -0.17024608183295
O        -3.19019234563195   -2.39094384752290    0.97306969224776
F         1.41749239374589   -0.83469096849921   -0.79164939364824
F         0.12009959437978   -1.11933687908369   -2.50385643840767
F        -1.19123712600057    1.08070409165155   -2.13341358734483
F        -0.50321163003824    1.34047991616630   -0.10715093014857
F         1.72407646300288    1.22770228873431   -2.81845735172269
F         1.92102708517763    1.95813132564828   -0.78955209909669
F        -0.29619511834077    3.73968004553566   -1.42617595328412
F        -0.00118753321589    3.13806807416267   -3.47018293010632
F         1.60891632385006    4.04182581272554   -2.37164039522319
C        -0.79518362500141   -1.52138691967640    1.73756987649466
C         0.31552472112762   -0.79233257337145    2.09469960292959
H         0.83952162229691   -0.16580314088766    1.39493317071697
C         0.74933809064435   -0.87422015684407    3.40950430684241
H         1.61290471481059   -0.30503400125487    3.71425468142907
C         0.07616568569866   -1.66682621392289    4.32265788139686
H         0.41535942830251   -1.71441274282572    5.34527360783254
C        -1.04095561791428   -2.38964843521225    3.93763399206089
H        -1.56546846108223   -2.99938088043516    4.65506352751871
C        -1.49296206414876   -2.31815971681161    2.63006079074412
C        -2.68010277429480   -3.09001419480578    2.07849096280346
C        -2.17664951139013   -4.46981042699714    1.62690521958456
H        -3.00403259348761   -5.03869078128767    1.21110284369016
H        -1.74536967920697   -5.01393739375303    2.46264933139477
H        -1.41984313309766   -4.34275123730661    0.85295764740563
C        -3.81734519986658   -3.21962121128588    3.09184290646536
H        -4.04050873145843   -2.24847722467825    3.52621838522891
H        -3.56005322472837   -3.92090669192318    3.87914729495846
H        -4.70150579042170   -3.57921230586528    2.57283010715599
C         0.16089571903071   -0.61291577457212   -1.24598818028722
C        -0.12257388399974    0.89986220781922   -1.33104677485372
C         1.05342623521878    1.80248426553488   -1.80720642959351
C         0.57799035263474    3.20970292785233   -2.27654519336538
I        -4.16161576517345    0.05462118178214    1.56602311643672
O        -4.23243071273877   -0.46584064166962   -0.38332251157891
F        -5.12117431389639    1.93660778301251    4.16562160311242
F        -4.31569696861257   -0.03717145612415    4.55922593339324
F        -1.91530432741731    0.56582865806163    3.84072739584933
F        -2.46026789255017    2.44656926886366    2.93965281845823
F        -3.12837308469576    1.77157170084753    6.31694135838980
F        -2.95471767174393    3.61508645234305    5.19527766652724
F        -0.24086419070113    2.75373539011072    4.57751815414776
F        -0.54397941857464    1.21620828842526    6.05085575268629
F        -0.73785653146999    3.28370313192315    6.59874785365744
C        -4.98018420764932    1.81041151614828    0.72454177843039
C        -5.06163784241620    3.05470823465842    1.30950153856651
H        -4.68933975265326    3.24480858246517    2.29954728537338
C        -5.63797159884651    4.08582628958765    0.58336240604848
H        -5.70524184691668    5.06719451161674    1.02566420881013
C        -6.12125322752588    3.85938130043338   -0.69381605976851
H        -6.57355444643810    4.66642836789596   -1.24941047973659
C        -6.02227178460455    2.60298689165091   -1.26856162041904
H        -6.39625501304344    2.43323348125284   -2.26572970885781
C        -5.43806995353990    1.56482007826525   -0.56112339766214
C        -5.27956622312865    0.14720466442554   -1.08432926763274
C        -6.59067431885264   -0.60932119001135   -0.82578376110502
H        -6.48449609945663   -1.63776029512062   -1.16100064222008
H        -7.42012093509601   -0.13945259256536   -1.34760370312491
H        -6.79555941135604   -0.61335209609294    0.24480281469489
C        -4.89442651127070    0.11135540401879   -2.56486024897865
H        -4.02383064568599    0.73894448322611   -2.73831615610905
H        -5.71649858503035    0.44330699852905   -3.19107362579611
H        -4.63644846152019   -0.91069662434942   -2.82921561021964
C        -4.18880603081387    1.04786268308136    3.73747663694395
C        -2.77215130664026    1.60640791403480    3.95242911841723
C        -2.49053132976820    2.35536513045669    5.28900459937546
C        -0.97224597183119    2.40426212271589    5.63119511493464
68
 -166.68373316925019
I        -2.05185807371726   -1.31500278198998    2.61470266723838
O        -3.09511522642713   -2.69304631042170    3.74867022804452
F         0.17722137020859   -0.91444818080321    0.50072674907388
F        -1.53564595255875    0.39087545979050    0.25721734248094
F        -0.80125279048516    2.06977085546481    2.01557177097321
F         0.46991884501694    0.68485538564343    3.07435256961721
F         1.08568013365628    1.56598625458914   -0.26632089327751
F         2.34744738990019    0.74736714240491    1.29332689067925
F         1.71065082281748    3.16278699116714    2.79487736207186
F         0.86225698894729    3.90454662061189    0.96104868603506
F         2.92625540318865    3.30994122574881    1.02871792121043
C        -0.56900513251463   -2.77394513925619    2.98010882833346
C         0.78906564325039   -2.58090475830615    2.88173017724788
H         1.21547227880424   -1.64294022138819    2.57236891906236
C         1.62001148878837   -3.64119468169259    3.21397121026892
H         2.68831748857571   -3.51156724734408    3.14553575099579
C         1.08567907699183   -4.84340631314252    3.64364694642978
H         1.74112421076670   -5.65875301234572    3.90830307171631
C        -0.28645007833867   -5.00706810111912    3.75240661518898
H        -0.69679765790196   -5.94019156617294    4.10306307167294
C        -1.13150149500372   -3.96114728366671    3.42256693367436
C        -2.64932558979246   -4.00406253289720    3.49266740088893
C        -3.16752505859305   -4.49192596463833    2.12855571238467
H        -4.25365364882589   -4.52136989116267    2.14525103470959
H        -2.78397300420864   -5.48618699183317    1.91503450422633
H        -2.84477315230721   -3.81192531772177    1.34003350026170
C        -3.18492351757192   -4.90839062509833    4.60295480266032
H        -2.67793381473074   -4.71289589504205    5.54190711132282
H        -3.06052188525085   -5.95313108256708    4.33472349821725
H        -4.24374691614733   -4.69636921180325    4.73073479007974
C        -0.68533296494092   -0.12279671260812    1.18361183137658
C         0.06305013334053    1.05214055551189    1.83588797168597
C         1.30961634398327    1.57178577394865    1.05777102324951
C         1.70960698872663    3.01844381998181    1.47310083950156
I        -4.35495901383829   -1.93153283044166    6.09796375356113
O        -5.85479611275414   -2.11662939576384    4.74484299316138
F        -2.45414344112065   -0.36602045867278    8.15705910743522
F        -2.84440021804803   -2.46296666745197    8.55131841783226
F        -1.19210036972272   -3.32769370548342    6.80403222326132
F        -1.11126581800448   -1.49143164078531    5.68215848972358
F        -0.08396864629032   -1.76102764989593    9.03675900529504
F         0.21182302417665   -0.20238146106684    7.55757474129324
F         1.48804707596521   -2.12406819852716    5.91165387733836
F         1.34269763546266   -3.53089871493976    7.53142714651277
F         2.41852622621561   -1.69218290726048    7.79936262780518
C        -3.96552621794054   -0.21970766592616    4.95802623871965
C        -2.97412555303058    0.70500535891729    5.20487542994328
H        -2.34955973161101    0.65066435747321    6.07929012802472
C        -2.79811388420135    1.73737261966356    4.29747567553438
H        -2.03082039518094    2.47387871432074    4.47385440842137
C        -3.60183889096250    1.82174093580593    3.17200065261598
H        -3.44615387869691    2.61742858972779    2.46118476735376
C        -4.61988682871667    0.90559348316751    2.96775273366213
H        -5.26305495162321    0.99995905865057    2.10752003653871
C        -4.82350152114729   -0.12448497075041    3.87755491394455
C        -5.96793146819188   -1.11437344021648    3.77120313343849
C        -7.28518323217493   -0.35427754632974    4.00769541252667
H        -8.11524031144707   -1.05162488847717    3.93751502916599
H        -7.41287748856698    0.43623649277467    3.27417305700116
H        -7.28246941277961    0.08029989120362    5.00478599714694
C        -5.96431847966372   -1.77199905684081    2.38428212884562
H        -4.96433250718826   -2.13329568515378    2.15864935949926
H        -6.26928137326625   -1.06503073073451    1.61935416413637
H        -6.65466309269855   -2.61079660007226    2.39256901740431
C        -2.56890762347145   -1.57780503322971    7.55868810233974
C        -1.21640763704698   -1.98765959714200    6.94114307864496
C         0.05189053520320   -1.52978669716189    7.72228635046918
C         1.34875260843884   -2.23633050868741    7.23184661644294
68
 -166.68373175997331
I        -1.57551401939857   -0.38525728030069    1.68262138741619
O        -2.58830178137278   -1.34292518334930    3.20884057858143
F         0.35835548071565   -0.73637749059229   -0.70243370229556
F        -1.22250458414749    0.70809535751741   -1.03690387560368
F        -0.04894071700082    2.61845457216831    0.13629453118165
F         1.16583065187259    1.35028500513188    1.38873129771870
F         1.44388698565512    1.33465920007865   -2.11253522007494
F         2.78225395927142    0.68493982222615   -0.53682710181414
F         2.69610207983845    3.44024777714076    0.39870335261736
F         1.70710584515688    3.89052442423209   -1.45937413081073
F         3.66007468533077    2.99534016184131   -1.46998114673176
C        -0.19787941738203   -1.89159202533765    2.22250581369494
C         1.14692747097272   -1.89005364151132    1.93539968030334
H         1.61013272831861   -1.10665719676686    1.36176521627956
C         1.91511429570333   -2.93719043678536    2.42322491859017
H         2.97231517255606   -2.95614330439981    2.21220364634326
C         1.33514615002012   -3.93617499034456    3.18546525830608
H         1.94320045671531   -4.74117664625083    3.56846908546092
C        -0.02022680332480   -3.90741195723777    3.47419858437459
H        -0.46291913700906   -4.68083151197164    4.08079959869455
C        -0.80359953752526   -2.87221492321527    2.99286485503943
C        -2.29832898997329   -2.72059429996657    3.22441865543229
C        -3.02497637774024   -3.43432027727008    2.07100506039533
H        -4.09850740619329   -3.33032338417332    2.20372529528934
H        -2.76425936859294   -4.48917595069991    2.05744542084550
H        -2.74240886658620   -2.98796417225042    1.11744514514277
C        -2.77280223583723   -3.28859641345153    4.56228764322613
H        -2.14361803070246   -2.94563248277464    5.37636522468411
H        -2.76940362776969   -4.37411529907543    4.53578037120129
H        -3.78727614932215   -2.93920673311160    4.73835810165669
C        -0.30529799303852    0.29471199871508   -0.12436856479634
C         0.65328804353645    1.46945129459551    0.14041461974154
C         1.84396053124163    1.59507839554956   -0.85755788534443
C         2.48968975328034    3.01211512037801   -0.84293908384755
I        -3.52398108084623    0.08275657660144    5.39019561464903
O        -5.17202205112392   -0.21125963374821    4.24492175360872
F        -1.26241055073247    1.82293539907984    6.85671367044148
F        -1.81751477974029   -0.06596553222405    7.76712017675751
F        -0.45248432578111   -1.49883710735641    6.14936693105324
F        -0.31802861282231    0.00843746615142    4.61735877314345
F         1.03471573450398    0.41373207488646    7.83819023114868
F         1.33901110225484    1.50763080316239    5.99069785532500
F         2.18757167482474   -0.94158172533607    4.80547386213303
F         2.09776705893149   -1.83590341387113    6.75912289974050
F         3.38359253900114   -0.15351557538898    6.40567739294517
C        -3.08769170280551    1.43345323891551    3.85120232133844
C        -1.98261719964100    2.25462435767268    3.79040553552786
H        -1.27599514359420    2.31933850347607    4.59906543822689
C        -1.79538367074144    3.02139330777588    2.65143586983841
H        -0.93671106017350    3.66992577295468    2.58375256494781
C        -2.70511667764446    2.95471800013173    1.60851486151985
H        -2.54244221571583    3.54039529550152    0.71786653924710
C        -3.83427757754356    2.15978847749336    1.71336919394143
H        -4.55567992198135    2.14429255152750    0.91219226641827
C        -4.04486954975081    1.39388248701444    2.85348369776226
C        -5.28680471359021    0.55070884223301    3.07361491062960
C        -6.49601063057127    1.49014888780071    3.22582429170998
H        -7.38853700505486    0.89300114008487    3.39042063705586
H        -6.62805061297008    2.10135886464494    2.33794427828793
H        -6.35042410945671    2.13755343944918    4.08758890866580
C        -5.48726763110668   -0.40010247047908    1.88531710758204
H        -4.55825017992757   -0.92721988769125    1.68442531858146
H        -5.78620044448977    0.14692547068398    0.99701197822634
H        -6.25951011381610   -1.12061191811664    2.13937412303925
C        -1.56318404605568    0.53051120754598    6.57417700215845
C        -0.33298219186399   -0.17021472948580    5.96265752703404
C         1.05314430892094    0.29521725943470    6.50199555611643
C         2.20142146711539   -0.68043930124518    6.11185309368203
68
 -166.68371436295445
I        -2.32770561044778   -0.60831624465113    0.75556347108403
O        -3.20524622939535   -1.43109174014766    2.43325129737675
F        -0.07231237627466   -0.54237374792966   -1.43216292547576
F        -1.97030699574437    0.31248315243895   -2.02695481930970
F        -1.53039782821429    2.56366102955649   -1.07070149179008
F        -0.43154622067336    1.82624691509458    0.63012126460469
F         0.71337376265187    1.80448675649931   -2.70607768542709
F         1.76806531068974    1.36555476066246   -0.86325990058872
F         1.03679235593171    3.96462980420897    0.05044563219968
F         0.25908506823374    4.35223446257556   -1.91909171222468
F         2.32765495370878    3.83331191333579   -1.66108666626577
C        -0.62681280921970   -1.25500395996458    1.82537003387231
C         0.67539062661107   -0.90401272603543    1.55544724447207
H         0.94030877605252   -0.27059840187223    0.72978947543570
C         1.67106121896896   -1.39261958796464    2.38749985539130
H         2.69636069681421   -1.12275359605366    2.19149271536086
C         1.35070938087243   -2.20942540050657    3.45768194470500
H         2.13066881513401   -2.57773458847352    4.10596573140130
C         0.03384849974069   -2.56343012610463    3.70123588091241
H        -0.21063895425498   -3.20550693625720    4.53194920233422
C        -0.97312870792332   -2.08688379655884    2.87764005903661
C        -2.43994196568941   -2.46072759445236    3.00557977132516
C        -2.64527754788098   -3.76767161413766    2.22011505225267
H        -3.67810725154027   -4.09001090626458    2.31892612950007
H        -1.98738318378113   -4.54606598866527    2.59728684535099
H        -2.42651625245876   -3.59697783829907    1.16565558018386
C        -2.89123561009687   -2.63783372157621    4.45633240827515
H        -2.55618971793079   -1.80498280995683    5.06729698473942
H        -2.50344752794106   -3.56614938585504    4.86469635070298
H        -3.97813253180727   -2.66696703521284    4.47389917087160
C        -1.08692430148835    0.24508265712397   -0.99873031239216
C        -0.58354674321732    1.67784825183315   -0.71042824915606
C         0.75716091409216    2.08089745241779   -1.39278878397831
C         1.09627758273960    3.59203987455201   -1.22351932569363
I        -4.89954321651460    0.17887190306969    3.99229796913034
O        -6.05881148626038   -1.25871799406350    3.15025624053126
F        -3.82098996665363    3.17075915006854    4.52197102812703
F        -3.65315809924804    1.74764132334829    6.14994004392835
F        -1.62770832146966    0.52926270510590    5.16938274219607
F        -1.95455303144280    1.21586812594254    3.15509990888102
F        -1.23474140605142    3.38366196653977    5.82556834628357
F        -1.25038698597312    3.68271568601088    3.67864366350059
F         0.65600706093105    1.51865440054131    3.51973028122510
F         0.77986634523191    1.62001847571189    5.66273998571159
F         1.25811800484991    3.34541869785160    4.47660058829023
C        -4.89120549157431    0.88434894034345    2.02097377826426
C        -4.27651387827727    2.03439832971457    1.57680538615758
H        -3.81440397864696    2.73211589111940    2.25320223885362
C        -4.26814049828852    2.28797602042757    0.21386162902201
H        -3.80273797542944    3.18697493039307   -0.15557253469988
C        -4.84568901135213    1.38770748921030   -0.66641136721822
H        -4.80011995331323    1.57128925718639   -1.72805937652230
C        -5.50997648875750    0.26928230555753   -0.18955136407778
H        -6.00025756549595   -0.40066610768792   -0.87758857334281
C        -5.56047434310817    0.01834436840056    1.17521529438786
C        -6.36689921867393   -1.10977652643292    1.79099963738055
C        -7.85735098708503   -0.74372267653341    1.66585091168755
H        -8.45604945996258   -1.53990737547962    2.09954380590171
H        -8.13698522346059   -0.60423612121423    0.62558343862235
H        -8.05448846619566    0.17440269570633    2.21512930245686
C        -6.07330597068460   -2.43614221525324    1.07871814272059
H        -4.99890047808179   -2.56062219674359    0.97804366113052
H        -6.53264663015088   -2.45919904758389    0.09562367949138
H        -6.47456591252921   -3.24878152867098    1.67771870807912
C        -3.51757848891304    1.87964624214798    4.80591416711479
C        -2.04367475167371    1.59422764780013    4.45564780374130
C        -1.04175357737996    2.77139818624653    4.64696947646751
C         0.44184092044479    2.30394433017627    4.57408134072570
68
 -166.68358701700646
I        -1.11124760003020   -1.17189004663793    3.19454125751167
O        -1.40064543589273   -2.39716874063348    4.83421495090225
F        -0.13524736078736   -1.06548567555413    0.27353197463794
F        -1.87144730822148    0.16705600421928    0.67453949363112
F        -0.56971021226686    2.13817062036822    1.55863272666907
F         1.12318679896009    0.97005041501721    2.20739746442977
F         0.20289170125600    1.22650448404442   -1.17422337978858
F         2.04739175124793    0.62873395473253   -0.20404504511350
F         2.02259855078144    3.27925390800381    1.01259816622737
F         0.44587199647195    3.73914344872125   -0.37893384874655
F         2.36121273399291    3.08520048019240   -1.10129584175941
C         0.52273420809928   -2.49670960022854    3.02836212237466
C         1.67729219827001   -2.26148214037177    2.31976343291171
H         1.82419759335582   -1.36564899017685    1.74256788771716
C         2.67862804873868   -3.21964875886184    2.37819760657163
H         3.59475481310001   -3.05434742234581    1.83423840010042
C         2.51134306345168   -4.36314435657549    3.14011100140646
H         3.30080457274965   -5.09697470845708    3.18693681326180
C         1.34369353309881   -4.56978638530828    3.85825647300536
H         1.22551985383663   -5.45524039724015    4.46188699441166
C         0.33295406783103   -3.62505382521783    3.81126371033437
C        -0.99433565606109   -3.71474891302034    4.54743450536955
C        -2.00416801517064   -4.39869962457705    3.60941906102054
H        -2.96816305081686   -4.46995729125122    4.10608819625690
H        -1.65872710535342   -5.39552697071795    3.34846759551906
H        -2.12171219667291   -3.81612768574015    2.69524071476878
C        -0.91663423592781   -4.48149505379094    5.86742431381583
H        -0.06668481104633   -4.15774748156475    6.45784033148441
H        -0.84337064357881   -5.54903045196028    5.68219167398804
H        -1.82547037595609   -4.27809424004302    6.42907916626420
C        -0.65117107036453   -0.17930092703452    1.15978400825341
C         0.21036051400764    1.09527967358567    1.21424574138590
C         0.97722513071420    1.43928009906474   -0.09815443862087
C         1.46220115695713    2.91861739791107   -0.13843541437706
I        -1.49852094934397   -1.33687846702146    7.40164940616583
O        -3.42539826639567   -1.74722095114204    6.92343636924857
F         0.98978795493003    0.56332473947794    8.13719251318099
F         0.96127978573941   -1.43683111398901    8.97741895426155
F         1.66788269338979   -2.59226478046111    6.78281762437613
F         1.23027439944005   -0.89494395822951    5.53043231522729
F         3.59690960782872   -0.86357072449306    8.13949995074331
F         3.21580388585232    0.55040136813077    6.53927424654190
F         3.72286013310511   -1.47572315381903    4.67857370429103
F         4.21443122014243   -2.81405015772834    6.28806578562337
F         5.34746903668282   -1.01311929526241    6.00659600061718
C        -1.80990731002223    0.19255340802967    6.00533331817977
C        -0.88766773574790    1.14865863117557    5.63798257384728
H         0.07056375679946    1.22980650803216    6.11997842864578
C        -1.22399667784599    2.03008492571117    4.62243688159563
H        -0.51665671338137    2.78626441427395    4.32163849884479
C        -2.45770877361687    1.93710124693889    3.99878063123650
H        -2.70434537440153    2.61324372040687    3.19592173662452
C        -3.38495353860275    0.99608269549007    4.41543414488647
H        -4.35484818056143    0.95433900640806    3.94648178023845
C        -3.07150168148943    0.11524746145857    5.44338947800844
C        -4.05466200424481   -0.89457149118400    6.00582563224593
C        -5.16772107619691   -0.12844213245674    6.74192588437896
H        -5.87482264993984   -0.84229340870894    7.15488195407430
H        -5.68629623821656    0.54650417863832    6.06757596170750
H        -4.73753558007711    0.44435328685996    7.56031090860000
C        -4.63987784947153   -1.74679155377964    4.87162982115458
H        -3.83292232676372   -2.11311782308001    4.24225274136586
H        -5.33171776547573   -1.16934143427141    4.26694816915677
H        -5.16429811963127   -2.59240891279271    5.30795442571690
C         0.71189529345569   -0.73176702744387    7.84311836290001
C         1.68175932818628   -1.24492597655686    6.76094502935692
C         3.15561668524833   -0.75199341324475    6.87707000693691
C         4.12729462962882   -1.53299209369735    5.94608743438965
68
 -166.68344904277396
I        -1.21430071922515   -0.81182028293130    0.45074041062183
O        -2.44315914365160   -1.71754166385648    1.78742317401652
F         1.23352077476634   -0.64764071022201   -1.61499032369990
F        -0.45894149184576    0.66338845449959   -1.96399778836540
F         0.21807564112958    2.37482081713456   -0.19626503720682
F         1.48855565505948    1.02993583444054    0.90643608309653
F         2.09997823376358    1.94952556672073   -2.43201906058742
F         3.34946770693950    0.99240629339272   -0.94048293727641
F         2.92296678735487    3.28932193079608    0.71266270493171
F         1.95826652315569    4.21721060474475   -0.97033676427131
F         3.99868467302478    3.56681321643241   -1.12594535306774
C         0.22832381826363   -1.83793160720886    1.56757303058610
C         1.58203840468843   -1.85450211226418    1.31011801410912
H         2.00164343080529   -1.37935358563552    0.44077715519562
C         2.41237006575597   -2.51778937258142    2.19919387457503
H         3.47417900670512   -2.54519419207931    2.01398186586595
C         1.88102869969171   -3.14132026589147    3.31655634654154
H         2.53575139764156   -3.64057988657848    4.01276677004844
C         0.51305762249700   -3.14862890013487    3.53105166648812
H         0.10704058874761   -3.66583648849230    4.38558446255934
C        -0.33652245520900   -2.50458242212753    2.63977728204025
C        -1.84842300104688   -2.53090579873608    2.76275338237392
C        -2.33512397765773   -3.97445112031068    2.54636831846063
H        -3.41867178810401   -3.99626971058143    2.62175124295324
H        -1.90773782935459   -4.64394228730665    3.28686317654383
H        -2.05146478831991   -4.31238161748880    1.55238760479665
C        -2.26463361699855   -2.02534643787886    4.15125810871544
H        -1.76538286703302   -1.08235381778086    4.35647157861875
H        -1.99948708168915   -2.74312227675214    4.92081537843596
H        -3.33975084301096   -1.87012715587576    4.16025738822803
C         0.34306516548237    0.16295878367078   -0.98946282549550
C         1.08399873998584    1.35402280046135   -0.34795859878604
C         2.34036002688198    1.86659458057197   -1.11477078116007
C         2.81166792509472    3.26328319096742   -0.61506738037715
I         0.90750574315630    0.21856352870789    3.94280266304439
O        -0.76836733333900    0.59202460303163    2.79009103753272
F         2.76723959003569    1.31773069859706    6.15717486047067
F         2.35839200276778   -0.80673552142302    6.29468966477929
F         4.09800177406289   -1.48688263843317    4.56464688218793
F         4.17710159032966    0.44790604551144    3.61441660574660
F         5.04092944075505    0.01598310402411    6.98811390924918
F         5.52460992092580    1.54802630449818    5.53442190546407
F         6.75292323541175   -0.58080218153840    3.98406263269089
F         6.49423658641848   -1.81586280169121    5.72791188342655
F         7.64264456198882   -0.00465261226808    5.85386776421237
C         1.04335301202902    2.30762621016540    3.65999854445977
C         2.18025038703820    3.06570426040081    3.81452698223386
H         3.11505915806758    2.63880384276884    4.13296804928297
C         2.09858745527737    4.42146825611941    3.53180408581550
H         2.97748731543071    5.03575578411773    3.64499512678779
C         0.90819996465004    4.97599359156344    3.09496635453232
H         0.85697123413923    6.03020363100510    2.87038642749009
C        -0.21952713169678    4.18731676521217    2.92958158404484
H        -1.13934519650778    4.62261933426237    2.57372349296875
C        -0.15812774604324    2.83277771916525    3.20973397352361
C        -1.31582487734900    1.85607262853517    3.08201778416093
C        -2.05170069516228    1.82405597520851    4.43300761337969
H        -2.88171294715774    1.12521958465539    4.37369803683844
H        -2.43068836445839    2.81265930411230    4.67801515631821
H        -1.37270360380222    1.50031561066325    5.22196330983075
C        -2.30182658769970    2.21277516400020    1.96902022684005
H        -1.78269407248050    2.43049350762180    1.04207124894839
H        -2.90335891414498    3.07000099410917    2.25601984366407
H        -2.95409462638489    1.35789175628686    1.80765844737894
C         2.68399213009028    0.18184632759747    5.42196336093390
C         4.05489669334526   -0.16415597349541    4.81564522712997
C         5.28674595561555    0.23196175165897    5.68571086577221
C         6.57099295470907   -0.56020875377829    5.30098578291429
68
 -166.68340902445729
I        -1.33723915534395   -0.41575740395185    1.62245641332695
O        -2.51871360433040   -1.00059024324401    3.21836052204460
F         0.63103845459008   -1.39090283923359   -0.54537133624665
F        -0.74478811130031    0.13565356178244   -1.23023891631929
F         0.58395334286953    2.08526399763049   -0.31532700941128
F         1.57936958170180    0.93043839361783    1.21046009599167
F         2.04625570843717    0.26015710061603   -2.20336534809561
F         3.21386383856088   -0.20884713244831   -0.43873441473820
F         3.36495819847543    2.67485730915850   -0.02707002452173
F         2.55193285153110    2.85191169640028   -2.01153471035059
F         4.39144911458550    1.78762879830167   -1.69590021094767
C        -0.19261137691722   -1.98940849972489    2.44433452713999
C         1.15195425623144   -2.19762470760586    2.24437614114634
H         1.74427151742962   -1.56597291716604    1.60576533615227
C         1.74928709441155   -3.25797165944570    2.91080509605065
H         2.80179112190043   -3.44087026390917    2.76521460340927
C         1.00939259822760   -4.05653261250309    3.76528693184164
H         1.48740496010733   -4.86909036564248    4.29035721325750
C        -0.34037406140812   -3.81247801497813    3.96731159049717
H        -0.91134981221190   -4.42535941217245    4.64609794380363
C        -0.95615822897239   -2.76564115857027    3.30325284377940
C        -2.42563136600479   -2.39172604724568    3.41953791918942
C        -3.18173899953555   -3.15038902973989    2.31434295798973
H        -4.23619839777408   -2.89158563239856    2.35273028539348
H        -3.06862033226382   -4.22251389744096    2.45193183759301
H        -2.78823016397155   -2.87752900833706    1.33481594609472
C        -3.04273095990978   -2.71373497710484    4.78176079713484
H        -2.40033111832584   -2.38155006942206    5.59040972321443
H        -3.22084874154661   -3.78104968942539    4.87636778752843
H        -3.99139430224914   -2.18646006493291    4.85603699638580
C         0.07137323891655   -0.20520009763498   -0.20023577635352
C         1.14905074797614    0.88550062047729   -0.07261191162433
C         2.39889042005906    0.71085705840075   -0.98856399278346
C         3.19292721684538    2.03748308914915   -1.18083954620922
I        -3.21578393576114    0.80630903970340    5.21853857504400
O        -4.89374937941111    0.61861264491985    4.09927317331961
F        -0.69745138166427    2.36368460642774    6.49001384098261
F        -1.60735940708559    0.77286276312297    7.65452850313006
F        -0.51677243961324   -1.12469466226007    6.28412935717966
F        -0.00869527672736    0.13316737346954    4.60911586594865
F         1.22122098157832    0.65122448815428    7.86608554617837
F         1.83701682098537    1.45238099121102    5.94775027177236
F         2.26738978778011   -1.22502919304340    5.08128836740629
F         1.89221590037206   -1.86843708080036    7.09781760287325
F         3.49708286012708   -0.50132745938233    6.68745276478365
C        -2.58096507818872    1.85540973896920    3.52134694403737
C        -1.35931253028074    2.47401102294191    3.36541788264056
H        -0.63986974139303    2.52812369543763    4.16356327037476
C        -1.06644516088004    3.04840295176495    2.13768910475296
H        -0.11678723825798    3.53963579269706    1.99636436371338
C        -1.98352719580171    2.98720186150607    1.10049117152487
H        -1.73979363333473    3.42028805183719    0.14307118696126
C        -3.21964091744065    2.39202656545937    1.29388021357898
H        -3.94093789227833    2.37320428882526    0.49264895716309
C        -3.53865998600585    1.82839568454006    2.52349202013391
C        -4.89749954097163    1.22826209898228    2.83779839855267
C        -5.93503171916235    2.36448278152355    2.85144126157706
H        -6.90933490174623    1.95392475466645    3.10301501255517
H        -5.98695923021045    2.85101661560322    1.88206406745711
H        -5.66360883066455    3.09868503687517    3.60643791384879
C        -5.26366963940543    0.17287006188239    1.78587114379764
H        -4.43065510766917   -0.51206947503312    1.65771162167018
H        -5.49769069113007    0.63547603647550    0.83283167059674
H        -6.13115702872742   -0.38038679264653    2.13586902213275
C        -1.22257515986365    1.11457752392996    6.39692435251505
C        -0.12518306555452    0.12362621358279    5.96060638666223
C         1.29359299984154    0.38032021945934    6.55384834506312
C         2.25426816334462   -0.82951012542686    6.35443855663467
68
 -166.68340510861711
I        -2.00653063946487   -0.80952916896155    0.13874555802955
O        -3.10130704533116   -1.92502222079772    1.43134886988288
F         0.87127092832299   -0.46351840781506   -1.28910367248638
F        -0.83484134411408    0.10268555741363   -2.49178328814817
F        -1.10468343828154    2.37957396541455   -1.50003147791600
F        -0.27429418635676    1.86675206269521    0.42316422991068
F         1.61528201422534    1.88095716079697   -2.54556215234549
F         2.19850080353604    1.85468225757538   -0.45753797738047
F         0.70066886232664    4.31943203582886   -0.18850017060637
F         0.55581566660792    4.32113564165943   -2.33348639715278
F         2.48395769310028    4.31340644783744   -1.38635692092640
C        -0.49370582758452   -1.54833895039529    1.40958428920759
C         0.76391974895289   -1.01811462576780    1.59112634347378
H         1.10061169811787   -0.15049115521928    1.05234207031914
C         1.60541781645140   -1.62856024160711    2.50874573001283
H         2.59447075627270   -1.22743625734051    2.66353325693463
C         1.17955661541380   -2.73590944875798    3.22189894510571
H         1.84368686512914   -3.20754686881867    3.92971250439963
C        -0.10190145626135   -3.23367697732555    3.04889343972433
H        -0.43460946522181   -4.08377333241973    3.62297392235777
C        -0.95819698541782   -2.62821872831427    2.14409475732932
C        -2.39548557543267   -3.04973611534596    1.88709308796146
C        -2.39576018086479   -4.14384063909819    0.80949772708714
H        -3.42061724524257   -4.42557237634572    0.58210881444444
H        -1.84492536755434   -5.01751312972498    1.14821042028005
H        -1.93218020560575   -3.75868391601836   -0.09860567274602
C        -3.09790555693161   -3.52803182095611    3.15965266939109
H        -2.95979891799717   -2.80725721805360    3.96087850610873
H        -2.72030938655722   -4.49691227871108    3.47131466079991
H        -4.16203782236626   -3.61123144281540    2.95570819052525
C        -0.32382025234530    0.17844106231803   -1.23019895317409
C        -0.11931307670066    1.67254180864495   -0.91216544273813
C         1.25461480747556    2.28371952432555   -1.31711245763967
C         1.24523179955240    3.84062326090606   -1.30427308904353
I        -4.74456139990093    0.20503036093313    2.02272204499504
O        -4.66867988157153   -0.37478192662312    0.04664636239063
F        -5.05346359215779    2.51878793102233    4.25564281678675
F        -5.90944270434854    0.59005281396628    4.75070638700018
F        -3.59652777165263   -0.56217555295943    5.07904093140608
F        -2.49453953071068    1.03857891738249    4.14869033677827
F        -4.50393399057212    1.57842262697648    6.97693803377826
F        -2.88880767012472    2.71388166928151    6.08762359245113
F        -1.23387133736173    0.38209588206803    6.51029215689555
F        -2.86115187116565   -0.41842320270198    7.66723472425678
F        -1.96364310010134    1.45194310076423    8.22483744086938
C        -4.05072059526249    1.97662993291245    1.11376741944399
C        -3.41532260733698    3.01903428902920    1.74726120785706
H        -3.20840272658558    3.00648928636962    2.80286464234920
C        -3.02620507565331    4.10451888689777    0.97527086783998
H        -2.51409221991332    4.92826448471884    1.44606960639615
C        -3.28713153629608    4.12685799979980   -0.38344597731119
H        -2.98683501000456    4.97726009237678   -0.97494430806942
C        -3.91126456499527    3.05393831435852   -1.00057345083539
H        -4.08785310112996    3.07089659645603   -2.06332128796921
C        -4.28444435222088    1.95039209719229   -0.25165356597269
C        -4.96053875479769    0.70560007429689   -0.80538004284354
C        -6.47673619563885    0.95120037188273   -0.82958269135406
H        -6.98056786038644    0.06082864860371   -1.19616845990157
H        -6.71821727135089    1.79491659158150   -1.47010061749296
H        -6.82894571809188    1.15647006874297    0.18110266917424
C        -4.44012410273989    0.33973709470130   -2.19591332906025
H        -3.35197271164610    0.34343095245670   -2.20217235733368
H        -4.80902474919242    1.03431119249603   -2.94385038871731
H        -4.78306739070959   -0.66118768362422   -2.44156909724551
C        -4.84760813318310    1.18436689469563    4.15135442120547
C        -3.57740939204650    0.77631570112308    4.92039270344433
C        -3.35181952725981    1.46703636596385    6.29792835849958
C        -2.33105272793979    0.70271957455068    7.19207185853191
68
 -166.68338924565160
I        -1.67947452863337   -2.03914838653270   -0.66275119698197
O        -2.91792490687081   -2.91334703273989    0.66902982880698
F         1.31591159473976   -1.12792059984187   -1.88317474358572
F        -0.41762406965628   -1.07644212645264   -3.18525647588780
F        -1.53638749762138    0.91060985186616   -1.94322150824788
F        -0.16348108485611    0.86642581510065   -0.28222422267348
F         0.95566241144137    1.26336072108699   -3.58555331614424
F         1.85411663052789    1.72144910978238   -1.66995560462997
F        -0.44286103097012    3.45956798813742   -1.23198701973366
F        -0.90367752551857    3.13501346842686   -3.30854872784464
F         0.99130066188269    3.97478374996077   -2.74553575478026
C        -0.37799428009577   -2.24755159072935    0.98840250349496
C         0.86070531396198   -1.66692056115999    1.15210302599343
H         1.27781784750418   -0.99866104803728    0.42121835975563
C         1.57949571739016   -1.96084041459981    2.30074883928272
H         2.54976567964054   -1.51210709488576    2.44376689254980
C         1.06053801810339   -2.82220484665995    3.25207229221047
H         1.62862898036980   -3.04820138806700    4.14133824362534
C        -0.18490353506810   -3.39925103107427    3.06859673786356
H        -0.58384427238760   -4.07232605286540    3.81093842444028
C        -0.91815141558966   -3.11254515339676    1.92802797103612
C        -2.26968226523428   -3.72678524714378    1.60645256644102
C        -2.02512051358586   -5.11746999740994    1.00267007644868
H        -2.97865694928850   -5.57213427541170    0.74730510492778
H        -1.49068254430199   -5.75677623029692    1.70034510331532
H        -1.43776599539748   -5.00983441823640    0.09082718426526
C        -3.18292764365626   -3.79988841250846    2.83277878877156
H        -3.24518719049910   -2.82553193224823    3.31073885288584
H        -2.82110082643381   -4.53400126331104    3.54576442809554
H        -4.17996012953221   -4.08265481117367    2.50565244849120
C        -0.01415782456437   -0.85347981864060   -1.89714703506257
C        -0.25343391752006    0.63875696499789   -1.61186000241076
C         0.68328579329250    1.65641540593197   -2.32973879724617
C         0.06748080204994    3.08453929038377   -2.40004580796397
I        -5.09493737100507   -1.55738091780574   -0.39210999701634
O        -4.06078333950693   -2.80414335352460   -1.66777109181886
F        -6.95647491282283    1.03031299771256    0.12026387576885
F        -7.32340928153024   -0.69386294391583    1.38170957009355
F        -5.10215736056556   -0.39421220661996    2.73692484909136
F        -4.28863005145221    1.04804966064345    1.35558769245461
F        -7.34699614429932    1.57394800535452    2.99988017950034
F        -5.97806053633337    2.91570856843981    1.99360844425712
F        -3.98796075857264    2.04555015351647    3.91091997408563
F        -5.60129788336084    1.08122507815771    4.95765055692959
F        -5.66437758865976    3.19867163103213    4.60096131011218
C        -4.57606316875921   -0.20993607719716   -1.93276478878879
C        -4.60068156434592    1.16248163424188   -1.84782180962710
H        -4.92285539573316    1.67503077092765   -0.95881460606351
C        -4.17847896636033    1.88608789454427   -2.95342100271788
H        -4.18092084713435    2.96322677531227   -2.91053343855086
C        -3.73966745382669    1.23434316394682   -4.09253209729471
H        -3.39841279295808    1.80753609901729   -4.93994157344458
C        -3.72264686524723   -0.14993991069630   -4.15115156566064
H        -3.37259973447507   -0.65108833643131   -5.03870754804446
C        -4.14425502991930   -0.89072149556542   -3.05942673805422
C        -4.22512159199225   -2.40733922062934   -3.00583051091700
C        -5.61880051500270   -2.82122785860321   -3.50567695508050
H        -5.71930497893086   -3.90154246364288   -3.44262443113636
H        -5.76435954897041   -2.50272263529411   -4.53430451095848
H        -6.38472712157058   -2.36522623183953   -2.87891056200586
C        -3.13181767376949   -3.09324200976595   -3.82418964885247
H        -2.16313114043861   -2.66059777422963   -3.59277719251868
H        -3.32841305099948   -2.99828564030978   -4.88745230306240
H        -3.11543584641011   -4.14725959212260   -3.56104976386738
C        -6.33837318615840    0.03287630170163    0.79624653088940
C        -5.44545561587044    0.61255344610024    1.90821170183287
C        -6.04992294140917    1.79036911003633    2.72950895861649
C        -5.30715343516525    2.03147526891315    4.07706746938353
68
 -166.68335576535793
I        -1.68884048695366   -0.51134130076745    1.44937929289716
O        -2.89613310044844   -1.52403779074565    2.78607036021916
F         0.73537799003598   -0.77401717563232   -0.44084234113346
F        -0.87529035701793    0.44590861125657   -1.22388822318042
F        -0.19030089005616    2.55533952070162   -0.00207030319186
F         0.87143180446143    1.52584684937739    1.56819557692228
F         1.87118259009061    1.31747761732295   -1.79100033196328
F         2.91351968819415    0.95480075493228    0.07360195930444
F         2.31296889323123    3.73637317603843    0.71072526617575
F         1.70713808036315    3.92255412881219   -1.34604157304345
F         3.70420659637622    3.29200813514794   -0.86565829035028
C        -0.31146311163437   -1.83384348203611    2.34805681748389
C         1.05444975215252   -1.67807829625847    2.36648271304034
H         1.54467275474855   -0.85544843657383    1.87577174036922
C         1.80369233661077   -2.61847826637340    3.05846248798668
H         2.87653649880934   -2.51589423395579    3.08844709755468
C         1.18029824479999   -3.66442775979350    3.71615686674781
H         1.77141821698189   -4.38601293666358    4.25860709439075
C        -0.20048530313173   -3.78771586202032    3.69982243333890
H        -0.68000678715322   -4.59524509160099    4.22916124607635
C        -0.96466898154780   -2.85979334793738    3.01320786842764
C        -2.48183459216799   -2.86473586358392    2.91161316996532
C        -2.86607248541646   -3.66657281558702    1.65569060987685
H        -3.94744204298128   -3.66968769281651    1.54798476587206
H        -2.50932080878836   -4.68967202612416    1.73943854551800
H        -2.42518824418825   -3.21098369586604    0.76893223335775
C        -3.17879813831078   -3.46007958914802    4.13494621645181
H        -2.77458812528060   -3.04851005626648    5.05324957336961
H        -3.07077376165173   -4.54053440225868    4.14463657087267
H        -4.23493064064594   -3.20742949317590    4.07844940011497
C        -0.13774830826059    0.20813723634689   -0.10840153586025
C         0.61627479408252    1.50362594163123    0.23811031117470
C         1.96709103765449    1.71246843289445   -0.51143783127359
C         2.43145242161477    3.19902230061562   -0.49968973849632
I        -4.37025778561083   -0.16201581966910    4.70816252361127
O        -5.71314762753367   -0.63662644253530    3.26532007598825
F        -2.61870002530612    1.82693473850076    6.51996057128865
F        -3.23928547845264   -0.05418629670583    7.40563036892247
F        -1.46572501033372   -1.45586474301934    6.19931798834505
F        -1.06400287844555    0.01247358371202    4.67504279225844
F        -0.54389748690650    0.62707940327886    8.09800847882006
F         0.14761283374922    1.64954282981436    6.31563730046795
F         1.37352209307432   -0.80291602599894    5.52249186346813
F         0.85945787452757   -1.59686916891957    7.45426542031831
F         2.10958544817559    0.14193968190633    7.30538669506635
C        -3.74108777749516    1.18698281591589    3.23457993041373
C        -2.70818263550268    2.09111778158857    3.35593390972108
H        -2.17325682374010    2.22416175389085    4.27984861917744
C        -2.36690530651963    2.85201570621399    2.24850981673000
H        -1.56299217356661    3.56668099137455    2.32352723015777
C        -3.05325753806448    2.69477210661405    1.05533757643386
H        -2.77199235737255    3.27920760614507    0.19393658900539
C        -4.11244013808773    1.80664891466987    0.96825913911482
H        -4.66065634777100    1.71347222316429    0.04452488181294
C        -4.47790630413655    1.04633839387424    2.07230483028823
C        -5.66816800886845    0.10571762316932    2.07725868284719
C        -6.95149382665880    0.94963623663807    1.98140918987345
H        -7.81306148743210    0.28801645747026    1.98935416353560
H        -6.95865094497988    1.54302411490419    1.07180531676226
H        -7.01765195112156    1.61272774860326    2.84115142048938
C        -5.56976205080017   -0.87076475135349    0.89722167446505
H        -4.57623172441333   -1.31169325300054    0.87557273207561
H        -5.75683561424303   -0.36404753749065   -0.04401512140559
H        -6.30660791230136   -1.65731928276836    1.03341031489326
C        -2.76139591708267    0.50272880570238    6.26276728179928
C        -1.38270942088663   -0.12800327579323    5.98651009919625
C        -0.19461941695658    0.44654879590356    6.81559756626020
C         1.05976099521995   -0.47335471304464    6.77493061226997
68
 -166.68334614853293
I        -1.61595880047629   -1.70862631544696   -0.64267410329057
O        -3.06561150498686   -2.24952530023066    0.64784420582664
F         1.55963276646448   -1.28897516537493   -1.66088406329531
F        -0.04482912148129   -1.21854064850868   -3.11998074101808
F        -1.01487002195654    1.01941693283794   -2.23983073189366
F         0.19494052924004    1.04311778328053   -0.45625095118486
F         1.62660488679433    0.89859832650038   -3.65851693888267
F         2.41325747037097    1.48580721422906   -1.72864545070900
F         0.30666745711467    3.50411711642529   -1.71218828238760
F        -0.00394873382993    2.98448706875858   -3.77707566039598
F         1.92062698454574    3.67467738294319   -3.11863544104005
C        -0.50701973335985   -1.81320010231085    1.15175680109554
C         0.76987672690909   -1.34549869482277    1.37202388573876
H         1.33226813696007   -0.84310616581320    0.60636105317571
C         1.33307304099252   -1.53417345355984    2.62491594391750
H         2.32997169833829   -1.16882238605229    2.81453004176478
C         0.62582223752700   -2.18511655843635    3.62104266730830
H         1.07186001761286   -2.32772085343814    4.59335212013436
C        -0.65236225102102   -2.65939197969167    3.37701765028327
H        -1.19623670037003   -3.17278113190022    4.15403758964168
C        -1.23206061766959   -2.47403766027506    2.13210686245183
C        -2.60449759280843   -2.99418859428552    1.73983522030879
[truncated: 1,377,083 more chars]
