# Supplementary material for: Automated and Efficient Generation of General Molecular Aggregate Structures
Source: Angew Chem Int Ed Engl. 2022 Dec 16;62(4):e202214477. doi: 10.1002/anie.202214477 (PMC10107477; doi:10.1002/anie.202214477)
Supplement: Supplementary file 2 — Supporting Information [file ANIE-62-0-s001.zip › SI/comparison_with_crest/xtb_structures/B/crest_ensemble.xyz]

  68
       -166.69009614
 I          1.5445574759        1.0339426275       -0.2078443729
 O         -0.3839433457        1.1964771481       -0.9013407008
 F          4.3896855416        2.3521021211       -0.0998060846
 F          3.8560674018        1.7338450714        1.9150284892
 F          3.6289062650       -0.9270849875        0.8877105934
 F          4.4682071466       -0.1850514343       -0.9588275153
 F          5.7427644528       -0.3538851085        2.3000186628
 F          6.5846880449        0.9711838455        0.8104736779
 F          7.0249417603       -1.0375184796       -0.8881217360
 F          5.8480798631       -2.4206781075        0.2654378186
 F          7.6827479431       -1.6405566974        1.0652696166
 C          1.2142170774        3.1118607171       -0.0342200522
 C          1.9574474814        3.9969663900        0.7158988701
 H          2.8013365333        3.6808277798        1.3016363805
 C          1.5873890672        5.3332935126        0.7153450425
 H          2.1575353801        6.0389765257        1.2988632255
 C          0.4968694196        5.7580662965       -0.0235917071
 H          0.2184832270        6.8007162693       -0.0226983643
 C         -0.2488883224        4.8504635158       -0.7577318125
 H         -1.1039712993        5.1858108155       -1.3225213182
 C          0.1018770892        3.5100072873       -0.7591753816
 C         -0.6391933189        2.4281324361       -1.5251239627
 C         -2.1535446747        2.6404796650       -1.5162056150
 H         -2.4298291724        3.4981767865       -2.1210774746
 H         -2.5052191762        2.7841458704       -0.4984845403
 H         -2.6306412475        1.7538424530       -1.9248906527
 C         -0.0937745622        2.3981839557       -2.9611887669
 H         -0.5985493186        1.6161848403       -3.5225297113
 H          0.9730730746        2.1773380849       -2.9364226567
 H         -0.2485236370        3.3547236460       -3.4530977788
 C          3.7294250266        1.3954143187        0.6048555430
 C          4.4197242416        0.0428054347        0.3719081068
 C          5.8443484641       -0.1378328894        0.9766333692
 C          6.6131596727       -1.3342916138        0.3395486512
 F         -4.3874126621       -2.3543964492       -0.0985199612
 F         -3.8535446512       -1.7351000508        1.9159203226
 H          2.5075307777       -2.7761914135       -0.5091949734
 F         -5.7494561751        0.3437070395        2.2992196851
 H          2.4284189040       -3.4912641625       -2.1310905269
 C          2.1527370280       -2.6335582958       -1.5259513343
 C         -3.7282606167       -1.3965905698        0.6056464295
 H          2.6274688445       -1.7465468280       -1.9365795130
 F         -6.5855986726       -0.9771797807        0.8027308656
 C         -1.9515746948       -3.9950882044        0.7163693329
 C         -5.8470072406        0.1321255086        0.9748270264
 C         -1.5790624177       -5.3307396469        0.7163466510
 I         -1.5446249462       -1.0317741444       -0.2089072550
 H         -2.7951376472       -3.6799949732        1.3031424756
 C         -1.2111615229       -3.1092687163       -0.0356716862
 H         -2.1469949488       -6.0369761642        1.3013505075
 C         -0.4888453134       -5.7541166128       -0.0238314893
 C         -0.0993564052       -3.5060301079       -0.7621976158
 C         -4.4206062278       -0.0449300615        0.3732428386
 C          0.2539769480       -4.8458006186       -0.7600719204
 C          0.6380955375       -2.4233486285       -1.5304571513
 H         -0.2083638571       -6.7962017727       -0.0222866179
 H          1.1088248945       -5.1800592545       -1.3258520788
 F         -7.0233921167        1.0366834656       -0.8902143981
 O          0.3827940034       -1.1919079447       -0.9062057310
 C         -6.6156239867        1.3297651513        0.3396924306
 F         -3.6325119708        0.9255071084        0.8920360491
 F         -7.6878005067        1.6319099437        1.0633294175
 F         -4.4667540523        0.1847995624       -0.9573170468
 H         -0.9789440751       -2.1771661258       -2.9372602892
 C          0.0885172564       -2.3946469832       -2.9649788474
 H          0.2448965742       -3.3505857935       -3.4575457081
 F         -5.8519701097        2.4175243841        0.2715943456
 H          0.5893006447       -1.6109668010       -3.5275489115
  68
       -166.68966401
 I          1.6671631512        0.9253173847       -0.0978458496
 O         -0.3008242309        1.0642559764       -0.6701493342
 F          4.4142550775        2.3735031421       -0.3345691285
 F          4.1580187246        1.8235422550        1.7561554661
 F          4.1089736276       -0.8758697754        0.9547077507
 F          4.5833768043       -0.2362118645       -1.0538379076
 F          6.3270759101        0.0119317936        1.9730416798
 F          6.8043071314        1.2721523830        0.2801989067
 F          7.2065718255       -0.8254157440       -1.3128137399
 F          6.3528814005       -2.2066831870        0.0993757727
 F          8.1916461202       -1.1960461864        0.5594503190
 C          1.3493675194        3.0135938079       -0.0208088876
 C          2.1102541753        3.9355124769        0.6640861112
 H          2.9693122017        3.6537944742        1.2443887994
 C          1.7379931121        5.2700551506        0.6058942765
 H          2.3241891885        6.0038822737        1.1363452931
 C          0.6263898488        5.6573523857       -0.1216043298
 H          0.3485466923        6.6990457169       -0.1686232764
 C         -0.1438090850        4.7121817933       -0.7788603990
 H         -1.0184268250        5.0182679209       -1.3300181792
 C          0.2084363107        3.3735508565       -0.7195869012
 C         -0.5613647895        2.2459415529       -1.3820557055
 C         -2.0725561830        2.4685368700       -1.3476452250
 H         -2.3558596589        3.3316897307       -1.9410914078
 H         -2.4059060984        2.6060879834       -0.3225544466
 H         -2.5605263888        1.5885754906       -1.7575518142
 C         -0.0598526231        2.1028535797       -2.8263637067
 H          1.0106320831        1.8991003299       -2.8211654955
 H         -0.2464760147        3.0127427854       -3.3904875195
 H         -0.5683113769        1.2688728501       -3.3032301743
 C          3.9187772879        1.4074013429        0.4830393378
 C          4.7059434270        0.1104092691        0.2459727726
 C          6.2148441329        0.1192022223        0.6370831245
 C          7.0047862805       -1.0527870656       -0.0198611433
 F         -4.7238071914       -1.8889968340       -1.1257518627
 F         -4.3330037565       -2.1556474974        0.9978305917
 H          0.1505345162       -2.0057444899        2.0067630070
 F         -5.9537038709       -0.1766564345        2.1774155431
 H          1.3592957333       -3.3020481116        1.9500792622
 C          1.0607811727       -2.3507968957        1.5181918594
 C         -4.0659677663       -1.3502094677       -0.0638514614
 H          1.8462616050       -1.6182967042        1.6804689058
 F         -6.8632806937       -0.9165338564        0.3577835446
 C         -2.5864764674       -4.0719864950       -0.5444701352
 C         -6.0819954907        0.0549490126        0.8589567385
 C         -2.2828701202       -5.4244755991       -0.5358216356
 I         -1.7404288487       -1.0598317033       -0.3319332749
 H         -3.6029069813       -3.7670384878       -0.7088284428
 C         -1.5652023994       -3.1662167298       -0.3493914244
 H         -3.0739082177       -6.1420486671       -0.6870134860
 C         -0.9809333032       -5.8506935057       -0.3378579422
 C         -0.2521270954       -3.5704126907       -0.1781719721
 C         -4.6718415433        0.0400316432        0.1931254499
 C          0.0349546610       -4.9270727906       -0.1631300512
 C          0.7990040728       -2.4950736916        0.0118352556
 H         -0.7535705322       -6.9055144700       -0.3272049817
 H          1.0507955980       -5.2585282450       -0.0187137181
 F         -7.2633075346        1.5431072270       -0.5788601041
 O          0.3144714684       -1.2821064509       -0.4987129619
 C         -6.8162104974        1.4154653396        0.6654835753
 F         -3.8395363536        0.7536054697        0.9858344398
 F         -7.8589587064        1.5016155801        1.4841031445
 F         -4.7303778618        0.7028496642       -0.9808700379
 H          1.8515122697       -3.1664783849       -1.7559751073
 C          2.0857207282       -2.8218953956       -0.7519808251
 H          2.6697664166       -3.5746524820       -0.2334700126
 F         -6.0122154217        2.4440633012        0.9220252092
 H          2.6733651440       -1.9125162093       -0.8300110621
  68
       -166.68957538
 I          1.7656503168        0.9374451298        0.5353124967
 O         -0.2730189591        1.1860120092        0.7507259875
 F          4.2710895851        2.3047062404       -0.6634009103
 F          4.8043463441        1.6166574014        1.3317130040
 F          4.8816524013       -0.8921938234        0.6215550793
 F          3.8566089873       -0.5456496476       -1.2467435514
 F          6.8631271186        1.0852704504       -0.4607984386
 F          5.8480653172        0.7054019024       -2.3349539203
 F          6.0826347584       -2.1151144580       -1.6784600905
 F          7.4129714686       -1.4955393526       -0.1045533415
 F          7.8512188753       -0.9886826952       -2.1451455519
 C          1.6318427489        3.0247828585        0.8350026441
 C          2.6527758834        3.8670859450        1.2189708507
 H          3.6492812917        3.5141408340        1.4093523090
 C          2.3717168178        5.2157808240        1.3753178076
 H          3.1616694278        5.8865316383        1.6746225514
 C          1.0933675508        5.6970125199        1.1526934882
 H          0.8852466401        6.7496587196        1.2673343889
 C          0.0727681518        4.8301012926        0.8003885319
 H         -0.9262321254        5.2051143806        0.6460459031
 C          0.3358044491        3.4771165559        0.6536893162
 C         -0.7121929584        2.4402848834        0.2984277772
 C         -2.0481305633        2.7240746547        0.9871244787
 H         -2.5396688888        3.5864254494        0.5492053134
 H         -1.8954910187        2.8906586071        2.0501772078
 H         -2.6874227433        1.8549985536        0.8644727354
 C         -0.8682359665        2.4098255986       -1.2281606126
 H          0.0848533058        2.1388150806       -1.6815446124
 H         -1.1776342057        3.3810604172       -1.6041741912
 H         -1.6099117663        1.6630687611       -1.4988668025
 C          4.0925486475        1.2863939890        0.2216383275
 C          4.7218124055        0.0117813810       -0.3664599812
 C          6.0803245707        0.2063252547       -1.1077811136
 C          6.8706150806       -1.1279559786       -1.2598235721
 F         -4.2718379314       -2.3057473515       -0.6613261666
 F         -4.8038578629       -1.6157705401        1.3335037192
 H          2.5392001416       -3.5867698304        0.5532369540
 F         -6.8635803616       -1.0847389661       -0.4557602229
 H          2.6876350139       -1.8554380661        0.8689174967
 C          2.0476270141       -2.7241419020        0.9905562692
 C         -4.0925422835       -1.2867396544        0.2227251457
 H          1.8933927471       -2.8907991691        2.0533788505
 F         -5.8511271129       -0.7087413538       -2.3320909277
 C         -2.6526931788       -3.8667338126        1.2193971490
 C         -6.0812183936       -0.2073665968       -1.1054805905
 C         -2.3718254805       -5.2156186749        1.3744025143
 I         -1.7651846221       -0.9366592457        0.5363593466
 H         -3.6488965030       -3.5136363751        1.4110886718
 C         -1.6317852613       -3.0242619080        0.8356314687
 H         -3.1617073075       -5.8864452694        1.6737202682
 C         -1.0937752068       -5.6969161569        1.1502285752
 C         -0.3358046810       -3.4765615305        0.6536940967
 C         -4.7216647100       -0.0124299511       -0.3661950191
 C         -0.0731307691       -4.8298299882        0.7984959055
 C          0.7126918333       -2.4395532307        0.3001846350
 H         -0.8859099968       -6.7498013971        1.2631303394
 H          0.9256194405       -5.2050167492        0.6429575477
 F         -6.0832559143        2.1132212720       -1.6797867824
 O          0.2734256545       -1.1853920931        0.7527220031
 C         -6.8710872113        1.1270702314       -1.2584846530
 F         -4.8802130710        0.8926740204        0.6210451828
 F         -7.8530233152        0.9868728146       -2.1421725958
 F         -3.8571092549        0.5436488259       -1.2479173458
 H          1.1786578115       -3.3794040002       -1.6027899702
 C          0.8705028005       -2.4080201835       -1.2261548177
 H          1.6136607661       -1.6622392783       -1.4953534022
 F         -7.4116098234        1.4966819941       -0.1030038043
 H         -0.0816339494       -2.1349031969       -1.6802718422
  68
       -166.68953779
 I          1.7352117035        1.0494481230       -0.3869673742
 O         -0.3166439554        1.2735541487       -0.5865214737
 F          4.7299845305        1.8729385880       -1.1365929330
 F          4.2990159607        2.1676209840        0.9756254557
 F          3.8179947340       -0.7353177178        1.0082453807
 F          4.7270788700       -0.7231505613       -0.9506383766
 F          5.9185184814        0.2132396573        2.2029680119
 F          6.8454495888        0.9272459924        0.3819284081
 F          7.2608183063       -1.5457041455       -0.5125287981
 F          5.9963090614       -2.4262212290        0.9893684729
 F          7.8350625905       -1.4706653833        1.5555757638
 C          1.5583561729        3.1554369377       -0.4086781754
 C          2.5796883737        4.0614100680       -0.6017749968
 H          3.5962039932        3.7563278364       -0.7659463157
 C          2.2755525053        5.4138054598       -0.5922246626
 H          3.0663994381        6.1319305545       -0.7417785017
 C          0.9732550950        5.8391492852       -0.3949278393
 H          0.7456443285        6.8939044535       -0.3821459468
 C         -0.0430577485        4.9150023735       -0.2247593381
 H         -1.0590996681        5.2467295903       -0.0824601646
 C          0.2442855246        3.5584976590       -0.2419052178
 C         -0.8059888924        2.4797423214       -0.0639650540
 C         -1.0756283219        2.3207635865        1.4397648826
 H         -1.3598600509        3.2716759255        1.8821806408
 H         -0.1733829920        1.9545097377        1.9276940396
 H         -1.8747111575        1.6000960364        1.5913610117
 C         -2.0918812102        2.8105632159       -0.8265389329
 H         -1.8583860993        3.1432080566       -1.8346100587
 H         -2.6664832456        3.5743543350       -0.3134874432
 H         -2.6880153927        1.9058479014       -0.8939206794
 C          4.0539332184        1.3470847841       -0.0798323363
 C          4.6577509450       -0.0374224025        0.2094078289
 C          6.0612243838       -0.0384231532        0.8896299143
 C          6.8006804365       -1.3998118267        0.7250315461
 F         -4.4484053018       -2.4375286448       -0.2079383845
 F         -4.0580486431       -1.6674585553        1.7906923495
 H          2.3835449643       -3.3808700931       -1.8892159315
 F         -6.5948683272       -0.9257614526        1.4196658248
 H          2.5650124887       -1.6280184684       -1.7909943806
 C          2.0891398226       -2.4936074546       -1.3381808716
 C         -3.9083812584       -1.3891173043        0.4672724852
 H          2.4250084733       -2.5767547946       -0.3080750223
 F         -6.7947819077       -0.8681910674       -0.7331949404
 C         -2.0686327640       -3.8909073339        0.7745082503
 C         -6.2688844509       -0.2224892679        0.3225255752
 C         -1.6752429523       -5.2204497741        0.8010160097
 I         -1.6696032563       -0.9289531574       -0.1744976191
 H         -2.9304004824       -3.5852617055        1.3388029083
 C         -1.3235504880       -3.0038510599        0.0290020523
 H         -2.2486123564       -5.9278367337        1.3792557707
 C         -0.5585685351       -5.6359976544        0.0971897641
 C         -0.1775153425       -3.3891951657       -0.6475963373
 C         -4.7226536051       -0.1271500387        0.1459252669
 C          0.1960486377       -4.7230783395       -0.6210749811
 C          0.5749616666       -2.2936095458       -1.3808138293
 H         -0.2640285697       -6.6739759583        0.1169384906
 H          1.0753580763       -5.0499807212       -1.1524337580
 F         -6.4858201862        2.0136145066       -0.4995632373
 O          0.3003071714       -1.0741220064       -0.7415450574
 C         -6.9406496391        1.1795672607        0.4314823161
 F         -4.2465943948        0.8839323946        0.9071066219
 F         -8.2562224232        1.0787025454        0.2795561321
 F         -4.4836282975        0.2261540132       -1.1369972033
 H         -1.0059480954       -2.0580353363       -2.8333231990
 C          0.0673736007       -2.2462417090       -2.8293897667
 H          0.2659574868       -3.1862234998       -3.3373346521
 F         -6.7079371707        1.7258736480        1.6204926116
 H          0.5623858465       -1.4359533232       -3.3583079327
  68
       -166.68953196
 I          1.7595493682        0.9408783611       -0.5671613422
 O         -0.2783355344        1.1826164354       -0.7984110262
 F          4.8124376698        1.6073448660       -1.3287575113
 F          4.2389693595        2.3474527367        0.6359561961
 F          3.8164002689       -0.4886397938        1.2865583930
 F          4.8839119911       -0.8814892188       -0.5480083789
 F          5.7804128989        0.8065016668        2.3815908860
 F          6.8375122723        1.1258410458        0.5193480551
 F          7.4005597880       -1.4609765006        0.2611438273
 F          6.0301520773       -2.0357317250        1.8174218661
 F          7.7843365443       -0.8922590609        2.2965138286
 C          1.6234868010        3.0220553512       -0.9029843425
 C          2.6446278125        3.8566847437       -1.3025530409
 H          3.6417287791        3.4996849162       -1.4829225673
 C          2.3622901018        5.2014064537       -1.4881713838
 H          3.1519780303        5.8668654434       -1.7997443579
 C          1.0826302042        5.6852787570       -1.2790212277
 H          0.8735397983        6.7350402162       -1.4162104112
 C          0.0617650391        4.8247845589       -0.9116164252
 H         -0.9380045146        5.2021389747       -0.7683713432
 C          0.3259083876        3.4755592932       -0.7358616253
 C         -0.7198939952        2.4422901904       -0.3630784580
 C         -0.8718370051        2.4340731959        1.1641819703
 H         -1.1891719531        3.4082043389        1.5257858678
 H          0.0845484446        2.1787738606        1.6197385939
 H         -1.6057794233        1.6847328755        1.4485199444
 C         -2.0585583688        2.7117554073       -1.0519294734
 H         -1.9105810203        2.8498388809       -2.1197176002
 H         -2.5448932183        3.5871754007       -0.6345977682
 H         -2.7006391009        1.8486559925       -0.9030490591
 C          4.0798273620        1.3050046473       -0.2243488983
 C          4.6994637812        0.0483769114        0.4113019156
 C          6.0404324490        0.2678071265        1.1770242279
 C          6.8275792087       -1.0599818147        1.3902866955
 F         -4.8139651291       -1.6098754652       -1.3235796182
 F         -4.2387447086       -2.3477779627        0.6414997877
 H         -0.0823945727       -2.1852788149        1.6143597247
 F         -5.7819762693       -0.7976936471        2.3857670466
 H          1.1900245155       -3.4157243865        1.5162049023
 C          0.8733671069       -2.4403356421        1.1573576876
 C         -4.0799829639       -1.3065853200       -0.2202755623
 H          1.6082698133       -1.6924178593        1.4430095540
 F         -6.8369174091       -1.1253056633        0.5237867921
 C         -2.6462863519       -3.8575149863       -1.3042767120
 C         -6.0404253720       -0.2644282767        1.1784418759
 C         -2.3637456301       -5.2013795696       -1.4957504361
 I         -1.7599162110       -0.9429531736       -0.5647992787
 H         -3.6443599953       -3.5008206192       -1.4795256079
 C         -1.6242315239       -3.0234644232       -0.9058711329
 H         -3.1542053535       -5.8662369718       -1.8066485419
 C         -1.0829270232       -5.6850320393       -1.2935313178
 C         -0.3258965598       -3.4769055690       -0.7442186134
 C         -4.6983045243       -0.0485243621        0.4136431035
 C         -0.0614456234       -4.8252386801       -0.9261550391
 C          0.7201371301       -2.4444332221       -0.3698339588
 H         -0.8734873664       -6.7340316496       -1.4359023930
 H          0.9390627789       -5.2024615815       -0.7878581347
 F         -7.3932949266        1.4644349003        0.2515797636
 O          0.2775658219       -1.1838428770       -0.8014129716
 C         -6.8273887195        1.0645227108        1.3846642573
 F         -3.8152388078        0.4882712106        1.2889604571
 F         -7.7897315201        0.8994977268        2.2854711617
 F         -4.8801542036        0.8802107000       -0.5472827824
 H          1.9101511001       -2.8481423319       -2.1279641664
 C          2.0585625190       -2.7116876337       -1.0600308924
 H          2.5457531002       -3.5874244676       -0.6443109198
 F         -6.0311291846        2.0398755506        1.8149058410
 H          2.7002058635       -1.8483933966       -0.9099940218
  68
       -166.68949489
 I          1.7457468169        1.0546330118       -0.3317529117
 O         -0.3086381520        1.2750227350       -0.5100666026
 F          4.7115017397        1.9127816220       -1.1237805599
 F          4.3445133347        2.1347829935        1.0095979995
 F          3.8757307655       -0.7618344441        0.9700877936
 F          4.7051069286       -0.6915882869       -1.0235696604
 F          6.0258184130        0.1466997841        2.1054757576
 F          6.8772813507        0.9183594968        0.2713349017
 F          7.2511671812       -1.5254188377       -0.7183470397
 F          6.0501865149       -2.4528275035        0.8073391261
 F          7.9124993280       -1.5154136990        1.3248923655
 C          1.5613953009        3.1612778465       -0.3082520793
 C          2.5820827650        4.0747276738       -0.4682226432
 H          3.6008849507        3.7776842953       -0.6315346974
 C          2.2757772582        5.4258803357       -0.4252266429
 H          3.0669000975        6.1486073358       -0.5488102236
 C          0.9713402534        5.8441551155       -0.2271377445
 H          0.7416404648        6.8977931417       -0.1881652494
 C         -0.0438041744        4.9138468962       -0.0886310847
 H         -1.0615548978        5.2395957361        0.0554397919
 C          0.2458953912        3.5584109292       -0.1389197323
 C         -0.8081962585        2.4789686829        0.0066623010
 C         -1.1185459900        2.3117170036        1.5017872223
 H         -1.4012124775        3.2629270756        1.9445199140
 H         -0.2344201388        1.9293781770        2.0097878737
 H         -1.9313966408        1.6013383670        1.6270158691
 C         -2.0737557229        2.8169909821       -0.7870863305
 H         -1.8136315875        3.1539480802       -1.7871909709
 H         -2.6594360498        3.5798908809       -0.2854325311
 H         -2.6701963603        1.9139840680       -0.8739602484
 C          4.0690214226        1.3500551740       -0.0651546196
 C          4.6833693090       -0.0414110652        0.1587208281
 C          6.1136780448       -0.0631450563        0.7800796578
 C          6.8440153187       -1.4186001003        0.5415262721
 F         -4.4374615455       -2.4403108724       -0.1869852232
 F         -4.1177533363       -1.6119846373        1.8007678553
 H          2.3668780410       -3.4069064741       -1.7941098921
 F         -6.6555877453       -0.9162897995        1.3081326097
 H          2.5564573099       -1.6539219883       -1.7207760289
 C          2.0801499617       -2.5110330040       -1.2529887631
 C         -3.9277471056       -1.3686640718        0.4755754682
 H          2.4216331797       -2.5821864703       -0.2239228215
 F         -6.7647849658       -0.9180171891       -0.8522216385
 C         -2.0837072807       -3.8504103510        0.8908161887
 C         -6.2933614269       -0.2370914273        0.2071635214
 C         -1.6904830560       -5.1788728126        0.9518718813
 I         -1.6756771383       -0.9133522596       -0.1240980097
 H         -2.9469924403       -3.5292451707        1.4443766544
 C         -1.3360928985       -2.9832448757        0.1248692477
 H         -2.2654064608       -5.8716572941        1.5460532917
 C         -0.5712651426       -5.6116603069        0.2625207387
 C         -0.1871723733       -3.3846030778       -0.5370797578
 C         -4.7424716296       -0.1237222171        0.0936500084
 C          0.1865023609       -4.7172190072       -0.4756529780
 C          0.5671832814       -2.3041584601       -1.2906792970
 H         -0.2766784612       -6.6487512818        0.3097606446
 H          1.0682497602       -5.0574206414       -0.9944375730
 F         -6.5093903647        1.9715753677       -0.6858842027
 O          0.3003754024       -1.0732934472       -0.6685156466
 C         -6.9892208591        1.1566736820        0.2495053111
 F         -4.3115805034        0.9094338599        0.8518122617
 F         -8.2959991476        1.0308374141        0.0478904145
 F         -4.4544608588        0.2061105299       -1.1857035527
 H          0.5482131785       -1.4756717104       -3.2804482436
 C          0.0541491204       -2.2775140828       -2.7379301601
 H         -1.0190806786       -2.0888474744       -2.7418722547
 F         -6.8130053948        1.7395215355        1.4308801431
 H          0.2505847027       -3.2251746513       -3.2322862063
  68
       -166.68947069
 I          1.5751468981        0.9670085490       -0.6985730289
 O         -0.4008603614        1.1897554187       -1.2538463503
 F          4.7338017449        1.4992079696       -1.0538964394
 F          3.8910116539        2.4581200460        0.7074500239
 F          3.2611363689       -0.3133850652        1.5448977282
 F          4.6231553874       -0.8808447913       -0.0293547319
 F          5.0352012009        1.0715847162        2.8442292429
 F          6.4076189102        1.2007955617        1.1743812248
 F          6.9855855261       -0.6413658276        3.2680791122
 F          6.9392097796       -1.4055280225        1.2614115743
 F          5.3099850638       -1.8118220439        2.6070714511
 C          1.5537047960        2.9854474588       -1.3195178043
 C          2.6503682687        3.7538278907       -1.6455675660
 H          3.6534892740        3.3723271399       -1.5982882377
 C          2.4411769049        5.0609142446       -2.0578929915
 H          3.2904063465        5.6744686930       -2.3145530318
 C          1.1581851899        5.5729028382       -2.1420588865
 H          1.0039929293        6.5938157078       -2.4559595862
 C          0.0668832674        4.7760536132       -1.8394112019
 H         -0.9315700232        5.1747311515       -1.9205029825
 C          0.2594438557        3.4634226534       -1.4378223625
 C         -0.8637729833        2.5046002991       -1.0910281656
 C         -1.2459322549        2.7336669474        0.3773516990
 H         -1.5925559314        3.7510124066        0.5339250944
 H         -0.3772722310        2.5513814523        1.0088127433
 H         -2.0307097397        2.0368427693        0.6558009266
 C         -2.0717497216        2.6754355515       -2.0143573129
 H         -1.7567293066        2.6236144530       -3.0534117771
 H         -2.5703579031        3.6213468850       -1.8311824157
 H         -2.7720227567        1.8679566905       -1.8205702432
 C          3.8277233408        1.3322330242       -0.0540058642
 C          4.2953448260        0.1358745343        0.7941268993
 C          5.4871826297        0.4169029931        1.7599407748
 C          6.1926601166       -0.8899209768        2.2315514360
 F         -4.9251799206       -1.2242208886       -1.9216630783
 F         -4.5641676686       -2.4880458929       -0.1955887502
 H         -0.6382108600       -2.2468045760        1.3777131360
 F         -3.4816492902       -1.1206110263        1.9006548443
 H          0.6311303065       -3.4841268566        1.4155027898
 C          0.3741800648       -2.4913940518        1.0562719011
 C         -4.2788588671       -1.2676945797       -0.7275035704
 H          1.0610408668       -1.7631343257        1.4803091786
 F         -5.6155423696       -1.4561572291        2.0684115547
 C         -2.7533240194       -3.6648111377       -2.0056818651
 C         -4.6929740200       -0.5570974173        1.6974632090
 C         -2.4718414418       -4.9950479584       -2.2765286220
 I         -1.9438944364       -0.8686730816       -0.8820109357
 H         -3.6967133833       -3.2446883290       -2.3074804615
 C         -1.7928880274       -2.9151194278       -1.3626040707
 H         -3.2119970240       -5.6008243532       -2.7752874025
 C         -1.2511834511       -5.5399965735       -1.9162476986
 C         -0.5403501605       -3.4182006976       -1.0575729534
 C         -4.8750646704       -0.1927705175        0.1969100744
 C         -0.2786494394       -4.7532585601       -1.3206562476
 C          0.4543015989       -2.4311810093       -0.4748713216
 H         -1.0448440275       -6.5794683311       -2.1202426800
 H          0.6813090900       -5.1767369065       -1.0723449233
 F         -5.8461782038        1.4399023363        2.3430096139
 O          0.1018637573       -1.1443657012       -0.9185548375
 C         -4.7994180615        0.6802984193        2.6395970742
 F         -4.2343463031        0.9827258071       -0.0407040739
 F         -4.9191087796        0.2911748953        3.9032478914
 F         -6.1808352615        0.0493182589       -0.0249728147
 H          1.8966918543       -2.7546625579       -2.0497847436
 C          1.8773674374       -2.7003713853       -0.9645423031
 H          2.2670019921       -3.6224191517       -0.5458962742
 F         -3.7047086810        1.4316961115        2.5485551555
 H          2.5110809858       -1.8767421622       -0.6500111204
  68
       -166.68936048
 I          1.7369596351        0.9377911282        0.6650874161
 O         -0.2721032236        1.1310751697        1.1033745536
 F          4.1394039230        2.3694526502       -0.6814972943
 F          4.8246461704        1.5865183345        1.2304065709
 F          4.8159583118       -0.8871002605        0.4052501977
 F          3.6547182452       -0.4479658155       -1.3603492641
 F          6.7305491605        1.1222715113       -0.7349865617
 F          5.5719186943        0.8377798761       -2.5414419545
 F          5.8242349883       -2.0125387689       -2.0329930667
 F          7.2774900075       -1.4753747548       -0.5396294680
 F          7.5643693266       -0.8792821936       -2.5830140271
 C          1.6228146655        2.9956046428        1.1352632781
 C          2.6799626813        3.8305227155        1.4285723505
 H          3.6969748189        3.4864846244        1.4507332903
 C          2.4129670169        5.1598884393        1.7167988641
 H          3.2320349024        5.8228759145        1.9470995465
 C          1.1119448339        5.6318939862        1.7101791943
 H          0.9128550352        6.6704173217        1.9253378607
 C          0.0605778556        4.7719894898        1.4436104134
 H         -0.9536075646        5.1378073756        1.4547326006
 C          0.3109284500        3.4362991162        1.1675198464
 C         -0.7793270058        2.4207136083        0.8865961290
 C         -1.9683323947        2.6031665828        1.8343247022
 H         -2.5345582350        3.4933566364        1.5823227786
 H         -1.6185871078        2.6715582777        2.8613803048
 H         -2.6199536178        1.7393951568        1.7448585364
 C         -1.2021761133        2.5582853910       -0.5822357330
 H         -0.3431300145        2.3618191237       -1.2226797311
 H         -1.5802377474        3.5558336824       -0.7867761252
 H         -1.9737506606        1.8257850604       -0.8026132896
 C          4.0233757927        1.3123626434        0.1667563686
 C          4.5911524922        0.0621682023       -0.5262796894
 C          5.8910700108        0.2802819908       -1.3599948981
 C          6.6526791051       -1.0515164414       -1.6324086782
 F         -4.2035644328       -2.4144812241       -0.6174262356
 F         -4.8883768207       -1.5264041327        1.2470630173
 H          1.9197876779       -2.8986435572        2.1227718516
 F         -6.7543213053        0.3259328078        0.1577640933
 H          2.5047665441       -3.6435895004        0.6210858240
 C          2.0417507835       -2.7617779842        1.0515043988
 C         -4.0628924266       -1.3261359620        0.1853143568
 H          2.6913343646       -1.9076123002        0.8862348362
 F         -6.5273794046       -1.2354468498       -1.3229579693
 C         -2.6798926029       -3.8320294985        1.3910427542
 C         -6.0656526055       -0.0336705534       -0.9404826511
 C         -2.4164289269       -5.1775819861        1.5964188229
 I         -1.7608896906       -0.9461710143        0.6192436422
 H         -3.6672868238       -3.4488077511        1.5762752276
 C         -1.6491353596       -3.0242739526        0.9625674008
 H         -3.2116597493       -5.8262627941        1.9286055437
 C         -1.1459650758       -5.6839460987        1.3818152957
 C         -0.3596529607       -3.4972660052        0.7939243341
 C         -4.5472472497       -0.0940932997       -0.5940330519
 C         -0.1139866203       -4.8468975977        0.9906563290
 C          0.6892400257       -2.4751545282        0.3985405551
 H         -0.9520390153       -6.7344443955        1.5350552080
 H          0.8784337586       -5.2429312520        0.8465485986
 F         -5.9907718677        0.5222159202       -3.2561982718
 O          0.2720808603       -1.2119058318        0.8508777824
 C         -6.3771042961        0.9890544806       -2.0743639159
 F         -4.2515472162        1.0115638435        0.1269910499
 F         -7.6819285073        1.2302669003       -2.1371400664
 F         -3.8218181356        0.0016427545       -1.7297374815
 H         -0.1684041643       -2.2103546961       -1.5627588630
 C          0.7996670046       -2.4658015899       -1.1323051955
 H          1.1061997381       -3.4404172662       -1.5020375335
 F         -5.7591798272        2.1489461739       -1.8663550365
 H          1.5255892616       -1.7172989024       -1.4376689851
  68
       -166.68931068
 I          1.5583123068        0.9609641265       -0.7310250548
 O         -0.4181638312        1.2142432768       -1.2647626140
 F          4.7617720594        1.3270761629       -0.9907883258
 F          3.8942291850        2.5749018084        0.5640062648
 F          3.2358809969        0.4738881220        2.0534863631
 F          3.7458142137       -0.9236116566        0.4931677294
 F          6.0734897583        1.4033739110        1.7160946856
 F          6.2932491395       -0.4467820542        0.6151887321
 F          6.9121440110       -0.9101230847        3.1348715260
 F          4.9493281055       -1.7303386086        2.8371164510
 F          5.1923136162        0.1306275882        3.8913286055
 C          1.5705809611        2.9519877855       -1.4245810183
 C          2.6827273937        3.6556604791       -1.8327712124
 H          3.6700397564        3.2303299381       -1.8010617953
 C          2.5041404211        4.9466208914       -2.3053869676
 H          3.3628521741        5.5155217788       -2.6254877351
 C          1.2364226073        5.4991898978       -2.3710364012
 H          1.1069751295        6.5078004967       -2.7324473219
 C          0.1275128731        4.7592886801       -1.9946158598
 H         -0.8586371801        5.1889314583       -2.0683961313
 C          0.2891750228        3.4631028031       -1.5314099723
 C         -0.8427642905        2.5444025169       -1.1100747872
 C         -1.1505162685        2.8207335028        0.3676373007
 H         -1.4611803214        3.8518522818        0.5102213817
 H         -0.2592793990        2.6318577765        0.9651218311
 H         -1.9403636606        2.1552661060        0.7020064530
 C         -2.0872538185        2.7242290469       -1.9807931359
 H         -1.8242168514        2.6267117174       -3.0309642344
 H         -2.5452273108        3.6925111687       -1.8078154886
 H         -2.8026690979        1.9476283996       -1.7259843629
 C          3.7892589343        1.3623862494       -0.0411354492
 C          4.0747204264        0.2820448252        1.0138522890
 C          5.5402276822        0.1840297756        1.5346885177
 C          5.6464297148       -0.5979760585        2.8782933352
 F         -4.9797689507       -1.1774704670       -1.7743152261
 F         -4.4960194713       -2.5092028296       -0.1310323178
 H         -0.3180461168       -2.3989646130        1.0524060537
 F         -3.2347911918       -1.2371045627        1.9203840650
 H          0.9436177554       -3.6271376315        0.8350751513
 C          0.6420789773       -2.6142341391        0.5835870250
 C         -4.2392178995       -1.2726874769       -0.6391263133
 H          1.3804715297       -1.9120274801        0.9615991824
 F         -5.3541448035       -1.5482700287        2.2457562361
 C         -2.8490996393       -3.6170386623       -2.1507212471
 C         -4.4481208120       -0.6491644994        1.8354639475
 C         -2.5973090647       -4.9291321904       -2.5204709157
 I         -1.9263831800       -0.8776051766       -0.9699379448
 H         -3.8223427559       -3.1918742951       -2.3212802465
 C         -1.8236223571       -2.8914017098       -1.5843917853
 H         -3.3883779347       -5.5146921907       -2.9619087474
 C         -1.3423821733       -5.4818466993       -2.3296029390
 C         -0.5433456313       -3.3992415061       -1.4507805644
 C         -4.7431803836       -0.2263072710        0.3687613603
 C         -0.3108001249       -4.7176794356       -1.8093926804
 C          0.5165521962       -2.4426591240       -0.9355882691
 H         -1.1581894646       -6.5081757813       -2.6078109131
 H          0.6721430178       -5.1450890714       -1.6924881956
 F         -5.5135581815        1.3375807605        2.6420821127
 O          0.1068858869       -1.1301393382       -1.2265275955
 C         -4.4588890160        0.5534592581        2.8270362969
 F         -4.1049696374        0.9492440642        0.1230839687
 F         -4.4846206905        0.1197731136        4.0813463516
 F         -6.0584201765        0.0408610452        0.2607725011
 H          1.7200219454       -2.6603418387       -2.7148323723
 C          1.8588821733       -2.6626062760       -1.6367066619
 H          2.3072534736       -3.6013528364       -1.3289750765
 F         -3.3631568266        1.2932329652        2.6752823914
 H          2.5294220092       -1.8518207872       -1.3692602558
  68
       -166.68929637
 I          1.7400133285        0.9577814300       -0.6267499344
 O         -0.2781442411        1.1500668840       -1.0188447701
 F          4.8177265831        1.6399274076       -1.2228493338
 F          4.1479078869        2.3837668177        0.7096456042
 F          3.6886502664       -0.4502017137        1.3423313394
 F          4.8344784682       -0.8484160616       -0.4424346119
 F          5.6081050365        0.8277872488        2.5279133467
 F          6.7471051412        1.1533532210        0.7159037960
 F          7.3097922826       -1.4366766941        0.4678353973
 F          5.8759925403       -2.0106605909        1.9662985857
 F          7.6137531818       -0.8747777945        2.5184443983
 C          1.6005489374        3.0252061530       -1.0439255641
 C          2.6444037394        3.8711416076       -1.3519110464
 H          3.6617871888        3.5321061334       -1.4109139741
 C          2.3619892227        5.2044369813       -1.6057201636
 H          3.1701542989        5.8766997385       -1.8473797958
 C          1.0592427530        5.6683571364       -1.5512209398
 H          0.8483288943        6.7096329126       -1.7402626145
 C          0.0203414296        4.7976100352       -1.2702210750
 H         -0.9952154990        5.1588243013       -1.2441171342
 C          0.2855541889        3.4583876880       -1.0283623331
 C         -0.7859006056        2.4263404233       -0.7334641289
 C         -1.1425446118        2.5108668046        0.7567808092
 H         -1.5141897665        3.4992247341        1.0121799553
 H         -0.2548740932        2.2977001058        1.3512218952
 H         -1.9000797846        1.7667414863        0.9879439795
 C         -2.0210632552        2.6273030982       -1.6152818463
 H         -1.7259471749        2.6995881359       -2.6589745355
 H         -2.5646480354        3.5211975795       -1.3283399078
 H         -2.6762069708        1.7689344253       -1.4983733285
 C          4.0300642928        1.3409224598       -0.1557787204
 C          4.6131708057        0.0821162479        0.5086534583
 C          5.9197089520        0.2940981497        1.3335037378
 C          6.6934171238       -1.0367695597        1.5743678199
 F         -4.8223876217       -1.4677367631       -1.2798024310
 F         -4.2349596633       -2.4678534025        0.5614192174
 H         -0.1005517085       -2.3033005519        1.5109134350
 F         -5.8977324048       -1.0509783867        2.3772252597
 H          1.1751955178       -3.5260657649        1.3724756008
 C          0.8601404630       -2.5366660578        1.0524545633
 C         -4.0442422065       -1.3389583085       -0.1722537572
 H          1.5897298833       -1.8004143756        1.3784713486
 F         -6.8245612425       -0.8951091427        0.4286585177
 C         -2.6562747408       -3.8089153833       -1.4738214012
 C         -5.9764239027       -0.2863029803        1.2740019748
 C         -2.3882682969       -5.1420689234       -1.7444340986
 I         -1.7393148435       -0.9544695778       -0.5868686781
 H         -3.6488179597       -3.4247622084       -1.6264085637
 C         -1.6233339570       -3.0147112918       -1.0258944081
 H         -3.1850456604       -5.7799122058       -2.0934628739
 C         -1.1116220280       -5.6492917056       -1.5735732021
 C         -0.3281648607       -3.4862575820       -0.8991867662
 C         -4.5558677918       -0.1431233430        0.6467878396
 C         -0.0783895969       -4.8240182108       -1.1611545645
 C          0.7229652634       -2.4773283308       -0.4752201278
 H         -0.9138938152       -6.6903027626       -1.7780810947
 H          0.9185308351       -5.2197533937       -1.0514234690
 F         -6.9923092772        1.7576808078        0.5917874541
 O          0.2920438062       -1.1976390750       -0.8630485748
 C         -6.5918260610        1.0899213012        1.6686816693
 F         -3.6888535603        0.0896548537        1.6590166305
 F         -7.6462049060        0.9191206394        2.4580754049
 F         -4.5197661497        0.9598155352       -0.1317442425
 H          1.9275885888       -2.8114858736       -2.2370641033
 C          2.0660488517       -2.7261930635       -1.1624691948
 H          2.5391213238       -3.6257817780       -0.7827298471
 F         -5.7140398492        1.8481284013        2.3198725669
 H          2.7152324462       -1.8781890927       -0.9658907435
  68
       -166.68922068
 I          1.7640705068        0.6318816618        1.0155362466
 O         -0.1477784732        1.3648661540        1.1644758654
 F          5.0495629364        0.7432948630        1.5310205556
 F          4.1549076598       -1.1465954583        0.9827405559
 F          3.6865264228       -0.4781142425       -1.4494304390
 F          3.9492053896        1.6336902686       -1.1195742798
 F          6.5166866147       -0.6872626143       -0.5108732745
 F          6.5261413749        1.4635537295       -0.7699101186
 F          5.7816236072       -1.0977659991       -3.0463330681
 F          7.3794690669        0.3377601933       -3.0054404184
 F          5.3658772783        0.9879294090       -3.3759710513
 C          2.1252598472        2.7087303888        1.0157816021
 C          3.3286262774        3.3320393807        1.2647190907
 H          4.2210544940        2.7772780810        1.4890651141
 C          3.3728181102        4.7171318690        1.2291621524
 H          4.3072862782        5.2196122532        1.4229424059
 C          2.2308767226        5.4475688422        0.9488756538
 H          2.2750048822        6.5252780056        0.9159502744
 C          1.0263090180        4.8037763711        0.7203207132
 H          0.1378630725        5.3779835906        0.5117539771
 C          0.9634055602        3.4199495929        0.7645985022
 C         -0.2975687209        2.6096803495        0.5313679994
 C         -1.5372058483        3.2722831764        1.1315820369
 H         -1.7890804490        4.1832549536        0.5988342467
 H         -1.3710245460        3.4973717810        2.1816006530
 H         -2.3705519181        2.5787947571        1.0544264972
 C         -0.4618164754        2.4005076855       -0.9805409510
 H          0.4000666189        1.8558488374       -1.3655114437
 H         -0.5363675383        3.3541082097       -1.4957524234
 H         -1.3603471909        1.8175315624       -1.1671809266
 C          4.0833102890        0.1959110170        0.7521861077
 C          4.4056034204        0.4164814851       -0.7373944305
 C          5.9063479188        0.3278884003       -1.1435085887
 C          6.1085312301        0.1352962140       -2.6755144822
 F         -5.4035173698       -0.5439879882        1.5137690821
 F         -4.4275768562        1.3752884947        1.3365123071
 H          1.0485948149       -3.1285060693        2.4802495019
 F         -5.4701889906       -2.1020600839       -0.6540353831
 H          1.4943700461       -3.9342043254        0.9633526796
 C          1.2329526425       -2.9848807418        1.4189090514
 C         -4.4066495482        0.0969347940        0.8512955387
 H          2.0678867110       -2.2987340781        1.3013635989
 F         -3.4976020853       -1.6476480746       -1.4130750867
 C         -3.6131033967       -3.0582620079        1.5702140801
 C         -4.7691185110       -1.1914100749       -1.3489922819
 C         -3.6511626613       -4.4433157535        1.6269280506
 I         -2.0692534123       -0.3757400040        1.0756613097
 H         -4.5022743596       -2.4950421274        1.7836341857
 C         -2.4201032010       -2.4477394001        1.2497754757
 H         -4.5790450269       -4.9337507668        1.8751299633
 C         -2.5129481756       -5.1869038889        1.3682228722
 C         -1.2580077020       -3.1704974812        1.0318248741
 C         -4.7644087491        0.1906048847       -0.6435204426
 C         -1.3152812782       -4.5543192489        1.0791831070
 C          0.0012058903       -2.3746007601        0.7487620288
 H         -2.5528242266       -6.2646741961        1.4041962924
 H         -0.4270244021       -5.1373146518        0.8954517849
 F         -4.8088441545       -0.1591873618       -3.5057038015
 O         -0.1606605238       -1.0865204398        1.2853166257
 C         -5.3430837218       -1.1465005471       -2.7966453658
 F         -5.9402640217        0.8099242245       -0.8861820771
 F         -5.0741722627       -2.2883623966       -3.4250123159
 F         -3.8099112929        0.9420125178       -1.2457660858
 H          0.2703888585       -3.2690735790       -1.2121188159
 C          0.1899079613       -2.2794271211       -0.7711891357
 H          1.0939016775       -1.7139125225       -0.9862864773
 F         -6.6596452131       -0.9890841973       -2.7837099147
 H         -0.6647527262       -1.7641105724       -1.2085983520
  68
       -166.68919701
 I          1.7679459529        0.6410861006        0.9974014490
 O         -0.1527333300        1.3567947937        1.1145713553
 F          5.0422198822        0.8034691028        1.5654943502
 F          4.1788212955       -1.1109223248        1.0546518459
 F          3.7404742281       -0.5097161303       -1.4039245545
 F          3.9796715672        1.6120549376       -1.1225505116
 F          6.5588292838       -0.6659223160       -0.4116195760
 F          6.5511593397        1.4760174924       -0.7353007220
 F          5.8700844610       -1.1618681375       -2.9426142970
 F          7.4476878938        0.2964364127       -2.9247980678
 F          5.4309109355        0.9066461828       -3.3428461723
 C          2.1065833917        2.7222388737        0.9683032042
 C          3.3002587634        3.3636706379        1.2179404974
 H          4.1965579381        2.8236173404        1.4615082665
 C          3.3295872356        4.7483726271        1.1581169362
 H          4.2563777394        5.2645456724        1.3527969157
 C          2.1829352357        5.4609778735        0.8525345771
 H          2.2154766007        6.5383612465        0.8008080299
 C          0.9882714964        4.7995796351        0.6223405307
 H          0.0959031811        5.3598504405        0.3935730281
 C          0.9399754157        3.4161704678        0.6911182835
 C         -0.3102476443        2.5889178325        0.4594555508
 C         -1.5625276866        3.2476999225        1.0372241718
 H         -1.8177613659        4.1485724781        0.4891623191
 H         -1.4100857173        3.4886759028        2.0857319261
 H         -2.3881801286        2.5448868760        0.9610672165
 C         -0.4592686406        2.3527601181       -1.0501058494
 H          0.4104746467        1.8088482773       -1.4181118085
 H         -0.5372913748        3.2967525467       -1.5822142968
 H         -1.3515840213        1.7594285664       -1.2341053217
 C          4.0957960242        0.2234963125        0.7858880969
 C          4.4406093259        0.4087478481       -0.7032893520
 C          5.9482840215        0.3234144294       -1.0837083916
 C          6.1751815628        0.0865668621       -2.6060420849
 F         -5.3845717791       -0.5916637189        1.5782987136
 F         -4.4192795553        1.3355806394        1.4315925370
 H          1.0972578991       -3.1647912619        2.3482379414
 F         -5.5038530761       -2.0886425197       -0.6238406521
 H          1.5229127864       -3.9237722036        0.8017398931
 C          1.2615472601       -2.9898956711        1.2883005936
 C         -4.4062541087        0.0716091645        0.9100460409
 H          2.0886647798       -2.2933354884        1.1762126296
 F         -3.5507196834       -1.6115440139       -1.4182692893
 C         -3.5803703437       -3.0976123913        1.5308168875
 C         -4.8210764782       -1.1594421800       -1.3122330529
 C         -3.6088293210       -4.4838544944        1.5565554006
 I         -2.0624716319       -0.3945412405        1.0653062614
 H         -4.4687212863       -2.5452246513        1.7738965122
 C         -2.3973665017       -2.4720613432        1.2024427836
 H         -4.5288032508       -4.9858738508        1.8109608942
 C         -2.4713065619       -5.2139386198        1.2592624985
 C         -1.2353896067       -3.1822805652        0.9452918227
 C         -4.8001900747        0.2044386387       -0.5725038207
 C         -1.2832842454       -4.5671444793        0.9618874244
 C          0.0133902406       -2.3719010221        0.6567150305
 H         -2.5039975885       -6.2924928828        1.2710614379
 H         -0.3951978012       -5.1399327149        0.7477070605
 F         -4.9094079030       -0.0766468845       -3.4422146437
 O         -0.1465785068       -1.0979702323        1.2262401993
 C         -5.4299186395       -1.0789749258       -2.7439208914
 F         -5.9812139212        0.8293232418       -0.7713046500
 F         -5.1803059900       -2.2063503940       -3.4054928537
 F         -3.8602861542        0.9715243675       -1.1784177758
 H         -0.6950281720       -1.7222601263       -1.2730491235
 C          0.1724211711       -2.2395373400       -0.8638974650
 H          0.2537711644       -3.2177009656       -1.3296019950
 F         -6.7451988741       -0.9179909327       -2.6954814047
 H          1.0671400532       -1.6605890274       -1.0818136066
  68
       -166.68918750
 I          1.5776616099        0.7869778052        0.1854221176
 O         -0.3412295315        1.0760751421        0.8569491098
 F          3.9457736949        1.3188428473       -1.9330170208
 F          4.4846901316        1.9564284551        0.0756567113
 F          4.4605147815       -0.5444466983        0.9952437376
 F          3.5772630077       -1.3051506863       -0.8221488634
 F          5.7672262508       -0.7132969831       -2.2680490541
 F          6.2427270047       -1.8582727071       -0.4966070008
 F          6.9095599308        0.6630644899        0.7601486582
 F          6.7723980121        1.5259198490       -1.2097051771
 F          8.1293778643       -0.0920818637       -0.8363623431
 C          1.3687292108        2.8756942873       -0.0413945946
 C          2.1643128784        3.6990881174       -0.8078268209
 H          2.9911646483        3.3229865798       -1.3822202590
 C          1.8713894125        5.0541210079       -0.8398247684
 H          2.4838133022        5.7118771148       -1.4362948334
 C          0.8041287191        5.5579540248       -0.1168953129
 H          0.5862015032        6.6145643697       -0.1430875670
 C          0.0041467396        4.7117416872        0.6333058931
 H         -0.8329062115        5.1083991039        1.1852270187
 C          0.2776054890        3.3538794051        0.6673129778
 C         -0.5279673287        2.3340765321        1.4525460744
 C          0.0077819241        2.3045336039        2.8921224779
 H         -0.0972123730        3.2781630192        3.3631569126
 H          1.0612190449        2.0258050257        2.8787012267
 H         -0.5416725544        1.5631091350        3.4664470848
 C         -2.0276453496        2.6315369229        1.4296013002
 H         -2.3666498965        2.7660300895        0.4063477922
 H         -2.2571276172        3.5202665777        2.0086536903
 H         -2.5559577617        1.7853917434        1.8604992596
 C          3.7868919219        1.0138037191       -0.6176145165
 C          4.4180445225       -0.3579794230       -0.3416827027
 C          5.8317390861       -0.6464660055       -0.9266829815
 C          6.9259478376        0.3904082493       -0.5405369700
 F         -4.0031056487       -1.7512437591       -1.8312210170
 F         -4.5571485097       -2.2587292702        0.2089273013
 H          0.5041664744       -1.6638065113        3.5643423670
 F         -6.6760575916       -0.8020999426       -0.7585918861
 H         -1.1043411476       -2.1589108147        3.0198762731
 C         -0.0514439724       -2.4389532268        3.0429217801
 C         -3.8502816327       -1.3684771443       -0.5362741506
 H          0.0553534031       -3.3808398559        3.5742716014
 F         -5.7709256012        0.4255188451       -2.2937897195
 C         -2.2329798511       -4.0697056574       -0.5483283154
 C         -5.8800717323        0.2609136234       -0.9636598030
 C         -1.9414115225       -5.4241747066       -0.4922799085
 I         -1.6432984674       -1.0989285666        0.2471548934
 H         -3.0620797252       -3.7304265500       -1.1421532864
 C         -1.4330498825       -3.1981817272        0.1581463537
 H         -2.5567143299       -6.1195258767       -1.0412942139
 C         -0.8715088943       -5.8801769358        0.2580618665
 C         -0.3391007812       -3.6293915112        0.8921809012
 C         -4.4649092193        0.0277792583       -0.3545635680
 C         -0.0675851164       -4.9870459251        0.9471313080
 C          0.4726382228       -2.5612181784        1.6039128996
 H         -0.6546978378       -6.9364715740        0.3011110183
 H          0.7710872828       -5.3475272768        1.5210391294
 F         -5.7639651596        2.5637469853       -0.3313214763
 O          0.2812726683       -1.3444607474        0.9302427783
 C         -6.5844847965        1.5166402379       -0.3675476608
 F         -4.4957543893        0.3086966277        0.9665211773
 F         -7.6385885971        1.8527135138       -1.1025642049
 F         -3.6249378545        0.9329346480       -0.9086189889
 H          2.2064603164       -3.7095507161        2.2224236756
 C          1.9718094775       -2.8611464949        1.5874730565
 H          2.5046661007       -1.9883209893        1.9551555968
 F         -7.0079053966        1.2835669374        0.8698819305
 H          2.2994244620       -3.0632240241        0.5717134543
  68
       -166.68916993
 I          1.6227671506        1.0079415012       -0.1770052401
 O         -0.3488339477        1.1847073224       -0.7576595966
 F          4.4534497976        2.4237671555       -0.0894711406
 F          3.9636524784        1.6149419424        1.8691778920
 F          3.9788588441       -0.9306752754        0.8363375904
 F          4.4116462532       -0.1549333832       -1.1341488180
 F          6.4109796016        0.5939085606        1.6584065137
 F          6.7597393595        0.7599158828       -0.4699972090
 F          6.2447212635       -2.0962124170       -0.5948415697
 F          6.3208648380       -2.0668354270        1.5543824817
 F          8.0078053379       -1.3910917728        0.4092167676
 C          1.2813765083        3.0739956331        0.1058154023
 C          2.0399533640        3.9299761494        0.8739913261
 H          2.9038592495        3.5969858286        1.4196086197
 C          1.6581403828        5.2609826320        0.9488196639
 H          2.2407662390        5.9437299869        1.5471119179
 C          0.5408819715        5.7092429676        0.2661406665
 H          0.2545323407        6.7481090264        0.3240791017
 C         -0.2231856912        4.8284581320       -0.4816912738
 H         -1.1008738748        5.1809429458       -0.9992862909
 C          0.1383333004        3.4929758879       -0.5564762902
 C         -0.6264676917        2.4353419013       -1.3328029834
 C         -2.1392377737        2.6422371096       -1.2637038554
 H         -2.4366629687        3.5351512671       -1.8039706611
 H         -2.4579911031        2.7193398750       -0.2280261315
 H         -2.6263628835        1.7822754412       -1.7142465153
 C         -0.1344667518        2.4554608836       -2.7879509069
 H          0.9350856456        2.2481784692       -2.8113796469
 H         -0.3197729846        3.4243047819       -3.2438248252
 H         -0.6511857575        1.6842428589       -3.3532134702
 C          3.8400689537        1.3845325764        0.5357508930
 C          4.5836809629        0.0876374679        0.1853660898
 C          6.1156156094        0.0438782470        0.4689764620
 C          6.6803849711       -1.4087324307        0.4573842212
 F         -4.4548232221       -2.4234354171       -0.0920908373
 F         -3.9645034689       -1.6171758876        1.8674723526
 H          2.4365364219       -3.5351582928       -1.8054197894
 F         -6.4107108366       -0.5927599332        1.6586758164
 H          2.6262441572       -1.7823100686       -1.7148406663
 C          2.1389704597       -2.6424809795       -1.2648376484
 C         -3.8407276167       -1.3853434471        0.5343154190
 H          2.4574294625       -2.7200386261       -0.2291008388
 F         -6.7604036663       -0.7570154427       -0.4697062811
 C         -2.0414259490       -3.9318186128        0.8699395497
 C         -6.1151453145       -0.0423122303        0.4694931618
 C         -1.6598955823       -5.2629674829        0.9436504510
 I         -1.6232415507       -1.0088357106       -0.1779242955
 H         -2.9055808293       -3.5992097463        1.4153910051
 C         -1.2822672137       -3.0751980360        0.1030520440
 H         -2.2429923031       -5.9462140229        1.5409119884
 C         -0.5423194461       -5.7107331232        0.2611667609
 C         -0.1389634929       -3.4937275892       -0.5590825521
 C         -4.5833619777       -0.0875164377        0.1853366881
 C          0.2222963393       -4.8293446841       -0.4853946259
 C          0.6262203192       -2.4355347481       -1.3342831032
 H         -0.2561863664       -6.7497075166        0.3182261432
 H          1.1001801242       -5.1814876481       -1.0028922645
 F         -6.2409335223        2.0992010380       -0.5920191668
 O          0.3484465742       -1.1853141374       -0.7583279553
 C         -6.6782230133        1.4109927660        0.4590588360
 F         -3.9773679240        0.9296804307        0.8370009332
 F         -8.0056211735        1.3949899698        0.4098145904
 F         -4.4115506930        0.1559734840       -1.1340330495
 H          0.3200652781       -3.4231797442       -3.2460736390
 C          0.1346825060       -2.4546266095       -2.7896098623
 H          0.6515991369       -1.6830585043       -3.3542130174
 F         -6.3187683508        2.0673968022        1.5570957152
 H         -0.9348528979       -2.2472846750       -2.8132150592
  68
       -166.68910931
 I          1.7696170624        0.5861089644       -1.0736234217
 O         -0.1065716295        1.3214358805       -1.4558451684
 F          4.0652152678       -1.2266179912       -0.6055578784
 F          5.0951642014        0.5505045823       -1.2875202300
 F          3.7999861487        1.7963156711        1.1217233009
 F          3.4126301711       -0.2499130835        1.6721124598
 F          6.3880977089        1.4957874455        1.0460533491
 F          6.3029347810       -0.6688696965        1.0430696158
 F          6.9780345561        0.6228840053        3.4713430849
 F          5.3196768005       -0.7416965151        3.5256834790
 F          4.9706421719        1.3817254689        3.5650455307
 C          2.1851597125        2.6402424799       -1.2815824555
 C          3.4241521392        3.2056974767       -1.4911847106
 H          4.3164520939        2.6099974210       -1.5555928804
 C          3.5044220340        4.5828198088       -1.6269456045
 H          4.4666522438        5.0413706451       -1.7915798105
 C          2.3619821737        5.3613410055       -1.5536852971
 H          2.4333792079        6.4333724334       -1.6544985227
 C          1.1234525602        4.7724757811       -1.3611668176
 H          0.2362836264        5.3834293197       -1.3131521161
 C          1.0253236945        3.3956671056       -1.2345818118
 C         -0.2734333667        2.6439665022       -1.0129370867
 C         -0.5731944971        2.6470642056        0.4925275223
 H          0.2336654637        2.1414925649        1.0223924001
 H         -1.5022745272        2.1131260068        0.6766345776
 H         -0.6594505417        3.6635327812        0.8664302453
 C         -1.4373099666        3.2376101343       -1.8069239117
 H         -1.1714112478        3.3173911215       -2.8577329010
 H         -1.7103804471        4.2158579601       -1.4252966516
 H         -2.2927176346        2.5735810153       -1.7135340776
 C          4.0382329993        0.1369909235       -0.5447729028
 C          4.2330626961        0.5266784982        0.9320365950
 C          5.6844711665        0.4365968936        1.4891956119
 C          5.7349670414        0.4252550773        3.0456560662
 F         -4.3551869385        1.4074059166       -1.1646043000
 F         -5.3851941381       -0.4826029660       -1.3792743070
 H         -0.5641007100       -1.8348994946        1.0820583228
 F         -3.3371531896       -1.7365582903        1.4074893129
 H          0.3446591455       -3.3546019958        1.0252413990
 C          0.2647881462       -2.3561532171        0.6044578349
 C         -4.3415049498        0.1059370315       -0.7414872658
 H          1.1851409624       -1.8087547831        0.7969661891
 F         -5.3519908546       -2.1417213518        0.7350696694
 C         -3.6347497431       -3.0411755052       -1.5882952325
 C         -4.6043430757       -1.2654966519        1.4262425328
 C         -3.6959693262       -4.4238847555       -1.6735960624
 I         -2.0326995936       -0.3921923788       -1.1247677676
 H         -4.5227795642       -2.4584614631       -1.7497124232
 C         -2.4196686183       -2.4563154031       -1.3054838428
 H         -4.6407674053       -4.8960072180       -1.8916119929
 C         -2.5581949121       -5.1885311376       -1.4823741170
 C         -1.2593421604       -3.1985986344       -1.1561492114
 C         -4.6187521623        0.1415767983        0.7730920677
 C         -1.3393359061       -4.5799784064       -1.2323702243
 C          0.0199304314       -2.4230444808       -0.9089489699
 H         -2.6156265914       -6.2645057348       -1.5412413393
 H         -0.4527921306       -5.1796826031       -1.1017805493
 F         -4.8144445478       -2.4371452395        3.4725142812
 O         -0.1459635179       -1.1247469376       -1.4200868691
 C         -5.1026367997       -1.2696460135        2.9023725703
 F         -3.6249774828        0.8585513248        1.3519832654
 F         -4.5228088613       -0.3148623328        3.6194604941
 F         -5.7728701275        0.7635349420        1.0998540403
 H          1.4810083918       -3.9985235505       -1.2087274768
 C          1.2211898893       -3.0339077553       -1.6319315053
 H          2.0696096635       -2.3632162236       -1.5199370785
 F         -6.4166103243       -1.1005985291        2.9628926810
 H          1.0025450943       -3.1469822428       -2.6905715970
  68
       -166.68901425
 I          1.6171211831        0.9451868097        0.2886495697
 O         -0.2930514629        1.0293098019        1.0413300508
 F          3.9095698593        2.0648888456       -1.6789609848
 F          4.4153648366        2.3181940034        0.4229821153
 F          4.6403095839       -0.3381059647        0.7704860574
 F          3.8621123984       -0.7374502059       -1.2047067934
 F          6.6809016367        1.2943961990       -0.6965524668
 F          5.9322457273        0.2412184692       -2.4324230520
 F          6.1707731727       -2.1780419092       -0.8386538193
 F          7.2629272966       -0.9735846684        0.5708933570
 F          7.9473169291       -1.1416114929       -1.4580893286
 C          1.3449976427        3.0267987780        0.5406717569
 C          2.0592001332        4.0323181142       -0.0729188451
 H          2.8495033973        3.8313425232       -0.7724229371
 C          1.7287897649        5.3471977288        0.2191157595
 H          2.2787388235        6.1456616583       -0.2537012779
 C          0.7043905122        5.6335796894        1.1042376454
 H          0.4593472822        6.6595992278        1.3319041483
 C         -0.0222403752        4.6092738936        1.6888085546
 H         -0.8315313906        4.8382616446        2.3634022895
 C          0.2881440085        3.2910273151        1.3973028269
 C         -0.4478246294        2.0853805079        1.9537760678
 C          0.1887185315        1.7064428216        3.2990379420
 H          0.0879447411        2.5179718721        4.0148209901
 H          1.2464046927        1.4882038318        3.1535125481
 H         -0.2971533671        0.8154754516        3.6883598417
 C         -1.9463723721        2.3392845166        2.1130987679
 H         -2.3683902408        2.7012992403        1.1803826928
 H         -2.1357771541        3.0594647645        2.9025634471
 H         -2.4350406394        1.4022127038        2.3655619476
 C          3.8057721417        1.4792615256       -0.4556394622
 C          4.5822999706        0.1548289099       -0.4854160960
 C          6.0178006396        0.1948608475       -1.0911211126
 C          6.8645954069       -1.0518038458       -0.6938163580
 F         -4.2703173567       -2.3334877530       -0.8120230876
 F         -4.8178678241       -1.6674402150        1.1841624635
 H          2.6975748482       -1.9454933014        0.7066630958
 F         -6.5994273134        0.4467797380        0.5496616337
 H          1.9535675897       -3.1800956497        1.7203925361
 C          2.0896463730       -2.8445854671        0.6954898664
 C         -4.0481768986       -1.3577297658        0.1067756387
 H          2.6042474772       -3.6101546781        0.1245691418
 F         -6.6415135045       -0.9782611875       -1.0786409929
 C         -2.6138430580       -4.0116868714        0.8951733951
 C         -6.0629904682        0.1559630239       -0.6497608741
 C         -2.3312561857       -5.3683683852        0.9309041391
 I         -1.7468750920       -1.0378235252        0.4854916015
 H         -3.6064178335       -3.6689269115        1.1269861951
 C         -1.5958501555       -3.1409460227        0.5704708215
 H         -3.1166164047       -6.0646291375        1.1798309519
 C         -1.0541186892       -5.8260602064        0.6543103088
 C         -0.3010628635       -3.5719109354        0.3401825704
 C         -4.5231766278       -0.0242596463       -0.4903175133
 C         -0.0357418641       -4.9320932945        0.3683120650
 C          0.7379853542       -2.5016270691        0.0652909711
 H         -0.8451195932       -6.8845842848        0.6759528578
 H          0.9624399441       -5.2907030149        0.1743537625
 F         -6.2035015146        0.9307606792       -2.8988915996
 O          0.3058512897       -1.2979023310        0.6462364854
 C         -6.4342032157        1.2966938636       -1.6434395571
 F         -4.0726253879        0.9809108017        0.2957328911
 F         -7.7231598501        1.6023321332       -1.5381089917
 F         -3.9215397525        0.1416963453       -1.6862760349
 H         -0.1075862765       -2.0102283372       -1.8553468331
 C          0.8545966961       -2.3285281402       -1.4553862969
 H          1.1453845994       -3.2627749290       -1.9277357631
 F         -5.7342134711        2.4010014286       -1.3979194763
 H          1.5954406727       -1.5652429448       -1.6755951171
  68
       -166.68897464
 I          1.9549770355        0.9954886287        0.6315883429
 O          0.0660874692        1.3478730882       -0.1039412131
 F          4.6326322785        1.9382035750        2.2725313854
 F          4.2592040458       -0.1761259703        2.1147935145
 F          4.6361225012        1.6557928825       -0.8090798557
 F          6.3715922648        1.4194117487        0.4528399138
 F          4.1369822766       -1.1940156459       -0.3182099566
 F          6.1554852627       -1.2326515745        0.4703252865
 F          6.8980317331        0.2246839266       -1.9571257836
 F          4.9132987370       -0.2438706703       -2.6457179894
 F          6.2601454809       -1.8216680885       -2.0907172421
 C          2.1128601504        3.0212849780        0.0619414972
 C          3.1052347590        3.9031793305        0.4325996216
 H          3.9100790784        3.6151245083        1.0830927926
 C          3.0500908039        5.2024097082       -0.0471045831
 H          3.8198672670        5.9023538953        0.2374510599
 C          2.0195857854        5.5974894031       -0.8824180022
 H          1.9869671350        6.6084963825       -1.2582395465
 C          1.0237178349        4.7023095481       -1.2333315399
 H          0.2195733864        5.0153116847       -1.8798589464
 C          1.0586211865        3.4025235659       -0.7519277546
 C          0.0213205489        2.3482258487       -1.0860175342
 C         -1.4008861402        2.9130537999       -1.0830241833
 H         -1.6005597744        3.4205917305       -0.1431122292
 H         -2.1015410394        2.0879927997       -1.1859296683
 H         -1.5495834450        3.6024509971       -1.9073496493
 C          0.3717805291        1.7393617212       -2.4505822788
 H          1.3497596465        1.2626531865       -2.3917592940
 H          0.3932998388        2.5038502718       -3.2222931254
 H         -0.3710586506        0.9867056314       -2.7036152174
 C          4.1928921449        0.9899282723        1.4086994579
 C          5.1512486969        0.9062920986        0.2051588618
 C          5.3207977548       -0.5456153224       -0.3232065409
 C          5.8657054782       -0.5909189624       -1.7834819124
 F         -3.7090712555        0.4238954024       -1.9720310161
 F         -4.1155720153       -1.6935716114       -2.0893298474
 H         -0.2841885407       -2.0393475562        3.7426740437
 F         -6.4483206528       -2.0977273883       -0.5950068433
 H          0.4564222488       -0.5112794456        3.2195939738
 C         -0.2314789182       -1.3063349084        2.9424162784
 C         -3.7107504274       -0.7219338150       -1.2323211536
 H         -1.2197698634       -0.8748594949        2.7866048415
 F         -6.5158104501       -0.2144562309       -1.6647896950
 C         -2.6707523601       -3.5973355227       -0.0938405996
 C         -6.2298263114       -0.7736617526       -0.4777232104
 C         -2.6393623416       -4.8825526152        0.4243583221
 I         -1.5439654960       -0.6787347412       -0.2663166517
 H         -3.4214435551       -3.3371916704       -0.8168271698
 C         -1.7244747228       -2.6920956830        0.3357246972
 H         -3.3734746585       -5.6009560627        0.0954490033
 C         -1.6781407199       -5.2395704313        1.3541344094
 C         -0.7375824744       -3.0348720188        1.2458721963
 C         -4.7372002539       -0.5403189030       -0.0994402579
 C         -0.7268763047       -4.3207780523        1.7637659835
 C          0.2505720881       -1.9521252180        1.6362175933
 H         -1.6644542407       -6.2397150440        1.7590995113
 H          0.0229403946       -4.6055321804        2.4844422422
 F         -8.4494964530       -0.6568190834        0.3547783952
 O          0.2772196649       -0.9838632163        0.6223274273
 C         -7.2208191192       -0.2018720497        0.5784332663
 F         -4.4338795640       -1.3924080068        0.9116375297
 F         -6.8759763968       -0.5558528039        1.8131355996
 F         -4.5854616287        0.6980491198        0.4110575684
 H          1.7556186604       -3.1733094788        2.6157138018
 C          1.6754549309       -2.4893616183        1.7773470682
 H          2.3471616012       -1.6508805091        1.9410013837
 F         -7.2609046201        1.1245002132        0.5243936182
 H          1.9764519234       -2.9941596241        0.8635919424
  68
       -166.68894247
 I          1.6677098944        1.0051720564       -0.6802142582
 O         -0.2967589486        1.3187428366       -1.2418711682
 F          4.8353981941        1.4361580246       -1.0192983063
 F          4.0389768298        2.3467407996        0.7892687671
 F          3.3138572198       -0.4216982247        1.5192671299
 F          4.6262900801       -0.9849012276       -0.0985715957
 F          5.1656185875        0.8229238636        2.8466880175
 F          6.5168265449        0.9702230527        1.1613545239
 F          7.0484925076       -0.9868327556        3.1616007364
 F          6.9401598038       -1.6570315751        1.1239495962
 F          5.3154077065       -2.0559460567        2.4773167245
 C          1.7214144401        3.0475219233       -1.2175904560
 C          2.8475545101        3.7931165421       -1.4931614118
 H          3.8369822735        3.3770973640       -1.4521854642
 C          2.6882767311        5.1243003678       -1.8459809362
 H          3.5613650496        5.7194529197       -2.0627678591
 C          1.4246304802        5.6837179545       -1.9213441486
 H          1.3092761340        6.7230872523       -2.1876568739
 C          0.3034942999        4.9108251346       -1.6713848754
 H         -0.6802011829        5.3457947218       -1.7461857183
 C          0.4461982545        3.5746154971       -1.3303731488
 C         -0.7184934812        2.6436998159       -1.0520039941
 C         -1.1450697237        2.8384371695        0.4092991849
 H         -1.4456110719        3.8661179201        0.5921700039
 H         -0.3104825780        2.5882008737        1.0633053294
 H         -1.9749801513        2.1745890639        0.6325266127
 C         -1.8826315415        2.8898779869       -2.0146852637
 H         -1.5228961289        2.8940613219       -3.0404790803
 H         -2.3745555951        3.8318666892       -1.7969263471
 H         -2.6029829345        2.0853234072       -1.9006584317
 C          3.9297264058        1.2593220551       -0.0209523942
 C          4.3563560773        0.0105380031        0.7705725186
 C          5.5735076060        0.1992597604        1.7272524473
 C          6.2305764138       -1.1554460472        2.1285352921
 F         -4.9448870082       -0.9358653689       -1.8817010808
 F         -4.6135162055       -2.1492158964       -0.1126809745
 H         -0.6478152730       -2.0809006833        1.3551197401
 F         -3.9725264045        1.0958226642        2.2239545823
 H          0.5697999809       -3.3681692420        1.3948890860
 C          0.3489759631       -2.3713907759        1.0231781045
 C         -4.2714608298       -0.9685714540       -0.7026760632
 H          1.0716933898       -1.6661476928        1.4255272350
 F         -3.4394599675       -0.9504890676        1.8302644847
 C         -2.8864214960       -3.4551110748       -1.9437925966
 C         -4.4340258947       -0.0496640477        1.6879384727
 C         -2.6712388465       -4.8018712111       -2.1929496049
 I         -1.9219221109       -0.6760711475       -0.9032625846
 H         -3.8185524275       -3.0004303638       -2.2294376575
 C         -1.8768351128       -2.7357898310       -1.3427765756
 H         -3.4507116358       -5.3839252715       -2.6589585537
 C         -1.4667211139       -5.3936478652       -1.8527881905
 C         -0.6415684309       -3.2895554725       -1.0561039207
 C         -4.7809544669        0.1764237928        0.1855407108
 C         -0.4456046710       -4.6398505212       -1.2973249669
 C          0.4072299743       -2.3391046326       -0.5097992286
 H         -1.3119461644       -6.4451257564       -2.0402214807
 H          0.5004129561       -5.1008649254       -1.0627352730
 F         -6.3038552180       -1.5238012940        1.9751744040
 O          0.1066828266       -1.0442886542       -0.9691803857
 C         -5.6509070354       -0.5185591540        2.5419864129
 F         -4.1773550509        1.3200843997       -0.2178676021
 F         -5.2333138484       -0.9262731736        3.7364349796
 F         -6.1066280519        0.4053419676        0.0669191536
 H          1.8032455905       -2.7642489249       -2.1021800369
 C          1.8077279324       -2.6808683413       -1.0185981377
 H          2.1663791878       -3.6074259152       -0.5826013815
 F         -6.5035915449        0.4818675587        2.7297464909
 H          2.4816260448       -1.8769693451       -0.7384974163
  68
       -166.68893014
 I          2.0034282048        0.6987906563        0.9440614597
 O          0.0128715704        1.1737271168        0.7215488208
 F          4.9778712549        1.2493721336        2.1700433541
 F          4.5790250693       -0.7339272808        1.4321270457
 F          4.3090720847        1.8962374139       -0.8062259740
 F          6.2749925553        1.4639780466       -0.0252572922
 F          3.9716464067       -0.9697301615       -1.1157797670
 F          6.1048607101       -1.1154450755       -0.7530502370
 F          4.2765924656        0.6448725019       -3.1533555621
 F          5.7416332355       -0.9137024355       -3.3421691339
 F          6.3461959914        1.0519494237       -2.7227518069
 C          2.0936590294        2.8055573239        0.8963025898
 C          3.1489641957        3.5934639806        1.3028429753
 H          4.0522669809        3.1733857319        1.7053065748
 C          3.0271008404        4.9698181186        1.1936804181
 H          3.8449365348        5.5980734955        1.5098033567
 C          1.8695110888        5.5326194428        0.6844647503
 H          1.7855062848        6.6046392914        0.5939818703
 C          0.8116893686        4.7265479441        0.3001146403
 H         -0.0923005380        5.1691411903       -0.0864840819
 C          0.9141021367        3.3488371963        0.4163515855
 C         -0.1876414115        2.3802103919        0.0332820825
 C         -1.5682716893        2.9012351663        0.4358125264
 H         -1.8692108150        3.7369237961       -0.1870279043
 H         -1.5656821355        3.2059231167        1.4789520003
 H         -2.2861155630        2.0954925072        0.3157784381
 C         -0.1067363203        2.1237725639       -1.4776826270
 H         -0.2297983435        3.0483158081       -2.0346747599
 H         -0.8858555211        1.4210826227       -1.7627679426
 H          0.8643104266        1.6908630218       -1.7172636710
 C          4.3614004396        0.5860641786        1.1618085928
 C          5.0448337236        0.9385463947       -0.1760037141
 C          5.1326216017       -0.2782202306       -1.1381953872
 C          5.3866901626        0.1420420685       -2.6181384960
 F         -4.1826036957       -2.0745254245       -0.7745118750
 F         -4.8529744869       -1.0570703140        1.0299774380
 H          2.2397630324       -3.8773999739        1.3308478044
 F         -5.4868433060       -0.7216994836       -2.7030328975
 H          2.6311373174       -2.1557072785        1.3281976743
 C          1.8629928561       -2.8872715009        1.5650653835
 C         -3.9858606174       -0.9608395597       -0.0161215458
 H          1.6385132434       -2.8237754878        2.6263325355
 F         -5.9255455469        1.3523504869       -2.2815742966
 C         -2.9592341141       -3.5017971426        1.4779472768
 C         -5.6841667791        0.1565685469       -1.7043367908
 C         -2.8524349491       -4.8369139521        1.8370679735
 I         -1.6767669757       -0.8006759899        0.5347124790
 H         -3.9214837892       -3.0252395880        1.5095615462
 C         -1.8155695431       -2.8315300449        1.1024600507
 H         -3.7396030581       -5.3749195915        2.1318178097
 C         -1.6230489398       -5.4719564643        1.8202360121
 C         -0.5684119924       -3.4341973953        1.1227382965
 C         -4.3963165771        0.2735804630       -0.8349181008
 C         -0.4797752304       -4.7724982858        1.4713343910
 C          0.6151720558       -2.5644939745        0.7434818465
 H         -1.5498960143       -6.5135814452        2.0926479977
 H          0.4782222185       -5.2671009791        1.4766816471
 F         -6.9354367427       -1.5396030519       -0.5819181113
 O          0.2809088065       -1.2264915290        1.0094431735
 C         -6.9668015270       -0.2585575592       -0.9271276413
 F         -4.5450805768        1.3205148273        0.0019222204
 F         -7.1308173105        0.4677042045        0.1733450115
 F         -3.3776871022        0.6031938070       -1.6665084565
 H          1.7135737680       -2.1035313554       -1.0489825735
 C          0.8833991834       -2.7410796646       -0.7575090261
 H         -0.0015943178       -2.4469108566       -1.3211185292
 F         -8.0364647955       -0.0752641575       -1.6958745216
 H          1.1223561722       -3.7759433149       -0.9863986845
  68
       -166.68882539
 I          1.9702911257        0.7758279518       -0.9524183392
 O          0.0062287090        1.2817661040       -1.2682089853
 F          4.4932264518       -0.7129984654       -0.5386011560
 F          5.1606750591        1.0381724491       -1.6083020385
 F          5.8965875194        1.9544817905        0.6465187560
 F          3.7983912225        2.2014936594        1.0712871278
 F          3.6219366582       -0.4201761810        1.9161947200
 F          4.8901430813        0.9085860848        3.0428388599
 F          6.7813054447       -0.5397214022        0.7645424779
 F          5.5098546696       -2.0157105211        1.6740041557
 F          6.7060007437       -0.7206474660        2.8960733839
 C          2.1308539095        2.8548900453       -1.2574257281
 C          3.2864686047        3.5525154333       -1.5354073143
 H          4.2378836570        3.0617249917       -1.6337668615
 C          3.2048041325        4.9262430405       -1.7007346671
 H          4.1005954750        5.4853978788       -1.9206093238
 C          1.9868916092        5.5739960978       -1.5839356491
 H          1.9323458015        6.6448393002       -1.7055406738
 C          0.8337395816        4.8542966772       -1.3205567716
 H         -0.1132521979        5.3631975822       -1.2376408779
 C          0.8975611389        3.4780840225       -1.1660508900
 C         -0.3005050954        2.5943957789       -0.8753894061
 C         -0.5715607980        2.6237545961        0.6349816563
 H          0.2977020836        2.2325054992        1.1629793399
 H         -1.4320180285        1.9961714375        0.8571677803
 H         -0.7663624076        3.6374263051        0.9737903538
 C         -1.5389110215        3.0199949718       -1.6656008384
 H         -1.9063417762        3.9826054130       -1.3258505728
 H         -2.3175440703        2.2759958515       -1.5173418814
 H         -1.3054196390        3.0728161800       -2.7256685130
 C          4.3139012810        0.6443282508       -0.6295014432
 C          4.7340893133        1.2794274876        0.7129536827
 C          4.7924932489        0.2494240357        1.8746654681
 C          5.9720211826       -0.7775673260        1.7896189256
 F         -4.2880401767        0.9663313980       -0.9967877032
 F         -5.0038816014       -1.0024917760       -1.5331422822
 H         -0.3636874433       -1.6579315334        1.5016273982
 F         -6.4704533836       -1.8132867631        0.7451670306
 H          0.7187079871       -3.0491025771        1.6821099028
 C          0.5614708193       -2.1147004964        1.1507754866
 C         -4.1084146233       -0.3618143399       -0.7409618246
 H          1.3884011741       -1.4394544911        1.3542251423
 F         -6.6417618447        0.3248940607        0.4423086594
 C         -3.0557993033       -3.4239181491       -1.1741053013
 C         -5.9621890577       -0.6210120911        1.1107328965
 C         -2.9726794938       -4.8065159596       -1.1177734659
 I         -1.7529278876       -0.5880564790       -0.9436660248
 H         -3.9897253982       -2.9565443611       -1.4272145667
 C         -1.9215282679       -2.6886095170       -0.9069259793
 H         -3.8517116881       -5.3962111412       -1.3247171954
 C         -1.7749325763       -5.4239391633       -0.8007758403
 C         -0.7053383096       -3.2852480264       -0.6178118707
 C         -4.4489832381       -0.5849928237        0.7441423471
 C         -0.6409519431       -4.6682659103       -0.5540717035
 C          0.4670287990       -2.3575096161       -0.3617704746
 H         -1.7198988631       -6.5005816338       -0.7526829873
 H          0.2914504226       -5.1546273917       -0.3160967357
 F         -7.4776476990       -0.7278004784        2.9352719323
 O          0.2221043729       -1.1402121530       -1.0181570789
 C         -6.2212920979       -0.4187907029        2.6329245589
 F         -3.8991619354       -1.7511654392        1.1606836458
 F         -5.4249414442       -1.1885486177        3.3693829189
 F         -3.8299372120        0.3809747177        1.4566297510
 H          2.1003898173       -3.7854933397       -0.3607181449
 C          1.7823791228       -2.9076640439       -0.9132057899
 H          2.5456225190       -2.1396964616       -0.8164442313
 F         -6.0153200925        0.8452164656        2.9858506070
 H          1.6717059757       -3.1577799220       -1.9649605430
  68
       -166.68881519
 I          1.8071808085        1.1287477123        0.3367233383
 O         -0.2347472714        1.4665362961        0.4788975240
 F          4.4559142769        2.0701550776       -0.9902401422
 F          4.8261901822        1.8055738032        1.1372599370
 F          4.6985913863       -0.7859447959        1.0167558225
 F          3.8125909811       -0.8085426427       -0.9520747654
 F          6.9139829308        0.7151677250       -0.3320044297
 F          5.9734278110        0.0000651267       -2.1457791496
 F          7.1888074589       -1.7519485585        0.6336907223
 F          7.7967530406       -1.7582029519       -1.4261139151
 F          5.9039588066       -2.6061001421       -0.8662085794
 C          1.7461222300        3.2412775254        0.3104538956
 C          2.8115493375        4.0942904673        0.5069047533
 H          3.8064545369        3.7381266921        0.6982542727
 C          2.5820467764        5.4607010907        0.4643549857
 H          3.4078971760        6.1377572539        0.6162036336
 C          1.3090630507        5.9520054341        0.2319434421
 H          1.1398413600        7.0170769027        0.1937287092
 C          0.2473350163        5.0810421079        0.0588919243
 H         -0.7461656791        5.4640546098       -0.1111266548
 C          0.4597307915        3.7115397464        0.1084780430
 C         -0.6447380357        2.6892053847       -0.0728969062
 C         -1.9241560122        3.1057613357        0.6584532851
 H         -1.6884234935        3.4662433665        1.6565509187
 H         -2.5613709412        2.2316981169        0.7511812410
 H         -2.4566450963        3.8743156748        0.1084125308
 C         -0.8882640433        2.5170745035       -1.5793242494
 H         -1.7107646497        1.8250294900       -1.7360673728
 H          0.0094148541        2.1075952952       -2.0407144829
 H         -1.1246000275        3.4708715300       -2.0430536883
 C          4.1445075976        1.2907544820        0.0786926663
 C          4.6782004773       -0.1314758102       -0.1630847921
 C          6.0876308300       -0.2229273194       -0.8245211370
 C          6.7549838492       -1.6148887153       -0.6143770821
 F         -4.2193968335       -1.4989111733       -1.7530637020
 F         -4.5218472341       -1.9598835879        0.3537174139
 H          0.4837500116       -1.0580357048        3.3511218295
 F         -6.3012336940        0.2672791542       -2.0532240881
 H         -1.1227593327       -1.6143869786        2.8688936806
 C         -0.0648364376       -1.8750364495        2.8895855137
 C         -3.9670463862       -1.0488654158       -0.4936471934
 H          0.0676178114       -2.7793847045        3.4774359526
 F         -6.6576996090        1.6019332525       -0.3901898809
 C         -2.3014265509       -3.6756263119       -0.5751952884
 C         -6.1898943410        0.3791089599       -0.7177510629
 C         -2.0041467439       -5.0265667120       -0.4764521001
 I         -1.6971159425       -0.6740703523        0.1096844226
 H         -3.1389284208       -3.3645769275       -1.1716909501
 C         -1.4966361863       -2.7781961864        0.0917906968
 H         -2.6259666985       -5.7411275313       -0.9923757849
 C         -0.9220876959       -5.4542940725        0.2725547435
 C         -0.3840106204       -3.1812023257        0.8125077459
 C         -4.6909285884        0.2905179433       -0.3040360239
 C         -0.1068277462       -4.5350208754        0.9119163571
 C          0.4402635448       -2.0807165816        1.4542668125
 H         -0.7027675449       -6.5079922321        0.3508738262
 H          0.7443400869       -4.8732571730        1.4807341197
 F         -8.3931131694       -0.3196252602       -0.2192786922
 O          0.2496745089       -0.9044537280        0.7114138605
 C         -7.1225561645       -0.6787597620       -0.0599599384
 F         -4.5793699895        0.6615822124        0.9893062320
 F         -6.9688175849       -1.8710855483       -0.6220087304
 F         -4.0208606223        1.2249094136       -1.0199314867
 H          2.2707869920       -2.5634881553        0.4194363005
 C          1.9378107024       -2.3838751428        1.4381889294
 H          2.1701923315       -3.2465526761        2.0540211783
 F         -6.8970911446       -0.7947016441        1.2444093544
 H          2.4696716446       -1.5217201578        1.8312410968
  68
       -166.68878546
 I          1.8957745371        0.7208145805       -0.8407734247
 O         -0.0253927519        1.3129625137       -1.2510199600
 F          4.3556655785       -0.9064223384       -0.4607756287
 F          5.2098843683        0.9981855186       -1.0284390764
 F          3.8257771943        1.9770182668        1.4339076259
 F          3.5742334948       -0.1193353964        1.8592319065
 F          5.7120543562        0.9669292483        3.1098258607
 F          6.5170194738        1.7214642576        1.2498774025
 F          5.7997575801       -1.6604836883        1.9124926541
 F          7.6310960932       -0.6335761023        2.3616649081
 F          6.9532855575       -0.7620442434        0.3310529635
 C          2.1357759034        2.8123418075       -0.9589463038
 C          3.3257703897        3.4930469260       -1.0993955788
 H          4.2687125426        2.9820333709       -1.1647278266
 C          3.2902120891        4.8772368237       -1.1646961471
 H          4.2135893293        5.4233731117       -1.2757692089
 C          2.0835836552        5.5513747137       -1.0882720921
 H          2.0645214387        6.6294063356       -1.1321230163
 C          0.8964655818        4.8493119326       -0.9652318833
 H         -0.0415035219        5.3787295112       -0.9140523659
 C          0.9142174669        3.4642522020       -0.9113932728
 C         -0.3247777722        2.5999576653       -0.7749687515
 C         -0.6994625256        2.5239249586        0.7118563535
 H         -1.6028212808        1.9282661661        0.8245035020
 H         -0.8688947901        3.5171296662        1.1183661788
 H          0.1098389435        2.0464129453        1.2633204974
 C         -1.4964728086        3.1215933924       -1.6082596552
 H         -1.8649684452        4.0634971709       -1.2157124661
 H         -2.2991166226        2.3888731602       -1.5704205635
 H         -1.1908563305        3.2520324255       -2.6430240258
 C          4.1960919820        0.4434603375       -0.3172004112
 C          4.3513284738        0.7535756418        1.1813909193
 C          5.7850325444        0.7262768752        1.7846348463
 C          6.5510471569       -0.6135527487        1.5859046549
 F         -4.2405579592        1.0939987794       -0.7041319171
 F         -5.0324357552       -0.5769424586       -1.8312745196
 H          1.2599176495       -1.6050085471        1.2051941315
 F         -6.5946855240        0.6070564492        0.5131403124
 H         -0.5034686090       -1.7400558713        1.3307189917
 C          0.4002378240       -2.2261283794        0.9630285558
 C         -4.1860617575       -0.2687403576       -0.8189424766
 H          0.5059464338       -3.1920027727        1.4492374526
 F         -4.9724123197        1.0043020146        1.8976268908
 C         -3.2287646004       -3.2660467909       -1.5272953033
 C         -5.6860930989        0.0248779573        1.3123563117
 C         -3.2044152259       -4.6520578585       -1.5520067578
 I         -1.8406924995       -0.5164460050       -1.0484797306
 H         -4.1248094580       -2.7379148258       -1.8022797563
 C         -2.0795379440       -2.6006128751       -1.1612373362
 H         -4.0953512839       -5.1908516556       -1.8330990792
 C         -2.0471175573       -5.3366757076       -1.2214543975
 C         -0.8965224017       -3.2618851952       -0.8761342000
 C         -4.7277337625       -0.8893443504        0.4895066820
 C         -0.8908456132       -4.6474631642       -0.8931122842
 C          0.3056594284       -2.3913767903       -0.5598598867
 H         -2.0387541130       -6.4157276994       -1.2338512255
 H          0.0118649080       -5.1879826081       -0.6571727551
 F         -5.6398795217       -1.5336553818        3.1277363854
 O          0.1120494414       -1.1343290006       -1.1589301246
 C         -6.4541743002       -0.7546048838        2.4216018362
 F         -5.3506434739       -2.0567659621        0.2382257837
 F         -7.0347407520        0.0939120407        3.2635718602
 F         -3.6751798898       -1.1958394947        1.2921650786
 H          1.8827671887       -3.8790276503       -0.6222072791
 C          1.6030396956       -2.9630474562       -1.1320312500
 H          2.3945836053       -2.2305997550       -0.9946708499
 F         -7.4035850928       -1.5199048956        1.8949176507
 H          1.4897043121       -3.1573040619       -2.1953430165
  68
       -166.68872033
 I          1.5857878732        0.7772949956        0.1915348020
 O         -0.3391970379        1.0601349615        0.8524758505
 F          3.9623753419        1.3437628850       -1.9061561811
 F          4.4873751383        1.9535492779        0.1151536428
 F          4.4675459571       -0.5665357341        0.9932366193
 F          3.6062156311       -1.2969198725       -0.8475681711
 F          5.8047350739       -0.6671870243       -2.2600361498
 F          6.2733681134       -1.8376686549       -0.5034839589
 F          6.9091072424        0.6689132968        0.7999072552
 F          6.7850855657        1.5607619453       -1.1579922135
 F          8.1497028549       -0.0532760842       -0.7957976854
 C          1.3777497919        2.8687179073       -0.0147901823
 C          2.1785065637        3.7005289521       -0.7666936820
 H          3.0086562653        3.3313984056       -1.3406210050
 C          1.8869314719        5.0560789517       -0.7850827169
 H          2.5038724139        5.7199262720       -1.3700255012
 C          0.8161669604        5.5527623341       -0.0624906827
 H          0.5999386207        6.6099435578       -0.0768106136
 C          0.0107683547        4.6984383734        0.6723990756
 H         -0.8286967160        5.0898090693        1.2244497861
 C          0.2821258097        3.3397773915        0.6916157283
 C         -0.5314540143        2.3123053632        1.4582624028
 C         -0.0123889152        2.2693791679        2.9033228634
 H         -0.1251836703        3.2378545508        3.3830226112
 H          1.0417146220        1.9929474716        2.8992787723
 H         -0.5669535425        1.5208615149        3.4632674770
 C         -2.0307150330        2.6091184146        1.4199727859
 H         -2.3601632681        2.7285190466        0.3915662811
 H         -2.2660299839        3.5058321439        1.9839694679
 H         -2.5623937625        1.7695238990        1.8586849223
 C          3.7984383177        1.0180555308       -0.5962357072
 C          4.4359194511       -0.3542921250       -0.3400940260
 C          5.8570401890       -0.6220491271       -0.9172352858
 C          6.9400867322        0.4163045754       -0.5045495120
 F         -3.9627842607       -1.6507205752       -1.8412999824
 F         -4.5926965983       -2.3363604298        0.1234837495
 H          0.5098247104       -1.7696665330        3.5304555116
 F         -6.7891672526       -0.4831843976        0.2885296936
 H         -1.0948274154       -2.2659019954        2.9763538344
 C         -0.0381096518       -2.5319961374        2.9827152956
 C         -3.8765954656       -1.3732951429       -0.5141848285
 H          0.0847367277       -3.4918832979        3.4770613871
 F         -6.3007155751       -0.3939122068       -1.8168892421
 C         -2.2180713786       -4.0438377582       -0.6623134101
 C         -6.0316062592        0.1556368908       -0.6210163102
 C         -1.9054035004       -5.3948001588       -0.6702901924
 I         -1.6681212606       -1.1039356022        0.2686468231
 H         -3.0538126523       -3.6903864024       -1.2383535594
 C         -1.4284565912       -3.1942592011        0.0813432256
 H         -2.5122939546       -6.0732765828       -1.2489804646
 C         -0.8252413633       -5.8685246846        0.0538356887
 C         -0.3227158924       -3.6413912143        0.7874824028
 C         -4.5288842999       -0.0094952184       -0.2428707790
 C         -0.0303481394       -4.9957262167        0.7785993518
 C          0.4800895672       -2.5926989972        1.5376518143
 H         -0.5926522183       -6.9223114078        0.0475209603
 H          0.8174730773       -5.3692117146        1.3302447401
 F         -6.0428606256        2.3233295770        0.3946485114
 O          0.2727885251       -1.3529089247        0.9120437468
 C         -6.4712221449        1.6502200484       -0.6698319289
 F         -4.4138776728        0.2550759060        1.0784779199
 F         -5.9920138021        2.2506280498       -1.7541109539
 F         -3.8010434026        0.9363746537       -0.8782156593
 H          2.2282378501       -3.7429306479        2.1091327443
 C          1.9819921755       -2.8760538470        1.5042223151
 H          2.5073277845       -2.0107176304        1.8993059882
 F         -7.7957969371        1.7443558406       -0.7034126216
 H          2.3066924155       -3.0405124994        0.4808806124
  68
       -166.68871068
 I          1.7434207353        1.0397494584        0.5072654730
 O         -0.3079814648        1.3003556607        0.6923923637
 F          4.2407284092        2.3098292552       -0.8511554404
 F          4.8162873675        1.7110782340        1.1587443509
 F          4.1080913996       -0.9674822294        0.3731589705
 F          3.9006768351       -0.2061752121       -1.6351445937
 F          6.6300978650       -0.3819213927        0.5524258948
 F          6.6138076692        0.9780954185       -1.1308810190
 F          6.1716303141       -1.0056670946       -2.8653322456
 F          5.7511827786       -2.4234851336       -1.3009518399
 F          7.7259868496       -1.6049646680       -1.5098923102
 C          1.5871975036        3.1446543303        0.5498756641
 C          2.6073212576        4.0255893086        0.8386856926
 H          3.6036272118        3.6915979680        1.0665915441
 C          2.3227607443        5.3822803596        0.8434343824
 H          3.1100720685        6.0857134752        1.0644741057
 C          1.0416515180        5.8308799175        0.5706972311
 H          0.8310050131        6.8892772196        0.5668973711
 C          0.0216738098        4.9280345696        0.3211359290
 H         -0.9794007995        5.2802322924        0.1304311883
 C          0.2887809310        3.5678393590        0.3253541459
 C         -0.7543055531        2.4908439989        0.0954850452
 C         -2.0919124230        2.8455934481        0.7484104839
 H         -2.6117497090        3.6119688810        0.1833320608
 H         -1.9351571303        3.1856273157        1.7687486789
 H         -2.7049713249        1.9503240344        0.7758301262
 C         -0.9097365694        2.2859902622       -1.4179914031
 H          0.0355439529        1.9377002318       -1.8327148417
 H         -1.1913490331        3.2158126866       -1.9046188848
 H         -1.6728096979        1.5351116186       -1.6049950791
 C          4.0393371996        1.3604280715        0.0994711180
 C          4.5243361589        0.0143354419       -0.4591408308
 C          6.0632979921       -0.1470867467       -0.6451851655
 C          6.4313126702       -1.3202991731       -1.6016246456
 F         -3.8337772617       -1.8849307130       -1.7471262011
 F         -4.4106470759       -2.4156904995        0.2839289539
 H         -0.0977902360       -2.7227508462        3.9395245682
 F         -6.7925255712       -0.8115275392        0.3456999789
 H          0.2599947809       -0.9954381192        3.7366588693
 C         -0.2051928595       -1.8653589442        3.2803579783
 C         -3.7995312506       -1.4542714353       -0.4575115956
 H         -1.2649975073       -1.6560356211        3.1374959568
 F         -6.3559416694       -1.0471325635       -1.7594765257
 C         -1.9892784069       -3.9885670943       -0.2688348714
 C         -6.1410791071       -0.2592983967       -0.6929476280
 C         -1.6288187329       -5.3135457318       -0.0739670865
 I         -1.6222315316       -0.9299764430        0.3277433147
 H         -2.7757243078       -3.7517960166       -0.9619500493
 C         -1.3073515369       -3.0172499985        0.4304213765
 H         -2.1528542937       -6.0867088938       -0.6135544991
 C         -0.6063261607       -5.6417801628        0.7989275798
 C         -0.2503838400       -3.3195434525        1.2739348629
 C         -4.6229248828       -0.1623538180       -0.3517802348
 C          0.0904259345       -4.6482266083        1.4672676970
 C          0.4540819460       -2.1400566123        1.9207118507
 H         -0.3379079882       -6.6760264695        0.9502305098
 H          0.9003948440       -4.9085599746        2.1295572765
 F         -6.4020695965        1.5767980870       -2.1873398669
 O          0.2893662307       -1.0274024210        1.0789376415
 C         -6.7715845751        1.1349069543       -0.9896989018
 F         -4.5230288194        0.3061522804        0.9125455159
 F         -8.0974881071        1.0591529514       -0.9740422589
 F         -4.0452792319        0.7702229692       -1.1426471736
 H          2.3921952580       -2.6851258807        1.1379550929
 C          1.9548636379       -2.3771178010        2.0828420643
 H          2.1483867799       -3.1331615513        2.8370207634
 F         -6.4048840235        2.0406407516       -0.0871276400
 H          2.4250296725       -1.4462040663        2.3876399424
  68
       -166.68864776
 I          1.7581419039        0.7027089222        0.8604981125
 O         -0.1634416372        1.3338784562        1.1916058215
 F          5.0770047213        0.9130907585        1.1839501692
 F          4.2178275520       -0.9569481466        0.5195745365
 F          3.5174074980       -0.0701000862       -1.7939401984
 F          3.7924152757        2.0036201028       -1.2822964974
 F          6.4721251184        1.6905879147       -1.0254833895
 F          5.7108776122        1.0219126934       -2.9359662137
 F          5.7149200359       -1.6499556801       -1.8367830385
 F          6.8374524315       -0.8330063903       -0.1899837773
 F          7.5765051580       -0.6418046592       -2.1940807047
 C          2.0439978557        2.7823611660        1.0537448226
 C          3.2356877643        3.4287546027        1.2997719600
 H          4.1594893598        2.8929357255        1.4180834794
 C          3.2257591508        4.8111810469        1.4035043529
 H          4.1503987411        5.3315995899        1.5971514118
 C          2.0430715346        5.5162395180        1.2610972045
 H          2.0449926172        6.5927571411        1.3359312673
 C          0.8520173122        4.8473280062        1.0334662338
 H         -0.0679152740        5.4006860750        0.9330027929
 C          0.8436198791        3.4646227740        0.9397981907
 C         -0.3974058945        2.6274196479        0.6952720436
 C         -1.6238183200        3.1724484313        1.4264452683
 H         -1.4044092734        3.3012419845        2.4828788805
 H         -2.4328190625        2.4534318861        1.3266460057
 H         -1.9419361397        4.1189282966        1.0020431741
 C         -0.6428622571        2.5601153706       -0.8184838394
 H         -0.7809356646        3.5556601093       -1.2310660155
 H         -1.5299105244        1.9621891231       -1.0126739317
 H          0.2134140192        2.0909104771       -1.3025432621
 C          4.0786342828        0.3993571889        0.4213849895
 C          4.2880081126        0.7620764251       -1.0589966335
 C          5.7390070223        0.7303619421       -1.6190460335
 C          6.4746777635       -0.6302142164       -1.4491200225
 F         -5.3065253996       -0.8374687839        1.6613877091
 F         -4.4167357041        1.1311816558        1.6419689803
 H          2.1935588599       -2.2194851266        0.7826527399
 F         -5.4685633720       -2.1445258367       -0.6605169556
 H          1.2885686578       -3.2211913936        1.9205090638
 C          1.3953517207       -2.9517941723        0.8730975838
 C         -4.3827188668       -0.0827379554        1.0134611671
 H          1.6621900414       -3.8310893677        0.2963556285
 F         -3.5697628330       -1.5239391637       -1.4871460884
 C         -3.4246563664       -3.2619585061        1.3132300320
 C         -4.8495185066       -1.1330845645       -1.2909407570
 C         -3.4057334313       -4.6450226625        1.2141349617
 I         -2.0211217198       -0.4736722991        1.0334274617
 H         -4.3188991470       -2.7669437033        1.6429373784
 C         -2.2793823560       -2.5661389647        0.9925955713
 H         -4.2959056744       -5.2016983763        1.4606925742
 C         -2.2591466013       -5.3026560045        0.8039353998
 C         -1.1072187915       -3.2063807250        0.6231239720
 C         -4.8458351392        0.1610003056       -0.4347632572
 C         -1.1081668423       -4.5880781425        0.5163063198
 C          0.0990584055       -2.3275932082        0.3550843481
 H         -2.2551975384       -6.3784337516        0.7194539149
 H         -0.2121558901       -5.1059184606        0.2136507886
 F         -6.8396505608       -0.8537437511       -2.5692961784
 O         -0.0765278262       -1.1159665433        1.0442862352
 C         -5.5223750136       -0.9526709452       -2.6844738905
 F         -6.0567296042        0.7522228717       -0.5290406622
 F         -5.0728628157        0.1289990568       -3.3097240241
 F         -3.9622191970        1.0151684898       -1.0076305909
 H          0.2675826598       -2.9851724968       -1.7078182093
 C          0.1819978939       -2.0552099534       -1.1527554180
 H          1.0492756171       -1.4317239357       -1.3582737795
 F         -5.2572117215       -2.0053963523       -3.4540935895
 H         -0.7178023788       -1.5312874155       -1.4741378277
  68
       -166.68859914
 I          1.8598370716        0.5373344499        0.7341058508
 O         -0.1168447383        1.0804949369        0.7596279242
 F          4.9830459508        0.9188404582        1.7285775232
 F          4.3139958039       -1.0459511766        1.1247443233
 F          4.3233330936       -0.5341102600       -1.3773659390
 F          4.2671541158        1.6067500385       -1.1335335259
 F          6.9181133526       -0.3587373779        0.0775463679
 F          6.7324156560        1.7691554438       -0.2875782497
 F          6.7458269631       -0.9294682918       -2.5267597248
 F          8.1311108269        0.6895999007       -2.2539343405
 F          6.1700719244        1.0805192645       -3.0383336608
 C          2.0236206529        2.6389947918        0.7724869937
 C          3.1619937990        3.3678708354        1.0416678257
 H          4.0963116549        2.8956612678        1.2835239854
 C          3.0857592582        4.7512822037        1.0036412877
 H          3.9687899652        5.3334653743        1.2145897358
 C          1.8904918849        5.3785967403        0.6968278538
 H          1.8400712652        6.4559576135        0.6620921261
 C          0.7545533508        4.6302954528        0.4393378290
 H         -0.1753976979        5.1230764839        0.2044176793
 C          0.8115361752        3.2456608898        0.4844240533
 C         -0.3743810594        2.3415381096        0.2049062340
 C         -1.6613038695        2.8601507006        0.8513066825
 H         -1.5009848234        3.0441237118        1.9102718225
 H         -2.4334383334        2.1011952897        0.7466616985
 H         -2.0005517797        3.7718061117        0.3709375370
 C         -0.5357191442        2.2054756779       -1.3152256467
 H          0.3585390651        1.7420550830       -1.7304611279
 H         -0.6830778990        3.1768519195       -1.7789982792
 H         -1.3914623803        1.5690801296       -1.5268812149
 C          4.2108009277        0.2789316051        0.8148539206
 C          4.7804094430        0.4696053464       -0.6018920403
 C          6.3315669509        0.5554428205       -0.7124915805
 C          6.8508081092        0.3441623130       -2.1649930977
 F         -5.0024961697       -1.4986041731        1.5111076430
 F         -4.3421755603        0.5595047619        1.6233508021
 H         -0.0931005154       -2.3058969651        2.9090526889
 F         -6.8730374712        0.4477614609        0.4077766546
 H          0.9249796717       -3.7367517485        2.6583598525
 C          0.7383763620       -2.7156806723        2.3375176260
 C         -4.2284875668       -0.5794972317        0.8834858798
 H          1.6221825921       -2.1090566552        2.5206084130
 F         -6.8350537065       -1.4390978420       -0.6556785731
 C         -3.2084582817       -3.6173471129        0.2528098333
 C         -6.3354541477       -0.1882371598       -0.6453374940
 C         -3.1328359099       -4.9966175248        0.1390381633
 I         -1.8806547630       -0.8184442692        0.7042110700
 H         -4.1618596936       -3.1318192542        0.1547340943
 C         -2.0481101458       -2.9100982615        0.4846536649
 H         -4.0339983244       -5.5598618908       -0.0446942433
 C         -1.9150783648       -5.6433578415        0.2608789166
 C         -0.8150923288       -3.5346410288        0.5877806222
 C         -4.7853264745       -0.2696365708       -0.5178674043
 C         -0.7582924120       -4.9163856377        0.4833021639
 C          0.4003276271       -2.6629987990        0.8410237050
 H         -1.8638116939       -6.7180029942        0.1777907820
 H          0.1890246749       -5.4235934205        0.5735334910
 F         -6.5797869790        1.8479901291       -1.8542815947
 O          0.0959154891       -1.3431914229        0.4818508506
 C         -6.7998276200        0.5405577248       -1.9405252926
 F         -4.2306702503        0.8899783959       -0.9318635780
 F         -6.1592921465        0.0834525468       -3.0125124565
 F         -4.3517131073       -1.2122407737       -1.3881695732
 H          2.3934363490       -2.3539394131        0.1218165474
 C          1.6024476966       -3.0894773188       -0.0059255418
 H          1.3270916945       -3.1231093074       -1.0566435056
 F         -8.1011626948        0.3572428341       -2.1354130416
 H          1.9750205451       -4.0603724122        0.3029089212
  68
       -166.68859591
 I          1.8811113276        0.6051091560        0.5522053613
 O          0.0282119594        0.9905696681       -0.2264930735
 F          4.3806399913        1.2446917567        2.5782376928
 F          4.2498317449       -0.7352350766        1.7343872242
 F          4.5491199885        1.9469954213       -0.4437592765
 F          6.2352724360        1.5252181120        0.8373558959
 F          4.3890207323       -0.9201792738       -0.9040009899
 F          6.3400914618       -1.0300967578        0.0357425057
 F          6.6968010805       -0.7600010770       -2.5528097342
 F          7.0654352858        1.1917548167       -1.7366973759
 F          5.2051663422        0.7740288752       -2.7351814384
 C          1.8764130266        2.7126398053        0.5453154560
 C          2.7105188262        3.5395322676        1.2653407647
 H          3.4746315463        3.1513718690        1.9139077847
 C          2.5424607048        4.9104226962        1.1451617616
 H          3.1871308224        5.5719424324        1.7022149341
 C          1.5574161424        5.4256501909        0.3205312203
 H          1.4371146810        6.4940290913        0.2275537613
 C          0.7157052574        4.5779358405       -0.3804379052
 H         -0.0552518625        4.9866716942       -1.0137645627
 C          0.8642856403        3.2053862004       -0.2622104290
 C          0.0129434077        2.1749848732       -0.9808543998
 C         -1.4477303633        2.6018760018       -1.1136821457
 H         -1.5451150885        3.4789836359       -1.7450923295
 H         -1.8653755278        2.8099040350       -0.1322830730
 H         -2.0059801210        1.7849785393       -1.5627572065
 C          0.6405702289        1.9190033549       -2.3588062061
 H          0.0800827640        1.1407778030       -2.8704699593
 H          1.6696960462        1.5822947552       -2.2343690513
 H          0.6344729147        2.8249799468       -2.9587236100
 C          4.0883124451        0.5871694243        1.4287882080
 C          5.1069583478        0.9830555371        0.3414215580
 C          5.4882498868       -0.2032006548       -0.5869871967
 C          6.1329683423        0.2670414433       -1.9267199285
 F         -4.5997087768       -1.5170808441       -1.2794571720
 F         -4.5666819456       -1.6975236001        0.8894857406
 H         -0.4048645423       -1.8022746992        2.6033221896
 F         -6.3021565847        2.0192390961        0.2972414081
 H          0.6242945167       -3.2125685778        2.9166785547
 C          0.5322161576       -2.2933467745        2.3443884178
 C         -4.0573234062       -0.9826114356       -0.1489663358
 H          1.3571242392       -1.6290162627        2.5901988256
 F         -6.2323624780        0.3103894062        1.6197102279
 C         -2.8296406556       -3.8648761468       -0.2398121587
 C         -6.0363690190        0.6970516978        0.3468334079
 C         -2.6911308426       -5.2358340583       -0.0861451003
 I         -1.6964051410       -0.9464805852       -0.0554748874
 H         -3.7566215154       -3.4728211896       -0.6145360341
 C         -1.7632189672       -3.0554329788        0.0878829902
 H         -3.5188285732       -5.8795874055       -0.3388965350
 C         -1.5058802220       -5.7729033242        0.3848531677
 C         -0.5566994697       -3.5740368027        0.5298762275
 C         -4.5478085385        0.4706447732       -0.0541560013
 C         -0.4378074760       -4.9460541940        0.6887587640
 C          0.5529779559       -2.5871332337        0.8373238598
 H         -1.4081835261       -6.8404352035        0.5085454312
 H          0.4878186924       -5.3682713603        1.0457852684
 F         -7.0896511773       -1.3353904580       -0.3308322107
 O          0.3106200709       -1.4059172206        0.1193675310
 C         -7.0787943619       -0.0269826238       -0.5534794334
 F         -3.7825330725        1.1352197807        0.8431420476
 F         -8.2975925887        0.4357764450       -0.2913666274
 F         -4.3326560553        1.0698015159       -1.2438801372
 H          1.9067457773       -3.3912123745       -0.6426428560
 C          1.9277206622       -3.0979438681        0.4032863427
 H          2.2428489514       -3.9385371963        1.0123451581
 F         -6.8386153452        0.1758502828       -1.8445842611
 H          2.6449062134       -2.2895256830        0.5212699044
  68
       -166.68858399
 I          1.7516601673        1.0816693481       -0.4010040540
 O         -0.3038299625        1.2941683575       -0.5846860634
 F          4.7685498486        2.0018393355       -1.0586692625
 F          4.2554704663        2.1536731254        1.0493757330
 F          3.8996773702       -0.6927203543        1.0134693974
 F          4.5928049871       -0.6529877787       -1.0343720543
 F          6.3543530456        0.7245897191        1.6915623399
 F          6.9601602054        0.3727020575       -0.3565175360
 F          6.2378187984       -2.4046176910        0.0986463025
 F          6.0366140355       -1.8719173416        2.1717428062
 F          7.9076824908       -1.5701255255        1.1603597093
 C          1.5529962125        3.1869368756       -0.3450807186
 C          2.5662541611        4.1095176006       -0.4987117183
 H          3.5866094244        3.8214244160       -0.6677333542
 C          2.2495423786        5.4577984309       -0.4411933108
 H          3.0346614218        6.1879347841       -0.5595009637
 C          0.9424006794        5.8640272632       -0.2361214582
 H          0.7047745846        6.9154580159       -0.1864712720
 C         -0.0654366088        4.9247028345       -0.1043268419
 H         -1.0853217066        5.2410060904        0.0453970749
 C          0.2350493255        3.5724171833       -0.1689903133
 C         -0.8059860626        2.4799676971       -0.0288503813
 C         -1.0807861853        2.2774507593        1.4689504480
 H         -1.3621183187        3.2165529364        1.9377327452
 H         -0.1813344544        1.8937476596        1.9484225481
 H         -1.8836243953        1.5567926036        1.5984647259
 C         -2.0915868532        2.8211263403       -0.7875783244
 H         -1.8566881006        3.1871671598       -1.7836869914
 H         -2.6765969217        3.5626393182       -0.2540432366
 H         -2.6779542081        1.9126837987       -0.8858533482
 C          4.0649891021        1.3985123294       -0.0628987302
 C          4.6697653725        0.0010678442        0.1445325132
 C          6.1515143870       -0.0662098552        0.6238624612
 C          6.5881527314       -1.5100059359        1.0177627156
 F         -4.4038493207       -2.4512699122       -0.2045235494
 F         -4.0226780711       -1.6616796133        1.7883277520
 H          2.3677282499       -3.3568443570       -1.9956395495
 F         -6.5758760887       -0.9691354950        1.3965123045
 H          2.5466866036       -1.6028725797       -1.9293119390
 C          2.0886018755       -2.4623078606       -1.4486674049
 C         -3.8771052882       -1.3908694350        0.4627759821
 H          2.4583174099       -2.5296227471       -0.4290151088
 F         -6.7628830014       -0.9199895298       -0.7578388731
 C         -2.0110911459       -3.8715670318        0.7738554390
 C         -6.2546968898       -0.2631344753        0.2996934261
 C         -1.6092640557       -5.1986359992        0.7979687471
 I         -1.6455137774       -0.9126295681       -0.1941475038
 H         -2.8619796203       -3.5671432768        1.3552742266
 C         -1.2877281975       -2.9846034509        0.0072799634
 H         -2.1653191140       -5.9066881993        1.3920996887
 C         -0.5056685084       -5.6108020745        0.0718202513
 C         -0.1538089827       -3.3656699168       -0.6915365309
 C         -4.7090936520       -0.1424959438        0.1331293436
 C          0.2282163792       -4.6971317617       -0.6669106855
 C          0.5742355965       -2.2661509191       -1.4435664670
 H         -0.2045424481       -6.6469345450        0.0901541621
 H          1.0978417542       -5.0219990191       -1.2151997275
 F         -6.5048494736        1.9662453639       -0.5308493182
 O          0.3163249254       -1.0485601925       -0.7919331400
 C         -6.9505749436        1.1276700171        0.4005330023
 F         -4.2551359897        0.8780770045        0.8949333624
 F         -8.2634411546        1.0041228330        0.2418618653
 F         -4.4674700998        0.2121687950       -1.1490838632
 H          0.2170434050       -3.1524945961       -3.3940652156
 C          0.0235865899       -2.2167932902       -2.8763124543
 H          0.4952289042       -1.3993095153       -3.4153884261
 F         -6.7336750848        1.6817855479        1.5889458056
 H         -1.0512810908       -2.0396364332       -2.8490962972
  68
       -166.68857929
 I          1.9006576073        0.7796216424       -0.8073881156
 O         -0.0178433916        1.4506387583       -1.0691856836
 F          4.3184389393       -0.9412129207       -0.6190704334
 F          5.2107121614        0.9485342485       -1.1805419045
 F          4.0100793536        1.8987824300        1.3879683501
 F          3.7029684941       -0.1993529825        1.7643245526
 F          5.9494054241        0.7687406328        2.9179099507
 F          6.6747761800        1.5496226213        1.0362959720
 F          5.8651581287       -1.8220556657        1.6427669271
 F          7.7578393832       -0.8785976140        2.0135340261
 F          6.9605550552       -0.9190879551        0.0230558483
 C          2.2091000543        2.8641163292       -0.8564965651
 C          3.4100539684        3.5100354030       -1.0549785587
 H          4.3268845307        2.9706318036       -1.2074372608
 C          3.4190531825        4.8961732164       -1.0631642717
 H          4.3510983170        5.4162549634       -1.2182602033
 C          2.2452414888        5.6054676027       -0.8748203835
 H          2.2615731756        6.6844486832       -0.8750524130
 C          1.0449710324        4.9383937970       -0.6960794410
 H          0.1322082795        5.4957807234       -0.5587394661
 C          1.0174732156        3.5525331047       -0.6978656270
 C         -0.2374609772        2.7210955334       -0.5113395289
 C         -0.5049374631        2.5817491775        0.9938226810
 H         -1.4125359975        2.0019528873        1.1468208456
 H         -0.6175535080        3.5578094833        1.4576528083
 H          0.3300943570        2.0603486601        1.4609779061
 C         -1.4465332795        3.3206801956       -1.2304574981
 H         -1.2088756368        3.5009194417       -2.2755133012
 H         -1.7573253238        4.2488826293       -0.7624909463
 H         -2.2674670237        2.6097650186       -1.1774978559
 C          4.2187672984        0.4090241567       -0.4277513236
 C          4.4722637486        0.6657891704        1.0676585157
 C          5.9364017850        0.5664933627        1.5842865318
 C          6.6367694742       -0.7942426836        1.3029024767
 F         -4.3002542114        1.3664716927       -0.6374758749
 F         -5.1786769460       -0.4934936937       -1.3028333193
 H          1.3999925966       -1.6359276574        1.1088359327
 F         -6.6744722655        0.6200040212        0.6963379413
 H         -0.3482662836       -1.7047068495        1.3899935534
 C          0.4950382124       -2.2087600370        0.9186028452
 C         -4.2046225811        0.0124728314       -0.5038449007
 H          0.6000460290       -3.2011046266        1.3482602904
 F         -6.0411635352        0.1880892968        2.7131039613
 C         -3.3814572137       -3.0647577662       -1.2408070635
 C         -5.9757330526       -0.2515331271        1.4414776022
 C         -3.3884144550       -4.4498063492       -1.2967361621
 I         -1.8856421434       -0.3450456069       -0.8581067375
 H         -4.2961355216       -2.5225655031       -1.3953007995
 C         -2.1860043137       -2.4262504866       -0.9925069786
 H         -4.3169658345       -4.9631490181       -1.4895676970
 C         -2.2180803156       -5.1645325844       -1.1073236251
 C         -0.9966378517       -3.1183347525       -0.8340208341
 C         -4.4875521061       -0.3136942464        0.9749533617
 C         -1.0224383540       -4.5034392561       -0.8811754802
 C          0.2536068096       -2.2931422176       -0.5949744911
 H         -2.2329454899       -6.2428970381       -1.1445224878
 H         -0.1119004346       -5.0646412263       -0.7446082222
 F         -6.2904590628       -2.4006324662        2.4060234811
 O          0.0415806919       -1.0033947107       -1.1098976596
 C         -6.6803299672       -1.6400147829        1.3882891284
 F         -3.9969649871       -1.5472670900        1.2620843416
 F         -7.9969005276       -1.4963172271        1.4660590773
 F         -3.7568251669        0.5397182555        1.7191885912
 H          2.2953948155       -2.1582583856       -1.2199570313
 C          1.4755244155       -2.8659721925       -1.3141518149
 H          1.2566780898       -3.0071676528       -2.3692888223
 F         -6.4089104103       -2.2980020489        0.2636784765
 H          1.7783821475       -3.8108068576       -0.8753044096
  68
       -166.68854936
 I          1.7542750565        0.6919824595        0.6919597435
 O         -0.2306107003        1.0189989681        1.1323680028
 F          4.1459995441        2.0877804818       -0.7166474694
 F          4.9493077665        1.1301926557        1.0652415338
 F          4.0780796847       -1.3496314781       -0.0577633787
 F          3.5837145746       -0.2632967966       -1.8539963203
 F          5.9558600481       -1.4780629483       -2.0419678566
 F          6.6591179765       -0.6280900632       -0.1824981139
 F          7.5685276949        0.4707084018       -2.6361617138
 F          6.7244621951        1.8286357268       -1.2074623439
 F          5.5968845643        1.2573322367       -2.9535884659
 C          1.7649958556        2.7560519067        1.1305859755
 C          2.8692113731        3.5097303912        1.4650283611
 H          3.8558897219        3.0867171102        1.5211588350
 C          2.6856259195        4.8545419237        1.7473494556
 H          3.5396076563        5.4596892579        2.0079850784
 C          1.4207234151        5.4149479526        1.6987326373
 H          1.2879595037        6.4648331505        1.9101260917
 C          0.3186395767        4.6315027429        1.3994785752
 H         -0.6670778608        5.0681622709        1.3836872739
 C          0.4850802725        3.2824308287        1.1283203336
 C         -0.6484810083        2.3229581215        0.8198784947
 C         -1.8869906352        2.6129667087        1.6704613722
 H         -1.6116151587        2.6769400916        2.7200919719
 H         -2.5943717499        1.7983190877        1.5455621013
 H         -2.3632145634        3.5376534384        1.3619028606
 C         -0.9638861806        2.4132039503       -0.6789623947
 H         -0.0754239176        2.1481693862       -1.2514049625
 H         -1.2756169997        3.4179686510       -0.9500610387
 H         -1.7545577049        1.7092173481       -0.9234901386
 C          4.0270778839        0.9859531689        0.0759240458
 C          4.3896378027       -0.2414604421       -0.7710210563
 C          5.8655485037       -0.3943421670       -1.2430858963
 C          6.4410951275        0.8219916427       -2.0246604066
 F         -4.2682062312       -2.4214570405       -0.6291352696
 F         -4.9138360654       -1.3727271240        1.1650733032
 H          2.5525367172       -2.1222925802        1.6547347552
 F         -6.7655183764       -0.6409402676       -0.6289941633
 H          1.5487679231       -2.9795963887        2.8279593888
 C          1.8454638261       -2.9362649154        1.7830648882
 C         -4.0576590268       -1.3011772123        0.1112686720
 H          2.3291401030       -3.8659726712        1.5027213369
 F         -5.7615671959       -0.9051215056       -2.5267716687
 C         -2.9081745097       -3.8232475921        1.5398031132
 C         -5.8297517030       -0.1181614447       -1.4388091573
 C         -2.7313683447       -5.1596719480        1.8633120286
 I         -1.7767048904       -1.0324191106        0.6922812833
 H         -3.8942661927       -3.3966839749        1.5732605934
 C         -1.7982001239       -3.0819028135        1.1967118322
 H         -3.5897343837       -5.7551204408        2.1318801679
 C         -1.4674851029       -5.7240849818        1.8453501319
 C         -0.5194176419       -3.6107265281        1.2240157625
 C         -4.4343923362       -0.0815891952       -0.7441382463
 C         -0.3602355461       -4.9519179082        1.5362051832
 C          0.6235636816       -2.6660250936        0.9022284721
 H         -1.3397980040       -6.7676966143        2.0885401231
 H          0.6244584045       -5.3910218185        1.5445413214
 F         -6.7079134757        2.0109680953       -0.8317933676
 O          0.2083083836       -1.3508525802        1.1647194723
 C         -6.3090539602        1.2976730691       -1.8798623564
 F         -4.3468988597        1.0247848314        0.0263986580
 F         -5.3398161545        1.9726948648       -2.4914822937
 F         -3.5031778995        0.0675423806       -1.7135487881
 H          1.2763173255       -3.8183403746       -0.8219382548
 C          0.9606771426       -2.8054576443       -0.5882645737
 H          1.7548908857       -2.1088362472       -0.8419837381
 F         -7.3320017613        1.2018067421       -2.7212517451
 H          0.0805105116       -2.5589053836       -1.1814600223
  68
       -166.68853903
 I          2.0162607021        1.0152238724        0.7373871192
 O          0.1002342491        1.5004144297        0.1621500232
 F          4.8701776355        1.7132670676        2.2055505619
 F          4.3492099489       -0.3634630840        1.9771170065
 F          4.6077855235        1.6105619230       -0.8682705132
 F          6.4195320595        1.1755058333        0.2211645058
 F          3.9528725484       -1.2420947858       -0.4713770164
 F          6.0338930044       -1.4393995989        0.0980296784
 F          5.8335032340       -1.8814517442       -2.4901025587
 F          6.6169955365        0.1104585481       -2.3135825173
 F          4.5450568655       -0.1939335347       -2.8120137633
 C          2.2378751710        3.0640333382        0.2834058186
 C          3.3025821974        3.8689506366        0.6277993438
 H          4.1400158349        3.4970351109        1.1883740310
 C          3.2794254253        5.1997905303        0.2412209040
 H          4.1059937946        5.8400800415        0.5062745429
 C          2.2080697060        5.7018902323       -0.4770839550
 H          2.1995526597        6.7374292834       -0.7804368048
 C          1.1415604047        4.8821366649       -0.8037393601
 H          0.3066400129        5.2777234839       -1.3596733872
 C          1.1449621235        3.5512399735       -0.4147290058
 C          0.0319675821        2.5738729202       -0.7381658025
 C         -1.3560446587        3.1987835043       -0.5804960730
 H         -1.5351680259        3.9506406501       -1.3417163267
 H         -1.4562062155        3.6461117641        0.4047970564
 H         -2.1013229619        2.4132584364       -0.6815893328
 C          0.2446857379        2.0579062486       -2.1681381164
 H          1.1900244550        1.5188567351       -2.2197503342
 H          0.2641774433        2.8809098596       -2.8772279490
 H         -0.5635600288        1.3768442741       -2.4236305903
 C          4.3003903494        0.8409649824        1.3376573658
 C          5.1477102148        0.7651149527        0.0533562298
 C          5.1672146957       -0.6607087476       -0.5661497701
 C          5.5558455989       -0.6501355804       -2.0761682795
 F         -3.6708372275        0.8103283626       -1.7558407058
 F         -4.1832765654       -1.2739088478       -2.0031823633
 H         -1.2616422793       -0.8645353871        2.9111904247
 F         -6.4405785184        0.1950561209       -1.5915670410
 H         -0.3572782754       -2.1075323329        3.7959344263
 C         -0.2843271054       -1.3280852843        3.0424918641
 C         -3.7330079440       -0.3772719982       -1.0870482710
 H          0.4201765982       -0.5677721323        3.3704393981
 F         -6.9589189549        0.5947828733        0.4640965355
 C         -2.7661693199       -3.3583587198       -0.1432073032
 C         -6.2629024693       -0.2387620753       -0.3329876418
 C         -2.7711094720       -4.6745680751        0.2919042981
 I         -1.5651256654       -0.4664495192       -0.1173048614
 H         -3.5034240974       -3.0331778999       -0.8534354774
 C         -1.8009907354       -2.5081255428        0.3508811225
 H         -3.5214587339       -5.3500740586       -0.0870199791
 C         -1.8256763337       -5.1153638802        1.2017376594
 C         -0.8272647960       -2.9341340708        1.2401376841
 C         -4.7508155062       -0.2095612108        0.0555528280
 C         -0.8524676036       -4.2505592143        1.6735022275
 C          0.1869956953       -1.9038193813        1.7001168982
 H         -1.8404500030       -6.1393755420        1.5418902582
 H         -0.1137115549       -4.6011950318        2.3764128980
 F         -8.0575168454       -1.7103531640       -0.8316734619
 O          0.2421257075       -0.8757929752        0.7476510764
 C         -6.8954049495       -1.6554814833       -0.1935148499
 F         -4.5261079781       -1.1733216984        0.9874395480
 F         -6.1121337721       -2.6078959180       -0.6941346440
 F         -4.4801148362        0.9552488312        0.6734385311
 H          1.8875014692       -2.9406453678        0.8673378340
 C          1.5975166282       -2.4845131861        1.8097909588
 H          1.6582527669       -3.2198252325        2.6052850001
 F         -7.1166320495       -1.9445495735        1.0847229809
 H          2.2905541389       -1.6750267825        2.0236004840
  68
       -166.68853509
 I          1.7868636097        1.0174149616        0.6695673872
 O         -0.2042546251        1.3314811121        1.1216461569
 F          4.2740107530        2.3803190231       -0.6517539306
 F          4.9107202162        1.4147128383        1.1923148261
 F          4.5184581646       -1.0225895268        0.1592544695
 F          3.5754762948       -0.2234478531       -1.6093341610
 F          6.7943201741        0.7823401124       -0.6429880057
 F          5.7421833908        0.8431970148       -2.5323265761
 F          6.9415029026       -1.8730834307       -0.6745103505
 F          7.4627199898       -1.1474201673       -2.6278727844
 F          5.5410221896       -2.0496375032       -2.2983708305
 C          1.7958042609        3.0741231738        1.1521919078
 C          2.9000661602        3.8302461592        1.4819117178
 H          3.8900128494        3.4143185171        1.5221053579
 C          2.7143059224        5.1705719568        1.7834539968
 H          3.5691727792        5.7757627065        2.0411377575
 C          1.4469900436        5.7265621449        1.7563088749
 H          1.3121614362        6.7732990124        1.9814540395
 C          0.3457764544        4.9413931407        1.4597188223
 H         -0.6420679594        5.3734447321        1.4595947818
 C          0.5139997530        3.5960852844        1.1699679073
 C         -0.6270926184        2.6447044302        0.8634089916
 C         -1.8377365915        2.9128204415        1.7609801465
 H         -2.5392860515        2.0913597837        1.6524299248
 H         -2.3345429428        3.8350874179        1.4792213996
 H         -1.5249604026        2.9696041951        2.8005458478
 C         -0.9842519987        2.7802915828       -0.6227137088
 H         -0.1115953698        2.5326370865       -1.2262997828
 H         -1.3037043534        3.7922630024       -0.8550848595
 H         -1.7812023755        2.0823828004       -0.8640248712
 C          4.0772522725        1.2827487745        0.1261426398
 C          4.5122321513        0.0423681509       -0.6703525140
 C          5.8887688933        0.1376106753       -1.3973020064
 C          6.4675729171       -1.2640263987       -1.7561870214
 F         -4.2079075511       -2.0707332736       -0.6978950262
 F         -4.9566274390       -1.1164430675        1.1094299504
 H          2.3467193115       -3.5774691389        1.1411115162
 F         -6.0385986597        1.5077134206       -1.9573557224
 H          2.5924312901       -1.8427967973        1.3527884415
 C          1.8862431054       -2.6571465399        1.4847834831
 C         -4.0613261111       -0.9727050560        0.0955878462
 H          1.6483177418       -2.7410913703        2.5420938567
 F         -6.6903711227        0.6553492369       -0.0803911167
 C         -2.8820441438       -3.5126722552        1.4329022845
 C         -5.9302318175        0.4208193909       -1.1649726152
 C         -2.6996412177       -4.8619486501        1.6939199729
 I         -1.7698622733       -0.6955514140        0.6537076902
 H         -3.8629265024       -3.0827639982        1.5264846367
 C         -1.7835900457       -2.7639084988        1.0698218156
 H         -3.5491764576       -5.4637874165        1.9758907685
 C         -1.4414263638       -5.4312018421        1.5972880505
 C         -0.5086558502       -3.2995895735        1.0198159276
 C         -4.4417232258        0.2588929179       -0.7374300680
 C         -0.3435896564       -4.6527090016        1.2707471709
 C          0.6203901764       -2.3438441319        0.6847380637
 H         -1.3101020393       -6.4843998237        1.7925184574
 H          0.6377192097       -5.0963469732        1.2181843878
 F         -7.6788875432       -0.4303972166       -2.5091344967
 O          0.2246003174       -1.0417280063        1.0331229292
 C         -6.5353922973       -0.7897154168       -1.9329633013
 F         -4.1038311636        1.3642761737       -0.0320330148
 F         -5.7216984960       -1.2257640738       -2.8885335191
 F         -3.6678460711        0.2785527155       -1.8436042705
 H          1.1746194779       -3.4166307480       -1.1220772159
 C          0.8790965591       -2.4139228840       -0.8260906973
 H          1.6635681166       -1.7106430037       -1.0915641586
 F         -6.7993284429       -1.7979574807       -1.1113564515
 H         -0.0294559420       -2.1377332785       -1.3606549551
  68
       -166.68852295
 I          1.8146972845        0.8652166978        0.1425500391
 O          0.0226773720        1.3371739988       -0.7501241133
 F          4.5100698878        1.7512592219        1.7788827578
 F          3.7764726864       -0.2670343048        2.0501321313
 F          4.5801073531       -1.1103207699       -0.2309543328
 F          4.8350943098        0.8559870944       -1.0781694021
 F          6.6159855284       -0.2071894979        1.7571199365
 F          6.9245484316        1.4257125482        0.3667293617
 F          7.0922998544       -0.5807454528       -1.7034471241
 F          7.1177596983       -2.0420028209       -0.1229641484
 F          8.6286406723       -0.5168782270       -0.2037497290
 C          2.1450493106        2.8848715120       -0.3661175635
 C          3.3585718035        3.5378163825       -0.3845121533
 H          4.2772685721        3.0415479022       -0.1304774227
 C          3.3848351693        4.8749892216       -0.7491971422
 H          4.3286221325        5.3964660834       -0.7698580594
 C          2.2136107305        5.5329805039       -1.0826154414
 H          2.2405804913        6.5755087097       -1.3598111988
 C          1.0048536109        4.8578223046       -1.0696813359
 H          0.0957658106        5.3732837099       -1.3352963185
 C          0.9631923887        3.5171199983       -0.7189766223
 C         -0.3122142809        2.6963717653       -0.6664069487
 C         -1.0071004647        2.9683831764        0.6758755004
 H         -0.3584036472        2.6437127083        1.4886645664
 H         -1.9354955364        2.4031986913        0.7203458454
 H         -1.2223464809        4.0268310663        0.7932068435
 C         -1.2481138359        2.9999342277       -1.8378612553
 H         -0.7162123100        2.8899971649       -2.7791668087
 H         -1.6541242840        4.0033506867       -1.7644091909
 H         -2.0691094862        2.2872419551       -1.8158624730
 C          3.9665149677        0.7042850401        1.1107829880
 C          4.9561778968        0.1488785038        0.0708921308
 C          6.4600456961        0.1658851744        0.4766104845
 C          7.3391651233       -0.7641598376       -0.4100791339
 F         -4.2082855754        1.1106989224       -1.4621717929
 F         -4.8973275352       -0.9040269292       -1.8403867680
 H          0.7281485671       -0.9716401011        2.4509086437
 F         -6.8692105195        0.5781748864       -0.6656336157
 H         -1.0290433027       -1.0935763236        2.2528542843
 C         -0.0882946306       -1.6392423625        2.1845330497
 C         -4.1708069933       -0.1601529515       -0.9671661046
 H         -0.1122094972       -2.4765896433        2.8764841211
 F         -6.8166368631        0.6958075479        1.4879944323
 C         -3.2037665971       -3.2666149374       -0.6418480008
 C         -6.4092974261       -0.0388089009        0.4346575485
 C         -3.2084631030       -4.6193697916       -0.3388195974
 I         -1.8443468711       -0.4508839404       -0.5876050081
 H         -4.0342709643       -2.8376745222       -1.1718847570
 C         -2.1178763344       -2.5131925410       -0.2529276745
 H         -4.0521748276       -5.2215929467       -0.6361543219
 C         -2.1432054174       -5.1896714252        0.3365920990
 C         -1.0258150973       -3.0682012599        0.3944011688
 C         -4.8508716191       -0.1231873977        0.4145906708
 C         -1.0507462741       -4.4198102484        0.6999569472
 C          0.1126729233       -2.1282283641        0.7432587827
 H         -2.1574401608       -6.2419596466        0.5753303816
 H         -0.2194606573       -4.8718305745        1.2170241588
 F         -8.3707483554       -1.3604172605        0.2308003838
 O          0.0676851228       -1.0331294531       -0.1344736210
 C         -7.0852418510       -1.4377633692        0.5497265048
 F         -4.4696440124       -1.2132479736        1.1299389248
 F         -6.5206345373       -2.3366946254       -0.2528829230
 F         -4.3444442960        0.9323598191        1.0821127635
 H          1.6314379549       -3.5768930865        1.2952674976
 C          1.4870403505       -2.7774919226        0.5761441060
 H          2.2505999056       -2.0197015437        0.7381529285
 F         -6.9990956690       -1.8964222065        1.7942799120
 H          1.5975337930       -3.1685780196       -0.4314493891
  68
       -166.68834755
 I          1.6897028329        0.7384481467        0.0351136531
 O         -0.2366851729        0.9159326150        0.7258271446
 F          3.9884343918        1.5003886226       -2.0238131793
 F          4.5108164146        2.1645816850       -0.0162808653
 F          4.5082567119       -0.5471234690        0.7814497591
 F          4.1595553070       -1.0899708347       -1.2741614988
 F          6.5433050155        0.9868026944       -1.5547074427
 F          6.6325739749       -1.1658497237       -1.4402145860
 F          7.0679800753       -1.1191098249        1.1915243482
 F          6.6587743287        0.9895009857        1.3384930656
 F          8.3573229052        0.2976959888        0.2226449931
 C          1.4062580766        2.8308896128       -0.0401717726
 C          2.1345663206        3.7313724011       -0.7859893136
 H          2.9503184368        3.4287678106       -1.4164821977
 C          1.7851738507        5.0719391338       -0.7225210036
 H          2.3462212441        5.7900872376       -1.2995581120
 C          0.7272608506        5.4848470182        0.0682704584
 H          0.4669150160        6.5309525322        0.1174821218
 C         -0.0132623951        4.5599528455        0.7859381207
 H         -0.8479979842        4.8857986583        1.3854560521
 C          0.3164117158        3.2157742813        0.7237664459
 C         -0.4274854804        2.1067476378        1.4452782412
 C          0.1672847983        1.9635757057        2.8537853523
 H          0.0329920036        2.8798460976        3.4225020738
 H          1.2317671887        1.7425423853        2.7795171262
 H         -0.3215781155        1.1411494285        3.3695251399
 C         -1.9332252031        2.3574620273        1.5104610149
 H         -2.3285248916        2.5136403389        0.5103936734
 H         -2.1609047406        3.2189181620        2.1298452329
 H         -2.4112246772        1.4819682425        1.9414595201
 C          3.9040141835        1.1630085656       -0.7089920467
 C          4.7017099517       -0.1329829045       -0.4946295043
 C          6.2391460738       -0.0632359770       -0.7740464388
 C          7.0915208337        0.0317523433        0.5267889558
 F         -4.4474159146       -2.0476636445       -0.9899581139
 F         -4.7528489436       -1.8936554116        1.1586762975
 H          2.6346473054       -2.1691686901        0.5288203736
 F         -6.9065184262       -0.7561469066       -0.1600474973
 H          1.8031619288       -3.4335585111        1.4324598918
 C          2.0011243007       -3.0460734849        0.4364033724
 C         -4.1129126345       -1.3169197064        0.1060578663
 H          2.5192591913       -3.7960908727       -0.1516905218
 F         -6.0520156383        0.0503583819       -1.9778739205
 C         -2.7220427629       -4.1135591130        0.3558775023
 C         -6.1105849810        0.2120537427       -0.6440945442
 C         -2.4717029750       -5.4719869638        0.2393225721
 I         -1.7717951158       -1.1256333071        0.3077001919
 H         -3.7175621984       -3.7846915350        0.5884493482
 C         -1.6759192607       -3.2332963445        0.1769498506
 H         -3.2824901072       -6.1700246176        0.3767220766
 C         -1.1971926161       -5.9288475867       -0.0482415898
 C         -0.3876062988       -3.6704775958       -0.0806871473
 C         -4.6729514977        0.1069197213       -0.0488021332
 C         -0.1545128888       -5.0319197824       -0.2038182425
 C          0.6943771611       -2.6203495111       -0.2384599879
 H         -1.0116298486       -6.9875954565       -0.1436645187
 H          0.8402340676       -5.3890583161       -0.4173650548
 F         -5.9470159539        2.5964068145       -0.5786628772
 O          0.2770944276       -1.4355346130        0.3854450529
 C         -6.7799262608        1.5861299506       -0.3418576078
 F         -4.6484494389        0.7078767841        1.1590684034
 F         -7.8536887223        1.7583133954       -1.1048102676
 F         -3.8497984138        0.8285189133       -0.8439210287
 H          1.1210683833       -3.3003788480       -2.2574868806
 C          0.8999234958       -2.3707607143       -1.7400790607
 H          1.7219995775       -1.6746292216       -1.8833315688
 F         -7.1653777269        1.6595039306        0.9272116238
 H         -0.0072756837       -1.9359904167       -2.1573791849
  68
       -166.68834454
 I          1.4950867745        1.0305632808        0.7246562634
 O         -0.4970182045        1.3679441492        1.1358112726
 F          3.9613861130        2.5025274092       -0.4955976935
 F          4.6904204783        1.2964430806        1.1600444979
 F          3.6984798020       -0.9842788284       -0.2673860141
 F          3.3004345026        0.3419127631       -1.9200721749
 F          6.2607654241       -0.5766830549       -0.2901034858
 F          6.1431474198        1.2178889812       -1.4936859466
 F          5.3284919572       -0.1456065748       -3.6404961902
 F          4.9889059028       -1.9422739871       -2.5047624562
 F          6.9840846757       -1.1853985885       -2.7511138116
 C          1.5455889985        3.0391050859        1.3634239211
 C          2.6613928370        3.7161631246        1.8054176885
 H          3.6339636676        3.2580755469        1.8314669046
 C          2.5059407967        5.0247985867        2.2356141890
 H          3.3682138437        5.5731651102        2.5809638872
 C          1.2564503319        5.6210769107        2.2272523533
 H          1.1454020515        6.6428479072        2.5563409890
 C          0.1416245049        4.9090907477        1.8164086940
 H         -0.8314148623        5.3733081112        1.8312108126
 C          0.2794917292        3.5961192756        1.3942327625
 C         -0.8637286237        2.7094439598        0.9370380959
 C         -2.1392697076        2.9516382641        1.7455140413
 H         -2.8644014923        2.1871644341        1.4825081402
 H         -2.5608268228        3.9262830026        1.5228593094
 H         -1.9258119735        2.8799035101        2.8089578418
 C         -1.0895666917        2.9697234944       -0.5583676446
 H         -0.1811475795        2.7266591263       -1.1085025883
 H         -1.3426134086        4.0118000302       -0.7327135600
 H         -1.8930105080        2.3348228903       -0.9178681684
 C          3.7768284058        1.3227294858        0.1531386251
 C          4.0837246886        0.1841752939       -0.8321909226
 C          5.5690008494        0.0233884617       -1.2758275478
 C          5.7165532154       -0.8304503416       -2.5710092244
 F         -4.6819894967       -2.2118740229       -0.0979577848
 F         -5.1214166792       -0.8650129229        1.5437617055
 H          2.0540620257       -3.5183165850        1.5769549963
 F         -5.0999114441        0.7227833188       -2.8427259422
 H          2.3288091243       -1.7758933921        1.5720140062
 C          1.6143975148       -2.5559835754        1.8166695440
 C         -4.3730542108       -0.9867779402        0.4152703447
 H          1.3959947852       -2.5095549663        2.8805216814
 F         -5.6013588672       -1.3198134172       -2.3536273479
 C         -3.1425224279       -3.3782762853        1.9972661465
 C         -4.7373199856       -0.3304082664       -2.0795106100
 C         -2.9556604996       -4.6901450589        2.4044729978
 I         -2.0529500209       -0.6845934891        0.8454239318
 H         -4.1136643374       -2.9267429998        2.0914708476
 C         -2.0592734373       -2.6889332165        1.4969846982
 H         -3.7935795459       -5.2458890645        2.7950328895
 C         -1.7066828396       -5.2803228644        2.3153979417
 C         -0.7878747949       -3.2354246839        1.4653920476
 C         -4.8319937982        0.0896052153       -0.5845845298
 C         -0.6193401335       -4.5531711018        1.8602082210
 C          0.3352134996       -2.3226468346        1.0097540536
 H         -1.5723143266       -6.3063143471        2.6218683254
 H          0.3571580922       -5.0086846928        1.8215783814
 F         -2.8848180611       -1.8611882936       -1.9503163081
 O         -0.0560022627       -0.9914413194        1.2332113591
 C         -3.3189224617       -0.7567343675       -2.5544169291
 F         -6.0901211552        0.5109629335       -0.3550849694
 F         -3.3283993979       -0.9933578512       -3.8591041285
 F         -4.0444069751        1.1884388403       -0.4227151271
 H          1.3351246354       -1.8506906528       -0.8354233203
 C          0.5706378890       -2.5416721405       -0.4899531782
 H         -0.3532048099       -2.3451454879       -1.0324250389
 F         -2.4265502345        0.2031285703       -2.3223996251
 H          0.8881342957       -3.5616082422       -0.6868796694
  68
       -166.68834305
 I          1.7518936778        0.9800589258       -0.5966182620
 O         -0.2690947661        1.2585042680       -0.9158717335
 F          4.8347850699        1.5680377465       -1.2855309304
 F          4.2353176406        2.3410357518        0.6591552401
 F          3.7352368139       -0.4743123377        1.3303318755
 F          4.8229056351       -0.9144237036       -0.4820817342
 F          5.7119417276        0.7692364494        2.4502149845
 F          6.8059123747        1.0617015847        0.6051094219
 F          7.6859614840       -0.9705522741        2.3940737466
 F          7.3090827949       -1.5426547077        0.3585404196
 F          5.9102097731       -2.0758869268        1.9044843452
 C          1.6767398282        3.0561197330       -0.9850987563
 C          2.7323573257        3.8631639814       -1.3506922110
 H          3.7294692114        3.4845897747       -1.4777315072
 C          2.4874217570        5.2095759158       -1.5734246016
 H          3.3049290667        5.8527021585       -1.8590098544
 C          1.2100748835        5.7234037473       -1.4334979849
 H          1.0296685574        6.7743350428       -1.5993850582
 C          0.1559092275        4.8907073266       -1.0980098361
 H         -0.8412873862        5.2906066276       -1.0077772562
 C          0.3832083261        3.5399932884       -0.8852722735
 C         -0.7023187048        2.5393530602       -0.5389613607
 C         -0.9311952143        2.5776468177        0.9782990836
 H         -0.0062758541        2.3092245264        1.4880217770
 H         -1.6992326149        1.8563420558        1.2443544927
 H         -1.2382996342        3.5696010471        1.2979440608
 C         -1.9970890950        2.8185956287       -1.3038425995
 H         -2.4889323318        3.7104365754       -0.9300112961
 H         -2.6612128490        1.9693406564       -1.1740476675
 H         -1.7897819381        2.9331237042       -2.3645089289
 C          4.0707028965        1.2944410544       -0.1949625706
 C          4.6465935683        0.0297221705        0.4647053047
 C          5.9798797344        0.2223961963        1.2510440211
 C          6.7344340937       -1.1216265237        1.4794673885
 F         -4.8314670179       -1.4842207802       -1.5756345456
 F         -4.3983657291       -2.0857708241        0.4707152755
 H          1.4516420263       -1.5082795932        1.5375657014
 F         -6.8553598824       -1.0156433569        0.2535502899
 H         -0.2583809985       -1.9447389086        1.6712543283
 C          0.7074380504       -2.2546885503        1.2730319900
 C         -4.1634689642       -1.1115047845       -0.4527035649
 H          0.9819216136       -3.2108541106        1.7097777617
 F         -6.9648935442        1.1347918773        0.3720900020
 C         -2.7366984226       -3.7654567790       -1.2528930809
 C         -6.2085549083        0.0709218847        0.7049792895
 C         -2.4780568031       -5.1255613437       -1.3283574308
 I         -1.8162054531       -0.8225150914       -0.6738004981
 H         -3.7158920640       -3.4039345904       -1.5062057543
 C         -1.7160412471       -2.9244416130       -0.8655458653
 H         -3.2683066954       -5.7952603702       -1.6291960016
 C         -1.2216624032       -5.6195315497       -1.0238089238
 C         -0.4393589549       -3.3919934279       -0.6036884797
 C         -4.7973682270        0.2001460237        0.0436769891
 C         -0.1991917947       -4.7555256211       -0.6699707136
 C          0.6148099213       -2.3593603295       -0.2552812236
 H         -1.0316502453       -6.6805620408       -1.0751005834
 H          0.7837176333       -5.1411160554       -0.4516341590
 F         -7.3164646696       -0.3832284269        2.7519586831
 O          0.2225861439       -1.1207202950       -0.7874485666
 C         -6.1478163364        0.0123201756        2.2613351770
 F         -3.9569857574        0.7865381838        0.9347526942
 F         -5.2160571895       -0.8257731266        2.7022158720
 F         -4.8842026274        1.0549506829       -0.9911619990
 H          2.6215017889       -1.8399025482       -0.7734596780
 C          1.9714681957       -2.7039834103       -0.8721939824
 H          1.8579407279       -2.9289874702       -1.9293838238
 F         -5.8833495297        1.2166309956        2.7596943951
 H          2.4291151612       -3.5476487802       -0.3664258351
  68
       -166.68828134
 I          1.5179617073        1.0374038848        0.6784896954
 O         -0.4729425804        1.3350417681        1.1315335370
 F          3.9610844769        2.4234098776       -0.6321326122
 F          4.6738152337        1.4453458041        1.1753524321
 F          4.4939205811       -0.9408975120        0.1634738097
 F          3.2531106540       -0.3176378336       -1.4873291189
 F          6.4451043829        1.0424663041       -0.9488674601
 F          5.1649609809        0.9630767844       -2.6932508119
 F          6.8513016509       -1.5878593114       -0.9853242008
 F          7.0505948425       -0.8471999547       -2.9914392972
 F          5.2839946893       -1.9275847743       -2.4200060556
 C          1.5447088148        3.0588423982        1.2881545798
 C          2.6555801525        3.7876087909        1.6547291243
 H          3.6455058699        3.3705985527        1.6440578595
 C          2.4780632294        5.1017451903        2.0592141901
 H          3.3386144949        5.6850472086        2.3467923698
 C          1.2117120300        5.6589024489        2.0970250556
 H          1.0824372113        6.6847115775        2.4061542636
 C          0.1047880297        4.9014444952        1.7531822977
 H         -0.8812020832        5.3354033338        1.7973351045
 C          0.2649990349        3.5824873974        1.3575759836
 C         -0.8786033594        2.6679756812        0.9619601830
 C         -2.1126921313        2.8788244872        1.8414819280
 H         -2.8301294789        2.0933815985        1.6227230905
 H         -2.5740051240        3.8399430521        1.6405221181
 H         -1.8371913990        2.8180562842        2.8912611335
 C         -1.1935749005        2.9253210101       -0.5178091205
 H         -0.3115460799        2.7028720766       -1.1170796858
 H         -1.4799559082        3.9611261573       -0.6765872291
 H         -2.0009468993        2.2717519281       -0.8324565557
 C          3.8109468834        1.3088153586        0.1332993968
 C          4.2649669820        0.0848695109       -0.6820913514
 C          5.5220203665        0.2982135959       -1.5802021961
 C          6.1881309752       -1.0461896752       -2.0008427390
 F         -4.7682664006       -2.1981255385        0.0401905632
 F         -5.0371660430       -0.9151514487        1.7667360553
 H          2.0888865192       -3.5683850141        0.8312151041
 F         -5.4719792696        0.8263249938       -2.5401044324
 H          2.3745880856       -1.8272293776        0.8901455906
 C          1.6924507608       -2.6207014192        1.1803079295
 C         -4.4088757131       -0.9911256524        0.5635659696
 H          1.6192979060       -2.6331125279        2.2645747704
 F         -5.9225324097       -1.2326657243       -2.0711383655
 C         -3.0186283288       -3.4502201956        1.8908960263
 C         -5.0337578947       -0.2510781815       -1.8544592708
 C         -2.7940016277       -4.7832581033        2.1983160243
 I         -2.0537449185       -0.6954970262        0.7779648792
 H         -3.9679730747       -3.0028865388        2.1251327701
 C         -1.9973023824       -2.7352890680        1.3043312771
 H         -3.5832994442       -5.3600356935        2.6541886929
 C         -1.5683238432       -5.3675925401        1.9290210986
 C         -0.7417791622       -3.2784942119        1.0929349976
 C         -4.9710651185        0.1177512697       -0.3442680968
 C         -0.5366065811       -4.6162059644        1.3908001489
 C          0.3223645436       -2.3355578126        0.5635891849
 H         -1.4056204654       -6.4090871094        2.1601877960
 H          0.4256872245       -5.0690724392        1.2134976178
 F         -3.8152607587       -0.8537642469       -3.7901450010
 O         -0.0289323704       -1.0250908728        0.9318473075
 C         -3.6722317989       -0.6576559397       -2.4865971632
 F         -6.1981786743        0.5255915500        0.0309301036
 F         -2.7604254345        0.2973452963       -2.3174452623
 F         -4.1715404792        1.2136504292       -0.2294425830
 H          1.0897654654       -1.7365244884       -1.3577559716
 C          0.3681209866       -2.4487528989       -0.9655521553
 H         -0.6140832739       -2.2166855083       -1.3745302696
 F         -3.1769237800       -1.7782295344       -1.9649168474
 H          0.6482982535       -3.4538045501       -1.2683586792
  68
       -166.68827607
 I          1.7568141942        0.9862825305       -0.5493079414
 O         -0.2687759889        1.2566232819       -0.8458747433
 F          4.8090224438        1.6193266324       -1.2972855233
 F          4.2693855457        2.3181352012        0.6931002845
 F          3.8132279096       -0.5134656123        1.2884569537
 F          4.8234245112       -0.8935469282       -0.5826520648
 F          5.8368237369        0.6897659461        2.3641146967
 F          6.8476918067        1.0542414630        0.4850233250
 F          7.8071639875       -1.0409758622        2.1606631981
 F          7.3500678849       -1.5342374195        0.1209509857
 F          6.0163182044       -2.1341586458        1.6997662335
 C          1.6622665159        3.0726290503       -0.8786435135
 C          2.7082763153        3.9021971713       -1.2213333558
 H          3.7077767398        3.5385161199       -1.3697835123
 C          2.4508967726        5.2537613754       -1.3926402819
 H          3.2612519765        5.9134491422       -1.6602571255
 C          1.1709234164        5.7520477653       -1.2236257877
 H          0.9811083942        6.8070336907       -1.3479558308
 C          0.1263380265        4.8985015960       -0.9122434063
 H         -0.8734935859        5.2859203784       -0.7994318057
 C          0.3660240181        3.5425459344       -0.7520724187
 C         -0.7132117811        2.5243775794       -0.4401099578
 C         -0.9573552386        2.5199778177        1.0751532833
 H         -0.0378257593        2.2346084302        1.5853984021
 H         -1.7299608204        1.7933782635        1.3122653623
 H         -1.2656015648        3.5029090557        1.4204230873
 C         -2.0016636812        2.8165364694       -1.2112922230
 H         -2.6531958223        1.9523816695       -1.1264092363
 H         -1.7820472592        2.9779987491       -2.2633494910
 H         -2.5122993047        3.6845562688       -0.8078654503
 C          4.0825340217        1.3022553478       -0.1928212857
 C          4.6867463763        0.0188830597        0.4012482055
 C          6.0528643862        0.1883780583        1.1349782193
 C          6.8199827891       -1.1602279798        1.2797594079
 F         -4.7861993148       -1.5493366362       -1.5988846288
 F         -4.4281009052       -2.0660208748        0.4855716378
 H          1.4698778632       -1.4423436275        1.6307277390
 F         -6.8831376300       -1.0221456317        0.1086849881
 H         -0.2450041486       -1.8578235424        1.7770645841
 C          0.7183899428       -2.1899856160        1.3910665512
 C         -4.1630978622       -1.1284307845       -0.4671516387
 H          0.9835865166       -3.1333701517        1.8601243337
 F         -7.0076889518        1.1306925350        0.1313601353
 C         -2.7080907130       -3.8049963996       -1.1157088788
 C         -6.2646865268        0.0864350396        0.5462250965
 C         -2.4419881868       -5.1656232391       -1.1313030340
 I         -1.8113095528       -0.8351612978       -0.6312503059
 H         -3.6855511856       -3.4610991067       -1.3978851140
 C         -1.6974498392       -2.9425853097       -0.7491933819
 H         -3.2248353141       -5.8510576088       -1.4155657615
 C         -1.1882644226       -5.6403856264       -0.7877669888
 C         -0.4228902839       -3.3929356599       -0.4499115419
 C         -4.8221632818        0.1972236272       -0.0478428179
 C         -0.1754069189       -4.7568802410       -0.4557830588
 C          0.6255590633       -2.3448419202       -0.1329441452
 H         -0.9927444802       -6.7016337077       -0.7917504811
 H          0.8062291929       -5.1272756858       -0.2074128897
 F         -7.4763083868       -0.2837458235        2.5505290861
 O          0.2306686902       -1.1249135716       -0.7041216003
 C         -6.2835018925        0.0921703073        2.1045606131
 F         -4.0269274811        0.8149259942        0.8630478485
 F         -5.3767792629       -0.7267506157        2.6262330099
 F         -4.8592909554        1.0155327843       -1.1147047653
 H          2.6238018993       -1.8323382162       -0.6848129861
 C          1.9826836355       -2.7064782086       -0.7394567484
 H          1.8671414221       -2.9818020445       -1.7844342512
 F         -6.0432098676        1.3160724078        2.5661364034
 H          2.4504984238       -3.5209483448       -0.1965606089
  68
       -166.68825660
 I          1.7537676494        0.9076982920       -0.3795801244
 O         -0.2686660519        1.1413058958       -0.7133216283
 F          4.8848050475        1.4804589565       -0.9493499414
 F          4.1537620761        2.4611608845        0.8515834999
 F          3.7825977843        0.1181025095        2.0902834178
 F          4.2309003608       -0.9996294643        0.3077556030
 F          6.1826358927       -0.2442733678        2.6317686587
 F          6.5721061074        1.3669126149        1.2506000967
 F          8.1742563755       -0.6452262017        0.6864712019
 F          6.6526854157       -0.6593192885       -0.8281258922
 F          6.5976315394       -2.1004611087        0.7685024486
 C          1.6423610793        2.9646249496       -0.8345929871
 C          2.6833609197        3.7619334993       -1.2581886842
 H          3.6799592857        3.3805121810       -1.3890687393
 C          2.4190352330        5.0949972976       -1.5322965105
 H          3.2224620319        5.7348593660       -1.8617962405
 C          1.1382084841        5.6002394093       -1.3882430525
 H          0.9437247489        6.6417635745       -1.5932201618
 C          0.0972971479        4.7717954755       -1.0030263096
 H         -0.9029327561        5.1646913720       -0.9153821211
 C          0.3441391006        3.4337800322       -0.7390571040
 C         -0.7170452957        2.4224593416       -0.3497515593
 C         -0.9156695870        2.4866587092        1.1706328510
 H         -1.2385499486        3.4782517679        1.4755429650
 H          0.0251751757        2.2499647793        1.6670774616
 H         -1.6620008331        1.7549998829        1.4679172045
 C         -2.0305685335        2.6666231878       -1.0936126817
 H         -2.6753805425        1.8072436240       -0.9404017050
 H         -1.8453395300        2.7709405295       -2.1594312245
 H         -2.5320328673        3.5537891162       -0.7213123150
 C          4.0387366419        1.3302042802        0.1067790397
 C          4.5219869305        0.1503213912        0.9648345978
 C          6.0377748570        0.1384930683        1.3487798592
 C          6.8779411568       -0.8353762592        0.4688978890
 F         -4.7548256466       -1.7602719323       -1.2648265001
 F         -4.2635552223       -2.2986590915        0.7866672342
 H          0.2988328162       -2.2512665162        1.6580794793
 F         -5.8852608356       -0.5665844432        2.2932140539
 H          1.5565749487       -3.4649571148        1.3585817546
 C          1.1791199035       -2.4903302933        1.0628086983
 C         -4.0647625159       -1.3499507062       -0.1675785519
 H          1.9379305248       -1.7352036352        1.2478589836
 F         -6.8474994165       -1.0964221812        0.4278611485
 C         -2.6120046119       -3.9781838849       -1.0092232723
 C         -6.0813942892       -0.1679617009        1.0239244016
 C         -2.3171561149       -5.3262828859       -1.1393717511
 I         -1.7432405617       -1.0059140198       -0.4958364331
 H         -3.6299098866       -3.6567089192       -1.1232382107
 C         -1.5815281081       -3.0994054406       -0.7496583168
 H         -3.1162214442       -6.0218164949       -1.3422671547
 C         -1.0144758430       -5.7756873164       -1.0108897081
 C         -0.2666752051       -3.5224788989       -0.6598846275
 C         -4.7023714255       -0.0337256839        0.3076507479
 C          0.0111275744       -4.8762158721       -0.7785331841
 C          0.8027343109       -2.4743908956       -0.4249961909
 H         -0.7938524091       -6.8279449975       -1.1029799242
 H          1.0278303364       -5.2249862863       -0.6933127283
 F         -7.8787616195        1.1073438538        1.9091224664
 O          0.2951931469       -1.2107407227       -0.7584397772
 C         -6.8726993643        1.1742353092        1.0443421728
 F         -3.8573673022        0.5859003614        1.1647862265
 F         -6.0945147936        2.1919146496        1.4039691350
 F         -4.8323644751        0.7921267938       -0.7508824351
 H          1.7031180083       -2.8899072024       -2.3449062634
 C          2.0219890456       -2.7220381353       -1.3192251809
 H          2.5940479886       -3.5757037666       -0.9720668991
 F         -7.3805308013        1.4465767439       -0.1522667207
 H          2.6575467006       -1.8423640052       -1.2924473618
  68
       -166.68823172
 I          1.4730713046        1.0457715899        0.6992054092
 O         -0.5099491196        1.3542830717        1.1759481204
 F          3.9722378332        2.5085073136       -0.5290452442
 F          4.6330011964        1.2939867221        1.1499477831
 F          4.0384073919       -0.9811804672       -0.1643640381
 F          3.1224263131        0.1002269558       -1.7895651382
 F          6.4231371136        0.7490839804       -0.7876856353
 F          5.3431240639        1.1413386052       -2.6205601489
 F          4.9410494732       -1.7315391956       -2.7838128846
 F          6.3677685910       -1.8840407874       -1.1807636142
 F          6.9204016103       -0.9318346179       -3.0250673417
 C          1.5314727200        3.0359308255        1.3956444069
 C          2.6554619513        3.7145624874        1.8137647643
 H          3.6343415917        3.2708831441        1.7883447944
 C          2.5015398389        5.0075807670        2.2897724296
 H          3.3704881575        5.5557609458        2.6182780980
 C          1.2460693553        5.5878469218        2.3487043441
 H          1.1357418857        6.5969650444        2.7149523253
 C          0.1250887771        4.8752622390        1.9561903135
 H         -0.8518661928        5.3268097399        2.0207676983
 C          0.2613205605        3.5778978329        1.4877200158
 C         -0.8901569368        2.6988976374        1.0359751554
 C         -2.1433519666        2.9024931996        1.8887768991
 H         -2.8692486944        2.1405675488        1.6200389067
 H         -2.5793645382        3.8801657336        1.7120207065
 H         -1.8987194339        2.7961292283        2.9425416840
 C         -1.1618344166        3.0116385694       -0.4419136089
 H         -0.2707330271        2.7892013129       -1.0277764239
 H         -1.4203730735        4.0589321289       -0.5712717004
 H         -1.9755984656        2.3889729298       -0.7991098303
 C          3.7538433429        1.3305383525        0.1128553452
 C          4.0926189288        0.1812222765       -0.8505800858
 C          5.4587878913        0.2783365599       -1.5960182050
 C          5.9283251239       -1.0974021296       -2.1576586951
 F         -4.6819120236       -2.2197638800       -0.1394822823
 F         -5.1005484452       -0.9639930824        1.5779857475
 H          2.1069678833       -3.5144051667        1.3327791066
 F         -5.1872201551        0.8438363138       -2.7232162931
 H          2.3589215487       -1.7706686653        1.4176171117
 C          1.6581110329       -2.5725593167        1.6301857278
 C         -4.3761587280       -1.0184168329        0.4288847798
 H          1.4576772658       -2.5859261675        2.6984484210
 F         -5.6601597830       -1.2256811147       -2.3275739719
 C         -3.0796160406       -3.4757445982        1.8497551927
 C         -4.7998787765       -0.2425395968       -2.0210394045
 C         -2.8668447284       -4.8059093327        2.1771190734
 I         -2.0520654775       -0.7063153338        0.8273525788
 H         -4.0540006573       -3.0437885243        1.9908971548
 C         -2.0168254012       -2.7437320274        1.3666746790
 H         -3.6885616142       -5.3947079574        2.5533796941
 C         -1.6128705402       -5.3725640897        2.0268241886
 C         -0.7392658459       -3.2694678640        1.2771816660
 C         -4.8693443942        0.1008436908       -0.5051981514
 C         -0.5451936252       -4.6052061118        1.5914389411
 C          0.3624762257       -2.3141395023        0.8577130245
 H         -1.4586317780       -6.4124746174        2.2705653810
 H          0.4360393847       -5.0439500508        1.5062260811
 F         -2.9283587613       -1.7564776712       -2.0034864552
 O         -0.0460837931       -1.0054275908        1.1656263856
 C         -3.3875069271       -0.6299404642       -2.5450121189
 F         -6.1279175882        0.4925118276       -0.2301447756
 F         -3.4225771817       -0.8046075647       -3.8589860809
 F         -4.0928068882        1.2007856181       -0.3029435117
 H          0.9119991158       -3.4397985408       -0.9176856242
 C          0.5806025599       -2.4390969242       -0.6553277533
 H          1.3271602314       -1.7139418990       -0.9705063485
 F         -2.5008742924        0.3284071875       -2.2863680917
 H         -0.3535696387       -2.2264036564       -1.1733317569
  68
       -166.68823958
 I          1.8322917504        0.7208827493        0.7121736710
 O         -0.0722580691        1.2869526390        0.2059046741
 F          4.8475698494        1.2184954734        2.0235068480
 F          4.1763910198       -0.8105985238        1.6868293379
 F          4.3984303651       -0.7037891086       -0.8626521760
 F          4.5023558413        1.4451893125       -0.9569915289
 F          6.8568886043       -0.4664424206        0.8184922105
 F          6.8827337464        1.5766637807        0.0982197101
 F          6.5127043597        0.4736469335       -2.5486459423
 F          6.8709832026       -1.4552164082       -1.6639515791
 F          8.3571862020        0.0891150398       -1.5168732850
 C          2.1093675218        2.7753374847        0.3311304541
 C          3.1882888577        3.5402865968        0.7175867057
 H          4.0116994576        3.1237847531        1.2684710910
 C          3.1944485023        4.8860975477        0.3854461605
 H          4.0314270550        5.4984131898        0.6817118143
 C          2.1379653283        5.4385215065       -0.3180605558
 H          2.1530239727        6.4855498687       -0.5788160643
 C          1.0539693347        4.6573851579       -0.6821790270
 H          0.2302651119        5.0953294084       -1.2228911700
 C          1.0272517936        3.3128069868       -0.3468355804
 C         -0.1026215085        2.3625609243       -0.6957249949
 C         -1.4808101488        3.0125173994       -0.5693920469
 H         -1.6111439666        3.4267068191        0.4265204884
 H         -2.2388452444        2.2486669928       -0.7270786210
 H         -1.6134940703        3.7942024406       -1.3099584251
 C          0.1268756589        1.8426745342       -2.1219687639
 H          1.0725698502        1.3027382883       -2.1622445547
 H          0.1564732658        2.6641900840       -2.8324225544
 H         -0.6802297695        1.1631014900       -2.3864579401
 C          4.1471865192        0.4462785842        1.1559213859
 C          4.8656602566        0.3787769918       -0.2041955481
 C          6.4220156065        0.3388065895       -0.1642552635
 C          7.0501037481       -0.1487314612       -1.5031799046
 F         -3.7451578861        0.4860390626       -1.9961144107
 F         -4.5260125169       -1.5105465948       -1.6960934120
 H          2.0407445549       -1.9926433391        1.9941090979
 F         -6.5228401514        0.3718986570       -1.8086351372
 H          0.6715914168       -2.5874066600        2.9392304063
 C          1.2230968118       -2.7092171620        2.0107463441
 C         -3.9631383815       -0.4638360961       -1.0407769041
 H          1.6357404749       -3.7113933244        1.9615728984
 F         -6.9706006375        1.3980292877        0.0354923125
 C         -3.3508117306       -3.2962331758        0.4786400839
 C         -6.4364416608        0.2708770281       -0.4719880432
 C         -3.3754735989       -4.6295073502        0.8577302698
 I         -1.8156359776       -0.6199996966       -0.0479391402
 H         -4.2669424789       -2.8102793450        0.1988011833
 C         -2.1414789646       -2.6358427877        0.4768631049
 H         -4.3166412239       -5.1558052898        0.8649459359
 C         -2.2068522464       -5.2761644763        1.2210050505
 C         -0.9621824844       -3.2566975677        0.8572927819
 C         -4.9469863279        0.1351294934       -0.0194093975
 C         -1.0021194545       -4.5936177195        1.2222856772
 C          0.3093913322       -2.4300305104        0.8158857117
 H         -2.2323240431       -6.3156794826        1.5094412152
 H         -0.0946640709       -5.1003277244        1.5095392459
 F         -8.4671829553       -0.9424041841       -0.6694251538
 O         -0.0335250669       -1.0711740742        0.8702253342
 C         -7.3210564577       -0.9216503137       -0.0017587743
 F         -4.9053685567       -0.6032467033        1.1184358394
 F         -6.7195037123       -2.0943582480       -0.1909859054
 F         -4.4823360185        1.3517534632        0.3219449741
 H          1.2531206816       -3.7800158495       -0.6037572919
 C          1.0320818867       -2.7206498958       -0.5076864411
 H          1.9596354641       -2.1534308578       -0.5427224439
 F         -7.6021514020       -0.8150272411        1.2923245863
 H          0.3986460492       -2.4113682606       -1.3382892840
  68
       -166.68822352
 I          1.8880897684        0.8921779973       -0.6930132283
 O         -0.0670371584        1.4677891754       -0.4146975152
 F          4.2900904245       -0.5447189336       -1.6808184162
 F          5.0188901986        1.4880007786       -1.5409921523
 F          4.3952201608        1.1690272810        1.3619080132
 F          4.2028246736       -0.9195508925        0.8684494850
 F          6.8754836757        1.3319383959        0.6016779243
 F          6.8409335606       -0.5352837748       -0.4960140058
 F          6.1785839218       -0.2138307521        2.9388483645
 F          8.1015153806       -0.5283854637        2.0341908608
 F          6.5330733882       -1.9675169481        1.7427099842
 C          2.1233006428        2.9714457753       -0.4232172802
 C          3.3112271660        3.6382473730       -0.2112543907
 H          4.2520357418        3.1225590403       -0.1549579941
 C          3.2814523142        5.0158126529       -0.0621025751
 H          4.2046584187        5.5471373657        0.1066005004
 C          2.0808877423        5.7014623198       -0.1305212948
 H          2.0650165703        6.7747967908       -0.0206381453
 C          0.8964638491        5.0148165043       -0.3339702771
 H         -0.0372540183        5.5520664441       -0.3829508325
 C          0.9075043397        3.6348244030       -0.4730051789
 C         -0.3435130759        2.8097984266       -0.7074512678
 C         -1.4926117218        3.2381525391        0.2096146194
 H         -2.3118802250        2.5332458563        0.0885946302
 H         -1.8458889415        4.2324749067       -0.0421170719
 H         -1.1700135519        3.2189450734        1.2471750148
 C         -0.7454194818        2.9329005881       -2.1838885226
 H         -0.9180818742        3.9707080331       -2.4548417590
 H         -1.6526733007        2.3570794250       -2.3508222105
 H          0.0481301546        2.5261775077       -2.8088516658
 C          4.2236574224        0.5833651306       -0.9190354058
 C          4.7884190338        0.2298943885        0.4689268592
 C          6.3365901943        0.0977624977        0.5751795982
 C          6.7932212789       -0.6691418103        1.8510798223
 F         -4.3298739993        1.3098863866       -0.7494081764
 F         -5.1108929422       -0.5979296012       -1.3975420824
 H          1.3834867383       -1.5464115900        1.4654705467
 F         -6.8488492755        0.5716505024        0.3438520148
 H         -0.3649744835       -1.6762631784        1.7103782851
 C          0.5043454708       -2.1510527616        1.2566401082
 C         -4.2415234334       -0.0321807993       -0.5204664397
 H          0.6352447846       -3.1408539119        1.6851185331
 F         -6.4529648284        0.2632392106        2.4420765817
 C         -3.2872113181       -3.1227253050       -1.0322068328
 C         -6.2257218292       -0.2402717273        1.2135951476
 C         -3.2499964127       -4.5080576205       -1.0644059483
 I         -1.8931810048       -0.3510416164       -0.6163531911
 H         -4.2126225034       -2.6135980772       -1.2277621775
 C         -2.1217100547       -2.4416400624       -0.7558062059
 H         -4.1553639488       -5.0527774916       -1.2800438521
 C         -2.0661295445       -5.1830219934       -0.8214492515
 C         -0.9190675163       -3.0948134282       -0.5382983112
 C         -4.6908041146       -0.2828532425        0.9303159326
 C         -0.9010671239       -4.4807719557       -0.5629185861
 C          0.2991784188       -2.2337111704       -0.2618261437
 H         -2.0465520920       -6.2618007927       -0.8398668594
 H          0.0205383395       -5.0106362620       -0.3820962581
 F         -8.2096256019       -1.5357959750        1.0704782528
 O          0.0609085451       -0.9485659634       -0.7707671090
 C         -6.8902036668       -1.6479490882        1.1548554452
 F         -4.2104050965       -1.4879709215        1.3356072869
 F         -6.4753720825       -2.3565727687        0.1073568659
 F         -4.0765727091        0.6273336680        1.7088843747
 H          2.3495494182       -2.0322571703       -0.8499961649
 C          1.5534259851       -2.7652821782       -0.9589873924
 H          1.3606899257       -2.9092441385       -2.0187055929
 F         -6.6078272583       -2.3440236911        2.2511427621
 H          1.8784740199       -3.7015240439       -0.5176436540
  68
       -166.68822350
 I          1.8154799600        0.5710824961       -0.4220529501
 O         -0.0052019287        1.1052781812        0.3616188962
 F          4.1250214114       -0.9247653926       -1.4278290751
 F          4.3953292804        0.9892729952       -2.3943241743
 F          5.5878249441        2.0420062375       -0.3956762195
 F          4.4690236579        0.9083987079        1.0595380122
 F          6.7724769471       -0.5336169576       -1.1791354066
 F          5.8523144462       -1.2977954229        0.6307676590
 F          7.0145004099        0.9936015785        1.9737173175
 F          8.1173357058        1.3335473206        0.1577607988
 F          8.3093737638       -0.5348133210        1.1991597945
 C          2.0465964714        2.6521025425       -0.2159182525
 C          2.9724244958        3.4352005722       -0.8697548413
 H          3.6686022217        3.0199825725       -1.5763563240
 C          2.9809813538        4.7973439880       -0.6114215838
 H          3.7016418605        5.4244721711       -1.1118412645
 C          2.0726176779        5.3460882676        0.2776792125
 H          2.0924298631        6.4055256364        0.4819916142
 C          1.1221929082        4.5479388485        0.8932764270
 H          0.4035541117        4.9865825522        1.5669456003
 C          1.0934504028        3.1867865701        0.6350724296
 C          0.0868802425        2.2134584552        1.2200458601
 C          0.5922005132        1.7561690338        2.5947071073
 H          1.5666592032        1.2812735482        2.4820967369
 H         -0.1044801832        1.0302230282        3.0066153961
 H          0.6831484634        2.5995428775        3.2737375297
 C         -1.3137222990        2.8197815051        1.3173552213
 H         -2.0100968935        2.0426845624        1.6218391431
 H         -1.6253608828        3.1994699372        0.3480069288
 H         -1.3422309354        3.6216582261        2.0477998758
 C          4.0450891916        0.4222307994       -1.2128078668
 C          5.0909125964        0.8147065592       -0.1437008900
 C          6.2810065852       -0.1791417620        0.0198973960
 C          7.4515072455        0.4203597281        0.8561065935
 F         -4.6499680546       -1.3005368342        2.1451189355
 F         -4.0427588912        0.7508450614        1.8600912118
 H          1.4547318010       -3.7839727948       -1.7900668459
 F         -6.8400167499        0.3284623448        1.2956080891
 H          2.1312857517       -2.2739382585       -1.1707534038
 C          1.3635318481       -3.0280960061       -1.0171048409
 C         -4.0693217138       -0.4653936386        1.2466415376
 H          1.5185148041       -3.4840035408       -0.0429619711
 F         -6.8472746928       -1.6644947234        0.4451075461
 C         -3.2109867005       -3.5329916249        0.5346836601
 C         -6.4873705553       -0.3868508429        0.2151997992
 C         -3.2590119617       -4.8652604094        0.1554799922
 I         -1.8326515936       -0.7211387833        0.5241321066
 H         -3.9917399463       -3.1323814418        1.1542016036
 C         -2.1503403750       -2.7644452027        0.1054241152
 H         -4.0832768973       -5.4772633411        0.4859914447
 C         -2.2614204240       -5.4038341041       -0.6386774082
 C         -1.1272632832       -3.2893998005       -0.6671616465
 C         -4.9476339563       -0.3298718895       -0.0106208162
 C         -1.1956387554       -4.6208249640       -1.0479320115
 C         -0.0067350149       -2.3493236850       -1.0690561374
 H         -2.3089490215       -6.4400017186       -0.9361942364
 H         -0.4174565843       -5.0463677081       -1.6610961987
 F         -7.2134652916        1.4651284051       -1.0934092075
 O          0.0285713861       -1.2801097678       -0.1613289446
 C         -7.2988664372        0.1429242944       -1.0035552175
 F         -4.6207042570        0.8223454928       -0.6288658176
 F         -6.8600721389       -0.3790130851       -2.1454521075
 F         -4.6262189924       -1.3170071367       -0.8837313757
 H         -1.2461982663       -1.2634417694       -2.4582624878
 C         -0.3063555622       -1.8141399415       -2.4760832933
 H         -0.3833993733       -2.6275044300       -3.1924164432
 F         -8.5829915397       -0.1760513893       -0.8791652842
 H          0.4901213836       -1.1375302291       -2.7761601409
  68
       -166.68816457
 I          1.8020058398        0.6367914572       -0.7699327467
 O         -0.1534819801        1.1257604724       -0.3914201603
 F          4.2670739441       -0.8168640014       -1.5416037516
 F          4.8531166289        1.2250138664       -1.9522904912
 F          4.3375157409        1.5855333086        0.9897636605
 F          4.3457197523       -0.5679190341        1.0065936056
 F          6.7619494690        1.7876763862        0.0541879555
 F          6.8765309082       -0.2874626497       -0.5576911556
 F          6.3041027588        0.7999589143        2.7331279051
 F          8.2188534259        0.4624347677        1.8196161654
 F          6.8059083684       -1.1489114089        1.9704127084
 C          1.9531478172        2.7200720210       -0.4877972400
 C          3.0110107856        3.5203360009       -0.8606422561
 H          3.8824009624        3.1203210114       -1.3461031309
 C          2.9316883061        4.8798367857       -0.6017248138
 H          3.7512629465        5.5197562095       -0.8881367477
 C          1.8128833919        5.4106020161        0.0170252233
 H          1.7613065382        6.4689315701        0.2213582597
 C          0.7518350683        4.5927196014        0.3678835334
 H         -0.1205183944        5.0134109225        0.8418384601
 C          0.8107995529        3.2331484334        0.1049438244
 C         -0.2862103413        2.2430916517        0.4483480697
 C         -0.1047230842        1.8100456136        1.9100400568
 H         -0.1551255027        2.6671565727        2.5758117582
 H          0.8643950509        1.3253585272        2.0260589670
 H         -0.8882003144        1.1019361280        2.1706304906
 C         -1.6873945014        2.8107580874        0.2195454507
 H         -1.8973184236        3.6230807585        0.9072659128
 H         -2.4142477421        2.0184399142        0.3838081631
 H         -1.7877346610        3.1631018583       -0.8032255635
 C          4.1469814999        0.4621842312       -1.0812948299
 C          4.7936124858        0.5024154349        0.3154855347
 C          6.3498675941        0.5421071043        0.3576359495
 C          6.9280255389        0.1555847513        1.7509270151
 F         -4.5525664832       -1.8035018369        1.4301074419
 F         -3.9103357826        0.2522130899        1.6563635769
 H          0.4148094592       -2.4522004114        1.3787840332
 F         -6.9325245581       -1.5091062121        0.1373761501
 H          1.3712212364       -3.8147142523        0.7691243810
 C          1.1059619358       -2.7746701334        0.6008741808
 C         -4.0124204536       -0.7637021268        0.7465372086
 H          2.0025060441       -2.1606065847        0.6505514418
 F         -7.1501068393        0.2429619815       -1.1112839789
 C         -3.1852340254       -3.6241514478       -0.5811687785
 C         -6.4867206214       -0.2516488130       -0.0466115535
 C         -3.1258394412       -4.9750706088       -0.8864194842
 I         -1.8062864606       -0.8504190410       -0.1198679304
 H         -4.1376226204       -3.1687485284       -0.3808013550
 C         -2.0102266373       -2.9046805226       -0.5500450034
 H         -4.0386579584       -5.5486119472       -0.9164301319
 C         -1.9093259437       -5.5809232434       -1.1490367009
 C         -0.7837343698       -3.4852128950       -0.8325667532
 C         -4.9630577961       -0.2827227352       -0.3622375659
 C         -0.7399699414       -4.8399612140       -1.1240449532
 C          0.4428362477       -2.5939727461       -0.7724070423
 H         -1.8698313090       -6.6342281187       -1.3800984485
 H          0.2049236916       -5.3151229086       -1.3340656602
 F         -8.1946028907        0.7862250097        1.2169358848
 O          0.0386969126       -1.2590466693       -0.9221028767
 C         -6.8780797615        0.5994118269        1.1953660508
 F         -4.5686538576        0.9532304264       -0.7328055641
 F         -6.5382627563       -0.0054293795        2.3258407433
 F         -4.7909888992       -1.0667682493       -1.4536402520
 H          0.9263041292       -2.8469129725       -2.8619913844
 C          1.4321361714       -2.8902475912       -1.9010848524
 H          1.8892551689       -3.8659572151       -1.7743169104
 F         -6.3003565781        1.7964372470        1.1706125188
 H          2.2122074406       -2.1329210305       -1.8831087813
  68
       -166.68812981
 I          1.6816141764        0.7746376824       -0.5557056984
 O         -0.2339828037        1.1785330174       -1.2081017479
 F          4.8875535773        1.0222764062       -0.7607548728
 F          4.0598155105        2.0399152328        0.9768897288
 F          3.1563518301       -0.6487617660        1.7695851199
 F          4.4882364656       -1.3513784169        0.2244037826
 F          5.6279452092       -1.3958254186        2.6386214280
 F          5.1495432552        0.6769386692        3.0219387699
 F          7.0758282539       -0.5074660203        0.3239804020
 F          7.7869791534        0.0368827974        2.2752417244
 F          6.8036102423        1.4997829777        1.0544206666
 C          1.8740691512        2.7946090557       -1.1419203943
 C          3.0504639941        3.4678462925       -1.3920503884
 H          4.0127286284        2.9998191282       -1.2987923683
 C          2.9801830557        4.7946730315       -1.7878323325
 H          3.8933258375        5.3337660353       -1.9851438398
 C          1.7540051924        5.4204168539       -1.9303539815
 H          1.7079494885        6.4560193531       -2.2301982375
 C          0.5820013924        4.7185464604       -1.7050846420
 H         -0.3719114959        5.2046733221       -1.8323426650
 C          0.6358722212        3.3874282520       -1.3215058681
 C         -0.5883846095        2.5294334263       -1.0656375987
 C         -1.0572117537        2.7844627305        0.3731600343
 H         -1.9291791172        2.1713381921        0.5809214552
 H         -1.3087147485        3.8310075027        0.5194270924
 H         -0.2616609499        2.5081747713        1.0643145107
 C         -1.7010373816        2.8127126155       -2.0774916815
 H         -1.3047221931        2.7678983879       -3.0887082227
 H         -2.1460788097        3.7865149078       -1.9030994509
 H         -2.4696810081        2.0532526468       -1.9697979146
 C          3.9268787416        0.9295392077        0.2008100786
 C          4.2531241799       -0.3103823038        1.0490831054
 C          5.4461482004       -0.1975646348        2.0449340668
 C          6.8006727896        0.2190254630        1.4020878893
 F         -4.9691800547       -0.8439036883       -1.9808210719
 F         -4.7702344125       -2.0328578015       -0.1758802952
 H          0.2971043673       -3.4906336047        1.5433885575
 F         -4.0433442500        1.2255020269        2.1168287185
 H          0.8775444797       -1.8128529482        1.5593686327
 C          0.1367613401       -2.4923169169        1.1455831537
 C         -4.3434570876       -0.8856465097       -0.7762168261
 H         -0.8558368654       -2.1487684982        1.4369918305
 F         -3.6075268387       -0.8547273203        1.7860644582
 C         -3.0468348813       -3.4693526208       -1.9136884692
 C         -4.5457597261        0.0945164513        1.5869767622
 C         -2.8931810190       -4.8302383340       -2.1293722781
 I         -1.9775718452       -0.7218005019       -0.8926568309
 H         -3.9438950085       -2.9738298870       -2.2406603588
 C         -2.0225650379       -2.7900675575       -1.2913364157
 H         -3.6853187032       -5.3813585757       -2.6113374716
 C         -1.7332225604       -5.4754055389       -1.7357110302
 C         -0.8281558024       -3.3999693208       -0.9503364909
 C         -4.8228612943        0.3048523646        0.0678908421
 C         -0.6942774906       -4.7632562506       -1.1588047070
 C          0.2490469786       -2.4935606163       -0.3846661727
 H         -1.6266064166       -6.5370701055       -1.8974738762
 H          0.2179688924       -5.2670875334       -0.8822800152
 F         -5.4681141927       -0.6927021659        3.6199764343
 O          0.0307411134       -1.1942919250       -0.8768792146
 C         -5.8176689501       -0.2896074759        2.4023945376
 F         -4.1423556882        1.4047328559       -0.3351165946
 F         -6.6212121060        0.7588864000        2.5367668820
 F         -6.1284039211        0.6021769125       -0.1072440864
 H          1.9396409769       -3.8540471506       -0.3804534387
 C          1.6466301385       -2.9151289393       -0.8385113444
 H          2.3527066244       -2.1448489703       -0.5433206946
 F         -6.5023396610       -1.2707173786        1.8306707321
 H          1.6759050272       -3.0120255866       -1.9205626811
  68
       -166.68808809
 I          1.9971810795        0.7160059310        0.9385311165
 O          0.0103831442        1.1832258847        1.2447032326
 F          4.7027227435        2.0359888145       -0.0529415236
 F          5.0982883526        0.7408978734        1.6434796869
 F          5.9781790478       -0.6145638553       -0.4378504397
 F          4.0175885583       -1.3939997489       -0.0036065300
 F          3.2791489420        0.9944083794       -1.9151163298
 F          3.6118176210       -1.0728918960       -2.4086115434
 F          4.8904378863        0.8945092142       -3.9780448682
 F          6.1312010017       -0.6355428110       -3.1240082849
 F          6.1527966334        1.3546110291       -2.3046921990
 C          2.1226180061        2.7467205275        1.4870064738
 C          3.2377839677        3.3815219624        1.9891034613
 H          4.1700657700        2.8660431565        2.1369366214
 C          3.1337776269        4.7229640765        2.3230927085
 H          3.9969110812        5.2381575288        2.7143291406
 C          1.9338938051        5.3942522938        2.1607993505
 H          1.8647299683        6.4415512236        2.4118333539
 C          0.8113004310        4.7241688114        1.7030206987
 H         -0.1274491177        5.2456895404        1.6066746125
 C          0.8964434863        3.3791201392        1.3800661644
 C         -0.2706808851        2.5228945182        0.9246733663
 C         -1.5630319487        2.8978474135        1.6528506726
 H         -2.3179203174        2.1495071155        1.4317471415
 H         -1.9255230638        3.8663627329        1.3249304996
 H         -1.3930078403        2.9161189904        2.7263342153
 C         -0.4192789454        2.6635435622       -0.5955730703
 H          0.5057450554        2.3504430085       -1.0797330826
 H         -0.6349242936        3.6922653482       -0.8701696552
 H         -1.2260422634        2.0195107167       -0.9355926292
 C          4.3279609403        0.8629919289        0.5315436196
 C          4.6687450443       -0.2849671335       -0.4301548274
 C          4.2078073729        0.0160975309       -1.8880720056
 C          5.3775344131        0.4192172974       -2.8363614759
 F         -4.1149050517       -2.0596646076       -0.6608926860
 F         -4.8900346033       -0.8193595322        0.9498118119
 H          1.4755752241       -2.8473488807        2.9957487135
 F         -5.4711831559        1.4933593582       -2.4811885220
 H          2.1484027464       -3.8933570294        1.7289014568
 C          1.7668657576       -2.9020766923        1.9498842503
 C         -3.9138710912       -0.8884623720        0.0053346920
 H          2.5533580896       -2.1758466268        1.7680107001
 F         -6.3233457966        0.9708681772       -0.5641569011
 C         -3.0563129408       -3.3508868791        1.6922220713
 C         -5.5326785280        0.5161181900       -1.5529798674
 C         -3.0114298558       -4.6743467519        2.1023010827
 I         -1.6560734550       -0.7350716082        0.7179353680
 H         -3.9970007703       -2.8300477507        1.6766054484
 C         -1.8756973915       -2.7422478114        1.3252398474
 H         -3.9259713163       -5.1691366364        2.3890427156
 C         -1.8058370864       -5.3535237329        2.1472616744
 C         -0.6528204658       -3.3830078844        1.4156375116
 C         -4.1002591493        0.2555251030       -1.0012794553
 C         -0.6252407305       -4.7099868689        1.8149754195
 C          0.5726914838       -2.5641963935        1.0555578157
 H         -1.7811479226       -6.3866892458        2.4580533509
 H          0.3129872696       -5.2380631748        1.8731449308
 F         -7.2910309648       -0.3201457920       -2.8940217056
 O          0.2779736929       -1.2048117707        1.2559250730
 C         -6.2249975125       -0.7158868804       -2.2045319552
 F         -3.6774594528        1.4026604186       -0.4180680049
 F         -5.4145251084       -1.3515973376       -3.0436112441
 F         -3.2654803426        0.0437670272       -2.0403634327
 H          0.0400296490       -2.5017040292       -1.0331780805
 C          0.8906057160       -2.8094318214       -0.4255016629
 H          1.0948432690       -3.8608218660       -0.6071755642
 F         -6.6393504120       -1.5782650447       -1.2846936345
 H          1.7560855288       -2.2196172937       -0.7121463971
  68
       -166.68802818
 I          1.8889506628        0.8480611552       -0.5395304419
 O         -0.0975010795        1.3609384531       -0.5954077092
 F          4.4610992853       -0.5686739448       -1.0238429913
 F          5.1027060405        1.4988409145       -1.0261877450
 F          4.1059529079        1.4975348298        1.7709218028
 F          3.9810303724       -0.6387190056        1.5175184027
 F          6.2485528325        0.1468513140        2.7615289504
 F          6.7422746816        1.5214476457        1.1664441332
 F          6.2331333364       -1.9366772352        0.7552379223
 F          8.0786768981       -0.9783058087        1.2888770855
 F          7.1225454599       -0.4857369456       -0.5665311156
 C          2.0248483726        2.9531609097       -0.5338427638
 C          3.1456742403        3.7017465548       -0.2451438446
 H          4.0818078404        3.2463297400        0.0203442170
 C          3.0508370787        5.0836808364       -0.2965305965
 H          3.9207226355        5.6798264537       -0.0706666505
 C          1.8541433462        5.6914183638       -0.6350736261
 H          1.7889191544        6.7675875214       -0.6800478203
 C          0.7353732447        4.9241817154       -0.9110338181
 H         -0.1962116579        5.4016890426       -1.1697477791
 C          0.8105394726        3.5407795051       -0.8523903558
 C         -0.3601062979        2.6223848115       -1.1478015637
 C         -1.6603033332        3.1237504345       -0.5143753328
 H         -1.5179335332        3.2904782605        0.5499576162
 H         -2.4255397736        2.3623797157       -0.6458890770
 H         -1.9962706731        4.0422321794       -0.9839283782
 C         -0.5049051499        2.4878503922       -2.6699551087
 H         -1.3495786022        1.8387460068       -2.8880921590
 H          0.3982866615        2.0366101379       -3.0784413598
 H         -0.6616384653        3.4579811096       -3.1332906347
 C          4.2515254960        0.6367290652       -0.4160076772
 C          4.6221795297        0.4619560376        1.0665953968
 C          6.1300397696        0.3525249475        1.4337184046
 C          6.8989616329       -0.7870166464        0.7051319527
 F         -4.3097600937        0.9202558766       -1.3370964554
 F         -4.9009374370       -1.1009664906       -1.8184204655
 H          0.5577223232       -2.9232567999        2.1528281798
 F         -6.6910551456       -1.8553789311        0.1995072441
 H          1.2603141077       -1.3296062842        1.8133041168
 C          0.4331748662       -1.9999898020        1.5938935371
 C         -4.1766504692       -0.3746190540       -0.9302904620
 H         -0.4981199929       -1.5216885028        1.8954464563
 F         -6.9227593889        0.2379570748       -0.3103054588
 C         -3.0551416815       -3.4447573213       -0.9045133450
 C         -6.3348719245       -0.6055366308        0.5537783590
 C         -2.9563926129       -4.8192625016       -0.7557392440
 I         -1.8260051271       -0.5694554376       -0.7342303247
 H         -3.9787810716       -3.0147015263       -1.2452747105
 C         -1.9519260719       -2.6713673492       -0.6142140539
 H         -3.8117642454       -5.4361486168       -0.9815176925
 C         -1.7741547086       -5.3936091387       -0.3214372206
 C         -0.7514251052       -3.2262978707       -0.2010245324
 C         -4.7841323825       -0.4833356715        0.4797702242
 C         -0.6723559255       -4.6018259232       -0.0461694620
 C          0.3947382490       -2.2744092610        0.0845945582
 H         -1.7067392598       -6.4638432820       -0.2011371841
 H          0.2481860822       -5.0536540698        0.2871955136
 F         -8.1733914434       -0.6887806614        2.0522662785
 O          0.1594335404       -1.0742749446       -0.6018819616
 C         -6.9002557355       -0.3153200179        1.9751993583
 F         -4.2575276657       -1.5663112507        1.1037762793
 F         -6.2261188275       -0.9756758485        2.9121797851
 F         -4.3765243397        0.5836340183        1.1958516054
 H          1.6644471600       -3.0987353272       -1.4577836730
 C          1.7367252354       -2.8181063794       -0.4104629495
 H          2.0516687575       -3.6750912066        0.1752978497
 F         -6.8375861544        0.9811514821        2.2564828199
 H          2.4862107972       -2.0359876381       -0.3138006207
  68
       -166.68800015
 I          1.5924765731        0.5959421537        0.3970953274
 O         -0.2895564000        0.9896881805       -0.3095067311
 F          4.2488489958        1.3465181662        2.2267776008
 F          3.8439641728       -0.7287938309        1.7825173434
 F          4.5855889802       -0.5858871630       -0.6647893361
 F          4.4367668559        1.5614896381       -0.7795829978
 F          6.6190677497       -0.0569046674        1.4509175402
 F          6.5319450848        1.9809715692        0.7199112597
 F          8.4676750033        0.7038873813       -0.5510284947
 F          6.8301220259        0.8703678803       -1.9310174530
 F          7.2419105084       -1.0101101614       -0.9679829787
 C          1.6934264649        2.6874513773        0.1506308957
 C          2.6603566819        3.5281402491        0.6585060155
 H          3.4728681733        3.1640081500        1.2595496867
 C          2.5680988914        4.8836592347        0.3843281155
 H          3.3174595373        5.5526388893        0.7768984331
 C          1.5269243334        5.3730247615       -0.3854569002
 H          1.4647797578        6.4286706349       -0.6003808124
 C          0.5587804168        4.5148172330       -0.8782716551
 H         -0.2521633377        4.9016330783       -1.4744212891
 C          0.6307222034        3.1576468627       -0.6039572003
 C         -0.3681341597        2.1357759263       -1.1131318016
 C         -1.8096211462        2.6404945897       -1.0293788953
 H         -2.4776306028        1.8297175964       -1.3064654373
 H         -1.9741388275        3.4755276384       -1.7018995740
 H         -2.0428332995        2.9407897756       -0.0117314151
 C          0.0099503802        1.7700487832       -2.5550933015
 H         -0.0205046139        2.6445965603       -3.1990265431
 H         -0.6852280012        1.0202403933       -2.9246664339
 H          1.0155409880        1.3508271716       -2.5678119560
 C          3.8068571514        0.5236468786        1.2424223142
 C          4.7771216199        0.5425728329        0.0481128710
 C          6.2886700202        0.6978310390        0.3901867080
 C          7.2226773663        0.3062623114       -0.7924994585
 F         -4.3545900604        0.3469940082       -1.5417537084
 F         -4.7441576937       -1.7083127153       -2.0633214500
 H          0.7707774082       -1.5510633305        2.5285594285
 F         -4.1230784139        0.9122686559        1.0528898578
 H         -0.9774382018       -1.7791445320        2.3613702293
 C         -0.0046376324       -2.2492223356        2.2223672205
 C         -4.2316621919       -0.9371032024       -1.0756516426
 H          0.0502590999       -3.1452849808        2.8344326454
 F         -5.7633497276        0.0567044538        2.1587734582
 C         -3.0503613903       -3.9218721911       -0.6759143874
 C         -5.3082588923        0.2840733794        0.9131918863
 C         -2.9419678533       -5.2820868118       -0.4329282282
 I         -1.9298210395       -1.0038436056       -0.5146548244
 H         -3.9249935143       -3.5417605395       -1.1708944990
 C         -2.0198191852       -3.0972796307       -0.2781075489
 H         -3.7405584349       -5.9381482974       -0.7415508293
 C         -1.8216640594       -5.7933126708        0.1993879913
 C         -0.8810572300       -3.5900836821        0.3377129536
 C         -5.0830040986       -1.0778999198        0.2000598213
 C         -0.7919847826       -4.9517655497        0.5837851350
 C          0.1840056336       -2.5878238105        0.7373744609
 H         -1.7466008447       -6.8525971390        0.3910301115
 H          0.0801486734       -5.3540413971        1.0739848998
 F         -7.2874528920        1.5959538277        1.0280310486
 O          0.0211413252       -1.4248104303       -0.0300010123
 C         -6.3130063926        1.2485076800        0.1935707331
 F         -6.2690641864       -1.6859449219        0.0030272077
 F         -5.6985928140        2.3588515596       -0.1947449886
 F         -4.4126723347       -1.8719419112        1.0789394831
 H          1.8476625537       -3.9276065057        1.1280903046
 C          1.5986731770       -3.1049682282        0.4661511218
 H          2.3023883016       -2.2934547753        0.6360735787
 F         -6.8815383899        0.6976778581       -0.8718216228
 H          1.6875282767       -3.4292206681       -0.5672543514
  68
       -166.68791707
 I          1.8411204414        0.7675023780       -0.4122424801
 O         -0.1614823912        1.1997672042       -0.6476040205
 F          4.9451223319        1.1438291250       -1.1822441946
 F          4.4487966765        1.9318734005        0.7863715236
 F          3.7683115115       -0.8488092245        1.4336195249
 F          4.7751196329       -1.3416926295       -0.4108127397
 F          6.3743975420       -1.5987882304        1.7092554497
 F          5.9487941308        0.4009483787        2.4104756999
 F          7.1696354729        1.4941232553        0.2686653309
 F          7.3207003340       -0.4086365343       -0.7284670974
 F          8.3965902369       -0.0575484495        1.0960440131
 C          1.9059294085        2.8521314080       -0.7488740580
 C          3.0030026760        3.5873038560       -1.1423477156
 H          3.9635127236        3.1396482720       -1.3182488717
 C          2.8495130588        4.9529438333       -1.3267867460
 H          3.7002362216        5.5410145562       -1.6331088420
 C          1.6203371900        5.5552225200       -1.1227796186
 H          1.5117586033        6.6201658098       -1.2591752335
 C          0.5213661907        4.7943846603       -0.7609906242
 H         -0.4389678865        5.2641786376       -0.6213256217
 C          0.6563353838        3.4260941281       -0.5859548615
 C         -0.4840674148        2.4970692840       -0.2170099837
 C         -0.6435960884        2.5058109854        1.3093299638
 H         -1.4472069482        1.8303242024        1.5904239274
 H         -0.8674253883        3.5065083713        1.6684643397
 H          0.2817687738        2.1607040857        1.7697842472
 C         -1.7874403782        2.8894583106       -0.9141839708
 H         -2.5098468657        2.0922280199       -0.7659939157
 H         -1.6213921975        3.0083519443       -1.9815945754
 H         -2.1901273411        3.8093058180       -0.5033615290
 C          4.1893433632        0.9087206507       -0.0736438198
 C          4.6951465745       -0.4009485556        0.5519752449
 C          6.0603120642       -0.3511825901        1.3016828296
 C          7.2543258941        0.1834856806        0.4592225643
 F         -4.9451382256       -1.1584883829       -1.1694049658
 F         -4.4490287361       -1.9222238928        0.8088326094
 H         -0.2797549599       -2.1439159709        1.7911394320
 F         -6.3747463173        1.6201060256        1.6869126148
 H          0.8706594291       -3.4895813980        1.7025026858
 C          0.6455220112       -2.4928205704        1.3333825927
 C         -4.1894215399       -0.9097933373       -0.0637246187
 H          1.4487106479       -1.8137070656        1.6068316057
 F         -5.9494448587       -0.3705822371        2.4136196085
 C         -3.0034071782       -3.6006844961       -1.1019341325
 C         -6.0605839985        0.3674093798        1.2953302722
 C         -2.8497652486       -4.9681722115       -1.2720162185
 I         -1.8412558162       -0.7726955129       -0.4041590135
 H         -3.9644177543       -3.1553868418       -1.2809599845
 C         -1.9059510891       -2.8609122912       -0.7182601401
 H         -3.7008326945       -5.5597500401       -1.5705309962
 C         -1.6200320894       -5.5678326439       -1.0637577829
 C         -0.6559603777       -3.4327925658       -0.5509693008
 C         -4.6951938683        0.4075979096        0.5454695858
 C         -0.5207887508       -4.8028155231       -0.7117483429
 C          0.4846076691       -2.4997596626       -0.1928262018
 H         -1.5112793924       -6.6341174748       -1.1890822949
 H          0.4399198769       -5.2707861388       -0.5685891831
 F         -8.3968407175        0.0716017732        1.0924423960
 O          0.1612522579       -1.2070258868       -0.6363114586
 C         -7.2543346811       -0.1778864424        0.4593252504
 F         -3.7685034266        0.8662788003        1.4216826743
 F         -7.3200744376        0.3987817296       -0.7359759857
 F         -4.7748409773        1.3362549020       -0.4290167574
 H          1.6205857519       -3.0284535430       -1.9531471171
 C          1.7874872826       -2.8988942293       -0.8871104502
 H          2.1906212936       -3.8145593973       -0.4674749252
 F         -7.1697952934       -1.4909050761        0.2858357502
 H          2.5099818647       -2.1001753660       -0.7474449457
  68
       -166.68789678
 I          1.6694025022        0.9741359200        0.6435284466
 O         -0.3387642199        1.1828280356        1.0950895002
 F          4.0709498418        2.3968683356       -0.7020364259
 F          4.7594716827        1.6202056595        1.2100821636
 F          4.7332623986       -0.8521656216        0.4142661607
 F          3.5634480291       -0.4350991865       -1.3531913209
 F          6.6549655864        1.1194784210       -0.7593981157
 F          5.4854231835        0.8344778756       -2.5584716547
 F          5.7155261673       -2.0159395831       -2.0333784818
 F          7.1767524664       -1.4812142984       -0.5472082702
 F          7.4634732370       -0.9008002394       -2.5949749995
 C          1.5508178783        3.0341300696        1.1075116364
 C          2.6033197679        3.8642352211        1.4277437143
 H          3.6185551600        3.5158784571        1.4693807439
 C          2.3324306236        5.1932963564        1.7156834482
 H          3.1473034710        5.8538469350        1.9670044127
 C          1.0328161581        5.6676518132        1.6833488247
 H          0.8313052249        6.7051526461        1.9013080706
 C         -0.0151355485        4.8126927201        1.3859927712
 H         -1.0280139931        5.1819296697        1.3755840423
 C          0.2385602299        3.4789687932        1.1072703933
 C         -0.8336291002        2.4572081836        0.7791575452
 C         -2.1054225483        2.6625177815        1.6038487641
 H         -2.7602173049        1.8081299558        1.4487995138
 H         -2.6287176699        3.5617054609        1.2968414143
 H         -1.8604803414        2.7240632052        2.6608136546
 C         -1.1288909566        2.5380812444       -0.7249263730
 H         -0.2196273500        2.3196905600       -1.2837370771
 H         -1.4854699794        3.5279881423       -0.9953234390
 H         -1.8824253359        1.7988207144       -0.9815176871
 C          3.9522016728        1.3446338678        0.1504556458
 C          4.5060774496        0.0823668705       -0.5330672965
 C          5.8038719466        0.2814033875       -1.3749379329
 C          6.5522378489       -1.0591357646       -1.6411846446
 F         -4.7033661607       -2.1598196821        1.4695528072
 F         -4.5938741749       -0.0098957571        1.5879065072
 H         -0.4039575045       -2.2586935035        3.0226738060
 F         -4.3730883699        1.3567292168       -0.6154377748
 H          0.8726449536       -3.4897750870        2.9876754834
 C          0.5881999566       -2.4995252218        2.6423168718
 C         -4.2117838666       -1.0740437445        0.8252395283
 H          1.2930412215       -1.7648884668        3.0235128424
 F         -6.4274077787        0.7971930203       -0.1886952479
 C         -2.7461092172       -3.7746044112       -0.0743827779
 C         -5.3481551482        0.4722555099       -0.9137449963
 C         -2.4733686091       -5.1179665322       -0.2816592374
 I         -1.8530188534       -0.8870773722        0.7715083049
 H         -3.7364797052       -3.4074268023       -0.2700340957
 C         -1.7327020144       -2.9575677627        0.3776697472
 H         -3.2591828927       -5.7659513661       -0.6364701469
 C         -1.2084976873       -5.6219910929       -0.0354121765
 C         -0.4529659082       -3.4380255233        0.6081806533
 C         -4.8682716189       -0.9635866521       -0.5697254767
 C         -0.1980282079       -4.7854529801        0.4079252701
 C          0.5743416613       -2.4386939049        1.1074485775
 H         -1.0047488785       -6.6699023742       -0.1929053858
 H          0.7866377684       -5.1831247692        0.5942300396
 F         -4.5728084112        0.7183239052       -3.1479841543
 O          0.1865293641       -1.1573294427        0.6911093269
 C         -5.6872353508        0.6550218043       -2.4248979930
 F         -3.9465826262       -1.3114999159       -1.5118768856
 F         -6.4311985505       -0.3375165810       -2.8962140908
 F         -5.8931207584       -1.8222873408       -0.7293433404
 H          2.6295567072       -1.9062365966        0.8967912696
 C          1.9699547361       -2.6915602444        0.5389370389
 H          1.9447067182       -2.6557676452       -0.5467284971
 F         -6.3541508884        1.7895941257       -2.6101819031
 H          2.3616214399       -3.6496515084        0.8641716964
  68
       -166.68789034
 I          1.5797497273        0.7914299492        0.2558546723
 O         -0.3043968794        1.0531066567        1.0329371204
 F          3.8485463385        1.4643607838       -1.9247499258
 F          4.4944646485        1.9343951639        0.0986896226
 F          4.4893518304       -0.6304915652        0.8153913667
 F          3.5040068125       -1.2371208014       -1.0077842326
 F          5.6219299088       -0.5513772492       -2.5153643052
 F          6.1773042887       -1.8336051348       -0.8653020023
 F          6.9378792940        0.5756248751        0.5453371587
 F          6.7045735771        1.5927986218       -1.3400055197
 F          8.0623441598       -0.0582734047       -1.1695896993
 C          1.3957199790        2.8946917637        0.2042955327
 C          2.1695681930        3.7665791075       -0.5301607167
 H          2.9617670448        3.4274785577       -1.1722945427
 C          1.9001959465        5.1237957219       -0.4387523251
 H          2.4961472452        5.8189419576       -1.0089093366
 C          0.8774922247        5.5825395804        0.3730465935
 H          0.6782924625        6.6408276152        0.4432941320
 C          0.0976503550        4.6894128275        1.0892049813
 H         -0.7051734426        5.0519434616        1.7110502178
 C          0.3470497629        3.3294061693        0.9997623443
 C         -0.4424415910        2.2611415615        1.7352805875
 C          0.1519002656        2.1073503085        3.1434693363
 H          0.0838929418        3.0409463253        3.6953895698
 H          1.1987038070        1.8154741785        3.0625523613
 H         -0.3865176566        1.3297269359        3.6790597446
 C         -1.9359979037        2.5813877704        1.8003761358
 H         -2.3142948360        2.7965827398        0.8049921665
 H         -2.1249300129        3.4274646160        2.4533566840
 H         -2.4600938743        1.7127489598        2.1896568761
 C          3.7515700764        1.0563611916       -0.6314451700
 C          4.3794995577       -0.3378731992       -0.4984504738
 C          5.7575074185       -0.5893700827       -1.1782106495
 C          6.8817231400        0.4068327751       -0.7717838984
 F         -4.2050390245       -1.5595467562       -1.5315889645
 F         -4.6031024054       -2.2189074579        0.5026339161
 H          0.6869575220       -1.8588543262        3.4931533052
 F         -6.7046944334        1.0128721668        0.6122773621
 H         -0.9627165045       -2.3070305203        3.0384813534
 C          0.0858145362       -2.5946838374        2.9653118850
 C         -3.9554228953       -1.2721871516       -0.2252938055
 H          0.2208000846       -3.5699161480        3.4252595120
 F         -6.6815854885       -0.8093268763       -0.5426163910
 C         -2.3710211642       -3.9649529848       -0.5576909467
 C         -6.0334883196        0.3518280976       -0.3507819789
 C         -2.0920483105       -5.3220502532       -0.6155594438
 I         -1.6917097713       -1.0603383802        0.3971196678
 H         -3.2359425697       -3.5804844389       -1.0667192951
 C         -1.5128842240       -3.1499225283        0.1478163803
 H         -2.7531672305       -5.9733221069       -1.1653536964
 C         -0.9770048267       -5.8363211643        0.0229470219
 C         -0.3734668646       -3.6381980135        0.7680403189
 C         -4.5592272936        0.1021261661        0.1047608908
 C         -0.1147818993       -4.9982336102        0.7106651447
 C          0.5016038058       -2.6263184967        1.4867017989
 H         -0.7704858715       -6.8946118204       -0.0216238065
 H          0.7588801207       -5.4031240119        1.1958752258
 F         -5.7860801664        2.4586510915       -1.4260426774
 O          0.2778977823       -1.3662169864        0.9091170257
 C         -6.1339366315        1.1957259122       -1.6565005326
 F         -4.4774483247        0.2883226145        1.4365845248
 F         -5.3554278691        0.7214079519       -2.6213430518
 F         -3.7607943161        1.0500609528       -0.4469951039
 H          2.2593356607       -3.8304054916        1.8957152141
 C          1.9913890848       -2.9368191248        1.3410245162
 H          2.5605594654       -2.0971354225        1.7306271067
 F         -7.3844382357        1.1960815396       -2.1049015378
 H          2.2429365125       -3.0683243111        0.2925546479
  68
       -166.68786009
 I          1.7944744684        1.0744252278        0.5935505099
 O         -0.2360914258        1.4098639796        0.8716086311
 F          4.2910497837        2.3047648022       -0.7967237947
 F          4.9158389021        1.5811365949        1.1563994249
 F          4.0627768062       -1.0206316308        0.2754917019
 F          3.8032840463       -0.1554225663       -1.6841534660
 F          6.6148114834       -0.5473263255        0.3677987220
 F          6.5839360157        0.8865766175       -1.2528224491
 F          5.5670960470       -2.4651313626       -1.5289793550
 F          7.5643711241       -1.7207086232       -1.7941992497
 F          5.9785556189       -0.9972882982       -3.0489081137
 C          1.7308069266        3.1786890598        0.7501744420
 C          2.7982975020        3.9997125316        1.0440257676
 H          3.7869246196        3.6128366423        1.2146662886
 C          2.5731798374        5.3647879000        1.1310466827
 H          3.3977886864        6.0221569881        1.3577593454
 C          1.3034228732        5.8798810205        0.9330021487
 H          1.1386975099        6.9446676736        0.9936433980
 C          0.2367874875        5.0347960210        0.6761644254
 H         -0.7542546979        5.4381767759        0.5432010555
 C          0.4444949944        3.6664773735        0.5984357103
 C         -0.6511951627        2.6469519950        0.3513665702
 C         -1.9504058200        3.0205940076        1.0674855255
 H         -2.6021627502        2.1525515793        1.0620795433
 H         -2.4509096673        3.8414732871        0.5648495463
 H         -1.7472839524        3.2919767167        2.1001924611
 C         -0.8656406635        2.5281023579       -1.1641279121
 H          0.0478438964        2.1588041172       -1.6288402106
 H         -1.1181130086        3.4940176264       -1.5930921780
 H         -1.6696463848        1.8241743052       -1.3623433199
 C          4.0842799315        1.3179436201        0.1135917960
 C          4.4860663701       -0.0183486146       -0.5284299397
 C          6.0067602121       -0.2353974195       -0.7913128375
 C          6.2805655639       -1.3787837261       -1.8133563298
 F         -3.9490443452       -1.4669018797       -1.6394049912
 F         -4.5071909726       -2.1194405178        0.3615905839
 H         -0.1087194165       -2.8072295641        3.8819627620
 F         -6.6462065907        1.4369470670       -0.2376907177
 H          0.3125721332       -1.0858293099        3.7724081169
 C         -0.1992427970       -1.9078082549        3.2786646694
 C         -3.8735319614       -1.1290938167       -0.3206001908
 H         -1.2532796225       -1.6497176096        3.1795623618
 F         -6.8091698585       -0.5895428786        0.5004203459
 C         -2.1619751827       -3.7376600605       -0.3392462421
 C         -6.1788129798        0.1815054000       -0.4029910832
 C         -1.8496147707       -5.0850672511       -0.2364569160
 I         -1.6526531726       -0.7386186559        0.4325130101
 H         -2.9567166364       -3.4287928276       -0.9934298327
 C         -1.4235188263       -2.8389783700        0.3985150048
 H         -2.4187098579       -5.8022131218       -0.8068026583
 C         -0.8182094044       -5.5061696951        0.5845218134
 C         -0.3570191008       -3.2336186096        1.1904160793
 C         -4.6474078075        0.1801577734       -0.1177265734
 C         -0.0644391170       -4.5837525207        1.2918817534
 C          0.4116517047       -2.1245322352        1.8864851906
 H         -0.5876575664       -6.5573890717        0.6643783022
 H          0.7520753296       -4.9155929003        1.9128895347
 F         -7.8497858835        0.0747957461       -2.0716357009
 O          0.2699257330       -0.9563416373        1.1182579833
 C         -6.5962897437       -0.2949834484       -1.8248094364
 F         -4.4805453211        0.5739509805        1.1660615760
 F         -5.8273805970        0.2334512438       -2.7710726243
 F         -4.0667169430        1.1351547906       -0.8779606597
 H          2.4213393337       -1.5351641783        2.3316786333
 C          1.9055952377       -2.4282636352        1.9896389828
 H          2.3035739965       -2.6986790088        1.0162990343
 F         -6.5411943547       -1.6169611361       -1.9246303831
 H          2.0893241935       -3.2330605733        2.6942003824
  68
       -166.68779338
 I          1.6303486144        0.9639256157        0.2486033058
 O         -0.3274797349        1.1085483560        0.8581328914
 F          3.9693472437        1.7989132786       -1.7301430912
 F          4.4382281300        2.4211826737        0.3025464512
 F          4.4859512327       -0.2609323474        1.0700602196
 F          4.1004486475       -0.8290443545       -0.9782463198
 F          6.7983074827        0.7927040001        0.5563994305
 F          6.4679047946        0.9203982356       -1.5771698792
 F          6.4887817362       -1.7239124297       -1.8614587987
 F          6.3862259516       -2.0725344037        0.2584528050
 F          8.1341684373       -1.1643699763       -0.5989011047
 C          1.3260390767        3.0557090951        0.2239568934
 C          2.0654559071        3.9881519035       -0.4697902813
 H          2.8979168663        3.7138836107       -1.0915946462
 C          1.7036476687        5.3230346709       -0.3662848788
 H          2.2723769656        6.0659155993       -0.9031430240
 C          0.6238354375        5.6993361735        0.4131477649
 H          0.3545517582        6.7412116698        0.4943002951
 C         -0.1277583708        4.7435111294        1.0770215344
 H         -0.9807690748        5.0401725740        1.6659529240
 C          0.2141819146        3.4050780535        0.9737369703
 C         -0.5458492932        2.2639011799        1.6263959352
 C          0.0085629878        2.0574681163        3.0436440905
 H         -0.4974598359        1.2154469540        3.5087345754
 H         -0.1387413497        2.9488821758        3.6476392005
 H          1.0739087686        1.8346505456        2.9904564472
 C         -2.0530450870        2.5149717098        1.6637245754
 H         -2.5525511019        1.6008082743        1.9731069759
 H         -2.4151217286        2.7822252848        0.6756719596
 H         -2.2966690993        3.3050929879        2.3667370845
 C          3.8569829856        1.4316750887       -0.4255309352
 C          4.6544749122        0.1370842298       -0.2108830585
 C          6.1886475677        0.1943906929       -0.4820942042
 C          6.8093937580       -1.2225479928       -0.6731752810
 F         -4.1788483775       -2.3636994616       -1.0879860093
 F         -4.8642622005       -1.5364904451        0.8024484380
 H          2.5848409668       -3.6040169451        0.5027697780
 F         -6.5725755783       -1.0421030228       -1.2917635709
 H          2.6657005518       -1.8972667518        0.9510900929
 C          2.0424151374       -2.7856989382        0.9643419823
 C         -4.0109064932       -1.3199676976       -0.2358593908
 H          1.8181645008       -3.0323217468        1.9988186152
 F         -6.1076417264        0.6826850341       -2.5014023388
 C         -2.6696312266       -3.9201898078        0.8436725742
 C         -5.9411401797        0.1438519351       -1.2785990652
 C         -2.4037400707       -5.2730019153        0.9883337206
 I         -1.7461038327       -0.9841133829        0.3121794455
 H         -3.6739428128       -3.5580567797        0.9735063705
 C         -1.6206139433       -3.0769208919        0.5467156311
 H         -3.2129311145       -5.9483566483        1.2177055307
 C         -1.1130577079       -5.7530011574        0.8441709135
 C         -0.3152318423       -3.5267464576        0.4507175136
 C         -4.4184083702       -0.0361448302       -0.9764569298
 C         -0.0663452888       -4.8835975895        0.5858494675
 C          0.7528608669       -2.4788579021        0.2004269942
 H         -0.9165073633       -6.8089136907        0.9492169232
 H          0.9405104268       -5.2589401664        0.4968302053
 F         -6.2982706057        2.3422007368       -0.4441851136
 O          0.2817065540       -1.2405804235        0.6681536101
 C         -6.6548043982        1.0753041514       -0.2533795366
 F         -3.9897280518        1.0266567657       -0.2497971833
 F         -7.9721318497        0.9978372348       -0.4017479877
 F         -3.7308895270        0.0142975708       -2.1317320490
 H          1.3179994507       -3.3647147459       -1.7003853679
 C          1.0059721573       -2.3992869965       -1.3115028161
 H          1.7797059152       -1.6624556623       -1.5100514662
 F         -6.3671833507        0.7533588622        1.0032215987
 H          0.0898399112       -2.0908745543       -1.8139733638
  68
       -166.68778420
 I          2.0380850898        0.7415457348        0.9343878138
 O          0.0444904293        1.2097678212        1.1790217710
 F          4.8585033151        2.0683818687        0.1579796403
 F          5.1056518144        0.5820319532        1.7166506624
 F          5.9797109477       -0.4473273399       -0.6343775499
 F          4.1085752084       -1.3513458506       -0.0593113245
 F          3.4280916496        1.4044849315       -1.7947690666
 F          3.0448301299       -0.6826003929       -2.1301218223
 F          4.4157989989        0.5504972371       -4.1449153798
 F          5.5675866046       -0.9986025447       -3.2063996621
 F          6.0160603291        1.0744256577       -2.8139267621
 C          2.1523925947        2.7476689857        1.5621644351
 C          3.2506030394        3.3467960919        2.1393842790
 H          4.1698153335        2.8115718956        2.3018833782
 C          3.1428254798        4.6729846411        2.5283191891
 H          3.9919094590        5.1630017728        2.9782437161
 C          1.9553426295        5.3613410835        2.3456766871
 H          1.8835425107        6.3971951725        2.6398450084
 C          0.8471194427        4.7232786303        1.8125126232
 H         -0.0825444478        5.2581297682        1.7018560300
 C          0.9352248009        3.3931364919        1.4336871897
 C         -0.2160296113        2.5623748333        0.8957097691
 C         -1.5382042823        2.9184418335        1.5780871784
 H         -2.2911319908        2.1957754402        1.2784737816
 H         -1.8696920290        3.9095129628        1.2865464025
 H         -1.4223248708        2.8756217822        2.6580435204
 C         -0.2975135010        2.7610284409       -0.6231438660
 H         -1.0917317347        2.1353572088       -1.0218515290
 H          0.6467702203        2.4632871321       -1.0786810839
 H         -0.4971827414        3.8007820132       -0.8665844545
 C          4.3794626585        0.8746847493        0.6054396471
 C          4.6656203641       -0.1863247096       -0.4660172612
 C          4.0231248422        0.1948709054       -1.8383483556
 C          5.0363195440        0.2041215750       -3.0212403548
 F         -4.1072525452       -2.1064563518       -0.5995734754
 F         -4.8353146019       -0.7364882211        0.9243966838
 H          1.5519869778       -2.6645522074        3.0532803796
 F         -5.3784351259        1.3676000042       -2.6412123018
 H          2.1712357700       -3.8437119927        1.8797332837
 C          1.8180087255       -2.8263719701        2.0118322488
 C         -3.8689711707       -0.8978432454       -0.0189363677
 H          2.6177709627       -2.1415460955        1.7446431999
 F         -6.2046566887        1.0256122775       -0.6729051884
 C         -3.0185063165       -3.2635190188        1.8198207531
 C         -5.4598462453        0.4642348661       -1.6425276183
 C         -2.9803034901       -4.5551776944        2.3217187238
 I         -1.6105048029       -0.7262559785        0.6762552753
 H         -3.9557710542       -2.7384326499        1.7680531658
 C         -1.8349803208       -2.6894416819        1.4095054930
 H         -3.8967869986       -5.0236866330        2.6441435827
 C         -1.7779577229       -5.2354683829        2.4134690076
 C         -0.6148812561       -3.3285746579        1.5415504120
 C         -4.0276678619        0.1768828514       -1.1042306223
 C         -0.5944302559       -4.6240852498        2.0338959338
 C          0.6123374256       -2.5452630280        1.1135537975
 H         -1.7579530923       -6.2437279962        2.7977325955
 H          0.3405339431       -5.1528379657        2.1277380409
 F         -7.2924098667       -0.3879382322       -2.8697003186
 O          0.3266399100       -1.1733549754        1.2226462432
 C         -6.2207676584       -0.7793705729       -2.1866487760
 F         -3.5368121681        1.3427577388       -0.6174173599
 F         -5.4627772691       -1.5028725251       -3.0033676703
 F         -3.2300173303       -0.1509579073       -2.1413474800
 H          1.7810090713       -2.3415881319       -0.6856599592
 C          0.9115109854       -2.8979032159       -0.3495307299
 H          0.0595031792       -2.6220430095       -0.9700739069
 F         -6.6378691322       -1.5605594319       -1.1979960892
 H          1.0993243037       -3.9625654927       -0.4572355034
  68
       -166.68772018
 I          1.9649033477        1.1257210859        0.0775132109
 O         -0.0422288129        1.5631763597       -0.1928340820
 F          5.0826398318        1.6921318488       -0.4765716109
 F          4.4858616985        1.9999127228        1.5862684983
 F          5.7578362602       -0.2348633917        1.7729396467
 F          3.7352161617       -0.8990385441        1.4364247971
 F          4.5518286019       -0.5823335224       -1.4865853250
 F          4.8988491938       -2.3164304607       -0.2575680442
 F          7.3873417267       -1.7875676578        0.1480957240
 F          7.2587596835        0.2638413678       -0.4723414267
 F          7.0116199421       -1.3078719354       -1.9120129793
 C          1.9942786734        3.2424803419        0.0240484794
 C          3.1035565824        4.0391872423       -0.1616945713
 H          4.0885757064        3.6331841263       -0.2943527839
 C          2.9342120695        5.4152022931       -0.1856015731
 H          3.7954692223        6.0483519100       -0.3298641307
 C          1.6765308397        5.9706181833       -0.0288362198
 H          1.5535755308        7.0425730095       -0.0435902838
 C          0.5706821729        5.1546348626        0.1381301446
 H         -0.4097840238        5.5884442980        0.2521359500
 C          0.7223104439        3.7768315702        0.1547684411
 C         -0.4225795104        2.8020463330        0.3463878029
 C         -0.6800918152        2.6668048375        1.8547935713
 H          0.1822851723        2.1992036708        2.3275515699
 H         -1.5541917104        2.0409379783        2.0169110944
 H         -0.8478570841        3.6428055566        2.3024483444
 C         -1.6978969835        3.2305903501       -0.3818590791
 H         -2.1334684872        4.1106209478        0.0792799027
 H         -2.4149835578        2.4143277141       -0.3228415680
 H         -1.4847680654        3.4328946623       -1.4280380587
 C          4.2819354684        1.1979918801        0.5112514357
 C          4.7595958977       -0.2229939003        0.8631605719
 C          5.2153878485       -1.0146686640       -0.3952668111
 C          6.7515346019       -0.9459689334       -0.6597776237
 F         -4.3549971613       -0.9784878250        2.1086024908
 F         -3.9708117974        1.0077981402        1.3411481207
 H          2.1340479538       -2.7119830233        0.0249034875
 F         -6.7083319614        0.1818549008        0.9745508598
 H          1.9481580434       -3.4254827379       -1.5893262439
 C          1.8087734719       -2.5281187320       -0.9955150136
 C         -3.8704553404       -0.3180117396        1.0262884167
 H          2.4124800003       -1.7307282261       -1.4185509908
 F         -6.5164132160       -1.9438115729        0.6005022309
 C         -2.5843462151       -3.3287236593        0.9911434167
 C         -6.2899012610       -0.7243391901        0.0757656020
 C         -2.4411783314       -4.7053534398        0.9097589791
 I         -1.6045631538       -0.4319166476        0.3149416376
 H         -3.4005531440       -2.9088272513        1.5502351007
 C         -1.6586162443       -2.5365943266        0.3482412027
 H         -3.1570362611       -5.3402859221        1.4074518127
 C         -1.3904892579       -5.2596205620        0.1992235503
 C         -0.5857805718       -3.0687142692       -0.3491875045
 C         -4.7651707062       -0.5678962263       -0.2005863148
 C         -0.4613484361       -4.4463249247       -0.4286144863
 C          0.3512337361       -2.0732621496       -1.0083829554
 H         -1.2886392789       -6.3321627363        0.1371036597
 H          0.3578280290       -4.8858800228       -0.9748961266
 F         -7.2124387639        0.6993122342       -1.5952701129
 O          0.2931509228       -0.8682173381       -0.2900741629
 C         -7.1589488099       -0.5698185051       -1.2069663089
 F         -4.5630490516        0.4369936373       -1.0776342686
 F         -6.6751363014       -1.2906813581       -2.2145203266
 F         -4.3452049440       -1.6925595759       -0.8317424533
 H          0.4828569957       -1.0914525270       -2.9229805010
 C         -0.1409435321       -1.8424508899       -2.4447350667
 H         -1.1678877792       -1.4784077634       -2.4222299175
 F         -8.4024980140       -0.9787031862       -0.9767576011
 H         -0.1036974420       -2.7649848644       -3.0179091239
  68
       -166.68749997
 I          1.8981814045        0.6388081335        0.5161895752
 O         -0.0605552335        1.2549910509        0.5150834265
 F          5.1041696867        1.1739136766        1.0718309224
 F          4.3871069816       -0.8644172890        1.1743669893
 F          3.9098549419       -0.9914292748       -1.4237414000
 F          4.3735000889        1.0883494114       -1.7441343762
 F          6.3230140163       -0.6055715531       -2.5531019806
 F          6.4706851681       -1.4990367425       -0.5903075538
 F          8.2849812953        0.6431726839       -1.6038529389
 F          7.6047499799        0.5634013210        0.4279886211
 F          6.7233720539        1.9606751548       -0.9523365338
 C          2.1414043034        2.7333440243        0.4311335179
 C          3.2978180225        3.4143005707        0.1168837507
 H          4.2108644687        2.9066820421       -0.1332162076
 C          3.2704744780        4.8003672819        0.1169651197
 H          4.1692377414        5.3429792854       -0.1293911136
 C          2.1049813578        5.4784361985        0.4292564179
 H          2.0927675615        6.5574349580        0.4348631466
 C          0.9484777467        4.7778023099        0.7265098286
 H          0.0402804535        5.3095713589        0.9614034664
 C          0.9556006468        3.3912852854        0.7188647048
 C         -0.2616117545        2.5422124151        1.0332400281
 C         -0.4192549578        2.4562620986        2.5575477980
 H          0.4574389211        1.9694726961        2.9826675071
 H         -1.2977011371        1.8584533810        2.7885505682
 H         -0.5265820205        3.4454773445        2.9938601973
 C         -1.5321901908        3.0914244657        0.3798130239
 H         -1.3760903213        3.2269188337       -0.6870328337
 H         -1.8259087803        4.0353751830        0.8266154115
 H         -2.3342167822        2.3711852738        0.5233585736
 C          4.2501591395        0.2996118531        0.4786618858
 C          4.6822275592        0.0221422703       -0.9701825591
 C          6.1689985725       -0.3596575491       -1.2355508722
 C          7.2107669059        0.7271112906       -0.8266623357
 F         -4.9801268748       -0.9129028149        1.8302754825
 F         -4.2892647273        1.0572258214        1.2755072873
 H          1.4604903574       -3.2547003663        1.5687755391
 F         -6.9397187678        0.4680906607        0.2863359616
 H          1.8307811648       -3.9115790995       -0.0375556957
 C          1.5552514205       -3.0179719973        0.5124185093
 C         -4.2242754949       -0.2563129304        0.9145184056
 H          2.3432259313       -2.2773979563        0.3945697847
 F         -6.8144402269       -1.6497447513       -0.1547944626
 C         -3.2640088157       -3.3798291493        0.9929780584
 C         -6.3992673371       -0.4313809379       -0.5518901099
 C         -3.2361328247       -4.7621195191        0.8946876015
 I         -1.8875691581       -0.5796266328        0.7259429207
 H         -4.1657048480       -2.8906198743        1.3120159059
 C         -2.1208717853       -2.6754692990        0.6821280624
 H         -4.1234933236       -5.3251836643        1.1370460059
 C         -2.0834038093       -5.4123571777        0.4890090472
 C         -0.9490754461       -3.3065507032        0.2966612615
 C         -4.8439131339       -0.3835497133       -0.4886216169
 C         -0.9408497674       -4.6890767333        0.1922687649
 C          0.2464274304       -2.4267423563       -0.0162759389
 H         -2.0710880487       -6.4883250923        0.4079108314
 H         -0.0435530336       -5.1997713229       -0.1188286003
 F         -6.8365930986        1.1224452159       -2.3020188727
 O          0.0690448215       -1.1899149888        0.6199272926
 C         -6.9581912279       -0.1601598372       -1.9796016899
 F         -4.3884685642        0.6365162809       -1.2431105735
 F         -6.3207464706       -0.8805622005       -2.8978248775
 F         -4.3748964628       -1.5122322151       -1.0765491760
 H         -0.5933804904       -1.7012909107       -1.8630631318
 C          0.3097919040       -2.2145693961       -1.5347667851
 H          0.3901701637       -3.1642771454       -2.0563173134
 F         -8.2477839769       -0.4758873798       -2.0397453784
 H          1.1718767622       -1.5962496028       -1.7721119010
  68
       -166.68745479
 I          1.8829198644        0.5154084956        0.3889332219
 O         -0.0772286978        1.1017852568        0.2190108569
 F          4.9892729225        1.0756474445        1.3264006713
 F          4.2737858843       -0.9677727681        1.2870605933
 F          4.2641906515       -1.1392057216       -1.2879074189
 F          4.4888858481        0.9772580627       -1.6120641453
 F          6.7231751451       -1.1253813569       -1.7676564946
 F          6.8717563610       -0.6581810388        0.3331877991
 F          7.0207683381        1.3732905775       -2.5019258288
 F          8.4284129765        1.0176609648       -0.9191724300
 F          6.6507428690        2.1595713488       -0.5370963074
 C          2.0983113433        2.6128591919        0.3536404431
 C          3.2688509595        3.3124380189        0.1572658125
 H          4.2100093264        2.8182117268        0.0030876738
 C          3.2189655079        4.6979733575        0.1589324712
 H          4.1285797936        5.2560989564        0.0042148972
 C          2.0172097172        5.3553899574        0.3569836283
 H          1.9862960131        6.4340295754        0.3614308404
 C          0.8493836101        4.6354110489        0.5453097392
 H         -0.0848963803        5.1520383138        0.6967569379
 C          0.8804742929        3.2495637084        0.5356621926
 C         -0.3378075616        2.3718716494        0.7531665957
 C         -0.5794684205        2.2500992239        2.2650372299
 H          0.2765005846        1.7604769253        2.7281558691
 H         -1.4671917960        1.6450351235        2.4353375062
 H         -0.7170366403        3.2293920896        2.7150831065
 C         -1.5844112569        2.9069840799        0.0465074957
 H         -1.3842383469        3.0479471500       -1.0120443268
 H         -1.9101666947        3.8449419564        0.4836091494
 H         -2.3827621286        2.1757020162        0.1535265205
 C          4.2260389330        0.2145756928        0.6065455456
 C          4.8440808185       -0.0349498909       -0.7810747360
 C          6.3962583393       -0.2065590599       -0.8390947315
 C          7.1363390463        1.1144213309       -1.2040178598
 F         -4.8727832360       -1.3905796212        1.5873608259
 F         -4.2067979631        0.6698777848        1.5804737349
 H         -0.1865609391       -2.0807141115        2.6778857628
 F         -6.9051472721        0.4244983032        0.6893567673
 H          0.8130494536       -3.5426233682        2.5844447706
 C          0.6546230129       -2.5509671874        2.1696130509
 C         -4.1848294481       -0.4835811678        0.8508802664
 H          1.5447134559       -1.9457139798        2.3262512950
 F         -6.9004477048       -1.4710115964       -0.3603927276
 C         -3.2691856344       -3.5404159925        0.1739971076
 C         -6.4672680696       -0.1966717321       -0.4177849543
 C         -3.2232292451       -4.9247395307        0.1137987623
 I         -1.8640885570       -0.7580881569        0.4753028802
 H         -4.2134879945       -3.0374440826        0.0725093982
 C         -2.0901292130       -2.8515566979        0.3581934702
 H         -4.1386173263       -5.4759566830       -0.0322532161
 C         -2.0167484860       -5.5914701968        0.2387955624
 C         -0.8678378232       -3.4969975908        0.4634694807
 C         -4.9104266443       -0.1982710129       -0.4761836128
 C         -0.8402222404       -4.8819455859        0.4121850743
 C          0.3601026829       -2.6280473708        0.6641309705
 H         -1.9891437217       -6.6693481297        0.1955639716
 H          0.0976182190       -5.4060608106        0.5037875293
 F         -6.9652632026        1.8104347921       -1.5971076405
 O          0.0833428440       -1.3426294449        0.1766485419
 C         -7.1218161378        0.4925631112       -1.6508421926
 F         -4.4715280588        0.9871942035       -0.9455457054
 F         -6.5929986998        0.0578669926       -2.7904421177
 F         -4.5365920386       -1.1204962442       -1.3949090663
 H          1.3427737355       -3.2570038882       -1.1544338509
 C          1.5799107316       -3.1442474283       -0.1002058931
 H          1.9205430577       -4.0930919534        0.3007023654
 F         -8.4259093998        0.2375575579       -1.6850338160
 H          2.3809790338       -2.4149717084       -0.0024397840
  68
       -166.68743981
 I          1.8000170858        0.9823359364       -0.4428749018
 O         -0.1965647307        1.2949369195       -0.8588614218
 F          4.9721037187        1.4073002415       -0.8867531141
 F          4.2197784058        2.4112053786        0.8920043190
 F          3.6691425476        0.0747992297        2.0865086692
 F          4.1348331268       -1.0430171761        0.3084771175
 F          6.0195895355       -0.4134520688        2.7307718910
 F          6.5574576947        1.1805381477        1.3796871336
 F          8.0696062173       -0.9191819365        0.8770344418
 F          6.6241721491       -0.8297823774       -0.7081250962
 F          6.4089082349       -2.2801330339        0.8666847947
 C          1.7917915693        3.0391315282       -0.9142663060
 C          2.8867711975        3.7907289940       -1.2819102738
 H          3.8733757486        3.3692225043       -1.3504320248
 C          2.6928663759        5.1302809771       -1.5817945402
 H          3.5392707452        5.7343765392       -1.8683610106
 C          1.4269665117        5.6869054454       -1.5178152792
 H          1.2862893225        6.7328809675       -1.7430305546
 C          0.3335194725        4.9044884994       -1.1857756040
 H         -0.6532359774        5.3381981558       -1.1587631740
 C          0.5099416003        3.5604671169       -0.8964733985
 C         -0.6130625975        2.6006859822       -0.5514723351
 C         -0.8940664586        2.7073981354        0.9531804468
 H         -1.6724688018        1.9998160454        1.2250066616
 H         -1.2070903298        3.7134915821        1.2182258939
 H          0.0101919098        2.4574384385        1.5075238457
 C         -1.8715505378        2.8768783829       -1.3763411603
 H         -2.5750580264        2.0638379187       -1.2224768197
 H         -1.6217785091        2.9235744488       -2.4331744221
 H         -2.3411096399        3.8064379639       -1.0720840570
 C          4.0770462667        1.2937929309        0.1326535824
 C          4.4587975681        0.0807284568        0.9956190914
 C          5.9529594093       -0.0172541454        1.4456440169
 C          6.7765334714       -1.0311184853        0.5959312439
 F         -4.8567038772       -1.1839804459       -1.0219695134
 F         -4.2396501300       -2.1384987453        0.8352634675
 H          0.1379323619       -2.2354033322        1.4708392707
 F         -6.1324254755        1.3374556342        2.1043531362
 H          1.3461311176       -3.4907083850        1.1386840979
 C          1.0214332181       -2.4857517615        0.8843206052
 C         -4.0356967394       -1.0420989692        0.0564822103
 H          1.8089466573       -1.7769016178        1.1249334032
 F         -5.8012475433       -0.7451782170        2.5826796071
 C         -2.8256360398       -3.5971089481       -1.2550223097
 C         -5.8680651609        0.1294575122        1.5638392869
 C         -2.6272253177       -4.9403838360       -1.5347728149
 I         -1.7367251236       -0.7666620613       -0.4703485964
 H         -3.8177336393       -3.1885585716       -1.3140003400
 C         -1.7305403310       -2.8296978725       -0.9213107113
 H         -3.4748324035       -5.5545304795       -1.7950774792
 C         -1.3568949940       -5.4877206603       -1.4831961917
 C         -0.4452494320       -3.3433792035       -0.9154519650
 C         -4.4922670263        0.2000138513        0.8357506520
 C         -0.2644083392       -4.6913800099       -1.1838614413
 C          0.6848027841       -2.3789922801       -0.6088939031
 H         -1.2125739638       -6.5366039529       -1.6918399956
 H          0.7262129778       -5.1166340907       -1.1652020438
 F         -8.2137322890        0.0004493311        1.3001028451
 O          0.2566989794       -1.0732130872       -0.8960545442
 C         -7.0758008582       -0.2592710871        0.6629486445
 F         -3.5569763127        0.4848295330        1.7724797785
 F         -7.0843251262        0.4284405308       -0.4742057489
 F         -4.5075261771        1.2561993005       -0.0041589799
 H          1.6125556922       -2.7337644306       -2.5266673465
 C          1.9102741599       -2.6532078120       -1.4842750804
 H          2.4118830402       -3.5646854976       -1.1770403826
 F         -7.0653656827       -1.5539539113        0.3714665218
 H          2.6028588364       -1.8232347906       -1.3832945070
  68
       -166.68738059
 I          1.8015582766        0.7373418237        0.3886402156
 O         -0.1618703327        1.1701655290       -0.0393902500
 F          4.7109233736        1.6392421459        1.5794878507
 F          4.1667808455       -0.4532266453        1.7035627792
 F          4.5566193245       -0.9352496984       -0.7839609936
 F          4.5409675627        1.1367749054       -1.3802315750
 F          6.8789922875       -0.1280022126        0.9156194197
 F          6.8333766945        1.6799326690       -0.2774450662
 F          8.5008844515       -0.0457543676       -1.3962269309
 F          6.7168165605       -0.0405171068       -2.5925182557
 F          7.1118125559       -1.6781410247       -1.2521612251
 C          1.9016499595        2.8274849489        0.1277221916
 C          3.0435973021        3.5770720811       -0.0530692872
 H          4.0209250635        3.1305438571       -0.0755161069
 C          2.9150432143        4.9478953969       -0.2155299917
 H          3.8006137812        5.5462315893       -0.3599484898
 C          1.6648553954        5.5415268093       -0.1931465267
 H          1.5727708898        6.6097448466       -0.3150630671
 C          0.5272959980        4.7705209296       -0.0223498274
 H         -0.4446661370        5.2371964409       -0.0113641972
 C          0.6379228400        3.3971750933        0.1301709556
 C         -0.5430000307        2.4665780349        0.3366009649
 C         -0.9114284774        2.4789783082        1.8275865125
 H         -0.0735210977        2.0961002555        2.4093113987
 H         -1.7742858209        1.8357983565        1.9855121398
 H         -1.1456978103        3.4865841272        2.1597657777
 C         -1.7502524977        2.8460556107       -0.5221359244
 H         -2.1700793434        3.7963754539       -0.2098913194
 H         -2.5098830302        2.0756800275       -0.4097146963
 H         -1.4648631544        2.8993325116       -1.5690627859
 C          4.1125560403        0.6391945841        0.8869035951
 C          4.9147582989        0.3012201169       -0.3821869653
 C          6.4652617219        0.3843028947       -0.2547394133
 C          7.2099299829       -0.3617552836       -1.4005129360
 F         -4.9281809606       -1.4785808406        1.1644556249
 F         -4.3568317133        0.6053460362        1.0023523054
 H          1.4567180366       -1.5308164447        2.5042132837
 F         -6.8675137762       -1.6613335977       -0.7398508156
 H         -0.2894849711       -1.7312447472        2.7287891953
 C          0.6153115951       -2.2015968986        2.3452331657
 C         -4.2112086526       -0.6156120608        0.4019474244
 H          0.7879751380       -3.1317369696        2.8796135311
 F         -6.7111068219       -0.3071829960       -2.4184975143
 C         -3.0589942311       -3.6596942878        0.1697527643
 C         -6.3677332016       -0.4716111188       -1.1249675323
 C         -2.9282246473       -5.0360231188        0.2737137892
 I         -1.8469799391       -0.7731749946        0.2600287285
 H         -4.0179774100       -3.2343587797       -0.0631794010
 C         -1.9418397458       -2.8773578018        0.3657878001
 H         -3.7942594563       -5.6602732080        0.1207426902
 C         -1.7006140943       -5.6025958998        0.5700056296
 C         -0.6980655271       -3.4239838850        0.6415658479
 C         -4.8157536081       -0.4981279687       -1.0066841181
 C         -0.5862073239       -4.8011042665        0.7529222766
 C          0.4550725170       -2.4577667596        0.8394165984
 H         -1.6074113599       -6.6743358681        0.6544062885
 H          0.3688967850       -5.2476778901        0.9788171377
 F         -8.3349527430        0.7633913964       -0.6827096487
 O          0.1460054676       -1.2528755433        0.1907724817
 C         -7.0659804051        0.6485029409       -0.3013830242
 F         -4.3161198544        0.6183525113       -1.5763012001
 F         -7.0589176421        0.3743851609        0.9963102406
 F         -4.3685756620       -1.5292169513       -1.7624354912
 H          2.5099902924       -2.1798223969        0.3119811886
 C          1.7639195345       -2.9678201217        0.2345445481
 H          1.6236186722       -3.2090817336       -0.8154846356
 F         -6.4811822285        1.8283068240       -0.4839150825
 H          2.1250716315       -3.8429232767        0.7644090942
  68
       -166.68736238
 I          1.6890953987        0.6641583283       -0.2720128867
 O         -0.1474124899        0.9069424198        0.5883075997
 F          4.0925886071       -0.5015244783       -1.5165019462
 F          4.0347492953        1.4467870249       -2.4426428051
 F          5.8641443116        2.0751514372       -0.7911714294
 F          4.2442694527        2.1808631357        0.6278984940
 F          4.5891966851       -0.7056861034        0.9513815423
 F          5.9458599216        0.7337112514        1.7949963263
 F          6.8433294443       -1.7375860411        0.3501798607
 F          7.8595084695        0.1559183164        0.2848297602
 F          6.6657274712       -0.4770995246       -1.3777050966
 C          1.5137450078        2.7623865816       -0.2946026559
 C          2.2473013618        3.6398950277       -1.0624623392
 H          3.0132695897        3.3012534196       -1.7366128750
 C          1.9725390762        4.9946029723       -0.9559107200
 H          2.5370975723        5.6962271908       -1.5496505405
 C          0.9830332930        5.4429462393       -0.0979792774
 H          0.7789952152        6.4995336571       -0.0168239179
 C          0.2445598622        4.5434843281        0.6533669760
 H         -0.5293701598        4.9008438599        1.3135996041
 C          0.5010702570        3.1857951232        0.5504273610
 C         -0.2225315548        2.1005574641        1.3264584593
 C          0.4982148520        1.9225908120        2.6707385371
 H          1.5451490818        1.6778582297        2.4924578902
 H          0.0388549437        1.1051014704        3.2205396675
 H          0.4424674825        2.8336495579        3.2604113257
 C         -1.7035000395        2.4076332463        1.5352634859
 H         -2.1937166802        2.5512661973        0.5760238647
 H         -1.8383560270        3.2932923976        2.1472917574
 H         -2.1655276592        1.5628271417        2.0373537648
 C          3.8472198442        0.8223146042       -1.2551598279
 C          4.8801576184        1.3407564255       -0.2326809019
 C          5.5170426800        0.2152639228        0.6280236238
 C          6.7405490154       -0.4763086566       -0.0535221038
 F         -4.4170589761       -2.1351095739       -0.7736825760
 F         -4.6724344783       -1.9834166065        1.3808853238
 H          2.7371412897       -2.1672221141       -0.0433117841
 F         -6.7942228607       -0.1161774334        1.1239411073
 H          2.0497132932       -3.3259177133        1.0970249282
 C          2.0854183738       -3.0319674804        0.0516899104
 C         -4.0649947025       -1.4005760470        0.3127375369
 H          2.4916510849       -3.8437578332       -0.5421379623
 F         -6.6155295086       -0.6976179793       -0.9523131582
 C         -2.6185129667       -4.1691051625        0.5298586144
 C         -6.1623363533        0.1667752888       -0.0287978052
 C         -2.3658282183       -5.5262048613        0.4016695855
 I         -1.7184229214       -1.1716742212        0.3574718103
 H         -3.5870986735       -3.8465274834        0.8632866010
 C         -1.6073243310       -3.2808908431        0.2319602279
 H         -3.1488970287       -6.2314721461        0.6315913576
 C         -1.1236024651       -5.9720817649       -0.0148418326
 C         -0.3471729322       -3.7061779335       -0.1551687345
 C         -4.6236982798        0.0242042328        0.1781825761
 C         -0.1134022055       -5.0661380914       -0.2893571511
 C          0.6906659318       -2.6370286331       -0.4362672635
 H         -0.9365868844       -7.0297584295       -0.1187578736
 H          0.8564128005       -5.4166983247       -0.6040444169
 F         -6.2525616188        1.8058530219       -1.7533551841
 O          0.3297541337       -1.4712343570        0.2573588621
 C         -6.5703157403        1.6023442303       -0.4792095734
 F         -4.3039925411        0.6950590300        1.3061803699
 F         -7.8818196324        1.7722220178       -0.3538171650
 F         -3.9828610077        0.6557289525       -0.8308407161
 H          0.8578864013       -3.2914989437       -2.5001651225
 C          0.7012201070       -2.3683129430       -1.9485226189
 H          1.4985754889       -1.6675518733       -2.1837017936
 F         -5.9678406734        2.5382838037        0.2486790469
 H         -0.2516695346       -1.9316739544       -2.2442475672
  68
       -166.68729542
 I          1.8245619681        1.0607848743        0.2689369580
 O         -0.1929557585        1.4273172431        0.5832807909
 F          4.3728549663        2.3003201730       -1.0662269992
 F          4.9564323933        1.4140726420        0.8311447686
 F          3.9279207167       -1.0771299479       -0.2758377163
 F          3.8029521949       -0.0263754425       -2.1505048398
 F          6.6826567485        0.8140709385       -1.2151971778
 F          6.1361286173       -0.8676919573       -2.4509531265
 F          6.2718065305       -0.9790842940        1.0592703094
 F          7.9064635229       -1.3194552630       -0.2904463391
 F          6.1490511074       -2.5480396198       -0.4057561642
 C          1.8140448354        3.1549467017        0.5201517630
 C          2.9042000321        3.9338563059        0.8435813149
 H          3.8841188705        3.5135382199        0.9844415660
 C          2.7128640538        5.2979421014        0.9998720436
 H          3.5550493691        5.9239474680        1.2495379447
 C          1.4537314114        5.8517029311        0.8416128989
 H          1.3153841868        6.9158046166        0.9564033176
 C          0.3639503775        5.0460109506        0.5560903165
 H         -0.6183825803        5.4789815871        0.4554086220
 C          0.5378541209        3.6788216419        0.4083412213
 C         -0.5824775287        2.6964328645        0.1230037806
 C         -1.8683378414        3.0669719499        0.8646796058
 H         -1.6509073033        3.2920588958        1.9056341799
 H         -2.5393702975        2.2144078024        0.8306440677
 H         -2.3549787132        3.9182885794        0.4005815170
 C         -0.8024389169        2.6492219468       -1.3952535688
 H         -1.5989186500        1.9461371896       -1.6219032194
 H          0.1127021544        2.3112978848       -1.8803674305
 H         -1.0658634668        3.6318442229       -1.7768513169
 C          4.1160427776        1.2626952569       -0.2291805391
 C          4.4546644639       -0.0390038729       -0.9739391947
 C          5.9694925410       -0.3245982301       -1.2301325280
 C          6.5825097307       -1.3095389463       -0.1897808183
 F         -4.1278531242       -1.6010410398       -1.6935441204
 F         -4.5187197888       -1.9239688903        0.4241912945
 H          0.4757859964       -0.8771053749        3.4526982681
 F         -6.0902991908        0.2312187448       -2.2334172834
 H         -1.1396404939       -1.4200425301        2.9864800593
 C         -0.0920309479       -1.7128993109        3.0520602345
 C         -3.9127166595       -1.0787968598       -0.4556365498
 H         -0.0021734252       -2.5664816004        3.7186793460
 F         -6.5393453473        1.6300657788       -0.6473466315
 C         -2.3121624600       -3.7470927791       -0.2975506692
 C         -6.0751534343        0.3878421915       -0.8980444087
 C         -2.0475392828       -5.0924515118       -0.0887295054
 I         -1.6529673030       -0.7134877703        0.1801993643
 H         -3.1305670734       -3.4653031524       -0.9339955666
 C         -1.4992261026       -2.8183057927        0.3140466457
 H         -2.6753239483       -5.8314521677       -0.5611935827
 C         -0.9901158376       -5.4840280966        0.7133423499
 C         -0.4102603942       -3.1883656849        1.0874031899
 C         -4.6136394314        0.2834345974       -0.3705432131
 C         -0.1656691369       -4.5357647174        1.2964304315
 C          0.4331138516       -2.0591133936        1.6512524129
 H         -0.7964301008       -6.5330297562        0.8766106982
 H          0.6680057275       -4.8461048370        1.9056661336
 F         -8.3224090336       -0.2663991366       -0.5618438926
 O          0.2867645729       -0.9499153141        0.8022391908
 C         -7.0753713919       -0.6279894668       -0.2744755067
 F         -4.5883682529        0.7005173097        0.9129106147
 F         -6.8889007222       -1.8488027141       -0.7601671979
 F         -3.8687739913        1.1756389867       -1.0668517506
 H          2.2574386570       -2.7520810766        0.7249186624
 C          1.9203488378       -2.4086765493        1.6982959359
 H          2.1147205566       -3.1745953531        2.4421808492
 F         -6.9649820985       -0.6796976882        1.0487933249
 H          2.4823959501       -1.5152372670        1.9567469209
  68
       -166.68710367
 I          1.6533866750        0.9376535524        0.6650940724
 O         -0.3637689258        1.2340151042        1.0204685196
 F          4.1394264598        2.5173329500       -0.3799899527
 F          4.8071016809        1.2230198116        1.2335803150
 F          3.8378669304       -0.9676748135       -0.4164151042
 F          3.6014949061        0.4995446507       -1.9809841543
 F          6.4025628015       -0.6279402181       -0.2059374291
 F          6.4162975636        1.2582738444       -1.2670197598
 F          5.7468779648        0.0853806052       -3.5743500294
 F          5.3003993590       -1.7890486069       -2.6139747765
 F          7.3161834293       -1.0485087162       -2.6449324287
 C          1.6175183329        2.9450228756        1.3168962616
 C          2.6890198650        3.6407003310        1.8331027950
 H          3.6656662749        3.1982820420        1.9222093798
 C          2.4811550536        4.9450956102        2.2545145831
 H          3.3081437926        5.5082738705        2.6575293130
 C          1.2240802966        5.5182425149        2.1645326251
 H          1.0730726857        6.5369654585        2.4871249246
 C          0.1507640544        4.7865994965        1.6827368901
 H         -0.8303011975        5.2314982967        1.6376422864
 C          0.3406898341        3.4781102555        1.2683486394
 C         -0.7505693978        2.5581192988        0.7520144731
 C         -2.0887533622        2.7852606029        1.4555234467
 H         -2.7759387208        1.9989428008        1.1528322503
 H         -2.5137213850        3.7459183474        1.1840789106
 H         -1.9582497546        2.7347629624        2.5331811602
 C         -0.8771788162        2.7684586422       -0.7629707011
 H          0.0794997469        2.5603527896       -1.2411268332
 H         -1.1700871433        3.7909353097       -0.9849105938
 H         -1.6212025172        2.0830541304       -1.1577808027
 C          3.9382673701        1.3006582389        0.1903062652
 C          4.2914697404        0.2296195051       -0.8541550027
 C          5.8039584677        0.0646355811       -1.1924577743
 C          6.0415698273       -0.6877275919       -2.5357037754
 F         -4.8471314372       -1.9103297972        1.5413008304
 F         -4.6729257274        0.2279000961        1.3238554300
 H         -0.6724229254       -1.6683109448        3.4037098611
 F         -3.9001933626        1.1095591369       -1.0429448302
 H          0.5715952682       -2.8828214785        3.7556687385
 C          0.3390548121       -1.9981652664        3.1689776554
 C         -4.2702705011       -0.9539878727        0.7742988037
 H          1.0311793007       -1.1995356409        3.4242685372
 F         -6.0556706671        0.9783040729       -0.8320979511
 C         -2.8182264757       -3.8232536613        0.5562370380
 C         -4.9802441294        0.3480086719       -1.3239533672
 C         -2.5668086637       -5.1825825146        0.6634007315
 I         -1.9107292416       -0.8279134539        0.8470044646
 H         -3.7804741489       -3.4966194929        0.2082403109
 C         -1.8191238113       -2.9384063068        0.8985928477
 H         -3.3412089193       -5.8837705111        0.3951554623
 C         -1.3377081434       -5.6346948532        1.1093784703
 C         -0.5724439243       -3.3712623259        1.3247619286
 C         -4.8124042249       -1.0473920301       -0.6667576770
 C         -0.3400462087       -4.7325307373        1.4387981005
 C          0.4447755901       -2.2962135320        1.6655600412
 H         -1.1508486527       -6.6939485540        1.1962081798
 H          0.6175982778       -5.0913627230        1.7801333497
 F         -3.9260109050        0.0354965956       -3.4326571851
 O          0.1241457410       -1.1445358208        0.9316913178
 C         -5.1085190968        0.2792481070       -2.8764075039
 F         -3.9203268618       -1.7441567391       -1.4232961412
 F         -5.9537128458       -0.6671186763       -3.2649575133
 F         -5.9748476882       -1.7220872263       -0.7579173147
 H          2.5349078075       -1.8621878631        1.5054884178
 C          1.8719853662       -2.6963505894        1.2942287886
 H          1.9354710413       -2.9206563341        0.2335703535
 F         -5.5476311652        1.4401874950       -3.3515221285
 H          2.1982199527       -3.5567550320        1.8691244264
  68
       -166.68708892
 I          1.5431590624        0.8695406809        0.2395066164
 O         -0.2921351975        1.0531804304        1.1506773721
 F          3.4961828421        1.5432399002       -2.1467753164
 F          4.4260954258        2.1342042026       -0.2703359342
 F          4.3565860273       -0.5182430648        0.5669595407
 F          3.4927366591       -1.0814067456       -1.3236115508
 F          5.9914641989        0.7250655706       -2.1956005521
 F          5.8241573126       -1.4238045604       -2.0864880904
 F          6.7617979676        0.6834747041        0.5695289707
 F          8.0492389241       -0.2617544577       -0.8649890319
 F          6.8131007680       -1.4640649552        0.4129310618
 C          1.2632987809        2.9620103318        0.1922422365
 C          1.9436434227        3.8600718346       -0.6007586705
 H          2.7031106025        3.5492048903       -1.2948671729
 C          1.6196847653        5.2045695540       -0.4992513493
 H          2.1414372325        5.9206538848       -1.1144714998
 C          0.6364065290        5.6243449666        0.3797068829
 H          0.3944767694        6.6732071347        0.4568462176
 C         -0.0497702404        4.7041521648        1.1550960652
 H         -0.8228810485        5.0359959161        1.8295011568
 C          0.2545497451        3.3559406712        1.0573837866
 C         -0.4329359418        2.2602783401        1.8534988115
 C          0.2667395259        2.1449176920        3.2164328822
 H          0.2007904219        3.0808311535        3.7646927076
 H          1.3159148970        1.8938903958        3.0624949275
 H         -0.1996751721        1.3520966227        3.7954122788
 C         -1.9307333473        2.5180442833        2.0229156472
 H         -2.3824031146        2.7344628258        1.0589773318
 H         -2.1088052127        3.3451370362        2.7028028602
 H         -2.3936122775        1.6224706456        2.4287175186
 C          3.6151267531        1.2006660710       -0.8378099880
 C          4.3001837276       -0.1717336953       -0.7425450893
 C          5.7327636820       -0.2940425258       -1.3590584323
 C          6.8574845009       -0.3313381126       -0.2817466475
 F         -4.1437475827       -1.4865425767       -1.5523354426
 F         -4.5290593121       -2.2543582114        0.4458875434
 H          0.7871456852       -1.9962254736        3.4337562591
 F         -6.6612875844        0.9454717080        0.7338017184
 H         -0.8556887383       -2.4543952180        2.9656321050
 C          0.1984639719       -2.7115815372        2.8653816241
 C         -3.8931989187       -1.2644286080       -0.2333161420
 H          0.3612545576       -3.7105145739        3.2609165241
 F         -6.6264237638       -0.8160369878       -0.5114824078
 C         -2.2633216734       -3.9106002301       -0.7175298873
 C         -5.9895285797        0.3410740160       -0.2654663461
 C         -1.9586692572       -5.2561095423       -0.8571916608
 I         -1.6313315796       -1.0537793714        0.3983224377
 H         -3.1402525451       -3.5139433345       -1.1957236646
 C         -1.4146988890       -3.1212962309        0.0276995509
 H         -2.6118054215       -5.8871548129       -1.4391692428
 C         -0.8281651961       -5.7845299674       -0.2585785353
 C         -0.2611436532       -3.6223409409        0.6104186567
 C         -4.5094507378        0.0853625113        0.1675231085
 C          0.0231748654       -4.9713570009        0.4712526732
 C          0.5989416877       -2.6385419726        1.3841784116
 H         -0.6014112869       -6.8340356611       -0.3668616993
 H          0.9081019562       -5.3869274110        0.9261106229
 F         -5.7709831093        2.5015536244       -1.2354714217
 O          0.3419648438       -1.3491294126        0.8919674176
 C         -6.1085834324        1.2482431827       -1.5264017365
 F         -4.4192201146        0.2088806322        1.5058642641
 F         -5.3334966830        0.8308608238       -2.5198164847
 F         -3.7250816771        1.0673973836       -0.3440548925
 H          2.3875028964       -3.8303930033        1.6848560883
 C          2.0938816245       -2.9034643109        1.2027582030
 H          2.6488400233       -2.0831689329        1.6495447753
 F         -7.3626459372        1.2587873002       -1.9646834099
 H          2.3367808889       -2.9494606216        0.1447123692
  68
       -166.68703050
 I          1.7912359837        1.3174430950        0.2032392099
 O         -0.2311150690        1.6724824125        0.4795433324
 F          4.2054097286        2.5607085813       -1.2777523781
 F          4.9475234808        1.8164508593        0.6211922405
 F          3.7006811510        0.1071667713       -2.1832657774
 F          5.7473127283        0.2393406140       -1.4988776672
 F          2.9761108272       -1.4780023034       -0.4339886537
 F          4.1930768211       -0.6294553610        1.1330121548
 F          6.4277856894       -1.8034141036        0.1110040295
 F          5.3442552670       -2.4911922179       -1.6207434186
 F          4.8222480483       -3.2109699319        0.3342938164
 C          1.7356087662        3.4249474456        0.2884662714
 C          2.8003798985        4.2467863691        0.5880836487
 H          3.7841168292        3.8568044045        0.7817928794
 C          2.5753033738        5.6136426708        0.6472857420
 H          3.3963324711        6.2746999123        0.8763233436
 C          1.3090333353        6.1259388013        0.4212996228
 H          1.1448707509        7.1917819693        0.4624935753
 C          0.2437127780        5.2787251264        0.1626916671
 H         -0.7444883439        5.6819285748        0.0098139357
 C          0.4511242789        3.9097926931        0.1113417980
 C         -0.6280239424        2.8722868334       -0.1374323399
 C         -1.9709098184        3.2691513863        0.4756418191
 H         -1.8384377933        3.5565505487        1.5153695244
 H         -2.6332688106        2.4103402606        0.4333831812
 H         -2.4243207358        4.0863672179       -0.0749631009
 C         -0.7440371414        2.6707259003       -1.6550500303
 H         -1.0319000131        3.5983513723       -2.1421177767
 H         -1.4872921973        1.9064559194       -1.8617105905
 H          0.2160386306        2.3429939931       -2.0524496370
 C          4.0600700962        1.5536329077       -0.3758816350
 C          4.4624509028        0.2472709647       -1.0781601571
 C          4.2024279551       -0.9848599185       -0.1661300364
 C          5.2298466091       -2.1403283202       -0.3462129715
 F         -3.1861932738       -1.6965062167       -2.4499442314
 F         -3.9682843122       -2.3862943006       -0.5453220586
 H         -0.7533959458       -2.1737110522        3.8739968378
 F         -5.0739248436        1.3406974756        0.5869710011
 H         -0.4159037966       -0.4456423213        3.6433851256
 C         -0.7168244337       -1.3653894056        3.1482655094
 C         -3.3736958590       -1.3221548655       -1.1582653648
 H         -1.7116550168       -1.2228368503        2.7265408366
 F         -4.2982408884       -0.5593219048        1.2324411687
 C         -1.4464619775       -3.7121263604       -0.6255304667
 C         -5.0253607488        0.0344667296        0.2632123860
 C         -1.0785215686       -5.0117069252       -0.3097726121
 I         -1.3849033615       -0.6337429387       -0.0360949654
 H         -2.0369860303       -3.5225298757       -1.5041786042
 C         -1.0219982328       -2.6983494245        0.2037560034
 H         -1.4027417744       -5.8207123187       -0.9453968407
 C         -0.2994050127       -5.2702510922        0.8046342365
 C         -0.1931707994       -2.9277855577        1.2895211161
 C         -4.3524663147       -0.1384457816       -1.1306192146
 C          0.1562285128       -4.2309610648        1.6002640371
 C          0.2833536159       -1.6905326291        2.0287053104
 H         -0.0263459506       -6.2859402474        1.0466227495
 H          0.7876885868       -4.4355662752        2.4501408105
 F         -6.5865598407       -1.7295227761       -0.2063174619
 O          0.3189472807       -0.6337879580        1.0984151114
 C         -6.4820485760       -0.5186983331        0.3226035422
 F         -3.6504049767        0.9878710043       -1.4034211985
 F         -6.8857806050       -0.5908120111        1.5875671515
 F         -5.3128118801       -0.2045648162       -2.0780538889
 H          2.0944039123       -0.8874414857        2.8474642374
 C          1.6902270096       -1.8658016669        2.6021932231
 H          2.3400272249       -2.3409304270        1.8740995136
 F         -7.3132863637        0.2917572771       -0.3224255106
 H          1.6627690498       -2.4720208932        3.5025498143
  68
       -166.68697550
 I          1.7426057640        0.6419977498        0.2888528267
 O         -0.1610770828        0.9195393729       -0.4183335025
 F          4.5076581682        2.1691515073        0.5270059742
 F          4.0806746953        1.1426149504        2.3933392937
 F          5.9852006718       -0.2850076037        1.2730979549
 F          4.1300553031       -1.2954425903        0.8537643181
 F          4.2802623550        0.7010162505       -1.5830491479
 F          4.9549565949       -1.3395645133       -1.4733655763
 F          6.7065506941        0.5799819288       -2.5608813180
 F          7.4590957981       -0.6207584511       -0.9483793021
 F          6.9293164783        1.4372874357       -0.6063516825
 C          1.4769780379        2.7165348394        0.5729191058
 C          2.1544399293        3.5140396764        1.4682461223
 H          2.9223888915        3.1269663331        2.1134360610
 C          1.8125572010        4.8563377708        1.5380119608
 H          2.3338675897        5.4976356598        2.2312244978
 C          0.8097949087        5.3682373790        0.7330629879
 H          0.5563368501        6.4157413393        0.7890257939
 C          0.1098271883        4.5395776363       -0.1291767535
 H         -0.6890199957        4.9392141892       -0.7329470570
 C          0.4328277211        3.1948396249       -0.2009957768
 C         -0.2770861743        2.1653959174       -1.0604264085
 C         -1.7685596889        2.4548736686       -1.2083069195
 H         -2.2213123534        2.5645126675       -0.2269223352
 H         -2.2297208159        1.6154561407       -1.7209572877
 H         -1.9379252912        3.3561817982       -1.7886585564
 C          0.4112227970        2.1139469253       -2.4318286388
 H          1.4689291451        1.8829812726       -2.3052112859
 H          0.3156001784        3.0683432877       -2.9428539126
 H         -0.0443906921        1.3324704444       -3.0344692437
 C          3.9687932624        1.0283079969        1.0437131095
 C          4.8251615720       -0.1632060855        0.5910958883
 C          5.1343503796       -0.1188135186       -0.9350975291
 C          6.5904763068        0.3342152256       -1.2592416881
 F         -4.8630071748       -1.7168382473       -0.4413978901
 F         -4.2587372918       -1.9351043401        1.6313418243
 H          1.9452984342       -1.9678599400        1.8229861782
 F         -4.4339543252        0.5324152513       -1.5378303642
 H          0.2495290649       -2.1763416080        2.2851909175
 C          1.0751301600       -2.6102468426        1.7231979886
 C         -4.0717342365       -1.1699739652        0.5266526516
 H          1.3036354855       -3.5930073048        2.1263882047
 F         -4.8317018893        2.2940004418       -0.3645810283
 C         -2.8577037593       -4.0043767178       -0.0475702836
 C         -5.0940890223        0.9752931972       -0.4499137884
 C         -2.6649269961       -5.3770142162       -0.0461898241
 I         -1.7588474625       -1.0655297070        0.0651851665
 H         -3.8565644886       -3.6224227420       -0.1375838516
 C         -1.7558822174       -3.1818084108        0.0598337954
 H         -3.5211782100       -6.0277631267       -0.1287638219
 C         -1.3909060320       -5.9074102106        0.0581718259
 C         -0.4713196625       -3.6920506088        0.1373369899
 C         -4.5830147278        0.2509294315        0.8277272006
 C         -0.2946222308       -5.0677740877        0.1463380749
 C          0.6779808786       -2.7105623383        0.2427169584
 H         -1.2490643094       -6.9771078487        0.0640665012
 H          0.6991170285       -5.4797785647        0.2192760881
 F         -7.2843473878        1.6896733965        0.0996532730
 O          0.2596718719       -1.4551135692       -0.2214868767
 C         -6.6311693780        0.8343102860       -0.6797560785
 F         -5.5592455061        0.2735615648        1.7610365465
 F         -6.9284287761        1.1246919614       -1.9422535999
 F         -3.5664288190        0.9808316394        1.3475513007
 H          1.5205158830       -3.4236788513       -1.6177485749
 C          1.8640383352       -3.1371258056       -0.6271477881
 H          2.4051476104       -3.9613888046       -0.1756899417
 F         -7.0883378809       -0.3828256197       -0.4238020450
 H          2.5359071367       -2.2904343217       -0.7246399454
  68
       -166.68681104
 I          1.8564398425        0.6427353804        0.4666826219
 O         -0.1174716602        1.1830903237        0.2953866282
 F          5.0058599988        1.3333837050        1.1534688242
 F          4.3456896641       -0.7127771369        1.3906758074
 F          4.0291988236       -1.0798986874       -1.2047004370
 F          4.4337572012        0.9817115355       -1.6829152182
 F          6.4861126726       -0.6969063888       -2.2336818322
 F          6.5567858046       -1.4050902352       -0.1925433619
 F          6.6987896945        2.0165878930       -0.8479552390
 F          8.3418363859        0.7166983820       -1.3057466986
 F          7.5605097898        0.7812654761        0.6900134739
 C          2.0385259845        2.7285025605        0.2020103853
 C          3.1917740989        3.4203524538       -0.0999371220
 H          4.1347683896        2.9263857649       -0.2432599996
 C          3.1218191658        4.7987460968       -0.2300879179
 H          4.0178915604        5.3494823342       -0.4680289492
 C          1.9177790113        5.4589341853       -0.0565182118
 H          1.8718979338        6.5327831863       -0.1520369187
 C          0.7664320670        4.7459924989        0.2310033023
 H         -0.1713286800        5.2629184652        0.3579942294
 C          0.8166358300        3.3656054603        0.3527201883
 C         -0.3928438051        2.5062168853        0.6686813989
 C         -0.6533343892        2.5619479128        2.1802169755
 H         -1.5276075137        1.9577423233        2.4103795923
 H         -0.8202386213        3.5840251021        2.5086494429
 H          0.2057435115        2.1508155101        2.7086516622
 C         -1.6308147089        2.9426259549       -0.1187710408
 H         -1.4054139969        2.9793255116       -1.1811150552
 H         -1.9832327013        3.9140339173        0.2113568270
 H         -2.4192920149        2.2112069199        0.0415243479
 C          4.2145668767        0.3831227308        0.5913095036
 C          4.7374631597       -0.0000990033       -0.8025480730
 C          6.2498395811       -0.3413683413       -0.9539548772
 C          7.2263406892        0.8202378783       -0.5917558190
 F         -5.0787848674       -1.0292059846        1.4288273615
 F         -4.3812135030        0.9129636047        0.7847022793
 H          2.3903048238       -2.2599874747        0.6476904192
 F         -6.8343045952       -1.7201434160       -0.5205206302
 H          1.4622984109       -3.1607197854        1.8480271073
 C          1.6179331563       -3.0139850858        0.7826007098
 C         -4.2544171232       -0.4249872476        0.5351714856
 H          1.9536256265       -3.9422469704        0.3325157298
 F         -6.5026124765       -0.8600506239       -2.4764205899
 C         -3.2129620555       -3.4915485540        0.9875618877
 C         -6.2740451057       -0.6761092684       -1.1600638306
 C         -3.1404800502       -4.8754189761        1.0211321215
 I         -1.8948149887       -0.6838136075        0.5501367546
 H         -4.1467117413       -3.0048305991        1.2004825334
 C         -2.0710111467       -2.7810996241        0.6866871048
 H         -4.0263372032       -5.4435511407        1.2571378402
 C         -1.9456214127       -5.5211554055        0.7538154128
 C         -0.8587313029       -3.4052920654        0.4391873433
 C         -4.7393940809       -0.6693689025       -0.9030730427
 C         -0.8055220191       -4.7904035636        0.4655706658
 C          0.3294994220       -2.5166041556        0.1237961956
 H         -1.8985580122       -6.5990185565        0.7747504316
 H          0.1243909437       -5.2972660005        0.2628788814
 F         -8.2451276845        0.6288489919       -1.2213824156
 O          0.0764890947       -1.2354674520        0.6362204522
 C         -7.0106671734        0.6239929625       -0.7264127501
 F         -4.1680820382        0.2616427779       -1.6949845579
 F         -7.1056428008        0.7124751872        0.5936072403
 F         -4.2496094730       -1.8607177848       -1.3278815065
 H          1.3432436753       -1.8125798648       -1.6387949978
 C          0.4841828057       -2.4347521914       -1.4006371787
 H         -0.4092300288       -1.9803033566       -1.8275662689
 F         -6.3909964124        1.7110506098       -1.1748357739
 H          0.6221694447       -3.4231572916       -1.8301602242
  68
       -166.68674767
 I          1.6396229478        1.0949619809       -0.7465077631
 O         -0.2271498499        1.3802036540       -1.5947023082
 F          4.8260120383        1.4175723639       -0.6245711644
 F          3.8314045359        2.5027749371        0.9753626928
 F          2.9892556047        0.2728392635        2.1382718182
 F          3.5758224446       -0.9505885967        0.4596592251
 F          5.8753896544        1.0894633842        2.1571050639
 F          6.1224671760       -0.6179947560        0.8502899623
 F          4.7531670502       -0.4068254083        4.0697388332
 F          6.5056160713       -1.4091753540        3.3373478784
 F          4.5569601842       -2.1099213413        2.7672409448
 C          1.7395354735        3.1250186519       -1.3219990944
 C          2.8932225856        3.8656148220       -1.4643317130
 H          3.8661610834        3.4496483106       -1.2733613847
 C          2.7819890321        5.1841062639       -1.8779474691
 H          3.6747539063        5.7785718387       -1.9922242731
 C          1.5389038585        5.7318289383       -2.1448679671
 H          1.4600890682        6.7613477427       -2.4586705433
 C          0.3938942357        4.9616735152       -2.0272744500
 H         -0.5703759644        5.3885204909       -2.2521966473
 C          0.4894973013        3.6383288949       -1.6260773856
 C         -0.6921905072        2.6994279569       -1.4739371890
 C         -1.2991926467        2.9114633800       -0.0807954092
 H         -2.1679808875        2.2682509014        0.0305828685
 H         -1.5948795514        3.9478602158        0.0568683347
 H         -0.5669397935        2.6440062712        0.6794621150
 C         -1.7501499076        2.8988777333       -2.5605077357
 H         -2.4888219479        2.1071180876       -2.4630856774
 H         -1.2941475065        2.8375720870       -3.5452754633
 H         -2.2480238451        3.8561516303       -2.4481986104
 C          3.7629328615        1.3746422050        0.2226421913
 C          3.9062786465        0.1623590191        1.1559912612
 C          5.3154713655       -0.0717627839        1.7785082952
 C          5.2768504503       -1.0191597998        3.0144274719
 F         -4.3092773051        0.8172907854       -1.0877762104
 F         -4.8879676481       -1.1519499043       -1.8069273267
 H          1.8719970543       -2.9263833211       -0.4914024377
 F         -3.2454464832        0.6135850553        1.5438720050
 H          2.1512680439       -3.5128294498       -2.1428551479
 C          1.8440305355       -2.6613022729       -1.5443831623
 C         -4.1860128521       -0.5252640708       -0.8287518834
 H          2.5418778192       -1.8447217843       -1.7070326750
 F         -2.9962184638       -1.5317041434        1.6822882584
 C         -2.9256169021       -3.5428859704       -0.9158220876
 C         -3.9147873013       -0.5431265504        1.7023676509
 C         -2.7616632020       -4.9119504247       -1.0616470169
 I         -1.8166807813       -0.6189284070       -1.0737942359
 H         -3.8762114048       -3.1498708652       -0.6084801886
 C         -1.8536747817       -2.7208372459       -1.1814892912
 H         -3.5915820021       -5.5674831261       -0.8505601790
 C         -1.5472659460       -5.4303247497       -1.4765638157
 C         -0.6310891341       -3.2173976702       -1.6064846622
 C         -4.9008329408       -0.7611646713        0.5232078797
 C         -0.4843169333       -4.5870508624       -1.7558561636
 C          0.4421928967       -2.1953359313       -1.9353808257
 H         -1.4263552210       -6.4967503871       -1.5890502740
 H          0.4557266010       -4.9968166671       -2.0894491950
 F         -5.3996424329       -1.5644014435        3.2720813977
 O          0.1717736159       -1.0250793229       -1.2133851965
 C         -4.5935458737       -0.5223065790        3.1037898926
 F         -5.9688633433        0.0498869147        0.6901873110
 F         -3.6709320619       -0.5640533883        4.0603091830
 F         -5.3729880250       -2.0226668061        0.6066420985
 H          1.1018151838       -1.1453754424       -3.6976769220
 C          0.3599959519       -1.8971913275       -3.4401662301
 H         -0.6282247029       -1.5015503063       -3.6738164972
 F         -5.3041139942        0.5859472168        3.2717852785
 H          0.5333982058       -2.7963815359       -4.0252808302
  68
       -166.68673102
 I          1.8813075775        0.7169240497       -0.4739894573
 O         -0.1034006534        1.2247723831       -0.4606822456
 F          4.3935037689       -0.7863521326       -0.9299770647
 F          5.0278788064        1.2270839784       -1.3968040704
 F          4.2620134356        1.7611560881        1.4503445887
 F          4.2396666462       -0.3883954681        1.6070076599
 F          6.5704624009        0.7116174620        2.4318316909
 F          6.8243271339        1.7663211128        0.5614424545
 F          6.4777258315       -1.7224212278        0.8868669789
 F          8.3078095907       -0.6038018227        0.9898049873
 F          7.1176541015       -0.5378335783       -0.7931535371
 C          2.0049964644        2.8212328223       -0.4039440874
 C          3.1215629179        3.5874886320       -0.6594585404
 H          4.0600762492        3.1488791195       -0.9441214182
 C          3.0161620681        4.9653722385       -0.5502659296
 H          3.8817709731        5.5771249470       -0.7495305054
 C          1.8145276395        5.5497746623       -0.1887511484
 H          1.7420281901        6.6226611639       -0.0987271838
 C          0.6998439862        4.7645598294        0.0519492502
 H         -0.2357254505        5.2241103938        0.3281111061
 C          0.7857723079        3.3857670727       -0.0641027998
 C         -0.3725203492        2.4390685431        0.1878517931
 C         -0.4833295216        2.1964988634        1.6989586608
 H          0.4322332426        1.7245888575        2.0540500704
 H         -1.3202996611        1.5301308624        1.8923734239
 H         -0.6330212135        3.1313531055        2.2319941077
 C         -1.6903460235        2.9672442753       -0.3832068322
 H         -1.5678986966        3.2286947897       -1.4308169910
 H         -2.0366234464        3.8337210842        0.1702220391
 H         -2.4396861963        2.1819242013       -0.3097999394
 C          4.2444788669        0.5168193022       -0.5454738108
 C          4.7660497142        0.6304309668        0.8962011631
 C          6.3070911153        0.6510543956        1.1105522400
 C          7.0595974045       -0.5814777105        0.5312357764
 F         -4.3417108988        0.6448750118       -1.2803933305
 F         -4.9535154665       -1.4290135079       -1.1613539938
 H          1.5254055592       -3.0918056584        0.9336835639
 F         -6.2801239302        1.5981460689        0.4086209666
 H          2.0773994799       -3.8947722620       -0.5486510286
 C          1.7158864751       -2.9623501524       -0.1282640102
 C         -4.2025123485       -0.4881131757       -0.5330174831
 H          2.4837189320       -2.2021686212       -0.2507601474
 F         -6.5726534718        0.4959583073        2.2450320081
 C         -3.0964395986       -3.5442075102       -0.0504593528
 C         -6.2349153277        0.3665446911        0.9448342115
 C         -2.9946867838       -4.9266628261       -0.0281777916
 I         -1.8344043144       -0.7030013303       -0.4347449911
 H         -4.0435927313       -3.0812692436        0.1562001286
 C         -1.9667527552       -2.8065092144       -0.3318757771
 H         -3.8714731561       -5.5146603714        0.1919849126
 C         -1.7829004635       -5.5442195527       -0.2851724778
 C         -0.7362569214       -3.4019529009       -0.5621510599
 C         -4.7838331416       -0.1962671248        0.8607092419
 C         -0.6546025046       -4.7860283887       -0.5479250595
 C          0.4448968658       -2.4910974308       -0.8391062112
 H         -1.7125211659       -6.6209329696       -0.2737132037
 H          0.2894890877       -5.2708885912       -0.7384995535
 F         -8.5217635382       -0.2079792076        0.7379062292
 O          0.1529690154       -1.2112829676       -0.3456109785
 C         -7.3206220146       -0.5116491628        0.2565983919
 F         -4.7193632651       -1.3107126875        1.6208399774
 F         -7.3462382451       -0.3069450549       -1.0529025403
 F         -3.9670755199        0.7061382570        1.4555414368
 H          1.5109656920       -1.7675336516       -2.5599217217
 C          0.6592782287       -2.4123547984       -2.3567440494
 H         -0.2255429583       -1.9815756949       -2.8234646522
 F         -7.1164096164       -1.8087368935        0.4759830795
 H          0.8408491006       -3.3983255067       -2.7754330167
  68
       -166.68668428
 I          1.7206676126        0.8127566727        0.7014002881
 O         -0.2946764186        1.1606051789        0.9827734838
 F          4.2888481052        2.1202545845       -0.4299501893
 F          4.8029786346        1.2561248949        1.4993991611
 F          4.7131163880       -1.1846615213        0.6296858392
 F          3.6885558877       -0.6710558462       -1.1962153545
 F          6.6993406395       -1.1949249422       -0.8749853639
 F          6.7018292824        0.9263608034       -0.4884710578
 F          4.9152107293        1.1065308159       -2.8370943888
 F          5.4942823582       -0.9342537393       -3.1866184674
 F          6.9894334736        0.6026640439       -3.0657830900
 C          1.7092028981        2.8760984355        1.1649088719
 C          2.7822919036        3.6280741015        1.5917955300
 H          3.7612955574        3.2080036385        1.7289057063
 C          2.5798416517        4.9727853517        1.8627253260
 H          3.4116134812        5.5732383268        2.1960191217
 C          1.3262108937        5.5386563839        1.7102511169
 H          1.1790272235        6.5879535569        1.9148217953
 C          0.2528495986        4.7601308489        1.3111987846
 H         -0.7260593062        5.2003902070        1.2098826931
 C          0.4370627616        3.4118242919        1.0484191288
 C         -0.6692106933        2.4649667463        0.6240820207
 C         -1.9898671640        2.7644190246        1.3350001966
 H         -2.6891466484        1.9606437871        1.1197457855
 H         -2.4161284965        3.6998953496        0.9885873866
 H         -1.8347053314        2.8093862444        2.4096471360
 C         -0.8233993604        2.5566602686       -0.8999140753
 H          0.1179026269        2.2831338761       -1.3754657311
 H         -1.0947820920        3.5649104471       -1.2000879553
 H         -1.5929061664        1.8614236220       -1.2228089314
 C          4.0588586621        1.0501618877        0.3798301655
 C          4.6017844972       -0.2186624317       -0.3020767934
 C          5.9779595130       -0.0676157144       -1.0288999485
 C          5.8334928017        0.1877274770       -2.5596143991
 F         -4.8641662611       -1.8004917885        1.6659972078
 F         -4.6021319911        0.3252737628        1.4247432671
 H         -0.3408586234       -1.9493867247        3.1920109177
 F         -4.0080024467        1.1968716824       -0.9892551279
 H          0.8499762872       -3.2638153609        3.2428823720
 C          0.6000543387       -2.3128884060        2.7803723915
 C         -4.2839834670       -0.8762233826        0.8631025581
 H          1.3784574646       -1.5856583107        2.9981882089
 F         -6.1427476166        1.0845797261       -0.6131255636
 C         -2.9825256410       -3.7884283564        0.4813148785
 C         -5.1135591881        0.4464449592       -1.1867998803
 C         -2.7815229661       -5.1599197680        0.4908471294
 I         -1.9202619202       -0.8487016317        0.7998261375
 H         -3.9673213294       -3.4096554359        0.2812596768
 C         -1.9091888452       -2.9601540119        0.7301953301
 H         -3.6153175960       -5.8150896877        0.2938575839
 C         -1.5273478118       -5.6825434565        0.7523162557
 C         -0.6418780171       -3.4636125192        0.9784395902
 C         -4.9064822372       -0.9525937169       -0.5479418459
 C         -0.4584457993       -4.8376274702        0.9968073738
 C          0.4620856882       -2.4611833637        1.2579911505
 H         -1.3788452182       -6.7512712431        0.7641449160
 H          0.5170823363       -5.2490770000        1.2006546041
 F         -4.2261787713        0.1257741833       -3.3699223911
 O          0.1026307803       -1.2268892634        0.7008152116
 C         -5.3602545109        0.3828146534       -2.7253067892
 F         -4.0581832414       -1.6399885175       -1.3624620024
 F         -6.2440735322       -0.5517700334       -3.0512785984
 F         -6.0699858603       -1.6302963640       -0.5768122211
 H          2.5066655940       -2.0688730602        0.7961430555
 C          1.7921894097       -2.8681690182        0.6243213283
 H          1.6713279942       -3.0006874558       -0.4472577569
 F         -5.8189657421        1.5505477485       -3.1638241639
 H          2.1775445042       -3.7815527099        1.0649864716
  68
       -166.68667032
 I          1.7317026839        0.8500715921        0.7539847309
 O         -0.2849099044        1.1570161560        1.0900368554
 F          4.2368096839        2.1176211975       -0.5473125622
 F          4.8177057391        1.4238929350        1.4308149048
 F          4.7438861028       -1.0824133162        0.7695144488
 F          3.6665078833       -0.7370198860       -1.0649823005
 F          6.6942999876       -1.1893958285       -0.7786327795
 F          6.6691775037        0.9573042756       -0.5761212626
 F          4.8245226602        0.9120979825       -2.8809792423
 F          5.4179849739       -1.1457803882       -3.0698356476
 F          6.8975979189        0.4098201846       -3.1240605096
 C          1.6707774057        2.9372767573        1.0879365901
 C          2.7362738041        3.7474689265        1.4157545628
 H          3.7335547637        3.3665753732        1.5344726401
 C          2.5022889914        5.1006244395        1.6080282753
 H          3.3277819499        5.7460362168        1.8639499294
 C          1.2256505604        5.6180373866        1.4757741360
 H          1.0534261248        6.6736104610        1.6193988216
 C          0.1622940960        4.7839769449        1.1738091773
 H         -0.8336413309        5.1874699211        1.0862562184
 C          0.3785276295        3.4274242455        0.9900052790
 C         -0.7135666002        2.4250846787        0.6682958342
 C         -2.0172174514        2.7276606615        1.4089101823
 H         -2.6956602381        1.8887156725        1.2729719957
 H         -2.4889014969        3.6230012017        1.0183766034
 H         -1.8247306640        2.8488989794        2.4715534354
 C         -0.9270323240        2.4183300344       -0.8515328613
 H          0.0018245552        2.1356172658       -1.3456260276
 H         -1.2338124132        3.3996526270       -1.2022983774
 H         -1.6918587914        1.6884967973       -1.1015870472
 C          4.0488671038        1.1140935765        0.3530984388
 C          4.5948791464       -0.1992736317       -0.2357764453
 C          5.9494785213       -0.0907941608       -1.0091984854
 C          5.7609956439        0.0294771083       -2.5516124317
 F         -4.7887990485       -1.9859602590        1.5057222301
 F         -4.5978421088        0.1608641435        1.4579123158
 H         -0.5320651118       -2.1244793244        3.2420195751
 F         -4.2021899760        1.3286667493       -0.8372197250
 H          0.6981802999       -3.3986953306        3.3399551732
 C          0.4615007787       -2.4276550064        2.9135370635
 C         -4.2257288951       -0.9749628912        0.8011410858
 H          1.1813988755       -1.6915458769        3.2624431645
 F         -6.2993052155        0.9035014657       -0.4676661139
 C         -2.8305897175       -3.7907398324        0.1840147876
 C         -5.2065087033        0.4689993361       -1.1103052677
 C         -2.6002966018       -5.1546172317        0.0907206335
 I         -1.8617814900       -0.8771127775        0.8368919908
 H         -3.8003000419       -3.4073185264       -0.0738543727
 C         -1.8033700512       -2.9750405172        0.6065561690
 H         -3.3971842780       -5.8014586810       -0.2406785343
 C         -1.3633142482       -5.6802183057        0.4196119539
 C         -0.5506067545       -3.4791230246        0.9199079015
 C         -4.8148656219       -0.9535833431       -0.6276651255
 C         -0.3385088423       -4.8460070343        0.8332796952
 C          0.4960919853       -2.4805852175        1.3788039130
 H         -1.1926087152       -6.7434549301        0.3502694462
 H          0.6242257823       -5.2608160053        1.0853236329
 F         -4.3207852473        0.4918507946       -3.3169250192
 O          0.1683428733       -1.2210070354        0.8579591671
 C         -5.4680145360        0.5405598198       -2.6460654414
 F         -3.8714744586       -1.4212987161       -1.4932699069
 F         -6.2389193462       -0.4525497654       -3.0706139120
 F         -5.8732333072       -1.7746318397       -0.7648751020
 H          2.5738598567       -2.0328772836        1.1920058410
 C          1.8979188598       -2.8222568486        0.8757689284
 H          1.9041546238       -2.8704114641       -0.2097024561
 F         -6.0686116166        1.6852151469       -2.9549525574
 H          2.2465227095       -3.7642471423        1.2860378152
  68
       -166.68664317
 I          1.7610506809        0.5666221242        0.9270200385
 O         -0.1662121247        1.2748900374        0.9984461876
 F          5.0072103113        0.6802846283        1.6088749964
 F          4.1643028531       -1.1925434404        0.9363346185
 F          3.8279193999       -0.4351074165       -1.4885350228
 F          4.0404915176        1.6656534759       -1.0641278801
 F          6.6023930918       -0.6459893631       -0.3986505771
 F          6.5949344997        1.5135798423       -0.5701572876
 F          6.0213738780       -0.9609520035       -2.9877062015
 F          7.5937928821        0.4900976450       -2.7943883772
 F          5.5964938014        1.1317229641       -3.2565307423
 C          2.1002704779        2.6455893337        1.0234216029
 C          3.2875555665        3.2671010999        1.3443400592
 H          4.1778364605        2.7106983008        1.5728555375
 C          3.3190326393        4.6525960969        1.3759646742
 H          4.2414773188        5.1529274104        1.6250133501
 C          2.1798387802        5.3861324218        1.0924519156
 H          2.2139102020        6.4645006597        1.1134394456
 C          0.9910856433        4.7435681813        0.7902257514
 H          0.1040802811        5.3187002163        0.5780621312
 C          0.9414298737        3.3586342821        0.7645710497
 C         -0.3005581618        2.5532840200        0.4347639296
 C         -1.5705285532        3.1703015359        1.0224697630
 H         -1.8254936617        4.0951465687        0.5158478087
 H         -1.4384923024        3.3589363211        2.0845463719
 H         -2.3884524610        2.4646377030        0.8969378897
 C         -0.3921304059        2.4330625978       -1.0929003628
 H          0.4987304237        1.9298724618       -1.4681871579
 H         -0.4647872688        3.4142881826       -1.5533335262
 H         -1.2667037373        1.8450231053       -1.3560761448
 C          4.0911765430        0.1572243126        0.7562537713
 C          4.4918585672        0.4400228479       -0.7034200215
 C          6.0147415122        0.3864137868       -1.0248132201
 C          6.3085606476        0.2594102803       -2.5486781105
 F         -5.4429118357       -0.8615691159        1.0460286310
 F         -4.6135012431        1.0788291963        1.5394194775
 H          1.1301291744       -3.0991819011        2.4047968771
 F         -3.9978845549       -1.8249552243       -1.1019912425
 H          1.4912836062       -4.0238983425        0.9340720219
 C          1.2548416697       -3.0405677738        1.3269346189
 C         -4.4314673463       -0.0048794668        0.7339693151
 H          2.0814478945       -2.3690847891        1.1095679826
 F         -3.6763739057       -0.4326313695       -2.7098994311
 C         -3.5708838989       -3.1026729723        1.7574399154
 C         -4.5272028645       -0.7413371960       -1.7145025847
 C         -3.5927069874       -4.4767183104        1.9426278669
 I         -2.0796609756       -0.4691086553        0.9410988556
 H         -4.4469852715       -2.5223204769        1.9764888521
 C         -2.4069723838       -2.5216690697        1.3049168204
 H         -4.4969991572       -4.9461045104        2.2966583945
 C         -2.4674859841       -5.2378495274        1.6784009042
 C         -1.2520374597       -3.2561022201        1.0868708671
 C         -4.6415525915        0.4528157033       -0.7204146689
 C         -1.2951259799       -4.6303271786        1.2609031958
 C         -0.0131204780       -2.4806627290        0.6810270877
 H         -2.4956915632       -6.3081391171        1.8133177167
 H         -0.4144250300       -5.2249626781        1.0781731294
 F         -6.3387782943       -0.2360605550       -3.1767089046
 O         -0.1579109757       -1.1598588105        1.1375704247
 C         -5.8843068729       -1.1666779855       -2.3478766987
 F         -5.8164456760        1.0906127815       -0.9242345408
 F         -5.7214239549       -2.2879348097       -3.0459342348
 F         -3.6803048217        1.3520305319       -1.0294291375
 H          0.9766195872       -1.9112552314       -1.1434037536
 C          0.1011372579       -2.4860444347       -0.8491186414
 H         -0.7857925154       -2.0232792872       -1.2809286634
 F         -6.8058398103       -1.3979923421       -1.4223796691
 H          0.1905869058       -3.5009635209       -1.2262311827
  68
       -166.68650469
 I          2.0527240466        0.4418525856       -0.8543193875
 O          0.1813836252        1.2644262059       -0.9346558311
 F          4.3448113043       -1.3268463947       -1.5472190557
 F          5.4256836677        0.5252268219       -1.2495409863
 F          3.6512661185       -1.3396998263        1.1429237595
 F          5.7663926597       -1.4791347083        0.7470910752
 F          4.9186750167        0.1190938084        2.8882865223
 F          3.8952301002        1.4154058608        1.4962417841
 F          6.6380612518        1.9026788549        2.5640825710
 F          6.0468380111        2.3780372035        0.5602845448
 F          7.2507733517        0.6382929849        0.9450871658
 C          2.5092013020        2.4975777470       -0.9511323266
 C          3.7076473953        3.0602771940       -1.3299499643
 H          4.5449306147        2.4627654095       -1.6362362900
 C          3.8180908522        4.4425443997       -1.3245453623
 H          4.7521605049        4.8956662982       -1.6157703579
 C          2.7433162560        5.2298101052       -0.9504082860
 H          2.8398129626        6.3045301947       -0.9378632180
 C          1.5336739671        4.6464639573       -0.6111946458
 H          0.6922042668        5.2649869217       -0.3427264706
 C          1.4034601105        3.2670420340       -0.6246351839
 C          0.1206258424        2.5219043893       -0.3100547305
 C          0.0140501723        2.3363977908        1.2091080948
 H          0.8705064851        1.7632068801        1.5629574196
 H         -0.8980214141        1.7899968950        1.4395742901
 H         -0.0024342882        3.2977402941        1.7149116870
 C         -1.1132099550        3.2346282872       -0.8649254107
 H         -1.9770624573        2.5880681789       -0.7324166958
 H         -0.9860232707        3.4300174454       -1.9262905092
 H         -1.2918930637        4.1684089438       -0.3421871342
 C          4.3741044401       -0.2021706211       -0.7749359290
 C          4.7103122794       -0.6424861641        0.6597322770
 C          4.9366920363        0.5574196723        1.6172917484
 C          6.2514297609        1.3731912834        1.4073884362
 F         -4.1262256671        1.5216259892       -0.5203060164
 F         -5.1217017268       -0.2550801699       -1.2417484421
 H          1.1872253040       -1.8801874490        1.3204489393
 F         -6.5541241937        0.9101030207        0.7778112459
 H         -0.5756553373       -1.8777868542        1.4981499470
 C          0.2732126186       -2.4138950965        1.0741640862
 C         -4.1223684149        0.1617209214       -0.4226576177
 H          0.3106403972       -3.4118430273        1.5019088606
 F         -5.9705292840        0.3785144063        2.7857551682
 C         -3.5286384832       -2.9434696217       -1.2606965933
 C         -5.9250796916       -0.0289892072        1.5025327047
 C         -3.6434053728       -4.3215687730       -1.3600195047
 I         -1.8298901271       -0.3647420159       -0.7537872206
 H         -4.3906562522       -2.3255471776       -1.4320989981
 C         -2.2969969640       -2.4111546265       -0.9484574092
 H         -4.6016247179       -4.7525642024       -1.6029445887
 C         -2.5420211330       -5.1336232255       -1.1515368464
 C         -1.1739553990       -3.2020318761       -0.7674191102
 C         -4.4410558697       -0.1837688075        1.0446678700
 C         -1.3071634369       -4.5782272293       -0.8599678022
 C          0.1226584835       -2.4809394668       -0.4518918515
 H         -2.6410864702       -6.2056810308       -1.2247824656
 H         -0.4501150611       -5.2148093270       -0.7089514151
 F         -6.4899854024       -2.0076356381        0.2654728249
 O          0.0406832099       -1.1794361641       -0.9741862081
 C         -6.7253984434       -1.3622107358        1.4052637326
 F         -4.0422255937       -1.4568974209        1.3007253919
 F         -6.4005199989       -2.1754050906        2.4051381896
 F         -3.6574861159        0.5939156089        1.8176973242
 H          2.2028846719       -2.5013853903       -0.9461539812
 C          1.3392378285       -3.1451518170       -1.0958147883
 H          1.1801911738       -3.2648179633       -2.1639891512
 F         -8.0292699351       -1.1276511790        1.4763659313
 H          1.5402341029       -4.1116972211       -0.6457819126
  68
       -166.68627026
 I          1.7804594727        0.7453808951        0.7543283537
 O         -0.1489911188        1.4186057639        0.9157227813
 F          5.0732587985        0.9293309234        1.2753614723
 F          4.2282079307       -0.9629692070        0.6575592276
 F          3.6843798927       -0.1898965679       -1.7390891606
 F          3.9652303981        1.9037305001       -1.3191471052
 F          6.6172642318        1.5657511148       -0.8808239149
 F          5.9637273764        0.8062344438       -2.7972258649
 F          7.7498958171       -0.8422143554       -1.8542110813
 F          5.8526593153       -1.8026458513       -1.5584144891
 F          6.8873989933       -0.9127837496        0.1080304847
 C          2.0856426987        2.8292189429        0.8580606900
 C          3.2682907321        3.4715482468        1.1530097134
 H          4.1740157788        2.9304986479        1.3566668303
 C          3.2727413387        4.8574236020        1.1922226441
 H          4.1906440586        5.3749000253        1.4223592625
 C          2.1127106712        5.5695835575        0.9407817357
 H          2.1260915159        6.6482859687        0.9673800691
 C          0.9290791574        4.9055644695        0.6647528929
 H          0.0260760515        5.4646400085        0.4787884818
 C          0.9060682320        3.5203516962        0.6328981325
 C         -0.3257275470        2.6864574360        0.3368983273
 C         -1.5991235079        3.2787842762        0.9398982519
 H         -1.4623959444        3.4603917546        2.0024403963
 H         -2.4062060951        2.5606962071        0.8142139588
 H         -1.8724635803        4.2038668153        0.4432355153
 C         -0.4500183079        2.5436973783       -1.1863253216
 H          0.4413604024        2.0535365308       -1.5774041343
 H         -0.5537421340        3.5172993244       -1.6571372072
 H         -1.3193069655        1.9347630412       -1.4193665656
 C          4.1168881412        0.3875175665        0.4794535245
 C          4.4234314076        0.6682945283       -1.0018034267
 C          5.9054267750        0.5855374958       -1.4676630830
 C          6.6053138528       -0.7741963132       -1.1801595040
 F         -5.3849433403       -0.7049513147        1.1892757294
 F         -4.4607385173        1.2376440484        1.4330146581
 H          2.1662074599       -2.1831619968        0.8308302245
 F         -3.7336231844       -1.5582840450       -1.5074970285
 H          1.2325940184       -3.0571546280        2.0478559875
 C          1.3551728291       -2.8912042653        0.9809369942
 C         -4.3876874583        0.0875025609        0.7022043005
 H          1.6139811318       -3.8258372634        0.4945894725
 F         -4.8416647405       -0.4001043132       -2.9556423060
 C         -3.4702537979       -3.0864740052        1.3965732547
 C         -4.8424077214       -0.7970889902       -1.6710049366
 C         -3.4691146212       -4.4722897839        1.4461925119
 I         -2.0245580959       -0.3641227184        0.8335712055
 H         -4.3565935029       -2.5467863813        1.6706513842
 C         -2.3162055454       -2.4444882605        1.0061750105
 H         -4.3671911808       -4.9875525988        1.7472067792
 C         -2.3299823457       -5.1843319748        1.1139971549
 C         -1.1481257237       -3.1342862494        0.7213177862
 C         -4.7352194099        0.4485642346       -0.7517855660
 C         -1.1669740249       -4.5191725934        0.7623683707
 C          0.0746666033       -2.3007052286        0.3897496550
 H         -2.3396430873       -6.2629778654        1.1442236405
 H         -0.2752313762       -5.0777807565        0.5269259031
 F         -7.1549814601       -1.0535284835       -1.0405092317
 O         -0.0943525093       -1.0300372653        0.9665185723
 C         -6.0851673471       -1.7161229968       -1.4513481842
 F         -5.8570410303        1.1882544382       -0.8831480683
 F         -6.3972281565       -2.3248763246       -2.5914880194
 F         -3.7309907366        1.2173260193       -1.2433724836
 H         -0.7118347303       -1.6747453417       -1.5172993508
 C          0.1836665945       -2.1633843217       -1.1343042087
 H          0.2833290678       -3.1384000124       -1.6029394633
 F         -5.8130974003       -2.6633322249       -0.5581123003
 H          1.0520279709       -1.5549102961       -1.3776771709
  68
       -166.68613820
 I          1.6287967185        0.8241771381       -0.2198195819
 O         -0.3152591492        1.3984538753       -0.4287497786
 F          4.3293852845       -0.4598433514       -1.2357135386
 F          4.6361787524        1.5868452944       -0.6042984285
 F          3.3681711294       -0.8484937969        1.5562345556
 F          5.4677111714       -0.8469462826        1.0449155379
 F          3.7122872897        2.0656571895        1.9383014157
 F          5.8325811326        1.6340457419        1.8628865627
 F          3.3219486223        0.3806559051        3.9551547210
 F          5.0703931379        1.5537539052        4.3789889170
 F          5.2798438966       -0.4941135887        3.7678685754
 C          1.7314854963        1.8044038651       -2.0782310680
 C          2.7512173994        1.7084021029       -2.9980228011
 H          3.6292904075        1.1124757210       -2.8208278014
 C          2.6245100700        2.4076148473       -4.1891339881
 H          3.4096271772        2.3432346376       -4.9261882636
 C          1.5004453084        3.1780625108       -4.4309986820
 H          1.4104722703        3.7209948501       -5.3594041241
 C          0.4841197541        3.2540777723       -3.4922613373
 H         -0.3895132756        3.8542717814       -3.6908374232
 C          0.5891838134        2.5545978921       -2.3008547669
 C         -0.4513886339        2.5698427825       -1.1941046262
 C         -0.1821508958        3.7912055062       -0.3021497466
 H         -0.2553502733        4.7117221092       -0.8751643189
 H          0.8169863790        3.7137286758        0.1265469991
 H         -0.9058269420        3.8093986061        0.5083814126
 C         -1.8759708083        2.5885231579       -1.7500704529
 H         -2.1070957427        3.5535802030       -2.1904656667
 H         -2.5709552437        2.3950605824       -0.9382067347
 H         -1.9881313250        1.8074013993       -2.4976538572
 C          3.9518508855        0.4542763841       -0.3018209841
 C          4.3725424187       -0.0638672823        1.0838324341
 C          4.6284623774        1.0878650939        2.0949836996
 C          4.5740021246        0.6148633172        3.5806922212
 F         -4.7119237217       -1.3031557198       -0.6877937141
 F         -3.7001028829       -2.6572139653        0.6821722776
 H          2.3380717123       -2.0142916112       -1.0824311619
 F         -4.7396879549       -1.4572870629        3.0980061010
 H          0.8441498719       -2.5877151093       -0.3347360349
 C          1.4390832611       -2.6022721733       -1.2467603465
 C         -3.6320928299       -1.4170842811        0.1334276254
 H          1.7207216793       -3.6270868289       -1.4745045670
 F         -6.0844822240       -0.8037024885        1.5353478161
 C         -2.8656727532       -3.4245421155       -2.1767107892
 C         -4.9656239827       -0.4768025105        2.2060374066
 C         -2.7796763274       -4.5568299998       -2.9717984955
 I         -1.6002046393       -0.8634714603       -0.8936250508
 H         -3.7995206661       -3.1799050377       -1.7042344795
 C         -1.7408348553       -2.6418267312       -2.0249127208
 H         -3.6511247571       -5.1794568721       -3.1000730382
 C         -1.5885490751       -4.8857424075       -3.5955446373
 C         -0.5455483182       -2.9389815855       -2.6597807553
 C         -3.7429760003       -0.3644383048        1.2460627047
 C         -0.4725504614       -4.0800116979       -3.4432223781
 C          0.6208332535       -2.0000398355       -2.4011562107
 H         -1.5277267440       -5.7718266947       -4.2086324577
 H          0.4507848907       -4.3406203019       -3.9356937693
 F         -5.7719742224        1.7629144537        2.1754928896
 O          0.1215359734       -0.7397199248       -2.0439021230
 C         -5.2433257226        0.8456891158        2.9805598773
 F         -2.6239849714       -0.4154583593        1.9989336082
 F         -6.1028071619        0.6320255735        3.9710930877
 F         -3.7438803259        0.8559615796        0.6606640675
 H          0.8885931014       -1.4843831381       -4.4838545257
 C          1.4971612944       -1.8046251850       -3.6416477122
 H          2.0192470115       -2.7212527524       -3.8958307004
 F         -4.1325659879        1.3509961042        3.5061768543
 H          2.2324445029       -1.0328749646       -3.4313980288
  68
       -166.68550408
 I          1.8453858625        1.0211792289       -0.1580121530
 O         -0.1490922419        1.3797371747        0.1666561397
 F          4.2342517696       -0.0550713918       -1.4727300475
 F          4.7258237866        2.0503102829       -1.3011477249
 F          5.2214727165        1.7814747858        1.3545917883
 F          4.3749228455       -0.2013472308        1.3753407448
 F          7.3781660287        0.5826436919        1.1426871591
 F          6.8750665383        0.4125829406       -0.9467860056
 F          6.4716333757       -1.8353974784        1.7021777594
 F          7.6453698826       -1.9451054513       -0.0924407361
 F          5.5056342648       -2.0711765702       -0.2036826424
 C          1.8412226245        3.1193072371        0.0512628235
 C          2.9373252780        3.9181412360        0.2922423605
 H          3.9262435164        3.5091031981        0.3909597164
 C          2.7416858630        5.2853825208        0.4153150409
 H          3.5895848235        5.9241783209        0.6054585995
 C          1.4721386991        5.8243194286        0.2976138706
 H          1.3283693281        6.8899070519        0.3888120955
 C          0.3797821117        5.0024958940        0.0738622054
 H         -0.6080732230        5.4270563614       -0.0070613662
 C          0.5566196984        3.6326303043       -0.0400367485
 C         -0.5654647610        2.6409764279       -0.2862716552
 C         -1.8430671249        2.9891481443        0.4787839866
 H         -2.5537681683        2.1755732836        0.3480237875
 H         -2.2870864905        3.9050153800        0.1030955641
 H         -1.6298465417        3.0934776875        1.5390116300
 C         -0.8364856392        2.5801442216       -1.7964771518
 H         -1.1034339753        3.5607311885       -2.1808413711
 H         -1.6510552297        1.8838677522       -1.9834993106
 H          0.0566235669        2.2259211591       -2.3101824447
 C          4.1799156665        1.0150882986       -0.6195079408
 C          5.0574742314        0.6782934974        0.6007902803
 C          6.4683795213        0.0759239005        0.2880688220
 C          6.5149457762       -1.4755122206        0.4234094648
 F         -4.2000969957        0.5247580275       -1.1857091436
 F         -4.6759705607       -1.5907342164       -1.1699540752
 H          2.6900325145       -1.8362881797        0.0515804267
 F         -6.2660508851        1.4561256288        0.2947042310
 H          1.8271213322       -2.8486529616        1.2120992042
 C          1.9848904162       -2.6583638250        0.1541784364
 C         -4.0855569369       -0.6133854699       -0.4350293448
 H          2.4088789563       -3.5385757352       -0.3170394691
 F         -6.8798694107        0.2278158616        1.9642109705
 C         -2.8002086260       -3.5822356752        0.1403295790
 C         -6.3196560927        0.1877646623        0.7375240078
 C         -2.6001357524       -4.9544143514        0.1370013270
 I         -1.7248436636       -0.6545343804       -0.1195174015
 H         -3.7830759376       -3.1882368899        0.3238852364
 C         -1.7167866906       -2.7626282017       -0.0880434391
 H         -3.4385787115       -5.6087640411        0.3155448672
 C         -1.3391894519       -5.4779505347       -0.0908253692
 C         -0.4396628916       -3.2628990392       -0.2899698395
 C         -4.8773984855       -0.3919647025        0.8645078759
 C         -0.2588949220       -4.6369434470       -0.3011945779
 C          0.6701269805       -2.2524731978       -0.5129894960
 H         -1.1924206801       -6.5470075951       -0.0972525531
 H          0.7229939090       -5.0496543856       -0.4691604713
 F         -8.5339853780       -0.2840782715        0.0487034850
 O          0.2813512749       -1.0322454233        0.0609760494
 C         -7.2705268643       -0.6204280975       -0.1921973254
 F         -4.9505311003       -1.5491995312        1.5557527598
 F         -7.0235813246       -0.3711590706       -1.4710437756
 F         -4.1674567290        0.4632439171        1.6368178834
 H          1.6726485474       -1.3638928578       -2.1974192946
 C          0.8629852428       -2.0695802522       -2.0252228589
 H         -0.0528137425       -1.6714227876       -2.4609757490
 F         -7.1574008868       -1.9307601338        0.0103828971
 H          1.1019610920       -3.0165567546       -2.5012118238
  68
       -166.68523476
 I          1.3267045869        0.9130131840        0.2950139508
 O         -0.5951232031        0.9825750826        1.0034545774
 F          3.7281458361        2.0230234328       -1.5856360783
 F          4.0453310956        2.4028425487        0.5336339973
 F          4.3525076525       -0.2003000153        1.0566587836
 F          3.7505360559       -0.7640009024       -0.9374656816
 F          6.4321191086        1.4296510509       -0.3657888042
 F          5.8678433428        0.2234008480       -2.0714854165
 F          6.0873328867       -2.0655211598       -0.2971354520
 F          7.0055019005       -0.7166315901        1.1056054478
 F          7.8607781260       -0.9850248981       -0.8461477259
 C          1.0196042363        2.9925954611        0.5009837979
 C          1.7001634134        3.9991233624       -0.1472537557
 H          2.4874986500        3.7969210245       -0.8507040295
 C          1.3369132911        5.3114799423        0.1167985856
 H          1.8589596843        6.1133045220       -0.3813432283
 C          0.3140696212        5.5916900096        1.0059278549
 H          0.0440903941        6.6163178481        1.2108675194
 C         -0.3816545137        4.5638320901        1.6222040717
 H         -1.1920348999        4.7882500513        2.2972563717
 C         -0.0378677420        3.2484447185        1.3590033795
 C         -0.7392467100        2.0296779943        1.9317871628
 C         -0.0606868594        1.6507693894        3.2569986563
 H         -0.1631728062        2.4531841489        3.9829677349
 H          0.9982837209        1.4584008503        3.0874428169
 H         -0.5173118408        0.7453204969        3.6484259091
 C         -2.2332677495        2.2670275308        2.1496915397
 H         -2.7091063522        1.3109820997        2.3480981457
 H         -2.6771364141        2.7068544700        1.2620642339
 H         -2.3972225599        2.9247786012        2.9977404203
 C          3.5438854201        1.4946461836       -0.3465050276
 C          4.3738417576        0.2073119517       -0.2310107347
 C          5.8497281698        0.2746169245       -0.7277167767
 C          6.7158791889       -0.8987303580       -0.1779603464
 F         -3.8962450879       -2.6045398084       -1.6693624137
 F         -5.0664371641       -1.7518594187       -0.0560726243
 H          2.3995485674       -3.6970052585        0.6191204112
 F         -4.9910137009        1.9483232624       -1.9751825600
 H          2.4689481195       -1.9788115598        1.0222184542
 C          1.8424232929       -2.8657423159        1.0382421975
 C         -4.0145066728       -1.4985076020       -0.8852559569
 H          1.5782908264       -3.0835399250        2.0698221826
 F         -3.2467625315        1.4666217810       -0.7947637874
 C         -2.8766429732       -4.0028165600        0.5937300687
 C         -4.4888784948        1.0418360788       -1.1166616606
 C         -2.6314596559       -5.3487297295        0.8203371421
 I         -1.8896675347       -1.0872451824        0.0565429999
 H         -3.8865454324       -3.6327767654        0.6110055279
 C         -1.7995886673       -3.1758255173        0.3605830271
 H         -3.4617992381       -6.0135051741        0.9996795534
 C         -1.3352218233       -5.8349701398        0.8229213567
 C         -0.4926646694       -3.6297285155        0.4135120911
 C         -4.3831317560       -0.3368839903       -1.8200341760
 C         -0.2632575592       -4.9785031578        0.6305986764
 C          0.5838701969       -2.5793764161        0.2190999178
 H         -1.1551100551       -6.8854313104        0.9924439585
 H          0.7458712261       -5.3572924091        0.6572292787
 F         -4.7429181352        0.4356670711        1.1702330841
 O          0.0704862702       -1.3502758083        0.6717896099
 C         -5.3510697639        1.0810997774        0.1754120123
 F         -3.4041971170       -0.2340845701       -2.7469591952
 F         -5.5164908012        2.3410582018        0.5695297190
 F         -5.5341743189       -0.5528850044       -2.4939415210
 H         -0.0078591634       -2.2640413693       -1.8340041708
 C          0.9005790245       -2.5003036527       -1.2809043157
 H          1.2961097836       -3.4474638958       -1.6371099566
 F         -6.5498858956        0.5501694358       -0.0052712887
 H          1.6298019280       -1.7149899883       -1.4555503558
  68
       -166.68497437
 I          2.0559917963        0.2819180168        0.9303718828
 O          0.2665598789        0.3512611319        1.9471539354
 F          5.3201070803        0.5501053222        0.7956466303
 F          4.3461278897       -0.7771262534       -0.5958448452
 F          3.3736135819        2.5331061464       -0.6578675340
 F          5.4397290129        2.1619773865       -1.1493458762
 F          4.6771735011        0.2228022507       -2.9839861725
 F          3.8653996851        2.2000503944       -3.2887938664
 F          2.2558093723       -0.6623204002       -2.0530332314
 F          2.0517062550        0.4155278770       -3.8923388919
 F          1.4675281074        1.3410149601       -2.0471995254
 C          2.3792205221        1.9547285093        2.1703410117
 C          3.5870239289        2.5666144352        2.4285249623
 H          4.5049710579        2.2185096397        1.9912139651
 C          3.6060718460        3.6579682772        3.2829919625
 H          4.5442090535        4.1462079599        3.4952767876
 C          2.4337060794        4.1168411544        3.8581824454
 H          2.4555250914        4.9690313921        4.5199761995
 C          1.2294685248        3.4876487930        3.5904035256
 H          0.3197769164        3.8530864038        4.0397941273
 C          1.1954525073        2.3902475330        2.7446071611
 C         -0.0714229580        1.6548784526        2.3426884040
 C         -1.0701841602        1.5287093402        3.4955494525
 H         -0.5956958795        1.0577573148        4.3530715924
 H         -1.9010525761        0.9084211318        3.1715705691
 H         -1.4572888040        2.5013287809        3.7809277269
 C         -0.6885746285        2.4332822867        1.1689209641
 H         -0.8152649902        3.4797531788        1.4338707293
 H         -1.6563235688        2.0118219561        0.9083415343
 H         -0.0340724775        2.3600326264        0.3012753030
 C          4.2196259385        0.4421367741        0.0082905198
 C          4.2398291648        1.5560877535       -1.0536178428
 C          3.8099995457        1.1178717901       -2.4830272877
 C          2.3686766883        0.5377335884       -2.6085350129
 F         -4.4662637202       -1.5037477690        0.7025829718
 F         -3.9441138164        0.4347374803        1.5119128435
 H          2.6069290954       -2.8151748293        0.1015231526
 F         -5.8788204092       -1.1899793399       -1.6610840629
 H          2.2432161603       -2.6710140483        1.8228183425
 C          1.9789894848       -3.1907095941        0.9059208145
 C         -3.7309897781       -0.3906942741        0.4527602047
 H          2.1520874554       -4.2558795246        1.0266856672
 F         -3.8112068249       -1.7665468708       -1.9377329483
 C         -2.3782614650       -2.1034240305        2.8227599585
 C         -4.6527396335       -0.7117184191       -1.9237365971
 C         -2.2057179028       -3.0014301290        3.8658622520
 I         -1.4618505910       -0.8830665527        0.0983499137
 H         -3.1969319898       -1.4052904493        2.8466700566
 C         -1.4758134404       -2.1381115264        1.7847191016
 H         -2.8982383324       -2.9905531808        4.6929933218
 C         -1.1536119081       -3.9007406621        3.8480408371
 C         -0.4017279728       -3.0122298413        1.7515974802
 C         -4.2402867638        0.3032952879       -0.8212241144
 C         -0.2503824046       -3.9084513300        2.7966669955
 C          0.5178090798       -2.9157662282        0.5461802191
 H         -1.0292607298       -4.5978971854        4.6625201873
 H          0.5716251496       -4.6065428350        2.7937022310
 F         -5.2694786775        1.0902042563       -3.3727692815
 O          0.4457676167       -1.6040996530        0.0414160791
 C         -4.6537435004       -0.0856084716       -3.3528021541
 F         -5.2784316743        1.1313866355       -0.5977688769
 F         -3.4114275964        0.0854186702       -3.7902196695
 F         -3.2342248979        1.0845777069       -1.2965901504
 H          0.0416090323       -4.9196596110       -0.1470128844
 C          0.0193178751       -3.9000696846       -0.5225258316
 H          0.6539689046       -3.8214537714       -1.4010641562
 F         -5.2796291392       -0.8891189078       -4.2056719970
 H         -1.0016522003       -3.6458408839       -0.8072583401
  68
       -166.68479559
 I          1.5039762972        0.6780113503       -0.4214330391
 O         -0.2375376731        0.9887275240        0.6153574682
 F          3.6426233844       -0.4540498849       -2.1587579638
 F          4.0719482841        1.6602174928       -2.3057383743
 F          4.4303505485        1.4447061435        0.6647735767
 F          4.4442032823       -0.6728710987        0.2744899968
 F          6.4857756452        1.9433141534       -0.8577479101
 F          6.4211542222        0.0228937855       -1.8583355690
 F          6.8091693328        0.4599396038        1.6054093179
 F          8.3856884180        0.4042021226        0.1474013281
 F          7.0782568279       -1.2851668836        0.3755611948
 C          1.7337321730        2.6864385949        0.1782067201
 C          2.6013532540        3.6103962630       -0.3613202999
 H          3.2637442506        3.3634261467       -1.1706043181
 C          2.6020628213        4.8951628696        0.1600100278
 H          3.2744046660        5.6308780448       -0.2523034503
 C          1.7487871604        5.2310318582        1.1967281897
 H          1.7597125239        6.2315639478        1.6009262497
 C          0.8704399542        4.2930448072        1.7138318626
 H          0.2014587798        4.5644318901        2.5146809802
 C          0.8495608674        3.0082862358        1.1956964000
 C         -0.0623830891        1.8939257107        1.6748986825
 C          0.6252900308        1.1858343392        2.8521041710
 H          1.5897958074        0.7939251447        2.5297663121
 H          0.0030133989        0.3586450181        3.1848236000
 H          0.7818495708        1.8752566301        3.6771715752
 C         -1.4485485146        2.3918862868        2.0792150581
 H         -1.3925156908        3.0388882400        2.9485107042
 H         -2.0687787927        1.5323253869        2.3218464372
 H         -1.9120756553        2.9251137745        1.2544374082
 C          3.6511964227        0.7047652751       -1.4396826171
 C          4.6741610634        0.5269909740       -0.3024507735
 C          6.1773156401        0.6430448108       -0.6925608582
 C          7.1294012031        0.0424080141        0.3835653914
 F         -5.1093845328       -1.7752328701        1.5776942161
 F         -4.0021291128       -0.2935293567        2.6972993802
 H          1.8785217544       -2.1327339534        1.0865676150
 F         -4.7611163072       -1.3196362028       -1.0762751430
 H          0.3447121156       -2.4923543270        1.8973286626
 C          1.0035704739       -2.7785101735        1.0782366049
 C         -4.2148009590       -0.7619047364        1.4341303107
 H          1.3146216267       -3.8104466772        1.2145492096
 F         -4.0626833534        0.6514300067       -1.5872429955
 C         -3.3239967365       -3.7439496729        0.0971677792
 C         -5.0022961488       -0.0048924218       -0.8844975025
 C         -3.2307071831       -5.0925722753       -0.2116322988
 I         -2.0068747453       -0.9206571514        0.5327289163
 H         -4.2816232376       -3.3264138975        0.3399114471
 C         -2.1773830762       -2.9796059867        0.0699760630
 H         -4.1238736614       -5.6969441964       -0.1979491899
 C         -2.0085581858       -5.6572505118       -0.5309435085
 C         -0.9443589313       -3.5219131746       -0.2618190233
 C         -4.8805640620        0.3669366552        0.6255429938
 C         -0.8671524237       -4.8746366879       -0.5560458880
 C          0.2597129870       -2.5999183654       -0.2532304445
 H         -1.9423187776       -6.7086324809       -0.7645315225
 H          0.0846216707       -5.3151627487       -0.8065878738
 F         -6.6984729556        1.6034282102       -1.3589868723
 O         -0.1929899286       -1.2782140113       -0.3597444884
 C         -6.3921663702        0.3205344169       -1.5052982916
 F         -6.0943374091        0.7244941740        1.1046732291
 F         -6.3820102380        0.0510295175       -2.8078546779
 F         -4.1055612405        1.4679090485        0.7129008957
 H          1.6892951518       -3.8123094677       -1.3500939597
 C          1.1916632518       -2.8524730914       -1.4401606638
 H          1.9438985191       -2.0675789859       -1.4628846329
 F         -7.3502926778       -0.4121443069       -0.9498890034
 H          0.6302562350       -2.8192409220       -2.3698258166
  68
       -166.68429499
 I          1.9727775910        0.2958468005        0.9413798085
 O          0.1997172391        0.3263123515        1.9873380979
 F          5.2334264852        0.6277956764        0.7361922795
 F          4.2472806864       -0.7126125140       -0.6346411414
 F          3.2118086863        2.5788604057       -0.6568858607
 F          5.2713989103        2.2499365928       -1.2024492425
 F          4.5013879025        0.3043691460       -3.0260053137
 F          3.6471675472        2.2679250818       -3.3014731908
 F          2.1200831673       -0.6313118301       -2.0484203632
 F          1.8534564155        0.4552938092       -3.8745924441
 F          1.2933846036        1.3566162666       -2.0101153952
 C          2.2919980265        1.9596274742        2.1938895782
 C          3.4948718705        2.5861263927        2.4398026804
 H          4.4101399442        2.2570020550        1.9825667494
 C          3.5119114781        3.6668393616        3.3077550256
 H          4.4460366135        4.1665464951        3.5108438473
 C          2.3426192242        4.1006432958        3.9081782270
 H          2.3629139289        4.9445961359        4.5805035690
 C          1.1434285445        3.4569314004        3.6523736009
 H          0.2360309782        3.8029927357        4.1213130237
 C          1.1116400760        2.3699198647        2.7932468773
 C         -0.1503224186        1.6213952111        2.4005325223
 C         -1.1333064928        1.4699205256        3.5637826251
 H         -0.6423847619        0.9971658569        4.4109873552
 H         -1.9590352379        0.8410385567        3.2429284624
 H         -1.5305300886        2.4342194998        3.8630773681
 C         -0.7920657936        2.4045807576        1.2433250796
 H         -0.9222906685        3.4477859126        1.5192381792
 H         -1.7608024457        1.9788199384        0.9949800923
 H         -0.1515769870        2.3439863717        0.3643792837
 C          4.1145333256        0.5020348472       -0.0222066684
 C          4.0861635085        1.6204185684       -1.0794069524
 C          3.6297308810        1.1809338325       -2.5003651844
 C          2.1965896991        0.5745290202       -2.5972264550
 F         -4.5750795997       -1.4836355909        0.6934807425
 F         -4.0152863123        0.4493396679        1.4878829477
 H          2.5514867252       -2.8113579506        0.1390745566
 F         -5.7147153793       -0.9223413177       -2.2624432318
 H          2.1737399003       -2.6584458817        1.8566006582
 C          1.9199627363       -3.1859306674        0.9411495080
 C         -3.7967381206       -0.4003591573        0.4480633722
 H          2.0983037760       -4.2492707622        1.0699419531
 F         -3.8685667009       -1.9145497419       -1.7509882076
 C         -2.4662088298       -2.1334168950        2.8153872116
 C         -4.4101667228       -0.7103257568       -2.0346085788
 C         -2.3015486537       -3.0342605849        3.8572911202
 I         -1.5211429914       -0.8923327591        0.1138307504
 H         -3.2893831178       -1.4400209734        2.8285822916
 C         -1.5494485747       -2.1587694852        1.7898350628
 H         -3.0044533910       -3.0311850264        4.6756750321
 C         -1.2429291237       -3.9262351644        3.8497856599
 C         -0.4701102770       -3.0266015719        1.7659434153
 C         -4.2395223224        0.2911312461       -0.8499173934
 C         -0.3264214021       -3.9254031475        2.8097779008
 C          0.4601763157       -2.9210203430        0.5694073503
 H         -1.1239873203       -4.6248171641        4.6638463816
 H          0.4997248183       -4.6185845236        2.8150930714
 F         -4.1515599167        1.0070559903       -3.6811902453
 O          0.3856958609       -1.6084046862        0.0671891801
 C         -3.7385817634       -0.2085043427       -3.3495645523
 F         -5.3759533321        1.0015148582       -0.7304732680
 F         -2.4147861572       -0.1865344333       -3.2106247015
 F         -3.2712178448        1.1944499736       -1.1610787989
 H          0.0053765292       -4.9254647023       -0.1365882458
 C         -0.0240125281       -3.9041465125       -0.5067613227
 H          0.6141306988       -3.8149945916       -1.3817476744
 F         -4.0278250146       -1.0272387742       -4.3539582411
 H         -1.0460361488       -3.6572918849       -0.7944812010
  68
       -166.68415546
 I          1.6039501582        0.2868752447        0.1764261300
 O         -0.1849860252        0.7997994379       -0.6157564264
 F          4.4296924241        0.9593418747        1.9821754549
 F          3.5976112127       -1.0371067722        2.0048739776
 F          5.8835691330       -1.0228704848        0.5479256331
 F          4.1552744963       -1.2757810546       -0.7157790422
 F          4.1278780832        1.4735658258       -1.2245488351
 F          5.8338726535        0.3344353340       -1.9012580684
 F          6.9481588191        2.4093246811       -1.0642419042
 F          6.9749188067        1.3242877220        0.7836941567
 F          5.4753406828        2.8268532862        0.4345648283
 C          1.6714643184        2.3892250055        0.3435269774
 C          2.4555696760        3.1387585309        1.1913980527
 H          3.1371625709        2.6862021696        1.8859389267
 C          2.3396889940        4.5203145844        1.1447756285
 H          2.9495885633        5.1205538383        1.8009047877
 C          1.4516698999        5.1213515361        0.2703818193
 H          1.3734479733        6.1971041140        0.2351746895
 C          0.6442642407        4.3488093202       -0.5489054690
 H         -0.0628135730        4.8214645283       -1.2118590319
 C          0.7412199541        2.9681039676       -0.5068279976
 C         -0.1041575256        2.0110274076       -1.3259745493
 C         -1.5343414203        2.5118062924       -1.5198014255
 H         -1.9693592126        2.7707386829       -0.5584731471
 H         -2.1218629055        1.7162160470       -1.9700107102
 H         -1.5586705081        3.3783591550       -2.1728820647
 C          0.5889144567        1.7794986810       -2.6754466940
 H          1.5970944255        1.4027029272       -2.5062040939
 H          0.6468846786        2.7057850692       -3.2408194829
 H          0.0317363547        1.0396232351       -3.2444042917
 C          3.7977783831        0.0416071321        1.1928614943
 C          4.7832369982       -0.3848740415        0.0921830875
 C          5.2274466160        0.8065650402       -0.7977737429
 C          6.1790950062        1.8513924379       -0.1331046444
 F         -4.9587251358       -1.5893981010       -0.1038027176
 F         -4.1148656379       -1.9259740863        1.8666614309
 H          2.1704299905       -2.5557911177        0.7395080484
 F         -4.3256344387        0.6409955345       -1.2198060007
 H          0.6332621282       -2.7579623140        1.5856816013
 C          1.2549173382       -3.1400725340        0.7784261998
 C         -3.9971883181       -1.1520380119        0.7597693090
 H          1.4994000113       -4.1797253809        0.9772424095
 F         -4.4030566461        2.3997069793        0.0213360513
 C         -3.0972465466       -4.0476483764       -0.1192215569
 C         -4.8328920948        1.1262644283       -0.0692149196
 C         -3.0207044889       -5.4223222523       -0.2776931191
 I         -1.7908798981       -1.2009292838       -0.0520192039
 H         -4.0528227710       -3.6002954630        0.0782652923
 C         -1.9402511805       -3.3040461442       -0.2240215120
 H         -3.9201333636       -6.0121624852       -0.1973205383
 C         -1.8050842969       -6.0313680602       -0.5363164877
 C         -0.7153072764       -3.8914105833       -0.4948308606
 C         -4.3065303741        0.3063076162        1.1419347290
 C         -0.6550758689       -5.2695550448       -0.6434105088
 C          0.5087427253       -2.9999587544       -0.5564690545
 H         -1.7514842670       -7.1024258561       -0.6560117590
 H          0.2913724094       -5.7461744397       -0.8429299445
 F         -6.8619076274        2.0870597139        0.6840340102
 O          0.1074004480       -1.6689926711       -0.7370466415
 C         -6.3893896581        1.1829268882       -0.1672937621
 F         -5.1866222957        0.4151056612        2.1604562354
 F         -6.7518894145        1.5482770044       -1.3928788204
 F         -3.1654746425        0.8922068371        1.5783856824
 H          0.8605690115       -3.3638300580       -2.6585887181
 C          1.4263424189       -3.3559339741       -1.7303819652
 H          1.8928594152       -4.3239578937       -1.5821969922
 F         -6.9733651588        0.0243507785        0.1012278161
 H          2.2032595171       -2.5994836500       -1.7970334255
  68
       -166.68375268
 I          2.0011170128        1.2875722425        0.2981089286
 O          0.0117451460        1.7121052120        0.5850673119
 F          4.4855651605        0.3628559317       -1.4359812817
 F          4.7004230208        2.3782061377       -0.6762472781
 F          6.3695994715        0.4864773019        0.5539113623
 F          4.9646625488        1.4900261545        1.8545706572
 F          3.8417599846       -1.4062836703        0.3549318416
 F          3.5793593593       -0.5182676090        2.3017367986
 F          5.0160181279       -2.7528268216        2.5020243526
 F          6.3325900332       -1.0858285936        2.8191857334
 F          6.3756461665       -2.1603087245        0.9514987892
 C          1.5792759605        2.3876657457       -1.4459068248
 C          2.3368744690        2.4190976932       -2.5952437448
 H          3.2638323898        1.8804001030       -2.6854303652
 C          1.8731133014        3.1707433963       -3.6654761192
 H          2.4493094106        3.2036922455       -4.5770005892
 C          0.6816587134        3.8685365930       -3.5667723448
 H          0.3287413859        4.4509633472       -4.4039597950
 C         -0.0666581634        3.8204751471       -2.4010778471
 H         -0.9956699413        4.3633936111       -2.3312373793
 C          0.3776097043        3.0677197673       -1.3263749452
 C         -0.3509793543        2.9388262800        0.0005450058
 C          0.1027360217        4.0920936437        0.9089324569
 H         -0.1344914139        5.0527315531        0.4595119705
 H          1.1786406136        4.0279562566        1.0696921262
 H         -0.3964212944        4.0073138875        1.8703043594
 C         -1.8723493461        2.9426842925       -0.1694506557
 H         -2.1623500029        2.3120544146       -1.0055028357
 H         -2.2399283484        3.9513993064       -0.3309357899
 H         -2.3240172521        2.5415170350        0.7345051373
 C          4.2395917963        1.1438532451       -0.3501082204
 C          5.0538957557        0.6103301344        0.8377541641
 C          4.4909442469       -0.7538513782        1.3391089662
 C          5.5835529894       -1.7042534768        1.9152668571
 F         -3.4670210748       -1.9854359696        1.9908602292
 F         -3.5466103117        0.1698229012        1.8215630396
 H          2.2403116431       -0.4462904141       -2.8385815007
 F         -6.4688664454       -0.1199044084       -0.9067598065
 H          2.2196780994       -1.9798060585       -1.9724258117
 C          1.7125472609       -1.3895137584       -2.7313389764
 C         -3.3913457891       -0.9753958593        1.0915648143
 H          1.7412628740       -1.9136442000       -3.6810784644
 F         -5.1931564687        1.1920589259        0.2255297201
 C         -2.1162233188       -3.4484045637       -0.5507535795
 C         -5.7004380776       -0.0521506823        0.2011039075
 C         -2.0042859289       -4.6111279514       -1.2969527065
 I         -1.3505596015       -0.4835179334        0.0339365926
 H         -2.7649416217       -3.4210721059        0.3073166207
 C         -1.3707893802       -2.3533625130       -0.9305476317
 H         -2.5803643521       -5.4781984419       -1.0146920040
 C         -1.1596255641       -4.6586014313       -2.3930260433
 C         -0.4967061961       -2.3868578996       -2.0044610963
 C         -4.5647110022       -1.1101487808        0.0898803306
 C         -0.4034022198       -3.5532525031       -2.7470088996
 C          0.2712745231       -1.1093585195       -2.2994122801
 H         -1.0819386446       -5.5653441353       -2.9730763426
 H          0.2576361181       -3.6038465216       -3.5975984131
 F         -7.5307797218       -1.2182953513        1.1474376892
 O          0.3383047407       -0.3369731038       -1.1297870556
 C         -6.6370747128       -0.2736034479        1.4259544376
 F         -4.0659370182       -1.0101863168       -1.1740387745
 F         -5.9778884585       -0.6492236220        2.5135196816
 F         -5.1222098408       -2.3350016205        0.1623851932
 H         -0.5589263902       -0.9166511038       -4.2996645552
 C         -0.4984565315       -0.3364127764       -3.3830568268
 H          0.0011622927        0.6085464666       -3.5860643892
 F         -7.2978261453        0.8427231818        1.7114538666
 H         -1.5073239762       -0.1296109938       -3.0261923543
  68
       -166.68366903
 I          2.0186150906        1.2481565338        0.3089449487
 O          0.0304104067        1.6531388509        0.6410652889
 F          4.4892891155        0.3794385746       -1.4774079236
 F          4.6673894826        2.3988294207       -0.7187596399
 F          6.4105442521        0.5424273243        0.4691950378
 F          5.0163619680        1.5200736168        1.8007692872
 F          3.9244717889       -1.4052494835        0.3326474072
 F          3.6790550168       -0.5147998915        2.2805457007
 F          5.1702339351       -2.7147609424        2.4645979913
 F          6.4547615897       -1.0167464418        2.7466476860
 F          6.4852487552       -2.1006945382        0.8842506817
 C          1.5502447842        2.3654343356       -1.4115373298
 C          2.2750741521        2.4070638445       -2.5814460524
 H          3.1974930325        1.8666323463       -2.7034599412
 C          1.7827051576        3.1709187617       -3.6301026170
 H          2.3328242941        3.2124635707       -4.5572581415
 C          0.5958845163        3.8695968113       -3.4903233921
 H          0.2209597349        4.4617985455       -4.3109105479
 C         -0.1205761334        3.8090487315       -2.3052568788
 H         -1.0468927906        4.3516001882       -2.2040353090
 C          0.3522673980        3.0439196611       -1.2518573607
 C         -0.3402315440        2.8946583602        0.0921686191
 C          0.1462819926        4.0269746785        1.0101151000
 H         -0.3240621133        3.9240241007        1.9841649988
 H         -0.1008762742        4.9973936725        0.5878696395
 H          1.2262682333        3.9568822025        1.1372274850
 C         -1.8656781743        2.9149442291       -0.0344218617
 H         -2.1861600224        2.3107399603       -0.8787107740
 H         -2.2284761090        3.9308230133       -0.1572675371
 H         -2.2952800728        2.4927486106        0.8706401245
 C          4.2462218009        1.1523295741       -0.3851028377
 C          5.0997059720        0.6395852411        0.7841796516
 C          4.5774520567       -0.7344789258        1.3017822952
 C          5.7021765485       -1.6571167516        1.8610689035
 F         -3.5472296629       -1.9841690494        1.9785051637
 F         -3.5932862136        0.1724207943        1.8181896743
 H          2.2586709860       -0.5160013071       -2.7488846460
 F         -6.4609636512       -0.0534858988       -0.9715885173
 H          2.2014001893       -2.0563681713       -1.8977805816
 C          1.7147533127       -1.4517735054       -2.6587591918
 C         -3.4414693003       -0.9715350793        1.0852387092
 H          1.7503118802       -1.9676645682       -3.6127877916
 F         -5.1786216358        1.2309189460        0.1841901402
 C         -2.1766077658       -3.4600141070       -0.5397913130
 C         -5.7130992106       -0.0017192400        0.1510475769
 C         -2.0685287129       -4.6236700046       -1.2851544391
 I         -1.3759408940       -0.5076053203        0.0623160315
 H         -2.8395333378       -3.4243013560        0.3070161682
 C         -1.4094103631       -2.3754125914       -0.9058446784
 H         -2.6615474018       -5.4826645986       -1.0134601989
 C         -1.2060275782       -4.6825259184       -2.3666757701
 C         -0.5181863290       -2.4205914229       -1.9650696305
 C         -4.5992027729       -1.0847093260        0.0627999365
 C         -0.4285982168       -3.5876423188       -2.7069977886
 C          0.2714050827       -1.1534060354       -2.2465988913
 H         -1.1311908617       -5.5900105307       -2.9459358533
 H          0.2460847353       -3.6467854630       -3.5462415448
 F         -7.5959445274       -1.1151385717        1.0564790662
 O          0.3322304991       -0.3839824861       -1.0747460361
 C         -6.6780212865       -0.2012055889        1.3577455992
 F         -4.0760761741       -0.9987845976       -1.1923051051
 F         -6.0506342001       -0.6053315075        2.4539253644
 F         -5.1845615129       -2.2968792125        0.1279773150
 H         -0.5310747789       -0.9487726846       -4.2569008397
 C         -0.4731806091       -0.3691267044       -3.3397351950
 H          0.0426016080        0.5682672060       -3.5369455563
 F         -7.3079728745        0.9335452863        1.6399479976
 H         -1.4831738643       -0.1470905757       -2.9954166194
  68
       -166.68355206
 I          2.0307417529        0.8057099840        0.1152094035
 O          0.1374246478        1.5876477980       -0.0719221795
 F          4.9975413917        1.4813709275        0.7600086133
 F          4.4734299897       -0.3930092010        1.7058371383
 F          5.8646590704       -1.2529049978       -0.2927886304
 F          3.8455852523       -1.2703228688       -1.0608194713
 F          6.4934872701        0.9876641784       -1.5141049293
 F          4.4342707301        1.5101671670       -1.9279037867
 F          6.0007067356        0.4637127017       -4.0484063689
 F          4.1349277713       -0.5112120464       -3.6226704500
 F          5.9914142692       -1.4355179570       -3.0457773834
 C          2.0113940155        2.1884429262        1.6940625955
 C          2.8484724042        2.1906533130        2.7862962962
 H          3.6105751854        1.4429816286        2.9226928583
 C          2.6782129794        3.1905661837        3.7327681858
 H          3.3194138038        3.2128590376        4.6000531272
 C          1.6935276146        4.1496963432        3.5683593667
 H          1.5726517114        4.9268430156        4.3074665792
 C          0.8508902341        4.1156545347        2.4679295189
 H          0.0793451594        4.8603363894        2.3534682473
 C          0.9995630689        3.1187052705        1.5183161393
 C          0.1404527846        2.9530183873        0.2756468165
 C         -1.3082928521        3.3848919662        0.5122490890
 H         -1.6688580647        3.0001167791        1.4623134056
 H         -1.9273167844        2.9757596435       -0.2825091180
 H         -1.3908214703        4.4677281015        0.5036734813
 C          0.7684477046        3.7759496209       -0.8605503709
 H          1.7845045060        3.4315124537       -1.0518454304
 H          0.7939746401        4.8306263141       -0.5993649007
 H          0.1816650437        3.6408423470       -1.7651981001
 C          4.2826000846        0.3427196516        0.5790544606
 C          4.8352304408       -0.4485653747       -0.6178940489
 C          5.2846565908        0.4723075549       -1.7860153964
 C          5.3551192811       -0.2754346953       -3.1534298025
 F         -4.9832525688        0.5139035091        1.1006593602
 F         -3.9362689793        1.2922575522       -0.6268801888
 H          1.1565158044       -1.6091065004        3.6964418519
 F         -4.4074438019       -0.1593108750       -2.8788077825
 H          1.6476855993       -3.0774627736        2.8288528351
 C          1.3955600553       -2.0274507041        2.7216625915
 C         -4.0400905252        0.1935853262        0.1784688739
 H          2.2578871072       -1.5023387626        2.3185746640
 F         -6.1888209418        0.3559574319       -1.7526387923
 C         -3.4746034227       -2.0267359604        2.4817026914
 C         -5.2924116738       -0.6198824972       -1.9779576025
 C         -3.5792762955       -3.1680135015        3.2624965126
 I         -1.7817397749       -0.0005451725        0.8074997149
 H         -4.3493690764       -1.4364776819        2.2724937883
 C         -2.2309593320       -1.6725822150        2.0074622977
 H         -4.5456607763       -3.4623393231        3.6403204000
 C         -2.4547036654       -3.9203998682        3.5556399124
 C         -1.0858592897       -2.3862517890        2.3239699935
 C         -4.5499911793       -0.9985177316       -0.6611709048
 C         -1.2070069307       -3.5296242625        3.0962845610
 C          0.2175593238       -1.8416596274        1.7637872517
 H         -2.5459794504       -4.8118530878        4.1570794650
 H         -0.3336697338       -4.1123090263        3.3431542328
 F         -6.4315175269       -1.5380597178       -3.8463828348
 O          0.0656192273       -0.4595297936        1.5694451403
 C         -6.0525502818       -1.8264777488       -2.6057158197
 F         -3.4900145768       -1.7772258581       -0.9979550356
 F         -5.2924388603       -2.9162938320       -2.6565062794
 F         -5.3600178813       -1.7840754386        0.0774412799
 H          0.5403270345       -3.6214749059        0.5645666623
 C          0.4833306777       -2.5451811463        0.4241119505
 H          1.4158136387       -2.1853112681       -0.0048192542
 F         -7.1435074294       -2.1179551368       -1.9051001536
 H         -0.3259677282       -2.3186322024       -0.2692276974
  68
       -166.68352016
 I          1.6997140625        1.1129957654        0.5322674457
 O         -0.2981080429        1.5871470313        0.5193340272
 F          4.8347402710        1.8832118508        1.1233772583
 F          4.2329569316       -0.1919365486        1.2928676730
 F          3.7367205845       -0.1864866410       -1.5004074150
 F          4.6720415605        1.7522749903       -1.5995195008
 F          6.7262527955        0.1673385738        0.2084442914
 F          6.7627013842        0.4705450044       -1.9257348834
 F          5.6080606236       -1.8586875064       -2.4150311793
 F          5.0906181840       -2.1948785190       -0.3563022839
 F          7.1527307307       -2.1503779209       -0.9521991880
 C          1.7915271880        3.2148034421        0.3721609322
 C          2.8987753874        3.9611074268        0.0306123766
 H          3.8432264223        3.5033730592       -0.1987127347
 C          2.7759409456        5.3409015472       -0.0217166869
 H          3.6343930919        5.9365262304       -0.2889419087
 C          1.5653155391        5.9472345894        0.2663193643
 H          1.4785355542        7.0222694969        0.2318167569
 C          0.4592999962        5.1800383770        0.5903292695
 H         -0.4839254462        5.6561990941        0.8056434313
 C          0.5617777864        3.7978590992        0.6349789337
 C         -0.5949737814        2.8786056895        0.9781370088
 C         -0.7659371109        2.8469351100        2.5027592140
 H          0.1362747355        2.4408739257        2.9580297601
 H         -1.6048474597        2.2002936102        2.7488684870
 H         -0.9472634959        3.8438378412        2.8947701960
 C         -1.8932209247        3.3061190244        0.2895378652
 H         -1.7356190679        3.4049757236       -0.7811076169
 H         -2.2599229969        4.2443838830        0.6921227123
 H         -2.6400787570        2.5345404669        0.4588120987
 C          4.0722598428        0.9324169759        0.5322609605
 C          4.6288384185        0.6213474363       -0.8711619627
 C          6.0375499595       -0.0595391124       -0.9214235880
 C          5.9636880584       -1.5972612564       -1.1604010415
 F         -5.0936633718       -0.8775775439        1.8930465608
 F         -4.2779166864        1.1081948895        1.6623833622
 H          1.5612681041       -2.7998622150        1.5950988631
 F         -6.8151906952       -0.9517813136       -1.5446588518
 H          1.9447603318       -3.4238386557       -0.0204669631
 C          1.6152742505       -2.5543223037        0.5380398302
 C         -4.3457547855       -0.1199167306        1.0515888579
 H          2.3463589965       -1.7596270840        0.4076558010
 F         -5.7226463178       -2.2112715412       -0.1785390444
 C         -3.1395919427       -3.2424674360        1.1756273269
 C         -5.5991773299       -1.1607558201       -1.0118135326
 C         -3.0188666010       -4.6215545663        1.0952571787
 I         -1.9745915044       -0.3642009464        0.7790480500
 H         -4.0522806888       -2.8078257247        1.5384482278
 C         -2.0651414402       -2.4674784936        0.7975504301
 H         -3.8524154632       -5.2403701908        1.3872073023
 C         -1.8427556789       -5.1965669781        0.6454148905
 C         -0.8648042816       -3.0218349167        0.3821761301
 C         -5.1165822213        0.1218298666       -0.2653238038
 C         -0.7636883868       -4.4014707434        0.2966852548
 C          0.2558643739       -2.0597024861        0.0389606909
 H         -1.7594824414       -6.2702191052        0.5763110352
 H          0.1560986547       -4.8541148251       -0.0378696343
 F         -3.3790941620       -1.6565081055       -1.7450463574
 O          0.0035158661       -0.8407857884        0.6861324829
 C         -4.6471971130       -1.5938159676       -2.1644113291
 F         -6.1873935799        0.9211183873       -0.0845422888
 F         -4.9753172346       -2.8045884730       -2.6002252844
 F         -4.2865974956        0.8065540896       -1.0965911446
 H          1.0817005174       -1.1604915718       -1.7321711851
 C          0.2708516828       -1.8391688889       -1.4787484833
 H         -0.6739917050       -1.3912806173       -1.7837872210
 F         -4.7002376087       -0.7595014521       -3.1902065891
 H          0.4076676043       -2.7796162871       -2.0052450127
  68
       -166.68338894
 I          1.9927363613        0.9546311543       -0.3059296317
 O         -0.0110464468        1.3237480440       -0.6293405494
 F          4.4856252849        2.4341979260        0.5624566364
 F          4.6725607019        0.4316010636        1.3706073686
 F          4.6193761129        1.2791939278       -2.0445740763
 F          6.4058524237        1.2341861410       -0.8283409577
 F          4.0287452686       -1.3504323356       -0.8763363626
 F          6.0809145251       -1.3203282307       -0.1924871350
 F          6.7771948999       -0.5464938982       -2.9167470356
 F          4.7418406873       -1.0435609405       -3.4123564143
 F          6.0251231831       -2.5202524527       -2.5274756507
 C          1.5626485669        2.2711728567        1.2703971805
 C          2.2581086800        2.3853625879        2.4513628587
 H          3.1352477733        1.7947645373        2.6551772722
 C          1.7893856640        3.2896499761        3.3935626192
 H          2.3148883373        3.3991265718        4.3294834349
 C          0.6550462074        4.0411636478        3.1389804950
 H          0.3011231737        4.7447169549        3.8770546022
 C         -0.0432403072        3.8887338856        1.9504803293
 H         -0.9354167253        4.4663686754        1.7680803433
 C          0.4048985511        2.9839433591        1.0035806885
 C         -0.2648286639        2.6797216898       -0.3254192291
 C         -1.7787539065        2.8868516916       -0.2848907741
 H         -2.2125405857        2.3954088606       -1.1504760947
 H         -2.0209282217        3.9446318339       -0.3262876634
 H         -2.2091643913        2.4547076413        0.6136691448
 C          0.3490939233        3.5909142457       -1.4020236730
 H          1.4298267719        3.4623106858       -1.4415559039
 H          0.1266216809        4.6326004093       -1.1856555558
 H         -0.0656050767        3.3259132792       -2.3710174444
 C          4.2667168746        1.1261507355        0.2734848417
 C          5.1537771920        0.7429020590       -0.9227002641
 C          5.2427656035       -0.7966371384       -1.0993539954
 C          5.7099709201       -1.2289199251       -2.5228498569
 F         -4.1244880938       -2.1794772355       -0.1418316219
 F         -4.7671293240       -0.5401233564        1.1392484063
 H          1.6515118212       -1.0119250383        3.4774549202
 F         -5.4089663977       -1.6323539645       -2.4546308649
 H          2.3617196210       -2.5168130052        2.8593229047
 C          1.9275995237       -1.5621157024        2.5810415912
 C         -3.9118403968       -0.8635410648        0.1268136860
 H          2.6724653854       -0.9908053837        2.0325992101
 F         -5.8352770510        0.4519555198       -2.8413893581
 C         -2.8680171746       -2.5283517775        2.5871750710
 C         -5.6001907786       -0.4423876211       -1.8587104588
 C         -2.7280931296       -3.5247649996        3.5419456967
 I         -1.6308474619       -0.4701199282        0.5544701008
 H         -3.8538686522       -2.1951550430        2.3212137354
 C         -1.7297460013       -1.9987521583        2.0198002161
 H         -3.6116856293       -3.9478197993        3.9933854526
 C         -1.4721579872       -3.9714284852        3.9125457968
 C         -0.4613559085       -2.4158732593        2.3940442117
 C         -4.3136672987       -0.0171147811       -1.0899724548
 C         -0.3376687121       -3.4179482457        3.3422863640
 C          0.7052400510       -1.7538583720        1.6826951420
 H         -1.3728253369       -4.7506941271        4.6524654243
 H          0.6396597483       -3.7654155689        3.6371589498
 F         -7.9538726483       -0.6492639408       -1.7678207442
 O          0.2969837907       -0.4765063204        1.2719030550
 C         -6.8852701094       -0.5294481033       -0.9857460991
 F         -4.4661794302        1.2618009637       -0.6854594912
 F         -6.8578735899       -1.5834511472       -0.1792391082
 F         -3.2919591882       -0.0079030025       -1.9770281136
 H          1.8677993906       -2.1620033874       -0.0899352324
 C          1.0521493803       -2.6197438881        0.4620919804
 H          0.1845940750       -2.6833557139       -0.1936217474
 F         -7.0490968020        0.5599504896       -0.2420507866
 H          1.3378189633       -3.6210483338        0.7732505285
  68
       -166.68313904
 I          2.3675700771        0.8722972512        0.9892353522
 O          2.1532805795        1.3651262739        2.9907518685
 F          1.1196022817       -0.3620718197       -1.5654412036
 F          2.1780020366        1.4681581094       -2.0272293937
 F          3.4117471643       -1.6095844088       -0.8495587793
 F          3.4704328723       -0.8673125745       -2.8779853643
 F          5.1592974495       -0.0859746498        0.0112954878
 F          4.6361354692        1.5889453097       -1.2412683000
 F          6.0928154792       -1.4272929160       -2.3177670911
 F          7.1006105928        0.3799332259       -1.7454448635
 F          5.7547207199        0.3958101356       -3.4166750536
 C          0.5528586228        1.9302195331        0.9384644987
 C         -0.2934170932        2.0232043711       -0.1450882976
 H         -0.0962935309        1.5246335703       -1.0777942722
 C         -1.4222767436        2.8229569439       -0.0311677048
 H         -2.0821098882        2.9289112745       -0.8769264922
 C         -1.6907676119        3.4896683733        1.1510319377
 H         -2.5769066072        4.0993240357        1.2336584307
 C         -0.8196806407        3.3930332930        2.2240905201
 H         -1.0248278569        3.9305852604        3.1362332050
 C          0.3251534665        2.6191115344        2.1180143367
 C          1.4008048071        2.5314849634        3.1906493991
 C          2.3038578820        3.7656242970        3.0315848088
 H          3.0909781393        3.7332771781        3.7796727964
 H          1.7317687808        4.6826904255        3.1417012652
 H          2.7642374459        3.7425339962        2.0448936273
 C          0.8093609909        2.4641833616        4.6024204990
 H          0.0280141032        1.7103008091        4.6501630969
 H          0.4019292848        3.4260708240        4.8971347332
 H          1.6012222026        2.1894404472        5.2934079889
 C          2.2195042995        0.3655243780       -1.2347495662
 C          3.4537463463       -0.4766851630       -1.5828716073
 C          4.7870480662        0.2521112654       -1.2397279550
 C          5.9548093018       -0.1105874931       -2.2061387446
 F         -3.7328254268       -2.0679126989       -1.6444476620
 F         -4.3552440444       -1.6811427396        0.3996584291
 H          0.7704649690       -0.4743542599        3.5289694062
 F         -6.2436084077       -0.4319210296       -1.1677802998
 H         -0.9065256313       -0.9463071269        3.1915166624
 C          0.1082005437       -1.3166083197        3.3432281394
 C         -3.5370059660       -1.2396936728       -0.5892299546
 H          0.1211892512       -1.9850204196        4.1996729597
 F         -5.1715419077        0.0150050198       -2.9936222285
 C         -2.3151550712       -3.9457473015        0.5705893426
 C         -5.3052788961        0.3669504085       -1.7038352050
 C         -2.2076843569       -5.1895481907        1.1737447499
 I         -1.3549436463       -1.0092486865        0.1560072814
 H         -3.0943524764       -3.7661806648       -0.1490788921
 C         -1.3967357259       -2.9797046788        0.9150471003
 H         -2.9128094422       -5.9642952204        0.9169299435
 C         -1.2044920862       -5.4331578379        2.0962396432
 C         -0.3632048817       -3.2032548843        1.8089500148
 C         -3.9403415198        0.1892105291       -0.9755174673
 C         -0.2835320454       -4.4482819108        2.4137262246
 C          0.5834141137       -2.0436051024        2.0779338523
 H         -1.1325646957       -6.4010622642        2.5679882847
 H          0.4962502620       -4.6529864483        3.1296276140
 F         -6.3005403196        2.1145089141       -0.4299744446
 O          0.5280769279       -1.1617484722        0.9804665194
 C         -5.8201630987        1.8364286219       -1.6371074503
 F         -3.9287999824        0.9447633594        0.1450949142
 F         -4.8452405522        2.7035045353       -1.8997998500
 F         -2.9728338591        0.6924287307       -1.7759919684
 H          2.3790800489       -2.9526792184        1.3026070558
 C          2.0348650135       -2.5005670839        2.2284817919
 H          2.1333808061       -3.2121456633        3.0417172814
 F         -6.7904239041        2.0332566817       -2.5201384979
 H          2.6541756292       -1.6336063886        2.4429279837
  68
       -166.68283447
 I          1.5404193104        0.8376646572       -0.4115975826
 O         -0.3328683641        1.0505629796       -1.2467514011
 F          4.7076079783        0.8732513996       -0.4800348454
 F          3.9929569922        2.4022414766        0.8921629764
 F          2.7892463645        0.3820636750        2.4232101339
 F          3.6297072453       -1.0855380019        1.0803399464
 F          5.0395465121       -0.8424029116        3.3520460462
 F          5.2242578192        1.3007786726        3.1235984586
 F          6.3314960965       -1.0121333083        0.7237019303
 F          7.4221192692       -0.4143237684        2.4720651519
 F          6.8225465688        1.0631164769        1.0392542858
 C          1.7697468472        2.6652391561       -1.4425456454
 C          2.9671270895        3.2652310176       -1.7686693024
 H          3.9144631302        2.8442789348       -1.4837300649
 C          2.9332619355        4.4456770698       -2.4948125465
 H          3.8602747664        4.9316661489       -2.7552823354
 C          1.7233829663        4.9934403628       -2.8858173163
 H          1.7059073025        5.9157591635       -3.4458579712
 C          0.5326676636        4.3582564040       -2.5745562953
 H         -0.4057476977        4.7828186343       -2.8935542621
 C          0.5500765593        3.1727155800       -1.8564110749
 C         -0.6879518983        2.3943404364       -1.4507945926
 C         -1.2058518809        3.0062865772       -0.1421238253
 H         -1.4163563730        4.0645034747       -0.2707605713
 H         -0.4537244758        2.8830025747        0.6358922242
 H         -2.1095756436        2.4916216259        0.1653017642
 C         -1.7664817056        2.4124132732       -2.5362995958
 H         -1.3425261535        2.1112659444       -3.4911824519
 H         -2.2062440637        3.3997804927       -2.6292756529
 H         -2.5458762857        1.7086215569       -2.2588934523
 C          3.7248853313        1.1560243104        0.4244497030
 C          3.8226163861        0.1545188968        1.5835664593
 C          5.1245577962        0.1471034361        2.4391234549
 C          6.4461390743       -0.0577462132        1.6423002497
 F         -4.8371776316       -1.3432988484       -1.7251247401
 F         -4.8189519968       -2.3033189219        0.2156498432
 H          2.3081874100       -3.4785502150       -1.8993872627
 F         -3.2338595949        1.0182039876        1.7354814985
 H          2.5689957943       -1.9675297364       -1.0226686426
 C          1.8911650286       -2.8052287253       -1.1575829280
 C         -4.2831329629       -1.2663020211       -0.4862419157
 H          1.7982076636       -3.3235293666       -0.2074272059
 F         -3.7015445981       -1.0524281558        2.0716648980
 C         -2.8472967239       -3.9567119252       -1.4093333926
 C         -4.2304852510        0.1156963076        1.6632656394
 C         -2.5810610462       -5.2198194150       -1.9165307528
 I         -1.9253460388       -1.0555856877       -0.6292677459
 H         -3.8498531429       -3.7124202428       -1.1144555869
 C         -1.8056605786       -3.0621140149       -1.2993881435
 H         -3.3856403748       -5.9333690502       -1.9994924315
 C         -1.3005846404       -5.5604359182       -2.3152046339
 C         -0.5171004689       -3.3769110553       -1.7008234056
 C         -4.7398979017        0.0353387343        0.1881831768
 C         -0.2706996618       -4.6402155759       -2.2150699098
 C          0.5267809371       -2.2775735263       -1.6031055625
 H         -1.1017377300       -6.5445414002       -2.7106895315
 H          0.7229083985       -4.9062042558       -2.5386126808
 F         -4.8126853881        0.6381389727        3.8994338798
 O          0.0978375523       -1.3520059902       -0.6426545680
 C         -5.3333897804        0.5326231173        2.6815883937
 F         -4.2103727848        1.0796133510       -0.4883737246
 F         -5.8557478797        1.7119294123        2.3613466074
 F         -6.0780940808        0.2138940056        0.1530028388
 H         -0.3473357943       -1.1508388078       -3.2161070426
 C          0.6177009475       -1.5965533990       -2.9765681499
 H          0.8874970122       -2.3122022509       -3.7488105806
 F         -6.3104476964       -0.3633887929        2.7331327507
 H          1.3618153445       -0.8048134886       -2.9357090949
  68
       -166.68260450
 I          1.8742542738        0.4536649338        0.6989621328
 O          0.1419095102        1.5464129066        0.8619523633
 F          3.8089012794       -1.8557382586       -0.4378256217
 F          4.2724733317        0.1226485463       -1.1670014789
 F          4.2046683019       -0.5741317707        2.2475682545
 F          5.8293522357       -1.3587939409        1.0659712505
 F          5.7719684555        1.3687637169        2.3845077170
 F          4.7651775954        1.9363442368        0.5683122260
 F          7.8768129896        0.4619981522        1.1390541336
 F          7.3022078346        2.2651654360        0.1235725995
 F          6.9070182147        0.3574447943       -0.7756743818
 C          1.2066374181        0.4790383839       -1.2907224971
 C          1.5120357300       -0.4374948993       -2.2688594588
 H          2.1926168199       -1.2533779235       -2.0922172925
 C          0.9076350505       -0.2891286614       -3.5101269949
 H          1.1276020013       -0.9983246985       -4.2926834354
 C          0.0251610505        0.7523183189       -3.7391541793
 H         -0.4399620644        0.8583154225       -4.7070781846
 C         -0.2800872223        1.6587388928       -2.7333902351
 H         -0.9782518257        2.4596027872       -2.9174860396
 C          0.3071948187        1.5179988686       -1.4880579791
 C          0.0646217781        2.3928638196       -0.2684539564
 C          1.1593898448        3.4745214921       -0.2249222283
 H          1.0564462844        4.0440038505        0.6949499514
 H          1.0589426687        4.1417576396       -1.0770907156
 H          2.1525934311        3.0287762309       -0.2457314850
 C         -1.3057397676        3.0760964943       -0.2673435214
 H         -2.0730681489        2.4348775183       -0.6891828742
 H         -1.2698901626        4.0019606427       -0.8340306553
 H         -1.5765080960        3.2989245264        0.7604498576
 C          3.8558439371       -0.5523214813       -0.0606289510
 C          4.8746321204       -0.4039209291        1.0801886149
 C          5.5607231554        0.9930604055        1.1114616479
 C          6.9388926755        1.0130212679        0.3782413824
 F         -3.6470385656        1.0065249522       -2.2992093899
 F         -4.4461150394       -0.9242012500       -1.7249029272
 H         -2.3733854967       -2.7872386676        1.3261629508
 F         -4.8031551024       -1.1975436754        0.9329671184
 H         -1.4232358318       -4.2821166270        1.4060400416
 C         -1.3929731852       -3.2058050731        1.5541765464
 C         -3.8533271119        0.1934393176       -1.2272673104
 H         -1.1577248666       -2.9887032335        2.5927847956
 F         -6.6281923380       -0.6557181710       -0.0978584523
 C         -1.9007780599       -1.8597950208       -2.6920048313
 C         -5.6021426933       -0.1574294637        0.6075197485
 C         -1.4885299425       -2.9358691776       -3.4639011771
 I         -1.9124446734       -0.2855904572        0.0006844758
 H         -2.4855269645       -1.0696195065       -3.1308341471
 C         -1.5260000094       -1.8372596223       -1.3678880018
 H         -1.7710733281       -2.9790548280       -4.5040710492
 C         -0.7140697518       -3.9408909896       -2.9096185167
 C         -0.7170392484       -2.8085277791       -0.7997855826
 C         -4.8226302343        0.8787088292       -0.2502488353
 C         -0.3195438422       -3.8792491690       -1.5817830822
 C         -0.3275933533       -2.5683052954        0.6500347011
 H         -0.3999219315       -4.7741622748       -3.5192414022
 H          0.3021442224       -4.6546191820       -1.1633140755
 F         -6.7451965418        1.6183188700        1.7317308794
 O         -0.2934575173       -1.1746139230        0.8461983505
 C         -6.1532960972        0.4479181925        1.9346115517
 F         -4.0987046864        1.6713772759        0.5832178719
 F         -7.0455184304       -0.3733346003        2.4776621804
 F         -5.7133880875        1.6900237174       -0.8519683381
 H          1.7766339748       -2.8213967086        0.2210084849
 C          1.0623135228       -3.1081711633        0.9859372139
 H          1.0456904327       -4.1905161998        1.0712884132
 F         -5.1724618846        0.6216022889        2.8134265913
 H          1.3803173509       -2.6833270485        1.9345766099
  68
       -166.68257811
 I          1.8763913573        0.4512053170        0.7093935181
 O          0.1564626173        1.5537758006        0.9167016727
 F          3.7582208506       -1.8601536003       -0.5015808645
 F          4.2489686337        0.1237766227       -1.1985056435
 F          4.2151837482       -0.6425264617        2.2020892872
 F          5.8107712958       -1.4263330762        0.9809243604
 F          5.8161622417        1.2722471259        2.3569921284
 F          4.7882303239        1.8942767217        0.5706611162
 F          7.8870061080        0.3648227274        1.0592600550
 F          7.3218916215        2.1960888370        0.0895959653
 F          6.8863280156        0.3125954227       -0.8415058782
 C          1.1862359508        0.5256132672       -1.2717185733
 C          1.4748355116       -0.3686128819       -2.2753559821
 H          2.1457953539       -1.1974951426       -2.1246482970
 C          0.8645011266       -0.1805725785       -3.5084133614
 H          1.0720543593       -0.8712066026       -4.3107018328
 C         -0.0076366969        0.8761531516       -3.7043463462
 H         -0.4776209879        1.0130456919       -4.6660029025
 C         -0.2973019766        1.7584064383       -2.6727811878
 H         -0.9885091352        2.5706390335       -2.8310310976
 C          0.2967239032        1.5789236176       -1.4357938399
 C          0.0711093674        2.4254778171       -0.1931451460
 C          1.1704958701        3.5016157238       -0.1359793848
 H          1.0784546734        4.0513450053        0.7969728554
 H          1.0655187088        4.1877639133       -0.9724182349
 H          2.1612271699        3.0514490895       -0.1752993642
 C         -1.2972943734        3.1113383078       -0.1624965859
 H         -2.0722709581        2.4739528321       -0.5761884250
 H         -1.2694667728        4.0418076284       -0.7219690781
 H         -1.5500306156        3.3258832370        0.8716046575
 C          3.8345310598       -0.5649290298       -0.1000228547
 C          4.8711977698       -0.4575689084        1.0290564516
 C          5.5787125492        0.9279533871        1.0796573505
 C          6.9451439441        0.9440975996        0.3246700384
 F         -3.5921340605        1.0386517121       -2.2937727577
 F         -4.3960620479       -0.9016935860       -1.7597186223
 H         -1.4423000826       -4.2668339911        1.4467805160
 F         -4.8192919193       -1.2037099441        0.8859431593
 H         -1.2090736560       -2.9738063837        2.6406917740
 C         -1.4190528296       -3.1905976584        1.5966283050
 C         -3.8217336046        0.2137225301       -1.2358855678
 H         -2.3951821892       -2.7749544982        1.3459714169
 F         -6.6189725402       -0.6647421886       -0.1901314206
 C         -1.8322799645       -1.8394038571       -2.6582488631
 C         -5.6164381909       -0.1661210391        0.5480249143
 C         -1.4007187360       -2.9142639011       -3.4212581195
 I         -1.9087932999       -0.2681068277        0.0355304859
 H         -2.4077605013       -1.0495933758       -3.1098236478
 C         -1.4876669207       -1.8172750975       -1.3259539530
 H         -1.6596055999       -2.9571875910       -4.4675820372
 C         -0.6369637869       -3.9181822691       -2.8503331783
 C         -0.6901420078       -2.7875417891       -0.7402117877
 C         -4.8206405085        0.8833948252       -0.2779283917
 C         -0.2727136611       -3.8567678909       -1.5138851174
 C         -0.3347345689       -2.5485284452        0.7185209880
 H         -0.3072704106       -4.7502760186       -3.4532864936
 H          0.3412257505       -4.6309475215       -1.0820812675
 F         -6.8034776921        1.5906358964        1.6563856519
 O         -0.3093030861       -1.1552976049        0.9177387762
 C         -6.2085722244        0.4227505234        1.8648227579
 F         -4.1243154072        1.6714871891        0.5828966537
 F         -7.1091730244       -0.4100841203        2.3754430085
 F         -5.6998729834        1.6957213884       -0.8950645503
 H          1.7799023964       -2.7927267201        0.3385021206
 C          1.0487737845       -3.0848102186        1.0854370848
 H          1.0337634000       -4.1674895577        1.1670356124
 F         -5.2537116821        0.5953707072        2.7720554357
 H          1.3429425830       -2.6614547113        2.0423429543
  68
       -166.68253153
 I          1.4589234851        0.9283247220       -0.7605975601
 O         -0.5284538846        1.3477819701       -0.6825454622
 F          3.9950229012       -0.2411508765       -1.6454255878
 F          4.5599132543        1.8335520226       -1.3493449676
 F          4.7410220324        1.5263570939        1.2893505280
 F          3.6045783748       -0.3099039479        1.2554501099
 F          6.5984151865        0.0473557530       -0.5399303231
 F          5.4921131366       -1.6881571127        0.1381229905
 F          5.8623498728       -0.6712787442        2.8184573370
 F          7.2244146037        0.7561855127        1.9573327760
 F          7.5780331826       -1.3487813527        1.7180922942
 C          1.5149701070        2.9949108803       -0.3512183753
 C          2.5900339696        3.7198805665        0.1128282386
 H          3.5409821418        3.2605360399        0.3108954672
 C          2.4226948383        5.0799100607        0.3266823715
 H          3.2535745256        5.6621139533        0.6925089755
 C          1.2029107069        5.6833911942        0.0743648676
 H          1.0815803844        6.7429034125        0.2397179715
 C          0.1309920161        4.9354145718       -0.3853337669
 H         -0.8168500524        5.4128564422       -0.5759891106
 C          0.2788033245        3.5739691891       -0.5951823413
 C         -0.8115062329        2.6532240082       -1.1162296984
 C         -2.1964593130        3.0218196572       -0.5879901024
 H         -2.5102748805        3.9903502675       -0.9632870372
 H         -2.1929078590        3.0335158097        0.4980858158
 H         -2.9085859389        2.2717607309       -0.9187795094
 C         -0.7790007919        2.7034642620       -2.6511504204
 H         -0.9811002149        3.7096296588       -3.0087441793
 H         -1.5243507467        2.0196118291       -3.0489662208
 H          0.2030415860        2.3889562853       -3.0036241466
 C          3.8496202048        0.8216106384       -0.7927758741
 C          4.4966450142        0.4250053870        0.5499622616
 C          5.8074749866       -0.4156256460        0.4419803668
 C          6.6310585321       -0.4170301172        1.7641601237
 F         -3.9104369896       -2.3604469937        2.0716110009
 F         -2.6206575342       -0.8259829553        2.8785021611
 H          1.7100190887       -3.5799339639       -0.1873563475
 F         -6.2844056846       -1.4377425791        0.9000925560
 H          2.2415100932       -1.8974865334       -0.3507845011
 C          1.3784024375       -2.5455108224       -0.2183888204
 C         -3.3313104008       -1.1694924947        1.7697494629
 H          0.8971340031       -2.2950033931        0.7253192754
 F         -4.7554098330       -1.0777349161       -0.5845075979
 C         -2.9627279014       -3.7245178876       -0.3783237680
 C         -5.4225623557       -0.5136351189        0.4491685859
 C         -2.9122531865       -5.0162397644       -0.8804353754
 I         -1.6813748252       -0.8966759004        0.0761735472
 H         -3.8534859577       -3.3839585218        0.1151882266
 C         -1.8598556992       -2.9140457675       -0.5389075321
 H         -3.7681118576       -5.6613174108       -0.7593104703
 C         -1.7800284676       -5.4720113096       -1.5327945710
 C         -0.7321371993       -3.3359326152       -1.2264511630
 C         -4.4291093358       -0.1131569749        1.5735217058
 C         -0.6931075235       -4.6330267209       -1.7127926393
 C          0.3930764145       -2.3306651626       -1.3771936638
 H         -1.7462501062       -6.4805842716       -1.9149732343
 H          0.1814544317       -4.9846409547       -2.2363387893
 F         -6.7082133555        1.4695689518        0.8415596946
 O         -0.1656449039       -1.0437078695       -1.3213049797
 C         -6.2253631922        0.6941795562       -0.1189856645
 F         -5.1441372697        0.1511241092        2.6870324116
 F         -5.4471731965        1.4382450203       -0.9017919740
 F         -3.8278647043        1.0503839695        1.2248779860
 H          1.8015793528       -1.5939681233       -2.8001012406
 C          1.1189806674       -2.4368168964       -2.7193164248
[truncated: 35,764 more chars]
