# Supplementary material for: Automated and Efficient Generation of General Molecular Aggregate Structures
Source: Angew Chem Int Ed Engl. 2022 Dec 16;62(4):e202214477. doi: 10.1002/anie.202214477 (PMC10107477; doi:10.1002/anie.202214477)
Supplement: Supplementary file 2 — Supporting Information [file ANIE-62-0-s001.zip › SI/comparison_with_crest/xtb_structures/C/gISS_ensemble.xyz]

67
 -156.10507443455487
C        -1.08065646165642   -1.43325747642711    0.04184850297650
C        -1.46210073093782   -1.71206476881745    1.33675751129118
H        -1.90965659578348   -0.95876786471132    1.96369798586654
C        -1.22909337830086   -2.98816442401958    1.82498366978990
H        -1.52418887629500   -3.23226681484849    2.83298790660795
C        -0.62320092695418   -3.93800449127837    1.02080021603589
H        -0.44121169962537   -4.92988612444449    1.40357859516832
C        -0.24867324555597   -3.62843600908873   -0.27665499478483
H         0.21589981773583   -4.38292106102011   -0.88953907510692
C        -0.47056620870092   -2.35809960291323   -0.79188280391890
C        -0.14964913258491   -1.96946828727115   -2.22779985448358
C         1.03777348220918   -2.72783601940195   -2.80871322477378
H         1.28688469227598   -2.30196410807496   -3.77731094405190
H         0.79712863400474   -3.77574264200943   -2.95551500496790
H         1.90554974633658   -2.64031169177688   -2.15975670301841
C        -1.41336568918693   -2.17555539825325   -3.06879716423205
H        -2.22276947352415   -1.56312711611173   -2.67550845161956
H        -1.71314876159746   -3.21870736907040   -3.05134983349809
H        -1.22126846532773   -1.87375888422991   -4.09393805316888
C        -3.16143596104662    1.02509001220954    0.41545845716760
O         0.14040205983677   -0.55911955904837   -2.27885884829014
H         1.09927004483693   -0.41818881970116   -2.12219195648003
F        -3.92952690118264   -0.06321020971929    0.47018795999700
F        -3.79823862218482    1.94891388447983   -0.29207042558414
F        -3.00350715915065    1.47469680937776    1.64208928701771
I        -1.35706502822287    0.50298382410155   -0.74037910262103
C         3.69420657736328   -0.94536437559688    0.90497008013825
C         0.68222627773044    2.84536067979283    0.46737187825996
N         1.27269622874407    0.19126667182010    0.37817453787052
O         2.75493873151867   -0.28466019264677   -1.49568030009998
O         3.33696493964647    1.55458959461123    0.03431077244675
O         1.83997155600709    1.47029250140672    2.47131359604118
O        -0.47709228801431    0.95671131466150    1.91452374728492
F         4.68620663537845   -1.52723697271794    0.25533999446862
F         4.18582602802884   -0.32788039191039    1.97682866461476
F         2.84682493940439   -1.88792361556618    1.31634756154946
F         1.45474247326578    3.81069717500842    0.93684001926994
F         0.99100022740990    2.62704726661942   -0.81191812855897
F        -0.58308356699223    3.25802732587206    0.50438801337220
S         2.73706781902704    0.26293426765787   -0.18034651692924
S         0.84331570595384    1.24625260545710    1.46673915085403
C         5.38121921494719    4.24161491215485    3.11756416164257
C         6.26491399314046    5.08725722710243    2.46985800936889
H         6.38278549825264    5.05588324251443    1.39874149088603
C         6.99905144836644    5.99765762307441    3.21263454887209
H         7.69231152751580    6.65580448925453    2.71397244203283
C         6.83269408936195    6.06175628821379    4.58468234172304
H         7.41068330283861    6.76193935203166    5.16672413950594
C         5.90153706502001    5.25234200047716    5.21428407419296
H         5.75695450362322    5.34040231601292    6.27818103072534
C         5.14695948763453    4.34259009865778    4.48654006229620
C         4.05919966327289    3.48174021263939    5.10571883680771
C         4.61483558845051    2.09542707604674    5.43516092528231
H         3.83700940336733    1.47357220072571    5.87165509985062
H         5.43080427203979    2.18269263369267    6.14689477531288
H         4.98516241982997    1.61254250072228    4.53372694141484
C         3.42036470081954    4.12055238707649    6.33862269173084
H         3.12162251860558    5.14201636513814    6.12310671761473
H         4.10651258849526    4.11370671668396    7.17875944100039
H         2.53641975042154    3.55377766507513    6.61952066878797
C         5.83547805709426    2.47890054196284    0.56463807821595
O         3.05186106668712    3.39377995958984    4.07938886970669
H         2.45947550716857    2.64255170951361    4.22937054430302
F         7.01831666921872    2.72407945541269    1.12703934366427
F         5.73299556156220    3.21969937103700   -0.52256448348534
F         5.84017952767328    1.19607503947185    0.22028105212337
I         4.23821410480276    2.81145139811809    1.99010543063926
67
 -156.10494888961119
C        -0.61120764396461   -1.93609463256278   -0.22409329172064
C        -1.17937581794634   -2.42631475499514    0.93219367900913
H        -1.91943138543192   -1.86214184315037    1.47506504356222
C        -0.75380417342386   -3.66128902510073    1.39578624502830
H        -1.18954172882810   -4.06928775450832    2.29384401767557
C         0.22067170140522   -4.36250783913011    0.70651524196044
H         0.54936402812010   -5.32396452921412    1.06847597730766
C         0.78019434835428   -3.84071623223931   -0.44827677354763
H         1.53636198162969   -4.40115329075128   -0.97232943654659
C         0.37249042278060   -2.60587749297038   -0.93582926189599
C         0.90142865747744   -2.00403216353284   -2.22935072624780
C         2.34106833926223   -2.40136220394421   -2.53332767441202
H         2.69296384757389   -1.82281770397309   -3.38364801621075
H         2.40907865327882   -3.45292575939891   -2.79229380117030
H         2.98449029303199   -2.19305975747402   -1.68219175063965
C        -0.04448464059223   -2.40363011319934   -3.36581041761207
H        -1.04770859256361   -2.03610396533724   -3.15782949856987
H        -0.07379371744993   -3.48351761330764   -3.47179799432400
H         0.29762843423452   -1.96017463039673   -4.29597282929630
C        -3.28202845462108   -0.06010094650342   -0.25930566866992
O         0.83502937532203   -0.56796042629926   -2.13707570191304
H         1.66539853115988   -0.23148864320880   -1.73519700295302
F        -3.72467031553327   -1.31558691551094   -0.30267576388130
F        -3.96644452051597    0.65252419307119   -1.14610709910728
F        -3.53016420129297    0.42361489677481    0.93895981730826
I        -1.19132862149119   -0.04956955335622   -0.96766665231978
C         3.56485512436855   -0.37644935314674    1.84268776266439
C        -0.10925125972989    2.57048501059357    0.77423420764353
N         1.10835350841489    0.13940835986622    0.80230920897259
O         3.03212352111005    0.19317776387429   -0.69468240605101
O         2.78176323055729    1.99795200473780    0.95370561854004
O         0.77055018641926    1.35020656407747    2.99293865703841
O        -1.11044808542077    0.34680603322338    1.81823609649583
F         3.27255988078760   -1.66343170121792    1.67456429187545
F         4.86966234089455   -0.20869257993377    1.70302153549460
F         3.22166415891556   -0.02214710560468    3.07842126112111
F         0.31379812651607    3.62873656555901    1.45158155241943
F         0.52124711080549    2.52320553734864   -0.39851391553267
F        -1.40721595963579    2.71945068569764    0.52437505619958
S         2.58543706998431    0.61920473991009    0.58974694525942
S         0.16761254656497    0.97251498036152    1.75069768151145
C         3.59688855381205    4.42340606494431    4.75955950800183
C         4.72949345095572    5.20440332702154    4.61007480107673
H         5.30852097791007    5.18242550466992    3.70130079854571
C         5.13160384846885    6.02143850998847    5.65453891293826
H         6.00912656932455    6.63733632920620    5.54048217013952
C         4.41009336223433    6.03807679854533    6.83466507263087
H         4.71298958302529    6.68323539614320    7.64400267181304
C         3.31388754855923    5.20652837159510    6.99478813440485
H         2.78434935908965    5.20339723509187    7.93290169696372
C         2.89974874163317    4.37335895148103    5.96484361048984
C         1.74140213889999    3.39963746695101    6.10248030952793
C         1.53668614984377    2.91058810716850    7.53621247510028
H         0.82567221091464    2.08847979288973    7.53540006406332
H         1.13956427455325    3.70018347417214    8.16484677409839
H         2.47518739251593    2.55464758463672    7.95055462427781
C         0.46363960784477    4.03388802625384    5.55090288310828
H         0.60190358470986    4.31231548758120    4.50838893886537
H         0.21277384857390    4.92343279543316    6.12170452032938
H        -0.36233093536252    3.32990160565556    5.61855566141217
C         3.64107617043118    4.51649147567815    1.60686328400735
O         2.12772437768825    2.26669422132509    5.30248046007071
H         1.35607542937517    1.74188127629053    5.04239906191011
F         4.87765379808857    4.22924219665323    1.23026216138960
F         3.62781109539944    5.76928415531869    2.06351028413628
F         2.84682273719623    4.48231220493591    0.55542486589922
I         2.90678110727840    3.17889129579907    3.14527324504916
67
 -156.10477946350122
C        -0.34652585008859   -2.02098431452739    0.57012713436114
C        -0.22931823333304   -2.31759070341102    1.91147663671455
H        -0.72373100232696   -1.72391413688469    2.66188975552437
C         0.56874274814513   -3.39021700380790    2.27825160267671
H         0.67390493627834   -3.63839499902665    3.32221731337957
C         1.21990477155988   -4.13350273716138    1.30899133850424
H         1.83792747321360   -4.96964688027852    1.59584778470205
C         1.08941416260441   -3.81013147498771   -0.03177648035522
H         1.60845418175711   -4.39407322464400   -0.77292936758785
C         0.30486415886878   -2.73449077545717   -0.42682152451898
C         0.09643450101764   -2.34501608161319   -1.88284177184082
C         1.28304340786977   -2.68479730315334   -2.77747919417330
H         1.11547295442968   -2.24828394218385   -3.75873788255694
H         1.38384102101640   -3.75802914969555   -2.90047997593117
H         2.20384740121360   -2.27759484837474   -2.36901543280482
C        -1.18507131214916   -3.01551968931260   -2.38609351520145
H        -2.03211213819933   -2.71370279089704   -1.77349880072562
H        -1.08257534943418   -4.09552924945914   -2.34694570384673
H        -1.37607982936276   -2.70979397233478   -3.41016411723713
C        -3.06933899098902   -0.44586408752881    1.51909508112855
O        -0.12973524001577   -0.92357350706275   -1.94820822528048
H         0.73764051207443   -0.46338232613049   -1.96291829559328
F        -3.17199942867311   -1.69405500390455    1.96627276647774
F        -4.21441372539474   -0.12130574632924    0.93006539688921
F        -2.89879233307334    0.35639030940729    2.54844583802972
I        -1.53380914117036   -0.39133966147976   -0.06020841206952
C         3.46159810297514   -0.66564310391008    0.65529434224475
C        -0.31048333751505    2.81019401490374    0.98997850226837
N         1.08131834713142    0.57709607363025    0.34254623086488
O         2.40427329601886    0.14718400811543   -1.63307568084960
O         3.19184230178428    1.89533495092096   -0.09615897396120
O         1.72734676640040    1.87534093005811    2.40652604914126
O        -0.32915413255576    0.54312315044511    2.34122848392305
F         3.32463439070378   -1.82779574907235    0.01921641130874
F         4.74723038753188   -0.39710619775682    0.77242006455119
F         2.92382131146725   -0.80372798346406    1.86634696789567
F        -0.19930501480418    3.85495177007665    1.80392467539799
F         0.15189290793536    3.16533614287345   -0.21165140303808
F        -1.60236536587291    2.52301057391937    0.85825440479045
S         2.50745812652327    0.64941249443786   -0.30208896862625
S         0.64692260032505    1.32118400446075    1.65772616845326
C         2.50901023807862    5.14137507143657    2.94062898569535
C         2.60008734285533    4.45038311343142    4.13518201210288
H         2.81342218329676    3.39277261240696    4.14228563352012
C         2.38449835517478    5.13279455125167    5.32088295639773
H         2.46193033328058    4.60955058403823    6.26052827435069
C         2.06409825197567    6.47936215504714    5.29046840122847
H         1.90230671386042    7.01520459864778    6.21249797128585
C         1.92194629185095    7.14134925667002    4.08195374560562
H         1.64177236717866    8.18156694740709    4.07779520748312
C         2.12840327729109    6.47619901393779    2.88061474249772
C         1.96110159580335    7.13152904984547    1.52339323042324
C         0.91734316697058    8.24652821906626    1.52151048131258
H         0.71983379186480    8.55733121077991    0.49864140955324
H         1.27268911737904    9.11118029732866    2.07117636532241
H        -0.01012380194764    7.89338582576720    1.96205380825696
C         3.32006464226961    7.63637548849706    1.03583246207858
H         4.01854384625804    6.80455316824762    0.96939035128028
H         3.71556865413568    8.37222265661042    1.72913713292737
H         3.22543231286884    8.09863883693178    0.05639136902617
C         4.49324554325453    2.90177597852317    1.96518967496840
O         1.49005554426638    6.07491201200487    0.66237599538815
H         1.54462422054379    6.36529549953408   -0.25877100225376
F         4.24375096031746    1.69590699688948    2.43746620935153
F         5.04702506007033    3.61996687816937    2.94410819663542
F         5.39458470569744    2.80003328247465    1.00103685855113
I         2.86263108412360    4.02633041560513    1.15903109384507
67
 -156.10457727499710
C        -0.46359954964536   -1.40442226859173    0.52780755220229
C        -0.34556372675179   -1.35485567289962    1.90013962559204
H        -0.76636031100760   -0.54560079760234    2.47191494275692
C         0.35693616057093   -2.36731415736895    2.53588829968346
H         0.45903887229240   -2.34593099335892    3.60899473207113
C         0.91701458002323   -3.39360802815023    1.79561934803372
H         1.45877952153442   -4.18322478861400    2.29199701354680
C         0.79445618069132   -3.41210333807634    0.41593288678345
H         1.24646908344481   -4.21087228958389   -0.14750223630023
C         0.10595618335646   -2.40539721308258   -0.24844863542447
C        -0.07653319357287   -2.38305481109092   -1.75920371731432
C         1.06498554597734   -3.04708055491102   -2.52081765089892
H         0.92612127812197   -2.86363311804077   -3.58317936081096
H         1.06724252434078   -4.12048298331788   -2.36329226624452
H         2.02361090103602   -2.63436611900211   -2.21964521432054
C        -1.41889464711367   -3.03716040088084   -2.09871073114868
H        -2.22993420974250   -2.50846900317922   -1.60220897933131
H        -1.42085448570001   -4.07529168918935   -1.78155563640607
H        -1.58402050512010   -2.98853938422868   -3.17063585484151
C        -3.01538795125597    0.70108116155982    0.98308019406148
O        -0.16966644613489   -1.01119137187918   -2.18727386369286
H         0.73389049147486   -0.64575118348115   -2.30377476242170
F        -3.11379417054650   -0.22550736575646    1.92675083192476
F        -4.17810948889269    0.76089297276427    0.34175196726289
F        -2.80714188791576    1.87151666441157    1.54926967807837
I        -1.51282962879876    0.10921279001856   -0.51703234523538
C         3.48276819757403   -0.51963407061746    0.25757004287142
C         0.15098972366473    3.33943627761500   -0.32870030221663
N         1.19375417158668    0.82803549767840   -0.27531286655620
O         2.46271027114107   -0.06058052176363   -2.13650561440217
O         3.37645592807385    1.88808203332038   -0.93964539955334
O         2.00429583076473    2.55569700868060    1.35988321570797
O        -0.22929567347017    1.54712213647893    1.57820925254633
F         3.21478357643751   -1.76485385523637   -0.13347657390234
F         4.79321532001684   -0.36304080892363    0.28057931901770
F         2.99305345036000   -0.37071805853785    1.48641327286785
F         0.26460826798499    4.51001694073586    0.28341500451950
F         0.81897239637171    3.40563994360436   -1.48556662224683
F        -1.13311897811818    3.14195398276402   -0.61365438770861
S         2.61468814481980    0.67123237571911   -0.92095692484920
S         0.85499229752411    1.96390815067208    0.75571313723455
C         4.63195583508804    6.07928611708832   -0.03118525143262
C         6.01239133033408    5.97719084044611    0.01816602951140
H         6.51441418544291    5.02734601180951   -0.04471735265297
C         6.77759807259655    7.12696566372111    0.13429657654611
H         7.85174931229571    7.04557883181011    0.17857686677390
C         6.16329857144996    8.36463959679070    0.19224489030214
H         6.75580858696780    9.25917941787814    0.29962703303392
C         4.78646118251436    8.45989434163759    0.08577057123292
H         4.31958050123257    9.43055943133088    0.10332956990322
C         4.00182401152374    7.32147853582311   -0.04789318776505
C         2.49284422943680    7.38645345685348   -0.21753094148541
C         1.81996656532634    7.23348359863026    1.14630501491928
H         0.74221000299526    7.24897060913467    1.02235149118107
H         2.12325117088539    8.04106502947761    1.80451404894535
H         2.10015314853857    6.28089440667840    1.58686787826567
C         2.02675091291413    8.65610755187956   -0.92608404568231
H         2.61253458457128    8.84016821465847   -1.82381698809843
H         2.10490792533210    9.51783962351671   -0.27211397341853
H         0.98142750430803    8.54093163917680   -1.20062999177803
C         4.91268699458274    3.12940172214702    0.88200315894296
O         2.08720325674771    6.25116276777239   -1.00470793691198
H         2.25034623084811    6.43771057709423   -1.94058684013055
F         5.42939807207105    3.86638393169144    1.86488584046677
F         5.89849095033066    2.81001484497564    0.05262962198582
F         4.45353794283272    2.02047266682981    1.41728348404737
I         3.41535567219260    4.27707828158430   -0.11504663174834
67
 -156.10453674528924
C        -0.58649521821137   -1.64476224321327    0.65794482313412
C        -0.11061425740603   -1.31392964163775    1.90883355901341
H        -0.45461468197947   -0.43305082507695    2.42473926138933
C         0.85095272140012   -2.13266476003646    2.48052693065654
H         1.23810100055607   -1.89159347821551    3.45748125760335
C         1.30483479248161   -3.24878566367662    1.79908560192251
H         2.05080753880048   -3.88634759616738    2.24677565614074
C         0.81388128197689   -3.55399506795402    0.53992140871306
H         1.18436048317784   -4.42177626574020    0.02081025230528
C        -0.14083221023822   -2.74477023024756   -0.06197075942551
C        -0.73962576747631   -3.03364595167119   -1.43114934346471
C         0.20960507747396   -3.77529019082490   -2.36523107602185
H        -0.24134873855629   -3.82378702988183   -3.35308555023829
H         0.37902130970322   -4.79087196639139   -2.02328457921769
H         1.16027161802376   -3.25513565965979   -2.44297676309144
C        -2.04420233183407   -3.81236945629354   -1.23857420384343
H        -2.73239456117841   -3.24537303587087   -0.61497950336160
H        -1.84314176004492   -4.77025948988519   -0.76914873855710
H        -2.51290468725510   -3.97683614643514   -2.20401476304171
C        -3.11034251384178    0.25572206340866    1.51486662215831
O        -1.09767835551565   -1.78173839047103   -2.04872959015630
H        -0.30729254801597   -1.40531052258346   -2.49302905948189
F        -3.01270636651743   -0.68659785713476    2.44853625658124
F        -4.38683678192982    0.36477256446872    1.16687039393035
F        -2.72802575622048    1.40264649951441    2.03448145860130
I        -2.03359129057463   -0.42943234500613   -0.28253377674104
C         2.99127530830622   -0.56929930144973   -0.89956076086776
C        -0.79390158552700    2.87980420519955   -1.12716696319739
N         0.49960223880288    0.48214777216236   -1.04711330842114
O         1.33282294350173   -0.75321660719558   -2.95451824997505
O         2.29787318439281    1.46737260180441   -2.50229337620388
O         1.59025443774509    2.52657768682066   -0.08373390053815
O        -0.31797869697248    1.45903873777838    1.04461733799128
F         2.79569468493608   -1.88699054966686   -0.92665095215221
F         4.23345213040072   -0.32306219025822   -1.27189807785742
F         2.81310986381224   -0.16216752035085    0.35610187263383
F        -0.61287954996414    4.14765853274175   -0.78225219634776
F        -0.56818453650932    2.76701106296244   -2.43999607726083
F        -2.06787007568810    2.56665041629058   -0.90614065379262
S         1.71477450119298    0.25278806158185   -2.01708820130377
S         0.38070169664880    1.76767851157983   -0.15453745770627
C         3.18029834660210    5.73615538871602   -3.05948656108095
C         4.46569381071332    5.62374559803663   -3.56260350809954
H         5.00002138320196    4.69002469536367   -3.55232973264091
C         5.08358330617989    6.73575967823999   -4.11289174866401
H         6.08619805902000    6.64638867560773   -4.49915146314231
C         4.41467201032302    7.94485592614545   -4.16364636117301
H         4.89786471505066    8.81470705569659   -4.57916713476057
C         3.11245002677974    8.03550883664232   -3.70271788828102
H         2.59159603945697    8.97612912932965   -3.76894758777399
C         2.46858432160715    6.93009217381592   -3.16161561787175
C         1.02564485152602    6.98078879275410   -2.68597934879390
C         0.99203753840572    7.26463207105408   -1.18434700884391
H        -0.03721924266542    7.27172231121293   -0.84084607373962
H         1.45304086828709    8.22420002825528   -0.97447842736315
H         1.52556271184119    6.48134754675444   -0.65390139212429
C         0.17531556218773    7.98674626562256   -3.45808871053396
H         0.30611150290049    7.86712641488237   -4.53118651674413
H         0.42988123423185    9.00468378060458   -3.18377559261228
H        -0.87004997878255    7.82643532699436   -3.20710565356513
C         4.11489816052780    3.18339224747446   -1.56062205538379
O         0.45471277472009    5.67207303661710   -2.86588588488675
H         0.19933756283073    5.56053328733237   -3.79298609073788
F         4.88725338271358    4.16386562055142   -1.08893780076791
F         4.73759285855985    2.64880404232352   -2.60202138163078
F         4.01594477883328    2.26836078842853   -0.62327927990587
I         2.23314299060534    4.02270699149673   -2.11378008323176
67
 -156.10397242993878
C        -0.82426333935423   -1.15674521337059   -0.03581435766389
C        -1.29048721392099   -1.56480150888456    1.19559748572961
H        -1.74868912111142   -0.87122715430408    1.88002673679182
C        -1.13131705952896   -2.89556896903096    1.54943010160807
H        -1.48791903210268   -3.23368544538639    2.50915267449427
C        -0.52095238247123   -3.77711832187150    0.67435000091238
H        -0.39845213976868   -4.81240361563600    0.95103452949313
C        -0.06206157850285   -3.34079487697301   -0.55786509715173
H         0.41341108897411   -4.03916625998841   -1.22573560251751
C        -0.19925714995582   -2.01098370329775   -0.93414103477865
C         0.24740131993515   -1.47572791519319   -2.28692608146687
C         1.42305049008033   -2.23560206590021   -2.88973575946996
H         1.75588590739526   -1.71048713102713   -3.78129313516643
H         1.12976699508272   -3.23870532241582   -3.18112348537396
H         2.25132894858992   -2.28953922070070   -2.18940970889881
C        -0.95859900352722   -1.49227056922996   -3.23144152025055
H        -1.76786284111130   -0.89332397319301   -2.81898048718153
H        -1.30609764037432   -2.51046125778137   -3.37646955247318
H        -0.67405012787807   -1.06990263567665   -4.19017802503364
C        -2.84219517382594    1.41309274741659    0.43869764352837
O         0.62768486421002   -0.09518820051640   -2.13084256350357
H         1.56267645269675   -0.04512618823700   -1.83351313617137
F        -3.56999593878256    0.31751028848457    0.63105513250401
F        -3.51241518214011    2.21514189676050   -0.38132578477539
F        -2.70228162418553    2.03488041854324    1.59043436327356
I        -0.99008378519024    0.86738187402478   -0.62343341623099
C         3.05364763519653   -1.66185503231563    1.19919976512164
C         1.08052617209606    3.04548285949868    1.44808965925276
N         1.48079293747573    0.47361668701256    0.67780124603817
O         3.14592663541747   -0.14910271252122   -0.96518585986235
O         3.92623817699485    0.88077738157253    1.13413416419807
O         1.86063183985143    1.10732888188964    3.08621851028111
O        -0.40083748153842    0.98618619586246    2.15448001058633
F         2.71169351475858   -2.54707385072612    0.26440618183343
F         4.24963549955541   -1.97788968824303    1.65795681533449
F         2.16010783854905   -1.75480769823377    2.18276321814292
F         1.24111379636201    3.83519548121139    2.50539442747464
F         2.09802224508399    3.25317425918959    0.60971875392534
F        -0.03694483792982    3.40860007970787    0.82412884954271
S         2.97626569534385    0.06274738486605    0.43524912429055
S         0.98841685723233    1.22993461741940    1.96288356186036
C         3.51200423953286    3.29641641489351    4.88712076349375
C         2.93271281818290    2.34952596552254    5.71162329624247
H         2.76293239702092    1.34344021181249    5.36266981729226
C         2.54109220555507    2.72380100235289    6.98613348137768
H         2.09572364672518    1.99429052006443    7.64352324471662
C         2.71988354778803    4.03129579365818    7.40471851600661
H         2.42293506380720    4.32331263457699    8.39964695625992
C         3.25757409950073    4.97633378751430    6.54664703962306
H         3.36581017053417    5.99436171076519    6.88158672402464
C         3.65221246162162    4.62610844525065    5.26169173833514
C         4.23682316111257    5.61614473176774    4.27284927955545
C         3.69302867018411    7.03181973207811    4.45522844808496
H         4.01328826707015    7.65414654637098    3.62353195774694
H         4.06985784560330    7.47611680132067    5.36982022197259
H         2.60770368034751    7.01744625396781    4.48017100894486
C         5.76236340539229    5.58390587633272    4.37629639625961
H         6.12332433275321    4.58212239773876    4.15144887495760
H         6.07530692459472    5.85227687883748    5.38045118454301
H         6.20608792429487    6.28668432632549    3.67559123702616
C         4.80761940531074    0.74305409832443    3.62861356647792
O         3.82327743806255    5.13955129598054    2.97665809587353
H         4.32607879240315    5.60195132259547    2.29172643630341
F         3.94573593099044   -0.25547173171372    3.66168477163884
F         5.27940510231534    0.91248862731873    4.86699334753093
F         5.83097190002100    0.39988486984060    2.86537935063045
I         4.10993902746718    2.64517583259486    2.95046413733654
67
 -156.10370169112613
C         0.14528081647069   -1.73762765567207    1.13231103727373
C         0.52657991129115   -2.14848231035080    2.39854801863204
H         0.34115491771438   -1.51975800342184    3.25794440268219
C         1.15453905134753   -3.37442598732031    2.53844210418569
H         1.45496558347876   -3.71818299975656    3.51477867267292
C         1.39497960550065   -4.15448176981114    1.41737318607356
H         1.88821859118312   -5.10746323043446    1.52607766583768
C         1.00678662574267   -3.72995317622977    0.15588383128792
H         1.19465390759177   -4.35835947924174   -0.69898272476289
C         0.37581383725532   -2.50401079906265   -0.00123310694738
C        -0.16627356643918   -1.95737000875211   -1.30927958635108
C         0.49990743705154   -2.55510985055527   -2.54259305950690
H         0.15867877051313   -2.01866084188974   -3.42416964145418
H         0.22998103489113   -3.59985907143779   -2.65754962169692
H         1.58234315558668   -2.47084172793883   -2.47652366960466
C        -1.68471571659851   -2.16333570185343   -1.30571247079007
H        -2.10265995573771   -1.54086798650629   -0.50538194139333
H        -1.94454584470761   -3.20369980915133   -1.14044993809303
H        -2.10049691910188   -1.82474241908870   -2.24981342114920
C        -2.24036330854132   -0.53672997220786    2.42168396309463
O        -0.01684333212248   -0.53447006943952   -1.32105403388605
H         0.88812246932594   -0.27866276112627   -1.54418686614850
F        -2.44211960192443   -1.82020583309242    2.09507105411019
F        -3.35471296453430    0.11709292795663    2.19419570913355
F        -1.95041283767678   -0.49850246814866    3.70065242173656
I        -0.71573282236532    0.15810251664781    0.99859703751637
C         3.82742707080587   -0.64856032133923    0.75351678637497
C        -0.61896462243716    2.70397667099088   -0.90601771929650
N         1.98325482459256    0.35364554167741    2.44206750639376
O         1.71163422096411    0.75916031654587    0.02576275710122
O         3.47399583071695    1.97225765650277    1.13772531190501
O         0.91755166225199    2.52297066102343    1.98753773904017
O         0.03338097554892    1.10189317963194    3.83701415247476
F         3.73385112754067   -0.95519735701542   -0.54383703091959
F         5.08556995285840   -0.37761189676843    1.04506701128356
F         3.45025161304233   -1.71887013431045    1.44407663760838
F         0.14525879222842    2.56511478425492   -2.02953318524961
F        -1.66055563660837    1.85959794248135   -1.08984320326874
F        -1.65468843540837    1.92807715584662    1.72532360628976
S         2.66728898870089    0.79702103003553    1.11182759047551
S         0.70793844094657    1.26135351924213    2.61449543497516
C         2.08497598875515    4.62599386522369    0.70262331551748
C         2.85832955382879    4.66458162876056    1.84239538419992
H         3.87041855685814    4.29836410064510    1.84884666384214
C         2.29236091171369    5.15219927808800    3.00895534532848
H         2.88322221983569    5.18964860907822    3.91036415666739
C         0.97280898046191    5.56626766655697    3.01314356098140
H         0.51647272639451    5.91223544315772    3.92714757352069
C         0.23421503678191    5.55008140183637    1.84467316446176
H        -0.78840283117359    5.89025491142559    1.85901402048676
C         0.77853668220553    5.09327053631999    0.64915672342245
C        -0.01838010786334    5.18346169903469   -0.64282458958390
C        -1.13153454322554    4.12308900541875   -0.73502059507706
H        -1.78440107294416    4.35048611056281   -1.58258258276825
H        -1.73337603575663    4.12069427207607    0.17479230046241
H        -0.02409105983665    2.34520112797095   -0.05255112589856
C        -0.63092644310242    6.58153599025336   -0.80179953544830
H         0.12990107213608    7.33921057032049   -0.63878106176386
H        -1.44487339288695    6.73871303108223   -0.10370955604457
H        -1.01990253838224    6.69766067083916   -1.81050086166497
C         4.96826160128941    2.97669141633037   -0.71771788185835
O         0.93721715600646    5.01393610224810   -1.69063244325133
H         0.50795109986242    4.80763063952650   -2.53364118792831
F         5.04147909262632    1.66173854971783   -0.83920427074511
F         5.51563073246861    3.36453328449261    0.41075369969438
F         5.66372520858543    3.50653882080555   -1.71776419265341
I         2.92212787971408    3.68378946164168   -1.03330548573382
67
 -156.10333556006088
C        -0.78695956208626   -1.33585312440309    0.58516851060197
C        -0.96214324037431   -1.27014763418653    1.95153895519705
H        -1.24704185852048   -0.35085496200742    2.43625638563105
C        -0.73222526665694   -2.41706295370920    2.69551951049557
H        -0.86561146886370   -2.38997541566139    3.76521740858802
C        -0.33875470472544   -3.58515483664663    2.06523988825584
H        -0.16371538915252   -4.47719010649983    2.64574404499089
C        -0.16424064337812   -3.62124095723636    0.69135571548772
H         0.14524244773486   -4.53778485570963    0.21826662795668
C        -0.38017450384979   -2.48537202068422   -0.07726579841570
C        -0.24520944609249   -2.46082764656930   -1.59263104901481
C         0.78734030745371   -3.44964753324309   -2.12106255665229
H         0.93240860372925   -3.26942578799567   -3.18307555690201
H         0.44598007096624   -4.47206104203243   -1.99730981834525
H         1.73946894044774   -3.31865876545106   -1.61383424989087
C        -1.62476766858522   -2.71335606937104   -2.20764558270737
H        -2.32851008927412   -1.95500087312473   -1.86979553682112
H        -1.99120545979414   -3.69402337670214   -1.92080515729909
H        -1.55445641624925   -2.65817936772964   -3.28971361751697
C        -2.69215283690424    1.27401069163617    0.62163949421095
O         0.14427400080733   -1.13461907431607   -1.99976897993543
H         1.12138138348512   -1.05890139396078   -1.94673892231998
F        -3.45796613653142    0.27908834804598    1.07046513548950
F        -3.41776027550291    2.02177591621640   -0.19783859039507
F        -2.33350657390850    2.01013072824406    1.65200168444893
I        -1.09311717313654    0.37768055257957   -0.60175882661078
C         3.38413832220283   -1.44509399876796    1.11652486398876
C         1.02227655089473    2.96757699386483   -0.19763187770194
N         1.61551737965853    0.30512872437327    0.09121850452677
O         2.86516807772683   -1.08124211818590   -1.45203848872488
O         4.09611266814119    0.68980409835548   -0.26793808715427
O         2.60408843738818    1.93890688866477    1.70322739777250
O         0.21062607054804    1.39900060155003    1.76852865545102
F         2.70998920994455   -2.57808710142150    0.93484754331892
F         4.67383687023370   -1.73386438174286    1.21680165119506
F         2.98140229681928   -0.91866625104279    2.27831729164866
F         1.65484329244722    4.07573468596339    0.13804207741867
F         1.37801662492275    2.60799066148720   -1.42751778352041
F        -0.28700827259001    3.22373579061359   -0.20698903101572
S         3.02541112189062   -0.25391243523057   -0.30125103379390
S         1.40350952848975    1.56527619008018    1.01155418998083
C         6.84899813123274    2.00845241543098    3.12474076554339
C         7.11094291948656    3.35793639526068    3.29297493075030
H         6.41723452905821    4.11710897911932    2.97678725875188
C         8.29215916032906    3.75442593007766    3.90063802833053
H         8.49626530842452    4.80587156176554    4.02392206866578
C         9.19605704179626    2.80610650098712    4.34272237037274
H        10.12140058490727    3.11197875130288    4.80416336061559
C         8.90339504594295    1.45934932295223    4.21424447333827
H         9.60230464227324    0.72760868255345    4.58364252204869
C         7.72043069887116    1.03991705905936    3.61929059872533
C         7.35202281648941   -0.42911149152963    3.49399965306336
C         7.78438792180870   -0.94561638540509    2.12191117388377
H         7.49472784967892   -1.98612594052134    2.01889755883202
H         8.85966125132581   -0.85298092266639    2.01033932494305
H         7.28764099924946   -0.37278713487064    1.34398820095783
C         7.92808321024377   -1.28903233695592    4.61663287681683
H         7.74000863974665   -0.83940902585771    5.58890357704287
H         8.99665497571688   -1.42697520508692    4.49308981457384
H         7.45967725986579   -2.26916064162596    4.58152155599565
C         4.89313374245428    3.20888264567365    1.01388837055645
O         5.91706648514887   -0.53198101866064    3.53530743814346
H         5.62093717448322   -0.46073939742859    4.45416483471509
F         6.10891468289171    3.55760089267166    0.59562346260524
F         4.44503198914545    4.17205252645499    1.81035553804881
F         4.10978380040989    3.15048645639701   -0.03839960870338
I         5.04228477233933    1.37189115991960    2.08685784084026
67
 -156.10327503871804
C        -0.71054978538179   -1.69954650362700    0.73338070562503
C        -0.72359517610398   -1.87186251799652    2.10160400776081
H        -1.21192564303695   -1.16414240190035    2.75126594987807
C        -0.06259319677845   -2.97108912900938    2.62755338711720
H        -0.06311816241625   -3.12860969164343    3.69434690181283
C         0.58815360704189   -3.85670712636056    1.78562924579257
H         1.10030757227250   -4.71226686539705    2.19688993425268
C         0.58954399983657   -3.65605996846318    0.41461862879837
H         1.10216679249858   -4.35500952485587   -0.22452776095511
C        -0.06082397065436   -2.56126670526693   -0.13875191703394
C        -0.14430399424262   -2.30285132833177   -1.63597896020770
C         1.05435817785277   -2.83888894094039   -2.40973888381024
H         0.98505323569322   -2.50017539985841   -3.44030873028617
H         1.06180015900075   -3.92385634652446   -2.41272490264339
H         1.98352783644261   -2.46896412410010   -1.98437844074650
C        -1.45499675416445   -2.90073626063077   -2.15602228805194
H        -2.30108962807185   -2.45281507456241   -1.63807530527343
H        -1.46720552448568   -3.97474283526480   -1.99828924457813
H        -1.55273026384554   -2.69217048917258   -3.21716685880594
C        -3.28082729043820    0.14332410835059    1.35869738647090
O        -0.23089013540412   -0.88141872696239   -1.85681029852440
H         0.67524596281324   -0.50700611029182   -1.88827022260163
F        -3.66809164247284   -1.09585488341404    1.66484195556187
F        -4.28640485540349    0.75631152430349    0.75084616065394
F        -3.02017607447264    0.77768233909512    2.48191150156955
I        -1.66022498927999   -0.02783020891412   -0.12553894734000
C         3.40980239922488   -0.56466883247850    0.81962806009621
C        -0.33083793161751    2.97106708818159    0.47304353239502
N         1.02708744608375    0.60213003561508    0.33583602289484
O         2.39705340490929   -0.02939917301687   -1.56218993120273
O         3.15597910198389    1.86572048563307   -0.18991058471865
O         1.70154354769128    2.26318016034902    2.07083848771135
O        -0.41578606210260    1.03039067581758    2.26667703945389
F         3.10367160597576   -1.82022112742878    0.50333868438434
F         4.72171385440319   -0.40743851220039    0.71011205052283
F         3.07235746627130   -0.37860508620794    2.09965191070307
F         0.03982843337631    4.17973686107649    0.85000806859651
F        -0.08457275106443    2.82027881709686   -0.82726921407064
F        -1.64711646480687    2.86213779901365    0.65677239072893
S         2.45802813458236    0.62062477163107   -0.29475020729695
S         0.57933087515155    1.63064621285588    1.44660689439549
C         5.70104263204843    3.52904281386665    3.30147456670541
C         5.31371661187186    4.70364214859578    3.92502106901535
H         4.31248525260567    5.08798494350635    3.83539911110815
C         6.22844651247348    5.39872571881271    4.70046534326922
H         5.92671442821208    6.31497813493033    5.18197795368789
C         7.51534834615504    4.91553950242270    4.85202219974893
H         8.23329022745301    5.46255394955271    5.44211599529160
C         7.87814983762084    3.71410401730791    4.26735176724044
H         8.87517525819536    3.33339089505769    4.41434297771729
C         6.97222876349941    2.99298761289834    3.50041444905835
C         7.31050458768598    1.64339626098393    2.88834858552849
C         7.77666525883779    1.83092794441079    1.44462221825509
H         7.96005172807374    0.85936803613906    0.99740488469145
H         8.68693938774488    2.42102156146733    1.42034829745152
H         7.00422017745701    2.33396726554865    0.87084971882811
C         8.34122035834350    0.86137880935731    3.69938174320957
H         8.07924184555399    0.84598164334637    4.75485216389101
H         9.33063562456678    1.29165919853294    3.58857806157734
H         8.37835618438174   -0.15896497304816    3.32673993039491
C         3.33854713715221    4.31265221749606    1.46894569009284
O         6.09618660163890    0.87173853228951    2.83074268642525
H         5.91446288529631    0.50641322219911    3.70826544691229
F         4.28750355610292    5.22840592098749    1.26087950436979
F         2.55895016726701    4.76152684363101    2.44109381115753
F         2.62785986542791    4.21735907465161    0.36979414478524
I         4.30711317130797    2.48721024597153    1.99803662912047
67
 -156.10320797947435
C        -0.39763383150291   -1.31033587791436    0.79026787690082
C        -0.20317519783654   -1.19325145804745    2.15037829318965
H        -0.73615921719009   -0.45803738313256    2.73075233803924
C         0.72189998830866   -2.03219895768866    2.75244085273389
H         0.88789659431727   -1.96123459086464    3.81554271371843
C         1.41953520894056   -2.95481341303434    1.99188128611940
H         2.13403201267130   -3.61076982947161    2.46357348329530
C         1.21129180902287   -3.04435160689065    0.62503842275218
H         1.76510753372012   -3.76611002300041    0.04878126708565
C         0.29742790222521   -2.21073470997067   -0.00505928381774
C        -0.01078905779090   -2.27453849196894   -1.49371185808031
C         1.17001614138921   -2.74123986409462   -2.33677531351849
H         0.91108508941895   -2.63730367490998   -3.38737460402678
H         1.39527011501285   -3.78570125798149   -2.14860053581299
H         2.04919686850681   -2.13508130361215   -2.13401420914862
C        -1.23195288822734   -3.17526560655342   -1.69967785022069
H        -2.07944823411926   -2.79367497540627   -1.13344285587360
H        -1.01123644735801   -4.18679094836087   -1.37337402917672
H        -1.50023038285565   -3.18745913610065   -2.75165956640708
C        -3.21708114093376    0.11813726228198    1.46501197738813
O        -0.39273001246957   -0.95825932301453   -1.94004449562830
H         0.41818574847887   -0.44630892377280   -2.14227892339651
F        -3.24670229190855   -1.05785192573160    2.09257288312097
F        -4.40312190234966    0.32351131082720    0.90884100029984
F        -3.00991683687212    1.05659455718072    2.36348452949238
I        -1.77434895967448   -0.05496462682666   -0.19147340890269
C         3.31974969159288    0.59709749578293    0.23673593304935
C        -1.10415838507569    3.19490947718693   -0.35729166716800
N         0.73069016640305    1.17160514146040   -0.26416897177214
O         2.08504296877661    0.35722245121891   -2.09597297249627
O         2.55126083821107    2.62431553991069   -1.26236397866726
O         1.19044943603903    3.25645375474648    1.02582571548306
O        -0.55902117721474    1.69226747478382    1.75182090267260
F         3.27066100366542   -0.73219573240794    0.23519483268737
F         4.56409610359760    0.97721229169471   -0.02063390587006
F         3.00589722460231    1.01158720306198    1.46814732058629
F        -0.97402409462506    4.50456767510507   -0.26312281674918
F        -0.96836335643460    2.83045066691733   -1.63067099952631
F        -2.33666066846276    2.86941456678655    0.03369532615443
S         2.09522422274434    1.28896338272086   -1.01734930007531
S         0.18166503206153    2.29661935926393    0.69790562276753
C         4.83179909232644    5.57565702330471    1.48548288491968
C         4.21467192918140    6.76613559484532    1.83297480464759
H         3.15489591161618    6.91122594579966    1.72174358831037
C         4.97081809355501    7.80338698895021    2.35612377149090
H         4.48677540849422    8.73019455199518    2.61915332139444
C         6.33240258837771    7.64487882522043    2.53663185045415
H         6.92551923936645    8.45482583082859    2.93032616488685
C         6.93324822721689    6.43569873104218    2.23226670660055
H         7.99040230151380    6.31310921099183    2.39899851872027
C         6.19186031021493    5.37891313151780    1.71927379947934
C         6.81721766597663    4.02963468222882    1.40696182621497
C         7.23162261368964    3.98964974192873   -0.06373459615792
H         7.65984078609172    3.01923437336836   -0.29265855519320
H         7.96107231023548    4.76655357794609   -0.26791704917549
H         6.35748793798036    4.13894663116503   -0.69049470494426
C         7.99105462607469    3.68890742342809    2.32243693001749
H         7.73670172465136    3.86312519566225    3.36546839776020
H         8.86587295740166    4.27845033749124    2.07068181201493
H         8.24671530147449    2.64101897692460    2.18825550975257
C         2.25857770141034    5.36438144094302   -0.23283913106906
O         5.80415352573091    3.02147135577438    1.57297203917287
H         5.71705907545519    2.81398874118529    2.51413220023608
F         2.94160831021041    6.37807934120650   -0.76854508472243
F         1.47474836863212    5.86705464755367    0.71007126300070
F         1.49968400565561    4.85125603843969   -1.17386812928650
I         3.67163174253624    3.97904860175059    0.56497062234728
67
 -156.10312298803433
C        -0.51171634981242   -1.37587078700759    0.92221730553297
C         0.05706914749399   -1.02859562382014    2.12963119208060
H         0.07356271849828   -0.00572605521770    2.46787271583879
C         0.63535309156982   -2.03141852190737    2.89209395595680
H         1.08371554505688   -1.78324187467224    3.84082749400337
C         0.62874893708970   -3.33900673544663    2.43707555773406
H         1.07113402797505   -4.11896854561437    3.03661740651291
C         0.06201617803215   -3.65711933415273    1.21362442614775
H         0.07282333025619   -4.67840911765884    0.87197967609652
C        -0.51432868889961   -2.67087820327601    0.42355836432262
C        -1.18269150857093   -2.95583292999526   -0.91383159946164
C        -0.56062068673549   -4.12802966163310   -1.66365238076160
H        -0.99307552747245   -4.17444920172909   -2.65974453845467
H        -0.77112361775390   -5.06656647275418   -1.16163384338674
H         0.51393682267279   -4.00097710570004   -1.75682621775605
C        -2.67670835501372   -3.18682666321799   -0.66773318834205
H        -3.11796313301901   -2.30848289735455   -0.20095498501931
H        -2.82273464165473   -4.04660253692468   -0.02136215701972
H        -3.17772007622248   -3.36040962254302   -1.61516057766974
C        -2.14548845276407    1.41705077716799    1.33498860123975
O        -1.08391371197874   -1.78050400403979   -1.74114678076245
H        -0.22868899539512   -1.78680689191902   -2.22742004091683
F        -2.42198563840139    0.66652497736831    2.39834973640951
F        -3.27832724347864    1.95447933448639    0.89953638675447
F        -1.34452632306539    2.39252660512009    1.70888988421301
I        -1.42995366140635    0.09700685238825   -0.27930158985198
C         3.20974144457430   -1.84904670820552   -0.89164614464869
C         0.79925514168576    2.62788421039750   -1.56912521527051
N         1.25401586659289   -0.02904320808383   -1.14074163841067
O         1.44386027782267   -1.74152709171316   -2.84098696943130
O         3.13574131730117    0.04484280203298   -2.82461884470821
O         2.99707414274684    1.65267282681004   -0.47816648953964
O         0.90153587659801    1.43182558927106    0.78518061236655
F         2.42113048296111   -2.86243843195130   -0.52967260859601
F         4.32473431736081   -2.34712005114580   -1.39316083103786
F         3.48383017732405   -1.14720845230419    0.20417614297254
F         1.41834322645734    3.79780280968549   -1.46436530953225
F         0.85896307155246    2.24298939607050   -2.84815954606651
F        -0.48188448026103    2.80760539956658   -1.26043634211215
S         2.23102277895455   -0.79942858509452   -2.10974739107893
S         1.59855770429916    1.32998280806566   -0.44819779478959
C         5.11732257794220    2.53898795236264   -4.37937405995626
C         5.71392034433890    1.33299393209227   -4.70515508724984
H         5.58462071054389    0.46919381478870   -4.07168419462381
C         6.46096058430266    1.24797541754663   -5.86817048205306
H         6.93866307549134    0.31748830328564   -6.12994781744561
C         6.58608062949836    2.35635877979423   -6.68901502752161
H         7.17762255084243    2.29541960583082   -7.58880521495993
C         5.93412747798100    3.53864477796477   -6.37872388866307
H         6.01878089468556    4.38191726120861   -7.04396011486751
C         5.16922910687214    3.64168207016361   -5.22407234987273
C         4.39093394652349    4.88887205119288   -4.83610033842178
C         5.23604292272734    5.73234903376146   -3.88156715958440
H         4.66757753601519    6.60021452023378   -3.56312535884679
H         6.14650366726302    6.05686472469182   -4.37476654909278
H         5.49065872390400    5.14376436644421   -3.00458415077021
C         3.93164247936238    5.70486115844337   -6.04054480806692
H         3.43560080215846    5.07294637830545   -6.77380561831461
H         4.77155329288264    6.20050355960545   -6.51533686614981
H         3.23912158778095    6.47218555123461   -5.70418248324298
C         5.44255814036277    1.48591239216442   -1.47290366287516
O         3.22773899450220    4.47295063148534   -4.09206503101230
H         2.52514493010758    4.22903576591924   -4.71080102593651
F         5.51958568781168    2.01186677159685   -0.26539929980454
F         6.62996435269093    1.67077607936863   -2.05585011627936
F         5.24908664835270    0.18358632944117   -1.36509660743415
I         3.99011867280409    2.60795730121275   -2.56284846920690
67
 -156.10309704423773
C        -1.13134402864746   -1.36728969490797    0.55683990899149
C        -1.50553117098613   -1.81160296167861    1.80721809710695
H        -2.13587816023844   -1.21686621223071    2.44764236237942
C        -1.02406603902081   -3.03914496017639    2.23510314356730
H        -1.30671396586435   -3.40895244806727    3.20785008229234
C        -0.19019459721753   -3.78037642685673    1.41549721777490
H         0.18224030451415   -4.73575340961303    1.75023387764881
C         0.17308745943065   -3.30742291172408    0.16477532666085
H         0.82284418167150   -3.89788846298590   -0.45894192041330
C        -0.29059267478718   -2.07910554947039   -0.28687303746748
C         0.02532697821495   -1.51687102168668   -1.66524572877230
C         1.37217853673737   -1.97260810941710   -2.21348961583892
H         1.57875281039789   -1.42514495232966   -3.12958575285496
H         1.35861422072327   -3.03119026778457   -2.45089449581514
H         2.16683327091211   -1.76928954769889   -1.50064913421029
C        -1.11816260197590   -1.89434186020807   -2.61189151707518
H        -2.05916559866844   -1.49520848053047   -2.23792392800974
H        -1.19647336932922   -2.97375526059306   -2.69618474898340
H        -0.93179863503550   -1.46962002342627   -3.59357617713733
C        -3.73451498406237    0.52641790581739    0.89329516275271
O         0.02942642288747   -0.07785051129437   -1.58824262885036
H         0.92028705158333    0.22820983979933   -1.31379974495359
F        -4.20605427386245   -0.72082933132985    0.86649259789873
F        -4.53429507705072    1.28925822598520    0.16052370545231
F        -3.77522478768141    0.95285175039247    2.13714571295081
I        -1.78249741905999    0.51414042761771   -0.12977982124698
C         2.91090492446023   -0.63401657112761    1.86297113313277
C        -0.50931112290371    3.17935433001455    1.38301321810497
N         0.70906474891144    0.75108639361395    1.15686354156754
O         2.49792176225353    0.53166806632697   -0.47063175657249
O         2.89311192690001    1.98372276144367    1.47717640391758
O         0.91404958631255    1.98670463705547    3.31533423176696
O        -1.21841507500053    0.96536692661829    2.65086067594855
F         2.69744298489817   -1.75153070852033    1.17361806713615
F         4.20919025279293   -0.52820789747215    2.10955284001438
F         2.27336916906956   -0.75500724724803    3.03199401882822
F        -0.16560465522169    4.25841052156985    2.05945711809428
F         0.07448617220245    3.20890003856031    0.18453256943618
F        -1.82869920114546    3.20422056697831    1.19737419308834
S         2.24845810900104    0.84304589022606    0.89784386329547
S         0.00151168058576    1.59925910894098    2.28504457516393
C         4.33083953158878    2.49748810471615    5.87307892320874
C         3.72512138451224    3.47473741556075    6.64596697661695
H         2.81236103649420    3.95383305116891    6.33739623112820
C         4.29287499853621    3.83883672190493    7.85675197371747
H         3.82272521052372    4.60403713682215    8.45332785184010
C         5.45150673930899    3.22102790746715    8.29079755785555
H         5.90268024714687    3.51113612866473    9.22630020912930
C         6.02225122904202    2.21045626272437    7.53609687523495
H         6.91055213085067    1.71825805669594    7.89549729420363
C         5.46166465317866    1.82049398366336    6.32661470620805
C         6.03285488726080    0.68750736053829    5.49040846929019
C         6.97679597887349    1.25876430348050    4.43256071179098
H         7.35062493388089    0.45291165841454    3.80938375865474
H         7.80919083279133    1.76530777629956    4.91008893399360
H         6.43875329488038    1.96154815387378    3.80372166414966
C         6.72850237958882   -0.38397817559741    6.32667968633856
H         6.10658204520722   -0.69222941428461    7.16402181638791
H         7.67850436169103   -0.02508477317110    6.70746386921794
H         6.92783774320036   -1.24563952747811    5.69473672662421
C         2.74266712230815    3.96846884619197    3.66720686908331
O         4.94272195453492    0.07143256253641    4.77946787868705
H         4.48067180921782   -0.53384002102729    5.37646001574953
F         3.71367553306851    4.80500921665712    4.04484168678446
F         1.68266256764433    4.23150986205962    4.41536096458439
F         2.45287824547596    4.23126609495508    2.41519680902872
I         3.48490857344484    1.98501220149358    3.93775527854827
67
 -156.10300886921956
C        -0.21166135235683   -1.08010690680286    1.13815126976720
C        -0.50652991358483   -1.19936412818653    2.47992116496947
H        -1.10126686285580   -0.45835601256074    2.98893896005678
C         0.00685668748294   -2.28891311316197    3.16666857949993
H        -0.21372951895172   -2.40601221207719    4.21567704660493
C         0.79008601309915   -3.21929607537636    2.50527970813130
H         1.18061830545819   -4.07098502974693    3.03941591679146
C         1.08445825850143   -3.06571359561747    1.16013643321057
H         1.70201410611999   -3.79550623527358    0.66439820354059
C         0.59245456306414   -1.97879221375851    0.45072785904148
C         0.85175740767160   -1.75396633426905   -1.03159878465127
C         2.18615041149315   -2.31927554833463   -1.50383346274225
H         2.35134224154661   -2.01034043674885   -2.53284325784333
H         2.18258747691490   -3.40375849494983   -1.47550302999475
H         3.00048223135612   -1.93959001647460   -0.89209150698205
C        -0.31513746376022   -2.34239334029075   -1.82911370102418
H        -1.25342220090628   -1.89246621159312   -1.51039579198115
H        -0.36610087098798   -3.41649225277333   -1.68083361418556
H        -0.17516107449933   -2.13152066119910   -2.88491261899406
C        -2.87929099325280    0.73379206211619    1.10001097799041
O         0.84877565094728   -0.33448421335999   -1.28486934049837
H         1.73480391120623    0.02192962059703   -1.06722904655394
F        -3.27065337587127   -0.49831891854257    1.42745530731141
F        -3.74727063887047    1.22836152136940    0.22815315131250
F        -2.91050294695678    1.47512634317678    2.18607131218532
I        -0.95923867768532    0.55048665329998    0.03462395847437
C         3.57389149740439    0.09420762473105    2.39876592387642
C         0.14043388642290    3.58686032699005    0.70392484135340
N         1.52870094584031    1.26449081855059    1.08253045300235
O         3.36286114274184    0.39526554741781   -0.23066578112985
O         3.79957194154029    2.39126193193208    1.13975117778304
O         1.71366870016266    3.06522168945904    2.80489513555104
O        -0.35513714925172    1.76575382597574    2.56393046279343
F         3.33047642838662   -1.18640223378073    2.13514407537614
F         4.85690393865166    0.22938046827738    2.70459227899432
F         2.85290446503281    0.43015874170033    3.47407334760863
F         0.43554799843927    4.82545305222548    1.05000043135493
F         0.66846906435173    3.32969203239653   -0.49147057008871
F        -1.18432111164815    3.48451147875184    0.59886012662355
S         3.08183290110638    1.17015442958450    0.93218023062592
S         0.80006212217352    2.34757963982430    1.96983243238502
C         5.22008742483815    4.46549443336847    5.01310221772859
C         4.83414613585483    5.77800780159009    5.22988888925167
H         3.99935451380117    6.21955902423276    4.71600385181358
C         5.52536730745823    6.55460298008349    6.14677527289852
H         5.22362574660154    7.57728915901929    6.30652823309530
C         6.59095946217980    6.01783585922419    6.84498809927720
H         7.14041448910950    6.62377746921303    7.54762069530217
C         6.94072519047949    4.69207931726411    6.65701347863560
H         7.75781595716942    4.27511681393850    7.22169448897038
C         6.25274438832576    3.89178878359199    5.75352777001257
C         6.60156499946065    2.42645465928501    5.55159802667115
C         7.59624870113042    2.29659274120403    4.39867108173012
H         7.83703538076778    1.24987742231888    4.24420081600070
H         8.50250409400777    2.84999507017631    4.62129469238844
H         7.14578287064901    2.68547197974568    3.49002689668944
C         7.12691138217521    1.75801933605871    6.82031164486620
H         6.48538366518079    1.97751830009572    7.67079847557956
H         8.13532931150016    2.08642105980900    7.04667013713605
H         7.15474910585916    0.68282801296077    6.66339314420668
C         3.55461318774057    4.99372885790443    2.42823393823460
O         5.41076702263944    1.73556586914947    5.13645181549746
H         4.86349138175209    1.55276193725741    5.91359759105288
F         4.58271197644886    5.83590465767693    2.31539286553818
F         2.59479683463480    5.61873888765979    3.09751886465650
F         3.11110852070862    4.73850084519527    1.21902144181448
I         4.21803079411605    3.26724413686261    3.49210089535760
67
 -156.10296774138874
C        -0.81883237735110   -1.31793219775800    0.89157646490783
C        -0.78184720240636   -0.98300473876802    2.22891837177057
H        -1.10740614802867   -0.01504819566990    2.57279109162236
C        -0.28517904007656   -1.91878639601963    3.12307423793270
H        -0.24657229262563   -1.67837414706742    4.17342872430708
C         0.15095078717298   -3.15092880035189    2.66654168562982
H         0.52818657444325   -3.88067105145656    3.36539464983486
C         0.11539597131871   -3.45561210689686    1.31549781294228
H         0.46931006115025   -4.41462642427283    0.97680964793764
C        -0.36389630963177   -2.53218855486204    0.39602523505719
C        -0.44745702511579   -2.80413573578888   -1.09869121988105
C         0.64392454105900   -3.74318743012756   -1.59966828084509
H         0.60522025147989   -3.77666603759187   -2.68533944255723
H         0.49324610283121   -4.75055125616011   -1.22641335406674
H         1.62476439120917   -3.38587162538205   -1.29781670870895
C        -1.84177173913377   -3.34713536152007   -1.42188436639254
H        -2.60312900241275   -2.63958134224941   -1.09977366263234
H        -2.00067076894312   -4.29612038559355   -0.91959799915606
H        -1.93591456438097   -3.48767303864597   -2.49430626204561
C        -3.11031694721491    0.98789364222105    0.76794706936420
O        -0.32268633154633   -1.55069479578619   -1.79910930807821
H         0.63251282203980   -1.33358554860228   -1.88997010091321
F        -3.54822773642479    0.06738589344017    1.62379236381636
F        -4.11478625108402    1.32542238541073   -0.03103690930276
F        -2.74972531439350    2.05331009087730    1.45052630590740
I        -1.59097625360052    0.04963211271760   -0.51878379537646
C         3.14496059236761   -0.69221098413848    0.82657061540237
C         0.10760454127969    3.10760204681484   -0.92655951574464
N         1.16497648721369    0.65805792357110   -0.41760231800664
O         2.36535475495757   -1.00641045608802   -1.68323940131190
O         3.55590752060395    1.06804777769501   -1.15895959827368
O         2.04317171356980    2.66305651551218    0.82037969864305
O        -0.17802829292263    1.74011848623791    1.32034170466415
F         2.64325290066146   -1.92539827587721    0.88968201371249
F         4.45735027049535   -0.76638776337097    0.93825352525883
F         2.64682621258155   -0.00134629084655    1.85042411644665
F         0.42321787246999    4.37598864266196   -0.70045392696878
F         0.55861739473453    2.78384647388933   -2.14495587473932
F        -1.21796183610144    3.00541743472133   -0.94681035089311
S         2.58222421093379    0.08853604457101   -0.79042561948079
S         0.86690438224602    1.96969635696799    0.38559262256002
C         4.99425534435944    3.73520202869762   -2.43984328555911
C         5.96103986209646    2.75649362351506   -2.29129210342309
H         5.87619047363302    2.01499448598598   -1.51350061361606
C         7.02569767081783    2.72707012116232   -3.17670008741042
H         7.79002488574116    1.97453488567067   -3.06722695223832
C         7.09998424567847    3.65986223389012   -4.19721679686569
H         7.93349234248220    3.64415728119740   -4.88153220943161
C         6.09699466885808    4.60086277101942   -4.36294411544012
H         6.15760643718713    5.30309400662228   -5.17778325958039
C         5.01447791511340    4.64199939825516   -3.49362706169540
C         3.86561543098020    5.62833955478526   -3.63380250689054
C         4.13961964817702    6.84313964991476   -2.74786490190872
H         3.31266356924697    7.54200627445750   -2.82185988021883
H         5.05767280014797    7.33341912535595   -3.05435891843263
H         4.22903266837152    6.52018034585380   -1.71397510901636
C         3.60183233570064    6.03478445797544   -5.08048602756819
H         3.54595203866907    5.16164116742043   -5.72673794918815
H         4.38212972652892    6.69333496891907   -5.44653079542828
H         2.66012014479187    6.57546716272333   -5.12942073510012
C         4.57699884767241    3.23254440137244    0.64463503446010
O         2.67496703500601    5.00879881344811   -3.10769958200860
H         2.27398871206939    4.45383701439119   -3.79150667995361
F         5.83308862624229    3.61753841725359    0.40885676955211
F         4.60593508566000    1.96482701301261    1.01294211720316
F         4.12954548100545    3.96437738119245    1.64963911696910
I         3.37533245586089    3.74051652573195   -1.04639866549959
67
 -156.10280027850584
C        -0.66213028814471   -1.62453025520358    0.87531140677656
C        -0.63866960531049   -1.64153264013714    2.25304573211539
H        -1.29817574412367   -1.01649986205781    2.83274172176678
C         0.28238132777646   -2.46819374501669    2.87791520497229
H         0.32042699325892   -2.50065790938002    3.95500221917474
C         1.14670665100319   -3.24026660668854    2.12063410987751
H         1.86564289100545   -3.87876906791427    2.60950159634403
C         1.10296509318995   -3.19923995499401    0.73603967381319
H         1.78646187501464   -3.80343388247074    0.16340152201928
C         0.19385399722414   -2.37707211356022    0.08428765414262
C         0.05731307899766   -2.30106638992157   -1.42960540948014
C         1.34619274631301   -2.61908162860842   -2.17772150129848
H         1.19222621044748   -2.42265772171517   -3.23569100030050
H         1.61310282197031   -3.66470915332813   -2.06531411502495
H         2.16291224652575   -1.99637906424685   -1.82420143550225
C        -1.07384150103206   -3.24016461001015   -1.85953366677913
H        -2.00163977840768   -2.96623851957043   -1.36091226665162
H        -0.82345283238635   -4.26618010718701   -1.60810418148724
H        -1.22410918930014   -3.15985708924307   -2.93182356337680
C        -3.63125402238215   -0.41017492540499    1.31357781759226
O        -0.35847489502325   -0.96710880115559   -1.78647514005556
H         0.43494495826408   -0.38940710274844   -1.85407259744420
F        -3.68232887796853   -1.66104080719582    1.77368446848314
F        -4.74147562819876   -0.17510573292602    0.62529257985589
F        -3.60209769611490    0.40483295360402    2.34516866572564
I        -1.97301951082833   -0.32461714714912   -0.13675928092422
C         3.12656880851695    0.25229998143778    0.75101495199383
C        -1.18967052421188    2.90183698593845    0.01020674363664
N         0.53773232242847    0.86318638769459    0.41176220280408
O         1.91369014224367    0.54787806184520   -1.57611108376516
O         2.21841416044928    2.60046356307954   -0.25866566181629
O         0.66836852944249    2.88240907755693    1.91617778529057
O        -1.17743654670861    1.27759325966754    2.10385638946524
F         3.20819466968843   -0.98796351793144    0.27353542978746
F         4.33728827196352    0.78170072946623    0.76026569090900
F         2.67169980990108    0.17251778431662    1.99883520680221
F        -1.00046863592600    4.21506795467247    0.10171919481954
F        -0.81698974583083    2.51963410812323   -1.21465195471328
F        -2.49431590617263    2.66891955728024    0.13012769240064
S         1.89234478478211    1.20634842978543   -0.30884696007504
S        -0.19809735278199    1.92304548122184    1.30160454179328
C         2.87735469275469    6.81444474758146    0.68734358391798
C         4.23610231452859    6.79990522554022    0.41915208016878
H         4.77019434624453    5.87983057499136    0.25681781639815
C         4.92924125004081    7.99743093324480    0.34061147839348
H         5.98810042257714    7.98526943046316    0.13775970184079
C         4.26184608735537    9.19551937350959    0.51936645756733
H         4.80055139930049   10.12838106487883    0.47035156456425
C         2.89517589743790    9.20189011390019    0.73957612434329
H         2.38199135348446   10.14214989000107    0.85350248463952
C         2.17911891178403    8.01371313766906    0.80966981526764
C         0.67412566777031    7.98101233112661    1.02090402208284
C         0.37865715804705    7.82297319826322    2.51310831889264
H        -0.69475811727851    7.78470529893544    2.66816581181095
H         0.79500029322371    8.65812578025980    3.06702269909919
H         0.81440614162422    6.89641265616416    2.87452607742831
C        -0.03841866592370    9.20222438764339    0.44508387437194
H         0.28571998249902    9.40011635160801   -0.57401145507232
H         0.14738603704646   10.08265530293643    1.05077675291185
H        -1.10957124183220    9.01725558799465    0.44843887408668
C         3.52934299027185    3.94137767570724    1.62454083944494
O         0.15808224631880    6.80365350851703    0.37450779690389
H         0.01693981198207    6.98697295749776   -0.56463926855166
F         4.10589762687661    4.73896359952908    2.52508187277362
F         4.42955923166185    3.68685743921683    0.68679264140770
F         3.22293503852354    2.81220493656862    2.22833096718256
I         1.79933036999306    4.93993058839540    0.88120057556827
67
 -156.10273784219126
C        -0.68044307315471   -2.01618369624468    0.70920822185853
C        -0.65472305552061   -2.11606994910519    2.08354455735081
H        -1.23841718495241   -1.45590320073584    2.70424976115267
C         0.16884271001230   -3.07635538239511    2.65070297182186
H         0.20498507365359   -3.17736211489223    3.72360041614151
C         0.93845553108699   -3.89492315801468    1.84169070156631
H         1.57959980011397   -4.64015043908325    2.28568105995457
C         0.89905191667097   -3.76512418961698    0.46251219452707
H         1.50968950252091   -4.40673145060649   -0.15034141988735
C         0.08618693628631   -2.80941456484083   -0.13192202547991
C        -0.04123648315067   -2.62815139350870   -1.63767800837989
C         1.21039262465271   -3.03233827226271   -2.40745593407572
H         1.08509964805028   -2.75216307169509   -3.45019361708514
H         1.36280274734843   -4.10574827482275   -2.36390397418091
H         2.08717671700707   -2.52561920485674   -2.01450833995588
C        -1.26277864276382   -3.41733166773003   -2.11857292966689
H        -2.15818049717493   -3.07622251543618   -1.60235803992810
H        -1.12291806325966   -4.47687417577570   -1.92801851191757
H        -1.39987299618377   -3.25897400536058   -3.18393515492234
C        -3.50417835976974   -0.54118590007058    1.25165768394529
O        -0.31806336583517   -1.23988983375673   -1.91215009963905
H         0.53019616179332   -0.74382472523885   -1.95439123399559
F        -3.68174963039570   -1.80735255921067    1.63109011327555
F        -4.59029417478660   -0.14721990760746    0.59859662168437
F        -3.37943095333148    0.19619183961412    2.33322036906255
I        -1.85661684332457   -0.53487741870592   -0.21392833010076
C         3.26935525376662   -0.49747197467252    0.66609750363557
C        -0.77290911947579    2.59398032109245    0.09386698868391
N         0.75591484574461    0.38001414036506    0.35950286584198
O         2.09988164080965    0.02340098533701   -1.64398258452909
O         2.59775787467773    1.97475002261019   -0.23702383653447
O         1.09614282572266    2.29486758220318    1.96413033307348
O        -0.89272349123022    0.86388557771945    2.09795413362750
F         3.22861356852270   -1.71508053916945    0.12829693670543
F         4.52709056504497   -0.09424482380896    0.70296491887459
F         2.80080953945715   -0.59127064160947    1.90750645558669
F        -0.47123426600144    3.87820085194264    0.26522912227892
F        -0.43612475152067    2.25831747805756   -1.15470620627144
F        -2.09273121084920    2.46814982601277    0.20770731620841
S         2.13990027533494    0.62225838576553   -0.34816822610826
S         0.13490116722670    1.45559223994503    1.31475934545004
C         3.65537617137676    6.04761754000107    0.84298774075189
C         4.99391856157163    5.90090601819760    0.51871102553200
H         5.42154267970262    4.93626157187147    0.30778593090209
C         5.80586759230507    7.02152391031111    0.44549898852088
H         6.84921586888725    6.90464360624737    0.20020698984031
C         5.27495885550003    8.27623055741684    0.68342833607899
H         5.90634180061835    9.14920178562403    0.63823417784344
C         3.92553467516485    8.41738957388674    0.95811174127189
H         3.51789580114334    9.40178245425926    1.11694907704009
C         3.09171205583391    7.30842700315726    1.02572406486167
C         1.60079610597455    7.42522470288943    1.29765761497853
C         1.34710617339246    7.25632181817164    2.79637679221919
H         0.28189948828917    7.32291412934967    2.99286376921709
H         1.86686975467875    8.02905059554671    3.35354466747152
H         1.69891195837313    6.28062425928777    3.11773567880561
C         0.99732141104738    8.72900399511696    0.78141174288276
H         1.29551927342463    8.91806305136862   -0.24728337598300
H         1.30166930486697    9.56938005261788    1.39595397351620
H        -0.08620664560411    8.65721451980989    0.83049420144944
C         4.03928110503938    3.09813743493308    1.68257304454058
O         0.94014777641153    6.32615510343347    0.64469015796393
H         0.77769134939477    6.55123078308404   -0.28189047853118
F         4.70801311507380    3.80292528374641    2.59673307525425
F         4.89325648732377    2.79205928811143    0.71756648017703
F         3.63565553704444    1.98202449724209    2.25295578878765
I         2.39731881106691    4.28822363791830    1.02333813408337
67
 -156.10256734432585
C        -0.61258656798697   -2.30834193983714   -0.28489602442555
C        -1.12010932203435   -2.74197297609162    0.92072325313042
H        -1.90079350149097   -2.20071975574753    1.42863665174184
C        -0.58032611038017   -3.88925042047561    1.48193411763749
H        -0.96396470306196   -4.25003226372071    2.42327311886338
C         0.44360442547032   -4.56054794903095    0.83563031094103
H         0.85802701552077   -5.45579988813788    1.27187840145866
C         0.94688261799424   -4.09015287118968   -0.36672268106136
H         1.75192289154699   -4.61950218195121   -0.84826140622734
C         0.42833078334046   -2.94101402475122   -0.94989316177298
C         0.90472046951264   -2.38675420792635   -2.28633059845441
C         2.36576054386974   -2.69184024612853   -2.59269535954692
H         2.64494146679309   -2.17612695175921   -3.50886029258207
H         2.51899744002558   -3.75542075076758   -2.74549051397269
H         3.00947986293535   -2.34506381079006   -1.78916184466060
C        -0.01421012732239   -2.92529665974784   -3.38812561500498
H        -1.04369012812749   -2.63075563253673   -3.19327361342883
H         0.04603810343866   -4.00872422194050   -3.43311102107976
H         0.28606899177180   -2.50942533874664   -4.34567769913645
C        -3.44767758546749   -0.65472545667494   -0.49181793092418
O         0.73397901445037   -0.95482419057119   -2.27704991702002
H         1.52146192888263   -0.53005099070614   -1.86618850346422
F        -3.74305292013673   -1.92512913384211   -0.23146734368168
F        -4.18793003158674   -0.26583109594977   -1.52532233181687
F        -3.78293449269975    0.08008966740968    0.54664623900812
I        -1.35027228889764   -0.54192440957557   -1.17257643594817
C         3.10063748040128   -1.19125623330067    1.53087986601013
C        -0.44627652457429    2.26208101000412    0.34584620430863
N         0.81867683678969   -0.10508441042975    0.63538727019925
O         2.80372394130432    0.04229227324382   -0.78282328686901
O         2.67766478554236    1.47767082748522    1.20575927223122
O         0.43472442575671    1.32283133499235    2.67858574749837
O        -1.41583477865478    0.12934223331404    1.59882426855990
F         3.31276146343394   -2.19805068905011    0.68397299173310
F         4.24603811847970   -0.89292982517643    2.12057399592809
F         2.22935709226511   -1.61085216186239    2.44452568033235
F        -0.20939644141905    3.42941158895365    0.93774913482232
F         0.36734705259127    2.16335521284652   -0.70987348365487
F        -1.69682871703886    2.28737286621903   -0.10833106841719
S         2.34942396303504    0.24201492895005    0.55688017399698
S        -0.15242978071357    0.77380067412403    1.49456783473996
C         3.08564632725869    4.96487015615814    3.90953307085591
C         4.42477627034578    4.79817803292726    4.22094230993078
H         4.96063328920956    3.90407031983017    3.95156142262962
C         5.10313994097781    5.80949597018819    4.88222795796989
H         6.14260683469642    5.67554027957198    5.13442432809573
C         4.44715052369883    6.98228003436028    5.21188049802151
H         4.97220478126739    7.76904297099992    5.72936856715493
C         3.12037300142061    7.15681060851839    4.85911531006107
H         2.62538981338888    8.08219390620867    5.10246588447146
C         2.42251447043528    6.15708564259426    4.19265933542132
C         0.96688064621509    6.31816121475729    3.78571539938528
C         0.07940147332227    5.71380523497554    4.87606097407148
H        -0.96375024414054    5.80874768261656    4.59255236890538
H         0.24612858200959    6.22424163695128    5.81971022332824
H         0.31305610171449    4.65883254640050    4.99013620082703
C         0.58034230459728    7.76672113662355    3.49470788174929
H         1.30880966126769    8.24290479267992    2.84158896302921
H         0.50094480929284    8.34181442650383    4.41163595303821
H        -0.39259454594766    7.78009462182861    3.01014153597495
C         3.26063417916906    1.87040738893640    3.78127848983210
O         0.74435938467436    5.53672684921830    2.59805445049884
H         1.01195286616239    6.04552773640225    1.81997037932471
F         3.45950646363303    2.17117915833201    5.06477653147715
F         4.44942343410685    1.81315322155917    3.19647957645184
F         2.71193361521676    0.67448657450067    3.73195073764224
I         1.99824541993995    3.35898299320296    2.92908005955568
67
 -156.10246705892575
C        -0.44014985468865   -1.39270993702221    0.60290877427998
C        -0.37351339651291   -1.37319279463389    1.97902668468309
H        -0.76935117556585   -0.54791116557834    2.54788000366860
C         0.24697039447046   -2.43697026712611    2.61570105806556
H         0.31135109600353   -2.44561871820943    3.69199518091702
C         0.78228930587609   -3.47377814520376    1.87080337996371
H         1.27011248423743   -4.29700273087217    2.36867978910084
C         0.70259060184015   -3.46493789509896    0.48723123749593
H         1.12858190408906   -4.27831897356405   -0.07590089665977
C         0.08975775659057   -2.41079976236886   -0.17651040349389
C        -0.07325269250850   -2.34397593488668   -1.68835304409281
C         1.00294356844702   -3.10180866780683   -2.45590090591315
H         0.87920368963670   -2.90335985713500   -3.51746824925654
H         0.90920006976182   -4.17164308687308   -2.30082271513157
H         1.99499559981730   -2.77779978628993   -2.15534042211759
C        -1.46983953139000   -2.86265849535002   -2.04517920892542
H        -2.23164036174863   -2.27360980341717   -1.53806063814397
H        -1.56889933952344   -3.90296083381250   -1.75108498955004
H        -1.62612805019709   -2.77572306694648   -3.11609393021615
C        -2.81007743663147    0.78547853253726    1.05470716505122
O        -0.03526897820746   -0.96078587241937   -2.09351224443827
H         0.90039080077836   -0.68147970683944   -2.21319987280870
F        -3.23862264335950   -0.34473419268172    1.61683985342763
F        -3.81673603011145    1.31529571508011    0.36962655738401
F        -2.47705829220515    1.62220682792568    2.01303177994538
I        -1.27562424532449    0.24007686502594   -0.43240020143800
C         3.78209567257065   -0.90678653562120    0.24569472458948
C         0.57932225378653    2.99426532347292   -0.43037425188445
N         1.51666634706450    0.50317022524079    0.01857417740959
O         2.61209807010899   -0.25464092610900   -2.02830842739248
O         3.62184922098009    1.60563291052170   -0.77683222867462
O         2.37306411322670    2.39129703252327    1.45464697445839
O         0.09416091316724    1.52842305813550    1.72189706658744
F         3.41061221332610   -2.10895896740351   -0.19018962737980
F         5.09850502476345   -0.81862988556914    0.16765119045340
F         3.40935992580228   -0.80981306779156    1.51904520850903
F         1.20835709409888    4.16639665352907   -0.40929707669274
F         0.75164405916018    2.46042073004415   -1.64326868655880
F        -0.72074186337858    3.23005590304352   -0.27165344789450
S         2.86836011202105    0.38701243911380   -0.77850816043924
S         1.21466477617038    1.77458513202533    0.88292024880392
C         5.69617949090894    5.36415845670293    0.00848216117785
C         6.92935638460752    4.89771177984150   -0.41568677822147
H         7.10355998595543    3.85176738938473   -0.60072413430840
C         7.96375449087949    5.79607133622851   -0.62415380736092
H         8.92472873557421    5.43166717695539   -0.95002953285941
C         7.75658006325626    7.14809028663230   -0.41902615935139
H         8.56132972831191    7.84881870030111   -0.57466517335791
C         6.50907764558589    7.60873824315822   -0.03407774905903
H         6.35448335121792    8.66591174648689    0.10328261919097
C         5.45543898262902    6.72681878827200    0.16961853848480
C         4.06468709701250    7.19370774199123    0.56832401244654
C         3.92618439288845    7.11626716645935    2.08976276653971
H         2.92147348214868    7.40935134612929    2.37690763132224
H         4.64497698302377    7.77624568306096    2.56471720080701
H         4.09813690749983    6.09691366228076    2.42197074830722
C         3.72974642327132    8.59239465564593    0.05699070513868
H         3.95620295882255    8.68551871015952   -1.00268334787727
H         4.28177544191274    9.34984139607861    0.60300313722658
H         2.66996431732255    8.77776828198567    0.21230002597482
C         5.44790556092519    2.43255989736835    0.96778547609056
O         3.10792962753260    6.26746529729642    0.02177298557985
H         2.91153821904015    6.50736800980955   -0.89433765352262
F         6.34205618640561    2.98792220740456    1.78762478856663
F         6.11827203412133    1.88478208221888   -0.03370675288308
F         4.82943788703318    1.47978264479783    1.63475852949101
I         4.08488808419095    3.95634304218888    0.36336357734028
67
 -156.10242932584086
C        -0.65262652941136   -1.56338597206004    0.37658642585874
C        -0.72390324664512   -1.44733968723180    1.74823999250172
H        -1.23609117604993   -0.62275718145496    2.21609335325798
C        -0.09292756811577   -2.41263059447148    2.51789407840347
H        -0.13967926494296   -2.34719762654743    3.59320571071525
C         0.59063916612076   -3.44977353217276    1.90658578467840
H         1.08195384298389   -4.19864841372606    2.50770763126984
C         0.65132298440303   -3.53690506637408    0.52513238718464
H         1.18799627279081   -4.35052313045216    0.06655467502260
C         0.02765742573218   -2.58452959329767   -0.27003861826590
C         0.00635410478124   -2.64853533416441   -1.79010627500704
C         1.23467715208580   -3.32984593766699   -2.38137828088416
H         1.21924229535032   -3.20577789649310   -3.46118698172306
H         1.23005226909095   -4.39352584014130   -2.16650403450378
H         2.14705184927042   -2.88446958568445   -1.99308322648832
C        -1.28462010412328   -3.34949839566723   -2.22409855508995
H        -2.14908697146211   -2.80443125897868   -1.84937333462378
H        -1.30932891360497   -4.36500991307090   -1.84123184581768
H        -1.33748409447374   -3.37334065527513   -3.30839119873590
C        -3.21371704659613    0.42553954156709    0.47831386090805
O        -0.06767292694957   -1.30646049009706   -2.31087676893745
H         0.84175448405675   -0.94712947921917   -2.41015400022302
F        -3.61399220796176   -0.69789744556390    1.07315953099228
F        -4.19299718624837    0.85194330534560   -0.30877051273772
F        -3.00669041810804    1.33207298047419    1.41002706139972
I        -1.53407228683045   -0.09706513888656   -0.85418035886299
C         3.71756376030072   -0.26470998699882    0.15586111423996
C         0.02728199694279    2.85710900391112   -0.90887423263597
N         1.19434925554615    0.48748402100645   -0.28460663405656
O         2.48249535021334   -0.32622673164212   -2.19159382341318
O         3.02499831465136    1.89009349217152   -1.26835607327648
O         1.74878401092591    2.53289263112676    1.08928506066377
O        -0.42653681365141    1.44390023295089    1.28634380254653
F         3.56875728841544   -1.58051685260532    0.08594337880623
F         4.99583729082770    0.04068398235157   -0.05215143437944
F         3.39878359962198    0.12360341584615    1.39127097881080
F         0.55619832638879    4.07230562866462   -0.85405892238386
F         0.30778341285521    2.31915079586393   -2.09566930804461
F        -1.29591273372388    2.97601997699899   -0.81848752690223
S         2.55121785957381    0.55541443519904   -1.07339832442827
S         0.70081962202193    1.76642026592226    0.48003283314405
C         3.60601404561414    4.64680909049801   -0.19159659557030
C         3.49119003135944    4.75248613469950   -1.56215969613380
H         3.88464106795935    3.99413500138751   -2.21803329300413
C         2.82156510289553    5.84852749621118   -2.08114669427087
H         2.72461059181501    5.95381450382502   -3.14984897248162
C         2.28412901539514    6.79803070504253   -1.22924318547400
H         1.76656639880672    7.65316722436518   -1.63425815363664
C         2.39941496996082    6.65770823373243    0.14348783357623
H         1.97217198520701    7.40574560265892    0.79056640006387
C         3.06319773595873    5.56682061276865    0.69116976246768
C         3.25885429029471    5.38977250039172    2.18997326477194
C         4.55964151427704    6.08666748373065    2.59485899197782
H         4.71943211553187    5.97035529527443    3.66248321869054
H         4.51927152060831    7.14296566144436    2.34928949661570
H         5.39399740223812    5.62670786562578    2.06891229748568
C         2.06447411420124    5.88554592120239    3.00068021863597
H         1.13760914372638    5.47437796893634    2.60662355398959
H         2.00712465131989    6.96898505714466    2.98956282111948
H         2.18310770887966    5.56708492243917    4.03334799554336
C         5.98770279810176    2.65499933096295   -1.06559993215419
O         3.45594042586931    3.99896335677048    2.49141744740223
H         2.60968772290741    3.52106122797050    2.41513696058191
F         6.36816689390779    3.84079645513588   -1.53710079931615
F         5.51546802344476    1.94593834171127   -2.07627505948714
F         7.05773120445263    2.03677047065249   -0.58650366033600
I         4.65278969087094    3.00743639774772    0.63093620102166
67
 -156.10240316684815
C        -0.80845540076695   -1.39522481808027    0.66171705105259
C        -0.91330491709218   -1.22979217195687    2.02605276738736
H        -1.32245865407834   -0.32835944026534    2.45172134891019
C        -0.45077990852422   -2.24929351149023    2.84395061931834
H        -0.52723441834500   -2.14576900104786    3.91456448177640
C         0.10523641497709   -3.38784544189030    2.28619050476225
H         0.46849262129827   -4.17761928859206    2.92477314793394
C         0.20120568734557   -3.52511673148619    0.91075559686004
H         0.63622192157987   -4.41818414718825    0.49435390278584
C        -0.25577495324434   -2.52060336484403    0.06820897658888
C        -0.23385320866254   -2.62417010881694   -1.44962602781460
C         0.89209380092921   -3.50341087274130   -1.98031383037119
H         0.92810153563530   -3.41127758423627   -3.06284257552247
H         0.71768541519081   -4.54675359832206   -1.73847402521578
H         1.85003173953802   -3.19028778926157   -1.57316142425866
C        -1.60297377777423   -3.12836205762422   -1.91579631215196
H        -2.38502018159704   -2.44797961081750   -1.58370972313115
H        -1.79638415662212   -4.11762414016056   -1.51272727030350
H        -1.62448784947901   -3.17214204107750   -3.00048499189395
C        -3.05684566334568    0.94096811419430    0.60782878264908
O        -0.07783870923062   -1.30106717598837   -2.00051881427312
H         0.87997109873503   -1.08803936117234   -2.04941744973735
F        -3.65394205310610   -0.10288066230721    1.18253412534152
F        -3.91844877279900    1.50809218552626   -0.22590140444002
F        -2.75726455125289    1.81049943876153    1.54946980720860
I        -1.41453863317053    0.15107272546439   -0.63717968563337
C         3.64413199154110   -0.82475820558300    0.70906004063598
C         0.60102428429393    2.84881986851793   -0.66741787391107
N         1.33326445020811    0.33555695510251    0.04766529780046
O         2.59728646685557   -0.75604248103956   -1.72914803317048
O         3.45340603327170    1.36288463623563   -0.81351401882957
O         2.13885235192955    2.29195444202502    1.42526589350127
O        -0.19105176700995    1.57320253392552    1.51608001368785
F         3.28593971482821   -2.10035622295796    0.64875034261933
F         4.96791415075540   -0.73957045816776    0.60875511392617
F         3.29183909942408   -0.35147300188083    1.90548459256191
F         1.28972518506256    3.97918535822969   -0.57328807681118
F         0.89275375863438    2.26314879516067   -1.82805890493516
F        -0.69532330844728    3.15131194196376   -0.67706111725781
S         2.73703892301970    0.13988791565069   -0.62940080476951
S         1.01394554987686    1.69222103448041    0.76823952437695
C         4.38803472646376    4.02046634573911    0.24064211818764
C         4.39408020690096    4.09102469721017   -1.13708951654270
H         4.71239990261896    3.25709815540370   -1.73980413612805
C         3.94595864919565    5.25695238265840   -1.73611949353383
H         3.94651833971958    5.33458601692749   -2.81156936374018
C         3.50354220622682    6.31054333144530   -0.95482719459405
H         3.15957763015899    7.21966261561339   -1.42209438624053
C         3.49275547865359    6.20613691599129    0.42569333996545
H         3.14167905159808    7.03479505015809    1.01799466647377
C         3.93289075889193    5.04683155999712    1.05285025671376
C         3.98386356347083    4.90227387945128    2.56691282669557
C         5.33838394966075    5.41749805570403    3.05785148793304
H         5.39566782315452    5.32300991934278    4.13799489642435
H         5.47486556178531    6.45741853700352    2.77938900807397
H         6.13282756116087    4.81931180519106    2.61617792174294
C         2.81660479923468    5.59894655557633    3.26109217888715
H         1.87330352857098    5.31411571745960    2.80034697798535
H         2.92312921239650    6.67766327090126    3.21751576964908
H         2.80321753455752    5.30583792819832    4.30789641820137
C         6.47420228386081    1.63157224716120   -0.38952756151088
O         3.94751891610952    3.51117209306965    2.92276381711178
H         3.04500408788698    3.16413263495185    2.79994119425617
F         7.07880223479349    2.71741740705867   -0.86645319756616
F         5.96774218658786    0.96339608680440   -1.41134073702368
F         7.38844606580155    0.86970776175888    0.19430353690131
I         5.09635669602091    2.26798090849375    1.18465009877615
67
 -156.10235666204676
C        -0.90817726926621   -1.93541268159046    0.10107381749965
C        -1.40555173406142   -2.19567619426879    1.35989246984496
H        -2.06900083518141   -1.50508078324000    1.85423747645166
C        -1.00605525575914   -3.36461459509191    1.98926353154667
H        -1.38535646600285   -3.59376448970248    2.97233201936778
C        -0.12652125709437   -4.22677955941936    1.35696126042611
H         0.18605207720433   -5.13361024648531    1.85032710628134
C         0.36099827323883   -3.93634529091454    0.09291904548944
H         1.04373263268521   -4.61969858544384   -0.38352935078870
C        -0.02146099367529   -2.77226815197229   -0.56007131246741
C         0.43753867993274   -2.40705721284961   -1.96415382982278
C         1.80708554763490   -2.97398662750527   -2.31846456833425
H         2.12304316980605   -2.55669878094015   -3.27116929780296
H         1.76567328835879   -4.05323051671751   -2.42271874918300
H         2.54143736658610   -2.70850711658808   -1.56241249003391
C        -0.63022030263713   -2.87065406928352   -2.95931696848112
H        -1.58595821657112   -2.40383401569987   -2.72870200873227
H        -0.74047611846338   -3.94972924250349   -2.91626655566905
H        -0.33992603130704   -2.57952291001522   -3.96427005693564
C        -3.45309257950623    0.05496317609348   -0.06414224270692
O         0.49784840062402   -0.97016377760910   -2.07023779126071
H         1.37595290268591   -0.66699020658977   -1.75114724675084
F        -3.96426630564955   -1.17423044032179    0.00260978762241
F        -4.14892692321540    0.74790807768255   -0.95570166063899
F        -3.60196921770514    0.62460650303763    1.11261254244545
I        -1.41027670798748   -0.13853339602190   -0.87804191669154
C         3.15490563236316   -0.97202623297272    1.75757944437188
C         0.02111745473157    2.61496296448977    0.38164195597658
N         0.95141633078902    0.08795251021822    0.69178427206686
O         2.83850855629655   -0.32317330868655   -0.79883819554266
O         3.00236881936009    1.52569550619970    0.81385583076479
O         0.96850884136440    1.65822608794300    2.67058081162571
O        -1.12360388534989    0.71624758524453    1.83564679941769
F         3.06426436593329   -2.20849599788550    1.28740570720416
F         4.41571254629474   -0.73116232977360    2.10728220852374
F         2.40246720180292   -0.88903596943374    2.85586110598812
F         0.47936432051835    3.73053581862196    0.93475539920167
F         0.70109092191838    2.38219893011307   -0.74117227332543
F        -1.25451558896106    2.80787950825602    0.05381272819161
S         2.49895774123108    0.23313754275841    0.46875634462717
S         0.20371008431011    1.15438119526480    1.56700684021139
C         3.13539509844824    3.86962172471859    2.67325895560412
C         3.51276589168647    4.30829406940226    1.42105951209678
H         4.12819339828257    3.70378942574625    0.77626446477064
C         3.05069475498949    5.54139943603184    0.99080795642247
H         3.33759410573996    5.90410879402921    0.01678459022191
C         2.22838823527764    6.29648085364293    1.80911275205450
H         1.87163134095508    7.25777824459457    1.47479665147752
C         1.85339070285322    5.82522069058118    3.05575810436560
H         1.21084049169945    6.42485892988869    3.67883319856703
C         2.29973868674385    4.59070170336302    3.51115059117884
C         1.95645776025694    4.05205146800551    4.89219547629009
C         3.01840776591654    4.54022514947478    5.87967298571709
H         2.79379047587115    4.16367416270247    6.87292891941061
H         3.04734414490939    5.62474711529294    5.90345159032601
H         3.99250457559021    4.16072894623856    5.57840246535878
C         0.54536303773782    4.42683018731285    5.33569589210685
H        -0.17726599619725    4.17698446904506    4.56221842837737
H         0.47481353166917    5.48549543736875    5.56110483556823
H         0.30251929670725    3.87485768745982    6.24015102555385
C         5.69291898908836    1.94850254805699    2.20478815167841
O         2.05783615368356    2.61919321005559    4.89206359140797
H         1.29789104039568    2.23498866865131    4.41795491941772
F         6.21200079009147    3.17463096750429    2.20370638075211
F         5.61177584210587    1.53841104440712    0.95053811972987
F         6.52574799568752    1.14607540228764    2.85218274815088
I         3.84279043098671    2.00500487570615    3.37080439753009
67
 -156.10212168629812
C        -0.64932905441740   -1.85406312611089    0.51936394637947
C        -0.63320784335162   -1.81423439486848    1.89694040190739
H        -1.13358346081086   -1.02933609400711    2.44040506415024
C         0.07038631145506   -2.80213671706428    2.56893942530758
H         0.09362895294073   -2.79694567520324    3.64701359329993
C         0.73733923170109   -3.78452037278140    1.85706297755446
H         1.28634363007794   -4.55023461851415    2.38215011338981
C         0.71095735521092   -3.79390230123999    0.47161811441795
H         1.23810724050973   -4.56478950511692   -0.06503044125557
C         0.01474460002927   -2.81681490299820   -0.22680719235320
C        -0.09107383553210   -2.78069321472947   -1.74440330774993
C         1.10691215597892   -3.40632975687216   -2.44908683017940
H         1.02210130867417   -3.21817480080497   -3.51637912890621
H         1.12998180938813   -4.48066772832801   -2.29892706685726
H         2.03512589892532   -2.96757299593283   -2.09217730822701
C        -1.39795532413838   -3.46193530516764   -2.16016858419112
H        -2.24627043705976   -2.96743719376004   -1.69070967712757
H        -1.38683397316329   -4.50684620121649   -1.86616754109706
H        -1.51470038229880   -3.39369250035088   -3.23757327668518
C        -3.26956630307984   -0.00231803688620    0.88348382887887
O        -0.19528035697212   -1.40433245421677   -2.16324553864299
H         0.71110265253765   -1.03390730365161   -2.23913634413034
F        -3.59363048656201   -1.19401666045392    1.38603065733696
F        -4.30351500394802    0.45309364041664    0.18994007664055
F        -3.04875312060916    0.81790564759261    1.88811689456691
I        -1.63857831806583   -0.34175421262302   -0.56416017500321
C         3.59236588952504   -0.47686852738161    0.42747211156504
C        -0.13169556758479    2.65833106364954   -0.56492336799974
N         1.08052791655114    0.28933442361330   -0.04780739313747
O         2.38960665152457   -0.50631833388891   -1.94404392557107
O         2.93299913903269    1.69220091112760   -0.98789739598145
O         1.63772133903561    2.30158625487700    1.37648020600195
O        -0.51429096114642    1.16347275248749    1.59300345011148
F         3.46252048865572   -1.79292693272674    0.32919868994056
F         4.87135589812629   -0.15214214925782    0.26090830447640
F         3.23544879851103   -0.11477055705851    1.66015382527224
F         0.37455186782474    3.88186296320750   -0.46900051679429
F         0.14990613568985    2.17245233312017   -1.77355412437054
F        -1.45527797717344    2.74710693329394   -0.45756504663437
S         2.44939979015037    0.35856451688966   -0.81258506453972
S         0.58819720632995    1.53286234820610    0.77250616280079
C         3.48103961124867    4.43966260539050    0.02269791266598
C         3.38968500710484    4.50203602677186   -1.35236970436658
H         3.80635535596057    3.73082345209170   -1.97792102900107
C         2.71358066758407    5.57100156160387   -1.91735794100688
H         2.63323186091808    5.63930994482441   -2.99048422739721
C         2.14996216589586    6.54062770502016   -1.10608329155384
H         1.62683531491787    7.37418052335692   -1.54725236354893
C         2.24710867031779    6.44733937335352    0.27179442433288
H         1.80185757515612    7.21008042035817    0.88872299623082
C         2.91410248045738    5.38248903517388    0.86508582764460
C         3.08466754402046    5.25827303214114    2.37191774578067
C         4.36999597399361    5.98386115621792    2.77565112133701
H         4.50646962688707    5.91587323889197    3.85065605741502
H         4.32620826387044    7.02810961720871    2.48349403179590
H         5.21954599732818    5.50928260986089    2.28893996086662
C         1.87052670561269    5.77007453991774    3.14201346980974
H         0.95411588613767    5.34628127392277    2.73764760126974
H         1.81101049146798    6.85247620004556    3.10050048664274
H         1.96628095047610    5.47993421079377    4.18524646048055
C         5.88897870168331    2.43179592911050   -0.74333406589743
O         3.29139968944341    3.88109481893274    2.72396034330761
H         2.45212473542510    3.38990549974123    2.65741901327074
F         6.27895297208157    3.60332792149906   -1.24082252296738
F         5.43662582530377    1.69420010593130   -1.74341978395357
F         6.94908967548018    1.82691641591410   -0.22650983736651
I         4.52252660990597    2.83363655263765    0.91668808125509
67
 -156.10200510518354
C        -0.11432088336030   -1.89631998085057    0.73413936592480
C         0.58188030041868   -2.42026546266815    1.80287973718202
H         0.61248253851378   -1.91306693295371    2.75333144094843
C         1.26683660572791   -3.61108311955625    1.61613068562169
H         1.80932797539749   -4.04611510535808    2.44025731733610
C         1.24773264480221   -4.23421537150108    0.37991406733333
H         1.78099545187811   -5.16102144551459    0.23693390358478
C         0.54420942479603   -3.68195489959668   -0.67868502686088
H         0.54011098960605   -4.18452448188542   -1.63180960808279
C        -0.15551501353475   -2.49319815797935   -0.51793147944090
C        -1.01623696277052   -1.87367853679421   -1.60875561025489
C        -0.51722720036433   -2.16129687381964   -3.01965848762171
H        -1.09850706632226   -1.56818630448499   -3.72111799887792
H        -0.65124002164579   -3.20760909288764   -3.27448500122415
H         0.53109055967718   -1.89430863246748   -3.12284682922057
C        -2.45353190442082   -2.36847548191868   -1.41655264388051
H        -2.82696355112920   -2.05117188455010   -0.44438714197444
H        -2.49257274222732   -3.45182370577411   -1.47833591481246
H        -3.08983994250217   -1.94123946265123   -2.18555868741974
C        -1.62292764500653   -0.24595595245685    3.08903852192522
O        -1.05612093932077   -0.44615281424126   -1.41946587825887
H        -0.30819494238439   -0.02691245433978   -1.89607979650746
F        -1.99230275673251   -1.50581531502163    3.32007346037699
F        -2.67220417640101    0.54072477906773    3.28835820789999
F        -0.69081611344240    0.07071454401523    3.96217547530482
I        -1.14173973805774   -0.07194268323073    0.94602784233563
C         3.49563514983606   -0.52338210484485   -1.57564764169478
C         0.65758754934225    2.66538304570985    1.19537081286038
N         1.43442603010252    0.41114302794078   -0.11350388622174
O         1.28300323537890    0.55197910745484   -2.53557728026911
O         2.86332696349115    2.05272558456876   -1.38857982191157
O         3.13422183894047    1.63278947167086    1.25012473081713
O         1.32801178669604    0.36855620163977    2.33373228254084
F         2.94072038444770   -1.65910812295196   -1.99095042591160
F         4.46628638918657   -0.18992735368854   -2.41530663582892
F         4.04466005665966   -0.75955003654326   -0.38060031245394
F         1.32173841291166    3.78184598761694    1.41856359221268
F         0.06994686523687    2.74382631896524   -0.00033338364553
F        -0.30078834197734    2.55453150631688    2.11411510259054
S         2.16147906923878    0.80247848477851   -1.44188891635968
S         1.78988146185039    1.14966143930365    1.23754916253300
C         7.10066820563882    2.70299311913958    0.41502285888303
C         7.13720666806329    3.36736325570285    1.63028735844518
H         6.23385592163861    3.59399356940796    2.17130299661670
C         8.35986604615962    3.73267553062542    2.17062494125064
H         8.39028192645574    4.25709795681916    3.11205954461025
C         9.53084048276588    3.41797718197890    1.50455505800670
H        10.48337948510723    3.70686740108107    1.91979365734540
C         9.48652882153338    2.70929541629873    0.31585889975993
H        10.40717977107782    2.44682825978036   -0.17827897068926
C         8.27188855109227    2.32750400612997   -0.23889533740866
C         8.16475020712222    1.51690217858706   -1.51946315752378
C         7.92377374601362    2.45969596657222   -2.69871299367425
H         7.78143987233093    1.87736307337520   -3.60314041162304
H         8.77374989372818    3.12247707177843   -2.82398481881643
H         7.03052705162729    3.05110341173530   -2.52276706110931
C         9.37787816445660    0.62661168219662   -1.77433089010684
H         9.62746963486591    0.04117033300411   -0.89229066160479
H        10.24069288471879    1.21949864491832   -2.05878918439818
H         9.15142958016446   -0.04699665839929   -2.59680390464961
C         4.31895909192701    3.99268157837133    0.29158676398639
O         6.99678217816699    0.67973448013111   -1.40977410838884
H         7.22070124306930   -0.10468131698824   -0.89020541351399
F         5.22239062610088    4.94656521257326    0.03873371161775
F         4.07587249315647    4.02019812750836    1.58999809261924
F         3.22307629364225    4.30098501138700   -0.36128130748092
I         5.17652698410757    2.16923882954400   -0.42410454594257
67
 -156.10187567224941
C        -0.71727330627427   -2.09869879967593    0.60090378634238
C        -0.98159712430247   -2.31341712037341    1.93602607148966
H        -1.66414789646116   -1.68377879258068    2.48249937619356
C        -0.32024824755882   -3.35284203191061    2.57220224890893
H        -0.51454990220943   -3.54424393010406    3.61541275522012
C         0.58245441259347   -4.13313308321378    1.87054800460648
H         1.09939154426660   -4.93759313789131    2.36969009400591
C         0.83224450141155   -3.89042047948213    0.52918898583060
H         1.53995878946440   -4.50552905384520   -0.00086770658764
C         0.18299200053365   -2.85751282517178   -0.13338324951705
C         0.36426550737607   -2.56457522197605   -1.61568040981178
C         1.72908372670352   -2.96879593478937   -2.15930448096463
H         1.81851940022652   -2.60567829851628   -3.17993044254869
H         1.83511804384769   -4.04859618345819   -2.17668699685163
H         2.52868658588033   -2.53611994388616   -1.56532486822311
C        -0.76155390455796   -3.26419393538880   -2.38373495080761
H        -1.72991579764617   -2.91181740484177   -2.03356355396598
H        -0.69998988103298   -4.33883679852141   -2.24298930779846
H        -0.67525360691901   -3.03477741200770   -3.44144581922819
C        -3.53305935895574   -0.44151664319456    0.69189913862765
O         0.18507679492170   -1.15077309829045   -1.83196054875826
H         1.03833278516902   -0.68384836947137   -1.68280383651017
F        -3.83105564206630   -1.68886715594456    1.05087596046280
F        -4.44812853000727   -0.03039727085250   -0.17908352658802
F        -3.60722548732474    0.32635539388865    1.75774928359694
I        -1.62486567798795   -0.48914050515673   -0.41166028585432
C         3.27859705677006   -0.70251847306811    1.36404944718974
C        -0.54872843766409    2.53591549634876    0.45811337743150
N         0.85354144437763    0.23596152142816    0.72705878918110
O         2.51733062403126    0.05021085351620   -1.04825887059702
O         2.76026339825591    1.85500875659674    0.60686579529636
O         0.95808824817028    1.93979215336426    2.57986144808225
O        -1.06642316353664    0.60639939414618    2.19332237037986
F         3.28239161676347   -1.87596446566347    0.73412882751187
F         4.52856306039765   -0.35227289974620    1.61047848162248
F         2.63152451451918   -0.86824360462403    2.51468808391716
F        -0.28935681473002    3.78408987926109    0.83895696251884
F         0.01847690765195    2.34434860850953   -0.73547904797439
F        -1.86694002239843    2.43019042791491    0.30273290716560
S         2.33641247375145    0.52515285441887    0.28642438480897
S         0.10178535800620    1.22982392648725    1.67777422791043
C         3.67436712466983    5.75842318410164    2.20629452653972
C         5.01440172687633    5.63039859197367    1.88040099320026
H         5.43084922638321    4.68575967777421    1.57525233452765
C         5.83688019501269    6.74462467729096    1.92956144808010
H         6.88078454043306    6.64561047447740    1.67854302751045
C         5.31451771358780    7.97316894800048    2.29187215976278
H         5.95355925027460    8.84077047408570    2.33443481324331
C         3.96572676417119    8.09836085860778    2.57850491913669
H         3.56821007465277    9.06456271178847    2.84124948420164
C         3.12117594671106    6.99698957710575    2.52231601749218
C         1.62875455332903    7.08924434231347    2.79653146398407
C         1.36364257918910    6.71063848202265    4.25502896776699
H         0.29594902721399    6.73543220111934    4.44779033712820
H         1.86726494158540    7.40666142178538    4.91834334339907
H         1.72688458463907    5.70547760713719    4.44622671616557
C         1.03868401126899    8.45897576171116    2.47235575347909
H         1.33971619835449    8.79131981033784    1.48149227898290
H         1.35032538800323    9.19893434251990    3.20187434840134
H        -0.04556664696652    8.39126530973023    2.51082564106491
C         3.97589686151077    2.74342511142705    2.79378048321979
O         0.96550935285291    6.10105281334058    1.98532486612765
H         0.80798471594582    6.45976582448551    1.10127261700390
F         4.56554954717676    3.35710226285157    3.82206323454901
F         4.91284602021163    2.50317850974701    1.89149111323137
F         3.49962393970545    1.59496678539342    3.22823104460831
I         2.39603193120208    4.01169222425689    2.12874522637217
67
 -156.10164177258369
C        -0.25783835819712   -1.42508203217812    0.96683026256439
C         0.04177866182520   -1.05542152381143    2.26082129214622
H        -0.58151491768637   -0.36506138497860    2.80430111903676
C         1.18761225008883   -1.57625386106676    2.84180480162772
H         1.43977070203261   -1.30077589534316    3.85332846062957
C         1.99374029956667   -2.44515489896545    2.12662983953098
H         2.88027951740186   -2.85619505866005    2.58324393794121
C         1.67544559401554   -2.78977229976319    0.82314451737026
H         2.31823364539650   -3.46008197477971    0.27788969770674
C         0.54035518322343   -2.27330106669189    0.21202681767142
C         0.12042357626090   -2.63227604746297   -1.20593883198417
C         1.29672324887271   -2.94258593937156   -2.12418000584970
H         0.92831008862369   -3.04434434452299   -3.14167726321664
H         1.77291977234543   -3.87645423088141   -1.84443096403253
H         2.02884594518366   -2.14046847188802   -2.09792699289768
C        -0.85691670830934   -3.80954957271379   -1.13959627258382
H        -1.72229213563147   -3.54325724798566   -0.53612100567951
H        -0.37060315299298   -4.67687767680747   -0.70419649717016
H        -1.19892595103092   -4.05420270610606   -2.14054619963433
C        -3.29553588605465   -0.49270354676420    1.78767205505309
O        -0.61300052275120   -1.52487183072805   -1.76421697004584
H         0.01541187473357   -0.87682913429495   -2.15008500609625
F        -2.91532889902779   -1.39036183286233    2.69233102886570
F        -4.51811790948671   -0.81101879790411    1.37630563055808
F        -3.35503387776762    0.68793194188518    2.36576165855379
I        -1.99049659916865   -0.67646056012286    0.02274788771884
C         2.81102587388158    0.95866269104145   -0.45227896175401
C        -1.93116336315842    2.86820286694796   -0.56988832581184
N         0.11477901932273    1.08461453749822   -0.54947714033090
O         1.30029800299400    0.35488357426764   -2.52866569525834
O         1.41216763825356    2.73886172015658   -1.94404480381690
O         0.40805566377469    3.29461008261765    0.59899678027725
O        -1.05348319401721    1.55555563453954    1.54776910122384
F         2.95347284976258   -0.36784294185300   -0.46975691647035
F         3.93446476479809    1.50440215779016   -0.87554884500621
F         2.58272805255261    1.31635254990874    0.80765600010043
F        -2.20692755909061    4.12341246945492   -0.23747705418857
F        -1.66396154978199    2.83171095632242   -1.87984826426937
F        -3.02834167550731    2.14262943589929   -0.36300159086522
S         1.31274164017457    1.36749538432155   -1.52248391036325
S        -0.46606700174543    2.18368855775464    0.41496459344446
C         0.12239610819294    7.16890475113233   -1.31317916895013
C         0.95077645789029    7.93887777696427   -0.50930745669032
H         1.78588559276939    7.51849327165351    0.01874568502496
C         0.71883335113513    9.29546328352803   -0.36030005433017
H         1.37459418018105    9.87917771826712    0.26551844318134
C        -0.34814060327113    9.88741214639908   -1.01053977640621
H        -0.53916736134183   10.94276291165361   -0.89902823066552
C        -1.17340578177989    9.11599624389681   -1.80495322302495
H        -2.00532461483219    9.58291960049741   -2.30669471800276
C        -0.95831526729192    7.75017912748315   -1.97262684616263
C        -1.91332412164454    6.96900954668869   -2.85657176029850
C        -3.32407749545772    6.99270436205841   -2.25845816529891
H        -3.99450284327319    6.40785047338890   -2.88168111050090
H        -3.70391929168921    8.00565568734456   -2.18964458052866
H        -3.29910259922355    6.55405714382925   -1.26535508501298
C        -1.89041459133973    7.51358660225895   -4.28418622590480
H        -0.87867505069247    7.47950384873161   -4.68148869541682
H        -2.23472715287817    8.54168617961182   -4.31500962609036
H        -2.54781617012696    6.92165845793215   -4.91750947799813
C         2.26909996364222    5.03841252926419   -0.26395485704124
O        -1.48621358474480    5.59748620753242   -2.86970549894901
H        -1.46377464183852    5.26150533514683   -3.77522322671170
F         1.98746457221289    5.45845585875877    0.95831476988229
F         3.17249665986828    5.87306217006203   -0.78311508902456
F         2.83594493134687    3.85485131754246   -0.18443928029124
I         0.52485632137102    5.03533691807235   -1.50187539195302
67
 -156.10135821588810
C        -0.66001584103836   -1.53420590926057    1.01857016312461
C        -0.79347129151638   -1.30343975874544    2.37087821596136
H        -1.34148510476571   -0.45240164865076    2.74209127796888
C        -0.17684556324331   -2.18656677658850    3.24372869169796
H        -0.26646950658596   -2.03129175729454    4.30714201970527
C         0.54730311702034   -3.25818095459228    2.74901088961781
H         1.02373819831330   -3.94486734586528    3.43085594975896
C         0.67507991062311   -3.45628487187866    1.38357450840304
H         1.24980930983157   -4.29065226733899    1.01834450833872
C         0.07703274417549   -2.58148558110034    0.48682079380547
C         0.14905616446963   -2.73982188000214   -1.02529238171825
C         1.42590500886631   -3.42164621570438   -1.50145540300508
H         1.46637825035460   -3.37085074899063   -2.58652901094013
H         1.43888692184436   -4.46739427707673   -1.21259463719673
H         2.30206725284298   -2.92269233505367   -1.09670740112548
C        -1.09554687995337   -3.50018442239685   -1.49237042413763
H        -1.99533260723999   -2.96981867159660   -1.18604847691742
H        -1.10742578419180   -4.49818135944500   -1.06557596443598
H        -1.09185121722418   -3.57220530209082   -2.57570737877709
C        -3.31699378502727    0.27128079363735    0.84530221246160
O         0.07925252924778   -1.43296028841217   -1.63078940272856
H         0.98215222921942   -1.04129268310504   -1.66816540923378
F        -3.71649291844466   -0.87476032447515    1.40127200887299
F        -4.25306945894112    0.66862486806441   -0.00633941970245
F        -3.21149144242655    1.16889657580709    1.80043136548847
I        -1.53475583018146   -0.20777139143154   -0.36045734633415
C         3.53688990860483   -0.36935241782204    1.08510424898424
C        -0.07003306585912    2.72888207073195   -0.71634476741500
N         1.13015501566430    0.57091769862300    0.41241715505292
O         2.55440162655943   -0.33792518592484   -1.35857287826059
O         3.13352594041235    1.85105742696314   -0.38605251251319
O         1.43772459798848    2.84104102853224    1.47004978513625
O        -0.69119090431687    1.64898756638919    1.63101428522318
F         3.07251927095230   -1.61749194054665    1.13125533056571
F         4.83795800448125   -0.41164104814838    0.85436638039774
F         3.32024639340734    0.19488747640725    2.26838597235679
F         0.42116722997781    3.95267792395102   -0.88107323938320
F         0.33562905116404    1.98205021047535   -1.74853750939094
F        -1.39678940397367    2.81128749878250   -0.76888484485009
S         2.56919795877458    0.54634588598162   -0.23600575139247
S         0.49991762928092    1.91503666876032    0.90410710793752
C         4.76364239840486    5.64534939009036   -0.05530266539848
C         6.02911741453747    5.08556707888708    0.00868756928655
H         6.17141683040750    4.05293807005248    0.28220179867072
C         7.13375314379469    5.86375398575216   -0.29690631090966
H         8.12053269969523    5.43337106238179   -0.23769288532870
C         6.96400780922760    7.18343659558327   -0.67678638736195
H         7.82258127753226    7.79621632553681   -0.90103914289457
C         5.69126731643992    7.71507172283933   -0.79669809499184
H         5.57120755174563    8.73476497305295   -1.12284626664575
C         4.57025664036396    6.94748243734445   -0.50764360481374
C         3.15234246978222    7.47159961988598   -0.66564549677311
C         2.66603921111584    8.02982785104853    0.67184316814595
H         1.64230975021771    8.37512367000862    0.56872855028785
H         3.29665482377308    8.85469392326832    0.98667637508902
H         2.69441849032556    7.24574063032549    1.42260300422135
C         3.02017040436013    8.50514096876791   -1.78117329563922
H         3.50024165531074    8.15809884112538   -2.69335818851542
H         3.46251753336887    9.45149675482239   -1.48931901348088
H         1.96504920030683    8.67767451820469   -1.97747185491141
C         4.18795067811733    3.39576430708762    1.97396034796514
O         2.29477886026673    6.35670332446922   -0.97173077607827
H         2.32932207497625    6.17198256395533   -1.92041071081081
F         5.02589719978093    4.28109059044077    2.51984141822488
F         4.92029741702591    2.39480747839617    1.50263521333069
F         3.42373252033223    2.94103290302789    2.94110801195095
I         3.06016732962435    4.42723481952151    0.47706827404117
67
 -156.10135539950127
C        -0.82592773646717   -1.59330603547130    0.85694935018225
C        -1.04562947803180   -1.80729360375012    2.20127546127061
H        -1.61255490281260   -1.11043175333277    2.79588427995864
C        -0.49385438354702   -2.93813205494868    2.78335680045989
H        -0.65720795727899   -3.12608660036793    3.83250107366915
C         0.25527629877409   -3.81589823624095    2.01896649687143
H         0.68198505255885   -4.69637888581642    2.47295296336703
C         0.46346106976635   -3.57462824101234    0.67066736582065
H         1.04844451947335   -4.26815395315855    0.09045030366528
C        -0.07275577731072   -2.44693435355223    0.06285046741549
C         0.08056116331901   -2.14625089860625   -1.42112573872550
C         1.36489814785351   -2.70447217939766   -2.02347689532151
H         1.46541949531225   -2.32826329524334   -3.03831039793482
H         1.33465063233468   -3.78808835603097   -2.06937271422758
H         2.23112599757678   -2.38814733132131   -1.44858781390898
C        -1.15222438818403   -2.68450728086190   -2.15343106479935
H        -2.05495706251112   -2.22471858812320   -1.75651769019767
H        -1.21860062402610   -3.76155786656525   -2.03536469532747
H        -1.08059837786671   -2.44250374414095   -3.20940635051761
C        -3.42328914860597    0.36096853246940    1.14298464634420
O         0.07468149205181   -0.71773786752361   -1.60450495817290
H         0.98382254697768   -0.37557241539132   -1.46932809811258
F        -3.82960962581614   -0.85360335135180    1.50576139050276
F        -4.34505364738974    0.88969131473275    0.35019486559699
F        -3.32453675274345    1.10774679802857    2.22090423259252
I        -1.60596368106338    0.13082630776725   -0.08038983284620
C         3.24923275670755   -0.67028632747530    1.60529412297026
C         0.06044774061365    3.18033581512173    1.12219389168669
N         1.00933961066446    0.65643811674690    0.81467837814076
O         2.65577811162158    0.05275550836052   -0.86451052698078
O         3.25647545091246    1.82786877492819    0.71653567869546
O         1.53387450482040    1.90669945427004    2.91181712920596
O        -0.73507795616729    1.05723026555202    2.48641970833210
F         3.08416357368006   -1.88400179890904    1.08696985257542
F         4.54798185941440   -0.46188537670065    1.79550421649865
F         2.63816838230798   -0.64622289867502    2.78708575466793
F         0.10796886142119    4.20260155685546    1.97381843246547
F         0.93092324509137    3.41791548333475    0.14111751169056
F        -1.15614593872801    3.12382842319369    0.59568310864496
S         2.52921854431225    0.62271447948351    0.43891752746451
S         0.49602088085269    1.56647011961134    1.99191501520562
C         4.44822950883452    2.71807852341332    3.27406335510460
C         4.07737034751195    1.91793454456248    4.33479547922518
H         3.09045677868546    1.97781204329582    4.76222522120782
C         4.99852659820155    1.00441506198686    4.82181886012506
H         4.72927653494024    0.37352723521681    5.65378513986615
C         6.25247033753713    0.91031001907620    4.24278491870299
H         6.97150123992535    0.20386053964444    4.62625592290064
C         6.59211999787983    1.71339998054278    3.16705940421666
H         7.57041587319774    1.62350505354470    2.72520320968848
C         5.68581777017534    2.63365334714552    2.65495717391240
C         6.02406256272900    3.56311669503690    1.49856980656057
C         6.63458342520841    4.84609992474654    2.06641302094737
H         6.87627393236095    5.52486198199409    1.25420630202004
H         7.53482707118258    4.62359265501638    2.63006421058257
H         5.91215426889092    5.33223310154324    2.71874830625915
C         6.93251771271102    2.90406947808282    0.46406385425520
H         6.54423658841064    1.92820978224354    0.18087678786425
H         7.94136835282574    2.78945849114359    0.84612847128955
H         6.97869738662475    3.53817414468354   -0.41776108498140
C         1.97306437543002    4.50159282611274    4.37692368001502
O         4.81576578989154    3.96826194934221    0.83698362259040
H         4.46934937680459    3.22825476265433    0.30694175152260
F         2.85580584576893    4.49744156672715    5.37495653328394
F         0.99435813220756    3.67533938090917    4.69491051134029
F         1.46887517947868    5.72311427077997    4.27317456034769
I         3.07584283018935    4.13719493708613    2.52471589588779
67
 -156.10134838004765
C        -0.47978954314991   -1.11393273351321    0.57048933650723
C        -0.24612800989162   -0.79860045115562    1.89240251435869
H        -0.62901907090925    0.10887761384450    2.32909515084593
C         0.52113011822183   -1.67166884087421    2.64809622708467
H         0.71267750672510   -1.44642487230847    3.68505572857638
C         1.03090512891472   -2.82268302489147    2.07230477156037
H         1.62403317970839   -3.50296957582557    2.66297596641435
C         0.78636935948871   -3.11157105299788    0.73953406789199
H         1.19282676328517   -4.01033688633543    0.30727914968567
C         0.02563110322555   -2.25213745200381   -0.04228649775716
C        -0.31657440846994   -2.53040057137162   -1.49885335958605
C         0.73946985865740   -3.35871127635697   -2.22176967727368
H         0.49234780843946   -3.39077372182832   -3.27982978789540
H         0.75637946921444   -4.37805767608415   -1.85051207948550
H         1.72410247614672   -2.91294978768159   -2.10858276035756
C        -1.68636446233946   -3.21324705395190   -1.55309344676521
H        -2.44081185324354   -2.57922379939239   -1.09192776690564
H        -1.65220388623669   -4.16459850283565   -1.03139318063874
H        -1.96657954999335   -3.38125247501757   -2.58850896815349
C        -2.95819835239445    0.97185972843053    0.91855817793656
O        -0.45732455583569   -1.27261608062427   -2.18658650869883
H         0.42913135760746   -0.96866122583622   -2.47603732700671
F        -3.16717716434810   -0.00362676522592    1.80030584356507
F        -4.10875052218227    1.24683270622760    0.32018029700377
F        -2.56113495887695    2.04358858405077    1.56885462032137
I        -1.61324185599333    0.19130187783198   -0.64210350722967
C         3.56729916294244   -0.24132848511340   -0.39036609946884
C         0.15395424013478    3.34297714266224   -1.27485939733554
N         1.11631925157431    0.83604129987161   -0.87838300321547
O         2.18070050712571   -0.47179203531731   -2.62409673352926
O         3.14346674322180    1.72561837855102   -2.11586083701828
O         2.19382730445004    2.75684892874779    0.29918074197173
O        -0.03295802018334    1.95398845813878    0.97216430741316
F         3.29785562770072   -1.54125605625311   -0.30799016802732
F         4.84358248872618   -0.09168762869433   -0.73061427742591
F         3.38535734984087    0.29003648638392    0.81584461578221
F         0.41357616007339    4.60658430594682   -0.94601604487902
F         0.64897967960831    3.12228722402112   -2.49288514285003
F        -1.16174406193095    3.18011623509258   -1.32351590799115
S         2.43919546401080    0.55843539848699   -1.66931192678183
S         0.94292911531667    2.15737039088593   -0.04053574452738
C         5.01491360993989    3.43488799543220   -0.60256634718082
C         5.04009098554395    3.13784751435137    0.74425913344105
H         4.23913601079563    3.43809779022464    1.39879275767017
C         6.11128371777698    2.40950499181813    1.23639399560193
H         6.15074527792105    2.17053802674605    2.28707107744600
C         7.11922538330546    1.99756069170430    0.38152514504732
H         7.95560676838082    1.43573216638360    0.76609795164067
C         7.06074489003719    2.29608117706694   -0.96936670262642
H         7.85123921333700    1.96398955160549   -1.62143672821859
C         5.99509750490846    3.01945268182547   -1.49057140806410
C         5.90677726410593    3.40408820159614   -2.96009315975425
C         6.60999772505670    4.74907876312977   -3.15370216278954
H         6.55252546103753    5.04375648555715   -4.19708774031428
H         7.65118947323460    4.68139124961539   -2.85524448400889
H         6.11174230159722    5.50708990812293   -2.55297692739282
C         6.46729129282619    2.32432870246935   -3.88207727332323
H         6.05410728206255    1.35122743479209   -3.62573932974268
H         7.54945835664887    2.27998589462173   -3.82008261611260
H         6.20058838797642    2.56517034280630   -4.90809690860680
C         2.91079500014584    5.67939497868562    0.43005007494637
O         4.53457214744619    3.62741686842299   -3.31918704281585
H         4.07404490998044    2.77211092943695   -3.38971471013852
F         4.05912460393624    6.00100622268695    1.02450486322936
F         2.13213456898036    5.10828973521578    1.32944061121854
F         2.32561116644577    6.79722115317173    0.02399574157420
I         3.40299648425403    4.55586619754861   -1.37976869118814
67
 -156.10133456348117
C        -0.84956344609752   -1.63071551277623    0.98897024578635
C        -0.88967423678078   -1.81097209836181    2.35547588426430
H        -1.42911873783353   -1.13198641298363    2.99497456248481
C        -0.19345101818744   -2.88154991124811    2.89505991811781
H        -0.21594014548089   -3.04522536078687    3.96063286438045
C         0.51942983981683   -3.73234569005358    2.06781281639493
H         1.05785304144714   -4.56671704363888    2.48895942259001
C         0.54997858963617   -3.52245351235746    0.69869030873772
H         1.11273553923769   -4.19233481908539    0.07065792238259
C        -0.13516869500922   -2.45588050185132    0.13161503492258
C        -0.17800281614912   -2.19246274003104   -1.36671904466262
C         1.06814001250144   -2.67357316749689   -2.10125275523959
H         1.02443128586566   -2.32132069430821   -3.12865670496505
H         1.11553535582443   -3.75730154416721   -2.11996085220995
H         1.96689490465695   -2.27705199308686   -1.63653082454892
C        -1.44208731455618   -2.84140823771887   -1.93796272941250
H        -2.32565866212107   -2.44003143876364   -1.44598792569649
H        -1.41039336074639   -3.91675938319499   -1.79296422591787
H        -1.51264509594731   -2.62398634878091   -2.99936338140431
C        -3.54117696426095    0.12190653220465    1.53507725349466
O        -0.31221478920153   -0.77437600849488   -1.58083003648221
H         0.57849457991041   -0.36487099052964   -1.55747842994759
F        -3.80748571986150   -1.11236134399690    1.95751071986845
F        -4.58636990426832    0.56236931415596    0.84889608391841
F        -3.37734905163311    0.89535718269366    2.58560978494099
I        -1.86585559679411   -0.00243247047082    0.10947089904339
C         3.19656240957967   -0.39871361912254    1.25742677531961
C        -0.29756103415449    3.20334162921257    0.96661440237423
N         0.79316242600111    0.73779208401368    0.68526769968662
O         2.27895916589773    0.17971354403591   -1.15213139370080
O         2.92685004129141    2.05178904283396    0.29256225202587
O         1.43887255428647    2.13883671345064    2.65147084654652
O        -0.79117447717899    1.10957972491905    2.51453165792333
F         3.04753973450493   -1.64496484279274    0.81781420816809
F         4.49284607322839   -0.10605250291087    1.27581460319915
F         2.73297256801504   -0.34738119663667    2.50371870170926
F        -0.21998202044352    4.27955006107208    1.74676298476523
F         0.44000802322461    3.42763890210255   -0.12105094319137
F        -1.56031429337370    3.04409890109015    0.59037435275395
S         2.25898736013105    0.79151862013448    0.13835160067950
S         0.34007473896282    1.67503883048317    1.86629484325502
C         4.29361985303787    3.13177776207888    2.69085452909337
C         4.06655693010975    2.38534334626585    3.82843227385481
H         3.12625837095586    2.43372496256432    4.35132493140496
C         5.07066867716294    1.53866535122513    4.26992975561244
H         4.91406451715823    0.95004586208012    5.15964922612759
C         6.26265824991552    1.45564690772666    3.57096733735143
H         7.04565082127339    0.79972221697104    3.91707513908121
C         6.45864837601473    2.20586097875840    2.42362498254022
H         7.39107986295675    2.12510272883993    1.89036868934910
C         5.46700444231971    3.05952099431081    1.95617877209730
C         5.65197283521987    3.93508599693005    0.72542748189400
C         6.26129414031411    5.26809988471410    1.16482760480333
H         6.40027653223185    5.90849385498223    0.29912058962463
H         7.21775738054095    5.10802995179345    1.65192117547797
H         5.58367424170396    5.76481096101594    1.85611238033999
C         6.48240552786885    3.25246574500030   -0.35805033984337
H         6.10615644795170    2.25035189141859   -0.55198816566268
H         7.52663474376843    3.19216099729695   -0.07036804359287
H         6.41991917794415    3.83918210409170   -1.27110662642598
C         1.82828402077433    4.85188854946998    3.91854093775042
O         4.37050335810410    4.25980061653878    0.16565636509018
H         4.00882126295079    3.48039620297852   -0.29328045775834
F         2.79243966185530    4.96189871942882    4.83141188256876
F         0.93517344219426    3.99144311647853    4.37034336882418
F         1.24009328784973    6.03305051375631    3.79078819318003
I         2.78565298110823    4.43704243584732    1.99694113475102
67
 -156.10125639727414
C        -0.75912639699509   -0.59032956362276    0.83719983777757
C        -0.81922127986602   -0.33363964982668    2.19022217256620
H        -0.86776554139843    0.67555480343595    2.56671114371854
C        -0.78860261652084   -1.41438326749327    3.05846209009407
H        -0.83878000668026   -1.24301910549068    4.12196136381559
C        -0.69222347801475   -2.70242218461069    2.55956551086685
H        -0.66845660601667   -3.54123819818191    3.23714094001823
C        -0.61661621085368   -2.92856404194747    1.19444107108886
H        -0.53435311522278   -3.93746077455546    0.82649321667294
C        -0.63939548264376   -1.86500484251978    0.30291626560102
C        -0.57261759405758   -2.02330468976184   -1.20922147021051
C         0.16337664672530   -3.28122118579462   -1.65564329695429
H         0.26670832558644   -3.25942234717046   -2.73758630422942
H        -0.39232809011067   -4.17419050008446   -1.38962830769599
H         1.15507093866815   -3.32142587480921   -1.21249744463428
C        -1.99420154179381   -1.98470289352832   -1.77576435160079
H        -2.50445774778796   -1.07540682647267   -1.46415786167438
H        -2.55777187402588   -2.84494319036908   -1.42812721737382
H        -1.95089971411959   -1.99887167288899   -2.86065045921128
C        -2.12156388717283    2.29260134783588    0.60529748865049
O         0.12367779075715   -0.88049527300023   -1.75155592664200
H         1.08609655354904   -1.04609121512929   -1.65926039145234
F        -3.09906856673780    1.48730921575294    1.02875856087291
F        -2.63818380427247    3.16471767402139   -0.24669791839731
F        -1.65885186249687    2.94472659712444    1.64938091509568
I        -0.72970841451298    1.01149833689547   -0.52996980252369
C         3.45035265509406   -1.46704366533782    1.59225188107155
C         2.15352943592648    2.73313434889122   -0.71368917024258
N         1.84210268248816    0.30847067027791    0.43510123446749
O         2.70508227298876   -1.48627390285369   -0.96991176805686
O         4.25244941186357    0.28275489718412   -0.25940191877048
O         3.25156341833339    2.05448601511556    1.60213701143385
O         0.81697210668848    2.24558432238578    1.53113642615104
F         2.63531416959587   -2.50911002822984    1.68045529604016
F         4.70812447343902   -1.88739725102271    1.69001159843427
F         3.20888739150592   -0.66083858451606    2.62722987522895
F         3.24894181502088    3.48357244695208   -0.73406095002982
F         2.20955841247779    1.87057003905362   -1.72973527095396
F         1.10298783773872    3.52549781539323   -0.90592908634069
S         3.10113749395170   -0.52279264371523    0.00315280546974
S         2.01833042794129    1.78994499029234    0.91951820337568
C         6.10254613359002    2.50168454907175    0.32434536796207
C         6.22061741155477    2.19569952970549   -1.01594253537624
H         6.22703767081749    1.17610360754080   -1.36201655843440
C         6.29762770103469    3.23896520383088   -1.92366318535125
H         6.39143465035315    3.02056744595114   -2.97544936338568
C         6.25721829013819    4.54897321039688   -1.47809328702828
H         6.32285096528883    5.36052942875838   -2.18531713332563
C         6.12860989340488    4.82756505226466   -0.12838415807224
H         6.09896319668232    5.85257581941452    0.20172085122982
C         6.03977114098523    3.79999581320109    0.80326295191807
C         5.94157030239781    4.06134959490223    2.29899681901614
C         7.35941183754203    4.18032796671142    2.86242619832443
H         7.31387669978593    4.36929610667587    3.93063646433773
H         7.89655881608854    4.98840111614592    2.37637498574512
H         7.89158091146806    3.24547201730958    2.69891273527206
C         5.08800942442463    5.28480892312662    2.62179316486392
H         4.13709137389155    5.23540383278346    2.09579494247479
H         5.59868090621228    6.20187757875051    2.34774635859009
H         4.90151208487931    5.31263471535717    3.69239480028759
C         7.08911190039666   -0.56243757409705    0.56729268533485
O         5.35831375252347    2.92502272194124    2.95559029971643
H         4.39631155418554    2.90656982856128    2.79917113845667
F         8.12228481420671    0.04678137758593   -0.01081932783240
F         6.41819902337931   -1.20666409284001   -0.37306186806127
F         7.56088044553897   -1.45299146995220    1.42765023481203
I         6.00057635548533    0.93212091898669    1.73644244331682
67
 -156.10125203776326
C        -0.77632165963920   -1.08227667218166    1.15581097458185
C        -0.41457969852276   -0.55030093272902    2.37482415771973
H        -0.55178929177875    0.49690624698210    2.59206800543700
C         0.15890138430478   -1.39909980360357    3.30938247330489
H         0.44931078295140   -1.00914964224456    4.27195124542871
C         0.35883105441482   -2.73464733396115    3.00338436774688
H         0.80606723209434   -3.39222465506282    3.73201404423043
C        -0.00239509608771   -3.23806457777154    1.76378160199020
H         0.16853336185856   -4.27799819791911    1.54142786237017
C        -0.57310238029537   -2.40956355042547    0.80748566370960
C        -1.00697612018600   -2.87990757711575   -0.57333009424501
C        -0.22100083805013   -4.08342495509298   -1.07986143509223
H        -0.50136966070083   -4.27200603664568   -2.11317980555877
H        -0.45105418345473   -4.97218083088949   -0.50179908164623
H         0.84717132541549   -3.88615465635619   -1.04028763874982
C        -2.50966911565880   -3.17178324271688   -0.55144161214576
H        -3.06353663781542   -2.30349164004150   -0.19999463317336
H        -2.71644469710741   -4.01297539818783    0.10292986005271
H        -2.84540221549796   -3.40848814849926   -1.55663996696939
C        -2.73053831579384    1.44969943334791    1.03433146943740
O        -0.80603244015833   -1.79258507452017   -1.50232025498941
H         0.13987907986992   -1.79278556960066   -1.76119633301051
F        -3.24647787770765    0.62953449044453    1.95336355011792
F        -3.72764789361564    1.97204860311784    0.33556302175662
F        -2.10317199870902    2.41959639458589    1.66513700141755
I        -1.57022969198051    0.17043579279468   -0.33982494284151
C         3.53579797846436   -1.17138578319161    0.35682817980490
C         0.63728265906711    2.21240089713339   -1.83056263418041
N         1.27088369569050    0.06194565433093   -0.32238922118636
O         1.95357595218183   -1.84170127973994   -1.68190865852032
O         3.21893525828583    0.25315592394104   -1.88471551925952
O         2.58448880955224    2.20735301910224   -0.03380218585156
O         0.29378113443469    2.00688046894559    0.79938654012535
F         3.06306621600732   -2.29197570053846    0.88439309187628
F         4.80806079195157   -1.35462339906095    0.01663679504189
F         3.49668749775182   -0.22176311830647    1.29204313124602
F         1.47130418412393    3.09383175384667   -2.36865971206004
F         0.52165658751235    1.17395095397058   -2.66017390568491
F        -0.55855095159736    2.78426571713088   -1.72116349979568
S         2.44597879683439   -0.64483846321396   -1.08445917066486
S         1.28037618757534    1.62220557318095   -0.15195145045691
C         4.63979018958758    2.80724953337406   -2.37487485936197
C         4.32612052640097    2.25014785322634   -3.59791177840718
H         4.40092396526867    1.18919472263176   -3.76650156851117
C         3.87523403693458    3.08724676403324   -4.60501956640876
H         3.62504817078507    2.67117503636042   -5.56783272587503
C         3.75284668699920    4.44657989599957   -4.37308915075127
H         3.40911370293721    5.09933642431408   -5.15979470684927
C         4.06451227046871    4.97790882232503   -3.13367685314532
H         3.96452647118712    6.03785003999963   -2.96923839726506
C         4.50763749602965    4.15888071247220   -2.10207135607196
C         4.89559008445708    4.70533794769397   -0.73641055615048
C         6.37336334516345    5.10143775906266   -0.77570602859251
H         6.66928247868573    5.50991476716567    0.18570562475688
H         6.54829024193474    5.84114538661217   -1.55046679933682
H         6.97792396838479    4.21967041473899   -0.97799065842199
C         4.00092385326236    5.86299984944416   -0.30116780870232
H         2.95222595211905    5.60314749549597   -0.42853794880112
H         4.21704061383308    6.75871445695436   -0.87406795156900
H         4.18937996047439    6.08275707693639    0.74655700978602
C         6.25771387311604    0.03558487053927   -2.10353693572135
O         4.79845518609262    3.66519429057580    0.24932794115639
H         3.86565992108616    3.49948795885205    0.47598164571220
F         6.85597798130400    0.65775378687879   -3.11693902352620
F         5.45827259431678   -0.88961509621025   -2.60914539360683
F         7.18881092934981   -0.56925945428142   -1.38004981550092
I         5.35861031782979    1.56440162516806   -0.82421366036419
67
 -156.10121222309979
C        -0.91264212940655   -1.71324665965886    0.82355379860109
C        -0.91077098251343   -1.72266238533145    2.20196314744660
H        -1.31626612105025   -0.90121041856638    2.76960560881041
C        -0.34566305137585   -2.81300807215563    2.84523261355174
H        -0.33813118718524   -2.84767790445220    3.92301248258009
C         0.20396366671410   -3.84605485149836    2.10535171700363
H         0.64528040935806   -4.69226640417024    2.60828311800597
C         0.19478827966618   -3.80510431940033    0.72028275034954
H         0.62675283992236   -4.61887446401649    0.16187822976261
C        -0.36574136975395   -2.72595709601595    0.05005703911737
C        -0.46239288566906   -2.63686460694697   -1.46603314394815
C         0.66115529310029   -3.37196775976085   -2.18686427278075
H         0.59507494783938   -3.15599387575990   -3.25010634995709
H         0.57072840992705   -4.44541281486364   -2.05666136425006
H         1.63104847877840   -3.03960172787469   -1.82532211223777
C        -1.83731846077118   -3.16199005421544   -1.89023955112095
H        -2.62248117821099   -2.57776160201845   -1.41382626653846
H        -1.94647978697408   -4.20435021717330   -1.60749173611410
H        -1.94526348389909   -3.06818566563411   -2.96651716663321
C        -3.27110983396348    0.43902563696962    1.25823783809460
O        -0.42006635874263   -1.24978841745956   -1.85522778141444
H         0.51758209632581   -0.97780508994821   -1.96335802584141
F        -3.77254268289995   -0.71557223039821    1.70013476337169
F        -4.22353577579553    1.07822858601277    0.59339719018822
F        -2.93009229517077    1.16124892467399    2.30267477427794
I        -1.70348193935755   -0.05834167369521   -0.21436902737691
C         3.80839311734414   -0.41592854605895    0.35221049424948
C         0.21326668698176    2.69514464004581   -0.16457588318421
N         1.13406188412801    0.15935700750073    0.27992096709041
O         2.23684534630356   -0.56425939102098   -1.77872058470290
O         2.74303036981756    1.67374651549742   -0.88266459996054
O         1.92634156978253    2.02296656924541    1.75864536136749
O        -0.35306851526854    1.17455931110725    1.94697657737555
F         3.80629740124134   -1.73957946271972    0.26337859154973
F         4.98214757166911    0.04203565810731   -0.08468523383376
F         3.69675017150055   -0.08514795539431    1.63446519056602
F         1.01281939165268    3.74718006713902   -0.19287794255345
F         0.17323428571331    2.14446355012329   -1.38017725351816
F        -1.02053391486130    3.09549018641565    0.12643675566988
S         2.39186569881448    0.30757283080528   -0.65802023693570
S         0.77725955731028    1.43590106145727    1.12683343263172
C         5.84977028053948    4.22665142009114    1.35126762791053
C         6.24474333257048    4.53361990655009    2.64360229079990
H         5.64959079194835    4.24090789163241    3.49320744917345
C         7.42954358990621    5.22172674409369    2.84698184299914
H         7.73439029652191    5.47072527578004    3.85067514195094
C         8.21256271941598    5.58359054965471    1.76488694953425
H         9.12644089338688    6.13480876057582    1.91950898432588
C         7.84275562663728    5.21382412430938    0.48283765578658
H         8.47867972033603    5.47192195942206   -0.34755388358264
C         6.66697439687463    4.50892964953354    0.26025328823420
C         6.24380920811168    4.01811295720872   -1.11528121910044
C         5.29020882160868    5.02933717573431   -1.75141738542638
H         4.97232056592266    4.66459347679436   -2.72308597894523
H         5.78273856003532    5.98976398774913   -1.86646424617274
H         4.41116084091056    5.14560242463181   -1.12367853634368
C         7.43014066996699    3.72113712652516   -2.02903934143608
H         8.17040122610131    3.10790651605052   -1.51967506248954
H         7.90330304404074    4.63874441786845   -2.36223632874820
H         7.07355836778589    3.19137741184812   -2.90869605498466
C         3.06154746547551    4.22103602410370    2.68752132367117
O         5.48939297226052    2.80311874698507   -0.94089610863486
H         6.09450871575881    2.05234985854939   -0.86494565136881
F         3.61762684962043    5.42483191533050    2.82802567662622
F         3.18578294960299    3.57636879048212    3.83381372329985
F         1.78118078491215    4.42528849544240    2.43449179350734
I         3.98125935128160    3.19076601462918    1.02216399395384
67
 -156.10106958108426
C        -0.26833168507308   -0.93709389733923    1.46926499057256
C         0.44847077717920   -0.75547100170177    2.63355270003995
H         0.47406671786666    0.19923810083335    3.13309726382684
C         1.15932718379494   -1.83335646214805    3.13844276031945
H         1.72224055400820   -1.71734700824110    4.05085869311989
C         1.13785368008962   -3.04935028983147    2.47663580777017
H         1.68528920389332   -3.88925607411100    2.87481785245893
C         0.41793128095766   -3.20068581562829    1.30291577540207
H         0.41360246837635   -4.15366400294917    0.80108936275194
C        -0.29671461090542   -2.13547824522398    0.77012423675027
C        -1.13872171365742   -2.24461496044925   -0.49260143135244
C        -0.59837890286434   -3.26267118547907   -1.49066637803307
H        -1.15493815201025   -3.16888972603872   -2.41961982981118
H        -0.72847737238622   -4.27527009926873   -1.12306345431465
H         0.45312012554438   -3.08142879699065   -1.69620387475445
C        -2.57861028578907   -2.57440781403134   -0.08954419502932
H        -2.97117206871931   -1.79773119440742    0.56364593201183
H        -2.61559382514458   -3.52824870356388    0.42738643886789
H        -3.20104125128996   -2.62300120554006   -0.97789393260607
C        -1.88633682732187    1.65424090463950    2.55169709478040
O        -1.17859397517304   -0.95537394163472   -1.13388050703328
H        -0.39104766528143   -0.86115561448684   -1.71017452774595
F        -2.12544858665911    0.69445431887521    3.44408299093991
F        -3.01378260985308    2.31639620206234    2.33722971061704
F        -1.00506738399410    2.48297825063471    3.06663007290888
I        -1.36530030870093    0.66889899046151    0.65044646942984
C         3.35497754757727   -0.99744427682486   -0.82877816412773
C         0.73632481967587    3.30030523425393   -0.71963532760802
N         1.21118044148424    0.64342043808288   -0.49912531278394
O         1.27723658569008   -0.80135155182908   -2.44833904958997
O         2.85422114902155    1.07693204996427   -2.38694051720184
O         3.01121531381350    2.25724262855731    0.13609597961324
O         1.02219476441561    1.96141907258861    1.55406549079252
F         2.82401545108973   -2.18827728923450   -0.56662384709896
F         4.42121859938869   -1.16598734827994   -1.60451622334746
F         3.75094321646063   -0.46245560420511    0.32319650781248
F         1.38387398724973    4.46127986272607   -0.64042307866722
F         0.68262892198023    2.94668897387768   -2.00352678551621
F        -0.50341917247610    3.48141213392563   -0.28196295022962
S         2.08037543876044    0.09633028523805   -1.68119322885903
S         1.62129795040951    1.95742936199011    0.26565359278418
C         5.48613331848148    2.28511845790470   -1.58808170583431
C         5.84338455046223    2.01733127236192   -0.28266649868860
H         5.36096450367557    2.51191966820581    0.54328619851009
C         6.82208397823268    1.06422182386873   -0.05203327469539
H         7.11225596848250    0.83768383305885    0.96092447417755
C         7.41780370422670    0.41189869830476   -1.11783087855975
H         8.18494335420790   -0.32496303003483   -0.93930310891217
C         7.03431790703587    0.69403469476990   -2.41800721983294
H         7.50694341675413    0.17617107151620   -3.23570359856751
C         6.04722840163538    1.63711824731748   -2.67754156923929
C         5.62108248339669    2.00608762283361   -4.09046258813216
C         6.50970608917700    3.15094165178060   -4.58159734957923
H         6.22811515446065    3.42426854806755   -5.59381073596995
H         7.55447155752561    2.85781506556757   -4.56543284073020
H         6.36866254971775    4.01650780802754   -3.93825518879090
C         5.64787182930109    0.80997069118119   -5.03901066855206
H         5.14464710915567   -0.04509568507445   -4.59382320292815
H         6.66731081135381    0.53393576541077   -5.28706743765535
H         5.14155910029432    1.08105509646571   -5.96190746110652
C         4.30792006424292    4.97562273701614   -0.20262595600062
O         4.28582531719386    2.53408956930153   -4.06958964942967
H         3.64639594795788    1.81021620181206   -3.94544438598993
F         5.61795171610300    5.03146313237615    0.02589022207747
F         3.71311050737732    4.62126333983090    0.92142547780959
F         3.89059397769464    6.19065579712003   -0.52992176161537
I         3.99296192537853    3.72929181951986   -1.97110593962220
67
 -156.10103283289908
C        -0.87547707812865   -1.58476906447558    0.66712884746685
C        -0.55913146552851   -1.71137774781284    2.00340220494217
H        -1.17715018535427   -1.27413203066253    2.77027432293989
C         0.59659363074550   -2.39906361256991    2.34019032403813
H         0.85929201350836   -2.51798104413459    3.37918409138956
C         1.40029563964601   -2.93118959367117    1.34640139680667
H         2.29823665224199   -3.46750625808485    1.61001436978668
C         1.06137213109896   -2.78357587176019    0.01121232351489
H         1.69763503457742   -3.20671920689690   -0.74784068663893
C        -0.09016454984951   -2.09931639000333   -0.35497016350312
C        -0.54903544079105   -1.95486877717512   -1.79845311128351
C         0.60226283179116   -1.91966881654214   -2.79717137975844
H         0.20678464873989   -1.66416797167491   -3.77688563998784
H         1.08259147794019   -2.88963697795999   -2.87135874447937
H         1.33675225320972   -1.17048842558852   -2.51432438347003
C        -1.52116009237165   -3.09651976764948   -2.11124475565151
H        -2.37573274393442   -3.05182128462148   -1.43897466925769
H        -1.02525636657835   -4.05541920842944   -1.99715790365833
H        -1.88076590941521   -2.99698974066096   -3.13096699244339
C        -3.84087639767176   -0.97168056989213    1.86482057306850
O        -1.30273320671503   -0.73457063572840   -1.92717571855551
H        -0.68408453130883    0.00503163463847   -2.10933959327376
F        -3.57375712326954   -2.21909610091750    2.24741957342638
F        -5.10341489562234   -0.91666699806604    1.46597591334756
F        -3.69738028338199   -0.18062215284757    2.90660883999780
I        -2.61099980535539   -0.53314538357553    0.09100489829309
C         2.27352480887727    1.36142726583356   -0.08592213654023
C        -2.44653011487812    2.98075326525005    0.68941829814807
N        -0.44138696818882    1.25533398147117    0.02965684006354
O         0.63387148044276    1.23538374824728   -2.14791347591552
O         0.69019763913583    3.33318862155435   -0.88852715157268
O        -0.03660969515598    2.98869267935282    1.77798686427454
O        -1.49275729158195    1.05354653407621    2.23162160227790
F         2.54179079916438    0.10586259847611   -0.43351321073892
F         3.27526400392034    2.13945145761109   -0.48522353506585
F         2.20162902279656    1.41257357908556    1.24049491591430
F        -2.60900363886063    4.09866735645368    1.39523688916017
F        -2.25584230852503    3.31938629938053   -0.58635484918372
F        -3.56608519602549    2.27110964993712    0.77286963453866
S         0.65564758199434    1.89910900172322   -0.88335815278563
S        -0.95955543887830    2.00132280918537    1.31680850404740
C         1.99773555428816    5.14046756408035    1.02834437510995
C         2.43539380843420    4.49261040354066    2.16511973434923
H         1.74477366212428    4.17664162505267    2.92876392744280
C         3.78895267380472    4.22346563854229    2.28956648741276
H         4.15021702925706    3.72059530832810    3.17219904293619
C         4.66415581135537    4.60033430391865    1.28505008708054
H         5.71834186898491    4.39318202799633    1.38211935715817
C         4.19607037087190    5.23755130495866    0.14835171361157
H         4.89040012535935    5.52117147459612   -0.62519304584148
C         2.84293042203112    5.51480966953968   -0.00508446438346
C         2.29103788052842    6.24439848386119   -1.22092457896001
C         2.33670521432058    7.74937607673344   -0.94908118825820
H         1.95122132361714    8.28698045797146   -1.80994666731791
H         3.35515414337583    8.06886055878407   -0.75156205505051
H         1.71251276393421    7.98166499572374   -0.08886704727947
C         3.02402366622955    5.87148547729344   -2.50723939414475
H         3.09501293606342    4.79028015222262   -2.60509449934032
H         4.02160259386055    6.29736697633057   -2.52807086954606
H         2.47178580232772    6.27100794333781   -3.35438344605760
C        -0.58197737287270    5.71333981157841    2.93256452991457
O         0.90352565297742    5.92045548289473   -1.39085961418465
H         0.82194794250895    5.02274634051000   -1.75909180007184
F         0.42949046536472    6.31798523516616    3.55468534159523
F        -0.85848667398859    4.60232393710403    3.58913295228535
F        -1.64114724213470    6.50826576612936    2.99376670555511
I        -0.06042292670510    5.56590467604616    0.81474741354890
67
 -156.10081543924210
C        -0.86006283146478   -0.79528418430550    0.58051018989450
C        -0.50586868490345   -0.34173733530955    1.83338337844269
H        -0.72050212174160    0.66672885068433    2.14652284237324
C         0.16300451303439   -1.21358040381462    2.67880085020346
H         0.44561401688897   -0.88236481153322    3.66537614720502
C         0.46200603562282   -2.49734014196056    2.25584234999083
H         0.98294681391464   -3.17386272250436    2.91494563140959
C         0.09835280444210   -2.92496399371305    0.98916492072852
H         0.33961832296129   -3.92687413306108    0.67639980311431
C        -0.57047003824790   -2.07219702983939    0.12129636350256
C        -1.04057989856474   -2.48726044324765   -1.26512426675527
C        -0.17486691449515   -3.57035046382007   -1.89768985634497
H        -0.48624836352493   -3.70780473982092   -2.92996893911284
H        -0.29718675829077   -4.51676508515026   -1.38140930099746
H         0.87263396844309   -3.28088743732888   -1.88641280539226
C        -2.50273469232663   -2.93197716959627   -1.16743595317746
H        -3.11586369562674   -2.12190036797380   -0.77726556164774
H        -2.59030678315582   -3.79310711099407   -0.51228834816672
H        -2.86903854760372   -3.19335018930741   -2.15553269415430
C        -2.95106484363734    1.68126425860886    0.70072092058699
O        -1.02152906372718   -1.33004306452964   -2.12354643810288
H        -0.11987312810480   -1.22674426090554   -2.49727441148612
F        -3.29371513350572    0.85695783158814    1.69023497280176
F        -4.05771408523704    2.08530887188982    0.09281215164903
F        -2.35575998194720    2.73051914239252    1.22419753512660
I        -1.82399897783112    0.49834642039961   -0.77756321865504
C         3.30791713968221   -0.70337809465227   -0.75397168646352
C         0.08431587654182    2.98288274615167   -2.01951609742280
N         0.97534124749759    0.58933243183073   -1.11169249656889
O         1.65291408242668   -1.04868680760775   -2.78217383540475
O         2.90808903464440    1.05564740777109   -2.69167310219165
O         2.26445298620320    2.65338944861401   -0.52865894076244
O         0.08991721831719    2.18985264664880    0.51316716419757
F         2.83541307762625   -1.87542677349991   -0.34341825342288
F         4.52101991313578   -0.88838984602832   -1.26855408896195
F         3.41993030983460    0.09305642397326    0.30682053325906
F         0.74823409312990    4.07741174769482   -2.37699228201904
F         0.00709579086100    2.17529661438063   -3.07814038851475
F        -1.14975724941527    3.33436637711026   -1.67612459313853
S         2.13554087738088    0.05449913353977   -2.01402408023113
S         0.95900930790006    2.08071910885724   -0.60618882973099
C         5.12979716560361    2.70881507145237   -1.29586679960135
C         5.04522236628506    2.77170471939638    0.07984119349069
H         4.28848524071679    3.36128555273832    0.56788708418962
C         5.94062052615371    2.02754343989551    0.83062235907718
H         5.88910386755332    2.06651268982807    1.90674158148964
C         6.89102358927508    1.24452786922640    0.19814216147066
H         7.59072112642063    0.66815887196796    0.78258271575945
C         6.95045733171680    1.19356001226397   -1.18402251051072
H         7.69513245558019    0.57874907037098   -1.66124805579003
C         6.06154327996451    1.92681614743027   -1.96172004740384
C         6.13227258452197    1.93835268906279   -3.48150219585262
C         7.08868320799509    3.05339997455145   -3.91088798833194
H         7.17087854648563    3.06666994650166   -4.99336049478421
H         8.07162986254233    2.90323793032754   -3.47636415383115
H         6.69203766716846    4.01203312988482   -3.58345479451731
C         6.53222494816091    0.58405602873776   -4.06122199225221
H         5.93670641200346   -0.21325328835879   -3.62207930536603
H         7.58332975897810    0.38012170312803   -3.88636557721654
H         6.36987719587352    0.60051622243284   -5.13599573934964
C         3.27747179848873    5.42566908980741   -1.04926332954234
O         4.85391451986719    2.30056538649742   -4.02214279801777
H         4.23578075028230    1.55061246522389   -3.95796665961413
F         4.35013109373272    5.70166454494547   -0.31304984357776
F         2.26220220603543    5.20594248223809   -0.23407543431272
F         2.99177096782728    6.49204753744361   -1.78377826387108
I         3.78295609556015    3.84477543716398   -2.47046001584080
67
 -156.10073047061937
C        -0.72707116940952   -0.95735042831292    1.06693391846396
C        -0.27595582432712   -0.64040937718377    2.33064525807672
H        -0.33576837074870    0.36617319842913    2.71110341219722
C         0.28577937654030   -1.65122208500601    3.09544290070070
H         0.64134940137604   -1.42875786857013    4.08891542948755
C         0.38552020897871   -2.93381507397825    2.58404526119458
H         0.82223560289997   -3.71863168371681    3.18126695602571
C        -0.06997572054619   -3.22227285343738    1.30761144807229
H         0.01708251095150   -4.22585733246731    0.92651994656719
C        -0.63400900030655   -2.22875741582189    0.51886336784124
C        -1.19274645672297   -2.47624852499414   -0.87478232289865
C        -0.50615085845721   -3.62363855206883   -1.60605551072332
H        -0.86730627190632   -3.65078540026400   -2.63086666349330
H        -0.74030110470460   -4.57614300787301   -1.14233062970006
H         0.57101383760364   -3.47935804704730   -1.62104254393043
C        -2.70109809536009   -2.71443101868883   -0.76004748566857
H        -3.18172607161804   -1.85851387913145   -0.29006533984314
H        -2.89758721054337   -3.60305398910132   -0.16835120402613
H        -3.12383552453704   -2.84241854962939   -1.75191393769031
C        -2.46470266753697    1.73875353200976    1.43850179270184
O        -1.02647008754287   -1.27591400098013   -1.65547657435921
H        -0.12371391311353   -1.27310424928702   -2.03999247896209
F        -2.93007760225045    0.87931342772530    2.34552527038032
F        -3.49523265478012    2.37019076523660    0.89456680240456
F        -1.71174678657101    2.62114277458316    2.05779405848290
I        -1.54329073205862    0.54395142630259   -0.16610730749274
C         3.41142576713461   -1.26494315368205   -0.37050523691266
C         0.57865504427235    2.83393529348467   -1.33959280959873
N         1.23230392097745    0.30537202321005   -0.60174325794308
O         1.65773287587381   -1.33608760799100   -2.34605594922940
O         3.16054798034467    0.59771095732297   -2.22880274081796
O         2.77517183876720    2.17851382427220    0.00911605950320
O         0.61443293358731    1.90256608186802    1.14570033110835
F         4.56911318430884   -1.57834470610995   -0.94713754914240
F         3.66763968447752   -0.52109473762492    0.70326404929288
F         2.81636479644349   -2.38261276992829    0.03144347274900
F         1.36395641612035    3.84545796796738   -1.69719389535394
F         0.32878272795967    2.09596875393807   -2.42209512987401
F        -0.57242184810635    3.33196768431416   -0.90235521562656
S         2.29441991618260   -0.32907760791867   -1.55823931782414
S         1.41086390440262    1.75928324392734   -0.02274108429840
C         5.59944939116998    1.96907725176007   -0.87135932324497
C         5.57159949970762    2.00815041066732    0.50751032230045
H         4.90066897259374    2.66320947443953    1.03618951275817
C         6.40898682759207    1.15540911479606    1.20809808034530
H         6.40162243804337    1.17381829182601    2.28599533769652
C         7.24644097258123    0.29118717075785    0.52384859828770
H         7.90064944932908   -0.37032285995751    1.06943093131073
C         7.25163741843419    0.26822537061574   -0.86050019138735
H         7.90998917271521   -0.40908955576210   -1.37832713355249
C         6.41905943993615    1.11038501453179   -1.58824676184036
C         6.43780617441459    1.15707247320432   -3.10896903220155
C         7.48384009549422    2.18555791689991   -3.54556442254634
H         7.52028191602579    2.23006042792304   -4.62968436589131
H         8.46396541222391    1.92109111914085   -3.16214245607130
H         7.20244804083915    3.16691915088830   -3.16974177413690
C         6.68379572879061   -0.21248458279086   -3.73655441284391
H         6.03021301576371   -0.96131396789897   -3.29481707538410
H         7.71590517050904   -0.52046712828166   -3.60701290110693
H         6.48551639563917   -0.15028195148525   -4.80357341212291
C         4.07570558461766    4.85081754938941   -0.49119944986254
O         5.18375025145129    1.65729469227716   -3.59323673435599
H         4.49523691513463    0.97227146608873   -3.51948535695450
F         5.22622776191796    5.01723454874890    0.15622877909326
F         3.11747639100133    4.69993694737253    0.40486398535731
F         3.82365747253139    5.95359264975063   -1.18261875076692
I         4.33511526654586    3.26326318108297   -1.96900363266077
67
 -156.10068856244172
C        -0.97381438756504   -1.41166614900732   -0.18919026315366
C        -1.77060972249278   -1.48196928480733    0.93336408969570
H        -2.37876260546652   -0.64735391451816    1.24118184735595
C        -1.74919584406145   -2.65246696387471    1.67567902702831
H        -2.36985040087111   -2.73493194518075    2.55363693210410
C        -0.93625647814063   -3.70401737818851    1.28840903944301
H        -0.91975517426489   -4.61350841784639    1.86831501889296
C        -0.13976005895772   -3.60169746836562    0.15918392293333
H         0.48529277230238   -4.43122797485682   -0.12674138571200
C        -0.14315271239135   -2.44163937908655   -0.60395169049926
C         0.65784786912082   -2.27885709559215   -1.88758858883248
C         1.94705397241453   -3.09152491460196   -1.90285230527219
H         2.51959329183745   -2.82318942374639   -2.78707646972496
H         1.73713081234940   -4.15506005259535   -1.94988059533225
H         2.54752567309416   -2.87621693511644   -1.02245500131920
C        -0.24862816542228   -2.64437119811736   -3.06693726724542
H        -1.12872679902287   -2.00402915825163   -3.07202175194296
H        -0.56155181765383   -3.68125933417530   -2.99471481554081
H         0.28952592452792   -2.49516756283811   -3.99804504418268
C        -3.01981290184213    0.95424787992596   -0.97974555173289
O         0.99574958467258   -0.88769085091950   -2.05299785705500
H         1.83841556218011   -0.70717912136499   -1.58390314869369
F        -3.75239026890572   -0.15998149945789   -1.02466623336264
F        -3.36762847872300    1.72067935836710   -2.00426888231313
F        -3.31279454308173    1.58713663442127    0.13493641761910
I        -0.92409903072474    0.35879355435166   -1.32944119649701
C         3.20591647197919   -0.62628346523069    2.25966307021979
C         0.79047364507639    2.88321435386236    0.08743781278955
N         1.11349027102077    0.26604408206006    0.74482173436530
O         3.14027274895429   -0.48779794281998   -0.39192569558663
O         3.20171946065688    1.62532283188588    0.85788589277410
O         0.94207282568346    1.97646002176502    2.59544634041402
O        -1.01840988581209    1.34728124650962    1.28587756685745
F         3.10886882186106   -1.93293153725008    2.04949506791062
F         4.45419202547375   -0.33319643031011    2.60378552062574
F         2.41380437261822   -0.30976154561375    3.28015415900767
F         1.53011819817570    3.83793229747401    0.62707614823195
F         1.43436972418651    2.37535197564913   -0.96698710304022
F        -0.34111313706126    3.41721062028083   -0.36261984259752
S         2.67711275301088    0.29226819293799    0.70655758513048
S         0.39247611917323    1.53539744935209    1.35371687300980
C         4.22479650411403    4.12350683412230    4.54225031673969
C         4.94134259912263    5.23966000612365    4.14051252079153
H         5.17497235301327    5.40816034020047    3.10171909444425
C         5.35617668529745    6.15768497692144    5.09097984811961
H         5.92510354505398    7.02076064077586    4.78491273055763
C         5.03390523640493    5.96580324719013    6.42332229427637
H         5.36570967004898    6.67245793763168    7.16726502043388
C         4.26005594380522    4.88285190051318    6.80458595146201
H         3.98807580761858    4.76369331056648    7.84024781878192
C         3.82587039625637    3.95698148801622    5.86472328976576
C         2.94513298188251    2.76992283804194    6.21876368641209
C         3.83644577691306    1.55422878841296    6.48045252829400
H         3.21757342023316    0.68864890869906    6.69551668623171
H         4.49802655343948    1.74482764100124    7.31950804689695
H         4.43151658817019    1.34656126441659    5.59467078904536
C         2.01063119180160    3.04635509897315    7.39252268422670
H         1.47891456677139    3.98481078525844    7.25209201503939
H         2.56083421713486    3.09103491459404    8.32643988575292
H         1.28932840331726    2.23654210337801    7.46848362936420
C         5.35101210765400    3.00181541996958    1.86139135234714
O         2.15199611529266    2.43220635637225    5.06708270718355
H         1.33394330775274    2.94558703442923    5.03332367170454
F         6.37547475100863    3.34938787328683    2.64080979652056
F         5.20260318454102    3.93718400733776    0.93950961204038
F         5.68531486929762    1.86315149372478    1.27948867339188
I         3.56677273339622    2.70362190875476    3.05946664018220
67
 -156.10068141395988
C        -0.97905600568650   -1.31017483548568    0.61892065855782
C        -0.97019988664845   -1.41414488119114    1.99336107831734
H        -1.34569772896697   -0.62082327315738    2.61809721490485
C        -0.43676331509895   -2.56215836097116    2.55789369957820
H        -0.42605819077007   -2.66925304100155    3.63087222782136
C         0.07681081655036   -3.55933197017551    1.74653489904984
H         0.49464778117093   -4.45034424503021    2.18828329122961
C         0.05782339972576   -3.42577951348792    0.36761905076468
H         0.45941873795951   -4.21348128170414   -0.24784774112813
C        -0.47421954763840   -2.28785302201568   -0.22480286105636
C        -0.58688842654800   -2.10542395090132   -1.73129197636293
C         0.51185789309934   -2.81996819074620   -2.50917024461290
H         0.45187145737516   -2.52251494518493   -3.55299886545873
H         0.38631871696270   -3.89676591498218   -2.46022240877496
H         1.49311526557853   -2.54919553960700   -2.12738418395109
C        -1.97836588545221   -2.57534456315410   -2.16669455153988
H        -2.74245216539065   -1.99263244357656   -1.65557308705092
H        -2.11342673216019   -3.62666880749455   -1.93267482186370
H        -2.09234116915834   -2.42766170772860   -3.23631656928997
C        -3.23127012448458    0.94452511379917    1.22814651812737
O        -0.52419011671216   -0.69956049817453   -2.03942183508021
H         0.41328135519127   -0.43882102833212   -2.16799753689503
F        -3.75490929267485   -0.20009213575157    1.66803622793467
F        -4.18276135334095    1.61887548197857    0.59524521286341
F        -2.84757247073009    1.64679731779424    2.27191371975030
I        -1.72006432591482    0.43682909859273   -0.29840136556715
C         3.78413857244900   -0.21809168825541    0.05557288711762
C         0.34834078699628    3.10746594653096   -0.02469994659381
N         1.15250841740432    0.51602196240080    0.14896383685246
O         2.13419881308794   -0.05766232854144   -2.01224359798749
O         2.80621622343073    2.04351807525679   -0.92960823263568
O         2.01195596399945    2.17244854060504    1.84904357329231
O        -0.30346383640697    1.40577766071518    1.90763310170908
F         3.64061081373470   -1.52592501294666   -0.12063045086614
F         4.96747949856465    0.15700572381425   -0.41383589934821
F         3.76319928368585    0.02849903942737    1.36270317922547
F         1.21120183728663    4.10927602371338    0.02526821602416
F         0.25899236816290    2.66978348335209   -1.28327640252997
F        -0.85399118132081    3.55533798316703    0.32224984200510
S         2.37549199500356    0.67389129983285   -0.81379121375408
S         0.85987911813599    1.71104361489423    1.14336783394205
C         5.65079832883332    4.54216534254979    1.63366207760201
C         5.86537599889591    5.76468318683730    1.01719582784464
H         5.39436807770791    6.00450970735782    0.07744043193944
C         6.69150356029011    6.69471562360965    1.62595019822429
H         6.86980628470331    7.64340946048264    1.14593037371075
C         7.27667130261919    6.40435316123605    2.84646239281154
H         7.93073532766940    7.12162281389805    3.31623183743999
C         7.00288113445596    5.20631519753497    3.48420881548157
H         7.43867640896462    5.00683058696283    4.44913380753362
C         6.16561845512240    4.26672596174154    2.89659768405393
C         5.79117664938553    2.95561344128680    3.56838688300727
C         6.74567464563381    1.86027699146381    3.08869579471523
H         6.45928521860597    0.91033637243795    3.52942864401680
H         7.76616940290511    2.09823919342767    3.37147115813051
H         6.68410445140538    1.77558805335136    2.00659697582917
C         5.76315231428849    3.04960743755800    5.09087390492472
H         5.18866407049996    3.91422272799249    5.41561565533863
H         6.76721080979018    3.12295877509820    5.49512323590269
H         5.30672868957338    2.14814893938299    5.49196624728397
C         4.98555737054876    3.66683499379072   -1.29648056851497
O         4.48562102225998    2.56510560788601    3.10642555416122
H         3.78373781278957    2.97397483311720    3.63009259440221
F         6.22357352324471    4.16121965825329   -1.26750705829509
F         4.19907500776904    4.56754323021475   -1.85796522564114
F         5.02440593000448    2.58375681010143   -2.05333748233745
I         4.34465313529669    3.10647119261607    0.69924964202342
67
 -156.10065333921125
C        -1.04926438098479   -1.61966103086597   -0.15292622654190
C        -1.50696682700719   -2.02816997916329    1.08124765957066
H        -2.23417153129635   -1.45098749303468    1.62785932728660
C        -0.98537358835129   -3.19538493360972    1.61697104197195
H        -1.33349862757194   -3.53922810129571    2.57790482590851
C        -0.02712751008333   -3.91077277309474    0.91956650215779
H         0.37789021465484   -4.81846016477422    1.33876867409866
C         0.41919596732827   -3.47205523770760   -0.31653213334285
H         1.16402776202484   -4.04270709235632   -0.84587844524205
C        -0.08672765584628   -2.30669927216680   -0.87723032267563
C         0.31392014067142   -1.79889070336791   -2.25455876477092
C         1.74028395001294   -2.16850242771727   -2.64401693689868
H         1.99215647288855   -1.66119932885240   -3.57185007734335
H         1.83566951257559   -3.23656322305579   -2.80998794970482
H         2.44181629507293   -1.85372401909326   -1.87534824969790
C        -0.70048365671843   -2.32793815204382   -3.27298057419282
H        -1.70090114665070   -1.98815675487339   -3.01160230706160
H        -0.68496549405979   -3.41320295736958   -3.29133649991699
H        -0.45625709021987   -1.94811341291039   -4.26033410036036
C        -3.80804860645992    0.10609005097734   -0.15690879111893
O         0.19698608312306   -0.36296321731295   -2.27312802346670
H         1.03817028980749    0.02901727914271   -1.95396448571655
F        -4.17857353385394   -1.17260277240419   -0.09122118484899
F        -4.58837782726235    0.71781269480210   -1.03972909557958
F        -4.00804507322499    0.65337374994615    1.02173710891108
I        -1.77181020709079    0.16778223058293   -1.00518076858035
C         3.23396574472146    0.38654046645692    1.51707719386627
C        -0.62101833015477    2.97046096498079    0.42868053865555
N         0.64113643110360    0.55910290141241    0.60361759421701
O         2.45973071083322    0.56409716420078   -1.02241023876682
O         2.15849810562221    2.52994533339925    0.41924956862649
O         0.37844393548493    1.95457001930255    2.69354953089980
O        -1.53523735871622    0.82262051955221    1.69316488325017
F         3.53177950944578   -0.86706443841431    1.20265044321376
F         4.35270600582022    1.09732024531149    1.58369945272159
F         2.67019893099068    0.39249350409455    2.72170046231275
F        -0.09965219006744    4.07056326682511    0.94997644654674
F        -0.13731089733646    2.80160479413043   -0.80390881336841
F        -1.93609655211501    3.13213060517308    0.31470560700218
S         2.06059879708424    1.10378415798503    0.23459536712909
S        -0.27356841454000    1.46380461654264    1.52275874681123
C         2.86160377748259    5.17753670651566    4.05547439266875
C         2.74971623880354    6.49513032146578    3.64196300520823
H         2.57635408438273    6.74035107188460    2.60637657470796
C         2.85246672485393    7.50916729058153    4.57967799728167
H         2.77757604917850    8.53706634135781    4.26324139480286
C         3.03840825735745    7.19749826175761    5.91556160640406
H         3.12200704834057    7.98551223729449    6.64702923823245
C         3.08878489961508    5.87541648985316    6.32467698087247
H         3.20349517877988    5.64816203607633    7.37156630440235
C         2.98073042313995    4.84411698801644    5.40076142296382
C         2.99414117450812    3.37386171941772    5.78600654862058
C         4.41599047169241    2.83409351338365    5.61676158621725
H         4.43390786264515    1.77443876825543    5.85175076381624
H         5.10010887866857    3.36214246919213    6.27336716771865
H         4.73380508660353    2.96786024613797    4.58566230721279
C         2.46012332698417    3.11302634123784    7.19065186146463
H         1.50505493153458    3.61061912755673    7.34240607222656
H         3.16146622640352    3.45935239977524    7.94249324105814
H         2.32807741408796    2.04240563959085    7.32473686006152
C         3.60373182779215    4.72756435605546    1.02903987050869
O         2.18666503101686    2.64933406895839    4.84017591923973
H         1.24883622094655    2.67527730049702    5.07346111071753
F         4.44644613148502    5.62221004863828    1.54546863987998
F         2.76451136566001    5.36758711283848    0.23552951427103
F         4.32907345498412    3.88251987188376    0.31643270165302
I         2.62274052023946    3.61069607389642    2.60166419025338
67
 -156.10063109496406
C        -0.50151454009179   -0.83441311637568    1.06032322195377
C         0.09628233924007   -0.64218538554641    2.28759775236245
H         0.00671966520907    0.29391611542146    2.81400243905552
C         0.84442588340746   -1.68132971986544    2.81927652740378
H         1.31725472893698   -1.55546953755924    3.78023360579901
C         0.97805501560584   -2.86818421560492    2.11937719509087
H         1.56130269093246   -3.67516627985890    2.53406289790505
C         0.37054261508577   -3.03171878770917    0.88487003441091
H         0.48675099543814   -3.96199448684623    0.35483137590931
C        -0.38021256240672   -2.00599832405596    0.32670566452900
C        -1.10345689301090   -2.12122488764347   -1.00718730313618
C        -0.43635299499236   -3.09140195516437   -1.97496809600773
H        -0.93568609275577   -3.02316829208862   -2.93800623747349
H        -0.52443178087646   -4.11382959546465   -1.62276806978421
H         0.61259066919533   -2.84014560212351   -2.10877070622562
C        -2.55866362077040   -2.51672595545888   -0.74154355907857
H        -3.03359984336988   -1.78760505597418   -0.08781541788609
H        -2.60268123972846   -3.49594846759190   -0.27511262840280
H        -3.10357101216768   -2.54066444223223   -1.68041409884467
C        -2.39649517399138    1.59576847418251    2.02951336218995
O        -1.13917836224363   -0.81792521832109   -1.62217181926694
H        -0.29677825572038   -0.67678219858850   -2.10495474524355
F        -2.62794135905490    0.58176350041466    2.86360224269984
F        -3.55846791743499    2.15318703323621    1.71948236375105
F        -1.65955048747190    2.48521789734045    2.65708495357849
I        -1.59952860929997    0.72805997509135    0.16759291278841
C         3.39171965017030   -0.63429972456019   -0.81690271578213
C         0.20346623649708    3.30603637168041   -0.95362199339717
N         1.12242576194408    0.78988193184559   -0.59385651829052
O         1.44106855980224   -0.55311284641159   -2.59865477649767
O         2.83418410467972    1.44914940960825   -2.34904817496312
O         2.57605266962432    2.70936431503207    0.10051169638810
O         0.57592975565739    2.11145418944565    1.39016041200319
F         2.91846504147246   -1.84713466044910   -0.54967803865305
F         4.51056771384247   -0.75915388775170   -1.52608871584394
F         3.69253407969106   -0.04100750815375    0.33762081543022
F         0.87739156852499    4.39601681741803   -1.30566626776928
F        -0.13668161249279    2.65076544134636   -2.06601237558856
F        -0.91102744108468    3.67795490657056   -0.33578326925436
S         2.10214716823999    0.37632237045965   -1.73962504302135
S         1.25247195464701    2.17545304551141    0.14177939200157
C         5.30493375296494    2.76942147930616   -1.03514220146417
C         5.40516319051211    2.60782347087999    0.33134384226631
H         4.76280169916593    3.14334864615238    1.00848204613301
C         6.33644387966847    1.70774387024858    0.82411113337589
H         6.42860285654948    1.57457809653478    1.89022250499791
C         7.13694366531596    0.99173813694221   -0.04899684182682
H         7.85904198922541    0.28823442156215    0.33395357547278
C         7.01562921572761    1.17063991366385   -1.41641098193784
H         7.64610533852643    0.60861825473065   -2.08487489471922
C         6.08938028322564    2.06658788332967   -1.93782843562217
C         5.96784202789654    2.32598655268552   -3.43181642087333
C         6.93074871724428    3.45477424409128   -3.80713545739437
H         6.86140245684609    3.65152520050126   -4.87267092564676
H         7.95176281719605    3.18632301154775   -3.55560836743846
H         6.65307785509004    4.35954148983713   -3.27083043874484
C         6.20535166141116    1.07069067691254   -4.26799115544826
H         5.62903206027234    0.23411895972612   -3.87890884722213
H         7.25678685802171    0.80334153265127   -4.28013727185579
H         5.90011388815026    1.26946039856314   -5.29239293297791
C         3.64628901217079    5.48923048244696   -0.11931381909344
O         4.65626358551376    2.82434695633855   -3.72886901576405
H         4.00510720080256    2.10077333101335   -3.69036846253784
F         4.78823035659089    5.55706426768418    0.55856895114908
F         2.67472075866928    5.20726813933907    0.72943066861561
F         3.40332666045624    6.68422625915621   -0.64064680875256
I         3.89230764372368    4.14094171449883   -1.82188281161951
67
 -156.10058346057247
C        -1.05795524829374   -1.23441596542995    0.76353407030040
C        -1.03527302840230   -1.17816386481573    2.14101494359971
H        -1.38090932102337   -0.30606915814217    2.67185227306710
C        -0.52827544487128   -2.26914532968950    2.83041382362853
H        -0.50546112033032   -2.25108072861757    3.90839607445690
C        -0.05885121162416   -3.37117133247654    2.13630435641668
H         0.33357045018648   -4.21935717390367    2.67480946500000
C        -0.08474473155414   -3.39633372427133    0.75120419798360
H         0.28700179715586   -4.26119094862125    0.22796399391418
C        -0.58356642863683   -2.31645186733022    0.03545932791249
C        -0.67575671926094   -2.28457434149129   -1.48307208402088
C         0.39263651388855   -3.12641180763006   -2.17083403522042
H         0.34443934833901   -2.94433479355120   -3.24134883039259
H         0.22355274208422   -4.18477083998746   -2.00246710892609
H         1.38308990467792   -2.85301817102369   -1.81644386376333
C        -2.08175405103647   -2.72569199540366   -1.89895270289934
H        -2.83005107662747   -2.08425832786237   -1.43752081144477
H        -2.25754369932844   -3.75332659216963   -1.59654155611125
H        -2.18095328673224   -2.64688507218819   -2.97731623853516
C        -3.31567881543342    1.04892668093743    1.09548958407337
O        -0.52688074644971   -0.91911915214836   -1.92126955073529
H         0.43032355753425   -0.71521455568123   -1.98393330972383
F        -3.83354733074333   -0.05604465627803    1.63269104106742
F        -4.26200533583524    1.65493422084544    0.39286368050922
F        -2.94507934060875    1.84530168208102    2.07392762093432
I        -1.77684743018467    0.40767765156341   -0.34522917831816
C         3.26159587675295   -0.64885241578783    0.74058763301517
C         0.09256273569921    3.15562965243084   -0.37732012209303
N         0.99811569552865    0.63951818054126    0.06135453601440
O         2.22174961644305   -0.52048998027518   -1.69005169575928
O         3.23025047181164    1.51747023529096   -0.77492638739055
O         1.92053693597621    2.51084242051845    1.44425223649774
O        -0.37093275044783    1.69490886238277    1.79277660785015
F         2.80342218300797   -1.89571725740638    0.73498737215235
F         4.57773680828079   -0.67426870955734    0.54696737568822
F         3.02671532620258   -0.12518263301339    1.94214939228406
F         0.75504534934947    4.30673977626395   -0.31131809652594
F         0.27105669415882    2.64331310473839   -1.59601570115963
F        -1.20172599090675    3.40477804090509   -0.21751727711059
S         2.39560341017610    0.36593298084511   -0.58389391920688
S         0.72564507809640    1.93163213547033    0.92008924062476
C         4.84340900815516    2.88307607208651    1.52878482816491
C         4.40551775211890    2.64564889435086    2.81560186643481
H         3.50473509974498    3.09749144219665    3.19374849004669
C         5.13702564673693    1.78018722146086    3.61216220189157
H         4.81067428928572    1.58575655306400    4.62107639405820
C         6.27739448533630    1.17583420781123    3.11130215896503
H         6.84859147842870    0.50382927218095    3.73215624187018
C         6.69333401993518    1.42825697929131    1.81526861662616
H         7.58391978263058    0.95197070095601    1.44070313583367
C         5.97660975299128    2.29041218498195    0.99317055335252
C         6.43995682655339    2.64007673753169   -0.41334741863687
C         7.39177899971845    3.83525465050802   -0.32156630864736
H         7.74598655588142    4.09578160637442   -1.31423899065542
H         8.23979449003058    3.60120195326639    0.31379097356711
H         6.85782066000188    4.68916275219601    0.08960856610823
C         7.07671835651847    1.45446551497221   -1.13421716568059
H         6.44626140423782    0.57178782589736   -1.05393834867539
H         8.05618337083597    1.22951207665149   -0.72562966206571
H         7.20328576520904    1.70876025282634   -2.18354961495543
C         2.73893047430534    5.39214525297608    1.82601119726127
O         5.32573892002130    3.09547022850035   -1.19267886407487
H         4.77486503865436    2.33920010296259   -1.46473878084717
F         3.58351509316474    5.59125658624823    2.83435122932283
F         1.61214210433221    4.91400454993682    2.32265790790310
F         2.47758746899268    6.56371578843893    1.26380179280778
I         3.74529023088020    4.20449022060821    0.29214391598002
67
 -156.10054283379699
C         0.00292317417273   -1.54288345536530    1.04686059299506
C         0.18797902043153   -1.90556861768912    2.36394036075350
H        -0.34680269209044   -1.41397267992642    3.15980282438317
C         1.10513779576709   -2.90685703626173    2.64183929801674
H         1.26193149431434   -3.21375639839868    3.66362665738459
C         1.80984564504574   -3.50615969458675    1.61179986037216
H         2.52333024101890   -4.28519702043723    1.83033645399903
C         1.60845599211621   -3.11525830639777    0.29791674838607
H         2.16468056390474   -3.59524787193942   -0.49004852084960
C         0.69540475856972   -2.11486147180759   -0.00935308216627
C         0.38029387203391   -1.67857934893364   -1.43286130884933
C         1.56792608386369   -1.81021103876798   -2.37894130567718
H         1.31007449573465   -1.35410513125046   -3.33134860632626
H         1.80879835398447   -2.85240474839427   -2.56086557964760
H         2.43838901323255   -1.29922838648990   -1.97477672965208
C        -0.82468555931131   -2.48592463015151   -1.92496957175171
H        -1.67927394797265   -2.30795280775750   -1.27487342698204
H        -0.59298936861769   -3.54634551118061   -1.92919204223668
H        -1.08669468648987   -2.17124854161403   -2.93051918096321
C        -2.77989487266997   -0.36794395361556    2.20976655760671
O        -0.03729449646686   -0.29974442283595   -1.41875733745063
H         0.75259774097954    0.27493608100182   -1.51040157048111
F        -2.87831572070086   -1.68863094611548    2.36623191848642
F        -3.95212576828443    0.08807284237175    1.78750818018856
F        -2.52386116952145    0.16358401976215    3.38488727010581
I        -1.35448658161547   -0.00583252728330    0.56601283399251
C         4.06943317962034    1.45298216526541    0.61832461052016
C        -0.34752375017515    3.09135872783280    1.30818100342565
N         1.36183430844095    0.99496639758567    0.93136787698703
O         2.27649647781258    1.17476843526139   -1.32359877856212
O         2.16343957491878    3.19175566041450    0.07053028149473
O         1.74238504613606    2.54706931389422    2.88440403904645
O        -0.12044395586759    0.96704703935100    2.88117987787104
F         4.46942242569429    0.24144783506754    0.25428897360685
F         4.91295954512085    2.35500764623317    0.13239620022776
F         4.10822031244200    1.52445738625074    1.94473954327532
F         0.08718140789392    4.32225491941301    1.53310240981738
F        -0.42325095969241    2.89220593821118   -0.00960437416512
F        -1.58101668539543    2.97813736032188    1.79275047552384
S         2.33074877898290    1.76292203563191   -0.02683947812832
S         0.76594509682708    1.81046532396696    2.15049664099865
C         3.74162840903688    6.39205224369726    2.88586208068978
C         3.07620046084691    7.57371773210228    2.60147976130900
H         2.33416685222984    7.61849402181887    1.82024107426845
C         3.36587818571429    8.70801519056713    3.34141766055736
H         2.86115690509572    9.63389984068207    3.11706040918736
C         4.29302438276810    8.64403071768940    4.36743272931475
H         4.52749430322641    9.52808151234644    4.93880866361190
C         4.90093099613174    7.44132202574867    4.68658173653043
H         5.59441714675130    7.39954365592417    5.51005453014764
C         4.61656310403654    6.29069414194626    3.96257302245068
C         5.21337171477599    4.93079403883656    4.28667206109306
C         6.44237365800134    4.70555954003089    3.40348550496557
H         6.85162919274137    3.71831535948049    3.59390112961216
H         7.19787137947635    5.45649797308610    3.61165683606579
H         6.15447476007301    4.76751559674378    2.35695951225730
C         5.54784358648486    4.75856023918471    5.76490031956986
H         4.70445315727040    5.04339255830382    6.38967649946903
H         6.40873185863946    5.35842532446128    6.04049174305011
H         5.79292207822539    3.71620695259604    5.95223227594284
C         3.00453898199105    5.71888489562970   -0.10037323521956
O         4.26411452021560    3.91682336643175    3.90619692417405
H         3.60381750702176    3.77328922810727    4.59772705818798
F         3.66417537036758    6.87625098216268   -0.05852688901399
F         1.74401362098800    5.97786988461151   -0.39329317536305
F         3.54733084739934    5.00317344278023   -1.07030647994680
I         3.25410457680065    4.62904443595135    1.75125301744347
67
 -156.10053142365533
C        -0.94342033794982   -1.10310754436830    0.75639687866269
C        -0.89939445803795   -0.79752785906377    2.10014902465418
H        -1.28250891549000    0.13789355224303    2.47436314010295
C        -0.32265994258755   -1.71940965612763    2.96047015963925
H        -0.28213921745281   -1.50582896340701    4.01669983931231
C         0.19262589024625   -2.90429241997208    2.46337190356284
H         0.63789434049011   -3.62129934284659    3.13497306809980
C         0.14509973578947   -3.18019534655660    1.10636185748356
H         0.55376308222832   -4.10585916269138    0.73737925147552
C        -0.42316045463979   -2.27351083257553    0.22197514402099
C        -0.54356373711109   -2.52039319595009   -1.27465146835085
C         0.55415489006906   -3.42055647786952   -1.82942352857748
H         0.47451865474255   -3.44038915224891   -2.91328930208030
H         0.44526637897720   -4.43715320451140   -1.46640800471822
H         1.53559093320618   -3.03881615453956   -1.56016881662165
C        -1.93238621793190   -3.09565637448854   -1.56573425977105
H        -2.70393512741771   -2.41792755225294   -1.20554734328676
H        -2.04898216000627   -4.05905594396517   -1.07930958003869
H        -2.05641989795229   -3.21690777348710   -2.63753007270232
C        -3.32421224892257    1.08240164610285    0.72623737942172
O        -0.47344667621337   -1.25061180981947   -1.95374159385117
H         0.47073037178629   -1.01285423983116   -2.07259557455398
F        -3.75896473567240    0.07225381875493    1.48020195222725
F        -4.32023532601310    1.48103965230740   -0.05223576922066
F        -2.99228740827934    2.07506891836986    1.52193433021354
I        -1.77133641023806    0.27104418830425   -0.61123646468274
C         3.34102683360715   -0.28984542183003    0.52250032798833
C        -0.06398421245127    3.06921636040950   -1.18180855953532
N         0.98877335437857    0.72564892930155   -0.31265044158038
O         2.24755747977048   -0.66585823802194   -1.85786657338236
O         3.15076576953166    1.55756112757709   -1.35472190082810
O         1.81464274661930    2.86678915675512    0.68694535077563
O        -0.42092910083362    2.00241675933538    1.22609290150501
F         2.95955997483979   -1.54018454845694    0.75895715744662
F         4.65140437946167   -0.27686147419956    0.29109099703585
F         3.10349928918406    0.43126686132245    1.61618612484754
F         0.51612979851197    4.25772111385211   -1.32049543081683
F         0.15406975914356    2.36700136099507   -2.29432797215548
F        -1.37339999766787    3.25378402588501   -1.05717542833066
S         2.38859937148329    0.41606381922677   -0.93632864995598
S         0.65050462871807    2.13588401541436    0.30173353121573
C         4.70965984264101    3.42507366366875    0.62533779917209
C         4.29758292156114    3.40486953751510    1.94208789539509
H         3.37031621228290    3.85920302825251    2.24612530237173
C         5.09167204577882    2.75350708180176    2.87151339751675
H         4.78619705456900    2.72954436781067    3.90511787338197
C         6.26742669862051    2.14283300205290    2.46993197148870
H         6.88688353745477    1.63727334063840    3.19382227728928
C         6.65768619147739    2.17625303128320    1.14200843350773
H         7.57730304890339    1.69946158379614    0.84657713033592
C         5.87792077855259    2.81984115997061    0.18797391855837
C         6.30388598166473    2.93345130925008   -1.26837626315819
C         7.15059803952934    4.19936368025187   -1.42223329361660
H         7.47348651043118    4.29860553512293   -2.45404121809804
H         8.02032610375373    4.15902787958362   -0.77452766051424
H         6.54882150588841    5.06813868201759   -1.16413970960443
C         7.03661500016695    1.68996388671068   -1.76540687514319
H         6.48714602391952    0.78865451750169   -1.50316172560959
H         8.03490473324032    1.63269645799438   -1.34451885508038
H         7.13328121409883    1.74749737898067   -2.84662466395938
C         2.47072539970421    5.81462907314790    0.49360383948434
O         5.15119829912399    3.14105046000420   -2.09612790511574
H         4.65865846164562    2.30785022340918   -2.20645485672863
F         3.33443986874389    6.26661729053827    1.39905537944066
F         1.40027213626153    5.37605457338314    1.13136412586827
F         2.10573779014470    6.82899232150274   -0.27770704222292
I         3.51395541258048    4.41194132829376   -0.81498018897884
67
 -156.10051626449356
C        -0.96920546387212   -1.59282003893094    0.48394845787925
C        -1.10223226061203   -1.73110463752449    1.84914290714995
H        -1.61441513571315   -0.99003295437449    2.43999600277378
C        -0.53384721920947   -2.84240596741239    2.45151164514747
H        -0.63204951302871   -2.97609543404069    3.51701457388840
C         0.15114827361267   -3.77097759384071    1.68658031210586
H         0.59267199439725   -4.63537685649236    2.15728327789223
C         0.27538391716280   -3.60198037500306    0.31717286498597
H         0.80972961376396   -4.33645042721567   -0.26224152496011
C        -0.28520208715719   -2.49820831960674   -0.31273899003773
C        -0.24157657581310   -2.28897424740440   -1.81937016673000
C         1.01338011636151   -2.86029664214873   -2.46893223172630
H         1.04713358193340   -2.54130811978761   -3.50758133249947
H         1.00261557328651   -3.94524261655186   -2.45213159298304
H         1.90599941003812   -2.49677117161268   -1.96562212151780
C        -1.51452334561574   -2.89379739055724   -2.41968000517780
H        -2.38915555835590   -2.39898231341159   -2.00139961467391
H        -1.56691478279515   -3.95640730185057   -2.20410871882704
H        -1.51674046120677   -2.74450418884076   -3.49511540386495
C        -3.49102411934244    0.41628833446658    0.87255036402489
O        -0.29719644591065   -0.87734425916039   -2.10072836285679
H         0.61454701885529   -0.51611363109505   -2.13064110424533
F        -3.92563400585692   -0.77986755707909    1.26916169013010
F        -4.44194775706818    0.97840382016958    0.13687538416927
F        -3.29845390275233    1.15871494851526    1.94080624871034
I        -1.78093129835162    0.09442693285003   -0.48509512266254
C         3.72970979696342    0.13843354844273    0.39783643045388
C        -0.09098412251168    2.95891492222999    0.03732515537830
N         1.00499503394780    0.47170258907161    0.25332322214256
O         2.25696252995813    0.07355991180855   -1.80664256408295
O         2.51101895099295    2.23233417802223   -0.66351813769377
O         1.50212159458492    2.17915515143191    2.04034316101090
O        -0.70532867347795    1.14638675925305    1.87471806635895
F         3.79482680570723   -1.17715769921124    0.23165787365142
F         4.87289631125402    0.68385495366263    0.00096969373968
F         3.58244034233364    0.38651936022541    1.69506174325619
F         0.63201131443587    4.05785552284687    0.18703889615884
F        -0.01693994522245    2.55655056616920   -1.23364171239473
F        -1.36583299176786    3.24603412346140    0.28242414864059
S         2.27793944049882    0.81173037028085   -0.58848202065190
S         0.47990663018357    1.60343891410602    1.22870341580074
C         4.70920878138944    5.16489146037281    2.04828024368773
C         4.57358712088517    6.44720373756366    1.54102644416675
H         3.99120255669384    6.63400776345628    0.65307940318298
C         5.19072291389943    7.50227883857896    2.19243848503698
H         5.09971099287386    8.50029104261476    1.79501141765812
C         5.91271195154889    7.27098403660145    3.35060221727384
H         6.40351126710512    8.08915506793445    3.85332189395458
C         5.98218822077864    5.99628443379180    3.88736124000052
H         6.51701667988079    5.83733771483921    4.80905923020464
C         5.36152070604779    4.92722630169271    3.25444712379322
C         5.35488621046166    3.51528719082056    3.81731428889121
C         6.48902443712625    2.71543456853469    3.17280534834459
H         6.46212510085682    1.69162574886362    3.53264310948102
H         7.44844383173913    3.15986759594419    3.41800224115865
H         6.36366426809425    2.70868413129139    2.09303826049616
C         5.44156694539170    3.47666140185389    5.34010663063880
H         4.71525491107920    4.15103249618886    5.78798073766567
H         6.43424552568961    3.75278754440291    5.67982680172842
H         5.24210978045758    2.46342303036345    5.67952666320453
C         4.14212492464189    4.31118191855594   -0.94003469079579
O         4.13307739993098    2.87200737239114    3.40737063685216
H         3.40187814359282    3.10205817533520    3.99639349848864
F         5.11686097729919    5.21847378976353   -0.91187512023737
F         3.08546164384995    4.86317897810423   -1.50376796603630
F         4.57492194014172    3.31052295976195   -1.68944054908291
I         3.73714803387278    3.52743292112412    1.03730645041123
67
 -156.10050858832085
C        -0.37676974746413   -1.22459570335825    0.48653838104204
C        -0.76564453585861   -1.71526608424906    1.71442114389810
H        -1.50287714208828   -1.20807919407455    2.31419072342330
C        -0.15957445209313   -2.87265684109477    2.17765568500894
H        -0.45047705965499   -3.27634173737086    3.13416522575922
C         0.81067504706480   -3.49980857922552    1.41566130607579
H         1.28450124029333   -4.39765429155749    1.78020746347256
C         1.17935061070771   -2.98605050032345    0.18284247223944
H         1.93064923298567   -3.49226106143738   -0.40032946859739
C         0.58829420319547   -1.82861533819268   -0.30612572594543
C         0.89673925549060   -1.24597599511310   -1.67747480848655
C         2.31060518285725   -1.54324234664291   -2.16288923564617
H         2.48309563365433   -1.00119867504750   -3.08930214274851
H         2.44038206201042   -2.60134977139925   -2.36516478934783
H         3.04558379250129   -1.21674360702871   -1.43131651474837
C        -0.15185125559004   -1.76665967035413   -2.66506723621528
H        -1.14907584497112   -1.48042443077998   -2.33598386072004
H        -0.09586198878190   -2.84844805251976   -2.73668782787513
H         0.02411198864610   -1.33239984151816   -3.64452418542077
C        -3.18918052066605    0.38927044256206    0.69940586407738
O         0.72895929622748    0.18453833566786   -1.62334109282646
H         1.56365415464134    0.58444449044870   -1.30404852147665
F        -3.52908728777050   -0.89856552213939    0.68827726092414
F        -4.03699632025241    1.05049977841731   -0.07797001087424
F        -3.32004437781621    0.83848144997538    1.92983458498473
I        -1.20307205812380    0.57154454613725   -0.24403576543301
C         3.62975057590352    0.57802352467422    2.20539595300483
C        -0.24952862166634    3.36636199575226    1.41553867447472
N         1.19459612424017    1.09165889008663    1.08318819845414
O         3.11573540753835    1.03044914010853   -0.38796019068481
O         2.90112149122270    2.92417095827971    1.16030815896253
O         1.23253936722666    2.19666320272716    3.31595602689628
O        -0.79073626638413    1.04010086824457    2.53412268824719
F         2.86103650370943   -0.43165683122017    2.61336751205210
F         4.75863816481769    0.07505590115244    1.73311185615130
F         3.90788843415979    1.34876244987305    3.24891099390699
F         0.00028857454393    4.44551913484024    2.15484384936258
F         0.31487277175078    3.52875178642699    0.22186761254581
F        -1.56591705124641    3.29061451694697    1.23069424774402
S         2.68654731750050    1.52831987440972    0.87597935004334
S         0.38575299453987    1.78692273676108    2.24504770670055
C         3.44841582403458    6.10537045744582    4.34860090019157
C         4.28922154550888    7.07625823828401    3.82946891807822
H         4.69750152432047    6.99274822900052    2.83606685045015
C         4.60309332662069    8.18582863386630    4.59764161548877
H         5.26442924001409    8.93791032275265    4.19849617953613
C         4.06744452124248    8.32318089015878    5.86585497261183
H         4.32275781032718    9.17827194155004    6.47123476033819
C         3.17788778193411    7.37953460160768    6.35107936270546
H         2.74088021331934    7.51469198319234    7.32652340894329
C         2.83910245817344    6.26823665326872    5.59032553869455
C         1.81909971436558    5.23679969854660    6.04563024429169
C         2.53514521791842    4.05864497732502    6.70537490330339
H         1.80307061246513    3.32439193358164    7.02624392560673
H         3.10906420490432    4.39946099692884    7.56134872958237
H         3.19913039859324    3.58739464085926    5.98603566583368
C         0.74991711066013    5.82187319729995    6.96527594881905
H         0.34141593863040    6.74247974008512    6.55428947817315
H         1.15442970313311    6.02535719964632    7.95111224194211
H        -0.05179937977776    5.09623395833660    7.07671500514986
C         4.91324368438640    4.39186334971812    2.22740143913578
O         1.16897002503508    4.70842211071123    4.87399962187603
H         0.49181931956484    5.32909698424628    4.56955756937135
F         5.82350261804100    4.84988809208151    3.08578182593273
F         4.93116975636396    5.16550620375100    1.15523634708811
F         5.29694682223494    3.17260598474502    1.88273083207151
I         2.97780583314800    4.34018267635518    3.19204882198072
67
 -156.10049193364060
C        -0.93702403140858   -1.06141885417928   -0.18480834267262
C        -1.57957960463200   -1.16161629221155    1.03037960725233
H        -2.10092079002890   -0.32257268006946    1.46009546264521
C        -1.51659609222228   -2.37077289705878    1.70514530630344
H        -2.01749954778504   -2.47445354217424    2.65447564529768
C        -0.81531384633435   -3.43278651828857    1.16058524515478
H        -0.76560156551922   -4.37234676869488    1.68821569064135
C        -0.17419998967988   -3.30140664441436   -0.06045593683692
H         0.36565979440157   -4.13897068220790   -0.46982144593241
C        -0.22213705735861   -2.10193357599933   -0.75882917347239
C         0.40929746438835   -1.91009437683947   -2.12996687160808
C         1.64654138095362   -2.77249037439586   -2.35089538411684
H         2.11946262107635   -2.47345517932224   -3.28290168272891
H         1.38115513590642   -3.82151650136184   -2.43198083345780
H         2.35958824258887   -2.63787476683458   -1.54139121916347
C        -0.66065425928006   -2.18374031082197   -3.19139120612897
H        -1.49593710171971   -1.49833688652569   -3.06085675946479
H        -1.01931623921210   -3.20515470588940   -3.11061076363218
H        -0.23986830293958   -2.02785946581780   -4.18008792749481
C        -2.91267079262877    1.50756954298142   -0.56271626602075
O         0.78448434850157   -0.52767295230002   -2.28156287401397
H         1.69321148612366   -0.40193239178528   -1.93393013412661
F        -3.70739809136698    0.45277049790143   -0.38921241083314
F        -3.39414464714764    2.22583160421131   -1.56983374068332
F        -2.95653398044490    2.24210634033847    0.52643505832137
I        -0.94284805084882    0.76968169825228   -1.23241384077518
C         3.51403270688481   -0.73121504941122    1.66480851737922
C         1.07867474342837    3.10350354975348    0.12412570021569
N         1.33975878280576    0.43471896891616    0.53474275360698
O         3.15951175304883   -0.29028975986574   -0.92807525540404
O         3.50999782803406    1.66882459425721    0.51104612586466
O         1.50160432311570    1.99083646715874    2.51910354227509
O        -0.64117898086535    1.55881025742871    1.43482495934586
F         3.28495195093858   -1.99351566650593    1.32357976783388
F         4.81113991276231   -0.57443478811497    1.89985451050403
F         2.85981083574088   -0.48362831260786    2.79703486055461
F         1.92095481753561    3.98651587042658    0.63284703905534
F         1.56883376535749    2.64837461721163   -1.03239348755241
F        -0.07272342209755    3.70999377649316   -0.14811783206566
S         2.88403358573191    0.39040393540284    0.29215739359279
S         0.77523443943997    1.67947044143631    1.33005123486257
C         5.18168497958082    3.56809764549779    4.31970811504164
C         5.97925367085958    4.64963507586947    3.98085840246428
H         6.12266628693493    4.93664545239994    2.95171302204193
C         6.59605131255136    5.37848789639939    4.98423537171646
H         7.22867743572084    6.21185108272720    4.72427771204322
C         6.39304098843950    5.03786065409819    6.31039210332149
H         6.88174603232827    5.59638520379333    7.09282218405255
C         5.54020880324404    3.99827038378071    6.64034989375725
H         5.36341287464828    3.76521065187205    7.67729099950977
C         4.90605577790451    3.26103832199841    5.64871050345940
C         3.93331848769143    2.13278773673497    5.95041068614469
C         4.69470708559717    0.80568202657548    5.93906548656381
H         4.00030566402706   -0.01286767114118    6.10146575290836
H         5.45280587117815    0.79845578588449    6.71577634768425
H         5.17205116941289    0.67133270662894    4.97163926733538
C         3.16906160882172    2.33214560774134    7.25557305684411
H         2.74173210417250    3.33114671810375    7.30582166912499
H         3.81656480175991    2.18371704218798    8.11328321376989
H         2.36799205908992    1.59928707637978    7.31118515666700
C         5.88941357272834    2.71145097742596    1.40836196848842
O         2.98639274539150    2.04859471712499    4.87035620341896
H         2.24133219700650    2.65006688908243    5.00125688137999
F         7.02098645965033    2.85379043056628    2.09848829453962
F         5.74960530119650    3.76808275754533    0.62730117682085
F         6.03509650674516    1.63075043116331    0.66025149507919
I         4.21351517699392    2.43553243470463    2.76015847397320
67
 -156.10045006870143
C        -0.79511817025702   -1.64448124910446    0.70714149331385
C        -0.75829869272125   -1.50329697309278    2.07776257894354
H        -1.15993989607320   -0.62819955781790    2.56138226647049
C        -0.16392958415883   -2.51084908068083    2.82131016912898
H        -0.13029367232056   -2.42732616237792    3.89588598888155
C         0.37933148750052   -3.61373444180035    2.18480210987018
H         0.84212780676055   -4.39622772710565    2.76546690712452
C         0.33559381527691   -3.72414512987844    0.80434237842349
H         0.76314639435716   -4.58982847086389    0.32644604797876
C        -0.25555243288779   -2.73075889131209    0.03487097218960
C        -0.39112073390287   -2.81272732161357   -1.47865152920407
C         0.73232137265166   -3.59879281857163   -2.14407723745310
H         0.63820388230851   -3.49859893168349   -3.22239119576064
H         0.66928451836806   -4.65391772749692   -1.89899436464157
H         1.70241681519105   -3.21065205342522   -1.84351866670493
C        -1.76309471402907   -3.40933502996393   -1.80667929531705
H        -2.54983470987533   -2.78672319369478   -1.38474456551813
H        -1.84476039488721   -4.41271128055842   -1.40067235141907
H        -1.89508014934159   -3.44551387793769   -2.88379614717637
C        -3.19037856988415    0.52576277594802    0.95964598697347
O        -0.39016851724017   -1.47657594971870   -2.01847993310595
H         0.53775907511302   -1.20121975743044   -2.18019592444473
F        -3.61031439116651   -0.55509926830241    1.61750011775267
F        -4.20125604040033    0.98663060059527    0.23379189203398
F        -2.86168780207417    1.44213680928276    1.84360966868772
I        -1.65454778798988   -0.13152705935302   -0.48199525530030
C         3.95788778541663   -0.14315268954611   -0.12964542755635
C         0.15972094192210    2.66219544445055   -0.76681767623670
N         1.22134150532245    0.24105588408747   -0.08906023908744
O         2.24827244226751   -0.72514207663989   -2.07939857021082
O         2.66092687462575    1.64108517510658   -1.56627219709745
O         1.91773831360128    2.28921537935860    1.21394973728094
O        -0.31023111317492    1.33009927423913    1.48103671773932
F         4.01782686820362   -1.45602969757763    0.04897787125856
F         5.04324084249711    0.25948772886970   -0.77908698538181
F         3.95276088779319    0.44184203309958    1.06458063283441
F         0.91999965210014    3.73356013147411   -0.94009471736747
F         0.09555034268076    1.98590796352667   -1.91562664670168
F        -1.07583318823619    3.05823354344806   -0.47497869633968
S         2.41144525525665    0.29942907469390   -1.10236467811828
S         0.81641206845353    1.58267995049562    0.64511460080038
C         4.79659000879567    5.26412712383283    0.14163980613287
C         4.47259424258900    6.33512696266574   -0.67547102534615
H         3.86494258470990    6.20009745208621   -1.55577459898396
C         4.92986680104255    7.59990795690631   -0.34520008602745
H         4.69275773617352    8.43526791349982   -0.98418165271469
C         5.67744320758812    7.78450403115523    0.80518093931351
H         6.03876252835085    8.76765735645816    1.06207138866317
C         5.94028679438020    6.71674647379926    1.64682198436630
H         6.49633273240276    6.88134879705486    2.55478709402369
C         5.48545771748479    5.44144461734392    1.33664061316086
C         5.71476076881861    4.23524544778251    2.23260978268393
C         6.96420568661226    3.49599250247148    1.74929183661921
H         7.13006501625791    2.61731271100883    2.36469930734602
H         7.83204820625232    4.14543269339086    1.80506910207848
H         6.81894698994727    3.17833781743825    0.71958929208145
C         5.81196389716425    4.59644056209585    3.71131187984427
H         4.98604748229227    5.23794126907659    4.01001393748580
H         6.74702369506444    5.10342683812386    3.92526564088523
H         5.78450158331395    3.68372081046757    4.30101728612886
C         4.18915493236798    3.64197547060850   -2.48749374313320
O         4.62261721779594    3.31566248410655    2.04895088153098
H         3.86246541421399    3.54672790274028    2.59969208871608
F         5.14784220599941    4.53128722007528   -2.74964431948262
F         3.07217513854581    4.07048118490620   -3.04599575919478
F         4.55669874773182    2.50345017368922   -3.04794550046086
I         4.02179989756246    3.32004924201431   -0.35544911633977
67
 -156.10042877919079
C        -1.01585125069558   -1.42351240556514    0.08235706157694
C        -1.52089974662502   -1.37356587917552    1.36367294813592
H        -2.13210261799151   -0.54990907230667    1.69339241167524
C        -1.19827784685455   -2.40408782004192    2.23273851655533
H        -1.58592868321320   -2.38971945990031    3.23888636200118
C        -0.38390956989589   -3.43987022234986    1.80822287410792
H        -0.13023931850627   -4.23831699091650    2.48777805130312
C         0.11051085628674   -3.46309912121221    0.51419721850539
H         0.73953597198241   -4.27928986526469    0.20018073575708
C        -0.19779408213048   -2.44434050174454   -0.37748059041775
C         0.26033551347547   -2.43424944693586   -1.82840520419157
C         1.58493235605959   -3.15504764811468   -2.04865095379425
H         1.91292617718126   -2.98099169295939   -3.07025107896878
H         1.47306371113600   -4.22565398547609   -1.91089836110016
H         2.34603735112686   -2.77699719662925   -1.37055306570607
C        -0.85616528501853   -3.03916611157662   -2.68522606101642
H        -1.77038959180693   -2.46065382203085   -2.56643274556036
H        -1.04301768173446   -4.06693360087667   -2.39007028388486
H        -0.56697270907247   -3.01237487860489   -3.73136318472655
C        -3.40788573681526    0.68476183055021   -0.50670399110423
O         0.40707788680660   -1.06780591532387   -2.26087095338566
H         1.31273727134497   -0.75815017012000   -2.04465939927620
F        -4.01010411725692   -0.44968555109124   -0.14830637584048
F        -4.06831509226385    1.19628536800245   -1.53733237763991
F        -3.48953466623330    1.52706591549099    0.49966834559668
I        -1.40519694784676    0.15166700798853   -1.26281037291864
C         3.46978889916650   -0.12976984975204    1.32094387815054
C         0.33742546241939    2.96443447975448   -0.59330961135927
N         1.04720506023140    0.48783698156549    0.25611964601573
O         2.82431730142788   -0.25482444117412   -1.24826107754797
O         2.99209273377798    1.97692097455512   -0.23300319578222
O         1.13450382007443    2.40630909405308    1.89726096682943
O        -1.00022236650999    1.48315958312109    1.16142384819914
F         3.41301956050383   -1.45355406858275    1.24146629670864
F         4.74189761824017    0.24739203090521    1.36584045643381
F         2.89174017167730    0.24095165585246    2.46107315116059
F         1.07386875848387    4.03503503426463   -0.35068004815835
F         0.78919538024203    2.36399599496952   -1.69783932587263
F        -0.91343092679261    3.34478857558642   -0.83529294324327
S         2.55387647382706    0.60776984526488   -0.14729961022124
S         0.36508989102447    1.77379379045784    0.87430825095564
C         4.64859186614455    4.76509382226052    3.00643514876245
C         5.25543782082768    5.86186861248528    2.41547551031207
H         5.28713675429751    5.97303683360954    1.34381777906107
C         5.82442925367134    6.83673206740323    3.21820273305212
H         6.30990456806285    7.68447481356550    2.76221771827721
C         5.76231513534381    6.72051883782166    4.59600127810924
H         6.21362480654474    7.47305166408395    5.22278295896237
C         5.09733069781510    5.65380641184627    5.17624573749316
H         5.02859464779841    5.59179323565435    6.24964275503343
C         4.51328202027774    4.67055798303371    4.38820570998405
C         3.74385639275503    3.49528519409383    4.96862006276171
C         4.69331351298799    2.30401667681958    5.11215740668468
H         4.14419476013533    1.44490723750678    5.48501518339596
H         5.50072760604792    2.54434725041463    5.79649397249361
H         5.11030686938950    2.05595522956530    4.13933109330057
C         3.05099143304681    3.82400670863592    6.28745000054308
H         2.48390794335201    4.74877174047612    6.20802098520320
H         3.77215107373921    3.92223663940345    7.09196725604348
H         2.37418564974739    3.01252762873052    6.54298063952384
C         5.26583990200227    3.51098982499761    0.22826676554475
O         2.74914247866654    3.08671456879728    4.01362155580637
H         1.93224188530030    3.59460199169998    4.10654659320017
F         6.41677523716304    3.89036072802119    0.78463857083386
F         4.93053156148021    4.41580519267113   -0.67537508146519
F         5.49559680451355    2.35733311235451   -0.37371097719599
I         3.75213725406426    3.24946895488111    1.76246752346419
67
 -156.10037083908284
C        -0.23986621288602   -1.26710745631190    0.85321245737405
C         0.22759150926493   -1.09457680800578    2.13876431916136
H         0.08679913781343   -0.16523161813733    2.66605936455466
C         0.90972763613654   -2.14583843176593    2.73168538987976
H         1.27685797900993   -2.03822503336386    3.73992169876362
C         1.11295763268236   -3.32304944112020    2.03189417926186
H         1.64281848144434   -4.14013358009031    2.49579032157062
C         0.64248751760277   -3.46400996978411    0.73635446982252
H         0.81213020183425   -4.38608458954084    0.20615392449248
C        -0.04435965653685   -2.42743840515525    0.11844133068945
C        -0.63104328726049   -2.53028303568456   -1.28178737111466
C         0.15456424533236   -3.46412851048759   -2.19518052436119
H        -0.22204589806843   -3.36047317486701   -3.20945898869317
H         0.02827654560552   -4.49886016446134   -1.89400801940712
H         1.21111568230430   -3.21006956961005   -2.18916850469463
C        -2.09420256837032   -2.96622113380827   -1.16297338473471
H        -2.64935139890428   -2.24560787512856   -0.56548005215823
H        -2.16024855017374   -3.94414278675681   -0.69661388495606
H        -2.54076925019824   -3.00819751829999   -2.15176515901520
C        -2.20438974488051    1.17809561414330    1.66698424067414
O        -0.64790463581774   -1.21744502211914   -1.87472176113817
H         0.21577987375118   -1.05096662539406   -2.31276021077057
F        -2.51409498197163    0.16965403957642    2.48236463292588
F        -3.33263832152405    1.73592481945448    1.24885211287228
F        -1.52689686438677    2.07053162269448    2.35457322044152
I        -1.25127879642970    0.30667071084482   -0.11811988690557
C         3.82090907044342   -1.01096306779293   -0.92940693444845
C         0.63153445680998    2.87509452217221   -1.07584963403244
N         1.55694269658061    0.38193352603845   -0.62684101272414
O         1.91023251170772   -0.80890340910715   -2.73437155692375
O         3.26215073893132    1.18952464794483   -2.32000578872749
O         2.91774184835268    2.31991649675251    0.21021635256171
O         0.81082187404447    1.69048913304262    1.29680816851854
F         3.33086412693157   -2.23368696767186   -0.75354872790574
F         4.95252167304117   -1.10025268330474   -1.62251932377837
F         4.09868722240345   -0.50225686467928    0.26881315421283
F         1.29768617527608    3.96848618512250   -1.41812713577334
F         0.37483398985726    2.18233417063805   -2.19080955431412
F        -0.52998943300050    3.23835027272477   -0.54330485688002
S         2.54481302877588    0.06269317516342   -1.79664931712348
S         1.60159700124315    1.76739264574103    0.11872682817025
C         5.77019154134890    2.25283186784493   -1.19098630565799
C         5.97408711377057    1.78336800560023    0.08961820194817
H         5.38114042895646    2.12808841089122    0.91716082933650
C         6.94696206685533    0.81669810138643    0.29561872852712
H         7.11615459762567    0.44434429175256    1.29314280370413
C         7.68925914382858    0.34184468926196   -0.77067044686664
H         8.45565430667891   -0.39958879999677   -0.61003900546935
C         7.44311033229395    0.80574071327117   -2.05133543400068
H         8.01590515146879    0.41567193741246   -2.87593002352846
C         6.46876209359476    1.76786113324910   -2.28921216820912
C         6.19351549032847    2.29627363956729   -3.68893536902539
C         7.13554726489382    3.46737138859108   -3.97223486947043
H         6.94524768242568    3.85313024851180   -4.96902497712833
H         8.17120979120011    3.15240135274823   -3.89864589279273
H         6.94601027257661    4.26155348527757   -3.25345485766249
C         6.29582000929181    1.20322621650589   -4.75118847870534
H         5.73675435922650    0.32093215467372   -4.44681240811907
H         7.32854457847079    0.92509054553661   -4.93207328062201
H         5.88354485983169    1.58159490709796   -5.68321815323474
C         4.10384531811810    4.78515190490804    0.39853040273895
O         4.87010396354460    2.84258868480524   -3.73911991894039
H         4.21702031754297    2.12048924718793   -3.73983910539094
F         4.68775211137300    5.97688368406792    0.32662690031271
F         4.63254538735439    4.14176196298782    1.42276783232630
F         2.81500526736829    4.97678282838200    0.62964912608192
I         4.35624536338757    3.80828975722387   -1.54362501980200
67
 -156.10029426083830
C        -0.51953924613755   -1.30726720446470    1.34629544621618
C        -0.14918817337816   -0.73889282503111    2.54638193842046
H        -0.49189535210669    0.24065455757859    2.83422741779460
C         0.70368315762695   -1.45185205155379    3.37449226592106
H         1.00161100379788   -1.02642189759646    4.31921983823389
C         1.16375271678418   -2.69838483009707    2.98796363854765
H         1.82681562703984   -3.25203752132002    3.63397596479114
C         0.77801083575381   -3.24532642855029    1.77494322923670
H         1.14282183630705   -4.21835679422567    1.49067350224963
C        -0.07533650963742   -2.55337407232009    0.92563797702047
C        -0.57784429092779   -3.11766319747127   -0.39513346962014
C         0.39098374987527   -4.09836871399471   -1.04631124819749
H         0.01164217744751   -4.35924628121097   -2.03095743954895
H         0.47272377157449   -5.01146687603283   -0.46607338925006
H         1.37305384051355   -3.64743714521450   -1.16405046620594
C        -1.94520893939917   -3.76602759840392   -0.16013305391131
H        -2.64207868399184   -3.03814300646572    0.25026856146463
H        -1.85209923206636   -4.59913838255477    0.52951534601465
H        -2.34228895031910   -4.12448549092246   -1.10492114595486
C        -2.96688479536289    0.86673443089036    1.50871915379282
O        -0.79213305229534   -2.02314711414596   -1.30633078845729
H         0.07085352789465   -1.78379616884437   -1.70470230718472
F        -3.01746532047416    0.16179362146902    2.63512633852479
F        -4.19812853954448    0.96390126917809    1.02396120205733
F        -2.53874006274210    2.07856567159001    1.79044051062208
I        -1.79538830150320   -0.26472120035996    0.02206276234776
C         3.44147519364401   -0.28991202743060   -0.18199741187386
C        -0.04552969646139    2.83106711120794   -1.31652576025377
N         0.83506010375816    0.32966291053206   -0.72809363453842
O         1.86468567342474   -1.43223873778977   -2.01288653813606
O         2.62508816025692    0.86380135373229   -2.43842691229378
O         2.13498397439672    2.26645578367054    0.11635470875533
O        -0.05774097833610    1.73484416472299    1.07993564095337
F         4.08723125306015   -1.44157004017996   -0.31513984671789
F         4.32184921341987    0.69691361891536   -0.24286881986404
F         2.85745499285276   -0.28740253940297    1.01771501071821
F         0.22965681246262    4.11714729606668   -1.13622607929283
F         0.31963798266023    2.50171636824742   -2.55266387894304
F        -1.35875190252095    2.65276442186208   -1.21323473799063
S         2.12522993781174   -0.11533426090335   -1.52389986682669
S         0.80760886767804    1.73704861668281   -0.04582516028849
C         4.65686124717225    4.70637887205466   -2.83412267366935
C         5.73003357906537    5.26204823485946   -2.15558604554485
H         5.88101892669608    5.07919413555848   -1.10403136959918
C         6.62721114060088    6.06073533818822   -2.84487763017717
H         7.45569070178907    6.50659614590125   -2.31843448028598
C         6.45826652683120    6.27820425896026   -4.20150988471216
H         7.14778321314324    6.91132057847853   -4.73693539802898
C         5.42197744326624    5.66256547354002   -4.88253669723720
H         5.32047248943260    5.81296208897996   -5.94455950255536
C         4.51835425493558    4.84904850350348   -4.21085219007838
C         3.38366670110321    4.11950182113174   -4.91107502649906
C         2.12563969100381    4.98830860676039   -4.85257074173509
H         1.29636897717267    4.45813093976350   -5.31059730342892
H         2.28891597002854    5.92641714496336   -5.37347592076254
H         1.87780713154036    5.19387604618431   -3.81418153720969
C         3.72549793418524    3.71618316044514   -6.34199781677786
H         4.69327048484770    3.22145159559773   -6.38450021822803
H         3.74472205072905    4.58090078050605   -6.99687391712461
H         2.96115589573464    3.03627599197000   -6.70992109658150
C         3.45970715895040    4.68654293010204    0.02539454960119
O         3.07388684239718    2.93361335683717   -4.15830489747654
H         3.60642121800950    2.17763804984196   -4.43859224910850
F         3.74644910435695    5.94485486985448   -0.31032701827081
F         4.40872857516544    4.25414883620857    0.83891075686402
F         2.31037436505422    4.72086580615606    0.67734185480981
I         3.25461888655772    3.47015254419509   -1.76295298968253
67
 -156.10023306297981
C        -0.05449441311045   -1.55714822751843    1.20109503739323
C        -0.22322047778012   -1.69072251980787    2.56278232026340
H        -1.00807634030438   -1.16888504458515    3.08496848577428
C         0.66469036888563   -2.49905425674929    3.25468221050354
H         0.54570275286287   -2.62765538027205    4.31859987482742
C         1.69134127248094   -3.13808184926083    2.57970862204361
H         2.37638475414687   -3.77234735212088    3.12045924135445
C         1.84645660175450   -2.97205276883508    1.21311123320677
H         2.65243312763029   -3.47641143543147    0.70606240941958
C         0.96998327253472   -2.16900091708006    0.49474806335594
C         1.03562207167117   -2.01161636202219   -1.01717494709207
C         2.45148463536984   -2.09138166989691   -1.57542299682260
H         2.42581677998343   -1.82366862906334   -2.62860303440484
H         2.84831089129712   -3.09819337541969   -1.49569023187207
H         3.11073857174121   -1.40126290390091   -1.05571751079066
C         0.12400277849545   -3.07913600309176   -1.63262692502059
H        -0.89777448566662   -2.93162372900794   -1.28707766807749
H         0.45851486243735   -4.07158484728404   -1.34670331333667
H         0.13720830158472   -2.99298389247767   -2.71474336894486
C        -3.15509732563451   -0.57895210472625    1.34604177793259
O         0.46943157185813   -0.74070996785732   -1.38646493589275
H         1.16534869956863   -0.04557493370026   -1.41464388749778
F        -3.15300697829617   -1.82148429964845    1.82617829010370
F        -4.18932514812856   -0.45000633144092    0.52395458214285
F        -3.32177382749187    0.25023371588341    2.35471669107997
I        -1.35914961255974   -0.32941851926379    0.09184251031027
C         3.68158119970994    1.37519206334105    1.10715611942821
C        -0.94188453414949    2.91663182885417    0.53984373499787
N         1.01587013008172    1.07294159064975    0.92673620601027
O         2.31830589026089    1.26197400732392   -1.13931497695881
O         1.98689419449790    3.27897295856480    0.25213562061028
O         0.79640506382311    2.90915278437158    2.61644871581573
O        -0.86728751021499    1.12590207114002    2.49761613826590
F         4.08771249284179    0.18249289746350    0.68278741533457
F         4.68394106205470    2.23333532999044    0.97578609752451
F         3.40910359585080    1.25272192718158    2.41550727189088
F        -0.85054352155542    4.22114478010293    0.68026099265735
F        -0.53245616357274    2.58378593705973   -0.68814834737989
F        -2.22411978933277    2.56367576894938    0.63933099188474
S         2.13280586232134    1.86387692506332    0.14045013089531
S         0.06939753480869    1.95504177455699    1.82322735027002
C         4.42774939192758    5.74330517112971    2.85950757525486
C         4.30538833754157    6.86100208424532    2.04937998594767
H         3.51234579239784    6.93997452710165    1.32372401924038
C         5.22283293437809    7.89204833502021    2.16467110748118
H         5.11672686764236    8.76952604867375    1.54700245729819
C         6.26277152125382    7.78894871813200    3.07153660897815
H         6.96578173545904    8.59935183804475    3.18358140717185
C         6.42270100233724    6.63315970634054    3.81582786361640
H         7.26022434634197    6.54840329305526    4.48803342660415
C         5.51973922412026    5.58245218497021    3.70637860533968
C         5.70256635845678    4.28415169006105    4.46635437416434
C         7.17566266300345    3.89961325489881    4.61561708898171
H         7.24929579959421    2.86913854566762    4.95463036364482
H         7.67222772675733    4.52907789856434    5.34580970849194
H         7.68424484010157    3.98563954783980    3.65989123171679
C         5.00503572811119    4.37457920832098    5.82451294275011
H         3.93497268260057    4.50317266505063    5.67523907752453
H         5.38723578422103    5.22104020582264    6.38642356073933
H         5.17947183842776    3.46870711829730    6.40098784916662
C         1.37994557398845    5.68976213490661    2.32536534202111
O         5.06362595189959    3.28037664284675    3.65535783636135
H         4.96521245080157    2.47185038598095    4.17626641757552
F         1.29330260797788    5.97455330608381    1.04046502153563
F         1.70744301693877    6.81203168175290    2.97465032998648
F         0.20361252783350    5.32286206647395    2.78134643972375
I         2.89289372389234    4.22859593040067    2.75681287821508
67
 -156.10022528852537
C        -0.38525791135679   -1.52255423889132    0.57129858440793
C        -0.74626336509812   -1.65734481147612    1.89474372532669
H        -1.15342291625315   -0.82925580703608    2.45181886179193
C        -0.54785930659852   -2.88826680778301    2.50100762020238
H        -0.82891190115458   -3.02258418143689    3.53341211612857
C         0.00577728742301   -3.93398318879154    1.78199711427656
H         0.15857368183529   -4.89068753296636    2.25637709329302
C         0.37031703810192   -3.76488945967752    0.45575964789272
H         0.80030526720547   -4.59035994026060   -0.08679298031239
C         0.18409884479154   -2.54271918877488   -0.17614500766991
C         0.51838171320314   -2.29111661260794   -1.63948014204105
C         1.67642708879974   -3.14062591789961   -2.14905977281838
H         1.93823033677293   -2.80926150052735   -3.15067829558701
H         1.39889976690246   -4.18807860093249   -2.20376909439299
H         2.54635820390923   -3.02494241756136   -1.50752434789787
C        -0.74784943267900   -2.51175327254330   -2.47198193561782
H        -1.54224512954737   -1.85342574233984   -2.12517028229600
H        -1.07790614046716   -3.54262478869301   -2.39081397274210
H        -0.54171655986061   -2.28108500681659   -3.51273600857584
C        -2.44775017711509    0.95197307424581    0.68864462301546
O         0.87423615593510   -0.90321307182933   -1.79977438504133
H         1.83240772069411   -0.79923417713351   -1.60806767346024
F        -3.18944893651406   -0.14294199006846    0.86448923374810
F        -3.10444788544277    1.77321203430020   -0.11939621377967
F        -2.30418858748739    1.53894567984378    1.85604600955024
I        -0.63170453108295    0.33123715739693   -0.39872451812505
C         4.39781660054590   -0.99442267954990    1.56687382822714
C         1.51402666242234    2.71210493525442    0.39459994877657
N         1.97641743183928    0.06046056301450    0.86413549051371
O         3.46121777341678   -0.74043892576911   -0.90356435653288
O         4.08963355221843    1.30071269352225    0.32739944248467
O         2.54907195965416    1.75491468189549    2.63501459777569
O         0.22613784906477    1.18232355037386    2.15742112360904
F         4.06923568742338   -2.27648620648836    1.50298391750611
F         5.71098455822951   -0.87345760706639    1.35546759924459
F         4.15051098429229   -0.55058385490498    2.79537068307166
F         2.37526421169796    3.66850075732435    0.69860031539308
F         1.80280019412290    2.23539628046293   -0.81811813236145
F         0.29311584142489    3.23793158666522    0.33595308434140
S         3.44768821729728    0.02463595119623    0.30333020099204
S         1.55838494528920    1.33166157166731    1.68637373916595
C         6.38236901307984    4.22664554976175    2.81583575726780
C         6.04132936111770    5.55477818246408    3.00741027989434
H         5.00843835273521    5.86503410908314    3.02086126549297
C         7.04475834113377    6.49524431415865    3.17136676275468
H         6.78564415729090    7.52990924774581    3.32891951261878
C         8.37083594835774    6.10258130983453    3.12053359884442
H         9.15468154099205    6.83071240764336    3.25707943529341
C         8.69991462146414    4.78349147887692    2.85547006000817
H         9.73686307378129    4.50289442172049    2.77486633621283
C         7.70846141795293    3.82833122025262    2.67691415342898
C         7.98877439295855    2.38938754752415    2.28617886218206
C         9.30907152169882    2.21245081383713    1.53911491908764
H         9.37655300222894    1.19542988492984    1.15992006130075
H        10.15301872460186    2.37870562402479    2.20021571298788
H         9.36587846634311    2.90060232169116    0.70092186424999
C         7.94541313539717    1.49082724506490    3.52515971046194
H         6.99751022600630    1.60528692849956    4.04539728327634
H         8.74902297428153    1.76154008130240    4.20387607681064
H         8.06642017359155    0.44892637080735    3.23905894806985
C         3.57606957549722    3.64830475980005    4.11624265724897
O         6.91059086541366    2.06808424620554    1.38375426708637
H         6.96788202786341    1.14325363114401    1.11177913230431
F         2.52781552741814    4.29810257815103    3.63845186984348
F         4.27349625977066    4.49539367821744    4.87007341598025
F         3.17152270798719    2.67568701891201    4.91016502507116
I         4.80186779174719    2.78866977663507    2.55110526200816
67
 -156.10016496227729
C        -0.47904146373848   -1.33202451982598    0.76535200551362
C        -0.05085701786316   -1.03984082683136    2.04292230219604
H        -0.26169246455211   -0.08709563464951    2.50034395920806
C         0.68587618438185   -1.99947859015204    2.71991260205320
H         1.02447234018515   -1.79731071211895    3.72356894418392
C         0.98011461379045   -3.20622357471759    2.10841053023141
H         1.55396234675482   -3.95127373338909    2.63678344973952
C         0.54405290438132   -3.46926373792459    0.81983699043225
H         0.78339680746680   -4.41334476059799    0.35982020350650
C        -0.19752398993125   -2.52710994683537    0.11945113718592
C        -0.75637056822196   -2.77039222127083   -1.27486425993577
C         0.10101365429348   -3.71407258477559   -2.11006775150849
H        -0.27349914406311   -3.71746977579911   -3.13038851689474
H         0.04625668805847   -4.72841557009547   -1.72877131048312
H         1.13669800369655   -3.38524956823298   -2.12106069417214
C        -2.18930273257115   -3.29296266227633   -1.13655982308591
H        -2.80024314143313   -2.56493015477090   -0.60624166477912
H        -2.19826175184719   -4.23215231971163   -0.59243665329586
H        -2.61621848937208   -3.44506861272337   -2.12325663750812
C        -2.58355182519838    1.06587617737524    1.36829174438478
O        -0.85255742481931   -1.50877448753398   -1.96306681818724
H         0.00200491515604   -1.31764708029001   -2.40875955458914
F        -2.89475225662229    0.10861546777587    2.24246062149305
F        -3.71023952726767    1.57072963116757    0.88400129839236
F        -1.94217306375231    2.01655890339978    2.01182271298246
I        -1.56634611125768    0.10182676004378   -0.33064397192058
C         3.58337482030137   -0.90727935559787   -1.06324145473290
C         0.13504488192097    2.74426792138649   -1.40984253486817
N         1.21798583609204    0.32955481815830   -0.86697826827987
O         1.67306661045655   -0.98480705161516   -2.87500291705987
O         2.86505212858874    1.13842477767961   -2.61746505628859
O         2.47295043925784    2.37787909273817   -0.14578353194805
O         0.42038795557582    1.68158873052019    1.00611749578149
F         4.71951657673432   -0.98127734506521   -1.74975233978803
F         3.82694680625730   -0.29104530164455    0.09099974175272
F         3.16742241603084   -2.14037047313019   -0.79088038669906
F         0.70968640073634    3.87825757043197   -1.78428066325441
F        -0.06848429573894    2.00303709596734   -2.50354368674403
F        -1.05107496661024    3.03046584708639   -0.88277839990793
S         2.23666284768705    0.00151329665672   -2.00831320800712
S         1.18898836440009    1.74872164174955   -0.18669616103856
C         5.30410611067293    2.45707556051021   -1.66986705372005
C         5.59619374157676    2.04820598662706   -0.38566832965723
H         5.00707296371746    2.36642333443892    0.45525091382419
C         6.65798043809202    1.17716137037929   -0.19186771056195
H         6.89904090930261    0.85520775502141    0.80846534661829
C         7.39756483005942    0.73377965223967   -1.27335015940271
H         8.23246952415562    0.06829626150694   -1.12237038979803
C         7.06163843818610    1.13088623652456   -2.55622031327725
H         7.63469255623608    0.76506849214021   -3.39175243858093
C         5.99871844002855    1.99716830939946   -2.78157183898340
C         5.61982154346713    2.45196461445209   -4.18297030458410
C         6.43162049010441    3.69763368818624   -4.54128264452109
H         6.16989647215477    4.02459776843600   -5.54287385218260
H         7.49515373419350    3.48757970456736   -4.49666753367239
H         6.19010975578342    4.49670178916176   -3.84387295656003
C         5.78547141451770    1.34193166648832   -5.21932792277529
H         5.32693255981820    0.41951963081459   -4.86967522702657
H         6.83234496557260    1.15941036763161   -5.43686549880483
H         5.30152365623109    1.65159483130964   -6.14220826054195
C         3.51078210599844    4.90264101988198   -0.09182771861441
O         4.24822431091593    2.86651481449131   -4.19095416997582
H         3.67003212079817    2.08563073248310   -4.13087650931568
F         4.02685783802308    6.12035145991504   -0.21861286624057
F         4.10592508162545    4.32179107269272    0.93268771847435
F         2.22204719471760    5.03306410236957    0.17587871874666
I         3.75153727846356    3.87657799650552   -2.00988538632816
67
 -156.09997225618926
C        -0.48807221362224   -1.16817764190970    0.96295547334536
C        -0.15504647744109   -0.93606157128688    2.28072941921119
H        -0.45751521282556   -0.03350539364496    2.78586659061353
C         0.60785078648083   -1.88889339339126    2.93853795410341
H         0.87529673357554   -1.73242339653175    3.97156765732779
C         1.01945687582763   -3.02966575331757    2.27054507750152
H         1.61668845893798   -3.76712701912658    2.78375824758575
C         0.67004741696159   -3.23653284763529    0.94558129936144
H         0.99462157297706   -4.13281755540872    0.44378753673509
C        -0.09487345771085   -2.29983622043527    0.26317076321263
C        -0.57281928405834   -2.49149471273936   -1.16904480135727
C         0.37605921387636   -3.33037890367846   -2.01645166270602
H         0.04793685153629   -3.29043008433209   -3.05195596389208
H         0.36534628469296   -4.36829411252808   -1.70062155534690
H         1.38975133540823   -2.94276365692541   -1.95782460086297
C        -1.97654300969628   -3.10330110935316   -1.12404534366078
H        -2.65434317902174   -2.43226040929273   -0.59928614478118
H        -1.95588047677826   -4.06129838560188   -0.61396990552981
H        -2.34646968622610   -3.24186300003357   -2.13547200756244
C        -2.75180066287676    1.08248751387894    1.58007908835476
O        -0.71879068618056   -1.19987224066380   -1.78869772708866
H         0.13496666049402   -0.93057301529820   -2.19428632362410
F        -3.09485356783926    0.06333780166586    2.36693553881687
F        -3.85571146583410    1.59485327380591    1.05255934065366
F        -2.17999681991347    2.00256708154267    2.32735110746900
I        -1.59962400947229    0.26505508916399   -0.10829026404800
C         3.64744439159052   -0.32819225084058   -0.75821434330828
C        -0.07863230046074    3.08272147315505   -0.91013874654652
N         1.17526978504056    0.71106823738202   -0.54572427639043
O         1.77935189463164   -0.43745920145373   -2.61134870196618
O         2.79708838756860    1.75301917500151   -2.19100065682378
O         2.26156264939685    2.78394031900991    0.35861775449790
O         0.25532611018763    1.84472414336326    1.41495990942767
F         3.32001076130713   -1.60150370663990   -0.55734340768392
F         4.79062822854547   -0.28247949244669   -1.43590362545699
F         3.83647856652381    0.24085455922684    0.42988449802106
F         0.40683101494959    4.29136027640420   -1.15674261118245
F        -0.19447557523111    2.43747604895191   -2.07420781458316
F        -1.29637253292259    3.22262702726296   -0.39488508814841
S         2.24751303067766    0.53328609179551   -1.67217253555947
S         1.03054765449998    2.06458559377152    0.24516135368120
C         5.09628661945140    3.20772629224773   -1.10039422085443
C         5.39955353776119    2.72639636560988    0.15610193600889
H         4.76855670344659    2.92713963009968    1.00260845861960
C         6.52741121378612    1.93391451746610    0.30835339012408
H         6.77658702803319    1.55444635556714    1.28596818419344
C         7.32065259259243    1.63770396641043   -0.78616990781838
H         8.20504022151942    1.03236463762034   -0.66639707927039
C         6.97559500129332    2.10484693225964   -2.04219091546849
H         7.58933249589538    1.85609534968207   -2.89211317994923
C         5.84705740722055    2.89515559930782   -2.22626678524453
C         5.45292463105500    3.42413296625758   -3.59739913779186
C         6.14554784360145    4.76726937218777   -3.83165109687639
H         5.88787290900725    5.14264777407547   -4.81723286851655
H         7.22274185493003    4.66015432786041   -3.75625679937051
H         5.79927329161622    5.48293361450339   -3.08942627279091
C         5.74597378804498    2.42399243707912   -4.71401369383037
H         5.38111108174699    1.43440824656286   -4.44831887216691
H         6.80920195450029    2.36726652500045   -4.92320040110538
H         5.24515996999461    2.75607191623463   -5.61994895039313
C         3.10096689689695    5.38175254083518    0.60539113231721
O         4.04706829537156    3.70350143798448   -3.60814125660652
H         3.54641557475974    2.86880459396558   -3.61555943075395
F         3.55384026903250    6.63214249829003    0.57160729343778
F         3.71107269064978    4.76466733473757    1.60013401828376
F         1.80248458971557    5.42380614111271    0.85760135476039
I         3.43097127323005    4.50742558735979   -1.37334157134373
67
 -156.09990318581256
C        -0.92043535224651   -2.01907169312486    0.31925901089368
C        -1.21772904049571   -2.23454553714815    1.64783058084517
H        -1.92389942502952   -1.61154715927653    2.17165861206621
C        -0.56203809209401   -3.26493594872424    2.30325646068236
H        -0.78401852718404   -3.46050220714578    3.34023448092908
C         0.36845899106702   -4.03544959118796    1.62712874149309
H         0.87880140595325   -4.83557295969395    2.13979203098130
C         0.65202460585897   -3.79039045451460    0.29344421573660
H         1.37676287394160   -4.40258993205371   -0.21700148004671
C         0.00755677158026   -2.76686549487090   -0.38880651682658
C         0.21706392525952   -2.48813545364027   -1.87001723350980
C         1.62237468466699   -2.82473764151366   -2.35384962860624
H         1.73800378353428   -2.46635123064157   -3.37361802324003
H         1.78886293734504   -3.89700510023273   -2.35428926712510
H         2.36918530904989   -2.34028882527966   -1.72988459447657
C        -0.84862358674871   -3.26092216695389   -2.65328698236082
H        -1.84087051726003   -2.93503436008067   -2.34641442066333
H        -0.75068236279108   -4.32693148078166   -2.47322009662088
H        -0.73512055897151   -3.06386484859221   -3.71499398938357
C        -3.76106663572225   -0.45967272320840    0.38482469921520
O        -0.02979708794871   -1.09189327761517   -2.12536793691175
H         0.80651727304966   -0.58718680055832   -2.01373038422828
F        -4.08180903620687   -1.73420936263980    0.60985948693015
F        -4.66574857695077    0.05761319753034   -0.43687977080948
F        -3.82526166435167    0.18424824607289    1.53108844642556
I        -1.85234235809448   -0.44519860715333   -0.72398186840503
C         3.35192831729247    0.27544055769068    0.96483736064202
C        -0.77420500123477    2.60552063715501    0.02311929536051
N         0.69315022557744    0.35229414120501    0.43459495736871
O         2.24570262850112    0.23211672993281   -1.45052532547342
O         2.08887877395866    2.32822605234750   -0.16458662780092
O         0.61619621010133    2.10720062773123    2.25878102382539
O        -1.31649031568261    0.70772182990586    1.79184923363354
F         3.07050830732799   -0.98736856303410    1.27979015920821
F         4.56346793262613    0.32288989353680    0.43928685397625
F         3.33954206216372    1.00301100699323    2.07901538805691
F        -0.35858059945061    3.83558748171676    0.29337147298326
F        -0.37599264829207    2.27442192851273   -1.20508049354343
F        -2.10585780728650    2.60642864985688    0.02300346221403
S         2.02202952869661    0.89254234990615   -0.20677703584608
S        -0.14615126269619    1.35887056619225    1.30470415089439
C         2.55281464308346    6.10790604547315    2.43579189775606
C         3.12410147619178    7.16636469441546    1.75205166156576
H         3.64377025391885    7.03194553571925    0.82161502616571
C         3.02895996848624    8.44884857440736    2.26926237907210
H         3.48418438208841    9.26738181881401    1.73527334138475
C         2.35009785893429    8.66866767931097    3.45293295334824
H         2.27326218343280    9.66439688302282    3.85938770455090
C         1.75137599333405    7.60840026519435    4.10968931589182
H         1.20353911079477    7.79151506807083    5.01890680709689
C         1.83521351122423    6.31302810162374    3.61283649173179
C         1.08954631128685    5.17299857609858    4.28485965261674
C         1.08622161673074    5.27132864352366    5.81181008925625
H         0.72113820689890    4.33601584584546    6.22753823702160
H         0.43692832218460    6.06954640005941    6.15402160590261
H         2.09357245239216    5.44236168388009    6.17948370380447
C        -0.33154577763654    5.13282285672590    3.71970668791455
H        -0.28807994830939    4.97896306729300    2.64318105381319
H        -0.84968401835943    6.06533802334290    3.92347376294032
H        -0.88983597457383    4.31566932227454    4.17081810152998
C         3.77268469509519    4.46318552674839   -0.17662789057082
O         1.78674229537232    3.97705143537680    3.92476945620956
H         1.18888080382804    3.21383384877308    3.89649230378566
F         4.73836272038169    5.35590370196836    0.03251171113522
F         3.06520523187320    4.86131667349311   -1.21646288177603
F         4.37882427622935    3.31888214634929   -0.45684327832841
I         2.57740196266675    4.10517101175541    1.60832647853279
67
 -156.09974445257549
C        -0.46426151947782   -1.44340687541524    1.25067859799525
C        -0.37215569564673   -1.38853397843692    2.62471685892156
H        -0.85391181866860   -0.60498584889760    3.18633533954695
C         0.38287240235474   -2.35792669876445    3.26627050707221
H         0.46638464933948   -2.34030118284847    4.34117725830328
C         1.02216084092141   -3.33936023177330    2.52849606045244
H         1.60871240480295   -4.09282501493520    3.03026977952133
C         0.91809282779094   -3.36455497833602    1.14701945932730
H         1.42185609853582   -4.13724760081304    0.59029719254909
C         0.17032905092388   -2.40472403620706    0.47828878342969
C        -0.02936067199808   -2.39288424983332   -1.03039044922064
C         1.13876457531277   -2.99640007368427   -1.80128378141256
H         0.97165918179113   -2.84562708488517   -2.86479323162483
H         1.21557145465951   -4.06379341372769   -1.62215100444001
H         2.07156573492070   -2.51051242888751   -1.52619916994251
C        -1.34105490529977   -3.11541334624149   -1.35104167653691
H        -2.17045993153678   -2.62832617292209   -0.84177120476389
H        -1.28657249230662   -4.15204820474815   -1.03360344954729
H        -1.52477731542690   -3.07625950200809   -2.42043764131816
C        -3.10210427104064    0.34853937248341    1.75377438735069
O        -0.19848309492580   -1.02802536738588   -1.46303708216531
H         0.68842718657435   -0.63488074922545   -1.60834709643985
F        -3.38298037992076   -0.84469332118277    2.27992201030358
F        -4.18065395970993    0.78555995874668    1.11651726576058
F        -2.83879429353062    1.17637088455992    2.74153513191841
I        -1.55692675106857    0.02664818588295    0.21311458390172
C         3.92636441597013    0.54962597501569    0.62461740536635
C        -0.17480877201219    3.04544473988135    0.07166122101761
N         1.19843182520825    0.75192702166753    0.51383024227483
O         2.37419603645524   -0.02189765708463   -1.46670448812923
O         2.59154862514899    2.33935789724710   -0.82465335057961
O         1.75479225611279    2.76172028037169    1.92557307089347
O        -0.34133182884909    1.54531266316420    2.24595105271387
F         3.55925745964350   -0.34248695841137    1.54302889211943
F         4.90397835909447    0.02853880995538   -0.10058394260080
F         4.38716401009778    1.63173358694617    1.24232207784739
F         0.35053216989525    4.26223606750367   -0.01374709059370
F        -0.10791072018401    2.47055046999592   -1.12986390722011
F        -1.46205586827030    3.16771689326466    0.38473061342421
S         2.42604678053962    0.96153137996529   -0.43580436737880
S         0.69919909229839    1.97612583618226    1.37352393489928
C         3.51341159986084    6.51932237004412    0.72254210787548
C         2.83771866026061    7.40539746492877   -0.10012065469366
H         2.27185895933585    7.05761609358231   -0.94904335143674
C         2.88355028759048    8.76028409904133    0.18329653215129
H         2.37114528091604    9.45650421326229   -0.46093886987066
C         3.57902882783955    9.20998263170682    1.29243600279657
H         3.62499259043247   10.26525914309947    1.50982326192223
C         4.19389158978522    8.30753749231601    2.14365173815637
H         4.70421724887184    8.66935834681133    3.02081036656504
C         4.15196662730192    6.94350086144425    1.88272680520566
C         4.78315983252899    5.90833161639147    2.80008138291599
C         6.20099392849761    5.61426830199088    2.30706803833342
H         6.66226017813501    4.86696248857458    2.94502113019109
H         6.80024274272212    6.51907040036128    2.31745570421762
H         6.15321696641541    5.22440629330806    1.29349646404405
C         4.77066193020904    6.32573597786896    4.26762139843749
H         3.78072769783306    6.66272636870262    4.56695897930492
H         5.48393892389941    7.12202791364821    4.45200035675831
H         5.05666943666102    5.47391294979217    4.87944170543766
C         3.33271218704392    4.68573275484728   -1.85584271410661
O         4.05985809567614    4.67207768661198    2.66639625188684
H         3.27971922267776    4.65278238359203    3.23758867572756
F         3.90932494829195    5.83568337742320   -2.20528025330672
F         2.10392932890415    4.68262295826556   -2.34208274707625
F         4.03412719924242    3.71768954849753   -2.41642109778729
I         3.40839668456193    4.41586675879901    0.28816302059458
67
 -156.09960641425164
C        -0.36415819024248   -2.34161696532418   -0.43301274284406
C        -0.73724738182190   -2.85555494843989    0.78992340387903
H        -1.52920445995619   -2.40846560637444    1.36800746175248
C        -0.04332705603052   -3.95317048409648    1.27553167404874
H        -0.31740916836232   -4.37394078463875    2.22960439739161
C         0.99428566619151   -4.49868080491152    0.53981970301422
H         1.53614026914440   -5.34926699419731    0.92255827856289
C         1.34772015111145   -3.96099153108617   -0.68745803325531
H         2.15545120006819   -4.40102683446253   -1.24849816566707
C         0.67181095382497   -2.86054942793206   -1.19641218769899
C         0.97736752687785   -2.23648139155435   -2.55004572745858
C         2.42081691359502   -2.42901811386080   -3.00068432507564
H         2.57913563236280   -1.86044839370137   -3.91370744473257
H         2.62814517843890   -3.47204130260408   -3.21587754124243
H         3.11092976207974   -2.06531253076841   -2.24339509917075
C        -0.00353834654543   -2.80152488622701   -3.58107715562094
H        -1.02954381463788   -2.62065091929886   -3.26659938100244
H         0.15068767238478   -3.86997338914110   -3.69604543540476
H         0.15335611074606   -2.31149781326287   -4.53717930739777
C        -3.31764107747257   -1.02872244045158   -0.35636316391187
O         0.71959261564791   -0.81954228040065   -2.46737934419528
H         1.50294418129325   -0.39392426527543   -2.06817959044787
F        -3.51551902926202   -2.34445004709409   -0.44168007306251
F        -4.19206462417906   -0.42386705231504   -1.14897425839866
F        -3.55572664887766   -0.65988138731860    0.88347485566486
I        -1.31415403274152   -0.61739078058625   -1.18442368417000
C         3.25663146520864   -0.43637894573665    1.69296464966809
C        -0.52910447973339    2.25261844385147    0.42631403186681
N         0.96257719479812    0.00884493952402    0.30504215848632
O         3.03262245744817   -0.03488929313033   -0.95509921010794
O         2.60932249174495    1.88295095825850    0.51101804265355
O         0.78317597681762    1.16984253667746    2.50390007891105
O        -1.14063907740213   -0.04816584327287    1.57923358634876
F         2.44730846398480   -1.43744783885633    2.03883661131399
F         4.42908139199175   -0.94947051206147    1.35739750035228
F         3.42082295936551    0.35409973685817    2.74691401738736
F        -0.26639487628309    3.37879887380555    1.08406214439855
F         0.07586303428176    2.30795875348141   -0.75967375483491
F        -1.83980211063389    2.19551843882288    0.20578011682864
S         2.45786353916045    0.47385204708685    0.24388989756974
S         0.04225584617771    0.71666660371396    1.37462057470715
C         3.00806339695354    4.99487141129091    3.82276947094485
C         4.09352797837630    5.82041813608445    3.57882518348438
H         4.70147016318209    5.70926270220951    2.69744978147602
C         4.40130492413550    6.82779666446817    4.47911507570937
H         5.25098889721005    7.46429396749787    4.29151399052388
C         3.62291008755072    7.00907410732204    5.60804777974265
H         3.87323171144121    7.77856568152946    6.32081158624588
C         2.50218149587713    6.22215096342113    5.81055325704153
H         1.88231240869012    6.39440056927118    6.67468956413334
C         2.16643998058391    5.21905142346982    4.91044513009461
C         0.90733501964641    4.37956077695873    5.05912227076669
C         1.22604062242971    3.08752188766094    5.81008651105912
H         0.31455073225340    2.51379728801531    5.94583830240252
H         1.66374808728317    3.31089445276283    6.77784519274915
H         1.91848508324185    2.49142027536331    5.22166138713520
C        -0.23586354753204    5.14601261489674    5.72165884359584
H        -0.35335707038980    6.13222893625296    5.27785081890791
H        -0.06356059393144    5.25794041256281    6.78675060238987
H        -1.15772039087078    4.58522252235992    5.58989815388712
C         4.62426360921466    3.18572611390295    1.89797447022064
O         0.47940336502179    3.97889957494143    3.74455065107722
H         0.02012226202342    4.71406252460647    3.31307843445424
F         5.40017115924697    3.40628807765871    2.95729643953685
F         4.93371326040893    4.07340690430278    0.96539838001626
F         4.93060292281824    1.98114284179202    1.44418777346101
I         2.55165401618232    3.33922191300103    2.50257326967048
67
 -156.09958842991369
C        -0.78811305479007   -1.53929797964132    1.04301604869685
C        -0.24378546869039   -1.18571660822370    2.25905800759642
H        -0.50504903241813   -0.26027601135692    2.74382348953582
C         0.67614922830657   -2.04495363317936    2.84005072525889
H         1.11131271975132   -1.78805451261545    3.79256246001743
C         1.02529953356730   -3.22181444585312    2.20060834508146
H         1.73761622854784   -3.89132987107722    2.65631180613764
C         0.46979994859218   -3.54764035922132    0.97412458635453
H         0.75884796470731   -4.46296461646963    0.48596136276502
C        -0.44777037303918   -2.70174092065403    0.36460515704775
C        -1.11879225133858   -3.01981867884639   -0.96384302813132
C        -0.25669781970118   -3.86099829564865   -1.89795403431893
H        -0.75448249816395   -3.93079670274532   -2.86163576994825
H        -0.12967467919359   -4.86678457504869   -1.51174491361881
H         0.71724771053427   -3.40319356631258   -2.04278367437789
C        -2.45469933692524   -3.71120806262558   -0.67578426534296
H        -3.08758410171992   -3.06509727291616   -0.07090357813125
H        -2.28718789764297   -4.64461394010793   -0.14752860401370
H        -2.96704555632653   -3.91470255316261   -1.61107621900748
C        -3.14968770192247    0.65070602179001    1.85179571961825
O        -1.43311257229995   -1.78147371481486   -1.62786388401442
H        -0.64665706233094   -1.46992061946127   -2.12963434186159
F        -2.97234080684808   -0.12416522149161    2.91514231785429
F        -4.45042648717877    0.68982942776323    1.58111360485447
F        -2.76069421510495    1.87363714035698    2.14472054409668
I        -2.19525139789244   -0.27767644535588    0.09562306678514
C         2.78960062476475   -0.79119039689148   -0.87294256188007
C        -0.78519834397229    2.88040184234026   -0.96427279972508
N         0.39522039222054    0.44850752495556   -0.77659408139517
O         0.92680449615751   -0.86954738663365   -2.73701463393938
O         2.08912769817953    1.27716205210075   -2.45961699420646
O         1.60768260944583    2.47317296531349    0.09481507327727
O        -0.34335168003452    1.54782001525448    1.27349789894066
F         2.40212270829084   -2.06137869455861   -0.75855853611313
F         3.98225604129847   -0.77115690072876   -1.44008075764427
F         2.86460114428591   -0.28453270742895    0.35407226590953
F        -0.53850780368326    4.17574195619619   -0.77965623897611
F        -0.62952061169640    2.62719190844587   -2.27010849111535
F        -2.06244749049508    2.66341891386858   -0.66512663637720
S         1.47962965855189    0.12398554061524   -1.87003469070359
S         0.36252766462634    1.77256029376649    0.05999714922701
C         3.01399205729898    3.76860168144751   -3.99133879899730
C         4.05396065103014    2.88344917291050   -4.21821040200625
H         4.47862592212936    2.30293571454096   -3.41769328916610
C         4.53820990826429    2.71864434132132   -5.50375058790447
H         5.35379551463578    2.03653051735435   -5.68217596069888
C         3.96833912884270    3.42523330997780   -6.54882225205372
H         4.34357756833278    3.30525471626062   -7.55285374639513
C         2.89984067069788    4.26966965706509   -6.31175410696430
H         2.44413420743967    4.78852942611180   -7.13952347297862
C         2.39424013927738    4.45524767830797   -5.02795412080063
C         1.16102800906619    5.31393108889533   -4.81496503500528
C         1.30853733676860    6.70031632215140   -5.44616568945213
H         0.43637225928358    7.30440547214159   -5.21073095331189
H         1.39720588655982    6.63675899312059   -6.52429382875501
H         2.18967149673020    7.19278509070485   -5.04629166408241
C        -0.05915464883427    4.56505691293833   -5.35546469484138
H        -0.17569456308948    3.62422605403392   -4.82174568962427
H         0.05841611802407    4.35242824872500   -6.41306954768098
H        -0.95704163348931    5.16501360298096   -5.22492380933924
C         3.97542834300514    3.11899719336398   -0.93753974595085
O         1.01896647852080    5.49454458652936   -3.39975466016046
H         0.11280409358782    5.75241066003335   -3.18575700875431
F         5.08675892629941    3.57590211193558   -1.51993980953237
F         4.08075204799403    1.80420148873549   -0.85770681735879
F         3.93234465550943    3.62724387045415    0.27798004265200
I         2.29885674334391    3.92097854514327   -1.98732882939203
67
 -156.09958128461844
C        -0.69450638355060   -1.45179854111053    0.70328738521019
C        -0.76854812817219   -1.37495958357477    2.07736110650043
H        -1.22067666217726   -0.52840416077782    2.56738017831921
C        -0.21781088608556   -2.40855633512240    2.81890302445749
H        -0.26693626991464   -2.37322021230884    3.89552432322839
C         0.38834847353809   -3.47524244934385    2.17806244385534
H         0.81647833489543   -4.27814077618201    2.75721164313362
C         0.45212006364417   -3.52311723050217    0.79509803282760
H         0.92535562355447   -4.36281168420753    0.31410043082871
C        -0.08855304265565   -2.50022898595500    0.02749237585034
C        -0.10214402823236   -2.51357381886561   -1.49403504918350
C         1.08293663268773   -3.25493841094693   -2.10145918671362
H         1.07770417103694   -3.10319077765530   -3.17787104007909
H         1.01441547706904   -4.32123527640242   -1.91235769338795
H         2.01984449588973   -2.87382296407705   -1.70330011976067
C        -1.43371165963970   -3.11206479815905   -1.95738926643006
H        -2.26047304290525   -2.51645486989280   -1.57474657755620
H        -1.53295687574787   -4.13263789173738   -1.60116596003936
H        -1.47793124318891   -3.10411282446508   -3.04226602515285
C        -3.11486348622273    0.71055420652133    0.85289702949292
O        -0.08305003195758   -1.15479102568712   -1.97334155686173
H         0.84840571333358   -0.85205081757985   -2.04860736173064
F        -3.59990987290897   -0.39577098557989    1.41627503225428
F        -4.05578118551519    1.22379674028860    0.06886732138152
F        -2.85618272629548    1.57796871021672    1.80822653736318
I        -1.46525570164360    0.10907576600704   -0.48167612684985
C         3.76456745793160   -0.41461407116054    0.53441670693892
C         0.23768857170938    2.98244602308213   -0.41550733046723
N         1.27610799558362    0.52441487630291    0.06623533358003
O         2.53852481154629   -0.37092993971467   -1.81159860102643
O         3.21398573107216    1.80130172549991   -0.88587418198457
O         1.98407417583245    2.44491976965733    1.52872400785925
O        -0.27020767746124    1.48347546793910    1.70036878458199
F         3.04420771116527   -1.42068823833828    1.03609123410530
F         4.84465875590549   -0.92153003772310   -0.03528476792873
F         4.12562491234661    0.38340542145457    1.52898592427709
F         0.79807777762260    4.18723012308931   -0.31381810370591
F         0.49609862610431    2.50136817767681   -1.63109102160227
F        -1.08067806689910    3.14147224235275   -0.31457671245538
S         2.65422097077170    0.49079505851318   -0.68033425865585
S         0.87728075187659    1.79059257688892    0.91524334462565
C         4.81581778755274    5.89859007791938    0.08211862529949
C         5.63550076312037    6.19963087888253   -0.99347169335078
H         5.80344227574553    5.48945201973154   -1.78627547336141
C         6.24228375062813    7.44325603299344   -1.05760293637618
H         6.88777192409016    7.67719398822486   -1.88884393347315
C         6.01362488316335    8.37559744590894   -0.06094545880418
H         6.49385227341550    9.34028279003036   -0.10269592253708
C         5.14592286015433    8.08557109932227    0.97822629737628
H         4.95271226756611    8.83173238469467    1.73090888195210
C         4.51762000207012    6.84887662148399    1.05399209541568
C         3.51805685262867    6.49667069627309    2.14451203448238
C         4.23758202592725    5.76093207194649    3.27498243445540
H         3.52757027697999    5.51466572401811    4.05819537995094
H         5.02861065984022    6.38197368984897    3.68383950709581
H         4.66257644075731    4.83661864445715    2.89347904119938
C         2.75827722013109    7.71296281393756    2.66805407806197
H         2.36744282932807    8.31207110421993    1.84844719328746
H         3.39927456441343    8.33486466771837    3.28413199011383
H         1.93117982377878    7.37263409035031    3.28596458850233
C         5.56309210311564    3.01500239545829   -0.77210469598306
O         2.56504985944919    5.56466353140602    1.59772130571138
H         1.88685994977495    6.04419563663824    1.10159948448849
F         6.68272477204287    3.64805246422334   -0.42435388527279
F         5.48937651301868    3.00616794997537   -2.09040897786991
F         5.67631618062639    1.77130679015374   -0.33368292932194
I         3.87401026851254    3.95511793247000    0.19247365005131
67
 -156.09957861767450
C        -0.73204899327869   -1.81026061080884    0.07407015571505
C        -1.43246709644274   -1.95331579325628    1.25181284280651
H        -2.17255364014384   -1.23467692263679    1.55734451658456
C        -1.14156708849748   -3.04379435781598    2.05699642815763
H        -1.68433322072258   -3.17986571613277    2.97862276964897
C        -0.16357052647604   -3.94601846907915    1.67779116528244
H         0.05597897144983   -4.79748445760485    2.30199548809340
C         0.55000402173167   -3.75571818099655    0.50633628976548
H         1.32192806641730   -4.45625390925126    0.23431335239579
C         0.28479959319077   -2.67011408965846   -0.31802002869533
C         1.03496977361229   -2.40836969279786   -1.61642115337890
C         2.47228067024335   -2.91713503067985   -1.59651998956695
H         2.97510496582804   -2.57240878773621   -2.49647972510291
H         2.50564371581391   -4.00140126838090   -1.58842872291181
H         3.00466111906439   -2.52785167341710   -0.73219964167393
C         0.24314356294367   -3.01478810556032   -2.77740410135878
H        -0.75762222528342   -2.58825734718666   -2.80957064717666
H         0.17054142544681   -4.09141499445295   -2.66109825823943
H         0.74212214820962   -2.78673149002223   -3.71426104094292
C        -3.25265225671117    0.23807895859203   -0.86992392393767
O         1.06771711234235   -0.98641838129229   -1.83890741296155
H         1.79853733975582   -0.60133429620084   -1.30295063321805
F        -3.75326494653335   -0.35918559393100    0.19509765606210
F        -3.90752769007248   -0.22359946868407   -1.93367131775057
F        -3.47384654313854    1.53594718115326   -0.78898144125605
I        -1.10768447558059   -0.16089317717409   -1.20706750395631
C         2.66245724609228   -0.59009052526582    2.61024453428124
C         0.08395024087204    2.72933362042168   -0.11937723937751
N         0.64440355685022    0.36569973023355    1.09792398253709
O         2.80713026698693   -0.08530552169446    0.02702568840313
O         2.59820381349640    1.86220258506530    1.51753382856112
O         0.02673248283181    2.39138228908042    2.49901368179972
O        -1.65002921917566    1.19123597933245    1.19335675042487
F         1.77669954801595   -1.58130395305686    2.67645787834131
F         3.86732731885205   -1.11646966918539    2.47371858403026
F         2.61876916461227    0.08519336107495    3.76049452349825
F         0.47474841577130    3.92386227039571    0.31049744111715
F         1.05925021433882    2.20794170830108   -0.86829302092986
F        -0.97759389573159    2.90470253073101   -0.90020486274351
S         2.20595421921268    0.53083513574271    1.16667213033727
S        -0.29092034345083    1.59366869228156    1.35117519904735
C         2.48139977318784    4.65445285929130    2.47385609312425
C         3.39875848685808    4.60478442585169    1.44425897334378
H         4.09987865225420    3.79261442344100    1.35530430810485
C         3.37843648183545    5.61276747530583    0.49472975391989
H         4.08688304435516    5.58978217267764   -0.31792516688749
C         2.45611980285881    6.64013335159235    0.59581466741842
H         2.44487632146313    7.42766079694779   -0.14105262849858
C         1.54259879663490    6.66282538152525    1.63530065169472
H         0.83218473787571    7.47028240768890    1.69946185571788
C         1.53257082852280    5.65742460816714    2.59514534761373
C         0.56570924255451    5.66695899620079    3.77026175694415
C         1.18688129588170    6.48882732355459    4.90244575688468
H         0.50175745551030    6.53026843887160    5.74381466991578
H         1.40571823577667    7.49729194961434    4.56666376797034
H         2.10751939784769    6.01029482271834    5.22957371400294
C        -0.81969659189111    6.17793355022277    3.38301128015318
H        -1.17638132914600    5.67642186492967    2.48616326626502
H        -0.80697986320896    7.24876912486478    3.20928923292029
H        -1.50950746670648    5.98054110887194    4.19989845723835
C         4.57538826255493    2.48953317071687    3.74433149931994
O         0.42445569569678    4.33827364924877    4.29318751864403
H        -0.15958191593173    3.80119356533459    3.72668556976316
F         5.34828625791168    3.55126432048946    3.54151378070019
F         4.83428749370329    1.60606186580619    2.79052886726691
F         4.90995664761879    1.94395112213564    4.90594720116266
I         2.49832468840951    3.13551637374061    3.94857071522912
67
 -156.09956038278753
C        -0.62188135919892   -1.34054091503936    0.44594356777633
C        -1.21005411162543   -1.33545906468124    1.69220046515154
H        -1.78489437682993   -0.49114586343093    2.03628991382924
C        -1.02167987623470   -2.44251277721322    2.50465518344416
H        -1.47849495454782   -2.46784347589148    3.48107918328863
C        -0.25424416596952   -3.50575294387147    2.06073648514397
H        -0.10994973986467   -4.36622127601198    2.69479330176819
C         0.33476246017612   -3.47660648019894    0.80724076497645
H         0.92881765074021   -4.31338807086642    0.47928459199237
C         0.16391420210685   -2.38002236216266   -0.02723423214741
C         0.73485220333031   -2.30232349126371   -1.43591490424522
C         2.04797057405782   -3.05921925278627   -1.59740195454382
H         2.46634018210684   -2.83173442631373   -2.57464587932920
H         1.88875472818751   -4.13118909142210   -1.54182586427582
H         2.76431812671464   -2.75890339600085   -0.83692666638157
C        -0.32982989992064   -2.81268469835614   -2.41174118957588
H        -1.22627851728966   -2.20021154355877   -2.33385860761747
H        -0.58180235447277   -3.84498656780160   -2.18993117029256
H         0.04555018713473   -2.74471596128115   -3.42834625067228
C        -2.85687883544824    0.93088979539179   -0.16330100869334
O         0.95990868935927   -0.91999875744171   -1.77396676807488
H         1.86177475658445   -0.64892484228936   -1.48332270938568
F        -3.53853344162919   -0.18723547056832    0.08642460973391
F        -3.41597180275667    1.53346331540288   -1.20597258869193
F        -2.97132797603914    1.72263588775713    0.88137142597192
I        -0.83975568238778    0.32631950018089   -0.82280945522389
C         3.65610853088408   -0.79796401610899    1.91057135114405
C         0.94820711208297    2.98952022269423    0.01062971456007
N         1.49607798278139    0.48822258457471    0.91558413330262
O         3.27672297827483   -0.19376284466562   -0.62300138824144
O         3.68906283418971    1.69451257414531    0.90082859927925
O         1.57803171875088    2.45351243232833    2.52190808599520
O        -0.54566506388514    1.58493701475170    1.69659109451901
F         2.66752033060375   -1.65237095355834    2.17117655963420
F         4.69586663527458   -1.48731019789818    1.47176025539154
F         3.99542490413295   -0.19072041942663    3.04878014059468
F         1.57039813339488    4.10926161813772    0.36205721523468
F         1.61797943295338    2.42895132850196   -0.99773138881553
F        -0.26301182419964    3.31818667489211   -0.43421661837033
S         3.04344221110663    0.44589678255946    0.63238108177140
S         0.84538869514997    1.79717719587749    1.47872961677157
C         4.18451464182582    4.42243296526348    1.93431880087746
C         4.79350794197379    4.33755151772566    0.69896927001846
H         5.33391629811441    3.45608574594564    0.39893020009299
C         4.66830541209818    5.40689460800225   -0.17231185582198
H         5.13964227543625    5.35902566911555   -1.14098778557973
C         3.94794208078721    6.52699073210592    0.20560570990503
H         3.85872653757785    7.36339051437266   -0.46946144308064
C         3.33511452257722    6.58076236707223    1.44534753114762
H         2.77557026306578    7.45828862557199    1.72386006749495
C         3.43576435815089    5.51764785212082    2.33530924502577
C         2.80639770505167    5.55971563825765    3.72008316997106
C         3.78701216793944    6.24211924456312    4.67651353642560
H         3.35522678791351    6.28837542832704    5.67159526914895
H         4.01711890766214    7.24651008819269    4.33646150878443
H         4.70422699695442    5.65917311831275    4.72453042953792
C         1.43689549083836    6.23378347655228    3.71846085356018
H         0.80711400986393    5.81703509334289    2.93551009007176
H         1.52680058574135    7.30438553987110    3.56857065994573
H         0.96197948278934    6.06981954361380    4.68261568434839
C         6.24346592450700    1.94505975835550    2.54198165605421
O         2.64723225053019    4.22556002100810    4.22331108472273
H         1.87543627760210    3.79015497230224    3.81729654378504
F         7.05684442865440    2.90789460269170    2.12206269270261
F         6.11392720209259    1.05914260409229    1.56391332312965
F         6.81506719821692    1.33414678001554    3.57127454193931
I         4.39576198976363    2.82437565973571    3.30775368422514
67
 -156.09955778409409
C        -0.46453594061988   -0.99370849724662    0.81728600730702
C        -0.50857530655747   -1.02779599208937    2.19422728872675
H        -0.81964456478527   -0.16904108617444    2.76609036505546
C        -0.11660424734430   -2.19564268496324    2.82935386150533
H        -0.15003881567023   -2.25069181585329    3.90578342582251
C         0.31100578688845   -3.28040522196354    2.08323230437746
H         0.61398404821219   -4.18860907689864    2.57980220170410
C         0.35679567357643   -3.21165571958440    0.70053415369997
H         0.69405487643167   -4.06565237942433    0.13715358078960
C        -0.02796782459353   -2.05358212420375    0.03775131916399
C        -0.05222118574233   -1.92807936252299   -1.47892445118269
C         1.02515250854188   -2.75702468385977   -2.16826811046789
H         1.04606716339667   -2.49844120524776   -3.22390925672729
H         0.81136439293014   -3.81775921271273   -2.08669522689947
H         2.00399448410047   -2.55153447063351   -1.74269793645482
C        -1.45265404699415   -2.30981573657065   -1.96816396893458
H        -2.19055758434607   -1.63971784724127   -1.53084980290862
H        -1.68636319428205   -3.33196708514516   -1.68747109064037
H        -1.49918914607998   -2.21408561097825   -3.04876349948087
C        -2.53025539892097    1.48999708630614    1.22227826461462
O         0.13278883726799   -0.54576555348796   -1.83900505828093
H         1.09297939721160   -0.34769548580793   -1.93966126747389
F        -3.12906754608120    0.42221014415744    1.74819130053260
F        -3.42512509993852    2.15105825234394    0.49710686959205
F        -2.14078122038335    2.27147373239895    2.20693121115793
I        -1.01627382962881    0.76176600851393   -0.20861981272999
C         4.06671948458214   -0.88767700274509    0.37083489470274
C         1.20588302566808    3.22274153832494   -0.05070010087042
N         1.83063018293858    0.62639590524200    0.44584311911029
O         2.76168788091282   -0.00601665452088   -1.73332935424525
O         3.93532336925699    1.69123481450823   -0.39062821572972
O         2.72037857282092    2.44561968665896    1.97738500892007
O         0.37405265623481    1.79551600726146    2.02654645788967
F         3.18432927682661   -1.70785939701316    0.93940656182384
F         4.77674103886287   -1.58352715489351   -0.50091760329548
F         4.88414655492482   -0.43074329596761    1.31993863893071
F         2.01874062617448    4.26572832914136    0.06824287759836
F         1.36297363646881    2.69661528797564   -1.26661358538676
F        -0.04595068460581    3.66645496519381    0.04400908428424
S         3.11812288663802    0.51826751162824   -0.45388487083739
S         1.57948416924053    1.92817375990809    1.27968652687720
C         5.03361175055270    4.27384767181811    0.60643391899144
C         5.06316737500329    4.31349999012450   -0.77238009915718
H         5.34527112973998    3.45136603598411   -1.35227857242637
C         4.68598116201202    5.48619002606440   -1.40585466442020
H         4.70439747647656    5.53640250511926   -2.48278633337865
C         4.29348585504071    6.58231053572807   -0.65716453935283
H         4.00654701214386    7.49749732582612   -1.15044871283653
C         4.26095982838196    6.51177627288182    0.72462440537742
H         3.95097802712946    7.37284853684764    1.29315360413117
C         4.62545946253467    5.34491419070547    1.38599611955255
C         4.63703934385677    5.24490955748081    2.90421587426898
C         5.99332929551003    5.73821008070248    3.41293210675001
H         6.02035832223404    5.68093886781451    4.49681253751756
H         6.16926941613325    6.76270710007400    3.10166566389617
H         6.77912489233047    5.10041184713342    3.01384267985540
C         3.47145488154935    5.99221561160132    3.54662044668889
H         2.53329530341358    5.71733152510222    3.06954256337457
H         3.60576277761087    7.06610442204571    3.47328392553935
H         3.42378194507132    5.73222886016146    4.60112996649717
C         6.92965616483331    1.63758697457914    0.07810026499591
O         4.55674882547941    3.86826727923528    3.30032600620709
H         3.64567283807864    3.53597751185786    3.20295204174694
F         7.56038730505891    2.60221183395362   -0.58119017658136
F         6.34195993286225    0.84639511162140   -0.80822604584856
F         7.83282796721254    0.91627244550333    0.72903716868994
I         5.63876757095055    2.50986285704424    1.61070248143281
67
 -156.09946224435831
C        -1.06694731267777   -1.75336559777200    0.72255052604797
C        -1.13952776050681   -1.74892117297754    2.09877684739696
H        -1.74038996450034   -1.02599502806315    2.62606471468245
C        -0.39418011552716   -2.68965636902336    2.79226372502827
H        -0.43824344784765   -2.71213247917857    3.86954371059189
C         0.39949236453802   -3.59049758907178    2.10290616839088
H         0.97977865196987   -4.32032772532063    2.64521191649302
C         0.45950315398066   -3.56417012201776    0.71905082460082
H         1.08370562437617   -4.27273785038202    0.20071041757782
C        -0.27606868808853   -2.63247844385013   -0.00090056071114
C        -0.29744338848562   -2.56938291384130   -1.52129337250705
C         0.99786324434513   -3.05387307916446   -2.16197151163159
H         0.95791929748669   -2.85118869270314   -3.22912575884148
H         1.12210677301067   -4.12338655827593   -2.02746561193786
H         1.85217731779250   -2.52994829115898   -1.74141704198648
C        -1.50117115404408   -3.37330102747917   -2.02173937726509
H        -2.42068605928702   -2.96779116164284   -1.60403594504252
H        -1.40565608450051   -4.41470393579263   -1.73066164968323
H        -1.55729885426118   -3.30606594163360   -3.10395312062421
C        -3.85402479296961   -0.16284361655504    0.98485648681687
O        -0.52165326300035   -1.20481941600166   -1.92577629063833
H         0.34444113656971   -0.73953708339548   -1.96181435415006
F        -4.11172007680632   -1.40140020920772    1.41040311428640
F        -4.88320869738184    0.24667402553332    0.25573554746330
F        -3.75125178756463    0.61475689688576    2.03970310436719
I        -2.12935156827758   -0.31154704113769   -0.38605244002599
C         3.28102107257088    0.22604420753655    0.61256648781755
C        -0.69573674124528    2.76095866177267   -0.31721107087087
N         0.59555316976049    0.47854057708588    0.39358488042553
O         1.90177201373763   -0.02106899626430   -1.62075270538484
O         2.04397806106786    2.23300527623380   -0.63490128666462
O         0.80146444831414    2.50218267620072    1.88402364816375
O        -1.26952292943112    1.23071958736607    1.79012148888847
F         3.05463044124985   -1.04296680659031    0.94105047089985
F         4.46025746385697    0.30156444985298    0.01025041334728
F         3.34658825381621    0.94388092064926    1.73480414332739
F        -0.05830303403479    3.91932314841564   -0.36589611277704
F        -0.51218647134910    2.12072256182846   -1.47651386712791
F        -1.99765249089765    2.98825139856512   -0.19261784683600
S         1.86996689419732    0.82687831846281   -0.47051952806624
S        -0.09999014614891    1.68290190677050    1.11934540998854
C         4.19362520160759    5.57882319936124    1.52945197516192
C         4.08121085589424    6.63850996983594    2.41482466191421
H         3.28951519577501    6.68625995898597    3.14236374865430
C         5.01709757051611    7.66011429874024    2.38175431718039
H         4.92482446614658    8.48555049729061    3.06907917565985
C         6.05647089520426    7.61744033454000    1.47035015838117
H         6.77457257261076    8.42083744038852    1.42855205920886
C         6.19279953171878    6.52898178502070    0.62613012958603
H         7.02257798454638    6.49163956337289   -0.05989172066315
C         5.27670965619208    5.48523875670962    0.65588678286987
C         5.43438485271086    4.24826334548976   -0.21576934507997
C         4.63260698917247    4.41205174550767   -1.50660891825177
H         4.82391565876546    3.56851912821486   -2.16277955946802
H         4.91057163194076    5.33381151830832   -2.00779294888032
H         3.57103119145313    4.42345475443082   -1.27432501450931
C         6.89653769545393    3.91427233365452   -0.50651916237879
H         7.49521463013950    3.95639283881757    0.40096177108028
H         7.31395569321175    4.59961622015775   -1.23631126721433
H         6.94980789693068    2.91047258518248   -0.92088358224449
C         1.17888741802223    5.29637604232596    2.30842416514028
O         4.85056792979780    3.13115072273691    0.48175844649739
H         5.46686390749946    2.82966147430080    1.16612241653894
F         1.28884630065133    6.50669214749122    1.76675133243576
F         1.33580565939196    5.41574515333834    3.61959970577642
F        -0.04402739926651    4.86711426564029    2.07364518993240
I         2.69460356192705    4.01323458188644    1.45356271973391
67
 -156.09944655035122
C        -0.22044049724721   -1.70423856885360    0.89695421875677
C         0.38210528556267   -1.54857761359589    2.12713075404730
H         0.10807319950075   -0.74539417932301    2.78982580035365
C         1.37779830787983   -2.44256211098766    2.48906349272230
H         1.85892870374299   -2.33816970478676    3.44818355252783
C         1.74553639825027   -3.45820638794226    1.62420593645102
H         2.52250076010665   -4.15126500460272    1.90631725520413
C         1.11869918150415   -3.59688408856485    0.39657680667184
H         1.41037372909371   -4.39823360037830   -0.26173886221216
C         0.11780587598174   -2.71587884558477    0.00836905396859
C        -0.64857008120382   -2.84795374243909   -1.29916809839681
C         0.15684118796152   -3.50598211365306   -2.41428931604575
H        -0.41655519794394   -3.45014171508629   -3.33598553303985
H         0.34239876589797   -4.55283668174262   -2.19783931229029
H         1.10027859204795   -2.98734790194692   -2.56378562946899
C        -1.94457464807922   -3.61707524019559   -1.02822952037917
H        -2.53439915933816   -3.10548069892759   -0.27065153349876
H        -1.71956158335433   -4.62287647974310   -0.68744602668675
H        -2.53067138383279   -3.66982001965847   -1.94053370973311
C        -2.56288940414620    0.20068969499368    2.22181036710016
O        -1.03191720542942   -1.53103577976617   -1.73584513749574
H        -0.25942460721303   -1.12792518655176   -2.18837591431439
F        -2.40011926448057   -0.82085747304787    3.05718312192125
F        -3.86470970904173    0.37168523516263    2.02446420771862
F        -2.08787026164883    1.28841216379320    2.78883557391808
I        -1.71674278481108   -0.34914296051787    0.26348622983009
C         3.41470159667263    0.20741869230018   -1.15823494657085
C        -0.25963953896473    3.12769919263204   -0.18279260318228
N         0.74197852277673    0.65913763525683   -0.72077467643220
O         1.37313633730743   -0.58035956993666   -2.68617076049189
O         1.91877149552697    1.79966857247894   -2.66732913893082
O         2.15214108371988    2.28632008487695    0.54623298312149
O         0.19875315903037    1.23556982322969    1.59501405241543
F         4.06303894095698   -0.70729093345862   -1.86624701734094
F         4.16311971517766    1.30577691962494   -1.11722206822886
F         3.24787713247931   -0.26283089354972    0.07447772324527
F         0.08210535147244    4.28564128729837    0.36578939270827
F        -0.16810543886717    3.25730474011699   -1.50852245554690
F        -1.52483839973712    2.85565471961032    0.11575103479007
S         1.73805588140243    0.58003565034538   -1.93454172785059
S         0.83966790363935    1.72573827570276    0.42488174759909
C         4.36140832945820    4.53557647931193   -2.62176388956591
C         5.66659140810340    4.21536940691899   -2.29149158900596
H         5.91346786936760    3.76843729770511   -1.34278425219110
C         6.66960043761798    4.46565517129635   -3.21386666677650
H         7.69139816176616    4.22828270474411   -2.96474896929556
C         6.35542332256697    5.01272709858044   -4.44616760398780
H         7.13657203267767    5.21369484782679   -5.16196491994054
C         5.03875578494285    5.28965723194479   -4.77345638946659
H         4.80752251659979    5.70114865083528   -5.74199149139077
C         4.01396242026475    5.04061002954343   -3.86880821968403
C         2.55552803440059    5.34201341458283   -4.17584996766133
C         2.24921206680350    6.76782936949708   -3.71321383213087
H         1.21084046366232    7.00513414239563   -3.92268111934622
H         2.89197982183038    7.48065244118389   -4.21921649217544
H         2.41155969231062    6.83505533640246   -2.63954999637154
C         2.19683890528858    5.12454410970205   -5.64248004113147
H         2.54177983954564    4.15134469006181   -5.98352488245550
H         2.63243170664689    5.89498213893750   -6.26974958305411
H         1.11661841958032    5.17544786815157   -5.75127228667805
C         4.06323045543988    4.25676264982934    0.53982718105090
O         1.72155726666177    4.49465453755826   -3.37141636839958
H         1.65419560933759    3.59678913085484   -3.73563429667692
F         4.90795868225043    5.28245638556297    0.40281813769126
F         4.78346204812206    3.18033760124963    0.80077812176393
F         3.27383644238607    4.51799540973709    1.56554609656626
I         2.81006593412365    4.12131817818443   -1.21773882806395
67
 -156.09940930824942
C        -0.46298816997320   -1.20885875659223    0.93834853329713
C        -0.03990088917917   -0.88127586354006    2.20904701469969
H        -0.23600735216640    0.08884884495461    2.63445145313348
C         0.67571265792573   -1.82922531711752    2.92379079653399
H         1.01026357768298   -1.59790986110620    3.92249049861059
C         0.95507397699382   -3.06021000001782    2.35546677417365
H         1.51566576641118   -3.79458306942673    2.91228204966130
C         0.51611938299122   -3.36272115506605    1.07645423829535
H         0.73768513853534   -4.32793372125998    0.65272992225763
C        -0.20765753448560   -2.43397454965553    0.34006965341365
C        -0.79327445918936   -2.72943256896632   -1.03275427517033
C         0.02379023352269   -3.73348279321135   -1.83644676283288
H        -0.37189176495493   -3.77847418268321   -2.84770511783061
H        -0.04805680997095   -4.72600007166765   -1.40362844549507
H         1.06702838248287   -3.43369977550056   -1.88332787763887
C        -2.23402788900908   -3.21189068250358   -0.83617222713802
H        -2.81784148205022   -2.43944026004094   -0.33889902790259
H        -2.25147547158594   -4.11586177580703   -0.23535426977768
H        -2.68476207977135   -3.41384974497335   -1.80305382717602
C        -2.45428117689347    1.31191319181639    1.42808400265697
O        -0.88165472732660   -1.50195826044896   -1.78041528981280
H        -0.04791451501683   -1.35176176281297   -2.27930779303038
F        -2.84500183391888    0.41693103379678    2.33544802499820
F        -3.53450328037650    1.88286603200075    0.91214595574585
F        -1.74555192418474    2.23562245450758    2.04160351621431
I        -1.49965575186139    0.21145778363798   -0.22316632008529
C         3.58552053079825   -1.01437185421388   -1.20749319692056
C         0.31219973844483    2.79556407374307   -1.30711362557338
N         1.27020530470076    0.30095050809213   -0.84929414046714
O         1.56574587983147   -1.00236359840642   -2.89217689770300
O         2.84513201280371    1.07914706393721   -2.68000601219068
O         2.66280804817452    2.26125917165154   -0.14402419147373
O         0.61315453707785    1.66874335444013    1.06989176991034
F         3.13922534972241   -2.23027254753084   -0.90678042315436
F         4.65817250170374   -1.13385895562920   -1.98444456501663
F         3.94818104602659   -0.41889315985608   -0.07434290636641
F         0.93014475125778    3.92271440045618   -1.62951852696436
F         0.05886330579637    2.12043340820759   -2.43193677263097
F        -0.85290732431242    3.10464935023933   -0.74503440209702
S         2.21246475019575   -0.04500296485158   -2.05078395140476
S         1.34440332977214    1.70835977702525   -0.14734764597016
C         5.46621837993184    2.22201058260533   -1.96431285829778
C         5.87903876136939    1.70352873528741   -0.75442550284730
H         5.41422186600577    1.99116267558777    0.17169650926788
C         6.89817651785543    0.76265569255014   -0.74924832527714
H         7.23121029214284    0.35184911720508    0.19036874326187
C         7.47749547852452    0.36048720783961   -1.93947167799978
H         8.27701156363399   -0.36309401508314   -1.93488523721677
C         7.02630797706693    0.87496238480525   -3.14298102747380
H         7.47719923797693    0.54395193785211   -4.06385515262001
C         6.00276591102546    1.81370246842396   -3.17961056610868
C         5.49860548507382    2.40696922735037   -4.48656405866743
C         6.31924361771515    3.65573141111016   -4.81505285056936
H         5.95997541761412    4.09240541750682   -5.74182934115103
H         7.37016530676248    3.40558674635496   -4.91853949403378
H         6.19883048321160    4.38843012483303   -4.01969750226640
C         5.51118876343830    1.39953701128355   -5.63431182709314
H         5.04116405206385    0.46627224644932   -5.33166016750833
H         6.52299757862951    1.19791232009980   -5.96977965044103
H         4.95927487847466    1.81951304267134   -6.47145505300492
C         4.01910399154908    4.60767609854863   -0.01972567343344
O         4.15007934838986    2.85963774034210   -4.30724529174094
H         3.55293815216363    2.09399313328008   -4.23697167503635
F         4.78296720147541    5.69692423760016   -0.06815740533695
F         4.49290160548570    3.83627058628129    0.94037575116199
F         2.78768438008265    4.98174851568926    0.29033137807573
I         3.95984983077826    3.72773074299611   -2.01955676726028
67
 -156.09940304928483
C        -0.81920308229540   -1.67406994737955    0.02200189730674
C        -1.40516960282846   -1.74334888674820    1.26760727183892
H        -2.03756675463574   -0.95096065312772    1.63297714629956
C        -1.13718707320239   -2.85403357894368    2.05254963665154
H        -1.59048634901834   -2.93680642992390    3.02753911477694
C        -0.29418548844926   -3.84726332533115    1.58383564312728
H        -0.08581208516688   -4.70959401180472    2.19743582904392
C         0.28796245740830   -3.74596686776446    0.33054150888305
H         0.94135012734455   -4.52884494287414   -0.01678817683592
C         0.03475160740832   -2.64554199040142   -0.47741785962115
C         0.58944372591507   -2.49173251997077   -1.88596110515414
C         1.93656178715447   -3.17675068880048   -2.08237274949197
H         2.32805081016028   -2.90620460110953   -3.05970538883604
H         1.83331801391768   -4.25644965750345   -2.04987885340245
H         2.64552755914207   -2.85485322172673   -1.32369172968068
C        -0.45734883218176   -3.01927219877485   -2.87196010902449
H        -1.38988460886536   -2.47027496930959   -2.75457488583822
H        -0.64055775578607   -4.07496644302725   -2.69778201248424
H        -0.10228316772756   -2.87913783363272   -3.88837031743862
C        -3.19923130754143    0.43129463577212   -0.52181097397519
O         0.74687544493013   -1.08815477860581   -2.17322465646657
H         1.63364576884208   -0.79700480108116   -1.86315489319159
F        -3.81092017446547   -0.74666211736056   -0.38726052896513
F        -3.78866896377654    1.09550900048944   -1.50692631966976
F        -3.37022859640415    1.10555243150811    0.59578372851466
I        -1.13878218029770    0.01271287158551   -1.19759282789625
C         3.52598588527142   -0.46528398011013    1.67506998029824
C         0.50935394942052    2.76529046449462   -0.22272877347128
N         1.19436035280678    0.24419373864265    0.51581809129198
O         3.06117221063142   -0.37674440670248   -0.94112574813723
O         3.16454974986276    1.76143989213704    0.27786829315706
O         1.14854211069385    2.06102123040956    2.27826687286695
O        -0.91254264717285    1.17131668254660    1.35754111957534
F         3.48415119771981   -1.77918776041963    1.50151091800871
F         4.78311209174220   -0.08617710352584    1.86357701423407
F         2.83628795087842   -0.17287233889874    2.78299079615048
F         1.19741806195158    3.83593307460703    0.14018084176487
F         1.04954510449346    2.25154973647472   -1.32812291270191
F        -0.73139914765589    3.14123457316339   -0.52299764974834
S         2.72946729070647    0.40141756727268    0.20706025147783
S         0.46489490392460    1.47900810815092    1.15871528520214
C         2.69081371585937    4.58693172280749    3.04992144558232
C         2.62903783519990    5.58723488766393    2.09920336536909
H         3.15424116344133    5.52074525220200    1.16313345853963
C         1.84827466515000    6.70306567648364    2.35665183380157
H         1.79144941685219    7.48888798332583    1.62076440618394
C         1.15299092545027    6.80292432850302    3.54851755701821
H         0.54758192196675    7.67221542526731    3.75076246732744
C         1.23210541431720    5.78955816077243    4.48837067911762
H         0.69238552103852    5.88370499656633    5.41604583483692
C         2.00146806363474    4.65635824030516    4.25337900210222
C         2.15387784227288    3.55713119169127    5.29334865537465
C         3.33679347915190    3.90842421596705    6.19674822783667
H         3.45879887286009    3.14021573186483    6.95398113633797
H         3.17974970623450    4.86803355834512    6.67774700349031
H         4.24299374319011    3.94952173350183    5.59644501203210
C         0.87373110980459    3.31390166757591    6.08765077314723
H         0.02586858070993    3.19365069920357    5.41768166975526
H         0.67514371161326    4.13167410008574    6.77143303158205
H         0.99271057979687    2.40733097913517    6.67540003950242
C         5.08097300732756    3.64254263965225    1.05410228223631
O         2.51551853023344    2.33111134066128    4.64469933552343
H         1.74564547049842    1.97143402013531    4.17032695774162
F         5.77786168286477    4.69885371565351    1.47521729479672
F         4.39312740256315    4.02385171731676   -0.00557772638886
F         5.92963586614398    2.69142454295889    0.70705389290253
I         3.88541502860456    2.86073261221201    2.68895024119215
67
 -156.09936706726489
C        -0.77640736921021   -1.67056787603423    0.38555087192251
C        -1.03313284022286   -1.74641130341984    1.73725241974441
H        -1.46847424508375   -0.91912864260905    2.27276092261178
C        -0.68811262424232   -2.91225020981997    2.40319505443492
H        -0.88109639756804   -2.99530993940644    3.46075390738711
C        -0.09810067389516   -3.95641674817594    1.71277920710483
H         0.17466036060156   -4.86037260565401    2.23417377450896
C         0.14700149713778   -3.85291096624524    0.35293911877482
H         0.60262828467422   -4.67786238881121   -0.16920256114783
C        -0.18759862966401   -2.69679833454772   -0.33888099557831
C         0.00669945189694   -2.52842759270727   -1.83857821037864
C         1.14987097842823   -3.36267181631615   -2.40452241157946
H         1.28895040862838   -3.09974550931278   -3.45013143959324
H         0.92343064639899   -4.42254490204183   -2.35318216372026
H         2.07519457770769   -3.15817641940330   -1.87169045186056
C        -1.31665108691609   -2.85529262169756   -2.53678485351953
H        -2.11011341428177   -2.21322510094964   -2.15906618137641
H        -1.58474490152145   -3.89292516858896   -2.36360893546364
H        -1.21600298286068   -2.68367518677023   -3.60416465498695
C        -2.95238280289724    0.73797752806142    0.49156070670691
O         0.28386492110097   -1.14037117576729   -2.11369622157907
H         1.24014774906771   -0.98518894003384   -1.97821150958707
F        -3.60736323922616   -0.36363162626291    0.85596031345444
F        -3.72584745866877    1.42481631873141   -0.33969253693567
F        -2.74786405577065    1.46956780671830    1.56566862158213
I        -1.18670196062658    0.10648063959215   -0.67103186374748
C         3.75871800117609   -1.03241649747500    1.26534702439706
C         0.90908669313710    2.66017048908006    0.05415845941238
N         1.44886351121482    0.02549780430826    0.28499593577822
O         2.99487436664873   -0.95923110124645   -1.30193952006548
O         3.60721368068927    1.17340129379082   -0.25017519395058
O         2.17652260065890    1.52649164802313    2.13934480939681
O        -0.20250309531774    1.02640535409008    1.80978909742454
F         4.60683584678885   -1.95062374235949    0.83312926992391
F         4.40292870772108   -0.20635815492602    2.08319403039339
F         2.79738593117392   -1.64376482088054    1.95639582280038
F         1.69964330424442    3.68418078387629    0.36059631693561
F         1.19361344821046    2.26310092889797   -1.18574072867902
F        -0.34990664597814    3.09055741341479    0.05552660073372
S         2.94448406422119   -0.10462442091363   -0.16388761116970
S         1.09831303089406    1.21470658425461    1.26235692483974
C         5.81208631897782    4.25991158703005    2.33454756453130
C         7.07493553769794    4.55516803889791    1.84767029445493
H         7.43597934935809    4.13992703570411    0.92254963223817
C         7.89461399539209    5.41956003242840    2.55572764550416
H         8.87967949896257    5.64302666851064    2.17891756660780
C         7.44972353049925    5.98400295814845    3.73748050776250
H         8.09456447296523    6.63790720343131    4.30243191790727
C         6.16324792596016    5.73394508330870    4.18340601008607
H         5.81404881185991    6.20548006236750    5.08686864301308
C         5.31898658091577    4.88657147081766    3.47780881864800
C         3.87636763727745    4.64531350524075    3.89468260119016
C         3.78248072605916    3.40052435452667    4.77621698421818
H         2.75990159128365    3.27756791524413    5.11939935523344
H         4.44605081693965    3.48981744427433    5.63040069903991
H         4.04877228333826    2.52466521143429    4.19063678938384
C         3.25296162773783    5.86182469235413    4.57666498867615
H         3.45927697476484    6.77173343330215    4.01727168845181
H         3.63098273114368    5.97670348284934    5.58691099295987
H         2.17719900837473    5.71823102129134    4.63736324937536
C         6.25311713328285    1.80279349501935    0.49699930971759
O         3.11318405894593    4.34974609998633    2.71095407793268
H         2.91580827642967    5.17022134561832    2.23584347894328
F         7.23251963646911    1.77190702472967    1.39857342787829
F         6.70093079832923    2.43214554877907   -0.57928412806714
F         5.99540202171480    0.54813455751576    0.16699011047869
I         4.53658550141482    2.81025145175211    1.35398378458924
67
 -156.09936705688165
C        -0.62266097689561   -1.50841277275509    1.28015085319587
C        -0.25485294694905   -1.17837641275532    2.56722298178132
H        -0.63722160095934   -0.29658768424851    3.05253963011867
C         0.64758152584886   -1.99996278828114    3.22464298362066
H         0.94601293191547   -1.75786161282182    4.23188388281056
C         1.15601652882055   -3.11925635045203    2.58966171268015
H         1.85939563680750   -3.75681649099174    3.10182333236172
C         0.76580377821699   -3.43196831663013    1.29772540532676
H         1.16465269624319   -4.31137648295570    0.81995383430276
C        -0.13493836605457   -2.62541333698978    0.61471643403218
C        -0.63874551765462   -2.93846042932315   -0.78629692322060
C         0.35344525895636   -3.73385715177558   -1.62794963541324
H        -0.03206026085724   -3.80642728913802   -2.64164932192015
H         0.47551304715908   -4.74071141644991   -1.24281155380559
H         1.31719819539905   -3.23221578718126   -1.66072491609344
C        -1.97735175046520   -3.67297810011476   -0.67252464519552
H        -2.69029493291775   -3.07417373253330   -0.10977125048588
H        -1.83976438599098   -4.62702269977228   -0.17321350164133
H        -2.38183012435095   -3.84233971958741   -1.66573997669221
C        -3.16286016340703    0.50401448482064    1.87642444405705
O        -0.90389039774780   -1.69375331131071   -1.45955055027199
H        -0.05031604251400   -1.34422485398336   -1.79071932014227
F        -3.14192455263500   -0.38473349864452    2.86492542510547
F        -4.40846126594530    0.59426221191420    1.42682188705186
F        -2.81339461178981    1.67756006358646    2.35550419441514
I        -1.96169559004556   -0.27233735548282    0.20176148684240
C         3.29462616469988   -0.01808411935858   -0.00906335895586
C        -0.32292890316958    3.11069956674641   -0.46294114719863
N         0.64913662999248    0.58683557875419   -0.40485954781602
O         1.72077946732039   -0.88716402093821   -1.98357683814231
O         2.40310386958515    1.45751999317556   -2.02398945441207
O         1.84395112040449    2.35328803635842    0.87849099863597
O        -0.33625794000324    1.51884105625874    1.64320177422356
F         4.01867154457021   -1.06524402157055   -0.38572070875635
F         4.10462141206269    1.02633344257736    0.10310400006867
F         2.75443402400161   -0.29502419573345    1.17517727706689
F        -0.06457933358273    4.33963139904799   -0.03482018157750
F         0.07194534278760    3.02685852023426   -1.73721115753981
F        -1.63204423411114    2.89686059886734   -0.42535534166716
S         1.93630888005968    0.33003498232529   -1.26570454848343
S         0.55685549916093    1.81162190401242    0.57649345570737
C         4.83216347222862    3.64294229602110   -1.82099334370502
C         5.89752965568953    3.29333786418141   -1.01214904524364
H         5.79821259919948    3.21545659876913    0.05647301557138
C         7.12115472311356    3.02167229979389   -1.60273763254731
H         7.95947917137853    2.75005546832314   -0.98158333589164
C         7.26001160487260    3.10198162008990   -2.97736021282013
H         8.21362502153680    2.89605267028646   -3.43685921511249
C         6.17742848984158    3.44410443431612   -3.76930194975586
H         6.29990677979749    3.50548401109022   -4.83796744943342
C         4.93655684980632    3.71342477582191   -3.20394681737781
C         3.74259058803380    4.14028383078334   -4.04390308709065
C         3.78276848389890    5.66183878274995   -4.19724202936677
H         2.94364728026096    5.99070586270171   -4.80237304844347
H         4.71012162279761    5.97550220170317   -4.66508592826674
H         3.70196118960473    6.11993836213979   -3.21382060958099
C         3.68279755451172    3.42499145531684   -5.39094640026085
H         3.79104622811766    2.35104989581303   -5.25863938792186
H         4.45848597765775    3.78143549914413   -6.05999262192236
H         2.72121256250246    3.62929544820565   -5.85456414577131
C         3.65412910813461    4.43768365437487    1.07834235596441
O         2.53120658349735    3.85748710785211   -3.33195230625756
H         2.33006366878528    2.90557022892746   -3.36430376484950
F         4.61832595492105    5.36036238197952    1.04750991305557
F         4.14223467486573    3.38083937148984    1.70200721431150
F         2.63671878493611    4.92352134299243    1.76592515370107
I         2.94260365908694    4.06992715461728   -0.93647566438955
67
 -156.09936095799210
C        -0.44531804650172   -1.73174756918114    1.11879527469992
C         0.08747799194425   -1.44658366218393    2.35832306594167
H        -0.19496162865566   -0.56042098436019    2.90100101454182
C         1.02486423773521   -2.31970697279782    2.88752269979406
H         1.45125458545927   -2.11471707122903    3.85633532657172
C         1.40403647933451   -3.44441362427105    2.17583879382465
H         2.13384158952413   -4.12276921229957    2.58907525352160
C         0.84857213330633   -3.71114180110147    0.93511480385254
H         1.14774403762631   -4.59611330346182    0.39839538427346
C        -0.09184336076400   -2.85270762825382    0.38037402455209
C        -0.78490196763241   -3.12268805887297   -0.94688702123394
C         0.06843576108302   -3.91972963899780   -1.92739481394465
H        -0.44650203284240   -3.95969301120155   -2.88372386204938
H         0.21380295663150   -4.93790994829213   -1.58198498568737
H         1.03254018228977   -3.44026665047668   -2.07604672836985
C        -2.11169987033820   -3.83276325652410   -0.66268092480519
H        -2.73694210726283   -3.21380058930335   -0.02254344491405
H        -1.93178032363404   -4.78529070368134   -0.17411561039098
H        -2.63899240214108   -4.00193873693537   -1.59651574853805
C        -2.77437759906034    0.37656997744272    2.07729592033242
O        -1.11632496224722   -1.86173581209092   -1.55627481848387
H        -0.32321700321965   -1.53246687462221   -2.03262630555553
F        -2.74212274123558   -0.56704655384991    3.01417123260162
F        -4.04385818588510    0.62048148410473    1.77622670645777
F        -2.25022345081118    1.47677242965067    2.57290152986300
I        -1.85791132816048   -0.42316872900722    0.24220379407322
C         3.32659768614934   -0.15890503953478   -1.07676850694639
C        -0.28856490672973    2.93911618008683   -0.52337084246233
N         0.65081250630991    0.39901379290080   -0.77255685187493
O         1.31023249313832   -1.04836794726366   -2.58047628466440
O         1.92174302537795    1.30898359824701   -2.77945482141667
O         2.08003233218235    2.11107145362058    0.34486181514812
O         0.07254581965744    1.23775803662738    1.45620062556389
F         3.96357013754065   -1.16182675015108   -1.66644310136452
F         4.10520977889355    0.91736620987314   -1.13565252652897
F         3.11858581425142   -0.48958282832565    0.19400034160290
F         0.08052966390036    4.13785474574763   -0.09201647163627
F        -0.16676506623892    2.92479124257382   -1.85296538817978
F        -1.56756350716163    2.73909824456444   -0.22642498772897
S         1.68258886495938    0.17260910821827   -1.93624753096072
S         0.75410477724771    1.57954258816428    0.25678836196630
C         4.47601138986331    3.84230919042705   -2.94719258452506
C         5.74278623524543    3.52143416014444   -2.49196436822461
H         5.91855729867407    3.23104222133996   -1.46994799253608
C         6.80311242144832    3.56342646023110   -3.38239830609708
H         7.79582873227032    3.32312923174588   -3.03717664393503
C         6.58321015456303    3.91091686021394   -4.70425530869261
H         7.40934105752997    3.95227070022011   -5.39617355949810
C         5.30298300821861    4.19408244151686   -5.14820858920120
H         5.14454686248153    4.45192247390209   -6.18226267952911
C         4.22054482769360    4.15013184588567   -4.27735549186795
C         2.80458466474828    4.47694096932920   -4.72593045514248
C         2.59393800746246    5.98691639215212   -4.59750555069555
H         1.59107629021059    6.24582297428770   -4.92253723122157
H         3.31854906825248    6.52694709718356   -5.19810100843143
H         2.70638215640844    6.27309652587363   -3.55417262075902
C         2.50001527607898    3.96877962745563   -6.13203279675198
H         2.77971286685835    2.92239162862328   -6.22996731264547
H         3.02776864193205    4.54820680441144   -6.88185952819848
H         1.43423027611994    4.06994270635689   -6.31974427170146
C         4.01854790489533    4.05105401224889    0.21011136177155
O         1.86821680522405    3.88036102602127   -3.81726950576403
H         1.73119183994354    2.93724799718329   -4.00926427612960
F         4.91457028266539    5.01970815059552    0.00250820080909
F         4.67785827444938    2.98203454048719    0.62040764757005
F         3.19723017906835    4.45454351921550    1.16177114203597
I         2.83909777669633    3.77678136148378   -1.58217766340546
67
 -156.09935090973832
C        -0.61760899680287   -1.63357413613582    0.61310969427262
C        -0.64995219361183   -1.28142681604420    1.94502209697357
H        -1.22721697679493   -0.43824614143610    2.28726593381173
C         0.10711090745397   -2.02783315129360    2.83455228987111
H         0.09615987216333   -1.77438894157837    3.88269235976180
C         0.86972360827451   -3.08833587729865    2.37576635659087
H         1.45887292089169   -3.66667856736447    3.06997451774633
C         0.88779966553536   -3.41481306943285    1.02943918625072
H         1.49035161736576   -4.24065320383208    0.69059905189348
C         0.14238435319286   -2.68157353779912    0.11603725684359
C         0.07546875308356   -3.00850122693219   -1.36865247150939
C         1.34501519846979   -3.65876437825918   -1.90445051164067
H         1.27469836824135   -3.72526889605865   -2.98715959322300
H         1.46189442279331   -4.66382594532570   -1.51253423265773
H         2.21881660088059   -3.06653853513352   -1.64775888829088
C        -1.14978658887451   -3.89624988789057   -1.60783931584676
H        -2.05177633284861   -3.37809705170796   -1.28738506828997
H        -1.05549466679304   -4.82513577527589   -1.05409035567668
H        -1.23859802141035   -4.11636343875860   -2.66731310052820
C        -3.38492047332520    0.06992880952941    0.49644692210457
O        -0.15982653743551   -1.79169047553931   -2.10403626151294
H         0.69656767123801   -1.35315075506184   -2.30616289385696
F        -3.62281269525588   -0.94874386150647    1.32309312302910
F        -4.43473275088459    0.20417692783996   -0.30680745895299
F        -3.27530651474499    1.16605978313226    1.21586545223754
I        -1.69735811660101   -0.50753182478260   -0.79979336579496
C         3.53209207837106   -0.20711851406030   -0.05339811828615
C        -0.45984260278831    2.48420319784908   -1.47505376044153
N         0.97610363349234    0.44414589241280   -0.45575069320594
O         2.24106655323795   -0.48716692382695   -2.32716619273926
O         2.70367993529127    1.82835078492233   -1.65090037672695
O         1.31961917475288    2.74545427086144    0.50933325828597
O        -0.73230876755808    1.47785223030776    0.95794354652325
F         3.12869587015836   -1.45579383999502    0.19195114474306
F         4.77977933330952   -0.25281125021932   -0.48760439732966
F         3.48015991872253    0.47083389191301    1.08550065841624
F        -0.08087208985484    3.73039122643576   -1.75042430263859
F        -0.14393469338391    1.72072858351473   -2.52486591590672
F        -1.78682527630954    2.48538468798331   -1.36127800079940
S         2.30300581562194    0.49301688613954   -1.29115020160036
S         0.35656604523276    1.78277359144490    0.09312409400964
C         3.65352708375744    6.25315374655292   -1.67457353082700
C         4.76468248422838    6.33460565359696   -2.49776302878230
H         5.21081121936958    5.45134078895083   -2.92515548785747
C         5.30621837793680    7.57712974796563   -2.78405737561444
H         6.17457462194292    7.64558018816334   -3.41935458159803
C         4.73066216733465    8.71975251243773   -2.25621112143367
H         5.16006863728915    9.68673727390364   -2.46502068208995
C         3.58704824201128    8.62987038509872   -1.48114720379626
H         3.13291624960690    9.52939544137588   -1.09979481496422
C         3.01740541729569    7.39506006357819   -1.19658642215496
C         1.73184980159629    7.24612304343580   -0.39732967581525
C         2.06933225527384    6.99399991121012    1.07261420008974
H         1.15177844413941    6.90249961914259    1.64525927357014
H         2.66317685639910    7.81226236900023    1.46745825318464
H         2.62420380125435    6.06456825739392    1.16433543922071
C         0.79586714366869    8.44234645396189   -0.55299921586890
H         0.67303460229529    8.70930973412762   -1.60029801218616
H         1.17371752301958    9.30344149773448   -0.01206868099150
H        -0.17459247984731    8.18671935680958   -0.13516862963497
C         4.78270205159259    3.40363869912258   -1.18810581148030
O         1.04758816870289    6.06774344736291   -0.86278193318385
H         0.54701149749835    6.27549161970185   -1.66436161001418
F         5.69055568705497    4.29349071957259   -0.78950187359132
F         5.15364176526120    2.94416376117309   -2.36884199741189
F         4.79684346572376    2.41821659790644   -0.30798633351366
I         2.83633056654474    4.31223048046317   -1.17484360877186
67
 -156.09935010572701
C        -0.31903380579813   -1.44880308105435    0.67759229394916
C         0.10805474385760   -1.11650403592799    1.94584608822516
H        -0.13736751065202   -0.16711407652528    2.39099667185568
C         0.89091815319008   -2.02856396201856    2.63598642287245
H         1.23124019280733   -1.78810175938980    3.63027766763947
C         1.22751353755162   -3.23616921424606    2.04997011651711
H         1.83813622257498   -3.94442989029375    2.58759421641127
C         0.78105208241989   -3.54770440598996    0.77619283046593
H         1.04486538038057   -4.49578451295972    0.33770345697390
C        -0.00593004794804   -2.65316067593660    0.06250449557808
C        -0.58201163821316   -2.96341153122866   -1.31113210813925
C         0.27621911638706   -3.92281404894256   -2.12856249008495
H        -0.13931955673256   -3.99340863519867   -3.13044611185458
H         0.27327928151820   -4.91691198926639   -1.69387440668132
H         1.29711743040336   -3.55741048567251   -2.20467456498069
C        -1.99992716058926   -3.51212468476701   -1.12728988941685
H        -2.61821313833229   -2.78549202893235   -0.60439093318332
H        -1.97420693437613   -4.43584339416943   -0.55758083553456
H        -2.44326584149941   -3.70234197369320   -2.09994273951566
C        -2.50110323730830    0.93898459581203    1.22256525519634
O        -0.70972341777281   -1.73144303682884   -2.04436349862352
H         0.15972120213345   -1.52160331259072   -2.44590254809681
F        -2.67266286827994    0.06699117183443    2.21259708127084
F        -3.69617182221446    1.29158628819146    0.76666372421327
F        -1.91164508555802    2.01053693056617    1.70644426788332
I        -1.48498063140753   -0.08489929419584   -0.44071124819494
C         3.72325780143020   -0.63365361456952   -0.94067103419630
C         0.58477884839789    2.99160160281671   -1.30055075173311
N         1.18126742189661    0.35270043118698   -1.20968598220321
O         1.93464197315994   -1.28754469348156   -2.80933304142339
O         2.95057375848252    0.93074005166590   -2.94143475144499
O         2.70094833315275    1.95661128742395   -0.06548845405021
O         0.47372347851507    1.47996330680274    0.85635399006052
F         4.25174304269951   -1.79021681200713   -1.32323246545441
F         4.69178889285985    0.27113810705265   -0.90090866039280
F         3.21397662418110   -0.79739786253996    0.27812075863005
F         1.04175518034611    4.18064741753116   -0.92888914074495
F         0.87999991540570    2.82187774724350   -2.59298384206790
F        -0.73656452358101    2.96972423139205   -1.17632992827993
S         2.36583993236704   -0.10390062446135   -2.13400434223009
S         1.33131409628266    1.60464053139864   -0.27003162057891
C         5.65028421276572    2.71196503566529   -2.96067315829465
C         6.68437892158352    2.20074863084203   -2.19913362948312
H         6.63349666276254    2.16130199554544   -1.12506031008704
C         7.80783589738330    1.71051274264371   -2.84528146663634
H         8.62104293149883    1.31002617024291   -2.26157594190747
C         7.87978687647836    1.73870732352656   -4.22699541104221
H         8.75588504682402    1.36092799000498   -4.72977849274200
C         6.82904030361422    2.24826381153539   -4.97076195576409
H         6.90013070054837    2.26644186278007   -6.04565306563979
C         5.68696330174334    2.73865212919477   -4.34885803746085
C         4.53381833045940    3.34734084217541   -5.13210248847469
C         4.80311167845315    4.84346293830886   -5.30516780344378
H         3.99541808461150    5.29635034236199   -5.87181640357118
H         5.74253636070211    5.00650107360601   -5.82314069139323
H         4.84502383940638    5.31387183773573   -4.32500385196287
C         4.29053768690270    2.64881374159686   -6.46692358162407
H         4.23059896736186    1.57162439403792   -6.33043482642004
H         5.07893950741988    2.87497002176500   -7.17675239672823
H         3.35234496178076    3.00562093967162   -6.88377328467382
C         4.79438812498356    3.77391812428808   -0.03617624388379
O         3.33219032894740    3.26120949203101   -4.35408484836436
H         2.99116613626008    2.34973503797124   -4.35255275831471
F         5.88586806004405    4.53300554224482   -0.15731135930448
F         5.15125852190473    2.67210571947993    0.59839923878591
F         3.90891226546525    4.43197453805115    0.68985897625301
I         3.91253832213019    3.46977245149134   -1.99270646810220
67
 -156.09926731422456
C        -0.73687405860452   -1.76084095709120    0.32654818355973
C        -1.27510444020930   -1.79711498407872    1.59440050792499
H        -1.79649654794447   -0.94898310295426    2.00582688655601
C        -1.10469128363359   -2.95150715130483    2.34271340192760
H        -1.52001952511955   -3.00418998457557    3.33654521261992
C        -0.40803474309727   -4.02430080591954    1.81393246846579
H        -0.27844672200303   -4.92224920804103    2.39721424871844
C         0.13067710817193   -3.95543483732593    0.53962046215930
H         0.67346690121526   -4.79816258926502    0.14577828172215
C        -0.01892466307921   -2.80912501163400   -0.22934491219412
C         0.51374106295736   -2.67973985993729   -1.64872946295160
C         1.77418068867846   -3.49942627646398   -1.89747078165538
H         2.17575998452534   -3.23779127050808   -2.87318906820286
H         1.55388764551492   -4.56189815546966   -1.89865756502364
H         2.52647229253240   -3.28568854862262   -1.14284290138152
C        -0.60619594873266   -3.06456199851399   -2.62014402609255
H        -1.46447843873592   -2.41168707323285   -2.47221469672319
H        -0.90811977567149   -4.09457573723340   -2.45868390886798
H        -0.25798625315855   -2.94702617164006   -3.64175786593391
C        -2.87181680122636    0.69182764173151   -0.12371209860560
O         0.81286214528751   -1.29471829745259   -1.90875006045584
H         1.72731173009484   -1.09231954271090   -1.61041304345124
F        -3.57585181620186   -0.35817091175233    0.29269007443975
F        -3.48758436010227    1.20542790050379   -1.18446013750201
F        -2.87583816051836    1.60152547128253    0.82700364221962
I        -0.91746669545030   -0.02447622557455   -0.85460504204445
C         3.46588117974989   -1.43369087162703    1.80248682586470
C         0.92610304851714    2.54205489091163    0.11451027281397
N         1.44915868711440   -0.02534745957809    0.75651939131370
O         3.23277966996984   -0.77368113955854   -0.73549114598067
O         3.70865640685524    1.07423625921380    0.81109620567197
O         1.66728751749579    1.72822229830312    2.55344211514913
O        -0.53272129609819    1.02841996242426    1.72609472449525
F         2.69525983270119   -2.49475445953636    1.55161083706638
F         4.72881436765851   -1.81795256444948    1.74504991119882
F         3.18849479385197   -0.99937550796747    3.02416440127646
F         1.56629458644925    3.64893099895711    0.48500428712165
F         1.55477352387685    2.04027899081846   -0.95144247398814
F        -0.29851546592349    2.89818565284493   -0.26949810623602
S         2.99486838896372   -0.14313796834548    0.52267757953221
S         0.85732659888216    1.23389303028419    1.49220433163316
C         5.16118966851180    4.86563006619131    2.83625682583976
C         6.48533214094954    4.99882624031096    2.45169483027937
H         6.95910862913936    4.27071890590309    1.81376963837930
C         7.21103454971395    6.09558078910693    2.88731927003609
H         8.24467498146604    6.19809978370995    2.59823536560490
C         6.60734819139223    7.04969045049336    3.68729876159980
H         7.17436611394007    7.89624265968124    4.04049774251054
C         5.26644109746395    6.93812463883093    4.01383325959999
H         4.80105973858788    7.70460735627779    4.61083432661123
C         4.51677836425542    5.85406201575161    3.57502521311876
C         3.02766202858177    5.71572176151578    3.85326110721020
C         2.81048229991568    4.85640314958952    5.09892264415433
H         1.74700319552126    4.77439505692142    5.30022972122274
H         3.30947371924017    5.29995491169053    5.95461019619389
H         3.20249807262284    3.85827722122217    4.92515834143715
C         2.32270912460775    7.06431451819467    3.98135761826635
H         2.59672925822569    7.72827084412850    3.16453606837391
H         2.57023040652538    7.54324509435648    4.92272649914635
H         1.24794061073405    6.90251454980297    3.96269045241237
C         5.77927679334217    1.86840047239775    2.28877724169509
O         2.43241440951125    4.99357044670663    2.75832394371010
H         2.27350638859285    5.59691638235174    2.01829703315009
F         6.61129037335716    2.30707258559922    3.23151291308128
F         6.44197398772862    1.81704800202105    1.14807845565483
F         5.41469982557050    0.64634716869895    2.63863382410476
I         4.03183256298000    3.12706466552839    2.21882732333255
67
 -156.09918447849373
C        -0.88619402716921   -2.50564862145401    0.71041516785974
C        -0.82900033051252   -2.57515431477572    2.08612081831564
H        -1.35771075956309   -1.87179075826800    2.70725704325639
C        -0.04676366160918   -3.56468837213663    2.66069595098564
H         0.00888423848398   -3.63837605533707    3.73474784216221
C         0.65671058212077   -4.44542178771041    1.85793771039012
H         1.27041676071480   -5.21065317787037    2.30657883014263
C         0.57881567448457   -4.35537619509300    0.47763943042126
H         1.12841135808968   -5.05296279769895   -0.13230873720129
C        -0.20093694605069   -3.37688288440170   -0.12494421966240
C        -0.38341855755291   -3.26429329847419   -1.63145283313295
C         0.80462519342670   -3.78802096987856   -2.43070512765961
H         0.64174062093774   -3.56558268707175   -3.48214509652340
H         0.90043712181259   -4.86383978455361   -2.32720721092658
H         1.72613341697358   -3.30510149456940   -2.11574883715838
C        -1.67168861552309   -3.99763023133364   -2.01724285937120
H        -2.52115373445628   -3.57179231231801   -1.48720700293173
H        -1.59067884521154   -5.05218996510798   -1.77254245953205
H        -1.84423386829985   -3.88893885623032   -3.08367095791814
C        -3.57324856925931   -0.75418317800029    1.31883426109732
O        -0.58321207724485   -1.87841593391651   -1.96795671831387
H         0.29421236830094   -1.44796851137673   -2.03512536374864
F        -3.79081729083272   -1.94303455485014    1.87448870824777
F        -4.67902356843152   -0.37931874444074    0.69059520959857
F        -3.32719444665144    0.11366917314670    2.27594632517752
I        -2.01821569059631   -0.98892491313535   -0.22862594397295
C         3.05655454762156   -1.04425870752206    0.69178925760972
C        -0.25775164414996    2.43764894283734    0.51115043867195
N         0.61962405652255   -0.06886792768059   -0.04444884436787
O         2.05920355934587   -0.93862612159048   -1.77727187288200
O         2.69235784009103    1.19561592811507   -0.74547085867529
O         1.56787304887027    1.12673301428966    1.91452211851811
O        -0.74640981264571    0.30076245748191    1.97283439677173
F         3.71457062288344   -2.05116781124790    0.13171458343118
F         3.92487923091640   -0.27641980800536    1.33273795731031
F         2.20129575118571   -1.56373043143696    1.57410018580291
F        -0.16937024724244    3.42100438176496    1.39767357309697
F         0.46674975615863    2.78723115033799   -0.55354238447222
F        -1.52094443851883    2.30368735991495    0.12481482514419
S         2.08548966418560   -0.09710722819492   -0.62413857721713
S         0.35003649653967    0.81009491170824    1.22702802552881
C         4.45186151957408    4.70424426318789    1.60189229897647
C         4.88619764004708    5.19036449107533    2.82219736982855
H         4.82372214353251    4.61273997780361    3.72558096724878
C         5.42586321480280    6.46505202702709    2.90149451988189
H         5.76805390461241    6.83388016161588    3.85507908546479
C         5.51679967782799    7.25069998374544    1.76841993285588
H         5.93246754368311    8.24392869042798    1.82673099359521
C         5.06620049105689    6.76238303542949    0.55464625095027
H         5.13109828622999    7.38469495974501   -0.32211734082417
C         4.52827395827699    5.48597357193769    0.44893613985326
C         3.97659657336036    4.97418531751102   -0.87096208352538
C         2.49786610521721    5.35549984856798   -0.95658641130960
H         2.05675228935521    4.95477137468492   -1.86587328073539
H         2.38597416463675    6.43579669616820   -0.95832685621908
H         1.96601967586595    4.95012154351145   -0.09859408369776
C         4.75459408796446    5.47141044132095   -2.08985534851435
H         5.81949779192784    5.31446536711183   -1.94660178850488
H         4.56666890966259    6.52315438075080   -2.27537278249498
H         4.43789181824656    4.91278107873633   -2.96678787455327
C         3.51315373250021    2.30994753497389    3.55111745854570
O         4.11894199179401    3.55147286664533   -0.80698983924869
H         3.54663890243917    3.09190367662095   -1.43862630101131
F         2.71564691682884    3.11593809998064    4.24016167222553
F         4.75322906392716    2.45599512624443    4.02285001777588
F         3.17022208240729    1.06059287136281    3.77892646061394
I         3.50592932951250    2.76052276846280    1.42441834111071
67
 -156.09911571118428
C        -0.52816997165760   -2.20097464203832    0.03442410353560
C        -1.00097900051956   -2.56133362332465    1.27723826664887
H        -1.66976688962349   -1.92378136241758    1.82982029715745
C        -0.57148145698297   -3.76398081164737    1.81718531804313
H        -0.93145145237901   -4.06630633835622    2.78772659478557
C         0.30825932480866   -4.56659747215226    1.11240378954298
H         0.63447322654498   -5.50602283589571    1.52988761942285
C         0.78592044644856   -4.16724061198039   -0.12461480162540
H         1.48150598750950   -4.79676504521268   -0.65343442160335
C         0.38420046010731   -2.96126654886397   -0.68335889542885
C         0.87493100653047   -2.46886875026886   -2.03699507991087
C         2.28648560478125   -2.93781768821040   -2.37058255548495
H         2.61845182598927   -2.43130154721220   -3.27331904688413
H         2.31071440342407   -4.00640310831674   -2.55657669965030
H         2.97116167516433   -2.69361524145092   -1.56249242747389
C        -0.12683578175337   -2.90099762195350   -3.11112441229129
H        -1.10974839662539   -2.48947577473421   -2.88970474746268
H        -0.19196205393943   -3.98380902237852   -3.15061390013836
H         0.19233618714500   -2.52411170515364   -4.07802599650356
C        -3.17687262962080   -0.17745716605384   -0.07607042623650
O         0.86938318246358   -1.02866544766970   -2.03008588521323
H         1.70702058281995   -0.70225102223670   -1.63291584598439
F        -3.56632330234346   -1.30728927036066    0.49894190708625
F        -3.95507126967541    0.02801528581064   -1.13645589979341
F        -3.36897830452034    0.81976928275243    0.76179125806901
I        -1.12069865738056   -0.37560991445752   -0.85503144203262
C         3.35067132028080   -1.29616661486241    1.83564626127051
C         0.14207500096411    2.34110551971717    0.56617843746623
N         1.14074022266328   -0.13923767858909    0.89312582100107
O         3.08323827509506   -0.27811440783020   -0.58019407591446
O         3.13503244083509    1.34367769858721    1.26478614690041
O         0.92156614326471    1.34416018702161    2.92080691428508
O        -1.05083898535602    0.34870154654891    1.85334637336939
F         2.85985115606298   -2.43220599005830    1.33525596439338
F         4.66885557377515   -1.38870017095805    1.85594642568941
F         2.89442976801532   -1.15891840350081    3.07348639052967
F         0.53970379414138    3.48242272060323    1.12572715304157
F         0.90599452029494    2.12367440525263   -0.50848756543467
F        -1.10697430175316    2.51633734495099    0.14284420569543
S         2.68511784555965    0.07859405237991    0.74331546481546
S         0.27650063409094    0.85800622907770    1.74885917831902
C         3.76382572929539    5.01349359747065    3.83137694083594
C         5.06921298471129    5.39258666898596    3.56400809542921
H         5.69204514154094    4.82098393872859    2.89540405750217
C         5.57978665849744    6.53402180793369    4.16028675037257
H         6.59791400846178    6.82770705563890    3.96139630427328
C         4.78221191239284    7.28870733848713    5.00257441179131
H         5.18207081326275    8.16878022332412    5.48065743282207
C         3.46053101260355    6.93431343417427    5.21336752380817
H         2.84171579161176    7.54859076203036    5.84626258977868
C         2.92451924579317    5.80169167270194    4.61327802046860
C         1.46593101152098    5.39951746845217    4.76948591563156
C         1.33186456507126    4.39281695492339    5.91223080764201
H         0.28835534066073    4.12044257635943    6.03552507250073
H         1.70705263394147    4.82053656062929    6.83661114425828
H         1.89393155518867    3.49468997261627    5.67209087607248
C         0.54078901378157    6.59710070983936    4.97181747441461
H         0.73896466851929    7.37207310923856    4.23453972805452
H         0.66006175142114    7.01720287977221    5.96487348419890
H        -0.48992188429259    6.26631143229937    4.87191232875123
C         4.89584292511901    2.23161466334651    3.03546140638263
O         1.05852534588039    4.70832909629526    3.57348380300704
H         0.82540768926312    5.35030439020821    2.88805389024118
F         5.57787023561008    2.67852647333020    4.08845788562172
F         5.63774766046898    2.41569514071527    1.95905681175945
F         4.70823692174282    0.93593291664428    3.22198766492163
I         2.97542164584833    3.20025623565741    2.95245915428610
67
 -156.09899967362844
C        -0.55729408454059   -1.78366479997909    0.60990365267887
C        -0.54750608381055   -1.75322386576895    1.98741444925622
H        -1.14775225774567   -1.04559344340356    2.53557524772779
C         0.28072608195186   -2.64372283787096    2.65293349148009
H         0.30437482809518   -2.64206204292599    3.73088803672129
C         1.07069931516518   -3.52501791887612    1.93540871994668
H         1.71550118187586   -4.21550471891554    2.45587320055155
C         1.04531161182970   -3.52830147625433    0.55000447223920
H         1.66696898749533   -4.22171359457741    0.00825791388996
C         0.22794721361617   -2.64530480805367   -0.14198586368158
C         0.11944832091500   -2.60713737427632   -1.65926662497097
C         1.38123711791734   -3.07838658348723   -2.37250848623354
H         1.26086472791975   -2.91280014173511   -3.44014917810331
H         1.54688872752436   -4.13892016417651   -2.21433865518047
H         2.24680583624816   -2.51622501561163   -2.03100892905916
C        -1.09793996102340   -3.43300107917381   -2.08417251592608
H        -1.99617183444725   -3.06284200663856   -1.59374720338261
H        -0.95265357352368   -4.47594213579057   -1.82042335374661
H        -1.23520143489007   -3.34955933422488   -3.15796372007733
C        -3.41485643654362   -0.31732535585646    0.96117965025519
O        -0.14279105059855   -1.24743325069005   -2.06361223873644
H         0.71071888944800   -0.76891625303452   -2.09788437844899
F        -3.55077617051156   -1.53678543309521    1.48325404357735
F        -4.50263841176351   -0.04711916615553    0.25078866772333
F        -3.34240902703393    0.54539457664037    1.95089045729812
I        -1.73706072317488   -0.41167487100641   -0.46761343032283
C         3.49229556707233    0.39632786919937    0.68651440793357
C        -0.63175366097989    2.74540017041241   -0.43982322905234
N         0.86273473243932    0.56061025836956    0.05744752369995
O         2.39442390657692   -0.08852924981627   -1.70854622762501
O         2.43382323969912    2.24175504700701   -0.93689092754826
O         1.15632980977853    2.55068120511108    1.55342955384157
O        -0.86863784153742    1.17649350929572    1.68202955902291
F         2.93652269879644   -0.52425670623263    1.47449559023611
F         4.60973706158979   -0.10383717009337    0.18842558604928
F         3.78460436414599    1.46166577891105    1.42452989496520
F        -0.24071163180437    4.01664990277116   -0.42101900679333
F        -0.34824577322118    2.23907414460544   -1.64073561557252
F        -1.95401071532190    2.71877426951255   -0.29430715993781
S         2.23513345907706    0.84417751872084   -0.64293392670984
S         0.20326058025185    1.71034324846208    0.91092874814744
C         3.46488774618890    6.40261342118511    0.69622839609084
C         4.46479390702564    6.99864412310599   -0.05489107495429
H         4.89219051797112    6.51255589308715   -0.91485565804450
C         4.92038400201136    8.26026416135777    0.29285986476477
H         5.70389801962755    8.71906261939895   -0.28837527199068
C         4.37294378973796    8.91940208711693    1.37865343192126
H         4.74019912439046    9.89222330093100    1.66417046733954
C         3.33053762407110    8.34381368183816    2.08433203120777
H         2.88738139288322    8.88003804459779    2.90694820959184
C         2.84726675426987    7.08765766317210    1.74085011990352
C         1.66033288509730    6.45523424700219    2.45072870473516
C         2.14760658643008    5.56138115895122    3.59008090554359
H         1.29331490280092    5.15876222420686    4.12539454862522
H         2.77358514853948    6.12556535950777    4.27406508646423
H         2.71053341591217    4.72939029250475    3.17508599921085
C         0.64959371382231    7.49158698204892    2.93900131979722
H         0.42835109978927    8.21722882657374    2.15914743574932
H         1.02026099993334    8.01668101112705    3.81276621353208
H        -0.26841903696823    6.98199459100311    3.22062481181541
C         4.69213518435733    3.88799923250038   -0.65091330052283
O         0.99488025956945    5.58183295821689    1.52137133783555
H         0.44042422807655    6.10386156668667    0.92322595826115
F         5.67510836947365    4.44569482639508    0.05289999244637
F         4.77286365615665    4.32908894482110   -1.89700207635826
F         4.91271052266227    2.58473136571136   -0.65479372096736
I         2.79413121960051    4.38817069879242    0.26430197899279
67
 -156.09889405483449
C        -0.63035197570354   -1.80629272192961   -0.46378345816975
C        -1.38766309621391   -1.99969968494333    0.67052220376038
H        -2.12184493382408   -1.27909532939786    0.98647496024949
C        -1.16418596616526   -3.14407754597817    1.41946044113930
H        -1.75184086813981   -3.31614578442031    2.30690181518102
C        -0.19155686782881   -4.04752908072221    1.03048953764907
H        -0.00595777530463   -4.93032156915617    1.62172290668683
C         0.55157103477676   -3.82872011840483   -0.11751306418840
H         1.30152287680142   -4.54673043768782   -0.40368615671449
C         0.34429708051298   -2.69519119948953   -0.89202800752639
C         1.08327933317477   -2.42592796141545   -2.19496044998562
C         2.46642098746173   -3.06294732676974   -2.25465377257642
H         2.97384429605844   -2.71327616551393   -3.15028617616355
H         2.39334430524791   -4.14411428968999   -2.31222712548064
H         3.05916446415414   -2.78155142060527   -1.38839555605814
C         0.20051510972275   -2.90912093050533   -3.34983689135733
H        -0.74865460471225   -2.37722513542085   -3.34172665480047
H         0.01517186012401   -3.97512519314628   -3.25900044970837
H         0.69546782833616   -2.70907697994020   -4.29562346299529
C        -2.94147488772259    0.47770679179919   -1.19217847017161
O         1.22736838975404   -1.00339736142081   -2.36008050569464
H         2.03535987812055   -0.70633072083924   -1.88740849640663
F        -3.59067741712006   -0.59675561495430   -0.76111873195432
F        -3.45765461054799    0.82461292273177   -2.36707560972749
F        -3.15179056432554    1.46703812312118   -0.35049506021910
I        -0.82573953121759   -0.02392067436579   -1.58922055662771
C         3.34197137521777   -0.93653228874079    1.89002207897803
C         0.58988494032998    2.61810303775758    0.10320210543071
N         1.17773580767436    0.00686184769345    0.54528980225689
O         3.26545901741157   -0.32618210882146   -0.67757957790367
O         3.10183958397198    1.53390617875923    0.94196734324326
O         0.72009118840689    1.48290195062380    2.54881488964473
O        -1.07908906341828    0.80443358531472    1.06715440172512
F         2.67580647581308   -2.08843838218261    1.79493936275668
F         4.63647820591982   -1.18442199895169    1.80078683139951
F         3.09573701893031   -0.40460110882874    3.08926595067939
F         1.21871051548490    3.60591202408869    0.72563189096234
F         1.29717462419287    2.25416728409254   -0.97087741365039
F        -0.58204740674348    3.07200798209986   -0.33137778531453
S         2.73264830475247    0.21005863353841    0.53202406027879
S         0.30235913777290    1.12238139679024    1.22744420928705
C         3.21668039180124    4.62473685844831    4.37410698517620
C         4.25834467734512    5.52621763765734    4.24401442019431
H         5.10434446997889    5.33351585581665    3.60905669295338
C         4.22728706162201    6.71734595223232    4.94821770287888
H         5.05074132642813    7.40688138769155    4.85266160475241
C         3.14589428034898    7.01451483984035    5.75533286399131
H         3.11511678121269    7.94189498694085    6.30447349274092
C         2.08903298093169    6.12699729735919    5.84631934269361
H         1.23780428363030    6.38078868556087    6.45623403751221
C         2.10414867943499    4.91948032026315    5.16024697195745
C         0.90887587642705    3.98243278301275    5.21192856473944
C         0.26653039768979    3.89701813823027    6.59920989078640
H        -0.43294750045968    3.06631328846395    6.61247625567073
H        -0.27657934974435    4.80205220393226    6.84622024588607
H         1.02722018884011    3.71714398523251    7.35404439832436
C        -0.10163170873893    4.42313137462473    4.14907729833900
H         0.37035164385772    4.39917226002913    3.16874268231168
H        -0.44855576361516    5.43301129509533    4.34770948382677
H        -0.95711386570028    3.75230269688792    4.14672386069424
C         5.09289417089251    3.02300480092260    2.18866199073487
O         1.41466605498422    2.68405944852086    4.89084260263383
H         0.73413702782678    2.13501715028398    4.46946659890922
F         6.03320600142605    3.43038900711862    3.04474784582621
F         5.07223023542718    3.86458880108461    1.17302367955143
F         5.45960675008639    1.82087792644586    1.77694364034613
I         3.17005895594027    2.81325012817652    3.18591491795889
67
 -156.09837865413928
C        -1.07904687666646   -1.42948191194115    0.59290064872199
C        -1.12977932187129   -1.05058484017722    1.91684646021075
H        -1.74304703458728   -0.23000028449531    2.24547680769015
C        -0.34203660130439   -1.74052203679043    2.82575396376480
H        -0.37173939392908   -1.46408018912194    3.86765728599221
C         0.47451755880105   -2.77156937190038    2.39608285601728
H         1.08469016288135   -3.30818126797165    3.10523809761139
C         0.52625406147643   -3.11192039111378    1.05489613319353
H         1.17844213336118   -3.90619637634756    0.73236386320369
C        -0.24630378718877   -2.43492175185514    0.12075816547864
C        -0.22008519084862   -2.75139591674619   -1.36743344422170
C         1.11387307194185   -3.32072568285273   -1.83834427944637
H         1.09985937099961   -3.38389407240551   -2.92333539917429
H         1.27645378519042   -4.31884400249279   -1.44581255462518
H         1.93004265539635   -2.66844468762036   -1.53849084811346
C        -1.37731633082586   -3.69449783934198   -1.70275112787273
H        -2.32456458305340   -3.25003323671348   -1.40431502520908
H        -1.24885333822402   -4.64212616428170   -1.18931368807470
H        -1.40332175708762   -3.86647415156621   -2.77431572499360
C        -3.99688741587434    0.24515414406205    0.26841083559413
O        -0.45664903963488   -1.52607019678576   -2.08536821093223
H         0.38751550120160   -1.02320257622670   -2.10029320159662
F        -4.97233434992860   -0.62430336510075    0.00849484979908
F        -4.38218580494447    1.43165451678309   -0.15733701139641
F        -3.83381064837722    0.27467639106274    1.57694788235301
I        -2.21492678935579   -0.38841219443025   -0.86913984906766
C         2.90578142210659    0.85111036683941    0.65871339212619
C        -0.89218252512237    2.66069637243504   -1.65515827507455
N         0.30558638386683    0.86548026578164   -0.00678926912694
O         1.88453839605741   -0.21098777325421   -1.54595685442024
O         1.87692468668342    2.24321795917094   -1.36918647722490
O         0.18264002913536    3.28058030095615    0.71053427087583
O        -1.79569646359689    1.86027683252271    0.73088853889772
F         2.64293532900152   -0.24592549897771    1.36361486198341
F         4.17199852754809    0.80780837162361    0.26866997914984
F         2.75505675474647    1.90759275594009    1.45989048752479
F        -0.24764018106781    3.76419367115018   -2.00215684077468
F        -0.51437983091852    1.67155417547628   -2.47379221789538
F        -2.19221223181416    2.84724633779478   -1.83160293760909
S         1.68529190311642    0.96719298224228   -0.76083414295308
S        -0.53913508188815    2.17517823958275    0.14038240076619
C         3.54589106977175    6.26200264918139   -0.29062480910761
C         3.24107835234942    7.58751228405412   -0.02680457745699
H         2.31592164640925    7.87475972914386    0.44096236087474
C         4.15233280576947    8.57873766894498   -0.35455434074736
H         3.90861868535491    9.60928221991694   -0.15262994353299
C         5.35957633103294    8.24355492693539   -0.93976155687269
H         6.06256582565796    9.01397605363492   -1.21366248149653
C         5.67835621846893    6.91387247399133   -1.15387710965559
H         6.63213056036843    6.66097278806682   -1.58622001889659
C         4.78630582205085    5.90325196481020   -0.81783289026820
C         5.13520911057929    4.43396917412143   -0.99998434817728
C         4.63297057436636    3.94351784067905   -2.35792306124344
H         4.98312673303419    2.93021942796603   -2.53015614273427
H         4.99322144697009    4.59221589166156   -3.14991278807646
H         3.54624152504619    3.92862540267454   -2.35714995355926
C         6.62722566910901    4.15492587559895   -0.82416237619561
H         7.01793434503973    4.65402464329633    0.06003131709735
H         7.18897246853286    4.48395179612553   -1.69176430510921
H         6.77122198694212    3.08218490502730   -0.72000363542705
C         0.43697028818620    6.05981351140903    0.03439542386586
O         4.41791673559357    3.67432245092759   -0.00970649117410
H         4.87194450511980    3.75280532734041    0.84291179550966
F         0.60212908843208    6.89971394636558   -0.98355393056201
F         0.39021700343477    6.77236900024549    1.15297247016019
F        -0.72739343348632    5.46610139470118   -0.12179071241214
I         2.10353359604024    4.68089732193569    0.07127938114027
67
 -156.09811195523665
C        -0.70345712724099   -1.38325085975075    1.11631074713467
C        -0.39016142060876   -1.15405837933989    2.43900331524394
H        -0.69931069213645   -0.25214403210609    2.94102509016592
C         0.36081617675181   -2.10875064626673    3.10688570254802
H         0.61312152061857   -1.95403515736891    4.14383546415539
C         0.77942450008414   -3.24956802964196    2.44367723178568
H         1.36411524052010   -3.99099054526192    2.96529631873973
C         0.45335507678634   -3.45100881387683    1.11223181313363
H         0.78487244337781   -4.34671153814601    0.61388540163102
C        -0.29725412822711   -2.51074199368358    0.41856820780308
C        -0.74111501691700   -2.69589780538834   -1.02522971745864
C         0.23853623461634   -3.51788131848176   -1.85453732545997
H        -0.06550069763960   -3.47758148122241   -2.89735239859855
H         0.23513417484794   -4.55755207554024   -1.54396001556576
H         1.24498644538838   -3.11607507771513   -1.76977481158962
C        -2.13799443676466   -3.32407530440636   -1.02088151535938
H        -2.83334825940322   -2.67260637701471   -0.49484343560550
H        -2.11660061631016   -4.29350254896213   -0.53314408315788
H        -2.48524687956827   -3.44268266552880   -2.04275452244390
C        -2.99600698978624    0.83487533780608    1.71231828993223
O        -0.88664172128590   -1.40220462518188   -1.64089057765754
H        -0.02768708264713   -1.12632538354362   -2.03005495234777
F        -3.27896520339578   -0.19443737020168    2.51090170505367
F        -4.13120539747193    1.27249568286795    1.18239790054034
F        -2.48138176932293    1.79580624232405    2.44647070870772
I        -1.80157983574558    0.05311969486780    0.03432251500592
C         3.61035233410479   -0.39720425829423   -0.69835896915256
C        -0.09679724148005    2.78289546523553   -0.80707407546548
N         1.06311600688892    0.41144910742302   -0.23229340666997
O         1.61006822937608   -0.60566144508861   -2.39388211442402
O         2.46905820877404    1.64093325939077   -1.93498111977138
O         2.05992568252441    2.50726386426842    0.73607676994658
O        -0.05985095363301    1.61595167617350    1.58198461492096
F         3.35012099972906   -1.62453155138521   -0.26373550918882
F         4.58833084521960   -0.45923736292888   -1.60040357777707
F         4.04010975238566    0.33492487687449    0.32492169801902
F         0.55286530824502    3.88603750411374   -1.14932851378805
F        -0.26666981570066    2.04199459279725   -1.91022989513769
F        -1.30316761365140    3.11403185614502   -0.36038575824279
S         2.05970382928433    0.35698264353774   -1.43712596713083
S         0.84862409258147    1.79185041859801    0.50194953374963
C         5.41611082653000    2.78362251893827   -1.35321018123254
C         6.21835215254942    2.26773638824499   -0.35063065568949
H         6.01958285382536    2.45128384362830    0.69038310456838
C         7.30361882877493    1.48106693911700   -0.69788510468089
H         7.93217866829256    1.07585876204563    0.07872269733165
C         7.57560166393372    1.22900770778661   -2.03106488363326
H         8.42353128111146    0.62195373289798   -2.30510296083810
C         6.76577863414805    1.76208531449727   -3.01688555609832
H         6.99850160497650    1.57143671755067   -4.05141653044105
C         5.66293983844918    2.54912506546382   -2.69817633085724
C         4.82113843986755    3.18104397699081   -3.79789161280943
C         5.59061273513899    4.37018480401263   -4.37912204927861
H         5.00889597344027    4.82582429734153   -5.17449709875165
H         6.55053619836514    4.05329712753727   -4.77255849522054
H         5.74976756019126    5.11035644241168   -3.59947924486450
C         4.43523501617226    2.16131376953460   -4.86849811520319
H         3.95041262217868    1.30122339601453   -4.40986305641759
H         5.30192894810196    1.82145277013864   -5.42485771447059
H         3.74710478032894    2.62649655052236   -5.57007288931666
C         4.16219474866645    4.22416515399471    1.31234289559867
O         3.61536714994785    3.72278688510425   -3.24770703519936
H         2.93606633170756    3.02618141872716   -3.22350491333034
F         5.31112383223942    4.87697725892306    1.49101813709401
F         4.25427181512168    3.08536294396623    1.97499979699064
F         3.18595564461403    4.95105164144018    1.81782257650905
I         3.75509777834820    4.01262071133119   -0.81522416271773
67
 -156.09810373850752
C        -0.83029082884064   -1.17144483168555    0.51464326162266
C        -0.62311876643538   -0.91361843396640    1.85362014465731
H        -0.89589102916144    0.03300978889981    2.29129575035913
C        -0.03112956699970   -1.90333074514319    2.62382977207555
H         0.13568959645405   -1.72947250973778    3.67496270029011
C         0.33883348608597   -3.10529805834070    2.04491779663111
H         0.79258542161097   -3.87545356265630    2.64826402436458
C         0.14297056933864   -3.32696853344855    0.69130923852478
H         0.44735694493949   -4.26383668549921    0.25578802880537
C        -0.43836490334692   -2.35016035781542   -0.10488861067002
C        -0.68498071828856   -2.50935887943603   -1.59795923986062
C         0.30722622342310   -3.44619501189211   -2.27763865575409
H         0.14489872720648   -3.40416470808926   -3.35162586209746
H         0.16088672202304   -4.47165609923127   -1.95557890171040
H         1.32764418775983   -3.13660008839418   -2.06714680039878
C        -2.12579707638889   -2.97229070118860   -1.82451923515966
H        -2.82598696493528   -2.28786075203302   -1.34995812771294
H        -2.26711692407990   -3.96654143955386   -1.41252181726289
H        -2.33429384660423   -2.99205428049993   -2.88984347246978
C        -3.09681703693899    1.05117903189967    0.82343453256110
O        -0.55928706203029   -1.20880158699764   -2.21083851691397
H         0.39738796102909   -1.02325479784786   -2.31306237058688
F        -3.73327235965138   -0.02035008567665    1.30644768236936
F        -3.98021512786868    1.83055722143912    0.22490565172977
F        -2.57821021244868    1.69278708532078    1.84825891905850
I        -1.71242615054063    0.29815763119209   -0.71277825187351
C         3.37755160327201   -0.39014902286323    0.40287260191021
C         0.12342998946651    2.84789483367271   -1.76846733411334
N         1.08645642921713    0.68627718304601   -0.47608285333741
O         2.21260208539979   -0.90226756805955   -1.93592095926277
O         3.27727415191909    1.28225525920524   -1.62217114516237
O         1.96649287499555    2.95327079444355    0.14346345949443
O        -0.29364455246407    2.25185205518210    0.79629711143979
F         2.90786396915767   -1.56251511975297    0.81008385590652
F         4.67877249540737   -0.51271393349848    0.14934221793912
F         3.23306645572561    0.48843743818959    1.39433181623247
F         0.83196018565279    3.89270470426807   -2.18639200253042
F         0.21960679558655    1.88900515122245   -2.69541323112592
F        -1.14879395894381    3.20812779252578   -1.67643403982725
S         2.44471971150028    0.23471447156449   -1.10296746842281
S         0.78972929448866    2.19122492863445   -0.12198633300959
C         4.81832079085815    3.43760179403469    0.21868820590095
C         4.29776710319902    3.70226161390480    1.46880306400932
H         3.38142749493653    4.25349903075184    1.59014456984366
C         4.96691684170511    3.21436241010801    2.57895991216476
H         4.57513781803859    3.41325819176423    3.56345950770986
C         6.13010348280556    2.48116957010424    2.41886851341644
H         6.65139342442455    2.10194117877395    3.28362368203437
C         6.63515198471688    2.23416634105666    1.15364295310941
H         7.54650692571723    1.66983284214251    1.04625815216889
C         5.98219406121443    2.70996282681378    0.02224438965649
C         6.54570541321269    2.52915002248249   -1.37949485943041
C         7.45489953958455    3.72336910987832   -1.68192716353624
H         7.88296808555531    3.61344485131413   -2.67353351240754
H         8.25303021179413    3.79205007036713   -0.94989626270466
H         6.86595580519693    4.63784727836952   -1.66010350259346
C         7.27260806546854    1.19947944603305   -1.56181866846343
H         6.66811559377277    0.37323109831562   -1.19591827053402
H         8.22348089344463    1.20270551912844   -1.03933362841122
H         7.47428972266805    1.05176143500935   -2.61969112278580
C         2.68960926909958    5.80599432729340   -0.60712128491896
O         5.48499097828508    2.60599819621317   -2.34160223920244
H         4.95887478854050    1.78631136420549   -2.34501314347111
F         3.46456665643395    6.42069154771478    0.28179662900542
F         1.54304606801124    5.51185276821916   -0.01818376393036
F         2.44003409353340    6.65020156201670   -1.59814444438793
I         3.80452412606701    4.15456766722596   -1.49676828446269
67
 -156.09809946265176
C        -0.68205761666874   -1.52436511282110    1.11289121531805
C        -0.20224089550088   -1.29491426175715    2.38486567048734
H        -0.33828572630741   -0.34490427072081    2.87462702500674
C         0.48959979807995   -2.31714127229680    3.01576315865918
H         0.86994586724503   -2.16347047436478    4.01307166982944
C         0.68668095567015   -3.52414930479188    2.36700202556733
H         1.22760640746280   -4.31707522478774    2.85923955000584
C         0.19213581234615   -3.72667113953702    1.08878064374022
H         0.34826728198334   -4.67557484039186    0.60320957797075
C        -0.50421677790447   -2.71964921211077    0.43304728459125
C        -1.13406345560839   -2.89913214394294   -0.94042203945930
C        -0.36824393727663   -3.87128267046818   -1.83003236290485
H        -0.78548780042391   -3.83284214312852   -2.83301506529056
H        -0.46349852599936   -4.88906511179432   -1.46569772931268
H         0.68335174984020   -3.59995493436146   -1.87962591710341
C        -2.58672693067358   -3.34295906002443   -0.74127140724784
H        -3.12876593095087   -2.58543817507456   -0.17811072530572
H        -2.62477137387800   -4.28474480017836   -0.20270946456941
H        -3.06690007599795   -3.46138018430216   -1.70786829762035
C        -2.56521755519044    1.01118572454134    1.83964069569065
O        -1.19355868239957   -1.62190870418169   -1.60309640537883
H        -0.36551443808948   -1.47406012053909   -2.11201427351132
F        -2.95307648093606    0.05621372627809    2.68658003260522
F        -3.64693051379763    1.64427114426873    1.40430720367028
F        -1.81795522141563    1.86616691831485    2.50217596302914
I        -1.69538743137352    0.00841340411280    0.08223248990679
C         3.48416485052257   -1.14487609921274   -1.38364292206513
C         0.24966603247538    2.46731930306901   -1.05550638160144
N         1.13507231837146   -0.04018756773884   -0.56789920287211
O         1.23503786789169   -1.15223115148420   -2.74687404662791
O         2.40588758927208    0.98791057591941   -2.49640839861611
O         2.52834177867532    1.89805165881333    0.21700276165783
O         0.42884013213740    1.33073943409599    1.33979428155971
F         4.27796624908655   -1.36132062549005   -2.43168904343892
F         4.16639841629785   -0.42897412004848   -0.49395447303352
F         3.16597676625841   -2.31276944676393   -0.83758288797915
F         0.99888580561968    3.45361222649737   -1.52592117211559
F        -0.18839117768597    1.74556623969101   -2.09549807380454
F        -0.81720634208283    2.98367404185854   -0.45497579067159
S         1.93023925144776   -0.23140613291269   -1.90291939740920
S         1.20777400919068    1.36348121393014    0.15043902070368
C         5.59005844866629    1.74558036188440   -2.43592363334141
C         6.47522468929801    1.08152925963518   -1.60485547585602
H         6.47199023944643    1.22223036926597   -0.53814807176022
C         7.38486629531782    0.19899841990091   -2.16295399807232
H         8.07718331345893   -0.32258252028036   -1.52170202749738
C         7.40272544416894   -0.00111386767564   -3.53218221194346
H         8.11450780312600   -0.68279157146762   -3.96971147577031
C         6.51328657492777    0.67826937099908   -4.34460971255007
H         6.54738070559036    0.52393812093708   -5.41048128803777
C         5.58203798521777    1.56469590635419   -3.81170057812980
C         4.65278619609520    2.35521741521290   -4.72260733381202
C         5.44599931998454    3.50748760525576   -5.34543641331353
H         4.80392430166191    4.07074175128292   -6.01594662048162
H         6.30204358172641    3.13372437425528   -5.89721669159822
H         5.79029990373482    4.17169480102187   -4.55673122887670
C         3.99762766758457    1.46376361006203   -5.77648401403978
H         3.51158907395948    0.61411572113098   -5.29990636888193
H         4.72305776132984    1.09805172660359   -6.49513218004883
H         3.25310751693310    2.04306867795404   -6.31719782692438
C         4.97952337100745    3.16160155277383    0.45040908590072
O         3.61163940787624    2.96687335802720   -3.95283613735143
H         2.87795414459697    2.33691272153424   -3.84250408074649
F         6.23174694950266    3.62145655910591    0.44399466548916
F         4.99757060306879    1.98918700159274    1.05914760874747
F         4.23090459564332    4.00352262140874    1.13397177890296
I         4.19364725405886    3.11430087729686   -1.57574072628167
67
 -156.09792386430806
C        -1.09166135250032   -0.81573901104396    0.67867890724867
C        -0.77983089593426   -0.57272565239396    2.00010684479358
H        -0.87509760816686    0.41240604814156    2.42720388481550
C        -0.31710116727606   -1.63190881464013    2.76638155456227
H        -0.07305898187254   -1.46972403206522    3.80420713186283
C        -0.17249259070948   -2.88709196987863    2.20049690574569
H         0.18209688516440   -3.71003043432029    2.80047496714494
C        -0.46712046661890   -3.09648695785200    0.86297892633807
H        -0.33658271603983   -4.07668586464094    0.43607676616433
C        -0.92380984146725   -2.05255528104575    0.07089260059170
C        -1.26311843775135   -2.19465306638685   -1.40553115518296
C        -0.46956095018757   -3.29189836309135   -2.10594890798368
H        -0.67774874487057   -3.24420320164040   -3.17170392580249
H        -0.76111703005331   -4.27431514778735   -1.75040085116332
H         0.59639446791851   -3.14617181372701   -1.95172260884278
C        -2.76880372343019   -2.41947169798042   -1.55881677768512
H        -3.32667121165492   -1.62546230839316   -1.06677767338210
H        -3.04881964905533   -3.37298344295903   -1.12208710569846
H        -3.02774717832019   -2.41802562844423   -2.61316524314896
C        -2.94894441780929    1.76119889203595    1.02847494222690
O        -0.95372619697452   -0.94252737129068   -2.05323818498253
H         0.01613327131045   -0.91639578555563   -2.18753488753901
F        -3.75454054240729    0.82951582691267    1.54754691311907
F        -3.69356773075443    2.68758160364830    0.45236562326535
F        -2.28138410940796    2.29970208459824    2.02624630359674
I        -1.78195517751368    0.75792968761927   -0.54457093949042
C         3.16952161305952   -0.69310862428236    0.43356903126796
C         0.39327197116249    2.94484763783493   -1.77700165509671
N         1.04670324749213    0.70513740196792   -0.42544719913882
O         1.84493489880285   -1.10665639792107   -1.83924925300590
O         3.25908623337962    0.88710089731326   -1.66472772819791
O         2.30886021105953    2.81855787259241    0.06303348908741
O        -0.00632661016937    2.52413719589883    0.82445947641002
F         2.53735250275740   -1.75823141371829    0.90950657250806
F         4.42309240904904   -1.03301532463281    0.14147883312883
F         3.20720859583903    0.23566656141264    1.38800643230918
F         1.23406199685367    3.85466221844332   -2.25993551035673
F         0.30818135622839    1.95018075217140   -2.66625984122528
F        -0.80619422310037    3.49733363270779   -1.65844055789460
S         2.29007083317106    0.01124934860267   -1.06936123294363
S         1.01327837659415    2.25093775021180   -0.12748534200660
C         5.20535546716099    2.83134966617937    0.00172849650562
C         4.79362792114804    3.22299977242028    1.25915644675921
H         3.98700196490428    3.92269607810869    1.39344786855826
C         5.42359365080906    2.67034389728546    2.36178958893409
H         5.11508187775035    2.96529557980438    3.35183750015129
C         6.44213687374407    1.74940832815424    2.18699956575999
H         6.93303074539593    1.31966781895357    3.04585538210101
C         6.84083393984231    1.37737659250471    0.91440567391029
H         7.64061641340653    0.66535700516531    0.79601148734673
C         6.22353785229397    1.91416292263856   -0.20973248944117
C         6.68242091286378    1.58764827395788   -1.62332018864789
C         7.76755475938064    2.59340449101495   -2.01704981230480
H         8.12378157119660    2.37059679889063   -3.01812353863500
H         8.59917683009569    2.55175500333623   -1.32111392540991
H         7.34619325675787    3.59630862442951   -2.01628133822553
C         7.16249751662106    0.14640688840249   -1.77352759853669
H         6.44447990602649   -0.54847776029543   -1.34531970064058
H         8.12399961995420    0.00555909564452   -1.29105658712482
H         7.28475574546651   -0.07427585217279   -2.83084443122697
C         3.44909928515096    5.48540489186630   -0.83744608872634
O         5.60589333070963    1.80874036887215   -2.54461290011352
H         4.95192885013820    1.08889616249038   -2.49027452748625
F         4.35405733262351    5.99724039559229   -0.00810132052795
F         2.29962469118346    5.40280062226158   -0.18999002546149
F         3.29174572666464    6.32276122734203   -1.85275131425188
I         4.24114521654138    3.64312998732815   -1.70026593340653
67
 -156.09774089511825
C        -0.44735293317306   -1.48594569709678    0.22163256624570
C        -0.97548521416997   -1.59971042090103    1.48936121822178
H        -1.54397261980262   -0.79749943079587    1.93121309836235
C        -0.73200967990032   -2.76946479849374    2.19202722733130
H        -1.13984586864922   -2.88837336446797    3.18316682454216
C         0.03067073805729   -3.77463134642243    1.62218399848084
H         0.22222814540847   -4.68192542988764    2.17309354428599
C         0.55658261482831   -3.62751476360556    0.34872675813281
H         1.14847733371892   -4.42033478628575   -0.07758533837316
C         0.32747956156330   -2.46723076052519   -0.37797109689365
C         0.83444993060065   -2.24025021435500   -1.79466388215998
C         2.12099730583920   -2.99414426786169   -2.10963471118183
H         2.47804706608650   -2.68032999399952   -3.08733548429576
H         1.94913550718052   -4.06493683790531   -2.14286504355352
H         2.88738599236637   -2.76773372843356   -1.37286829056586
C        -0.27980776808341   -2.61123888751581   -2.77743533189462
H        -1.18128770092874   -2.04124685452430   -2.56106280224131
H        -0.50364400282207   -3.67109704665228   -2.70618175394960
H         0.03821808972596   -2.37893468895678   -3.78928540074628
C        -2.75203924010179    0.72917882752953   -0.10893907592806
O         1.08728089135427   -0.83038211391601   -1.96799346239047
H         1.98461130474924   -0.63678047239890   -1.61698525387691
F        -3.39815264577086   -0.43765142271368   -0.05873919495503
F        -3.34379787256366    1.49250132346976   -1.01773524475298
F        -2.87665657492218    1.30791603779958    1.06574528267657
I        -0.72845825717171    0.28961478054685   -0.87360600200396
C         3.87219489253045   -0.58764286484803    2.04578260638231
C         1.13251714183040    2.88019456326230    0.14136334182417
N         1.62075612112093    0.31023447696316    0.85123081154034
O         3.42108147533668   -0.50159907563455   -0.58472192353202
O         3.72466420622842    1.63354763490828    0.60347248242185
O         1.68780113131495    2.11229230187599    2.63847434229114
O        -0.41775489151880    1.37581404160903    1.68608608751757
F         3.08473204946382   -1.62210294792484    2.33255333852049
F         5.10156908770456   -1.03033738166639    1.84718477083606
F         3.87793854738709    0.23760177276765    3.09284528182127
F         1.90832115431014    3.89174892518556    0.51839157871535
F         1.63471872867073    2.34360862310888   -0.97014339228004
F        -0.06932930272086    3.36808107802774   -0.15555484809999
S         3.16737051382107    0.31439369869822    0.55813988302773
S         0.98206923718679    1.58067958020452    1.51033514482886
C         3.41892607099590    5.36504921311794    2.74506724150749
C         3.60099238267086    6.28599782262715    1.72735326011898
H         4.16746241243132    6.05191925225473    0.84334090482615
C         3.03244500172406    7.54216462885301    1.84596978657199
H         3.17537658532437    8.26507202238513    1.05918449553447
C         2.28970730006826    7.86041215885629    2.97007523238214
H         1.84875783330640    8.83943664510573    3.06914003744376
C         2.10841401016379    6.92157783460349    3.96789094109869
H         1.52746063098369    7.18034097131345    4.83834722529966
C         2.66440508332907    5.64794649983327    3.87346908415827
C         2.44982355671080    4.64278615248447    4.99603774661247
C         3.13643414683130    5.14381342563343    6.27030915712616
H         2.99930767266131    4.41631406399101    7.06461339433716
H         2.72576758954424    6.09622435413171    6.58613647224071
H         4.20078901939418    5.25836595702652    6.08690892702885
C         0.95762018134163    4.38896755170746    5.20630028511487
H         0.52515521740062    3.96261899711230    4.30261774452410
H         0.42995250198146    5.30631392856385    5.44511925121385
H         0.81955647427904    3.69223688365171    6.02940080561640
C         5.42403113986718    3.76371251464058    0.71934740052756
O         3.08144276544043    3.39873681972440    4.66540033410941
H         2.41297509792728    2.75246219160111    4.38097731684459
F         6.22742556472506    4.82061812403702    0.84937372172808
F         4.66602346834682    3.97080976686716   -0.34323411514281
F         6.18140449127464    2.70099095467114    0.52775773115075
I         4.29544505645756    3.42312215089762    2.54057674482553
67
 -156.09767981223686
C        -0.87342438375100   -1.47463247832097    0.56077697005502
C        -1.11876493307588   -1.48988028500518    1.91913324266041
H        -1.67031155296482   -0.70357945583882    2.40479778379987
C        -0.62471506887420   -2.54773989426425    2.66675960865316
H        -0.81579449555593   -2.58016969356370    3.72750885524411
C         0.10247905830534   -3.55199563683787    2.05236672870835
H         0.47732726206537   -4.37839347169198    2.63495254619656
C         0.36086010965461   -3.49894730071048    0.69296737454878
H         0.93833387539203   -4.28151113220257    0.22991096737923
C        -0.11676014944557   -2.44789495656511   -0.07832096488674
C         0.12793080311470   -2.33193613867782   -1.57508754429978
C         1.45397967253877   -2.94615341520571   -2.01149214484565
H         1.63417081792922   -2.68319177273265   -3.05064195596381
H         1.42928706719317   -4.02818459216089   -1.93828806364042
H         2.26578365802337   -2.55494220704813   -1.40323064166331
C        -1.05549418675034   -2.94157189635084   -2.32712647780138
H        -1.97965443073049   -2.45184915519897   -2.02651199905705
H        -1.12877859129851   -4.00382458555420   -2.11687176375637
H        -0.91988193360389   -2.79367064284017   -3.39408612182061
C        -3.40659772519776    0.52200337864767    0.56757677892779
O         0.16007407013075   -0.93307272640335   -1.91376411795827
H         1.02134233338161   -0.58137871689941   -1.60133950748211
F        -4.13952027968843   -0.59603561282412    0.58226769847586
F        -4.09720049602144    1.46880227236519   -0.03156467593480
F        -3.18896568309898    0.85567630690923    1.82558488723368
I        -1.62666723156228    0.11132335870607   -0.63572020958693
C         2.65388104459522    0.14274585787173    2.24424935451860
C         0.22262538228847    2.93826675487908   -1.11195064748242
N         0.58539561496288    1.11767606729497    0.86212750133306
O         2.29183914216829   -0.19708664245425   -0.34842723948437
O         2.89275997746363    2.04904461571073    0.42199101593666
O         0.72742036977022    3.56077788379598    1.43804610203713
O        -1.42302861780432    2.50814070136988    0.92367817829778
F         2.26149357411450   -1.11947147360036    2.36612837123017
F         3.97887671401989    0.19270763680424    2.37539314892183
F         2.11622415793849    0.84815576255161    3.23657822076442
F         0.94125600582713    4.03381935092333   -1.31779943375238
F         0.86607520218448    1.91111757101503   -1.68817248068726
F        -0.94544460261406    3.07130434243368   -1.72106216728726
S         2.10632939167936    0.86046276108092    0.59696333767890
S        -0.01774661564205    2.56673855236398    0.73120767218842
C         3.37677911337261    4.02290598278771    2.71245276766380
C         2.41665637745812    3.96452588629239    3.70084781812903
H         1.42881258202502    4.35880292461320    3.54791231237446
C         2.73726777178234    3.35831345601066    4.90536970014151
H         1.99411391080888    3.30858622883688    5.68452858848904
C         3.99933814980925    2.82611892260282    5.09874619644764
H         4.25155480565303    2.35706891816087    6.03677146258362
C         4.94564676069674    2.89427370719297    4.09090936160385
H         5.92583391009398    2.47794340583155    4.25335793875627
C         4.65159011125500    3.49590191154638    2.87251493474161
C         5.69466881264668    3.64197868045237    1.77551413732012
C         6.41562117659858    4.97756558128373    1.97499803933603
H         7.16590915922937    5.10469433313576    1.20088048178664
H         6.89214187246924    5.01394675048257    2.94930115192709
H         5.69615150672864    5.78939988619287    1.89306685328342
C         6.67281323361363    2.47129828321197    1.71863894207292
H         6.14147236462252    1.52267683802855    1.71316629504916
H         7.35628230379595    2.49156945146031    2.56075830189895
H         7.26216230999086    2.55479418043199    0.80917330041911
C         1.22525170993760    6.26553364975843    1.25113956974430
O         5.03757151922418    3.74584119264015    0.50705012587408
H         4.67510994717377    2.88327933031034    0.24020608313650
F         0.89408853142860    6.31661638989645    2.53032070218554
F         0.16150761683458    5.92489066119557    0.54287060508840
F         1.58747254997847    7.48754976564102    0.87334562150841
I         2.93607216439485    4.96680184738867    0.85247594206649
67
 -156.09607275965641
C        -0.30387365628252   -1.20798811470202    0.68891973985179
C         0.12770070678365   -0.87308513249149    1.95463726170272
H        -0.32566484041273   -0.06786721254790    2.50835140147439
C         1.18833901260096   -1.58472128253157    2.49327780566108
H         1.53957535437586   -1.34309676471059    3.48370667857174
C         1.78861284054679   -2.59448595742075    1.76091237691872
H         2.61760352161200   -3.14307079279228    2.17988669454379
C         1.33093144171755   -2.91278022777991    0.49236847407177
H         1.80501460886764   -3.70686810555186   -0.06022277260390
C         0.26707593005792   -2.21910331017482   -0.06953751906262
C        -0.33796068865354   -2.56981309642693   -1.42072658357302
C         0.66782525773043   -3.16788189234658   -2.39712998731737
H         0.19829798637874   -3.25616741263942   -3.37344231679167
H         0.97304896135076   -4.16010196635213   -2.08103405242230
H         1.54301866927899   -2.52972001762013   -2.48989698771655
C        -1.51683075855025   -3.51770376213437   -1.17817656975825
H        -2.25981021825985   -3.02822894797343   -0.55111566865079
H        -1.17839448520885   -4.42602280887780   -0.68961640737723
H        -1.98123265378420   -3.77060894481742   -2.12641768799936
C        -2.94682609559750    0.44397786120548    1.61885733177769
O        -0.89629697636672   -1.37992974870142   -2.00841648464501
H        -0.20333046298168   -0.91782120763082   -2.53079020637062
F        -2.90836297896942   -0.60325266321049    2.44282033047375
F        -4.20763413609299    0.63978075414771    1.25336245666865
F        -2.53654037813233    1.50326153932026    2.28166902572439
I        -1.86247528583289   -0.11442018617208   -0.21349123878874
C         3.26582084815089    0.74930488292040   -1.77367382017529
C        -1.06808448416207    2.99988656000993   -1.15150983418644
N         0.66665289576710    0.93199470730511   -1.00466773201328
O         1.16548042182727   -0.03855570471984   -3.18308412366084
O         1.48261198162047    2.37240373376144   -2.92081783534473
O         1.39857337369042    3.16916777240503   -0.12550661964938
O        -0.26303758817481    1.82182274980313    1.07887387636319
F         3.54011306847354   -0.54718956465293   -1.85598868725720
F         4.13366074597299    1.42204362154159   -2.52447058228034
F         3.42030140660891    1.12572614803615   -0.50969691538762
F        -0.83297566568805    4.27228124294059   -1.44548077322447
F        -1.23429274103273    2.33442557849475   -2.30054876818263
F        -2.21309046101248    2.92532522323562   -0.47970559474656
S         1.49332448478839    1.06192344636500   -2.33033456071258
S         0.33853228502554    2.21364125806487   -0.14825516457373
C         3.66922292716676    4.67479785923320   -3.43554795519958
C         4.94086500613228    4.34367826791869   -3.00635529205315
H         5.18345564342973    4.23124038667884   -1.96413675731252
C         5.93375497893179    4.14169372316990   -3.95141699634847
H         6.92856347812464    3.88479746729960   -3.62522794585940
C         5.64565456053609    4.27404642842054   -5.29794779375999
H         6.41977642398183    4.12506024657454   -6.03376746888665
C         4.36361358065872    4.59734011515285   -5.70699893862249
H         4.15206805309781    4.69953424180857   -6.75844849455954
C         3.34632940154109    4.79701443483843   -4.78106164362036
C         1.94174682175050    5.19904041805975   -5.20641526072837
C         1.87519270362147    6.72535325254394   -5.28341201810003
H         0.88013893457734    7.03115836004640   -5.59148317177716
H         2.60523006278010    7.10623043762953   -5.98990009072865
H         2.07464905597907    7.14041353149390   -4.29758902568603
C         1.50831019217998    4.53767404531853   -6.51252665342523
H         1.69096466227131    3.46603209639988   -6.47920663843910
H         2.03319189343535    4.96278286099967   -7.36120186447811
H         0.44491194452070    4.71109014839783   -6.65634989605688
C         3.38277290399246    5.15000883068598   -0.24261582496469
O         1.00861559785175    4.82637959488418   -4.18531789743037
H         0.87382294973777    3.86272644025492   -4.18867542477493
F         4.34304575756805    6.05850497763539   -0.41838496439531
F         3.97524021031181    3.99952106403318    0.03700598810318
F         2.63593703232795    5.52527991239469    0.77304661310923
I         2.12326988396754    5.01490495033887   -1.99873237721515
67
 -156.09535436199607
C        -0.63197853150299   -1.47649182042899    0.98099731075039
C        -0.90257609370968   -1.54090979579771    2.33109443958582
H        -1.38230620807459   -0.72619626048763    2.84778151818570
C        -0.51409133367162   -2.67894044496185    3.02071844140662
H        -0.72070640496066   -2.75551522713441    4.07633065660800
C         0.13533641208822   -3.70460342429775    2.35529199498663
H         0.44168586009218   -4.58695584444572    2.89508957076799
C         0.39630637571808   -3.61069200992383    0.99775912384010
H         0.89937897446741   -4.42059369478395    0.49611380990319
C         0.01479756748907   -2.48375768283278    0.28147083924815
C         0.20803870678647   -2.34549203726537   -1.22153696339264
C         1.43070693976241   -3.09189542448547   -1.74176125728884
H         1.58950362340013   -2.82225586315947   -2.78270162992183
H         1.28150120532841   -4.16557057895760   -1.69214941962305
H         2.31745338275293   -2.82042974060462   -1.17451355528775
C        -1.07657585462310   -2.81776984803850   -1.90965997471615
H        -1.91481586353211   -2.20381487387889   -1.58502871973031
H        -1.27756172611720   -3.85617414627185   -1.66544639198073
H        -0.97193229175579   -2.71489662864163   -2.98545296385123
C        -2.89413009027004    0.84574916662314    1.07844233695156
O         0.34905621806338   -0.95103087329088   -1.55275562096107
H         1.29880784748164   -0.70032918991040   -1.51306722644527
F        -3.54118841458768   -0.27071166793148    1.41421555693653
F        -3.67158054684996    1.54621026159735    0.26279197040777
F        -2.69525441569252    1.54883457550866    2.17194929554752
I        -1.13164082815402    0.25611817472601   -0.11052796930181
C         4.16476487472090   -0.59644332070148    1.24225980092132
C         0.89797974113786    2.86552864547868    0.46753343454958
N         1.59755498825000    0.25827385637099    0.87155157783612
O         2.95536621064442   -0.31619236849646   -1.08436666749348
O         3.49528375215171    1.73166098707214    0.17366968902890
O         2.20252048218461    1.96586671584811    2.60923847930707
O        -0.11435025760416    1.25612268868577    2.32323811885841
F         4.03722023007608   -1.89322680194505    0.99927896385731
F         5.42721215784048   -0.23553460067817    1.01975012621514
F         3.90372262628754   -0.38975887035251    2.53414495205924
F         1.70816312541428    3.88574099318877    0.67915532783401
F         1.08542734932828    2.40232636120177   -0.77094004120470
F        -0.36105580974032    3.29296674885995    0.53801462715099
S         2.99138797564032    0.39578083391508    0.15335717214906
S         1.16138300745476    1.49525759237212    1.74254806942919
C         6.34196447622586    3.81327831264825    3.10116931222513
C         6.75131788089989    3.96689303700843    4.41505654716968
H         6.30573390212153    3.42292694775010    5.22611562619510
C         7.77542794701927    4.85035643845036    4.71976125620654
H         8.08601548708519    4.96018392751079    5.74628830476055
C         8.38063825398472    5.58524835254002    3.71838057735730
H         9.17068333912409    6.27998118219641    3.95438280000353
C         7.96676136383208    5.42918970775355    2.40752179482440
H         8.43821710856139    6.00829316298397    1.63118162886142
C         6.94841130193793    4.54337221121778    2.07804423315696
C         6.46305194296667    4.40477867592822    0.64358861506712
C         5.31013906256045    5.38364964651058    0.41362683528794
H         4.97856291211891    5.31517035800227   -0.61766647629378
H         5.62305333284969    6.40010788556029    0.62967230825580
H         4.47688545172787    5.11190278823392    1.05718333939499
C         7.57340337848275    4.59053752966626   -0.38874750776886
H         8.45823846240153    4.01846006960963   -0.11844853174647
H         7.84604570150868    5.63588409644413   -0.48643353556805
H         7.21128684810413    4.25045873112581   -1.35579441443238
C         4.14556161128019    2.11138683270589    4.61250752997170
O         5.89985735821681    3.09792166294447    0.47510495190545
H         6.59987866310354    2.44979694343864    0.31139867633309
F         3.85772575331195    3.20266100853259    5.30789363724243
F         5.21737129654656    1.53578634535397    5.16947925828329
F         3.15899210021552    1.25213187579080    4.73652358918504
I         4.64324389407555    2.56574697089638    2.54903090913697
67
 -156.09466524268007
C        -0.67524319048663   -1.49538743418713    0.38147173921752
C        -0.54612021649838   -1.47091749589190    1.75403673396466
H        -0.99868751970970   -0.69090584258031    2.34370842153924
C         0.20804852500264   -2.46489112144731    2.35836598302540
H         0.32083120040845   -2.46688083443546    3.43065524936101
C         0.80701289645583   -3.44616716547464    1.58717427017004
H         1.39174833919440   -4.22036415960617    2.05847954383463
C         0.66901293434604   -3.44153163906440    0.20863181987861
H         1.14869255117573   -4.20811298153024   -0.37622956907559
C        -0.07290685510614   -2.45257050123692   -0.42349097522466
C        -0.28479146999295   -2.40047565342897   -1.92962060982620
C         0.86862097856531   -3.00286631530119   -2.72412194345776
H         0.70564363518760   -2.80247811212302   -3.78005062538677
H         0.91571443326404   -4.07841014452179   -2.58992504250256
H         1.81437019762837   -2.55654724663741   -2.42860378333081
C        -1.60693702888507   -3.09806698244337   -2.26188438465708
H        -2.42834015308036   -2.62373247935542   -1.72888313268415
H        -1.55741325565539   -4.14577864012255   -1.98202990535722
H        -1.79918574377127   -3.01980064322402   -3.32760950179140
C        -3.30414566681397    0.33360733013059    0.96372878305472
O        -0.43450306314848   -1.02277471132694   -2.32294350759054
H         0.45722141981753   -0.63132492621297   -2.44049077445974
F        -3.49324084575509   -0.81864771121798    1.60428225472818
F        -4.43066637138342    0.65081484508843    0.33917469166234
F        -3.05249641257971    1.26667914826333    1.85731882351332
I        -1.79197880778998   -0.00280958572178   -0.60506492405461
C         3.18788059376696   -0.38800708783849    0.22631171371974
C        -0.24185796940296    3.27726239161288   -0.43131535539260
N         0.86881325564641    0.82328765819280   -0.44637639843158
O         2.21478654803004   -0.12465771668591   -2.22492917435784
O         3.04819062515429    1.90558033950225   -1.11290662209851
O         1.70572046958571    2.50788760686458    1.22505836202024
O        -0.50303897482813    1.46868248812183    1.47677337683888
F         3.06160238333394   -1.67282542706458   -0.09647931150639
F         4.47900765341196   -0.10169344723474    0.31995413031720
F         2.62840485873664   -0.21559593934951    1.42595300221756
F        -0.09417733464459    4.48910116602644    0.09873427566629
F         0.31823198915577    3.28274976106243   -1.64132258488729
F        -1.54410713350446    3.05331334222240   -0.58143039004331
S         2.30489794494149    0.68275484221039   -1.05281915765370
S         0.54768641443430    1.92784518813419    0.63052577268401
C         4.17679643869584    3.77189682224394    1.11020409190771
C         5.13933418007878    2.81784097745407    0.85297984768505
H         5.29461959831443    2.43056574265637   -0.13756878209455
C         5.90134556822239    2.33169854430380    1.90256813497754
H         6.64963183587452    1.58058926689641    1.70717871531177
C         5.69347951453201    2.81210372722830    3.18302554913951
H         6.28632394294535    2.44234607532747    4.00471059691030
C         4.72141708795980    3.76799238288411    3.41480191193023
H         4.56971066238195    4.13559367863089    4.41655964689511
C         3.93207024096574    4.26722341009124    2.38284162271609
C         2.88636257331622    5.32774334139572    2.67278257193075
C         2.00628650088163    4.94428693667330    3.86487117471402
H         1.19204105950429    5.65901917308566    3.95611929194706
H         2.56579215116001    4.94646937251585    4.79347883109229
H         1.58700069587311    3.95642496717427    3.69451490957893
C         3.57734319570249    6.67820744950794    2.87648047359033
H         4.10931001658721    6.96256853656633    1.97097163052053
H         4.29007164868558    6.62406289384262    3.69331014449016
H         2.84319307065053    7.44512924769651    3.11311165747682
C         4.05548698979347    3.97223937371636   -2.36809709325817
O         2.03238077345695    5.39704471692886    1.52379809105879
H         1.57816929894398    6.25054919425390    1.48897912221174
F         3.19251807413031    3.47148957841471   -3.23083523944562
F         5.07814616762440    3.15147957618820   -2.23414154200846
F         4.52359500452954    5.11023954409474   -2.87902176943973
I         3.01836661329677    4.49703176297102   -0.51967154531838
67
 -156.09465232388536
C        -0.87826814481577   -1.81052535789204    0.20154246006085
C        -0.98781711351265   -1.88059251726610    1.57407105313251
H        -1.59816351200182   -1.18285993004195    2.12303129188831
C        -0.26919844276857   -2.86229522617616    2.23906336376196
H        -0.35213256815861   -2.94269399100060    3.31122809220624
C         0.53829213610481   -3.73328079063822    1.52760932398648
H         1.09762514224139   -4.49591255583626    2.04693278466093
C         0.63581262141120   -3.63483912532498    0.14932655250632
H         1.26606431174412   -4.32065604316912   -0.39176500471635
C        -0.07545932946946   -2.66308537157613   -0.54213070349013
C        -0.05833478216773   -2.54092775647549   -2.05841531955235
C         1.26342838970090   -2.97083244028496   -2.68341486048831
H         1.26479164336268   -2.67703441244739   -3.73027448009137
H         1.38208243680977   -4.04861170199986   -2.63640965429577
H         2.10080797362153   -2.48877402897052   -2.18570557186613
C        -1.22655630592083   -3.35633219152756   -2.62045974587978
H        -2.16975676350502   -2.97875248495943   -2.23052149723384
H        -1.11813515369046   -4.40102882187346   -2.34539727117700
H        -1.24231103690228   -3.27146970555027   -3.70295804088734
C        -3.68093439207174   -0.18519090468991    0.47881211986861
O        -0.30417026346375   -1.16741047189066   -2.41735195742405
H         0.54783750171227   -0.67791040287272   -2.42753137674369
F        -3.91229247632448   -1.38699044583115    1.00174498014584
F        -4.71638561374907    0.14755335562369   -0.27993190867269
F        -3.59960788756387    0.68226011020952    1.46876452545071
I        -1.95019380031276   -0.35082193665642   -0.87564022260793
C         3.09777802154365   -0.00375221130992    0.32532762984048
C        -0.92591700829677    2.95737492834282   -0.39594011907160
N         0.59932995155603    0.70486385725834   -0.32648761995344
O         2.12419368075365    0.12936411909548   -2.12147365119734
O         2.49334585188688    2.25998527010319   -0.94020149718174
O         0.94169892526961    2.48015044386170    1.41507584133709
O        -1.05063401954835    1.05154262264952    1.44294277482423
F         2.74978599743361   -1.29138611795444    0.30243278688135
F         4.39629864387939    0.08596722818793    0.07330063030822
F         2.87514893124028    0.46055967371954    1.55512477433023
F        -0.88618943293174    4.17585174506148    0.15288119106415
F        -0.32776644536575    3.00939836235732   -1.58765663779135
F        -2.20622173209779    2.63620154168439   -0.57715243526159
S         2.03010548361479    0.90487286229926   -0.92954441428134
S        -0.02662274608315    1.71065182401292    0.70490425345434
C         3.58359569328795    3.83562019051439    1.35184669536532
C         4.63738544655849    3.13580743609945    0.79614755132534
H         4.75003032242670    3.05721020488940   -0.26998503583238
C         5.54817205282237    2.50913968676137    1.62840707355445
H         6.36976479815543    1.96191521990323    1.19454903840778
C         5.38617744597800    2.58582547287057    3.00083721748192
H         6.08493705367815    2.09314112157423    3.65853500487809
C         4.32998838939355    3.30060639998736    3.53360243326602
H         4.21873994604497    3.35626271014383    4.60473961451493
C         3.40413119780553    3.95399827562671    2.72224771809523
C         2.28219322615511    4.75485451745817    3.35522250326301
C         1.36078583946427    3.85208528266255    4.17512488575689
H         0.53561339716757    4.43882185865680    4.57487396150662
H         1.89127356341765    3.39670825273232    5.00586935936257
H         0.96792912764910    3.06552232302234    3.53396834311636
C         2.85561770235222    5.89899518469993    4.20222834001491
H         3.41533860011640    6.58223915657854    3.56874508923358
H         3.51430580982460    5.51661575361902    4.97451682323995
H         2.04932258344735    6.45106484042432    4.67890496894899
C         2.97471620164563    4.65125849356090   -2.01691240245683
O         1.53451520405574    5.34110589603343    2.28148307315563
H         0.63101790535977    5.53600325937154    2.56605873947915
F         2.10288439252228    4.08450805617818   -2.82935584039016
F         4.14661010072573    4.05870408062197   -2.14948764812466
F         3.11841180647578    5.91827450897844   -2.39827460952551
I         2.18704524605635    4.73468214989316    0.01910599740309
67
 -156.09358903868173
C        -0.56199399484192   -1.78149815315937    0.60077681175219
C        -0.64169521129311   -1.93316564635475    1.96821051146332
H        -1.20698657967269   -1.24714729065574    2.57703623659469
C         0.05036125932641   -2.98440300039136    2.54937337284094
H        -0.00162881075067   -3.12701739429907    3.61697819933390
C         0.80039044976572   -3.84044061076934    1.76129436562299
H         1.33890381590926   -4.65704671451625    2.21609208025673
C         0.86687819837116   -3.65970048258337    0.38903930911595
H         1.45453817910967   -4.33634843423952   -0.20876820038058
C         0.18321439884553   -2.61528680251577   -0.21949109481621
C         0.16460863544388   -2.39131192463854   -1.72468177880732
C         1.43143441686410   -2.87032993317423   -2.42332295158807
H         1.40402975801285   -2.54399887744585   -3.45976136965573
H         1.49337486730949   -3.95369312408687   -2.41474484957132
H         2.31613122266134   -2.45263372117977   -1.95028435560241
C        -1.08053364384809   -3.07813873136172   -2.29463373597231
H        -1.97618539242522   -2.66061451613493   -1.83841410132956
H        -1.04515969899544   -4.14566224989738   -2.10108246755357
H        -1.13062140958013   -2.90823741035494   -3.36580714052349
C        -3.24990824565876    0.01395145306143    1.03766190544006
O         0.00164007328742   -0.98403261259054   -1.98443108709704
H         0.88119191183018   -0.54539512564162   -2.00577309980929
F        -3.55155725999317   -1.21041953588869    1.46822861288043
F        -4.26270576959833    0.45418153602256    0.29985838091428
F        -3.12657438661143    0.80225643330967    2.08236408309755
I        -1.53735471472472   -0.16657490652022   -0.33862356209350
C         3.81976764642936   -0.30777018081402    0.51520830603129
C        -0.04634195191524    2.76206196086393    0.12301894453251
N         1.20940391706176    0.39937866795142    0.43410375472805
O         2.44727449757150    0.18593858137052   -1.66921712990772
O         2.93927633842687    2.11016923945387   -0.22232622811530
O         1.57008649325138    2.17778668267088    2.17895809153855
O        -0.56082035455983    0.97719776046153    2.02726008391624
F         3.82318542884268   -1.52640282755344   -0.00492913583231
F         5.03699277928207    0.21767613334783    0.39210662435274
F         3.54868837278437   -0.42163616683098    1.81849196488360
F         0.52125878348646    3.95017901603482    0.27790155064074
F         0.23011077533243    2.33847892322173   -1.11750996533028
F        -1.36311567600667    2.90197438639311    0.21618682876752
S         2.51812772991659    0.74398144835316   -0.35700189621673
S         0.59708490084227    1.49849203606214    1.38586349425310
C         5.76708115511799    3.57292280740938    1.37782029434298
C         7.00043792802322    2.99770079827604    1.13336041255425
H         7.22176567733919    1.98511586095843    1.42420245640306
C         7.96589347680714    3.75260041422089    0.48648087033195
H         8.93506227472442    3.32029980187596    0.29667457253027
C         7.68546371953523    5.04903928353553    0.08991238059697
H         8.44185809555072    5.63791987271913   -0.40408932623714
C         6.43130108952710    5.59265667562781    0.31076748845865
H         6.22026026083548    6.59753345841482   -0.01587040036646
C         5.44385400410159    4.85307417754480    0.94920507193369
C         4.05140282436266    5.40051767024175    1.22192050436986
C         4.04606670961380    6.07938975755711    2.59293611667810
H         3.05093187429072    6.45715660311298    2.80800694875406
H         4.75642247018288    6.89997995602770    2.61585244477727
H         4.31322734256414    5.35416092660096    3.35911633912179
C         3.55406656528362    6.33030671449951    0.11883346067338
H         3.69595459746146    5.87737915196985   -0.86000248830374
H         4.07230951387667    7.28315575012904    0.14709047287920
H         2.49388099423044    6.51802022331689    0.26984632387900
C         5.73708063780611    1.31453937892646    3.54675781195121
O         3.13124848515379    4.30496087468895    1.32942221823863
H         2.90163355339370    3.94728003437380    0.45654043155131
F         6.70786867239606    2.09601546514937    4.00917432938493
F         6.30486138954152    0.31891222856368    2.87133776754650
F         5.08785196181648    0.79375091014690    4.57857571570511
I         4.23758956668604    2.48595241097785    2.38765715259863
67
 -156.09354340890303
C        -0.49986765138928   -0.90888287517638    1.00319664867268
C        -0.27916333991820   -0.42712301946256    2.27539187022680
H        -0.72477810175990    0.49537772974872    2.60946552544993
C         0.55944409453609   -1.14911075935109    3.11027869061723
H         0.74409286375357   -0.79490775486489    4.11175681061731
C         1.15367666223799   -2.31397071120323    2.65666742432428
H         1.80690249668435   -2.87355616070040    3.30765762814558
C         0.91951952791481   -2.77059743270225    1.36947989359735
H         1.39078166299104   -3.67976198692010    1.03450000701290
C         0.08495996424356   -2.06687259649348    0.51166346927969
C        -0.25456238542820   -2.52854323301807   -0.89811767702238
C         0.84448181635957   -3.36145987121124   -1.54774494761442
H         0.56894673885196   -3.55828772507084   -2.58079802001744
H         0.96190478614464   -4.31578585643908   -1.04502072426217
H         1.78921179664727   -2.82343507837843   -1.53946083892258
C        -1.57845511297021   -3.29687613330755   -0.85125996587045
H        -2.36196803676093   -2.67068424262996   -0.42887293852543
H        -1.47100993418942   -4.19146520648444   -0.24567192920396
H        -1.87001053906187   -3.57832679163510   -1.85858947002281
C        -3.11584969870360    0.97994714766717    1.16143429327106
O        -0.48356717070305   -1.36675819411860   -1.72120851794307
H         0.38130733849879   -1.04658332371648   -2.04808066943135
F        -3.29288199344381    0.03724318605838    2.08753523929248
F        -4.27079500222595    1.16984002271346    0.53681615954944
F        -2.78625362192973    2.09709664936135    1.77302527122606
I        -1.71017944276569    0.17466271607592   -0.33709249366885
C         3.71809301504867    0.76334364133261   -0.41944535086853
C        -0.36375032838450    3.01726169608831   -1.50583245187210
N         0.99007145037320    0.86891812366680   -0.57534398032333
O         2.16139025391488   -0.49322010731013   -2.20821086013781
O         2.35449948251398    1.94728716201091   -2.37210054077411
O         1.79596153598782    3.13012173868236    0.10155494777693
O        -0.29785958989857    2.22958524994252    1.01569140273493
F         3.31367339844323    0.51998781029562    0.82567092316963
F         4.58088115615098   -0.17883601148529   -0.76811752036047
F         4.34088972888858    1.93710702647926   -0.44155854802808
F         0.13438452556320    4.15621637181469   -1.97393391433915
F        -0.40862579852380    2.13393556690499   -2.50369686809126
F        -1.61746870190122    3.24034327277559   -1.11748572976728
S         2.20824146812020    0.77180361877134   -1.55443689739586
S         0.63593066429779    2.31843250427150   -0.05581028619581
C         4.57941566933199    5.94712004006447   -1.77964707438571
[truncated: 1,287,881 more chars]
