# Supplementary material for: Automated and Efficient Generation of General Molecular Aggregate Structures
Source: Angew Chem Int Ed Engl. 2022 Dec 16;62(4):e202214477. doi: 10.1002/anie.202214477 (PMC10107477; doi:10.1002/anie.202214477)
Supplement: Supplementary file 2 — Supporting Information [file ANIE-62-0-s001.zip › SI/comparison_with_crest/xtb_structures/C/gISS_single_structure.xyz]

67
 -156.10235984246421
C        -0.04248469298877    0.74160659243546    1.97715841758922
C        -0.91102539129452   -0.02021429692489    2.73152964400992
H        -1.97856563288162    0.04402996999584    2.59901583473351
C        -0.37625885376648   -0.89706577482741    3.66229256000191
H        -1.03846815059376   -1.49825621542075    4.26464157905330
C         0.99653645644728   -0.99585339992951    3.81002178004803
H         1.41186307765914   -1.67977431272317    4.53322986902644
C         1.84524759098948   -0.21978674329321    3.03825324095765
H         2.91066859248636   -0.30503467515537    3.17302594196508
C         1.33658717696707    0.66813593108122    2.09879950461941
C         2.21485333070856    1.60068174698536    1.27644257084405
C         2.33362308026268    2.92705027260183    2.03411042154616
H         2.94292568957200    3.61998165875770    1.46178590342419
H         2.78785007750924    2.76830251033644    3.00720651569366
H         1.34651214402466    3.36552786385370    2.16671600542765
C         3.58268030781887    1.00935585958001    0.95673453224967
H         3.47467566225794    0.03320072145708    0.49015251580641
H         4.19184180114637    0.92260978326666    1.85043771297370
H         4.09658399127019    1.66931984481132    0.26241304999600
C        -2.72592638540734    2.47712528195010    1.52027399348342
O         1.55501354825384    1.90295937610788    0.03413343226319
H         1.81961006890541    1.23881079122788   -0.64064041592190
F        -2.46964801723546    2.63159071064173    2.81987081546853
F        -3.67817467324462    1.57903805712423    1.39830913929572
F        -3.16723511978047    3.63121780102441    1.04300416512153
I        -0.80163798141727    2.06536627219126    0.51975571733930
C        -1.14153301220557   -2.68537334525511    0.40677680208641
C        -0.07072715584569    0.23845734058360   -3.29749709443435
N        -0.04576615325827   -0.45033584563453   -0.65981655472749
O        -2.34159954455811   -0.31552478756921    0.21034646087029
O        -1.92166369713665   -1.53373845493676   -1.88106363664476
O         0.83280465514273   -2.12336469493695   -2.33104517804947
O         2.07656324894361   -0.08557545100388   -1.77232176858838
F         0.04482725804326   -2.56509641223301    1.00679264774711
F        -2.05677174428173   -2.88450558364478    1.34089600665568
F        -1.08871822948726   -3.75944860069125   -0.37786853791652
F        -1.00550792250372    0.99561678214736   -2.71901621252178
F         0.79234501659685    1.04299708816789   -3.89929692683847
F        -0.64199953700418   -0.52585572245756   -4.21443897333447
S        -1.46841875449728   -1.10418793912194   -0.58405556032926
S         0.81827405663969   -0.74088405912622   -1.94650818225976
C        -1.64373971060776   -4.88748808688615   -4.98069943684328
C        -2.83482548477030   -4.96274637470676   -5.68146664504456
H        -3.64517880097975   -4.28127740092228   -5.47898712727747
C        -2.98042687120336   -5.92295002568955   -6.66964507917718
H        -3.90884364024059   -5.99068353012245   -7.21363447734564
C        -1.93399832603398   -6.78156177461082   -6.95600544993061
H        -2.04835319834970   -7.53736719066085   -7.71681593850008
C        -0.72463224393696   -6.65460674057686   -6.29269832425209
H         0.09347164121481   -7.30479833567306   -6.55441007125488
C        -0.55500059046535   -5.69220396012881   -5.30695219682105
C         0.76605889434125   -5.45292640790862   -4.59609252002011
C         0.78272753424842   -6.19977562180036   -3.26145588727864
H         1.71844726052837   -6.01474338174276   -2.73949133393570
H         0.68630817158652   -7.26788531738603   -3.43422887339485
H        -0.04161532984825   -5.87046496035958   -2.63306607061221
C         1.97997285497228   -5.82759290174673   -5.44575586775887
H         1.90763454956979   -5.37271861397566   -6.42902916715622
H         2.06347977621087   -6.90402583119814   -5.55021115368052
H         2.88292771882110   -5.46394271384856   -4.96197622280451
C        -3.48099098640110   -3.55107186457444   -2.83037473252735
O         0.79551336356093   -4.02846501110258   -4.38355180474258
H         1.43861315441017   -3.78216255668936   -3.70309390182094
F        -3.96751294737534   -4.75776590546962   -3.11770434020140
F        -4.24425893036896   -2.64741915751022   -3.41657218210053
F        -3.57484496010161   -3.41156295838125   -1.51354789052474
I        -1.40274477906908   -3.41774906601928   -3.42740052049264
