# Supplementary material for: Automated and Efficient Generation of General Molecular Aggregate Structures
Source: Angew Chem Int Ed Engl. 2022 Dec 16;62(4):e202214477. doi: 10.1002/anie.202214477 (PMC10107477; doi:10.1002/anie.202214477)
Supplement: Supplementary file 2 — Supporting Information [file ANIE-62-0-s001.zip › SI/comparison_with_crest/xtb_structures/C/crest_ensemble.xyz]

  67
       -156.10085272
 C          3.7546320841        0.4939720743        0.1692752179
 C          4.2873622360        1.3316099277        1.1336037587
 H          3.8100776469        1.4903780397        2.0833844061
 C          5.4860212042        1.9803882619        0.8802924376
 H          5.9040452306        2.6277539899        1.6342560179
 C          6.1330935819        1.7980920900       -0.3281031211
 H          7.0617335616        2.3081302125       -0.5289291110
 C          5.5926302297        0.9530866562       -1.2817542055
 H          6.1066512876        0.8123286147       -2.2179909212
 C          4.3983136113        0.2828087696       -1.0489382583
 C          3.7870323252       -0.6392623017       -2.0919784123
 C          2.8661516913        0.1681683572       -3.0060790693
 H          2.4682708720       -0.4682850496       -3.7925918839
 H          3.4086274673        0.9917436230       -3.4608867414
 H          2.0320819210        0.5679250707       -2.4327407245
 C          4.8332697926       -1.4139942226       -2.8924018624
 H          4.3393464897       -2.2012908958       -3.4558660186
 H          5.5591882640       -1.8698904544       -2.2259510185
 H          5.3449305765       -0.7658775847       -3.5958936969
 C          1.4113492157        0.5585557842        2.3112199455
 O          3.0218240356       -1.5931468821       -1.3384682805
 H          2.3244152995       -2.0157983240       -1.8766159119
 F          2.2892522087        0.2123276271        3.2396046710
 F          0.2041466064        0.2042688398        2.7387427325
 F          1.4233148704        1.8891692243        2.2027075744
 I          1.8431393870       -0.4627972252        0.4217494834
 C         -2.8758964136        1.4448984975       -0.5359161394
 C         -2.9685697436        1.6811290289       -1.8918472554
 H         -2.1052490737        1.9320636599       -2.4821578563
 C         -4.2082482118        1.5529034330       -2.4995573494
 H         -4.2954983808        1.7307981477       -3.5592042721
 C         -5.3147908733        1.1935279574       -1.7502701574
 H         -6.2774599993        1.0908659518       -2.2253344169
 C         -5.1961555341        0.9646312075       -0.3892479480
 H         -6.0671557618        0.6899382364        0.1818472009
 C         -3.9678638438        1.0892467228        0.2456304572
 C         -3.7940595892        0.9260315915        1.7469256216
 C         -3.9464627532        2.3056139842        2.3949683191
 H         -3.8122314786        2.2207433420        3.4692130166
 H         -4.9296957588        2.7166098021        2.1880636415
 H         -3.1852489303        2.9793423027        2.0040357950
 C         -4.7398249468       -0.0993511866        2.3588341368
 H         -4.6682290106       -1.0478687577        1.8318240131
 H         -5.7662070398        0.2521797832        2.3376557502
 H         -4.4607002161       -0.2597787757        3.3971719382
 C          0.1563368834        2.9040126460       -0.8561981502
 O         -2.4420348251        0.5108812597        2.0131056679
 H         -2.3873522179       -0.4757623936        2.0271744532
 F          1.4205225112        2.4689991467       -0.7392767170
 F          0.1297695789        4.1531294874       -0.4026252475
 F         -0.1436796320        2.9339806815       -2.1402607569
 I         -1.0419498577        1.6104358700        0.4769181618
 C         -2.1648548114       -1.6126897137       -2.3442978750
 C          0.1302940934       -3.2618952252        1.4815968093
 N         -0.8748842894       -1.1720462104        0.1025668105
 O         -0.3437295818        0.2343784535       -1.7933269499
 O          0.4443073383       -2.0532644081       -1.8544167680
 O         -1.8468143321       -3.4060198361       -0.3232596499
 O         -2.2896265885       -2.1950426368        1.7919310408
 F         -3.2043268416       -1.4317196996       -1.5266202794
 F         -2.3113725733       -0.7619232063       -3.3628702954
 F         -2.1681792826       -2.8300685885       -2.8337561349
 F          1.0547180426       -3.4458191654        0.5412961156
 F          0.6288320927       -2.3750243296        2.3551840534
 F         -0.0861415467       -4.3984668499        2.1090929322
 S         -0.5750289463       -1.1419574539       -1.4427987029
 S         -1.4209662518       -2.5307531389        0.7052415548
  67
       -156.10076815
 C          3.7583074980        0.4718068772        0.1414019279
 C          4.3013980026        1.3132541338        1.0965917799
 H          3.8313050436        1.4805575781        2.0484938366
 C          5.5012859319        1.9547418093        0.8308903333
 H          5.9273564097        2.6051710494        1.5776790200
 C          6.1392579354        1.7615314025       -0.3806606793
 H          7.0687620141        2.2660443575       -0.5912059593
 C          5.5884277437        0.9128018177       -1.3250031955
 H          6.0952988885        0.7635829445       -2.2638281521
 C          4.3925936573        0.2496666169       -1.0797171244
 C          3.7698124202       -0.6755122628       -2.1131218106
 C          2.8493759134        0.1319565374       -3.0276206632
 H          3.3950590525        0.9483391703       -3.4915274897
 H          2.0217565448        0.5416573076       -2.4524543288
 H          2.4424159604       -0.5074323441       -3.8074379984
 C          4.8068888291       -1.4623702728       -2.9136800904
 H          5.5334195536       -1.9184724068       -2.2476126829
 H          5.3190735800       -0.8226011617       -3.6240602653
 H          4.3050408473       -2.2503502279       -3.4690291070
 C          1.4317449997        0.5589737377        2.3010882922
 O          3.0024081863       -1.6196386429       -1.3496666755
 H          2.2979608702       -2.0390780810       -1.8812295951
 F          2.3152334593        0.2124418428        3.2240585517
 F          0.2262869730        0.2115740671        2.7390413334
 F          1.4488909103        1.8891359896        2.1872828915
 I          1.8436473649       -0.4731897114        0.4128767756
 C         -2.8705673253        1.4605738964       -0.5190793260
 C         -2.9710205735        1.6942293031       -1.8748946472
 H         -2.1103339535        1.9389350088       -2.4716088276
 C         -4.2154529590        1.5717407693       -2.4740398433
 H         -4.3087468912        1.7479610065       -3.5334527237
 C         -5.3189636672        1.2202233679       -1.7166336643
 H         -6.2853420797        1.1218932480       -2.1850362304
 C         -5.1925128602        0.9937709302       -0.3559086551
 H         -6.0611727270        0.7252323210        0.2216378190
 C         -3.9593811133        1.1130792669        0.2705497676
 C         -3.7766657730        0.9526110745        1.7710811846
 C         -3.9160367755        2.3347513310        2.4165936255
 H         -4.8983358645        2.7511002079        2.2158167258
 H         -3.1538602247        3.0027331238        2.0187285197
 H         -3.7746010361        2.2516404210        3.4903477347
 C         -4.7247789950       -0.0651691786        2.3919943461
 H         -4.6628269148       -1.0154428522        1.8669406995
 H         -5.7490062585        0.2928946426        2.3769480151
 H         -4.4395780389       -0.2247857027        3.4288002522
 C          0.1696129443        2.9004779399       -0.8616345359
 O         -2.4255689314        0.5295041495        2.0293204070
 H         -2.3772257913       -0.4574610465        2.0438233388
 F          0.1629556300        4.1484124111       -0.4027228350
 F         -0.1471571855        2.9392104303       -2.1416154224
 F          1.4296167172        2.4515414117       -0.7628626606
 I         -1.0290768043        1.6175151194        0.4815768143
 C         -2.1884376288       -1.6017435575       -2.3298227035
 C          0.1181044684       -3.2574517346        1.4866601933
 N         -0.8834494665       -1.1652109944        0.1097247060
 O         -0.3525197060        0.2349077062       -1.7908839070
 O          0.4197072344       -2.0582495469       -1.8524616507
 O         -1.8703013470       -3.3944102782       -0.3070649827
 O         -2.2939710458       -2.1774692870        1.8088624141
 F         -3.2227794670       -1.4143860733       -1.5071624762
 F         -2.3355449508       -0.7514831079       -3.3487246269
 F         -2.2005725218       -2.8197202528       -2.8177017714
 F          0.6251461121       -2.3753551397        2.3559289201
 F         -0.1029041715       -4.3948829592        2.1166690675
 F          1.0360194896       -3.4490949776        0.5418075809
 S         -0.5912901319       -1.1393484234       -1.4370489191
 S         -1.4337484444       -2.5199821274        0.7175984365
  67
       -156.09935044
 C          3.6603785644       -0.4853320312        0.4317667381
 C          3.9547168949       -0.8618570609        1.7306869639
 H          3.2642760661       -0.6875898432        2.5389773516
 C          5.1676950645       -1.4796970414        1.9888619199
 H          5.4095171419       -1.7693777731        2.9987533196
 C          6.0542001466       -1.7272436353        0.9550143299
 H          6.9989767333       -2.2062031988        1.1573201495
 C          5.7271839804       -1.3787622617       -0.3444094141
 H          6.4186455556       -1.5919388375       -1.1425858002
 C          4.5137595667       -0.7653410147       -0.6288305550
 C          4.1073279157       -0.3540912556       -2.0348386898
 C          4.5312691459        1.1004601646       -2.2522362785
 H          4.2484008233        1.4194817867       -3.2506867273
 H          5.6044262877        1.2071984220       -2.1301565435
 H          4.0208082569        1.7339624845       -1.5290213478
 C          4.6510990365       -1.2824045488       -3.1145158055
 H          4.1779445863       -1.0381246147       -4.0622993152
 H          4.4420754041       -2.3213265560       -2.8715636019
 H          5.7219798101       -1.1538742300       -3.2346324691
 C          1.6399891367        1.4813778373        1.8906918721
 O          2.6716914125       -0.3474140410       -2.1179956005
 H          2.2877373488       -1.2209782370       -2.3233497882
 F          0.7807530868        0.9753113330        2.7676486676
 F          1.1934083661        2.6991745490        1.5569661110
 F          2.8109050124        1.6397971820        2.4818264048
 I          1.7648875317        0.3989392953       -0.0282362233
 C         -3.1282312162        0.9977688374       -0.2932308737
 C         -3.4082261977        1.1163575639       -1.6385885457
 H         -2.6757037133        1.4780199526       -2.3386670870
 C         -4.6614413158        0.7304083773       -2.0900174574
 H         -4.8927581369        0.8198049921       -3.1392163569
 C         -5.5959838203        0.2309335771       -1.2003899418
 H         -6.5690078706       -0.0716175853       -1.5534687879
 C         -5.2900864002        0.1153621244        0.1458595074
 H         -6.0279679030       -0.2743376456        0.8269983749
 C         -4.0458811477        0.5010299350        0.6249934755
 C         -3.6763137803        0.4625648836        2.0988096615
 C         -3.9690108119        1.8382536412        2.7047643349
 H         -5.0275330516        2.0669609593        2.6292218976
 H         -3.3966841939        2.6017052289        2.1806285694
 H         -3.6744624675        1.8447330194        3.7501358938
 C         -4.3680513570       -0.6538135441        2.8708535567
 H         -3.9530867036       -0.6950832599        3.8747449883
 H         -4.2003413322       -1.6133490323        2.3882553900
 H         -5.4341054606       -0.4692429315        2.9560431902
 C         -0.6047036074        3.0974425704       -0.9461290861
 O         -2.2524095513        0.2701391736        2.2069962372
 H         -2.0603118769       -0.6980435898        2.1894718100
 F         -0.4000787130        4.2160653128       -0.2540017698
 F         -1.5004904799        3.3599328659       -1.8814448188
 F          0.5450174858        2.7830215864       -1.5323011802
 I         -1.2620602842        1.5635412104        0.4990425816
 C         -2.0768318158       -1.8467793297       -2.3773408885
 C          0.7399654984       -2.7383902236        1.3531907411
 N         -0.9379344930       -1.1031632084        0.0316556240
 O         -0.6012583532        0.3322195521       -1.8803831435
 O          0.5443132640       -1.8196029015       -1.8621771202
 O         -1.2742967907       -3.5532013257       -0.2462265775
 O         -1.8043143745       -2.4002572166        1.8880469708
 F         -3.1010139669       -1.9293997055       -1.5259443147
 F         -2.4574625755       -1.0629660063       -3.3869030283
 F         -1.7965470489       -3.0353804970       -2.8632409375
 F          1.6596325729       -2.7616659152        0.3885548131
 F          1.0006936920       -1.6474813194        2.0966636523
 F          0.8986545293       -3.8030946236        2.1141428082
 S         -0.6059021098       -1.0548940282       -1.5011468177
 S         -1.0188115208       -2.5333543278        0.6997094982
  67
       -156.09526305
 C          3.7095420093       -0.2775452925        0.0844269252
 C          4.2620126052       -0.8006256504        1.2410910881
 H          3.7779912719       -0.6983759810        2.1948812951
 C          5.4678790814       -1.4778995146        1.1736193910
 H          5.8999517862       -1.8796388098        2.0759740437
 C          6.1030261348       -1.6372426868       -0.0454047886
 H          7.0404374735       -2.1668655434       -0.1049391605
 C          5.5299173464       -1.1216003322       -1.1925061175
 H          6.0268157257       -1.2586480626       -2.1392161694
 C          4.3206571114       -0.4324215133       -1.1547090348
 C          3.7226237155        0.0949418693       -2.4465568603
 C          4.6897192718        1.0574955356       -3.1430507677
 H          4.9594689911        1.8632217065       -2.4664820985
 H          4.2087881323        1.4858300726       -4.0178248882
 H          5.5912609992        0.5447187652       -3.4598920541
 C          3.3149174351       -1.0663001594       -3.3495097546
 H          2.9046173359       -0.6845755825       -4.2819820879
 H          2.5674872316       -1.6774221153       -2.8480594662
 H          4.1702943483       -1.6914186188       -3.5852704153
 C          1.3958351831        0.9115038642        2.3091986154
 O          2.5589623230        0.8664200870       -2.0963248017
 H          1.8173925272        0.6979587337       -2.6975818669
 F          0.3645436958        0.1555381083        2.6891895010
 F          1.0216574624        2.1828197503        2.4497226698
 F          2.3969431737        0.6904499014        3.1384788119
 I          1.7996642072        0.6973366534        0.1626411445
 C         -3.0048641425        1.0346479108       -0.5469528937
 C         -3.0363304664        1.2189449081       -1.9137605151
 H         -2.1989205461        1.6443639565       -2.4411026832
 C         -4.1689722533        0.8137063831       -2.6022681984
 H         -4.2145917072        0.9465460650       -3.6711469807
 C         -5.2264876005        0.2385290956       -1.9180055229
 H         -6.1042780201       -0.0813078764       -2.4567465267
 C         -5.1721352020        0.0733650724       -0.5434918485
 H         -6.0087527120       -0.3665185411       -0.0268642020
 C         -4.0512881502        0.4742579924        0.1714280364
 C         -3.9652946432        0.4195154576        1.6888574484
 C         -4.4654374741        1.7626827514        2.2307164245
 H         -5.4894726050        1.9434654671        1.9192479047
 H         -3.8280468960        2.5627161921        1.8567691891
 H         -4.4158351927        1.7602671937        3.3157810832
 C         -4.7150072866       -0.7597743780        2.2942044899
 H         -4.4062963577       -1.6914135981        1.8262281944
 H         -5.7875927287       -0.6364278502        2.1846530184
 H         -4.4892070503       -0.8154864409        3.3560783441
 C         -0.4866125371        3.1098326253       -0.7957251887
 O         -2.5819605812        0.3353333819        2.0825242198
 H         -2.3094684615       -0.6105864917        2.1922469048
 F         -1.4385773036        3.8447470451       -1.3543169797
 F          0.3156778477        2.6702775797       -1.7610313055
 F          0.2499130504        3.8911886708       -0.0074004565
 I         -1.3165717222        1.5952259989        0.5692566093
 C         -1.7201077352       -1.9950074449       -2.2410234425
 C          0.6774797932       -2.9937601601        1.5753266439
 N         -0.8074048069       -1.0773625673        0.2527863646
 O         -0.3523690242        0.1958493518       -1.7700597044
 O          0.8602119767       -1.8776227636       -1.4285804702
 O         -1.4227196537       -3.4600477663        0.0055169008
 O         -1.8332087213       -2.2441756468        2.1195073865
 F         -2.8697778131       -1.9247800637       -1.5717318814
 F         -1.8754365719       -1.2778244117       -3.3592554914
 F         -1.4592806720       -3.2329786677       -2.5921899393
 F          0.6321393023       -3.4461180775        2.8167499401
 F          1.2165868168       -3.9127660532        0.7940229341
 F          1.4938799142       -1.9234741203        1.5674767661
 S         -0.3530346667       -1.1502779891       -1.2496199973
 S         -1.0348791160       -2.4824821005        0.9553513479
  67
       -156.09511263
 C          3.6950507444       -0.3986302510        0.6669830198
 C          3.9150920682       -0.5387699495        2.0258828051
 H          3.1306528990       -0.3517608604        2.7417763669
 C          5.1679083471       -0.9408023993        2.4608877533
 H          5.3533043520       -1.0479118778        3.5175101375
 C          6.1681232978       -1.2072585040        1.5417089375
 H          7.1467187269       -1.5068366108        1.8818734035
 C          5.9104720529       -1.1285564147        0.1828435671
 H          6.6851123960       -1.3816747971       -0.5218338430
 C          4.6588072970       -0.7421226692       -0.2753778682
 C          4.2528342744       -0.7393090289       -1.7389361895
 C          4.3977242180        0.6624793484       -2.3330855737
 H          3.8111177261        1.3769589692       -1.7581355179
 H          4.0506717961        0.6734634380       -3.3628578024
 H          5.4396637034        0.9691722472       -2.3132995738
 C          4.9983678473       -1.7798201118       -2.5679701623
 H          4.5514424307       -1.8449833239       -3.5571286383
 H          4.9384199398       -2.7553012522       -2.0941534459
 H          6.0402736672       -1.5022646651       -2.6905745401
 C          1.7051634442        1.7008952472        1.6303680232
 O          2.8651734242       -1.1190240305       -1.6750339308
 H          2.4468982523       -1.2667106960       -2.5363071787
 F          2.9129064298        2.0013908167        2.0791660646
 F          0.9584092808        1.2946980610        2.6498863994
 F          1.1707296634        2.8371143872        1.1720669784
 I          1.7724426597        0.2450546567       -0.0306106576
 C         -3.1731055103        1.0273239213       -0.2118245302
 C         -3.5562000508        1.1601914588       -1.5302230283
 H         -2.8761481728        1.5164690906       -2.2832410618
 C         -4.8461362392        0.7964153011       -1.8867146412
 H         -5.1548178076        0.8950477085       -2.9150077433
 C         -5.7188105009        0.3085442364       -0.9305440852
 H         -6.7202650731        0.0221182589       -1.2098268279
 C         -5.3144099110        0.1866598910        0.3889298959
 H         -6.0056355613       -0.1903801708        1.1239727158
 C         -4.0310182170        0.5491235631        0.7724216232
 C         -3.5506447912        0.5016190657        2.2131146101
 C         -3.7542282511        1.8843060394        2.8384399944
 H         -4.8095335419        2.1382872584        2.8555112528
 H         -3.2118790154        2.6339011456        2.2648571203
 H         -3.3692549049        1.8833023194        3.8540056403
 C         -4.2102620560       -0.5942758096        3.0408953539
 H         -4.0999529168       -1.5594998538        2.5525694294
 H         -5.2623502333       -0.3841282916        3.2025696060
 H         -3.7236540219       -0.6406350450        4.0117861459
 C         -0.6015289166        3.0350707763       -1.0681563916
 O         -2.1291592653        0.2641241148        2.2065058876
 H         -1.9838861356       -0.7096464641        2.1285185641
 F          0.6363150056        2.7426720696       -1.4720082812
 F         -0.5554586876        4.2325498162       -0.4913742670
 F         -1.3758484752        3.1328620586       -2.1303927822
 I         -1.2456568096        1.5587375376        0.4405372776
 C         -2.2098027352       -1.7391019530       -2.4560221667
 C          0.6665918431       -2.7915748123        1.2459887679
 N         -0.9677158170       -1.0873149043       -0.0771159688
 O         -0.7271963703        0.4289753450       -1.9350241753
 O          0.4399244828       -1.6884552408       -2.0807827377
 O         -1.3273817382       -3.5255033527       -0.4164448172
 O         -1.8717156652       -2.4096524698        1.7358240890
 F         -3.1951262113       -1.8526836879       -1.5632166248
 F         -2.6364059489       -0.9214583783       -3.4198959963
 F         -1.9516043752       -2.9097498902       -2.9952392758
 F          1.6089504858       -2.7684918299        0.3051817957
 F          0.9249202540       -1.7680975096        2.0800606326
 F          0.7767283483       -3.9148333122        1.9285661572
 S         -0.7020095982       -0.9753949579       -1.6187701837
 S         -1.0705207579       -2.5300719120        0.5548199291
  67
       -156.09504632
 C          3.7593815211        0.5713502417       -0.1135742278
 C          4.0472535075        1.8786707127        0.2417112506
 H          3.3202222662        2.5101548741        0.7213392516
 C          5.3044143174        2.3893572497       -0.0385310109
 H          5.5374888861        3.4033265825        0.2438866921
 C          6.2462728527        1.6044488916       -0.6807290533
 H          7.2251406905        2.0020174376       -0.8967704666
 C          5.9317149337        0.3114183844       -1.0616192117
 H          6.6678768289       -0.2865364456       -1.5727492176
 C          4.6760744536       -0.2211371812       -0.7960601355
 C          4.2980440871       -1.6456221469       -1.1705181852
 C          4.9326864132       -2.1194198011       -2.4728526593
 H          4.4852659182       -3.0672203250       -2.7614193771
 H          5.9985574108       -2.2813980641       -2.3500502252
 H          4.7759996096       -1.3931985910       -3.2671020616
 C          4.6499341450       -2.5548200255        0.0089617279
 H          4.3593752558       -3.5761359288       -0.2175961865
 H          4.1021862993       -2.2238132493        0.8883315006
 H          5.7148967025       -2.5183896381        0.2158541149
 C          1.6351918533        0.9730502351        2.0872006036
 O          2.8682743707       -1.7104860757       -1.2989791997
 H          2.5406144042       -1.7211209003       -2.2121085747
 F          2.7682520011        0.8977767240        2.7693019832
 F          0.6632330631        0.4496309600        2.8229000380
 F          1.3486576843        2.2665118173        1.9121875239
 I          1.8015557956       -0.2343567203        0.2566052744
 C         -3.0536866437        1.3295873338       -0.2718883737
 C         -3.2492448883        1.6795893061       -1.5914106434
 H         -2.4433915750        2.0397243746       -2.2058918374
 C         -4.5154336982        1.5264877792       -2.1357516297
 H         -4.6795931717        1.7924970361       -3.1675324602
 C         -5.5491279547        1.0323884709       -1.3602069036
 H         -6.5322470434        0.9097907443       -1.7861352741
 C         -5.3308729103        0.6955769672       -0.0342740318
 H         -6.1462908453        0.3181643861        0.5597649598
 C         -4.0744813881        0.8433650612        0.5363797474
 C         -3.7917750414        0.5606035997        2.0025775806
 C         -3.9436736859        1.8687478585        2.7838726860
 H         -3.2527161770        2.6141786653        2.3938998461
 H         -3.7087803754        1.6963154707        3.8298544321
 H         -4.9598989189        2.2425151740        2.7013981660
 C         -4.6550287127       -0.5505580863        2.5867336564
 H         -4.5751075039       -1.4517500640        1.9835403847
 H         -5.6943100139       -0.2460864239        2.6535686349
 H         -4.3047130378       -0.7748580426        3.5910363293
 C         -0.1355671041        3.0290501036       -0.5900363450
 O         -2.4108926815        0.1721296557        2.1313868148
 H         -2.3415939604       -0.7975911475        1.9526276016
 F          1.1003558231        2.5814342634       -0.8462671752
 F          0.0063535298        4.1423358566        0.1280220369
 F         -0.7068613067        3.3565390847       -1.7305365034
 I         -1.1770469709        1.5306170572        0.6527001611
 C         -2.1634003991       -1.3434233321       -2.6092691175
 C          0.1853219196       -3.1910128318        1.1505103356
 N         -0.9321824615       -1.1111621281       -0.1281021677
 O         -0.5305032535        0.5864069391       -1.7931427757
 O          0.4754451160       -1.5869957488       -2.1660144027
 O         -1.6398516602       -3.3899680937       -0.8191948427
 O         -2.3258672743       -2.4267246209        1.3612646723
 F         -3.2034323607       -1.3942230256       -1.7725295873
 F         -2.4230313982       -0.3881349629       -3.5044389551
 F         -2.0405113673       -2.4804370862       -3.2555020363
 F          1.1989440486       -3.2537937051        0.2896771563
 F          0.5224351523       -2.2984033404        2.0933759908
 F          0.0360396780       -4.3695040591        1.7223410156
 S         -0.6216030829       -0.8412878917       -1.6449564740
 S         -1.3735845398       -2.5657609474        0.3002176930
  67
       -156.09377865
 C          2.9792205579        0.6193114156       -0.3796127854
 C          2.7332647810        1.9678177129       -0.2184277156
 H          2.0769132167        2.3328537169        0.5539433160
 C          3.3724164036        2.8674973143       -1.0564090978
 H          3.1965403922        3.9233747783       -0.9290604376
 C          4.2243432448        2.4052082992       -2.0439793653
 H          4.7173067792        3.1031103153       -2.7017869256
 C          4.4516521589        1.0476793388       -2.1904248903
 H          5.1234120042        0.7012855359       -2.9583859375
 C          3.8300396131        0.1230956313       -1.3590496151
 C          4.1278506268       -1.3657350851       -1.4445642159
 C          4.3239634665       -1.8576441587       -2.8746879620
 H          4.3607330610       -2.9440053526       -2.8708909563
 H          5.2579501338       -1.4946760822       -3.2909008187
 H          3.5001872559       -1.5339260004       -3.5066944670
 C          5.3407895000       -1.6532714012       -0.5561643621
 H          6.2000025550       -1.0730932995       -0.8774149986
 H          5.5836943721       -2.7103807538       -0.6014950526
 H          5.0971020657       -1.3979000330        0.4731960191
 C          1.4847183349        0.3639896705        2.6558155179
 O          3.0438060108       -2.1000804802       -0.8568913767
 H          2.3340730489       -2.3023060355       -1.5030318604
 F          2.2368635839       -0.1245178264        3.6272782627
 F          0.2088156501        0.1649022716        2.9730268808
 F          1.6777382820        1.6759936382        2.6015172765
 I          1.9650609416       -0.8017145841        0.8373835027
 C         -2.5812979440        1.5009549397       -0.4673804540
 C         -2.6330479090        1.7556232172       -1.8215369450
 H         -1.7423321810        1.9805962495       -2.3859280639
 C         -3.8673782701        1.6962488845       -2.4494144343
 H         -3.9324671986        1.8969026031       -3.5067174785
 C         -5.0003280231        1.3745735430       -1.7211380345
 H         -5.9582922521        1.3256505809       -2.2139823638
 C         -4.9185997564        1.1144094511       -0.3624657669
 H         -5.8110344068        0.8680582396        0.1881691921
 C         -3.6954485683        1.1772477910        0.2897762518
 C         -3.5113804251        0.9787920874        1.7849069712
 C         -3.5297962303        2.3501105985        2.4666667281
 H         -4.5103168385        2.8050667077        2.3635410643
 H         -2.7858012042        3.0090747032        2.0228216571
 H         -3.2997306036        2.2322635688        3.5218455697
 C         -4.5408101396        0.0410332473        2.4035284481
 H         -4.5506084104       -0.9134424085        1.8828433015
 H         -5.5327033446        0.4804286116        2.3782359541
 H         -4.2767105521       -0.1350929062        3.4433001436
 C         -0.1703960375        3.3548351521       -0.6628782439
 O         -2.2013346213        0.4196974671        2.0101447223
 H         -2.2726039468       -0.5563425532        1.8988391891
 F          0.3934676155        3.1230099718       -1.8393852154
 F          0.6625325436        4.1212436488        0.0405279677
 F         -1.2763562920        4.0654903932       -0.8696692548
 I         -0.7643505375        1.5967023293        0.5574827865
 C         -1.7676529101       -1.2823775809       -2.7391987062
 C         -0.2154136148       -3.3349893899        1.2823989317
 N         -0.9456545686       -1.0602455156       -0.0765195596
 O          0.1104648593        0.3534119494       -1.7456702719
 O          0.6182860916       -2.0119957355       -1.8003810427
 O         -1.8992633197       -3.2291255264       -0.8046407913
 O         -2.5646425773       -2.1843414056        1.3475267838
 F         -2.9366310695       -1.1655093891       -2.1109315270
 F         -1.7204784971       -0.3324054385       -3.6754624687
 F         -1.6835625746       -2.4478034142       -3.3384163538
 F          0.8666439087       -3.5481014744        0.5342457164
 F          0.1612373494       -2.5450329217        2.3046081948
 F         -0.6325077223       -4.4826096889        1.7730015242
 S         -0.3471604547       -0.9914542724       -1.5317070453
 S         -1.5895881958       -2.4510958989        0.3356947151
