# Supplementary material for: Automated and Efficient Generation of General Molecular Aggregate Structures
Source: Angew Chem Int Ed Engl. 2022 Dec 16;62(4):e202214477. doi: 10.1002/anie.202214477 (PMC10107477; doi:10.1002/anie.202214477)
Supplement: Supplementary file 2 — Supporting Information [file ANIE-62-0-s001.zip › SI/comparison_with_crest/xtb_structures/D/gISS_ensemble.xyz]

87
 -129.30667078567427
C         0.32982245878287   -0.33716351106795    1.96561803671502
H         1.09072243465112    0.00665169487389    2.64794233734839
C        -0.48868692021800   -1.40355258005240    2.32546979385453
C        -1.51037047585001   -1.80213970645245    1.44229192454700
C        -1.62812322674975   -1.15142534186473    0.21680786532093
H        -2.39296561995470   -1.45699779225360   -0.47883816227276
C         0.13417294860487    0.40150350317302    0.78956563446181
C        -0.30082931743993   -2.01513499139611    3.69684434268235
C        -1.06883819038379   -3.33560912567253    3.81183941479480
H        -0.53134122647455   -4.11357745134018    3.26409708792110
H        -1.10147504811386   -3.63886131196985    4.85979002673646
C        -2.48316981501854   -3.21305952778713    3.27306986165405
H        -3.00804669959167   -2.42162239099272    3.80841675450118
H        -3.02573474326265   -4.14423877495613    3.44755631702182
C        -2.50969717692496   -2.89206358733948    1.77467582924605
C        -0.82407743138929   -1.00015745745632    4.72677693105785
H        -0.25275267238508   -0.07722478298628    4.68008304467674
H        -0.74107708174849   -1.41299348688827    5.72950835631495
H        -1.86285891122846   -0.74887999265218    4.53594046986898
C         1.17637266173747   -2.30148010673729    4.00394184196272
H         1.76246537431230   -1.39073683244814    4.07832744453135
H         1.61750303662181   -2.93672840909368    3.23955791436754
H         1.24671609538567   -2.81899226811575    4.95819186169338
C        -3.93740004360099   -2.44320230638058    1.42858563746843
H        -4.13975084151756   -1.46495499972900    1.85432626675339
H        -4.64729117686282   -3.15334206836682    1.84656541918093
H        -4.10678917407035   -2.39295961102310    0.35725458540478
C        -2.17971471700663   -4.14885691025451    0.95395317402908
H        -2.91635408133880   -4.92270157111379    1.15751368180382
H        -1.19617057512131   -4.53662089538930    1.20906469938463
H        -2.19974455380247   -3.92754881846425   -0.11013203934518
C        -0.86485386321473   -0.01983915715010   -0.11249133160382
C        -1.14855568842382    0.79264693360043   -1.22089690181195
H        -1.92387382593532    0.46452698804844   -1.89433333286669
C        -0.56441321762975    2.04342192788707   -1.39919093111819
C         0.46147892038254    2.44419077961225   -0.52114165451252
C         0.81240765052625    1.60050189507037    0.52719167568195
H         1.56664570804747    1.90907619046473    1.23349827793404
C         1.13150172759860    3.79905883139666   -0.60156405116857
C         0.83826282890757    4.47079976803250   -1.94685199441206
C        -0.63143046635755    4.37507625717958   -2.31665244469702
C        -1.08793860689935    2.92547942175157   -2.51464413616820
C        -0.58879483789444    2.38697623914541   -3.86468066360339
H        -0.90609639034127    1.35695745255015   -4.00612134822920
H        -1.00035381516247    2.98738127592831   -4.67277141944537
H         0.49619587621435    2.42668333342005   -3.92677470245350
C        -2.62434265884614    2.92589261418917   -2.52795358584360
H        -3.03384027358016    1.98437328584543   -2.88181867424027
H        -3.01222766751026    3.11740453758153   -1.53172909569464
H        -2.97623627788344    3.71306337127846   -3.19101847599674
H        -1.23431983040211    4.82568833571958   -1.52789117539932
H        -0.81712528104016    4.93572192918737   -3.23494677179859
H         1.44533504438872    3.99987748372944   -2.72393013842100
H         1.13482088750181    5.51982478931163   -1.89357780478144
C         2.65634233561141    3.69997133131554   -0.44899664894371
H         3.08105575960191    3.03780919771615   -1.19992486149104
H         3.09101043898705    4.68814425201661   -0.58320969252117
H         2.94740263694937    3.34129818557032    0.53348909881973
C         0.58125351561738    4.65135060459153    0.55420672228437
H         1.00711918004211    5.65131332182611    0.51319701708041
H        -0.50048064101950    4.72858360238520    0.50362160091503
H         0.83139362745511    4.20523962468864    1.51298077892823
C         3.16089676765866   -1.28666471855991    0.77191538997513
C         3.44624567857259   -0.17576017167581   -0.03035112426026
C         2.75309681670650    0.03110200682474   -1.19482952913164
C         1.74717279659565   -0.86531449638954   -1.60552140287087
C         1.45880506637190   -1.99174159312860   -0.79309786523161
C         2.18695613773127   -2.17635597781404    0.39827118182180
C         0.45173018892270   -2.88765953024052   -1.20223326215716
C        -0.24372093680528   -2.67750893654479   -2.36479773526017
C         0.04021034725200   -1.56555332082946   -3.16588361421537
C         1.01657044080451   -0.67742878360545   -2.79494435201082
H         3.71830778895562   -1.44221688423162    1.68346557553219
H         4.22055333798025    0.51378041840680    0.27094213011280
H         2.98027483943226    0.87461983848405   -1.82931490222858
H         1.97443028557315   -3.04689688298127    1.00080526883577
H         0.25193166319616   -3.75465026056218   -0.59163066024847
H        -1.00874170024401   -3.37384057413576   -2.67507022764097
H        -0.50939599578939   -1.41850461260410   -4.08388451577100
H         1.25406636494992    0.17042224422824   -3.41882489937228
Sb       -3.72634373488156    2.57578784217651    2.54002672553446
Cl       -3.70533233490222    1.11236230560973    0.57978533865461
Cl       -3.69602536118203    4.00226272756117    4.45723356117277
Cl       -4.16338750854167    0.61664381782712    3.88166049759427
Cl       -6.06306143831730    2.95614316989035    2.19655791858669
Cl       -1.33895722837519    2.15681077474515    2.84432260359851
Cl       -3.13797345458283    4.39399374913041    1.06175824391953
87
 -129.30666787495886
C         0.29525182718282   -0.22923484483376    2.01473177728297
H         1.04582513592206    0.13027278604225    2.70078174433113
C        -0.56991569660370   -1.24442451808994    2.40785097645833
C        -1.57531782321195   -1.66091967214992    1.51352245759890
C        -1.62973423709898   -1.08283216037061    0.24885986980284
H        -2.38271136398249   -1.40301459649392   -0.45305550170529
C         0.15397117941432    0.45219532207832    0.79707890945449
C        -0.45036887666189   -1.77343945662711    3.82156649806389
C        -1.30499199888686   -3.03075584920943    4.01201417328852
H        -0.79588910393457   -3.88530839039916    3.56009278860947
H        -1.40020280954185   -3.23741903668261    5.07943613809889
C        -2.68515831796668   -2.87541587060464    3.39834886523362
H        -3.18284655324421   -2.00915056345094    3.83513474972926
H        -3.29028273988572   -3.75484449088669    3.62704568222443
C        -2.62703984137953   -2.68852843399900    1.87851918959410
C        -0.92623748440844   -0.65889079726722    4.76813981125012
H        -0.30141023341507    0.22452431560559    4.66909517079933
H        -0.88141702045762   -1.00304809059479    5.79889284980155
H        -1.94620658364500   -0.36390241001363    4.54126993643142
C         0.99862600635168   -2.13387925052408    4.18019145216728
H         1.65115217258842   -1.26638793630571    4.17326406168158
H         1.39725501600142   -2.87328690525293    3.48939570778833
H         1.02118006517158   -2.55923086068665    5.18117918689854
C        -4.01917593404767   -2.22771907461703    1.42033892254189
H        -4.20047579023703   -1.20307449459788    1.73132930623578
H        -4.77472840984702   -2.86349295066972    1.87627709428926
H        -4.14001922259575   -2.28825762496360    0.34281119443579
C        -2.29907401861424   -4.01871216881651    1.18262392210704
H        -3.06957071815129   -4.75154087989497    1.41089024856186
H        -1.34182992350662   -4.41209352397148    1.51616692891949
H        -2.26009143013317   -3.88456555762052    0.10455203577006
C        -0.82609621143884    0.00804392255335   -0.11481416426558
C        -1.05355665257725    0.76657183359990   -1.27481376078573
H        -1.81066650324212    0.41746734432032   -1.95829490494479
C        -0.42743661558739    1.98905690952759   -1.50392493016839
C         0.57545659736617    2.41369590029435   -0.61142778437253
C         0.86619844300787    1.62234989480617    0.49649668832716
H         1.60270800887257    1.95417374000903    1.21080849296574
C         1.28617340311153    3.74320857090325   -0.74287290439429
C         1.07145910230162    4.33867927501654   -2.13786844597958
C        -0.38274466725962    4.25955064998619   -2.56704091757149
C        -0.87474567800639    2.81369813517948   -2.69440448130299
C        -0.33056089721026    2.17536490843345   -3.98233760238934
H        -0.69109852894850    1.15494192505161   -4.08486874763846
H        -0.66772807860798    2.74644442615301   -4.84434630924936
H         0.75687814161514    2.16108304102419   -3.98455825238165
C        -2.40735231200273    2.85921446331770   -2.78341976379634
H        -2.83288656848950    1.90530152490416   -3.07986636401323
H        -2.83389466925973    3.14269316597958   -1.82607462484574
H        -2.70074862504526    3.60061799490539   -3.52318021110428
H        -1.00554804118602    4.77654381215892   -1.83669993955558
H        -0.51145901067050    4.76531332964006   -3.52598575184806
H         1.69790986035257    3.80539102325580   -2.85708101760150
H         1.39555258565110    5.38088956421707   -2.13397472605386
C         2.79957424363765    3.61560561475763   -0.51474130629745
H         3.23532520424354    2.88139861161416   -1.18806712670502
H         3.26926921139818    4.57715610608499   -0.71027335350047
H         3.03678449015648    3.33403966170618    0.50650226990666
C         0.71119771049582    4.67908294386972    0.33335315521888
H         1.17666560965919    5.65916903192228    0.25904808100561
H        -0.36276744048899    4.79140575156533    0.22193023235726
H         0.89482345784160    4.27925089555103    1.32672229025886
C         3.17822533533271   -1.19727576111327    0.93650059200438
C         3.46453722686644   -0.16361971784953    0.03729578588172
C         2.78102452620250   -0.07019170414876   -1.14770591626410
C         1.78397484963126   -1.00697533942301   -1.48208852401910
C         1.49094206595388   -2.05220766907743   -0.56892907039000
C         2.21012476007669   -2.12146780153645    0.64048966435625
C         0.48879291899441   -2.98500219575377   -0.89915642381580
C        -0.19515076505213   -2.88935476582701   -2.08354720996404
C         0.09620630501044   -1.86001393627709   -2.98612121610921
C         1.06651160527191   -0.93744188438788   -2.69247364200177
H         3.72891368806316   -1.26506450716858    1.86275729537897
H         4.23270614346299    0.55530766683584    0.27991570506483
H         3.00884533120042    0.71233875624769   -1.85617302577032
H         1.99646200145776   -2.93212705746972    1.32062907220224
H         0.28212407892425   -3.78828195512146   -0.20868340688152
H        -0.95598421165458   -3.61414907931024   -2.33299394077275
H        -0.44363884709116   -1.80410061462584   -3.91982078963979
H         1.31021342596110   -0.15425160313983   -3.39363318791900
Sb       -3.68046219611762    2.91886302561157    2.18606536798416
Cl       -3.62654060509138    1.36556675241408    0.29511492696751
Cl       -3.68602054546127    4.42312850853913    4.04193433665985
Cl       -1.29226922028236    2.53421396433398    2.53529550053668
Cl       -4.10699022277609    1.01146810149121    3.60707526023571
Cl       -3.09431861512943    4.67604968273713    0.63806069285657
Cl       -6.01822440864364    3.25109133400256    1.80664564228134
87
 -129.30665318153447
C         0.18531877684445   -0.02651283725592    1.88103487881409
H         0.88417232192242    0.34653256617100    2.61274291007601
C        -0.72816051855644   -1.01220714609823    2.23934234877949
C        -1.66728188591548   -1.44622624474596    1.28373431857123
C        -1.60955742893209   -0.91490985156164   -0.00136372031854
H        -2.31008918565786   -1.24884398050485   -0.74968588393983
C         0.15798436042753    0.60762788828473    0.63115374348247
C        -0.73115909709742   -1.49081836382212    3.67499850393613
C        -1.59304112727316   -2.74810619036313    3.82664398722505
H        -1.04986263444502   -3.60692389579252    3.42479327091731
H        -1.76300079491868   -2.93815532230653    4.88791111387716
C        -2.92663924950661   -2.60623975998062    3.11457023315630
H        -3.45431495740283   -1.73495898139776    3.50316188922470
H        -3.54593028431593   -3.48281491062314    3.31458535172620
C        -2.76350723115139   -2.44406107678998    1.59922798957309
C        -1.29351779142615   -0.34680360880475    4.53512762993163
H        -0.66061809940607    0.53362434728413    4.46358377573563
H        -1.34525324729070   -0.65566347424906    5.57662521235629
H        -2.28706048576686   -0.05991037604154    4.20441605565384
C         0.68179381471060   -1.82688205104921    4.17417225732511
H         1.31696215222802   -0.94807701037252    4.22713381248777
H         1.15842800631446   -2.56132237212314    3.52916242158231
H         0.61377299557911   -2.24704374106774    5.17531347420532
C        -4.11131652621271   -1.95942643826049    1.04355301593050
H        -4.29421181005904   -0.93036528809082    1.33888247262333
H        -4.90890440433868   -2.57957627962859    1.44638719673061
H        -4.15701829012136   -2.01961309402790   -0.03968033827500
C        -2.42289400258529   -3.79448915393059    0.94977736492981
H        -3.22189077950235   -4.50637644746825    1.14402179025013
H        -1.49712349000144   -4.20063599180531    1.35074126581612
H        -2.31541742382774   -3.68457328943129   -0.12637933253158
C        -0.75506761441771    0.14608981109726   -0.33969322682257
C        -0.87095876912744    0.86326732367280   -1.54096423116538
H        -1.57942582765222    0.50419770024349   -2.26987183454634
C        -0.20368058394859    2.06563508715628   -1.76171418244073
C         0.73410568164848    2.50548609059047   -0.80767400259978
C         0.91952546880448    1.75050039287510    0.34617586124769
H         1.60474977740159    2.09310236931421    1.10508006516097
C         1.48125459549945    3.81610379106055   -0.92821658241368
C         1.38352274761596    4.36792109998167   -2.35395195521479
C        -0.03550488433753    4.29723741725299   -2.89008040061629
C        -0.54244649494740    2.85588846245937   -3.00950070879068
C         0.08629236773620    2.16730067992522   -4.23132900330818
H        -0.27477957319415    1.14602573379438   -4.32191896793821
H        -0.18369284132924    2.70844488332632   -5.13526754701233
H         1.17092088577753    2.14649346227200   -4.15545155119621
C        -2.06304840760436    2.92044625177876   -3.21681688101301
H        -2.48044368972927    1.96311081994909   -3.51455026843133
H        -2.55617904901126    3.24140456493579   -2.30413432515915
H        -2.28724269944031    3.64091884957842   -4.00023157337044
H        -0.70243304044902    4.84670862133541   -2.22531083948364
H        -0.08222555143950    4.77372988319656   -3.87123907406414
H         2.05334733580365    3.80169592295691   -3.00572755284808
H         1.72460512539727    5.40466959320327   -2.35867727139667
C         2.97006172851932    3.66495790987671   -0.58221971922340
H         3.43737391325528    2.89641017309986   -1.19339605841890
H         3.47641034701326    4.60809164714565   -0.77599849959431
H         3.12315155102159    3.41698570845826    0.46364311069193
C         0.84937695161740    4.79989783942320    0.07058627591668
H         1.34124358880267    5.76727765727562   -0.00095881919632
H        -0.21037702239255    4.93004697857638   -0.12504344638761
H         0.94975353156202    4.43160587497230    1.08783673601907
C         3.04669669344378   -1.20138066318979    1.08148571396757
C         3.47506517130665   -0.18965156403117    0.21420228707239
C         2.92621809364714   -0.07440079709139   -1.03671250780052
C         1.92749675387493   -0.96726980818065   -1.47192122962565
C         1.49304462349245   -1.99232971573356   -0.59288635667171
C         2.07496036808827   -2.08414453008406    0.68652769437774
C         0.49115827097524   -2.88275388617197   -1.02617016942462
C        -0.06195859719868   -2.76236410556900   -2.27482024650565
C         0.36683573710813   -1.75100503166277   -3.14210764511394
C         1.34366748817997   -0.87246369878115   -2.75021448942125
H         3.49125995425445   -1.28555818481300    2.06180148708435
H         4.24524539402831    0.49571470333838    0.53492270252752
H         3.26392624504800    0.69136221941049   -1.71905265321895
H         1.75135841319703   -2.87839927882643    1.34263877846249
H         0.18062598477799   -3.67449387375046   -0.36191400342270
H        -0.82505190383410   -3.45333755887352   -2.60144111464735
H        -0.07083161006823   -1.67506819425593   -4.12659281845654
H         1.69476004115130   -0.10542755539291   -3.42309096432313
Sb       -3.71897046406056    3.19024480202812    1.63609949800740
Cl       -4.34588835970955    1.37891656668349    3.10718991025727
Cl       -2.93106541531657    4.84040118947749    0.05725943304101
Cl       -3.83550424775037    4.79968122121944    3.39823452809200
Cl       -5.99693547253645    3.58168277423689    1.02492568445989
Cl       -1.38806799565644    2.74612275704529    2.22101738375721
Cl       -3.55428381041691    1.53685432661573   -0.16193815388231
87
 -129.30665280570668
C         0.09351478240651   -0.27181772826829    1.97275994609482
H         0.79337918368980    0.07152744446555    2.71778874673619
C        -0.79703074817503   -1.29526758935281    2.28228697047104
C        -1.73945751106013   -1.69048598152697    1.31349226403173
C        -1.70964595903360   -1.08055058203654    0.06213099681647
H        -2.41319452458783   -1.38297437345871   -0.69668753937407
C         0.04661544707386    0.42802231009694    0.75866902414666
C        -0.77043343812764   -1.86301701668587    3.68456249615797
C        -1.58748794887620   -3.15660730300954    3.75888426274413
H        -1.02264017597211   -3.96517576166457    3.28832653159718
H        -1.73298405562369   -3.42741850777628    4.80610663949350
C        -2.93703012425501   -3.01028434901938    3.07839390301401
H        -3.48677210169182   -2.18797096019497    3.53665784407718
H        -3.52331951915253   -3.91965985154251    3.22392341597070
C        -2.80548235659131   -2.73507242330554    1.57643399438965
C        -1.36241966244430   -0.79757718757054    4.62224006105660
H        -0.75799929854497    0.10519383104658    4.60572060518072
H        -1.39563837515810   -1.17749254100700    5.64074517301816
H        -2.36712018110263   -0.52109004428610    4.31781462303856
C         0.65727236979478   -2.18072183928178    4.15298281360582
H         1.26116594208462   -1.28498675856153    4.26036802782088
H         1.15497059517334   -2.85402933481098    3.45921408680504
H         0.61139412724391   -2.66683853332763    5.12507718117029
C        -4.17545269254573   -2.25099104012070    1.07808750583091
H        -4.38660239713627   -1.25611303589710    1.45850841304410
H        -4.94687823367387   -2.92778764527714    1.43842450117502
H        -4.23493203245812   -2.22352181599803   -0.00570910546752
C        -2.44244366603834   -4.02670007001046    0.82658063181895
H        -3.22094488918412   -4.77034020871225    0.98072799142638
H        -1.50099200541045   -4.43697140691696    1.18457173364622
H        -2.35522373948256   -3.83796354756330   -0.24041313777382
C        -0.87272349964465    0.00947836269316   -0.22571235665762
C        -1.01138095034311    0.78894209236954   -1.38396402898835
H        -1.72639867868639    0.46260753189651   -2.12193394911063
C        -0.36467654894653    2.01122618725762   -1.54300725316607
C         0.58015380947313    2.40878162453970   -0.57722548610720
C         0.79283812523963    1.59245811945845    0.52795578369916
H         1.48421140313832    1.90032638347527    1.29608090148084
C         1.30010754260560    3.73850669227149   -0.63105696477348
C         1.18557193275307    4.35753006263333   -2.02750168226897
C        -0.23803229827125    4.30416645792896   -2.55346440338158
C        -0.73822826715291    2.86696476848843   -2.73639778550294
C        -0.13696440817697    2.25087318738985   -4.00935006509801
H        -0.47581732860944    1.22583289962720   -4.13515904074275
H        -0.45034260468620    2.82576606558060   -4.87774060559964
H         0.94978720029209    2.25379376669614   -3.97049399919649
C        -2.26512365992074    2.92882714439739   -2.89708156849577
H        -2.68073277745544    1.99022027442864   -3.25115036877874
H        -2.73577007255269    3.17810263681502   -1.95058174542164
H        -2.51846168631249    3.70043832908863   -3.62054397716396
H        -0.90108950139468    4.81868214192266   -1.85778302207764
H        -0.29628168908862    4.82579437738922   -3.51079038647932
H         1.85140228558731    3.82457477693206   -2.71079577474046
H         1.52235788861715    5.39489910384658   -1.98721779378394
C         2.79299843298349    3.60229825727310   -0.29813922751802
H         3.27330691011003    2.87750828065087   -0.95118278643685
H         3.27851206218255    4.56488150847176   -0.44336674333994
H         2.95672957829692    3.30230029388829    0.73227818888601
C         0.64746922473657    4.65136706609491    0.42030088093428
H         1.10781647462088    5.63634678586175    0.39507939557933
H        -0.41806589766725    4.75696838242998    0.24102850763817
H         0.76922265333339    4.23461468243671    1.41652995154131
C         2.98169019749276   -1.38818382607079    1.11116929823874
C         3.40876075565731   -0.31790719289732    0.31644678562550
C         2.85943874056357   -0.11619378599094   -0.92308792123417
C         1.86180890375447   -0.97785739504372   -1.41980861502705
C         1.42958949396031   -2.06283169434351   -0.61472894840324
C         2.01131933541051   -2.24270901888526    0.65522903220692
C         0.43129788021357   -2.92452986671288   -1.11011367391271
C        -0.11913878492757   -2.72085917723935   -2.34887527106226
C         0.30734798534561   -1.65024526153303   -3.14314195605869
C         1.27894835587902   -0.79625152488286   -2.68899747860875
H         3.42740555814586   -1.54044509762940    2.08275198977618
H         4.17874856027606    0.34381226841163    0.68397065519365
H         3.19721900071459    0.69518543752531   -1.55040494293042
H         1.68953652780721   -3.08224621561073    1.25341126361960
H         0.12276083704196   -3.76114278538516   -0.50249202503737
H        -0.87859103737558   -3.39068838353249   -2.72427088416173
H        -0.12764265507598   -1.50914163127420   -4.12156969462807
H         1.62635149815514    0.01841242862266   -3.30565820001948
Sb       -3.90629726578883    2.79117243372796    2.01617278880662
Cl       -3.74267282737845    1.25456620115906    0.11846454017507
Cl       -4.01252592783658    4.28743260233867    3.87686202641966
Cl       -1.57131113979798    2.31721266461239    2.56086959567386
Cl       -4.52831131568024    0.89615188806816    3.37828972442097
Cl       -3.12514587872088    4.53734697624759    0.54018194756446
Cl       -6.18707773944696    3.22151647312519    1.43944351399654
87
 -129.30665233879219
C         0.02012391060244    0.08181113969564    1.84992031228995
H         0.67598588866851    0.49443425081324    2.59994530570530
C        -0.88990995150953   -0.91008550015602    2.19926817486017
C        -1.77299989732070   -1.39734411598425    1.21640417566208
C        -1.66279877338728   -0.91066648989395   -0.08329781902257
H        -2.31853698327149   -1.28670895154851   -0.85198549158457
C         0.04100666258522    0.67132735979604    0.57754380378669
C        -0.95524435457100   -1.33964793612556    3.64894500611381
C        -1.78939686925893   -2.61580513815262    3.79875794528568
H        -1.20469895941752   -3.46992171338707    3.44815900220390
H        -2.00352095237327   -2.77996171238030    4.85636252968829
C        -3.09184730505223   -2.53303686688063    3.02262184002007
H        -3.66188724582420   -1.66811820014411    3.36243092881734
H        -3.69436067825642   -3.42212995171290    3.21870395224544
C        -2.86343315097507   -2.40717837777544    1.51225117161073
C        -1.59246668594442   -0.18337101296304    4.43741098631083
H        -0.97869145384176    0.71069408696512    4.36824741282874
H        -1.69231703329785   -0.45820269024329    5.48492173594814
H        -2.57355649621265    0.06549482560272    4.04459187678219
C         0.43709461428058   -1.61828873549686    4.23367190619083
H         1.04607096345401   -0.72113429082298    4.28671785760493
H         0.96610209373105   -2.36261052139745    3.64314449925144
H         0.32651634756522   -2.00359702161235    5.24498791028986
C        -4.19390280024544   -1.96491589239468    0.88394944722714
H        -4.41196243812607   -0.93388740895342    1.14655162439699
H        -4.99599448808227   -2.59335496806154    1.26441562589188
H        -4.18826438486430   -2.04972469284352   -0.19854190528757
C        -2.46908088969815   -3.76775098000379    0.91638693122695
H        -3.27003934511429   -4.48512104672524    1.07968529374293
H        -1.56466015121482   -4.15224983910934    1.38200585183650
H        -2.29775194205168   -3.68176445589539   -0.15354342988382
C        -0.81428511003550    0.15552821977371   -0.41832610727412
C        -0.88555654573569    0.82568993523525   -1.64998178144761
H        -1.55047015985225    0.42542296094562   -2.39803466446171
C        -0.23327841914662    2.03334695987594   -1.88238057040632
C         0.64711754993124    2.52889281808107   -0.90135381922637
C         0.79186611504420    1.81942852984159    0.28720561933531
H         1.43165512714923    2.20426735360823    1.06546372225977
C         1.37372251330118    3.85074771756268   -1.03095600014704
C         1.30448862616151    4.37763683093516   -2.46799824171844
C        -0.08899746220237    4.23688696549995   -3.05473502844900
C        -0.52322991025244    2.77220320123636   -3.17308729817551
C         0.21788641549293    2.07983092313475   -4.32793871281617
H        -0.11405228829613    1.04946545400890   -4.42896514336252
H         0.01142361980334    2.60012537314270   -5.26047080904949
H         1.29298629113792    2.08259372198595   -4.16409758865036
C        -2.02709846252777    2.76395536753249   -3.48485173091623
H        -2.38001853436894    1.78418844094617   -3.79268579739879
H        -2.59566872424220    3.07734561268833   -2.61450114959509
H        -2.22852044804475    3.46033289465106   -4.29562254485585
H        -0.80591867538228    4.75982725422527   -2.42098873385692
H        -0.12100144901655    4.70065689768489   -4.04247183558265
H         2.02122691005921    3.83323977868808   -3.08731404975953
H         1.60083093086363    5.42798914243891   -2.47642303372992
C         2.85564061559895    3.72877933333376   -0.64598704010275
H         3.35205722761579    2.96947988372329   -1.24562563961735
H         3.34904684913692    4.68111390838424   -0.82761489920994
H         2.98681838770834    3.48210507536690    0.40302639597089
C         0.70088375823756    4.84388247679543   -0.06888124406647
H         1.18934710185725    5.81326498129928   -0.13674687497241
H        -0.35164739597656    4.96456497115115   -0.30598049196427
H         0.76582015730882    4.49226613125037    0.95705525249955
C         3.00021748208333   -0.98260573624101    1.22980721678521
C         3.42126925685707   -0.01028517115706    0.31524089144275
C         2.90627659208248    0.01175716295225   -0.95521322164571
C         1.94918413839720   -0.93750081600050   -1.36308536213359
C         1.52301382770537   -1.92340231382358   -0.43654243048518
C         2.07017725492332   -1.91996952786670    0.86151856342974
C         0.56377635038855   -2.87132147403841   -0.84272684040293
C         0.04440566161647   -2.84401803232794   -2.11128537299586
C         0.46380626703890   -1.87039631085269   -3.02509785762649
C         1.39869733984237   -0.93673045010183   -2.65980415743735
H         3.41756847877779   -0.99323557853133    2.22555495488084
H         4.16000116162548    0.71799082576235    0.61469786384554
H         3.24015298950375    0.74604724717236   -1.67302506646891
H         1.75525674665106   -2.68592230928476    1.55427936662585
H         0.25890788482632   -3.63191618527244   -0.14047571847290
H        -0.68438733599415   -3.58004282140750   -2.41714172519518
H         0.05153386633491   -1.86660351912739   -4.02328510262682
H         1.74234707233035   -0.19740213182586   -3.36667919879669
Sb       -3.95190993215419    3.18109724150067    1.28876315763528
Cl       -3.09799097258528    4.78191491494926   -0.30588079605844
Cl       -4.62986211624338    1.41784858497776    2.79510719239475
Cl       -1.65134225245095    2.80362890107464    2.01917903045719
Cl       -3.66070632329516    1.46381759626822   -0.43141597774517
Cl       -4.19643157925757    4.85093892740507    2.97925087492592
Cl       -6.19797891293055    3.50727457493832    0.53319348383852
87
 -129.30665148241690
C         0.05661116584168    0.17019386737469    1.63237293615305
H         0.71374518528941    0.55982658231212    2.39344220898415
C        -0.86398982744927   -0.82049090861270    1.95660853015517
C        -1.74901078679406   -1.27638367135195    0.96042692230132
C        -1.63064124259056   -0.76066678570822   -0.32756924289625
H        -2.28902897986802   -1.11178760261711   -1.10582347405716
C         0.08946523989180    0.78605164314334    0.37275688658605
C        -0.93636160437760   -1.28474616978212    3.39523886700953
C        -1.77728986217906   -2.56008811076614    3.50932536572947
H        -1.19719006184614   -3.40662210455192    3.13341470482575
H        -1.99141315372930   -2.75372049118948    4.56194741790776
C        -3.07941201316693   -2.44764518790425    2.73655756218922
H        -3.64372174837951   -1.58878213468886    3.10040922819172
H        -3.68767726036998   -3.33787076136919    2.90841454985145
C        -2.85007059231686   -2.28234735175047    1.23005648167205
C        -1.56983279225454   -0.14621677716143    4.21198091940445
H        -0.94779429751875    0.74393401785076    4.17383939699495
H        -1.68046260684866   -0.45083521015233    5.25018623381055
H        -2.54568502937272    0.12282409584817    3.81936038201563
C         0.45257900100503   -1.58614881800767    3.97669722570122
H         1.06791928019848   -0.69496369061939    4.05156648611321
H         0.97733381677464   -2.32040393563069    3.37017256972507
H         0.33676511939892   -1.99363541209516    4.97867120247226
C        -4.17621027741226   -1.80977655970171    0.61459510364529
H        -4.38344914402993   -0.78358466590363    0.90350640740418
H        -4.98451463399770   -2.43940608541442    0.97976325940873
H        -4.17199260107527   -1.86713418010443   -0.46971979010190
C        -2.47150377324066   -3.63088139125771    0.59747461755057
H        -3.28390542985168   -4.34065307070238    0.73602268228370
H        -1.57555709761942   -4.04188243881951    1.05684778461976
H        -2.29267969800979   -3.51724760490482   -0.46861989597527
C        -0.76859995572662    0.30262855727865   -0.63694274844963
C        -0.82808799573759    1.00182930603748   -1.85325836371203
H        -1.49433554613971    0.62598467002406   -2.61288821777916
C        -0.16455130841473    2.20907214123665   -2.05438251948843
C         0.71963882420400    2.67120977056925   -1.06041532640661
C         0.85439612214369    1.93175454097736    0.11085302925119
H         1.49534597874768    2.29205228774522    0.89978641202452
C         1.45690368509921    3.98976792942661   -1.15633222764675
C         1.40051375636906    4.54833758827487   -2.58191823211714
C         0.00776574243809    4.43895057397096   -3.17707655176459
C        -0.44793569790461    2.98334576290198   -3.32578565403200
C         0.27803158911565    2.30757268332721   -4.50004005844941
H        -0.06257637830224    1.28171117576157   -4.61788359685535
H         0.06756739573930    2.84715655834663   -5.42059944486602
H         1.35454474453992    2.29930401665840   -4.34550533941659
C        -1.95337578278222    3.00421980559148   -3.63074220490152
H        -2.31997041028313    2.03945708581573   -3.96892892824618
H        -2.51475145459763    3.29670203400951   -2.74838648679288
H        -2.14902988788737    3.72920473446701   -4.41754598677964
H        -0.70432686962928    4.96138925678023   -2.53757198648050
H        -0.01225121247431    4.92100984682647   -4.15637571899268
H         2.11257457183260    4.00825173467176   -3.21071459886293
H         1.71038637001487    5.59486981413430   -2.56609791375399
C         2.93495542339843    3.85218164162213   -0.76249976909255
H         3.43504436989039    3.10687537823379   -1.37649419921949
H         3.43276925461328    4.80727995422316   -0.91547959959359
H         3.05607911235477    3.57892459184217    0.28112463464411
C         0.78213066396241    4.96508888279196   -0.17723171120280
H         1.27084568642711    5.93546312471966   -0.22559982850086
H        -0.26972993753466    5.09049642324547   -0.41424188711103
H         0.84505430727620    4.59391765516048    0.84188334966724
C         3.04159758928356   -0.94149222573347    1.02385962241442
C         3.47065900939181    0.05883761642048    0.14381853585394
C         2.95683475698246    0.12889877900781   -1.12537130502009
C         1.99329304394423   -0.79880444816192   -1.56660037763137
C         1.55813405532288   -1.81233669529347   -0.67464436042330
C         2.10464643811748   -1.85826460847944    0.62280124235148
C         0.59191850942836   -2.73827083341861   -1.11376552479836
C         0.07535161807484   -2.66442223718923   -2.38152177191493
C         0.50467284322619   -1.66452614586332   -3.26167901760534
C         1.44528761963422   -0.75019209725239   -2.86346739091285
H         3.45894850261964   -0.99061756411445    2.01849390674931
H         4.21459502553810    0.77064877405373    0.46892514185255
H         3.29695504920508    0.88506729902648   -1.81698267563149
H         1.78399773370405   -2.64585746322958    1.28827532639915
H         0.27943931684838   -3.51947051226114   -0.43789343129864
H        -0.65869207806952   -3.38397744183053   -2.71292674804327
H         0.09510095310324   -1.62481751489623   -4.26015366891693
H         1.79572965048753    0.00996948782115   -3.54445122324384
Sb       -3.87204214356203    3.31302492943618    1.15822304545266
Cl       -2.98586511063813    4.93632781582469   -0.39503495949934
Cl       -4.59058775321252    1.52705125227994    2.61669120432483
Cl       -3.60763395683110    1.63442051031049   -0.60402226241755
Cl       -6.10910989890706    3.70340669509554    0.40509416299382
Cl       -1.58213684808718    2.87424474703792    1.88641620132793
Cl       -4.08588714873272    4.94657447083510    2.88898044683850
87
 -129.30665085800624
C         0.24277975247214   -0.20585946543893    1.96238719186414
H         0.94909954384324    0.17125758584393    2.68479351414188
C        -0.61938793952030   -1.23978358024555    2.31545553062140
C        -1.56609824841928   -1.68465021825120    1.37269262884150
C        -1.57072513513023   -1.10897805805150    0.10473040871394
H        -2.27730237803115   -1.45058136677791   -0.63429710046891
C         0.15666291717225    0.46222149129803    0.73208807751171
C        -0.55818141801999   -1.76442410813864    3.73394644437415
C        -1.36084683653043   -3.06208145159101    3.87069746738710
H        -0.79184375039544   -3.88524646316113    3.43193211829985
H        -1.49485708366583   -3.28776134387374    4.93007356691636
C        -2.71691954567133   -2.96150080649703    3.19536451434614
H        -3.27504351132723   -2.12671440647700    3.62010365191210
H        -3.29023070873304   -3.87113835535001    3.38461947507802
C        -2.59784317782615   -2.75060526138892    1.68216085929125
C        -1.14135736906789   -0.67790199136812    4.65270555177736
H        -0.55884626996042    0.23673244117290    4.58539267870943
H        -1.13336637829312   -1.02234530857117    5.68433138232076
H        -2.16163280327081   -0.43484265150801    4.37219796386959
C         0.88283561480006   -2.05572789772944    4.17842923708709
H         1.48087322896702   -1.15232401202921    4.24711297173357
H         1.37033650451515   -2.74372450996082    3.49173050894193
H         0.86365142648488   -2.51595207344196    5.16396784387080
C        -3.98522698565572   -2.33927990119227    1.16760925321806
H        -4.23016236381465   -1.33457619150910    1.49883972248338
H        -4.73095520784724   -3.02367681439595    1.56589651966634
H        -4.05025172290823   -2.36943993922385    0.08410750816623
C        -2.19027476921357   -4.06042196974928    0.98862233020540
H        -2.93601397870050   -4.82684230070051    1.18685960387036
H        -1.22869070669014   -4.41511394564850    1.35212981164480
H        -2.12257519228934   -3.91720042866967   -0.08686746741774
C        -0.76847274947965   -0.00486686259598   -0.22473007749421
C        -0.94930586479983    0.74260885512458   -1.39859590189087
H        -1.66628347519401    0.37827659724739   -2.11637795136441
C        -0.34546416797829    1.98104952635887   -1.59467647957248
C         0.60502391551102    2.42891178608254   -0.65681155640845
C         0.86612353503078    1.64040363086558    0.45907822559379
H         1.56435349619929    1.98452467100909    1.20566438528023
C         1.28184017140939    3.78051332868053   -0.74314409872825
C         1.06519844747745    4.42036933265120   -2.11839080791489
C        -0.36997920086638    4.27223269467551   -2.59193142049761
C        -0.76528310244194    2.80562907190264   -2.79430281527853
C        -0.10334229781165    2.23451424482864   -4.05816622116217
H        -0.40255283041519    1.20013172319327   -4.20859125681892
H        -0.41234579627913    2.81197238766140   -4.92650765533855
H         0.98106780065222    2.27341359201518   -3.98808058897188
C        -2.28929897794101    2.76345076582423   -2.98195472406441
H        -2.63252425056769    1.80282587168767   -3.35470536189397
H        -2.79294565948621    2.96994855371631   -2.04228837833068
H        -2.58231370880024    3.52358640996958   -3.70255107298324
H        -1.04434750924574    4.71326058911767   -1.85714896634135
H        -0.50493332763056    4.81201296297252   -3.53121997513849
H         1.74040457505630    3.95852022224103   -2.84259862260706
H         1.32503357760029    5.47894924395882   -2.06245669343438
C         2.79585292535878    3.68012227933299   -0.50582292358056
H         3.25647937722672    2.99922481636650   -1.21808837198113
H         3.24183377218168    4.66336007341154   -0.63998244576688
H         3.03184277830106    3.34245468925573    0.49863313481191
C         0.67202409188007    4.66663241325024    0.35583973731758
H         1.12880665759385    5.65335595285984    0.33321867020960
H        -0.39972620599361    4.77349989132327    0.21932559931664
H         0.83387028508895    4.23078843805847    1.33785799746613
C         3.14837867170659   -1.24056682747973    1.07899157361312
C         3.51951932033257   -0.17790233389505    0.24706776130510
C         2.93751148795168   -0.02998203660367   -0.98526831900634
C         1.96179286621435   -0.94002456840156   -1.43710556005640
C         1.58772362849938   -2.01869134093833   -0.59517249976921
C         2.20191523656055   -2.14262383186604    0.66623158887942
C         0.61134935106092   -2.92868697482281   -1.04576387517716
C         0.02518277763664   -2.77611235539767   -2.27551204419183
C         0.39249856189892   -1.71040853974828   -3.10514769712536
C         1.34276818158996   -0.81097488429838   -2.69567559723865
H         3.61790216691769   -1.34938022463214    2.04518999090382
H         4.27190366087093    0.52135057837412    0.57992676611008
H         3.23222641984940    0.77599649201333   -1.64032896328183
H         1.92458923707868   -2.97682730130510    1.29338731728241
H         0.34756625116925   -3.76041593666832   -0.41084018088823
H        -0.71734738314427   -3.48249625433572   -2.61615470194034
H        -0.07172625508065   -1.60841704224289   -4.07493099817301
H         1.64500712115984    0.00052150472544   -3.33966684180620
Sb       -3.84447907309407    2.74500013391255    1.98037897866246
Cl       -4.43204455921016    0.88093467330675    3.39851488263946
Cl       -3.09128691963706    4.45075090821874    0.44467728543928
Cl       -3.67276987290357    1.15279494804935    0.12941100828453
Cl       -1.50154684059034    2.32200187546822    2.52914281948801
Cl       -6.13161279318510    3.13075304573830    1.39417637572296
Cl       -3.96797092482871    4.29565065447574    3.79345014982615
87
 -129.30664533944741
C         0.01597160346753    0.26666675560668    1.75622991890094
H         0.67998071661683    0.75891544647574    2.44879266218511
C        -0.86597577574464   -0.70506937486936    2.21779013329326
C        -1.76367816057404   -1.29463278157374    1.30675712954094
C        -1.69301380018621   -0.92874324604612   -0.03428778643446
H        -2.35980237403140   -1.38447736477267   -0.74852641564890
C        -0.00197937391442    0.73402423755118    0.43479900903246
C        -0.88811085077498   -1.00466543770793    3.70068545951849
C        -1.67514079231965   -2.28938057695817    3.97740673917070
H        -1.07477577046873   -3.14991579092612    3.67171123966116
H        -1.84893637546631   -2.37778540550598    5.05129204820588
C        -3.00423335026266   -2.30398131076957    3.24361187627032
H        -3.58882205873425   -1.43234592690877    3.53812067127446
H        -3.57236775977942   -3.19194992664266    3.52781576357887
C        -2.83037728666083   -2.28890345775273    1.72065606680289
C        -1.54874131529658    0.19662494987856    4.39745929083278
H        -0.95594771832747    1.09557511559135    4.25100942709469
H        -1.63557787721885    0.00561335280814    5.46459005340273
H        -2.53761589294752    0.39113175343585    3.99379419790857
C         0.52249496213083   -1.18525425959784    4.27990391048353
H         1.10077081100639   -0.26724400663126    4.24285297173562
H         1.06691921459025   -1.96088160763074    3.74688076751363
H         0.44118182515483   -1.48253413796919    5.32323932232312
C        -4.18673428511651   -1.90419448257617    1.10992371587240
H        -4.40566821018468   -0.85842675542206    1.30485317352394
H        -4.96863583859456   -2.50951243970896    1.56298155795195
H        -4.21755801397612   -2.06619942649470    0.03679515111953
C        -2.44369582255100   -3.68802522535268    1.21630401260152
H        -3.23120989907911   -4.39655110923229    1.46278145554455
H        -1.51968849166557   -4.02884831676178    1.67789453988406
H        -2.31166266440300   -3.68446577816988    0.13732132471263
C        -0.86957607441837    0.11385277025543   -0.48833778321327
C        -0.97722748387456    0.66294389924790   -1.77532532584269
H        -1.64970641195104    0.18345458475195   -2.46823613446417
C        -0.35211813758936    1.85446676625710   -2.13448473363060
C         0.54144200367623    2.45304561778845   -1.22533542696513
C         0.72326904183393    1.86146072599755    0.02054116047506
H         1.37308873029915    2.32654913767313    0.74473982913958
C         1.24322792528240    3.76683448503422   -1.49718939342690
C         1.13218061586298    4.15424961361680   -2.97539572582012
C        -0.27238394144655    3.94082663484179   -3.51156067070750
C        -0.68728605806507    2.46607058283558   -3.47942026919227
C         0.03243800152706    1.67912035214020   -4.58632296867699
H        -0.27057208261813    0.63534372488023   -4.56961747882315
H        -0.22321416309426    2.09641803620837   -5.55753439018615
H         1.11192444885626    1.72747442691240   -4.46554313158859
C        -2.19881418561158    2.40843978120781   -3.74647865923770
H        -2.54254372854111    1.40016745729772   -3.95774990066150
H        -2.74980223429191    2.78887492833748   -2.89165138064546
H        -2.43342457341281    3.02780242613790   -4.60919383993515
H        -0.98200237796324    4.51350824666490   -2.91368373475619
H        -0.33395227954720    4.30685624390967   -4.53823674881356
H         1.84227983080816    3.56306333712614   -3.55848226656334
H         1.41253158953391    5.20277847533469   -3.09010348956292
C         2.73521953292383    3.70194026661157   -1.13868048185717
H         3.23158155786247    2.90126829117270   -1.68220761508976
H         3.20802878514649    4.64214356322455   -1.41391581193981
H         2.89408489268423    3.54925858289097   -0.07570546486486
C         0.57671552126342    4.83700838878078   -0.61699803344347
H         1.04523909068560    5.80317162415585   -0.78976894894393
H        -0.48339441403452    4.91745433020086   -0.83666329383134
H         0.67367090560946    4.58599681515312    0.43555632097330
C         2.92459678459176   -0.95869485348847    1.27378754672848
C         3.37095156427163   -0.02653931899813    0.32981494777388
C         2.88007711040093   -0.05066505825487   -0.94968933059656
C         1.92333273529487   -1.00900425394137   -1.33824545738075
C         1.47200025679489   -1.95452665648029   -0.38195472715245
C         1.99410793436855   -1.90345986804282    0.92493427923809
C         0.51363616660321   -2.91200552510474   -0.76886135212228
C         0.01960209002584   -2.93236808307157   -2.04731282792727
C         0.46435320883443   -1.99885560181895   -2.99050939063928
C         1.39808702934685   -1.05646566524528   -2.64412680494227
H         3.32408168159438   -0.93327323136085    2.27657535188427
H         4.10927348004968    0.70791379769562    0.61486707757044
H         3.23421828187141    0.65224883294730   -1.68855293227008
H         1.65850042338875   -2.63882536269551    1.64114067880964
H         0.19041705085400   -3.64240343096762   -0.04321484384445
H        -0.70939164595098   -3.67438405854572   -2.33768238489658
H         0.07347925205538   -2.03388595956145   -3.99669820810946
H         1.75955174891093   -0.34729335655117   -3.37281980905412
Sb       -4.00319191762290    3.25662308225221    1.02098177678120
Cl       -6.27482030734364    3.49029281739873    0.31044750730099
Cl       -1.67461514146092    2.97663989344540    1.70930555222477
Cl       -4.20933331797488    5.08864715327834    2.54130560778911
Cl       -3.22042581849007    4.69367272241394   -0.75576705339234
Cl       -4.61587332850390    1.65181923575366    2.71729820485710
Cl       -3.74416436046985    1.37513340280243   -0.52237332506441
87
 -129.30664528116867
C         0.10138666307671   -0.17050580346528    1.94932085953842
H         0.73239691762156    0.28749124053147    2.69430103169807
C        -0.69268556057875   -1.26000569075454    2.29266198591075
C        -1.54540085958068   -1.81165347299961    1.31696679641868
C        -1.52704892033502   -1.27750813954785    0.03142228277579
H        -2.16278416780854   -1.69801393706522   -0.73084204849579
C         0.02783100748557    0.45044136236393    0.69471392599516
C        -0.67233980602754   -1.72681549578242    3.73205508703568
C        -1.37497413212141   -3.08025184749470    3.87626046806328
H        -0.71720960256238   -3.86922350445710    3.50373756357242
H        -1.55297980434522   -3.27832307335705    4.93473110249739
C        -2.69325273493137   -3.11322138413917    3.12333330006364
H        -3.33744972169675   -2.31054539181651    3.48304637240204
H        -3.20437724547561   -4.05816644973921    3.31744281679940
C        -2.50457430105310   -2.94748163490732    1.61149181083219
C        -1.39583539839725   -0.65779613443167    4.56818320773301
H        -0.87759645506356    0.29513866045824    4.50532839218972
H        -1.43527705274610   -0.96593445438078    5.61043313293049
H        -2.40873777493540   -0.50100784473210    4.21027009380441
C         0.75879360989973   -1.87883710301870    4.26831852085398
H         1.27307461881955   -0.92515947677031    4.33672458212950
H         1.34309546440900   -2.54376384315205    3.63659483553042
H         0.71973941775775   -2.30586725626624    5.26808905811091
C        -3.88770522266622   -2.66637150901385    1.00565117849152
H        -4.22571554515784   -1.67116530661226    1.27841707555559
H        -4.60157043174321   -3.38975549210611    1.39303919114153
H        -3.88783458634754   -2.74542204193423   -0.07735536512247
C        -1.95724362457692   -4.24425153152760    0.99436110461052
H        -2.65051876282248   -5.06057580120998    1.18378815188123
H        -0.99261993416252   -4.50710345847530    1.42229930301898
H        -1.84166697784469   -4.13506069654337   -0.08102865299958
C        -0.80256125612341   -0.11914343719384   -0.29286399258879
C        -0.97908355169866    0.57763866481466   -1.49851173108718
H        -1.62334197779585    0.13505509922482   -2.24085563314003
C        -0.46380037987526    1.85481123593643   -1.70551765723298
C         0.39471746120897    2.40543978570041   -0.73428145318607
C         0.65317197692847    1.67543194022832    0.42093803823907
H         1.27884961198669    2.09676568104211    1.19170781203712
C         0.96963109722074    3.80237776829417   -0.83310663500651
C         0.80171580739495    4.36572439187018   -2.24773029799572
C        -0.58882608603552    4.10234359650492   -2.79796707371038
C        -0.87732687510345    2.60544191950863   -2.95513769145988
C        -0.11884493651480    2.03548265028575   -4.16425060261465
H        -0.33590547729123    0.97730669050387   -4.28585337433267
H        -0.42775200755282    2.55593696835690   -5.06790285872958
H         0.95550614344214    2.15732424789234   -4.04869760597268
C        -2.38421559337416    2.45429778844087   -3.21130516712392
H        -2.64854572803599    1.45514245080749   -3.54445632342259
H        -2.94607416423006    2.67681192649538   -2.30919724275025
H        -2.68728436498920    3.15504523162835   -3.98592087210179
H        -1.33351771604919    4.53018525730018   -2.12620124509177
H        -0.69947410703287    4.59105319467904   -3.76785606701834
H         1.54939750374062    3.91716793080174   -2.90612701138860
H         0.99026368420119    5.44053928038317   -2.22761927144829
C         2.46603031623946    3.83315020005765   -0.48891188743067
H         3.02689860839759    3.15703521468735   -1.13019847714922
H         2.84530763687991    4.84086137233607   -0.64392139728493
H         2.65405560160580    3.56417944862561    0.54589979161677
C         0.21636879763107    4.67904328181516    0.18139693028350
H         0.57710399513720    5.70357211605997    0.12628110564350
H        -0.85158087407426    4.67249852753819   -0.01424800114885
H         0.36439851082451    4.31162616154047    1.19313027524034
C         3.09618299687904   -1.05468772477763    1.24556247088323
C         3.43638015439455    0.01450061348121    0.40862538310182
C         2.91368554142611    0.09519946310374   -0.85597416235787
C         2.03235144135976   -0.89292821642655   -1.33708888079647
C         1.69163777853285   -1.97912028809351   -0.49066661861119
C         2.24096264154701   -2.03157385751668    0.80509605808072
C         0.81160835384974   -2.96854428561808   -0.97158189991377
C         0.28314079718990   -2.88384936188939   -2.23363452098610
C         0.61595490200616   -1.80993963649871   -3.06710853103922
C         1.47531814198129   -0.83524711948789   -2.62945411220978
H         3.51785244434466   -1.10861680297848    2.23806925311489
H         4.11780805329653    0.77276244640045    0.76424273481048
H         3.18469681135767    0.90775439302646   -1.51327103606843
H         1.98738830928398   -2.86945932048655    1.43754847380713
H         0.57741098818920   -3.80609235207080   -0.33284508599888
H        -0.38611369664938   -3.64993153585347   -2.59645520015758
H         0.19861384273197   -1.76136386446886   -4.06205616796120
H         1.75345894454426   -0.01742414097087   -3.27622003011573
Sb       -4.21733195025086    2.44776822200902    1.60640183012503
Cl       -3.58208157982256    4.19350699983612    0.06377959032894
Cl       -4.66202611046679    0.56401047794168    3.05235838141891
Cl       -4.58552669448423    4.01256616980747    3.37539664144206
Cl       -1.86894980629951    2.28996730405107    2.26015811037379
Cl       -6.50795837621422    2.56684541682061    0.92658018463387
Cl       -3.79835844019510    0.84114756706226   -0.19075512194422
87
 -129.30664391160244
C        -0.00964511723985   -0.37476661584477    2.09915164024003
H         0.61284001153996    0.03352683381042    2.87948773838321
C        -0.81466667687025   -1.47735190514798    2.36332808693220
C        -1.65348847437548   -1.96340628890334    1.34170864215396
C        -1.60796409709282   -1.35566254157959    0.08983180042065
H        -2.23173061117836   -1.72722314805821   -0.70695319384216
C        -0.06388024313881    0.32426712009292    0.88459617302458
C        -0.82163178854844   -2.02882589020766    3.77313078147857
C        -1.55862141030974   -3.37050452706005    3.83415027581185
H        -0.91036844467651   -4.15655816537524    3.43966940303640
H        -1.76675736500546   -3.61474830024578    4.87732851665171
C        -2.85848895713017   -3.33791224087287    3.04978359268622
H        -3.49486066025203   -2.53909921840545    3.43171325179776
H        -3.39326626443893   -4.27994579597155    3.18541148659501
C        -2.62864092702593   -3.10335731751391    1.55296337437460
C        -1.52670784185226   -0.99340627232310    4.66517113264614
H        -0.99161944372031   -0.04777781756364    4.65527340469003
H        -1.57346737252353   -1.35661261756053    5.68925787056670
H        -2.53616997280616   -0.80004488646542    4.31533749477271
C         0.60017951450729   -2.24872784714383    4.31044335812118
H         1.14722035076095   -1.31693729378302    4.41560778214701
H         1.16470368230693   -2.91040768834389    3.65747057248777
H         0.54080324169235   -2.71152293031659    5.29312012840003
C        -3.99279896362399   -2.78058086823593    0.92493826865493
H        -4.32768103838596   -1.79430964877793    1.23188946448992
H        -4.72378478012362   -3.51164209237447    1.26273545432176
H        -3.96619327549343   -2.81392695451949   -0.16016782979579
C        -2.07443083211555   -4.37253949049925    0.88673661122619
H        -2.78050806412225   -5.19017162614759    1.01197731591524
H        -1.12592939149649   -4.66738410075701    1.32913494223021
H        -1.92342770736043   -4.20819014341786   -0.17712862579614
C        -0.87675302835067   -0.18249294218445   -0.15065593936147
C        -1.03108737289920    0.58631655818766   -1.31580402749996
H        -1.65942141645455    0.18914365139329   -2.09645970274585
C        -0.50807859934213    1.87078751156340   -1.43753819506034
C         0.32889649543003    2.36180322457336   -0.41708949816696
C         0.56279727081820    1.56429430048936    0.69904397288249
H         1.17161242624385    1.93962819834065    1.50616571547203
C         0.90960868703975    3.75932819711818   -0.42254946529022
C         0.78686093373514    4.39836562474370   -1.80935241667168
C        -0.58761811622312    4.17403666017984   -2.41437130258629
C        -0.88142002117113    2.68965644189401   -2.65672494669063
C        -0.08869141350668    2.17392083584081   -3.86836019300111
H        -0.32411620255871    1.12988744403945   -4.05949366605137
H        -0.35092966305009    2.75207465248240   -4.75142837510338
H         0.98272763454455    2.26331935228255   -3.70476382206879
C        -2.38030978692281    2.56535845627405   -2.96699252416396
H        -2.64222239336675    1.58560599799196   -3.35512674313611
H        -2.96914113586663    2.75040049798548   -2.07362282610701
H        -2.65244748731234    3.30463371578108   -3.71695176317598
H        -1.34986981998536    4.57342307105937   -1.74472986850667
H        -0.66515018609986    4.71257270248922   -3.36084972908057
H         1.55187868111814    3.98036098635772   -2.46793835929407
H         0.97985498051882    5.46937995841331   -1.72611110514137
C         2.39515990587243    3.76452526469500   -0.03212956891039
H         2.96870179363265    3.10176979651076   -0.67588989766139
H         2.78824362291714    4.77260334603207   -0.14454353021879
H         2.54806697722296    3.46327643533952    0.99962769080054
C         0.12890480449915    4.58341441574828    0.61506301119878
H         0.50270500347964    5.60455952398363    0.63467125281653
H        -0.93119501445969    4.60241399620657    0.38133216960829
H         0.23551291402938    4.15380461740287    1.60732960299911
C         3.07176172079920   -1.04915623236635    1.34154079496031
C         3.36470876855313    0.03076474970097    0.50052707471359
C         2.81728191466443    0.09703365964029   -0.75478404903114
C         1.95573014415815   -0.91486996507802   -1.22083809617162
C         1.65720306894405   -2.00823299640923   -0.36777073359301
C         2.23383428936991   -2.04735653119174    0.91700734598478
C         0.79158200575795   -3.01783002188559   -0.83128913249412
C         0.24122751960770   -2.94882844094651   -2.08519470471654
C         0.53689255083778   -1.87094012453280   -2.92756873263342
C         1.37861483162005   -0.87477113667895   -2.50545983370421
H         3.51497709327442   -1.09348515613134    2.32510471794148
H         4.03095602252300    0.80763928479833    0.84456043754853
H         3.05231836802319    0.91734706919624   -1.41670519904750
H         2.01740958230379   -2.89252792663242    1.55303266325592
H         0.58474798933239   -3.85767923222289   -0.18601466444633
H        -0.41536861441730   -3.73153557572576   -2.43553591614185
H         0.10370261020689   -1.83552045949154   -3.91622597367882
H         1.62874297634323   -0.05332518206216   -3.15890354631006
Sb       -4.31435943453399    2.30259878661267    1.81214812127202
Cl       -4.71993496449641    3.74198049855279    3.67644305311090
Cl       -3.85923260018985    0.82033987393781   -0.08254372486812
Cl       -4.75627893403628    0.32297173993709    3.12643688217469
Cl       -1.97171116284757    2.12067858320413    2.48400052229954
Cl       -6.59784045580599    2.44332281835099    1.11282021523990
Cl       -3.67811838581694    4.15134722236698    0.39362059227446
87
 -129.30664176111094
C         0.38483734183508   -0.17196157212017    1.90617501985540
H         1.15567051795535    0.14845394194590    2.58871221664633
C        -0.53616258742146   -1.13424560090405    2.30903545754122
C        -1.56905462631793   -1.49743572852644    1.42357296758721
C        -1.59537328161354   -0.92486431284274    0.15475580364116
H        -2.36820646911803   -1.20656613546946   -0.54221813281167
C         0.28778124116040    0.49831471105392    0.67848956718339
C        -0.43989423192981   -1.66821109175175    3.72145118823920
C        -1.31609570268648   -2.91381587252505    3.88682597457892
H        -0.83304710374885   -3.75991441006695    3.39159528130863
H        -1.39380649277066   -3.15813811517262    4.94772854608254
C        -2.70439996204975   -2.70555246733339    3.30853490533433
H        -3.17153084991523   -1.84625447269565    3.78990028913413
H        -3.32608383105751   -3.57812869743035    3.51847038545214
C        -2.67496845879568   -2.46517785096832    1.79500489359462
C        -0.90794451362204   -0.54787356155516    4.66528798988381
H        -0.25403063325873    0.31624496897172    4.58511751914067
H        -0.89740305829953   -0.90028250143890    5.69407999942351
H        -1.91216747639290   -0.21835984274718    4.41706397613023
C         0.99756851773736   -2.05228428899426    4.10165286698732
H         1.65493910759104   -1.18925306966661    4.14096883353565
H         1.40917528245836   -2.77106223302077    3.39722304872595
H         0.99236944899989   -2.50885387848112    5.08909739922424
C        -4.04552251952052   -1.89722555503904    1.39611115345612
H        -4.15694434013705   -0.88280573210011    1.76758788549031
H        -4.82900146967532   -2.51169135611735    1.83388009289961
H        -4.19111775879939   -1.88598904729223    0.32023295097936
C        -2.45815800668487   -3.79145200445476    1.04945383905406
H        -3.27372776679635   -4.47517263844283    1.27355968451506
H        -1.52465998117787   -4.26165667052252    1.35021450030654
H        -2.43366815983597   -3.62778072354248   -0.02492067380012
C        -0.72167964484040    0.10657261247670   -0.22538104401427
C        -0.89847906736901    0.86067031623480   -1.39535323989787
H        -1.68125608527986    0.55670930175163   -2.07160556542893
C        -0.19559438944849    2.03745654134077   -1.63951985800845
C         0.84070899084108    2.40340237781960   -0.75841891781705
C         1.08142570291366    1.60943840058130    0.35750992304828
H         1.84126182738213    1.89785285586471    1.06632766510919
C         1.64016869895361    3.67915799895791   -0.91369280318221
C         1.44915866184142    4.27009619386407   -2.31411180288852
C        -0.01333245177367    4.29151553353366   -2.72216997634315
C        -0.60860457779463    2.88308659034323   -2.82701043569066
C        -0.14484497591801    2.20206626456676   -4.12425931689606
H        -0.55035308368535    1.19609226219433   -4.19483157339495
H        -0.49287575864892    2.77387631599424   -4.98143872580772
H         0.93994279556840    2.14200958787802   -4.17032238165612
C        -2.13697666155098    3.03395042175303   -2.87560917476029
H        -2.63409263887754    2.11190312380835   -3.16154448621559
H        -2.51766883295318    3.34402479266761   -1.90703243303615
H        -2.39814004376476    3.79540685618710   -3.60700112295968
H        -0.58637967528819    4.85830692339258   -1.98810401378474
H        -0.11987227907304    4.79569142946523   -3.68465830270325
H         2.02425310842561    3.68207021319627   -3.03372836478089
H         1.84881298024540    5.28557635311503   -2.33033990724483
C         3.14375671519801    3.45046705698937   -0.70157697825511
H         3.52601770279752    2.70078976916406   -1.39034494856976
H         3.67319546978104    4.38253352646193   -0.88708894814449
H         3.37128574561783    3.13722028333715    0.31260807461749
C         1.14416550978562    4.66446537858345    0.15770149174150
H         1.66128423280941    5.61569927833686    0.05478997077284
H         0.07572462605907    4.83456755000631    0.06924017340602
H         1.33038589312430    4.27256157309674    1.15394259917920
C         3.10652397835710   -1.50348431317144    0.90060843753324
C         3.54325321018811   -0.47663384687954    0.05563187856975
C         2.92691428525106   -0.26613107366674   -1.15049370228254
C         1.84978198065707   -1.07532746547634   -1.56218813188598
C         1.40964138671055   -2.11836379896666   -0.70750316442917
C         2.06113633341488   -2.30807148922473    0.52655482922044
C         0.33324633821188   -2.92885582096551   -1.11885133241743
C        -0.28591788291910   -2.71412940091996   -2.32283358398100
C         0.14643291260528   -1.68294304821573   -3.16463423523164
C         1.19401863575696   -0.88015430938294   -2.79319219525171
H         3.60374350426004   -1.66253293351233    1.84573922318757
H         4.37277901035183    0.14496796722308    0.35777657521704
H         3.27021723111824    0.51110961445991   -1.81651880102750
H         1.73046322429757   -3.11532286057427    1.16314314583112
H         0.01844406700503   -3.73590053380358   -0.47543249662684
H        -1.10551470818041   -3.34491107678127   -2.63389245748917
H        -0.34516102182605   -1.53190563834943   -4.11436236037498
H         1.54482686417613   -0.09688948283414   -3.44744684377167
Sb       -3.38315980455290    3.15925949403063    2.12247116267371
Cl       -3.46165390862651    1.54677431000443    0.28331394580245
Cl       -3.25263764103248    4.73061133684104    3.91936971631044
Cl       -1.05341961973363    2.54363748496151    2.53015808617005
Cl       -4.03255250997907    1.36568594754020    3.60118177180631
Cl       -2.58930023807208    4.79025104214190    0.52692151155672
Cl       -5.66246783028549    3.73352717078607    1.68050177931063
87
 -129.30662775605245
C         0.28027908179068   -0.21441913584759    1.97719209332483
H         1.01813376812538    0.16660128979235    2.66507630249577
C        -0.55431008243421   -1.25688149136920    2.36914705759901
C        -1.54509125556144   -1.70517513149305    1.47454702776754
C        -1.61830944368030   -1.12480137204984    0.21063958000563
H        -2.35930576653653   -1.46918240442904   -0.49259996629008
C         0.13095338703105    0.45376903016258    0.75301394026687
C        -0.41464459042338   -1.78949761930161    3.77886805230279
C        -1.19008537064824   -3.10046586006475    3.94237385574301
H        -0.63497821855271   -3.90851478170895    3.45957053503787
H        -1.26062289933024   -3.34339114655753    5.00408915917085
C        -2.58377160748894   -3.00931262820020    3.34680833373136
H        -3.12613344388267   -2.18763750538681    3.81503512449715
H        -3.13419016579629   -3.92863470320316    3.55605332483549
C        -2.55482360147961   -2.77733512116566    1.83217411710362
C        -0.96643691219768   -0.71714027461183    4.73296325436771
H        -0.39194587531693    0.20137651711667    4.65050905372304
H        -0.91330499488201   -1.07183770818909    5.75968257106868
H        -1.99870042610463   -0.47700649652275    4.49767949855378
C         1.05067126588080   -2.06130777163100    4.15029178302501
H         1.63688879051858   -1.14878049033437    4.19717955369212
H         1.51545565373207   -2.73643479990450    3.43570616994342
H         1.08658310846839   -2.52837667485595    5.13211826128916
C        -3.96972775573087   -2.35844972008195    1.40603796994262
H        -4.19447758358802   -1.36028261722453    1.76944686785587
H        -4.69171974783261   -3.05038171994594    1.83374946019275
H        -4.09656522052393   -2.36796528121347    0.32770657555911
C        -2.19071373105864   -4.07866662865449    1.09971849677498
H        -2.92588121827086   -4.84619615507548    1.33049146052207
H        -1.21123791715230   -4.43987760074005    1.40441358410290
H        -2.18363483238527   -3.92279494694752    0.02396865932394
C        -0.83915629331755   -0.01590737855611   -0.15687087659635
C        -1.08081893225784    0.73168946695417   -1.31951756220197
H        -1.83512415465590    0.36727744475642   -1.99831203487255
C        -0.48408418955525    1.96787950946693   -1.55029330426822
C         0.51579318958585    2.41296732829913   -0.66361944458356
C         0.82618201669224    1.63137442406944    0.44354596183049
H         1.55885574886284    1.97792921008532    1.15482215203812
C         1.19461782243885    3.75791881207164   -0.80478315932459
C         0.97949515917417    4.31962022033224   -2.21358804047384
C        -0.47612064259247    4.23350480285073   -2.63718600483397
C        -0.97163666713428    2.78569988165174   -2.72965301248474
C        -0.48062206947015    2.14080393553123   -4.03515025410516
H        -0.80694655682283    1.10607390868006   -4.09953386709368
H        -0.88739662067289    2.68252322788160   -4.88603623658892
H         0.60470053044128    2.16694923061976   -4.10021276652283
C        -2.50755376579217    2.82693730682682   -2.75077474535402
H        -2.94239880436800    1.86895135839093   -3.01904595966512
H        -2.89128632898480    3.11698516112444   -1.77702373478248
H        -2.83657468593637    3.56129552903129   -3.48256374582238
H        -1.09394601370566    4.77091032399908   -1.91771619752024
H        -0.60655219521155    4.71636529699387   -3.60771959431009
H         1.60314037324682    3.76419027050015   -2.91876195264396
H         1.30707813274833    5.36050688200863   -2.23788252439910
C         2.70794895201871    3.67656534167378   -0.55790839495700
H         3.17318038760876    2.94940918271331   -1.21906729899621
H         3.15211701276631    4.64953861924422   -0.75670393236654
H         2.94164616647809    3.41129891347720    0.46856990570060
C         0.57958596154317    4.69061755235432    0.25198045734266
H         0.98906115676071    5.69271428426975    0.14727552687043
H        -0.50039439208108    4.74015392253229    0.15298826705997
H         0.79749594176730    4.32768128496008    1.25293469277009
C         3.14898101343593   -1.21680596087756    0.91192493319164
C         3.46242526989783   -0.15968000897264    0.04965910691481
C         2.80762839661936   -0.02788108163924   -1.14752052320414
C         1.81306853740887   -0.94827363152877   -1.53181964561628
C         1.49641738854247   -2.02032226407291   -0.65858587311033
C         2.18573331416998   -2.12853534019213    0.56490882379016
C         0.50068582329408   -2.94014426187170   -1.04143665584495
C        -0.15852925327606   -2.80342895066330   -2.23563173764234
C         0.15325645173113   -1.74508459030699   -3.09674673232133
C         1.12079759056688   -0.83652482942532   -2.75336764010930
H         3.67619936916525   -1.31337603118812    1.84920469469184
H         4.22804421141734    0.54769923244888    0.33117503786728
H         3.05679456780818    0.77307238733940   -1.82753152731884
H         1.95193088340472   -2.95847322752635    1.21496428621314
H         0.28064417933915   -3.76704440646807   -0.38410594656539
H        -0.91587684237191   -3.51718202141301   -2.52439801975310
H        -0.36740363941595   -1.65622414423442   -4.03879126165486
H         1.38045635813785   -0.03112642632893   -3.42307508702082
Sb       -3.81039599088687    2.69310620691512    2.23517593682794
Cl       -3.72333669626422    1.13485083169085    0.35057071580137
Cl       -3.84592740624268    4.20763077305804    4.08323478983398
Cl       -4.30470010431560    0.80320193819396    3.65446809973359
Cl       -6.12864225995491    3.06668236571669    1.78158089287276
Cl       -1.43588223246610    2.28515714513987    2.64859346573919
Cl       -3.15378378768650    4.43909701323496    0.69910586457703
87
 -129.30662254548551
C        -0.03972386905901    0.28888018573639    1.90665061650481
H         0.59660834404825    0.78554049514110    2.62157282913776
C        -0.86739939186236   -0.74851911317648    2.32373678221276
C        -1.72987247903164   -1.34779494932353    1.38575712811982
C        -1.68292504259537   -0.91733066473579    0.06261262346110
H        -2.32481802056289   -1.37685453873352   -0.67172759685907
C        -0.08309745769039    0.81154068138421    0.60630159634509
C        -0.87347626870476   -1.11139634406812    3.79261539802374
C        -1.58727114718866   -2.44862102184818    4.01402750952265
H        -0.93768710176159   -3.26100263378133    3.67859296538391
H        -1.75957247018584   -2.58903790332134    5.08264893945045
C        -2.91099400082397   -2.51043173894085    3.27283683676446
H        -3.54697082017519   -1.68758012086210    3.59962632879780
H        -3.42658200135823   -3.44129334165394    3.51731621103254
C        -2.73377178506879   -2.42249350782180    1.75273255229654
C        -1.60044783580929    0.02021839178088    4.53814819709861
H        -1.06417548107009    0.95839252178437    4.42397777353862
H        -1.66908700894071   -0.21657676748873    5.59737897764960
H        -2.60183931671328    0.16994650447515    4.14621541837616
C         0.54592695893863   -1.23721401064318    4.36501312459218
H         1.06859731024407   -0.28578620676504    4.37572136814811
H         1.13485304607377   -1.95085391221139    3.79378950721993
H         0.48419495303019   -1.59178004072937    5.39161367816585
C        -4.10979199388958   -2.10120467211220    1.14937075651674
H        -4.39461520143558   -1.07852988695838    1.37921941440812
H        -4.85353469869461   -2.76999937109705    1.57680207912853
H        -4.12724376842424   -2.22771696480764    0.07111321679293
C        -2.25656159152691   -3.77265574102860    1.19487854546065
H        -3.00170568805101   -4.53783685263571    1.40030405653859
H        -1.31862719594152   -4.07620315595078    1.65424966739077
H        -2.11260363728125   -3.71411356755890    0.11905826698567
C        -0.91970826895946    0.18853232226175   -0.34318095803804
C        -1.06395880235374    0.79148808093340   -1.60246941490569
H        -1.71499872965996    0.31080348557757   -2.31468434670411
C        -0.50538340920409    2.03004636215166   -1.90615333792091
C         0.36287698219567    2.63038223067686   -0.97393464209146
C         0.58255004693135    1.99110423410232    0.24220116748349
H         1.21140030336483    2.45545458003508    0.98523341959214
C         0.99529525936579    3.98968172354620   -1.18502255163792
C         0.84424511732389    4.44856583322641   -2.63913117046237
C        -0.55195583282096    4.18384487337365   -3.17451417311596
C        -0.88465123319283    2.68865462520063   -3.21657754952426
C        -0.13398311524415    1.99847364665153   -4.36643871520651
H        -0.38377270631506    0.94097197462332   -4.40263256085043
H        -0.41861325244128    2.45168340254391   -5.31322960287791
H         0.94267065404917    2.09529939354195   -4.24917033937475
C        -2.39331889324982    2.56165951142400   -3.47667055636709
H        -2.68238187502052    1.54920744082361   -3.74282099836112
H        -2.95618844561439    2.86169804448906   -2.59799434922226
H        -2.67046737225773    3.21462861724533   -4.30108269464038
H        -1.28606843793438    4.68350999017058   -2.54164476217699
H        -0.64464580327414    4.59885162683195   -4.17998606567283
H         1.58025446855089    3.93248465987674   -3.26015384042434
H         1.06195149857483    5.51640954843779   -2.69848128235605
C         2.49367740028914    3.98068731693359   -0.84790505945376
H         3.02266750455278    3.24383698742511   -1.44782407224202
H         2.91302762860048    4.96014813369247   -1.06721995800478
H         2.67600254977339    3.76839770370341    0.20094521084225
C         0.28982627205420    4.97893796446828   -0.24257370159764
H         0.71532884731530    5.97252934157017   -0.36316906039005
H        -0.77395103449227    5.02559650848961   -0.45367081575624
H         0.40408125063441    4.67489369902392    0.79416620927459
C         2.96826061247938   -0.66202102155794    1.31364390745278
C         3.33502182336463    0.31179746361412    0.37756740783190
C         2.82147291234198    0.27636006647113   -0.89300026343085
C         1.92154425253371   -0.73553293716023   -1.28051986941258
C         1.55261737467777   -1.72451967913829   -0.33290661296464
C         2.09475493088669   -1.65977692169081    0.96545890566434
C         0.65415777765901   -2.73813101617114   -0.71965528955179
C         0.13837008018040   -2.77066079774946   -1.98934626452230
C         0.49982572602220   -1.79286555784613   -2.92332843453016
C         1.37464248888809   -0.79569407129056   -2.57716592118767
H         3.38373237665581   -0.62621226912619    2.30959364748263
H         4.03065996256154    1.08747517015283    0.66080168886043
H         3.11494864302412    1.01221707865377   -1.62639587170230
H         1.82201522023863   -2.42689706587526    1.67485989576338
H         0.39512467461013   -3.50076428865275   -0.00143655928496
H        -0.54298400059622   -3.55647641140408   -2.28027191266959
H         0.09185371653244   -1.83663805732729   -3.92233911082429
H         1.67297902250672   -0.05145851281331   -3.29951132272533
Sb       -4.20158538409636    3.10302535748369    1.32574210774155
Cl       -4.77699011266313    1.40195477495990    2.93941963041328
Cl       -3.45063050184735    4.64882951038657   -0.37284139649958
Cl       -6.46889270213087    3.29369041470678    0.58824242870756
Cl       -3.85203081480989    1.30374728661407   -0.29563119412656
Cl       -4.49218684112559    4.86055430471278    2.91917890824656
Cl       -1.87355974831842    2.87395865529917    2.03316002454946
87
 -129.30662100871899
C         0.23792659833613   -0.14144836013691    1.92323320680298
H         0.95543441755708    0.21726882932259    2.64372032097287
C        -0.66264464691025   -1.13882251374143    2.28544227145280
C        -1.62723598700187   -1.55582060907343    1.34832501308934
C        -1.60848509668944   -0.99402633757878    0.07398620166800
H        -2.32855507760465   -1.31494664896549   -0.66154269805065
C         0.18628910464364    0.50845469488449    0.68136144362306
C        -0.62051074010534   -1.66128405262579    3.70455511112985
C        -1.42795957722838   -2.95787145008864    3.82066401785880
H        -0.87001806844275   -3.76997454793543    3.34750821678796
H        -1.54492314877137   -3.21296252010246    4.87541928587042
C        -2.79551695614157   -2.82937588927237    3.17351561410814
H        -3.33918426641138   -2.00653952758303    3.63762336650539
H        -3.37122060892210   -3.74101438485869    3.34531089900088
C        -2.70600339557603   -2.57266739476859    1.66495621487819
C        -1.21102696684064   -0.57173605160181    4.61444768458825
H        -0.61576593563797    0.33552696264432    4.55793769265025
H        -1.22575217068373   -0.91761455829760    5.64544098409835
H        -2.22241817766842   -0.31466135961604    4.31564295601051
C         0.81223830664100   -1.95567411156955    4.17268533321738
H         1.40350465774463   -1.05044435616313    4.27063289104359
H         1.31801721322970   -2.62913549934195    3.48515014860009
H         0.77457738592473   -2.43209854443349    5.14995956882362
C        -4.07953640645872   -2.06069795046052    1.20541146825336
H        -4.25639682873352   -1.05951373982805    1.58683028308914
H        -4.85469328397015   -2.71823964079969    1.59253842685617
H        -4.17046784779862   -2.03569207025796    0.12386324045554
C        -2.39994160148248   -3.88346390545654    0.92303992773919
H        -3.20305393346695   -4.59657686266174    1.09449396158108
H        -1.47017554739207   -4.32430363515745    1.27537339326424
H        -2.31853577548455   -3.71007241468689   -0.14686405728467
C        -0.75574088560720    0.06695056891172   -0.27120906857307
C        -0.89679780947366    0.79984431132933   -1.45913593652396
H        -1.63128910299015    0.45876650743724   -2.17093158972067
C        -0.22789933222165    2.00004601134871   -1.68021955853248
C         0.74449391478490    2.41531340660589   -0.74962839218578
C         0.95546946591535    1.64336940504480    0.38730429489921
H         1.66642569628757    1.96803517058446    1.13036179613457
C         1.49906139577658    3.72133264997829   -0.87684064553498
C         1.36134731129021    4.28859468273225   -2.29321304000301
C        -0.07659609309562    4.24925066311796   -2.77974170327104
C        -0.61262775261158    2.81809690260675   -2.89665594611901
C        -0.06148362947021    2.14239206148322   -4.16176150825562
H        -0.42543067243353    1.12114200150475   -4.24037712052501
H        -0.38728635744280    2.69186335017677   -5.04203898679971
H         1.02582718560533    2.12235195338694   -4.15395889584517
C        -2.14197214111962    2.91031236580688   -3.01563838390677
H        -2.58965481513829    1.96932336632719   -3.32083556614941
H        -2.57747260554242    3.20645585111370   -2.06567264775336
H        -2.39946251820294    3.66003613322229   -3.76035472922186
H        -0.70947854069896    4.80288375667642   -2.08599855493838
H        -0.14898208176926    4.73764828746104   -3.75347560387266
H         1.99552543012323    3.71362800393939   -2.97258977258878
H         1.72328467168957    5.31822316997877   -2.30274820024512
C         2.99698812028423    3.55547276726683   -0.58249850187199
H         3.44331663390663    2.81442147043600   -1.24135159756170
H         3.49928239628388    4.50555032262294   -0.75134197060929
H         3.18271090743440    3.26134344718961    0.44579146304383
C         0.90423167710518    4.69405292913277    0.15488483534342
H         1.39209056268992    5.66294750580108    0.07723993851538
H        -0.16256586005182    4.82465950606024    0.00109594454186
H         1.04319773471144    4.31406632343506    1.16350199392281
C         3.10251753276167   -1.33470551655990    1.04928327681657
C         3.52402025097167   -0.30773451573730    0.19656258581061
C         2.94929388685099   -0.15639624023555   -1.03862073734615
C         1.93055894201638   -1.02689899516725   -1.47286945902617
C         1.50561036111993   -2.06940162675076   -0.60997753084415
C         2.11362244143325   -2.19799190730344    0.65393966194685
C         0.48743457588597   -2.94100229278362   -1.04337295172829
C        -0.09018812681587   -2.78599025263624   -2.27677113025874
C         0.32743293484748   -1.75573679813341   -3.12721314442651
C         1.31862245977339   -0.89392564812813   -2.73448510155306
H         3.56706793292342   -1.44659113320238    2.01754336321403
H         4.30944701028798    0.36073114675702    0.51602812421533
H         3.28172155115722    0.62116618342061   -1.70985113668642
H         1.79595298825152   -3.00562889049875    1.29668272333959
H         0.18460893663589   -3.74618196002574   -0.39197080560031
H        -0.86475244387323   -3.46361917992472   -2.60430752087306
H        -0.13063231558709   -1.65190737192709   -4.09973834829842
H         1.65857678751674   -0.11027998021223   -3.39401847417610
Sb       -3.67924286630542    2.98334342756777    1.96118777387476
Cl       -3.57783473208785    1.36677814217836    0.12622116385796
Cl       -3.72090871535806    4.55433939781183    3.76121503737340
Cl       -1.35133633842164    2.46908898426092    2.49831576326115
Cl       -4.33938849643616    1.16505364249381    3.40501164951353
Cl       -2.86902641557564    4.64394697864596    0.40494097350679
Cl       -5.95409915022594    3.45097738752747    1.39054918207160
87
 -129.30662038485619
C         0.17233377518811   -0.10984484252393    1.87322899097133
H         0.86147188575109    0.28030394846872    2.60507183068594
C        -0.71479649906355   -1.12011843395541    2.23074312495456
C        -1.64332482144470   -1.57816676109413    1.27615119685106
C        -1.60076902044630   -1.04266103854505   -0.00855662234752
H        -2.29198118291894   -1.39467445104583   -0.75739735389750
C         0.13396484303188    0.51964269123198    0.62059218454654
C        -0.70608854250327   -1.60739596405045    3.66300136565366
C        -1.49026872806234   -2.91739854870767    3.78749509662279
H        -0.90216197311400   -3.72928638228298    3.35209781893629
H        -1.63415526625806   -3.14898495514430    4.84438719993811
C        -2.83979259774151   -2.83262364378727    3.09686544750056
H        -3.41321639659024   -2.01040103115498    3.52490271049249
H        -3.40233842535353   -3.75153588542948    3.27359654980524
C        -2.70955686541737   -2.61039860416449    1.58564934663826
C        -1.34934830537863   -0.50666549024422    4.52292087291491
H        -0.75809433668010    0.40404076171173    4.48025671737894
H        -1.41385160650052   -0.83406385433063    5.55802771220311
H        -2.34612145650845   -0.26215149853726    4.16894110133252
C         0.71635461433975   -1.86005136004532    4.18356767501248
H         1.28935706033889   -0.94191778328851    4.26892766308240
H         1.25412039768306   -2.54650406309188    3.53401641004747
H         0.65725667937994   -2.30509236789846    5.17448423019259
C        -4.07881549895013   -2.13945915974078    1.07245518593172
H        -4.29031437863692   -1.13463687586813    1.42622090397242
H        -4.85115549203857   -2.80654753705901    1.44874792256423
H        -4.13568030103890   -2.13907231931666   -0.01170835425240
C        -2.35295421989779   -3.93196184243684    0.88670903817734
H        -3.14302983065459   -4.66005261574666    1.05566767262848
H        -1.42272776086241   -4.34055066688378    1.27489575135754
H        -2.24708531271176   -3.78391231201046   -0.18483284847012
C        -0.76906315011628    0.03607195967920   -0.34899443499069
C        -0.89774707304721    0.74527898971171   -1.55315815439736
H        -1.59973862626497    0.37055750834830   -2.28053769146968
C        -0.25790572424269    1.96134889839997   -1.77646895733444
C         0.67222223410361    2.42268166792580   -0.82455766152646
C         0.87484988977869    1.67448511982320    0.33022042543343
H         1.55396958080784    2.03234619094758    1.08771363604402
C         1.38848585838561    3.75011969077646   -0.94924918071190
C         1.27464304680747    4.29561119950496   -2.37622750808755
C        -0.14463112191562    4.19542373271827   -2.90713082097783
C        -0.62170364273813    2.74358915604271   -3.02225833984913
C         0.01074881846898    2.06881672246273   -4.24968052646888
H        -0.31946239738583    1.03637528848893   -4.33058508073688
H        -0.28888694138625    2.59700903512452   -5.15194141662517
H         1.09644243026323    2.08200107173262   -4.18969507994068
C        -2.14557348145726    2.77414166112750   -3.21584961963922
H        -2.54151771310721    1.81077182809111   -3.52298819699264
H        -2.63863177824464    3.07148251506248   -2.29524455156845
H        -2.39396822446060    3.49873345916784   -3.98796111818769
H        -0.82023006187777    4.73227965969801   -2.24090536928729
H        -0.20448015378042    4.66889723268384   -3.88906936355354
H         1.95277962226646    3.73993772915123   -3.02857070458586
H         1.59595652478011    5.33862735585751   -2.38569834668601
C         2.88105654392287    3.63616326290459   -0.60622904504896
H         3.36710156395466    2.88279489527174   -1.22158487534986
H         3.36264818873605    4.59278376213379   -0.79698055753980
H         3.04243032197245    3.38763395944652    0.43819698529211
C         0.73374985057122    4.71900640442485    0.04919730453162
H         1.19792803522171    5.69963088914088   -0.02632777042967
H        -0.32999950085728    4.81876628980995   -0.14238564238993
H         0.84866098976549    4.35620698904331    1.06700938212103
C         3.07199304403682   -1.23697107515627    1.10223273193605
C         3.48866387974492   -0.21434494279820    0.24208203607299
C         2.94205349229481   -0.09957515699493   -1.00982695929188
C         1.95769543521337   -1.00413409583624   -1.45355962009825
C         1.53699857599278   -2.04169436895319   -0.58272243578294
C         2.11536605493307   -2.13226948347611    0.69828266685394
C         0.55089719319839   -2.94519210635801   -1.02502765244887
C        -0.00062096900256   -2.82514775706805   -2.27437473776891
C         0.41322132576874   -1.80025886306593   -3.13286264406673
C         1.37446937785184   -0.90853318263456   -2.73204481382606
H         3.51423499009349   -1.31968594053956    2.08374637170459
H         4.24782133987205    0.48014142773174    0.56937812814060
H         3.27100526061489    0.67484531720872   -1.68649505825071
H         1.80146967721591   -2.93576439017995    1.34798807615376
H         0.25206859348310   -3.74655142196838   -0.36716878945381
H        -0.75140288085172   -3.52617293029919   -2.60799150955859
H        -0.02378597275215   -1.72406861436606   -4.11758341723434
H         1.71332365689844   -0.12961998135449   -3.39754145483473
Sb       -3.81803214083600    2.97028661400548    1.65758398310022
Cl       -3.63102666584174    1.29366718380258   -0.11665480596227
Cl       -3.94785562918973    4.61048180336021    3.39134163907864
Cl       -4.48072411889197    1.18743599645800    3.14551991682618
Cl       -6.08105686706865    3.37285503777077    0.99903987996783
Cl       -1.49860875383170    2.52343648974096    2.28465379041992
Cl       -2.99743792071591    4.59623269107723    0.06908448963749
87
 -129.30661743458253
C         0.02227205358423    0.21198410600441    1.65857130338011
H         0.66607605237057    0.72426206244601    2.35585367697158
C        -0.82104826413435   -0.79718234492614    2.11217198886258
C        -1.69466791540117   -1.41371346970750    1.19581900626347
C        -1.63716249145894   -1.03450130658107   -0.14297557771438
H        -2.28584987954212   -1.51005200207008   -0.86082562948849
C        -0.01457912886456    0.69094334025628    0.34033919950173
C        -0.82946115313626   -1.10816169724823    3.59380559170622
C        -1.60185978512125   -2.40114527662621    3.87491182028341
H        -0.98572740695201   -3.25756288248948    3.59026683850220
H        -1.78934760196291   -2.47791050508960    4.94738792120291
C        -2.91998706777762   -2.44677974386276    3.12288336297291
H        -3.52313703230776   -1.57994257086630    3.39400511539327
H        -3.47780078663616   -3.33980164223150    3.41156417377105
C        -2.72228759999870   -2.45017663262403    1.60312572977109
C        -1.49648258516278    0.07955492759358    4.30709578235744
H        -0.92532029916104    0.99079463140785    4.15217022452615
H        -1.55854618877860   -0.11595897812772    5.37517534080323
H        -2.49729469470332    0.25403081815807    3.92388505471052
C         0.58959271783385   -1.28091285241813    4.15450068803043
H         1.16851442555529   -0.36447075268518    4.09637018721130
H         1.12473263663937   -2.06394078248296    3.62224955903246
H         0.52501275489777   -1.56723387811227    5.20199360181263
C        -4.08538261089258   -2.14264179999885    0.96450615753770
H        -4.35578912541607   -1.10413366281198    1.13030191273493
H        -4.84499632527077   -2.77232157514434    1.42220994153646
H        -4.09346990156762   -2.33352697551907   -0.10434921020713
C        -2.26229324395801   -3.83676656628698    1.12578508228180
H        -3.02188008026185   -4.57662018595150    1.36774047153532
H        -1.33244311250946   -4.13024876875814    1.60714996661562
H        -2.10999372842936   -3.83994610799541    0.04954442479354
C        -0.85716054954563    0.04384315741463   -0.58744663086462
C        -0.99202681934653    0.60023224317442   -1.86942749385848
H        -1.64481192345286    0.09770462112052   -2.56480323399171
C        -0.42410975302038    1.82246882295530   -2.21643555936071
C         0.44475205993724    2.44971895823855   -1.30246151406025
C         0.66036825668102    1.85153769232878   -0.06453203095436
H         1.29305611685001    2.33780302509623    0.66090908599298
C         1.07689643815384    3.80038181833816   -1.56089295675453
C         0.96708730409415    4.17908023223862   -3.04133230394880
C        -0.42452346220748    3.91770501425273   -3.58968082670198
C        -0.79416618266582    2.43099511399007   -3.55408824679332
C        -0.06830403985778    1.66886959687239   -4.67399083868336
H        -0.33722493683660    0.61568278571069   -4.65442595385881
H        -0.35461350693320    2.07820182076489   -5.64009195762106
H         1.01109840748647    1.75284335251926   -4.57188524842258
C        -2.30732835103712    2.32998933331617   -3.79923513334831
H        -2.62596664517322    1.31199123998681   -4.00236885128992
H        -2.85609803111874    2.69713198637900   -2.93723340915465
H        -2.57158537516256    2.94047618332185   -4.65973545403171
H        -1.15678793922292    4.47187052514687   -3.00199016377144
H        -0.48802231951443    4.27646410342321   -4.61884052408936
H         1.70221117115180    3.60868316566783   -3.61429130099223
H         1.21327212577105    5.23603534406596   -3.15744292612706
C         2.56414233103417    3.82493377267281   -1.17907582586681
H         3.11299979339513    3.04471131802231   -1.70090114649609
H         2.98706211237619    4.78618032791089   -1.46294254700143
H         2.71454466950639    3.69997217446138   -0.11123161480614
C         0.33368340568662    4.82723089907277   -0.69029520134641
H         0.73684478521061    5.82219892274246   -0.86422203798180
H        -0.72802435807430    4.83501761588818   -0.91610577704165
H         0.44059798624612    4.58666939254684    0.36389463498494
C         3.10303561170716   -0.65525895916075    1.04347823343381
C         3.43630619094771    0.24547576152162    0.02533543473912
C         2.88400233938835    0.11200950630275   -1.22259138420547
C         1.97571286902419   -0.92699288434561   -1.50313050254943
C         1.63652413556780   -1.83898521807114   -0.47083038968937
C         2.22093127806089   -1.67610141535333    0.80065952802695
C         0.72338038835213   -2.87466456171538   -0.74889640967001
C         0.16909483672051   -3.00408981091526   -1.99626665747364
C         0.50448084957762   -2.10493378361373   -3.01504322051574
C         1.39017025283805   -1.08678229593386   -2.77446586662628
H         3.55017681399323   -0.54412798011815    2.02001067269570
H         4.13753618468215    1.04136119345403    0.22709153778297
H         3.15128990638677    0.79003666242944   -2.01949246061294
H         1.97486782357236   -2.38674392461414    1.57513351989944
H         0.48202099593683   -3.57605269660729    0.03511785775978
H        -0.52280505363112   -3.80690041684351   -2.20382472245412
H         0.06592750413881   -2.22483660317627   -3.99461742520525
H         1.66811008717688   -0.40257608522456   -3.56135483181615
Sb       -4.13487893452933    3.00210172883815    0.96007245474450
Cl       -4.70480162123701    1.35008302040653    2.62713642486425
Cl       -3.39832251270302    4.50372504046501   -0.78340128268594
Cl       -1.80628669546026    2.80008429948121    1.67127828432648
Cl       -4.42216940121696    4.80073744963317    2.50710544760954
Cl       -3.78615710461423    1.15863633643167   -0.61220339366240
Cl       -6.40085142084046    3.15030353408953    0.21088975091813
87
 -129.30661286527558
C        -0.10393568147599    0.12957485930313    1.78376388343888
H         0.50513094357085    0.56151064536925    2.56172500683634
C        -1.01989831390408   -0.86811082790280    2.09868860360051
C        -1.84562293338740   -1.37930982043667    1.07878275643272
C        -1.67238269371482   -0.90976654164284   -0.22010047280326
H        -2.28370789115362   -1.30246649637444   -1.01670568816327
C        -0.02265125855511    0.70115746812688    0.50583506649849
C        -1.15931327908023   -1.28081329590779    3.54770354933612
C        -1.96459532781626   -2.57912398723512    3.65976692878219
H        -1.34236788034634   -3.41523663084236    3.33052378333065
H        -2.21849464597071   -2.75358287811712    4.70688326282246
C        -3.23475126662420   -2.52693755319538    2.82943572413607
H        -3.84019929012044   -1.67852419478758    3.14840937264313
H        -3.82240194718630   -3.43158411237881    2.99764274385489
C        -2.94578498784632   -2.39102999460973    1.33009882937324
C        -1.87491316562694   -0.13320866685457    4.27944233944872
H        -1.27257526513477    0.77089838834203    4.25161535671156
H        -2.04931605430831   -0.40499400619542    5.31792650025252
H        -2.82729955185196    0.09800847129313    3.81219099536767
C         0.20144128843269   -1.51363111038820    4.21979296877625
H         0.77962948369115   -0.59849646707381    4.30190018933209
H         0.78739090785337   -2.24656362612793    3.67028521831587
H         0.03964413572643   -1.89368520278218    5.22621155388152
C        -4.24875092497401   -1.94009153844707    0.65139500408538
H        -4.47033298151695   -0.90763438003582    0.90591948309236
H        -5.06896443967611   -2.56399900101061    0.99937765138516
H        -4.20076447520516   -2.02348914876690   -0.43009608789535
C        -2.53283456226093   -3.75069072163748    0.74504458522294
H        -3.34701008547309   -4.46200438800295    0.86362559989096
H        -1.65654879723183   -4.14585403815554    1.25380976534390
H        -2.30697807209538   -3.66128601742728   -0.31436440143829
C        -0.81921319482512    0.16135442869079   -0.52533474378817
C        -0.83531989190400    0.81430903602289   -1.76821054710096
H        -1.45547101168873    0.39493290281691   -2.54380410756434
C        -0.18573083059557    2.02647645265726   -1.98424456334445
C         0.63948543381469    2.54474619326909   -0.96754266967029
C         0.73023903818121    1.85375337828498    0.23741412997676
H         1.32689163540699    2.25562036365474    1.04088050638225
C         1.36021509659101    3.87104623598279   -1.08183400418313
C         1.36250256504401    4.37193614105810   -2.52983415969652
C         0.00264982928989    4.21179940653394   -3.18631601909149
C        -0.41777653063071    2.74274110311079   -3.29886945274882
C         0.38138991775905    2.03583962743650   -4.40532748795042
H         0.06300436081905    1.00096345121500   -4.50247261616131
H         0.21344469997877    2.53777089170786   -5.35531455647157
H         1.44756731347618    2.05144594052473   -4.19242109314794
C        -1.90436565163550    2.71911952240228   -3.68398941564046
H        -2.23708179739041    1.73086778637071   -3.98723163977511
H        -2.51745858974570    3.04844934454436   -2.85061162025347
H        -2.06783348890129    3.39643003114324   -4.51914290169247
H        -0.74945519969488    4.74351330095427   -2.60274171935580
H         0.02149127508284    4.65531853201410   -4.18368638379875
H         2.11372063452006    3.82148336600657   -3.10114127670775
H         1.65261495645114    5.42396217540134   -2.54137419744875
C         2.82062292440440    3.77144447341182   -0.61666354074943
H         3.35693009426805    3.01005966680958   -1.17808780683982
H         3.31232180978356    4.72706055165067   -0.78533756406500
H         2.89824300701373    3.54100177363567    0.44131174611911
C         0.62905788012076    4.87488502896022   -0.17522183548569
H         1.11557410641414    5.84595378340013   -0.23063328177546
H        -0.40848540324805    4.98566565068820   -0.47427220148772
H         0.63680336672870    4.53942229420993    0.85803863372101
C         2.91033494443770   -0.92148326772145    1.34202042996250
C         3.37150174995171    0.04568618322624    0.44144515661174
C         2.92671379919670    0.04950903477479   -0.85540379690962
C         2.00312347761197   -0.91405991347432   -1.30494035620671
C         1.53482917025804   -1.89362815351133   -0.39204214586824
C         2.00981276106627   -1.87114362771413    0.93395151253112
C         0.60806289878143   -2.85508144540922   -0.83983976170997
C         0.16254119076816   -2.84882620870982   -2.13640818997504
C         0.62492870569674   -1.88259666308759   -3.03726799536176
C         1.52747819160752   -0.93431153079675   -2.63074253218390
H         3.27342918345408   -0.91817312673853    2.35886206410052
H         4.08576417071690    0.78438588337223    0.77293221588832
H         3.29249921602937    0.77961326861703   -1.56181267730262
H         1.66404645780024   -2.63274120581781    1.61684559065557
H         0.26934875803171   -3.60935710932316   -0.14627302477545
H        -0.54058404362949   -3.59581338759317   -2.47397792272086
H         0.27174890107124   -1.89603213714522   -4.05777664261175
H         1.90338552939168   -0.19972606506850   -3.32610274791404
Sb       -4.02525474823442    3.24224351961124    0.97583621811311
Cl       -6.23519868443014    3.55731571572729    0.11554480442390
Cl       -1.76082546287312    2.87756755827429    1.81864262387727
Cl       -3.65891134043516    1.48153543168009   -0.68404891322812
Cl       -4.77933341966700    1.52116018750723    2.49260882323462
Cl       -3.10504765650167    4.80136707884881   -0.62449192082423
Cl       -4.32709725004094    4.96233905441268    2.60704187784978
87
 -129.30661122110277
C        -0.01139596148956    0.03852185132450    1.89744124021412
H         0.59376043877869    0.51417956596664    2.65260698356855
C        -0.84106896911183   -1.02150566741368    2.24518284969011
C        -1.66578717851187   -1.59188443250303    1.25620739633931
C        -1.57330530926911   -1.11474774204236   -0.04831193328896
H        -2.18434620309952   -1.55165389610419   -0.82182665368967
C        -0.01704082111751    0.61065876605476    0.61746501223208
C        -0.89490808328570   -1.44338320614848    3.69710066746823
C        -1.58639174122048   -2.80369074385868    3.83047854154905
H        -0.91309982121584   -3.58336708012586    3.46495810908209
H        -1.77875407388210   -3.00636089862881    4.88560596119092
C        -2.89187241489447   -2.84825036400459    3.05633432080364
H        -3.54854808067096   -2.05390394822005    3.41099111023912
H        -3.39734992504942   -3.79835350919264    3.24018834154528
C        -2.68118001155072   -2.67910151777591    1.54712966553985
C        -1.67484570331286   -0.35799865131978    4.45764746738374
H        -1.14421267966859    0.58960561908843    4.41785291318712
H        -1.79564190522393   -0.64725751084802    5.49906845979624
H        -2.65596557409175   -0.19790739706711    4.02107673324936
C         0.50289806466808   -1.56394010587621    4.32110264632303
H         1.00552295899329   -0.60398294572111    4.38756493485364
H         1.12850667779414   -2.24471816559518    3.74887609037150
H         0.40774494502218   -1.95702303746380    5.33099022018317
C        -4.04129461227139   -2.31353284553034    0.93242036921864
H        -4.32744144727631   -1.30592931445060    1.21980857021636
H        -4.79782586659516   -3.00357587855108    1.29931033588976
H        -4.03292025488813   -2.37078178761104   -0.15173387803418
C        -2.20318074002260   -4.00248251266945    0.92945907374050
H        -2.96469782386875   -4.76659665099924    1.06790257344851
H        -1.28529027680410   -4.34496150852724    1.40185372388758
H        -2.02289487320798   -3.88748084634601   -0.13616352211917
C        -0.80818688947725    0.01227014484857   -0.38528623135975
C        -0.91010796983465    0.65712783146383   -1.62843221278730
H        -1.52345012346344    0.19240408659526   -2.38329406131395
C        -0.35473267107690    1.91149650144674   -1.86787664820946
C         0.46219042387269    2.49189203273378   -0.87850304538237
C         0.64153627351746    1.81336984590643    0.32328521164198
H         1.23373903143388    2.26002009525261    1.10614336547950
C         1.08094735538343    3.86670691599450   -1.01567652506241
C         1.00049858886394    4.36292882898048   -2.46290909932759
C        -0.36489767051105    4.10198379200264   -3.07401953305194
C        -0.67814002531259    2.60546082889705   -3.17538521953282
C         0.13775918108327    1.95870427345655   -4.30608727030116
H        -0.10157861041058    0.90166077371619   -4.39090693380584
H        -0.09979647878919    2.44172494401021   -5.25112561143179
H         1.20591136104426    2.05873914491733   -4.12853883628874
C        -2.16963686238276    2.47089591580537   -3.51565997228123
H        -2.43639272045769    1.46054439944906   -3.81122811755737
H        -2.77978112437679    2.75294985243323   -2.66305575011723
H        -2.40876506486243    3.13433886684510   -4.34361700063777
H        -1.13445129835590    4.57591110368590   -2.46396649171422
H        -0.41326418574967    4.54568483003417   -4.07026735179986
H         1.77081687198008    3.86694674909960   -3.05809192879678
H         1.21306399877460    5.43316180861079   -2.48429279542519
C         2.55884422637187    3.87223233326854   -0.59722805074944
H         3.12823554509076    3.14345832712120   -1.16942870471383
H         2.97832087213711    4.85741861485525   -0.78905859865523
H         2.68552818498560    3.65828731392812    0.45952566773194
C         0.30865798480932    4.81738296472341   -0.08602703283783
H         0.72303180447118    5.82051253320987   -0.15605273275731
H        -0.74314352754495    4.85368339606381   -0.35213364438125
H         0.37257465294045    4.48510328820378    0.94633035606854
C         3.01771166448150   -0.86964949976167    1.36595851341286
C         3.39745215486405    0.13848373358500    0.47222806903861
C         2.92131835838125    0.13692161041921   -0.81328052172362
C         2.04721050442501   -0.87399059305760   -1.25818031716331
C         1.66236869549612   -1.89570989392464   -0.35256070483808
C         2.16691302374182   -1.86593805169931    0.96212694913035
C         0.78587842270284   -2.90531490277976   -0.79597676518306
C         0.30709184253124   -2.90386579383640   -2.08063335504755
C         0.68653377181537   -1.89560007049499   -2.97406782087615
C         1.54062330139444   -0.90127910561137   -2.57221769704486
H         3.40476528638782   -0.86075544549032    2.37388335555817
H         4.07351787876656    0.91378831790079    0.80024151884224
H         3.22430710890224    0.90013546994882   -1.51438183564510
H         1.88369487833879   -2.65808631120004    1.63921793818263
H         0.51352865513345   -3.69193308049392   -0.10922527800890
H        -0.35806137873348   -3.68639684542448   -2.41477752279230
H         0.30871601108146   -1.91315146222309   -3.98569516008543
H         1.85454999270727   -0.13412837434548   -3.26307947132309
Sb       -4.19690491496324    2.83434161096875    1.19614144247933
Cl       -3.74291263032136    1.11331795603433   -0.48386004078979
Cl       -4.59638824768236    4.51643857861835    2.84569313029664
Cl       -4.76247318840798    1.05529165796504    2.72874683968297
Cl       -6.44943488447514    2.96699779172689    0.40149999939905
Cl       -1.88605525737094    2.64620377749880    1.96898552123928
Cl       -3.44947161772005    4.46714255526359   -0.41883133537512
87
 -129.30661108730831
C        -0.21062867731287    0.41812661746400    1.55048255912371
H         0.31157267128027    0.98930756182345    2.30139811842684
C        -1.05477033120106   -0.61871414874687    1.93518914895035
C        -1.77054190467181   -1.31541362936917    0.94227209713211
C        -1.55842442236213   -0.98405375041737   -0.39223809953831
H        -2.08195833612749   -1.52134176754161   -1.16663620045088
C        -0.09978721868285    0.84456832678173    0.21989752930183
C        -1.24163240711260   -0.88011363678623    3.41352508772632
C        -1.93237900547066   -2.22948139452551    3.63434191791194
H        -1.22001345475914   -3.03297824984012    3.43073228120990
H        -2.22854556108182   -2.31326409995076    4.68145261392183
C        -3.15239621033563   -2.38841541376045    2.74459055495140
H        -3.84653369368991   -1.56963615926844    2.93404649398380
H        -3.66831571065003   -3.31924313954264    2.98808882939547
C        -2.78979317076995   -2.39265434497173    1.25529003388843
C        -2.09790685659466    0.26707553375744    3.97554420234028
H        -1.57943789929121    1.21629958473477    3.87018405716352
H        -2.30205994021150    0.09562622487327    5.02992427179926
H        -3.04087214604419    0.35236033409454    3.44445176739552
C         0.09182078291432   -0.90530525291377    4.17450844699232
H         0.57982628361810    0.06443522200520    4.17641226740151
H         0.77236074152511   -1.63648290963848    3.74528387975875
H        -0.09664845421309   -1.18197509750720    5.20960863502652
C        -4.08588264851171   -2.14653467007573    0.46765951455077
H        -4.41954880016725   -1.12143604192612    0.60016280684890
H        -4.86274238122488   -2.81172893401579    0.83780030098910
H        -3.96483385990706   -2.33192277461056   -0.59524502912944
C        -2.22013742590843   -3.76124529925621    0.85070736124576
H        -2.96630757432089   -4.53386804576043    1.02133788870538
H        -1.33533296961273   -4.00425420189114    1.43475786470192
H        -1.95300534775356   -3.76989277473566   -0.20297240576808
C        -0.78081702840632    0.11867672762020   -0.77953217813475
C        -0.77376059070155    0.61866288593100   -2.09020655449272
H        -1.30544006258653    0.05755148159681   -2.84165096627786
C        -0.22195589660786    1.85536267395309   -2.41529886591531
C         0.49021686767696    2.56141137993736   -1.42674138540750
C         0.56595108917249    2.02466716268013   -0.14544057284591
H         1.07276272659142    2.57056206484124    0.63443897420238
C         1.09744587023572    3.92831714165296   -1.66201541918673
C         1.13339509747181    4.26425476269055   -3.15657165208310
C        -0.16779175075528    3.90215791250386   -3.85041210354541
C        -0.44493999049453    2.39563098853670   -3.81268126753389
C         0.47155801846342    1.65109836309233   -4.79663189510101
H         0.27984449041993    0.58171139185800   -4.76007704174863
H         0.28176501140369    2.00065582020688   -5.80885698845778
H         1.52029888498825    1.82130421457115   -4.56569058241793
C        -1.90132086543116    2.18585132778043   -4.25422507585293
H        -2.12155472899249    1.14444847551589   -4.46955655280065
H        -2.58465702320177    2.53098117962526   -3.48428790276757
H        -2.08636089337447    2.75951560141268   -5.15951849547494
H        -0.99618851343761    4.41874445710629   -3.36464201942216
H        -0.13493022490873    4.23355851424744   -4.89005682450044
H         1.96169235048763    3.72888215132387   -3.62677460074278
H         1.32769982870304    5.33144310099824   -3.27657055346475
C         2.53514232793252    4.01297727751633   -1.12861778754675
H         3.16574115778528    3.25760759242375   -1.59224241230260
H         2.94607665467512    4.99105699390018   -1.36894152447847
H         2.58108208115648    3.88878462425409   -0.05118768687824
C         0.23460210088902    4.95342674154514   -0.90787753303776
H         0.62133346050594    5.95648117596225   -1.07259537112308
H        -0.79703829837243    4.91656130150295   -1.24398406457381
H         0.23772112301924    4.75018630409279    0.15935501564098
C         2.80443438279633   -0.59593000634408    1.52642860732446
C         3.29930563229077    0.36581882150423    0.63797624009386
C         3.00071558049710    0.29064026166589   -0.69748172685757
C         2.19855403256037   -0.75290004387043   -1.20050070579617
C         1.69861498902795   -1.72875107688194   -0.30025684118754
C         2.01882697726232   -1.62153142904901    1.06680528107230
C         0.89714715903205   -2.77341098396902   -0.80194041930144
C         0.60190658946174   -2.85036084207892   -2.13810630330312
C         1.09440409708782   -1.88695493892847   -3.02604268334059
C         1.87634789783064   -0.85824040919580   -2.56738321092016
H         3.05271993635792   -0.52879952097186    2.57507655315206
H         3.92274701289785    1.16434547097605    1.01144566782487
H         3.39430344941554    1.01854849721948   -1.39065474636790
H         1.64741545380351   -2.37821071651328    1.74215477523664
H         0.53723958419094   -3.52448839369943   -0.11564561650387
H        -0.00538845099033   -3.65953811259511   -2.51593512234109
H         0.86236458463913   -1.96734564012231   -4.07777969135841
H         2.27357659955706   -0.12324981255575   -3.25069502303188
Sb       -4.34784499726357    3.01266339764132    0.21101146973894
Cl       -5.03021376448044    1.40149491464918    1.87655691080258
Cl       -3.48128201814711    4.46895543043353   -1.50898999870579
Cl       -3.73184174267287    1.12302922672432   -1.21766239384403
Cl       -2.10874147845412    2.95822678931578    1.18990213387508
Cl       -6.52556158239830    3.02053250272083   -0.77952289187194
Cl       -4.89812806562749    4.85509171408532    1.62725560844104
87
 -129.30660647339198
C         0.12763125594136   -0.27602320713004    2.01379635201916
H         0.80615556522261    0.11071229115462    2.75735766371989
C        -0.69783388650835   -1.35208973650348    2.32554086785503
C        -1.61010302285917   -1.80908763830985    1.35479899644377
C        -1.61929532633128   -1.19920642422125    0.10304105857518
H        -2.30143252644320   -1.54784000970316   -0.65545608769236
C         0.03662502190555    0.41840903400002    0.79915634877992
C        -0.63598930623763   -1.90828717542805    3.73167817152031
C        -1.39413460176003   -3.23585417925616    3.82827586534388
H        -0.78662449955561   -4.03066314712382    3.38886928003197
H        -1.54294954270107   -3.48463297045329    4.88049437452349
C        -2.73929756272473   -3.17093260588085    3.12661355630843
H        -3.33528671331616   -2.36506721618882    3.55578467838898
H        -3.28225920130392   -4.10444031061992    3.28675681604676
C        -2.60052632958345   -2.92492558999956    1.62039395199103
C        -1.26796328965265   -0.86472049770196    4.66772940418037
H        -0.71966761192791    0.07234297614991    4.62589140236904
H        -1.25654512187167   -1.23070931104971    5.69179479099936
H        -2.29383777891629   -0.65474736078283    4.38199208324696
C         0.80954093698702   -2.15618418670234    4.18817700357885
H         1.36941356453374   -1.23175342762424    4.29133339655191
H         1.33378827149685   -2.80353860505493    3.48926088539952
H         0.79551718310913   -2.64473574720886    5.16004729632348
C        -3.99404997698834   -2.56336960959392    1.08558703136315
H        -4.28691629585729   -1.57565807142236    1.42814279903051
H        -4.71784510125877   -3.28438727886296    1.45884954573193
H        -4.03746959484467   -2.57919420891705    0.00063462489031
C        -2.12346976698283   -4.20106370447754    0.90882756237068
H        -2.83735674056082   -5.00376279706048    1.07886363718850
H        -1.15301295485196   -4.52002125525065    1.28176575087184
H        -2.04530520087325   -4.03265352710557   -0.16231504738313
C        -0.85551505518637   -0.05609847053225   -0.18485245988902
C        -1.04573856359124    0.71708277872401   -1.34050747112309
H        -1.73982467093509    0.34850439693270   -2.07866841445206
C        -0.47916384103691    1.97953596493192   -1.49616210274241
C         0.44409556925274    2.43120804273603   -0.53334114078451
C         0.70952726760427    1.62679297232244    0.56895423687296
H         1.38128609756219    1.97541830164816    1.33709335970094
C         1.08324159604719    3.80199475297523   -0.58629010482770
C         0.92279476296931    4.41916395146642   -1.97902601314863
C        -0.49886454090079    4.28294152409462   -2.49447356693845
C        -0.91501217671669    2.81921270238349   -2.68021805425687
C        -0.29371953221232    2.24878847038365   -3.96480596634351
H        -0.57597209286019    1.20764048406033   -4.09804998464197
H        -0.64765829698670    2.81337019382758   -4.82438054963921
H         0.79159413844888    2.31252752503110   -3.93682351445598
C        -2.44479952296206    2.79400401989839   -2.82174954013886
H        -2.81182090662140    1.83218062990983   -3.16680639635891
H        -2.91660548577544    3.01994618982758   -1.86985692215729
H        -2.75022893733655    3.54765448622161   -3.54411759677504
H        -1.18523226688071    4.75536836294899   -1.79153816720296
H        -0.59569319372849    4.80382128584639   -3.44910186887968
H         1.61456360604614    3.93075251306000   -2.66988861265741
H         1.19691241841924    5.47482478780130   -1.93565175414551
C         2.58409497823667    3.75294076744649   -0.26522861416352
H         3.10289873151956    3.06955060270756   -0.93339574627819
H         3.00866212822325    4.74557983983722   -0.39845429659250
H         2.77432803064831    3.44707493059780    0.75885986757613
C         0.38466072719941    4.67060982109195    0.47321649632929
H         0.77395051218191    5.68553447366264    0.43777286467095
H        -0.68868007896565    4.70034233188452    0.31156169811479
H         0.55187153173479    4.26774884977635    1.46853295917808
C         3.07210273532786   -1.22235189495138    1.14517427183626
C         3.41710817304171   -0.12112418894781    0.35292592051926
C         2.84746187423320    0.04625506893339   -0.88261123214856
C         1.91018439605313   -0.88172629011613   -1.37739776280900
C         1.56336846038173   -1.99952163714726   -0.57593048590696
C         2.16431044119276   -2.14320827248047    0.68966968592104
C         0.62608541945358   -2.92809824037821   -1.06947699639316
C         0.04958292790405   -2.75542822886179   -2.30111162881586
C         0.38985602893475   -1.65114429698037   -3.09080645765966
C         1.30320984378633   -0.73345028561972   -2.63972628340117
H         3.53186078110395   -1.34576476519965    2.11429658746810
H         4.13941602946318    0.59277424027315    0.71953943708752
H         3.12244792500494    0.88250644403647   -1.50777363258953
H         1.90750539961920   -3.00654561108705    1.28545694145551
H         0.38555950346957   -3.78960184854703   -0.46595952957604
H        -0.66381853476252   -3.47533677292299   -2.67420916514700
H        -0.06532448218885   -1.53377614647715   -4.06314086574369
H         1.58513328579049    0.10825516953852   -3.25346876779584
Sb       -4.07598209268784    2.46760024425090    2.08815715926573
Cl       -6.38907367045589    2.72170845441121    1.53421740195309
Cl       -1.70626574467331    2.17713054342205    2.61149578889775
Cl       -4.53316574930168    0.48607296388790    3.39212426009639
Cl       -4.30413326001215    3.87941269825803    4.00241267529786
Cl       -3.79819286336063    1.00417647878126    0.14593711208666
Cl       -3.44125649300354    4.31511686670119    0.66695398498155
87
 -129.30658162563608
C         0.00769589602123    0.40120735343148    1.63911985360309
H         0.64011844076115    0.89120993653971    2.36211136202009
C        -0.91881429701994   -0.54593732737605    2.06283310605960
C        -1.77666942802156   -1.13071530221368    1.11115773561514
C        -1.61887539210010   -0.79102969414770   -0.22871780623705
H        -2.25078342229939   -1.24534237013795   -0.97502059522229
C         0.07376217643946    0.84875717043694    0.31250562256038
C        -1.03169829904791   -0.82540581849915    3.54526055934170
C        -1.85327025843107   -2.09527944068999    3.78853204584929
H        -1.25292829850465   -2.96728731449092    3.51689656644297
H        -2.08225415505053   -2.17494949210197    4.85273093896419
C        -3.14406848598858   -2.09113015616032    2.98883222024096
H        -3.72656451437737   -1.20769109283610    3.25009303763751
H        -3.74187561066421   -2.96698724127092    3.24864808090555
C        -2.89339140796814   -2.08846105731010    1.47647445386309
C        -1.71290998549565    0.39483139719760    4.18706769278732
H        -1.09655210577119    1.28165779811192    4.06587150240927
H        -1.86690096927104    0.21878042575330    5.24912388160216
H        -2.67193976843765    0.60102180073736    3.72206132275825
C         0.33893312288457   -1.01847613194752    4.20989038602370
H         0.93179045325263   -0.10916033110748    4.19528395720622
H         0.90256244315571   -1.80913214850634    3.72094234418326
H         0.19101203372997   -1.29948649287242    5.25039331288649
C        -4.20280547711748   -1.65972543041066    0.79606837888411
H        -4.39838524554542   -0.60765976552629    0.98253762836831
H        -5.02687733844900   -2.24027798727107    1.20455452004458
H        -4.18103653855964   -1.81807861253293   -0.27776509213907
C        -2.52916252376833   -3.50230838977041    0.99759839814550
H        -3.35559046461923   -4.18053830322260    1.19741436466665
H        -1.64777469835578   -3.87473815940571    1.51476351570146
H        -2.33226519977317   -3.50833786748581   -0.07141201354587
C        -0.75041046733227    0.22832096782160   -0.64940876514322
C        -0.77396551409657    0.75637033774757   -1.94926186044499
H        -1.41187004681610    0.27490466625926   -2.67267454376111
C        -0.10958819459982    1.93183750638110   -2.29069099449714
C         0.73947295735650    2.53189066798218   -1.34101850060640
C         0.84152119508226    1.95684312033221   -0.07786809352341
H         1.46003640354933    2.42209314099018    0.67318014637405
C         1.47665079490746    3.83078946759045   -1.59119905023775
C         1.44139852257697    4.21043900684707   -3.07545094004245
C         0.06579768008312    3.99890082430012   -3.68243877055336
C        -0.35594992341491    2.52611335881431   -3.66219882153430
C         0.42860449226439    1.72185600354770   -4.71095115797208
H         0.11875668712467    0.67988952783484   -4.69994860344848
H         0.23668000294994    2.12755352471656   -5.70161368397363
H         1.49872978719722    1.76531003745075   -4.52376611854379
C        -1.84689930830964    2.47100199487656   -4.02706469520214
H        -2.18040144454413    1.46182466996819   -4.25011721108521
H        -2.45140172708241    2.86271345713944   -3.21465033560836
H        -2.02114227501301    3.08147912083279   -4.91014262077262
H        -0.67214887711174    4.57722241562403   -3.12550121073742
H         0.05952580817864    4.35885298633828   -4.71304185807982
H         2.17826004081239    3.61469892132969   -3.61911681848325
H         1.73031901866021    5.25753369204201   -3.18069930532801
C         2.94972018716135    3.73933961008091   -1.16634207319021
H         3.45435631670518    2.93092762593162   -1.69089614488500
H         3.45089014525181    4.67119247473654   -1.41869957886629
H         3.05979319819569    3.58120042690379   -0.09805294198026
C         0.79054526954003    4.92123701168603   -0.75238339871023
H         1.28566013789105    5.87662343374364   -0.90988578590177
H        -0.25533445268804    5.02037942623169   -1.02595388025273
H         0.82953886536062    4.67906733421222    0.30588608326702
C         2.89104445120206   -0.91889181413143    1.39023293810379
C         3.41917921028171    0.00305401475734    0.47917256545948
C         3.01599187823786   -0.01223517002246   -0.83072058956860
C         2.07017833190528   -0.95301569659281   -1.28427067535364
C         1.53567423565676   -1.88822702178872   -0.36105786494734
C         1.96754918986548   -1.84521246948292    0.97852342569092
C         0.58865258488785   -2.82851610301665   -0.81284044635699
C         0.18712240759701   -2.84456365142673   -2.12330652920551
C         0.71412752980261   -1.92160249276215   -3.03391479876380
C         1.63641997433112   -0.99360517575424   -2.62340634757375
H         3.22198658458370   -0.90059627379360    2.41783620630916
H         4.15094125210400    0.72294757596678    0.81399874606453
H         3.43375279732311    0.68348678208933   -1.54249365640909
H         1.56903197952578   -2.57277909701641    1.67011628428325
H         0.19991380530001   -3.54992216557486   -0.11053352647072
H        -0.53209859798973   -3.57489265061309   -2.46335411400054
H         0.39581345872540   -1.95317017571114   -4.06546535769174
H         2.05936114464341   -0.29159622977863   -3.32554400684663
Sb       -3.87658962877749    3.50083550232627    0.62525119033922
Cl       -4.13696216379496    5.34705751450625    2.11983280992221
Cl       -3.56104771184315    1.59784112937413   -0.88103542033441
Cl       -2.97224226426208    4.90773637756470   -1.11648538330551
Cl       -6.09828431170586    3.76573122589960   -0.21894610436613
Cl       -1.59909594144908    3.18110040135423    1.44850671294437
Cl       -4.61423770978415    1.92833771327669    2.30433136388907
87
 -129.30656451565812
C         0.38270221156270   -0.28904369202515    1.98183195245452
H         1.18627930077650    0.00205774251200    2.63971190541479
C        -0.50213972585159   -1.28801599372312    2.37191157551866
C        -1.58064683828237   -1.60668111506096    1.52351346772127
C        -1.67729556050932   -0.96417974764024    0.29294327847296
H        -2.48337481062736   -1.21405737561313   -0.37823324026067
C         0.20322864387617    0.46242044687622    0.81066214986121
C        -0.31990100431443   -1.91053530009333    3.74034491363592
C        -1.22094457275179   -3.13894993771663    3.90448668348594
H        -0.78890301586237   -3.97804150926661    3.35373802544303
H        -1.24959958375884   -3.42229189833102    4.95802548093862
C        -2.63156464872967   -2.87593643462641    3.40802970560663
H        -3.04917777763331   -2.01895496916558    3.93707012257693
H        -3.26499096588913   -3.73856472917554    3.62340743678807
C        -2.67122793388637   -2.58731440906597    1.90356268773212
C        -0.67888134256550   -0.83911651803720    4.78290411654019
H        -0.00686652951112    0.01140003900187    4.70728561141999
H        -0.60251614674689   -1.25461512288465    5.78507955549687
H        -1.68906246424033   -0.47085335818083    4.63239081112248
C         1.12860006300794   -2.35970873424314    3.98050376104683
H         1.82696210666787   -1.52920471432309    3.95091074276157
H         1.43351606210351   -3.09620421460953    3.24053498230509
H         1.19933973309611   -2.82022702568019    4.96352927848293
C        -4.05554037027982   -1.99954563709630    1.58710838718780
H        -4.13806450132775   -0.99183517053301    1.98361523231045
H        -4.82128169973482   -2.61536944919882    2.05350617134053
H        -4.25731583650327   -1.96786977944477    0.52060104096993
C        -2.49477384434884   -3.88457853006268    1.09923828332078
H        -3.31268466961715   -4.56653975342054    1.32020813895239
H        -1.55909678285024   -4.37876666158563    1.34917915005540
H        -2.49892829860740   -3.67639337174540    0.03233416575472
C        -0.84391981166940    0.10540638171748   -0.06411488796491
C        -1.10111140780892    0.92917742692885   -1.17230857412519
H        -1.90962365173911    0.64546444921408   -1.82680243005272
C        -0.43410054921340    2.13289750403061   -1.38083900158512
C         0.63658489471537    2.46942444703069   -0.53004593645289
C         0.94853474385506    1.61608466624288    0.52532514785470
H         1.73626952380618    1.88226547579681    1.21179030138819
C         1.40240439684971    3.76851879785375   -0.65379502138600
C         1.15433670881018    4.41083650391102   -2.02232093851990
C        -0.32267894007251    4.43761563072305   -2.37237925212477
C        -0.91508461882005    3.03026053714698   -2.50390500120263
C        -0.51471818260061    2.40892605996449   -3.85149830012300
H        -0.92594868004846    1.40751633770168   -3.95051192906743
H        -0.90006248409684    3.01943420642224   -4.66491060763832
H         0.56694786949844    2.35085499735290   -3.94934701352721
C        -2.44404883019859    3.17375971955118   -2.46567518597079
H        -2.95321413286139    2.25546184438572   -2.74176533142879
H        -2.77216244635991    3.46076744413642   -1.47102222974628
H        -2.74811724679592    3.94921332171719   -3.16524607866810
H        -0.86824704617406    4.97646220431969   -1.59766654502531
H        -0.46948431062578    4.97475093053440   -3.31144943931340
H         1.70431710117821    3.85398111732351   -2.78514869367175
H         1.54726625881105    5.42907124110657   -2.01519357188651
C         2.91713398304890    3.57086857231398   -0.49718627747492
H         3.29442546019703    2.85159697869434   -1.21993846145019
H         3.41683901166631    4.52139335105515   -0.67128926934787
H         3.18487614516942    3.23521053122164    0.49984232717560
C         0.91926516487011    4.69738264068878    0.47257070205657
H         1.41355551830422    5.66290027778943    0.39335923920412
H        -0.15469326587269    4.84800118550578    0.42501204646174
H         1.14438677635958    4.26765004040948    1.44465552734690
C         3.24805540948606   -1.23027190236711    0.69141820792082
C         3.49003715522428   -0.17827282940857   -0.19948577143934
C         2.71912198477308   -0.03566531557022   -1.32457762213358
C         1.67400126867656   -0.93731262499235   -1.60344688942954
C         1.42428940184657   -1.99972763401503   -0.69706727685032
C         2.23590345442406   -2.12184095057965    0.44825989187728
C         0.37292922837232   -2.89587065569668   -0.97032593647183
C        -0.39524292646140   -2.75193301523918   -2.09682421020336
C        -0.14563937517857   -1.70680433499188   -2.99380245291535
C         0.86732520552046   -0.81587812820889   -2.75212848115731
H         3.86821491218799   -1.33825437605266    1.56874359996500
H         4.29383880326548    0.51430068283372    0.00078629385823
H         2.91251107096042    0.75960342577569   -2.02918875387702
H         2.05810050578393   -2.94727929513154    1.12048099287207
H         0.19354914036426   -3.70924150750186   -0.28363408232862
H        -1.19150070980446   -3.45111865801039   -2.30511445522535
H        -0.75323223531498   -1.61237180512695   -3.88157456694286
H         1.07631705097359   -0.01864177287273   -3.44877323101611
Sb       -3.36870650241702    3.04589073950380    2.59054082074819
Cl       -5.71084406441019    3.48704885012661    2.40194774948153
Cl       -0.98041636929024    2.54826298753592    2.74579633183499
Cl       -3.77882349730190    1.07961352291043    3.93437137549715
Cl       -3.17440820542224    4.43308857129527    4.52763816065152
Cl       -3.50771678533947    1.60281235449099    0.61738791409318
Cl       -2.82274610432274    4.86856802761117    1.10706929391439
87
 -129.30656320382721
C         0.15966874817998   -0.36773679312865    2.02227555888331
H         0.96872649410397   -0.06477196573220    2.66814710421548
C        -0.75329048029449   -1.32142233788403    2.45789288997438
C        -1.82886996244628   -1.66218582395548    1.61438397580986
C        -1.90293377411867   -1.08090558003428    0.35228265602493
H        -2.70846464771044   -1.34869525645526   -0.31221182944825
C         0.00429009263554    0.32845786196658    0.81376520150580
C        -0.59391892572771   -1.86947577944891    3.86117190162637
C        -1.55944395687738   -3.03190391234403    4.11762798116272
H        -1.16025204664641   -3.94262207644443    3.66538547328567
H        -1.62530827023435   -3.20702909789051    5.19283233951210
C        -2.94454902318494   -2.75222757151324    3.56166429868846
H        -3.33314095690159   -1.82961399959445    3.99433914517001
H        -3.62280188287195   -3.56117034839330    3.83965607253299
C        -2.93577981023871   -2.60525204403791    2.03664644937935
C        -0.88277477651221   -0.72228823181917    4.84318034181369
H        -0.18960216661163    0.10101460644992    4.69496480674297
H        -0.78577459572687   -1.07760669319056    5.86657338745928
H        -1.88696835792933   -0.33483423335409    4.70118410378410
C         0.83247613552870   -2.38124685576746    4.10957225114039
H         1.57175191662428   -1.59048905899139    4.02754984037633
H         1.08792285403710   -3.16984010974983    3.40508892792320
H         0.89312897605809   -2.79337661311307    5.11445100434660
C        -4.30897028858477   -2.05619271230843    1.62008156980249
H        -4.40460314867207   -1.01391389926837    1.90982795688762
H        -5.08860264626744   -2.62453614290735    2.12212411586803
H        -4.47765622479691   -2.13559737660173    0.55002209428066
C        -2.73091636592566   -3.96843317534248    1.35780560645573
H        -3.53837698038072   -4.64135006126300    1.63701657989027
H        -1.78808415516976   -4.42075011953261    1.65468947138785
H        -2.73238250636441   -3.85740204858128    0.27646847426360
C        -1.04666004282310   -0.04608937706814   -0.04922150267309
C        -1.28242096430695    0.73191956014618   -1.19504390853882
H        -2.09407675350221    0.43614028241083   -1.84016564750744
C        -0.58705689258601    1.90929945256686   -1.45593100681950
C         0.48804047770816    2.25979280807393   -0.61707398541559
C         0.77703716711574    1.44951192956116    0.47838023304314
H         1.56852469244231    1.72977919005439    1.15488094885062
C         1.28640167295060    3.53209741481862   -0.79873326218076
C         1.06487020044960    4.10861794768918   -2.20073414453819
C        -0.40889873499764    4.15844736216091   -2.56127872085720
C        -1.04040177498213    2.76327150874430   -2.62364012095153
C        -0.65457031813801    2.06329622920373   -3.93650580387992
H        -1.10714292682333    1.07648191343270   -3.99285584073505
H        -1.00702465593977    2.64986005778719   -4.78185760628816
H         0.42458812907274    1.95551895069939   -4.02002518790868
C        -2.56453710154774    2.95183954202535   -2.59799226167621
H        -3.09927708258084    2.03413183150430   -2.82264290634964
H        -2.88532696526960    3.30333420273855   -1.62183818372577
H        -2.84579024018165    3.69494409019812   -3.34086896215608
H        -0.94234606030723    4.75208168959067   -1.81881106958133
H        -0.53616931857237    4.65038679992665   -3.52758725675564
H         1.60269319113999    3.49645253196120   -2.92904699917190
H         1.48691852845721    5.11420432213690   -2.24453424130598
C         2.79435281982713    3.30335415057259   -0.62000538332357
H         3.15208484854017    2.52424772142392   -1.28851860077088
H         3.32247682710336    4.22444370683482   -0.85705085025479
H         3.04825819992595    3.03120144164154    0.39981764073586
C         0.81781147179632    4.52801737316843    0.27528315621690
H         1.32863436986151    5.47941442416410    0.14591939169459
H        -0.25347068060924    4.69416866889861    0.21837406963366
H         1.03466031328295    4.14684649564873    1.26934169252937
C         3.02417374659677   -1.38376035541283    0.72255177300321
C         3.24875162761663   -0.39510591528125   -0.24246389786602
C         2.45364777650699   -0.32495942385960   -1.35764180162240
C         1.40237830071574   -1.24101813292302   -1.55342884589773
C         1.17103230125547   -2.23958841741055   -0.57245119492275
C         2.00541827473561   -2.28598849771636    0.56238458984189
C         0.11499350126344   -3.15103686052132   -0.76408220101505
C        -0.67620296431165   -3.08210475453471   -1.88172160028244
C        -0.44549741474806   -2.09966600388158   -2.85180395699283
C         0.57219180893074   -1.19618515547280   -2.69131397416899
H         3.66296020280031   -1.43349683905835    1.59167393067185
H         4.05863879021855    0.30578356150217   -0.10610210970982
H         2.63119161201142    0.42270316914413   -2.11674742762150
H         1.83968599004933   -3.06200706635595    1.29395185052107
H        -0.04941200842733   -3.91692874181522   -0.02134438240473
H        -1.47566689809013   -3.79352319900123   -2.02708399618239
H        -1.07177392886927   -2.06432229276828   -3.73087974751498
H         0.76721647629323   -0.44856156479936   -3.44470355381128
Sb       -3.53233175317741    3.04441536268509    2.44900316088663
Cl       -3.98776108512384    1.11404170768005    3.83092761282012
Cl       -2.94076471133393    4.81490791659757    0.92131685533944
Cl       -3.67796182138892    1.55153816200570    0.51378493319723
Cl       -1.15307718755759    2.51928699187708    2.64300061458771
Cl       -5.86634717390562    3.51509590899304    2.22453410632103
Cl       -3.34607970107893    4.47533287372415    4.35349423338112
87
 -129.30655601763198
C        -0.03777699303404   -0.38024325167928    2.00179281502367
H         0.57763073504084    0.03868686884908    2.78234302669922
C        -0.82848242488168   -1.49313985190560    2.26667494954760
C        -1.65751544300438   -1.99174311311339    1.24285113499235
C        -1.61444490421218   -1.38878051821879   -0.01044157953954
H        -2.23061885776073   -1.77106708373699   -0.80803875450451
C        -0.09939251771671    0.31635953514815    0.78596804297097
C        -0.82600922185798   -2.04399912510230    3.67756958478427
C        -1.59875088190412   -3.36487446788547    3.76201013794613
H        -0.96693783063938   -4.17949299745028    3.40085996349579
H        -1.82893347750762   -3.57402760402454    4.80811414572477
C        -2.88586002187347   -3.32296813935992    2.95699842174888
H        -3.50803143778095   -2.49690245768656    3.30329154206946
H        -3.44512475265359   -4.24775971444649    3.11082225808227
C        -2.62545651492211   -3.13621281022475    1.45868215003968
C        -1.48571793068812   -0.99298291622816    4.58558094746463
H        -0.94410488360793   -0.05182447249264    4.55005181000964
H        -1.49864144878561   -1.34745564111904    5.61377546018119
H        -2.50576677791952   -0.79610987396727    4.27049919175289
C         0.60164705881950   -2.30109707392060    4.18196639859497
H         1.18567214556123   -1.38790108616514    4.24122455385355
H         1.12073661550674   -3.00308735652024    3.53319623004119
H         0.55440561210032   -2.73327164201369    5.17910752007827
C        -3.97685478425203   -2.84429497125376    0.78880108712518
H        -4.31448022182124   -1.84241465387013    1.03672747134369
H        -4.71692890936849   -3.55436471700412    1.15035000016420
H        -3.92902456080348   -2.93718531916339   -0.29244647975499
C        -2.04336041275760   -4.41761079907963    0.84173358513787
H        -2.73749776559932   -5.24219010191707    0.98720049312787
H        -1.09405858062667   -4.68191984863422    1.30116996173146
H        -1.88398084832156   -4.28535293189121   -0.22556003782147
C        -0.90044349104063   -0.20559818341845   -0.25099526162522
C        -1.06392729042594    0.55663485565647   -1.41914016386789
H        -1.68499769080256    0.14631388893495   -2.19911521841571
C        -0.55353801258127    1.84592858656026   -1.54870185402104
C         0.27522529946684    2.35043322863610   -0.52849646648514
C         0.50968010941779    1.56536268109354    0.59674479960055
H         1.10897096080218    1.95473839340202    1.40407111222883
C         0.84340165591068    3.75222127936042   -0.55603993736044
C         0.78695181983101    4.32336451357388   -1.97637704837989
C        -0.58024373872552    4.12764428954907   -2.60669605842275
C        -0.93849153351928    2.64683559813574   -2.77716039337232
C        -0.21512207534425    2.06693443786524   -4.00310392368926
H        -0.45637647240075    1.01479181062035   -4.13066242948092
H        -0.52630330013481    2.60049601807490   -4.89830735638602
H         0.86338847969063    2.16660989607398   -3.90295339339210
C        -2.45345873015082    2.56898908550737   -3.01914535366712
H        -2.77152742940613    1.58044494440986   -3.33572149295835
H        -2.99478815007908    2.82736883364767   -2.11369630899563
H        -2.72848312473746    3.27613905129432   -3.79856101114722
H        -1.33641270898939    4.60291906869066   -1.98188121485526
H        -0.60905530354857    4.61489757789979   -3.58333239175348
H         1.54990361011143    3.83552558107173   -2.58836110457726
H         1.02566942754313    5.38792950057954   -1.94383864173341
C         2.30598018083133    3.79799244176685   -0.09036171025080
H         2.92136494640881    3.11328127545145   -0.66887325135332
H         2.69143397015811    4.80532811425384   -0.23240303599439
H         2.40781493611936    3.55240118335777    0.96219219847916
C         0.00095448792785    4.60613721799262    0.40637803456850
H         0.33646690248130    5.64021149697432    0.37557385551654
H        -1.05266086521704    4.57068684419198    0.14666680835629
H         0.09571682454516    4.23742152449241    1.42407779062122
C         3.09413396480236   -0.97229354449251    1.27300760482454
C         3.35685566841839    0.10688065720114    0.42118470954662
C         2.80226128425262    0.14807444606601   -0.83216322622535
C         1.96265106856226   -0.88820463155738   -1.28445592145324
C         1.69189265971619   -1.97917328497065   -0.41909033247527
C         2.27728642044590   -1.99336670052155    0.86230298991257
C         0.84537006713135   -3.01141308596974   -0.86795218602650
C         0.29117582995859   -2.96848625983906   -2.12128259387919
C         0.56188196095619   -1.89437369462797   -2.97686315191395
C         1.38109867756650   -0.87453878531779   -2.56762063490176
H         3.54453254647547   -0.99793838093165    2.25399819670129
H         4.00604453227696    0.90233588705951    0.75539928929304
H         3.01530272178219    0.96668627236031   -1.50374276794988
H         2.08577039892831   -2.83743906119510    1.50732442898234
H         0.65566457322109   -3.84710436185347   -0.21185129727236
H        -0.34925047509277   -3.76898665858665   -2.46108164132799
H         0.12660776734032   -1.88008117118928   -3.96513329955163
H         1.61048010706840   -0.05429872436992   -3.23013290545056
Sb       -4.33644490595172    2.25830120382265    1.77304849232423
Cl       -4.76033322572269    3.59150810735552    3.71067642369112
Cl       -3.85331829456515    0.86322806659135   -0.18029455868285
Cl       -4.64449408634218    0.21262766007058    3.02352158067861
Cl       -1.96869464567304    2.17988378052910    2.37363079011947
Cl       -6.64560301231846    2.28894980992846    1.14619035365176
Cl       -3.84852663603914    4.18497683653855    0.40753776018528
87
 -129.30655262152641
C         0.20373276333491   -0.04563214191292    1.94909319114586
H         0.95835307654608    0.29851759357853    2.63781197690958
C        -0.68301997774200   -1.04629948620285    2.33868889407874
C        -1.68655300864613   -1.44990815718776    1.43519268571374
C        -1.73849431769154   -0.85090757780803    0.18039417333161
H        -2.49584390086501   -1.15728005727432   -0.52396654462374
C         0.09539418205761    0.62779700442716    0.72303183748755
C        -0.58319150517090   -1.57177940419443    3.75528928235405
C        -1.45112776499788   -2.82024923987242    3.94486527993333
H        -0.93953092454863   -3.68605728493845    3.51838288427016
H        -1.57101506245778   -3.00987100791565    5.01302861470041
C        -2.81703659610279   -2.66365113136130    3.29995061653085
H        -3.31465857788772   -1.78410590984079    3.70837114060999
H        -3.43477475471665   -3.53387551024101    3.53047764646193
C        -2.72405909321783   -2.50029351695485    1.77971048874877
C        -1.05903213951418   -0.45444598255420    4.69957868560029
H        -0.43992249009776    0.43163494331645    4.59292567428260
H        -1.00488988920410   -0.79443807725360    5.73120362318592
H        -2.08241177811058   -0.16918981097084    4.47773308037945
C         0.85904351278412   -1.93604236121134    4.13741217025304
H         1.50606250984532   -1.06480085603755    4.15985364717875
H         1.27610710111779   -2.66232434858768    3.44409041150025
H         0.86082503786790   -2.37637279480286    5.13218654564664
C        -4.11625181203009   -2.09745736396364    1.27072058815777
H        -4.33134632544768   -1.06851844622285    1.54458611719667
H        -4.86426742496900   -2.74239391375366    1.72625804251232
H        -4.20430861913993   -2.20176635596406    0.19277118173450
C        -2.33936884717485   -3.83318212395230    1.11843598297322
H        -3.08086498084100   -4.59012508969958    1.36424012066755
H        -1.36826863476495   -4.17987927170488    1.46262300392319
H        -2.30556228021669   -3.72378661161391    0.03732954364052
C        -0.90114038306609    0.21454642621559   -0.18735062897834
C        -1.06319038911514    0.94642452208062   -1.37412589927176
H        -1.82994364140478    0.62212077015732   -2.06008521362896
C        -0.34644229959085    2.10818594410491   -1.64543700567005
C         0.66082850212015    2.51005867892414   -0.74552611425750
C         0.88025733308947    1.74435861881242    0.39674572982515
H         1.62245001093199    2.05394263680722    1.11473109193186
C         1.45093530857773    3.79250200216318   -0.90397009269069
C         1.26858295523539    4.38615618515372   -2.30485082071731
C        -0.18023031338213    4.33568039421182   -2.75700436173615
C        -0.69467858896917    2.89908482357836   -2.89092654061476
C        -0.07331721790852    2.21729817344893   -4.12012702127932
H        -0.45469717354022    1.20471818919346   -4.22513037669070
H        -0.33098867117789    2.77680398758127   -5.01664103243819
H         1.01003726149337    2.17329293406564   -4.04323140965666
C        -2.21480310179073    2.96849627957891   -3.10077982105395
H        -2.62386887457055    2.02386180460682   -3.44851003876737
H        -2.70825699006601    3.24773718455909   -2.17428442997185
H        -2.43763728311331    3.72112715658050   -3.85371748399274
H        -0.80669727132093    4.85638115324257   -2.03278984774470
H        -0.28448146895557    4.84546745764837   -3.71678599336935
H         1.89510238776751    3.84127455455779   -3.01464817277770
H         1.61377680828266    5.42156954174304   -2.29876849714286
C         2.95402702379354    3.57695177417196   -0.67423341892173
H         3.35030138603702    2.82752109706528   -1.35513375677089
H         3.47786057857921    4.51243319017900   -0.85829738717819
H         3.17029128077098    3.27052237598408    0.34432564548401
C         0.94423592971321    4.78616342716173    0.15531265862401
H         1.48963807902595    5.72352369094751    0.07338964507257
H        -0.11479334185515    4.98426910805624    0.02487486601879
H         1.08417081221066    4.38922177162005    1.15660109664560
C         2.99307648147759   -1.26120150218788    0.99334332922972
C         3.39533190858602   -0.23685581836561    0.12841693590863
C         2.79772312347056   -0.09395340763115   -1.09681335474908
C         1.77178436658176   -0.96774835993893   -1.50671453107429
C         1.36570175055971   -2.00676766728469   -0.63134594827414
C         1.99986159581766   -2.12935640369282    0.62023496572891
C         0.34508510923837   -2.88514711163363   -1.04352251529048
C        -0.26234696761054   -2.73213705401947   -2.26241848491488
C         0.13724787412519   -1.70516846448358   -3.12568974071133
C         1.13988355544239   -0.84568674295573   -2.75904113827325
H         3.47668735277609   -1.36841169364911    1.95258277440840
H         4.18497841406341    0.43492185687053    0.42958050584328
H         3.11751786708419    0.67817446206825   -1.78008432367079
H         1.69910570538849   -2.93693559721810    1.27072178212930
H         0.06415137834860   -3.69383258576850   -0.38726484646825
H        -1.04284852189804   -3.41189907629127   -2.57127377548181
H        -0.34029550554893   -1.60582655800609   -4.08941395484893
H         1.47420239728023   -0.07211330407141   -3.43247372723375
Sb       -2.83707053299703    3.48430056549339    2.74273390768716
Cl       -3.35243653599238    1.12586906360035    2.39712817172891
Cl       -2.20281419249225    5.78436898388286    2.93326634835617
Cl       -0.48926433801170    2.86588108450761    3.04030259007560
Cl       -3.15149108547223    3.21035254730416    5.09996821097594
Cl       -2.44473384304976    3.56811216080463    0.33891597002834
Cl       -5.13554605974458    4.04683669503307    2.40173746275063
87
 -129.30654985276442
C         0.13567680884997   -0.13401609920202    1.92840216872618
H         0.81419339217704    0.26791733221337    2.66404405699516
C        -0.72642830913414   -1.16839570684680    2.27627787023015
C        -1.63529168888272   -1.64550085319756    1.31128760086807
C        -1.60507402844898   -1.09754332717327    0.03261632004612
H        -2.28536937138067   -1.46113347057491   -0.72047550043288
C         0.07811413669048    0.50938608746267    0.68430542421928
C        -0.70630728518424   -1.65508737092601    3.70955961730487
C        -1.52827158971320   -2.93845197505661    3.86527376180312
H        -0.95068001514846   -3.78524451128316    3.48717616875874
H        -1.70992667033131   -3.11770298276594    4.92641641064521
C        -2.85399352397618   -2.85384347856272    3.12917383123818
H        -3.41847092471169   -1.99404836109525    3.49116028788762
H        -3.44536580333700   -3.74842195011818    3.33375052596464
C        -2.66921242559214   -2.71074137127215    1.61469956473025
C        -1.29809077970706   -0.53737860123124    4.58434062429906
H        -0.70835709261126    0.37149606807933    4.50192657574168
H        -1.31155461279433   -0.85054111698921    5.62581192869114
H        -2.31131231003729   -0.29804872736252    4.27744900470907
C         0.72149551557607   -1.94677644103861    4.19465488888567
H         1.32900266605105   -1.04816793054767    4.23993640878876
H         1.21436603414230   -2.66627901329276    3.54506745802391
H         0.67679752750094   -2.36789406227631    5.19665989979458
C        -4.03377230820806   -2.33423043862395    1.01807901361312
H        -4.29066070349656   -1.31093871801535    1.27486368625402
H        -4.79689839720388   -2.99244491424576    1.42709263996545
H        -4.05278532477586   -2.43554528354694   -0.06312425610745
C        -2.22096361327365   -4.04485693059757    0.99759934998131
H        -2.96751544250994   -4.80983534923612    1.19849309650262
H        -1.27208751825757   -4.37344483297106    1.41471965589513
H        -2.11029122803941   -3.94717710957553   -0.07944930047272
C        -0.80990514911097    0.01271662836375   -0.29249673728493
C        -0.96300566357338    0.73686765090738   -1.48564160920612
H        -1.65267368190094    0.35035417732657   -2.21881280718382
C        -0.35217465078741    1.97143699017321   -1.69598837198659
C         0.56461526980180    2.44413259029745   -0.73764454270981
C         0.78291721243914    1.69097529148570    0.41133004026330
H         1.44953001118393    2.06053652843774    1.17394203140486
C         1.25004875718092    3.78748216749279   -0.85694732146237
C         1.18421635023325    4.28922328172492   -2.30275123311266
C        -0.22355074121140    4.19810559220187   -2.86382566049490
C        -0.73080448099284    2.75304601560213   -2.93866433617687
C        -0.14269017100001    2.05497697762647   -4.17524125040553
H        -0.47577755053215    1.02201235992987   -4.23085669768805
H        -0.47004204440440    2.56954015138528   -5.07577045981083
H         0.94462138576441    2.06897532736618   -4.14987715155873
C        -2.25855320081751    2.81224133655064   -3.08876697276741
H        -2.68758124750595    1.84563308981551   -3.33371456914838
H        -2.71528079331069    3.16422764701031   -2.16842159201269
H        -2.51350931262544    3.50607037060473   -3.88674801611184
H        -0.89958664901101    4.77736269658875   -2.23513788093889
H        -0.25109044637354    4.63599362255690   -3.86359151002643
H         1.86693231374718    3.69671785714154   -2.91731695125031
H         1.52662791843599    5.32497993953766   -2.33909341664039
C         2.72885041981391    3.72679554502875   -0.44757319959950
H         3.25885730236416    2.96070620254208   -1.00835841617534
H         3.19476253909273    4.68685003992675   -0.65901854614450
H         2.85156031271444    3.52872315909563    0.61277217264653
C         0.52427931340298    4.75718984403040    0.09054631062849
H         0.94396628537932    5.75576878047872   -0.00714626422085
H        -0.53885478726186    4.79980418464905   -0.12553474444101
H         0.63155358799820    4.43164405256355    1.12172289373928
C         3.08228761416355   -1.13549321889444    1.11641202282683
C         3.43865585075861   -0.09689268833908    0.24826994446445
C         2.87001900294462   -0.01133224909484   -0.99629361415678
C         1.92326407546345   -0.96240720048583   -1.42420369215867
C         1.56238120804109   -2.01499929902512   -0.54447995892716
C         2.16241979915628   -2.07483656962214    0.72845898456388
C         0.61397894261717   -2.96505772143542   -0.97091283114360
C         0.04179850885956   -2.87601806168272   -2.21354711089333
C         0.39758500909706   -1.83725123548682   -3.08146260346945
C         1.32119207964013   -0.90030255178588   -2.69611412571593
H         3.54185108948520   -1.19550703245036    2.09157118375499
H         4.16936608317622    0.63279940397136    0.56357774596733
H         3.15264426875804    0.77563379060908   -1.67974778532339
H         1.89571197904255   -2.88953963953861    1.38498730369032
H         0.36066780098999   -3.77659043238882   -0.30633258686426
H        -0.67936376935990   -3.61288015993656   -2.53514796255162
H        -0.05386178436351   -1.78609947595377   -4.06127055056788
H         1.61635701127012   -0.11069092943340   -3.36969352195914
Sb       -3.95092147429367    2.81509436884964    1.73993341383885
Cl       -3.67631147769303    1.28997493667771   -0.15451808051348
Cl       -4.17564191549698    4.27656395699641    3.61718046199373
Cl       -4.39181024272826    0.86751958462245    3.10052570999698
Cl       -6.26999302508464    3.02899428814021    1.19112287651428
Cl       -1.57819624649001    2.55516812733657    2.26250102043234
Cl       -3.34157160553037    4.62171128132944    0.26190838480766
87
 -129.30654477191916
C         0.19140805960964    0.05358424936698    1.88719952232697
H         0.93827827052189    0.40111974489337    2.58252578240779
C        -0.72905204973302   -0.91252129878235    2.28597643429539
C        -1.71971601440853   -1.32184546252835    1.37091773783835
C        -1.72597164501903   -0.76395154551539    0.09652673380774
H        -2.47260642075686   -1.07571005398865   -0.61689392194414
C         0.13041852538831    0.68718074530975    0.63729298201340
C        -0.67403668468780   -1.39773125063628    3.71894256518567
C        -1.56522402560373   -2.62803251498439    3.91854545559106
H        -1.05849255303472   -3.51065882450576    3.52137960771673
H        -1.70986390275997   -2.79178646257127    4.98799385454241
C        -2.91525450069930   -2.46481353337143    3.24226777063004
H        -3.40729985685063   -1.56891572455876    3.62123662518099
H        -3.55118011882301   -3.32012654419476    3.47961954317819
C        -2.78969594623345   -2.33744022632840    1.72080252504117
C        -1.15626577539751   -0.24768218646171    4.61983711032746
H        -0.52565515932087    0.62835437059283    4.49818945160126
H        -1.12455534654467   -0.55744934414269    5.66187659790570
H        -2.17213746015475    0.04141410468029    4.37027169517971
C         0.75246027960832   -1.77132324607787    4.14882703739474
H         1.40760810215349   -0.90622156755014    4.17707430333199
H         1.18193678050141   -2.51249155804714    3.47930404274789
H         0.72038045121408   -2.19546452947610    5.15012223935163
C        -4.16151929090499   -1.91095439388381    1.17639727515521
H        -4.35555229169359   -0.87084387570617    1.42300778753144
H        -4.93404882942751   -2.52659816298243    1.63167253651154
H        -4.23202153359517   -2.03724543307301    0.09940164974015
C        -2.42724745710403   -3.69439030091392    1.09672616796142
H        -3.19266622461406   -4.42656628497062    1.34450445995535
H        -1.47211887318470   -4.05769167302330    1.46781866969598
H        -2.37007348280081   -3.61046935696216    0.01424989463895
C        -0.85308219731941    0.26799426344663   -0.28439558471090
C        -0.96717079173294    0.96375342563362   -1.49801752968124
H        -1.72350001263015    0.63524411630520   -2.19348264994320
C        -0.21642015273344    2.09967048656075   -1.78746455780869
C         0.77901473310205    2.50568258048256   -0.87614303949139
C         0.95149590672203    1.77260927360408    0.29466535663332
H         1.68344285211266    2.08722901506146    1.02103689760773
C         1.60565077209835    3.76202802950220   -1.05582679603883
C         1.47109898957101    4.31332082808756   -2.47921279001576
C         0.03241393443107    4.28536705888250   -2.96463102475745
C        -0.51675456473002    2.85880798573534   -3.06458456719352
C         0.11267175098586    2.12158714594462   -4.25722951245413
H        -0.29618669753946    1.11775424871736   -4.34078954005567
H        -0.10701659379382    2.66032522422371   -5.17624548960216
H         1.19209369213940    2.04837482933528   -4.15257884314228
C        -2.02962389981863    2.96056386165849   -3.31117895407477
H        -2.45635144538895    2.01588818682955   -3.63688642170395
H        -2.53562645850130    3.28304131145522   -2.40580942177741
H        -2.21554149609922    3.69328206449718   -4.09321136184670
H        -0.59720550446474    4.84578459854243   -2.27350552261863
H        -0.03500110600798    4.76564140161910   -3.94279918468861
H         2.09853472900641    3.72805429806094   -3.15533527468982
H         1.84400383416193    5.33888991333749   -2.49936270693430
C         3.09703003383739    3.51460337890481   -0.78505732850284
H         3.48738100736794    2.73348978986076   -1.43302701894716
H         3.65003895517199    4.42939983162328   -0.98690006068917
H         3.28309630935394    3.23531284734621    0.24715335168176
C         1.10167291622601    4.80171950117874   -0.04044488142942
H         1.67423558703107    5.72126834205396   -0.13759740814622
H         0.05183092463469    5.02388335483505   -0.20265335197282
H         1.20690167958627    4.43317132166537    0.97592695714189
C         2.95532850469386   -1.30559563058851    1.04817499265297
C         3.41261517466376   -0.31069147935057    0.17613783676001
C         2.85564382449469   -0.17527299938235   -1.06877542335292
C         1.81797000289106   -1.02833301353412   -1.49284418175187
C         1.35669909875692   -2.03807576869125   -0.61055871803192
C         1.94917367778986   -2.15283927046953    0.66194795934352
C         0.32509080440499   -2.89656601186588   -1.03728948496169
C        -0.24051568428077   -2.75181574042248   -2.27705188809329
C         0.21319633015851   -1.75330470151084   -3.14696247624902
C         1.22743490187921   -0.91391919365272   -2.76584596178984
H         3.40706105512563   -1.40701524262096    2.02345908739831
H         4.21206020574356    0.34441981270139    0.48796650019144
H         3.21720556275012    0.57425057203103   -1.75629596861626
H         1.60530395744218   -2.93799798497297    1.31874153053150
H         0.00188739509857   -3.68408409723715   -0.37474608357385
H        -1.02966920889959   -3.41643012214440   -2.59666685888991
H        -0.23177940485443   -1.66039157681284   -4.12678405459953
H         1.60284709385946   -0.16291185258795   -3.44312809216789
Sb       -2.78091362880535    3.68889771932348    2.48366051107238
Cl       -2.31381802343202    3.64790049223852    0.09174751109628
Cl       -3.18020937870785    3.54754298794218    4.83880770225059
Cl       -3.37292001535301    1.33784213884180    2.23268556963981
Cl       -5.04322953171965    4.32238265117081    2.03794499325233
Cl       -0.46912782379719    2.99764428167969    2.88024423325496
Cl       -2.05952849997020    5.96973771690845    2.58557308138098
87
 -129.30654413665118
C         0.08827104944965   -0.16110279504342    2.00543507607136
H         0.77277041352205    0.23072984427388    2.74048806362297
C        -0.73726841778154   -1.23407653874449    2.33152138041725
C        -1.65520701183660   -1.69854857254173    1.36832867998218
C        -1.68260267403464   -1.08601925541273    0.11904733371827
H        -2.37352311581035   -1.43818678332423   -0.63070080178368
C        -0.00149694546780    0.51989431856411    0.78244711883397
C        -0.67368266389077   -1.77235358879112    3.74544921244690
C        -1.45805630820597   -3.08208594296860    3.87665407175516
H        -0.86176398041949   -3.90451306023327    3.47515515748049
H        -1.62452827796588   -3.29087578762817    4.93496184287656
C        -2.79258422949973   -3.01820542753923    3.15495720427048
H        -3.37678207634682   -2.18278583754596    3.54079389185189
H        -3.35599014878424   -3.93440015830271    3.34263433800953
C        -2.62536650851959   -2.83055435851207    1.64373370912528
C        -1.27679861385740   -0.70471503443696    4.67441795903778
H        -0.71817338297539    0.22453338719792    4.61037242821140
H        -1.25324404465517   -1.05423431841321    5.70399226460150
H        -2.30492014959363   -0.48958979787002    4.40086750673354
C         0.76958423978205   -2.03955072459113    4.19747308438089
H         1.35440521193208   -1.12692555251421    4.25327006910374
H         1.26798423700896   -2.73195983506267    3.52346392671913
H         0.75301724514708   -2.48470592467207    5.18992779524435
C        -4.01380249811081   -2.53418242873229    1.05760348276116
H        -4.32824137288534   -1.53053527947261    1.32884276012251
H        -4.73138578187256   -3.24492310679398    1.46128120711980
H        -4.03027422031719   -2.62874682819477   -0.02466600621062
C        -2.09872274291003   -4.12114780272813    0.99645145112420
H        -2.78113848874785   -4.94103794663455    1.20887752456445
H        -1.11616570467655   -4.38427969571298    1.37980681555821
H        -2.03017483534663   -4.00248639469111   -0.08204213130446
C        -0.90888544747543    0.04487321949113   -0.18908261314016
C        -1.05684722520621    0.77970537110478   -1.37581458695708
H        -1.75542714478248    0.40932635723622   -2.10964842828026
C        -0.41448473536960    1.99521605074384   -1.59358557188592
C         0.50640365001569    2.45834725613462   -0.63252360278183
C         0.71370752064296    1.69703693438126    0.51440403379247
H         1.38631615865501    2.05174569785183    1.27868486023033
C         1.21107064626277    3.79493233551941   -0.73526474906015
C         1.07112775080579    4.38676186737776   -2.14174308628924
C        -0.34113222760729    4.24134371437678   -2.68073006407371
C        -0.74903837859588    2.77449274327010   -2.85005819579697
C        -0.01943124661955    2.14888764810604   -4.04928622948399
H        -0.32173587881911    1.11277935686843   -4.17894372432307
H        -0.27012275404173    2.69666809346058   -4.95494898736150
H         1.05893854972142    2.18109513728651   -3.91684633760582
C        -2.25754629526850    2.74354781714713   -3.13920224033051
H        -2.58272821831812    1.77815806130021   -3.51705804564289
H        -2.81624752048675    2.97641304563238   -2.23730563786982
H        -2.49187360879599    3.48953249462456   -3.89524863915072
H        -1.04392938262292    4.71443123405537   -1.99490305041809
H        -0.42090218497746    4.74912952436765   -3.64398254702560
H         1.77471209428024    3.89152648030948   -2.81489480574522
H         1.34330076343627    5.44328775089463   -2.11067625634230
C         2.70970638889668    3.68270755456461   -0.41830320547623
H         3.19601540758583    2.96738941116071   -1.07709496747401
H         3.17692917766201    4.65351744217132   -0.56890892421582
H         2.88752026863345    3.38494316171007    0.61017694589664
C         0.57445783000652    4.73960859144118    0.29823349963319
H         1.06208625398121    5.71103067643404    0.26057962287031
H        -0.48481440503141    4.87079183084962    0.10197312776803
H         0.67581331957983    4.33878768918239    1.30271525160436
C         2.99046138441555   -1.19167848424064    1.20159770346715
C         3.37930386017985   -0.12323570928468    0.38504801509555
C         2.85566903154063    0.00837374728828   -0.87456811967755
C         1.92005721822586   -0.92137456889323   -1.36903179096591
C         1.52713229695040   -2.00437384259337   -0.54237434653013
C         2.08402905199610   -2.11393320051249    0.74655484675233
C         0.59785560433616   -2.93870014980362   -1.03923957463899
C         0.06553112205648   -2.79949482873415   -2.29424471999815
C         0.45290509616359   -1.72973391293288   -3.10991556318600
C         1.36760574039011   -0.81383108116817   -2.65961871068519
H         3.41684507140306   -1.28954781367568    2.18856665118630
H         4.10065113453934    0.59160734352556    0.75135139296559
H         3.16749521997483    0.81531387886378   -1.52024409651366
H         1.79516566933666   -2.95406835422972    1.36021309980363
H         0.32859675696845   -3.77866161096684   -0.41842592182351
H        -0.64469029423928   -3.52226589993296   -2.66813553299058
H         0.03718857155300   -1.64184151917245   -4.10296237373838
H         1.69370347740530   -0.00505792245255   -3.29468994871849
Sb       -3.27428551508177    3.10825877658716    2.64228072999930
Cl       -5.58361540487789    3.47600772573540    2.14493199042672
Cl       -0.90807757242449    2.68725843996554    3.08953233028240
Cl       -2.72427954217759    3.29319474522349    0.27661680373228
Cl       -3.55479647678692    0.72271137452962    2.21611621745274
Cl       -2.87061336452119    5.44913170508240    2.92834434317808
Cl       -3.73078729418706    2.73981900020095    4.96354017022469
87
 -129.30654010617874
C         0.05621734855611   -0.01120048040303    1.81903418083850
H         0.69814886530467    0.39551892419508    2.58418619531821
C        -0.84583168264128   -1.01949155057877    2.13918249569129
C        -1.71950074618914   -1.49127868958452    1.14043125257484
C        -1.59708495462733   -0.98278502446796   -0.14993951112562
H        -2.24274177708936   -1.34865667763652   -0.93212485371652
C         0.08342232795048    0.60326171835328    0.55804557055166
C        -0.92026633468557   -1.48857180835607    3.57625281608789
C        -1.72970474844318   -2.78562993841931    3.67492252034648
H        -1.13136015747940   -3.61145591558576    3.28163173267711
H        -1.93311446676059   -3.00138622278618    4.72533761590501
C        -3.03820310599068   -2.69189911978897    2.91072527319187
H        -3.61949051799228   -1.85251530447336    3.29237071008254
H        -3.62529975871887   -3.59823335704048    3.07147121104953
C        -2.82012348214176   -2.49852994997521    1.40572567780928
C        -1.59034251431250   -0.36666785405967    4.38667869670446
H        -0.97424269712137    0.52849613273653    4.37918594109899
H        -1.73142719007492   -0.68444864348446    5.41716619468694
H        -2.55519054363118   -0.09964585284174    3.96631899736381
C         0.46783928433780   -1.75878576041342    4.17377141162748
H         1.07180712441973   -0.85879677362741    4.23349156352922
H         1.00638434921059   -2.50015892057747    3.58805003396063
H         0.34971488570584   -2.14614387466153    5.18344665767251
C        -4.14752969570403   -2.00193772613795    0.81142443484047
H        -4.34807730703728   -0.98416045042852    1.13350224527631
H        -4.95726297419708   -2.63893067687381    1.16014006521542
H        -4.14805614033958   -2.02303961525348   -0.27403568366631
C        -2.45678408219940   -3.83789698279455    0.74584217106604
H        -3.27976121814664   -4.53896926257230    0.86442858131753
H        -1.56975431174459   -4.27113858244642    1.20205218517881
H        -2.26893199786064   -3.70556404539204   -0.31636761588617
C        -0.75345499702410    0.09452124508049   -0.45690549376361
C        -0.81785287373914    0.78332526620503   -1.67906137658039
H        -1.46705049433145    0.38514632206417   -2.44200068307225
C        -0.17918297342138    2.00259379067662   -1.88394286046334
C         0.68242514320432    2.49313173214294   -0.88375229625876
C         0.82141064962392    1.76648026274925    0.29590098685539
H         1.44792724320712    2.14698546175516    1.08685246023165
C         1.39327422947847    3.82533415647312   -0.98625220571436
C         1.34722536739635    4.36096285675404   -2.42092819369605
C        -0.03540714250681    4.22072055723451   -3.03297041823917
C        -0.46454718779683    2.75595056656413   -3.16736941294447
C         0.28335786122438    2.07846758726710   -4.32662196987269
H        -0.04161510458735    1.04692839911568   -4.43791775639586
H         0.07495838369391    2.60567585973267   -5.25479803314769
H         1.35804775927601    2.08702190108609   -4.16048760080680
C        -1.96712374741124    2.74553793725848   -3.48594607123648
H        -2.31456629233849    1.76806173661026   -3.80713000188911
H        -2.54090505001142    3.04578448353418   -2.61451160741568
H        -2.16778051546484    3.45109374242283   -4.28890801409895
H        -0.76428315310396    4.73958363569732   -2.40977402619222
H        -0.05065652926185    4.68934526162963   -4.01886354780853
H         2.07597413108945    3.82151405093305   -3.03069101108246
H         1.64093624889159    5.41208626529604   -2.41777967695870
C         2.86785502647211    3.72385070230287   -0.56875759014025
H         3.38912595856127    2.97305289181209   -1.15771223155394
H         3.35035968150859    4.68415529476724   -0.73737376896356
H         2.97833625001742    3.47821982017635    0.48289653982624
C         0.68644565555965    4.80135956530714   -0.03100391151396
H         1.15969772479131    5.77909368142554   -0.08415650403311
H        -0.36324092267360    4.90598627342225   -0.28636954335798
H         0.73891725384725    4.44348216250147    0.99342550189977
C         3.11709316414932   -0.93803623803822    1.17840263816193
C         3.50675173768891    0.03176025306978    0.24736510713585
C         2.97615454708996    0.02777348345465   -1.01698396727387
C         2.03387442470226   -0.94546453256496   -1.40157813515001
C         1.63487265261289   -1.92529238293842   -0.45646554266083
C         2.19892942537724   -1.89578657539253    0.83431666925546
C         0.68578134986527   -2.89340857242703   -0.83775611113010
C         0.15662177035651   -2.89614440786042   -2.10269032051152
C         0.55313785978039   -1.93187733942537   -3.03645676171431
C         1.47278893773946   -0.97512614637626   -2.69363362818385
H         3.54872729007874   -0.92950661768557    2.16807566251750
H         4.23476585627422    0.77773597456132    0.52900575530993
H         3.28622295830924    0.75982045935098   -1.74794021020160
H         1.90810070413381   -2.65846625823776    1.54079647978157
H         0.39590203552318   -3.64511525040599   -0.11949230725970
H        -0.56207267415482   -3.64919063416690   -2.39034926745704
H         0.13424842443910   -1.95272459950454   -4.03165402907606
H         1.79741903881821   -0.24125720306795   -3.41514119641521
Sb       -3.88622213696106    3.12816542496255    1.26380568168624
Cl       -1.58570341471147    2.75040478827117    1.99884220172054
Cl       -6.12675248473919    3.44821483971072    0.49156696614946
Cl       -3.04953321236307    4.73840739306162   -0.33140682296058
Cl       -4.11481797021013    4.79950889718056    2.95788541662740
Cl       -3.59087186531838    1.41336610987575   -0.45584966058193
Cl       -4.57187878879240    1.37007080829150    2.76983989860243
87
 -129.30653956210776
C         0.30742089654360   -0.01807915398334    1.92115253936486
H         1.08200987114744    0.27443308901511    2.61151492801355
C        -0.62142821322352   -0.98606469468366    2.29350876857023
C        -1.65210800578009   -1.31664768604099    1.39091735474715
C        -1.68271196198022   -0.68861950342912    0.14932955790714
H        -2.45948120706218   -0.94149010859156   -0.55524266835809
C         0.22364954191618    0.68678357023830    0.71086935951937
C        -0.52880476150091   -1.55923121905081    3.69225911730259
C        -1.45281230001023   -2.77079963177429    3.85375435706690
H        -0.98890376332591   -3.64413536176803    3.38950795402092
H        -1.56613665062738   -2.99209557804814    4.91651063585868
C        -2.81875632676781   -2.52857394201086    3.23582313035355
H        -3.26817832561341   -1.64063536328780    3.68044149066436
H        -3.47348030334942   -3.37629076131435    3.44754599886497
C        -2.73955101256489   -2.32012298771591    1.72024641344751
C        -0.93579777789042   -0.45117291276474    4.67842155874670
H        -0.26697731721572    0.40104499076595    4.59890272103328
H        -0.89680541054150   -0.82994777681020    5.69715521479035
H        -1.94183522563910   -0.10008901979956    4.47290913401925
C         0.89890359649633   -2.00561625484047    4.04026713267891
H         1.59350305456279   -1.17181548807267    4.05856729123067
H         1.26108078034203   -2.74496966382168    3.33011056493458
H         0.89708390080692   -2.45835779600082    5.02940876055646
C        -4.11539461240651   -1.82699203017683    1.24698461151268
H        -4.27113589194331   -0.79720409946090    1.55524874354594
H        -4.88995193009535   -2.44476134830491    1.69586668076277
H        -4.22522939763884   -1.89359722614644    0.16807605589222
C        -2.43851195194736   -3.64918947704849    1.00954779608611
H        -3.22256132772809   -4.36890540480538    1.23395901147697
H        -1.48822588596521   -4.06512890135678    1.33429452614434
H        -2.40316669013061   -3.50353829486950   -0.06719921202179
C        -0.79497679245255    0.34016062093135   -0.20282313843817
C        -0.92447054798316    1.10151516572009   -1.37572620045574
H        -1.70610591907853    0.82631481149324   -2.06627709100345
C        -0.15434538164891    2.23311693940069   -1.62696067992232
C         0.86980759712568    2.57157577791081   -0.71987789606883
C         1.05702762777017    1.77324785639420    0.40549184972080
H         1.81349217400521    2.03488313233088    1.12770896012037
C         1.71029569680675    3.82429099904956   -0.84941236440163
C         1.56721383462710    4.44322136049510   -2.24366344605421
C         0.12109919556905    4.46800998907982   -2.70662567059049
C        -0.46259517850201    3.05996502431490   -2.85990278723199
C         0.12802101757769    2.36679637282366   -4.09792175131130
H        -0.31420674758100    1.38219305253025   -4.22751487635827
H        -0.08588337003617    2.95897021675592   -4.98488698827559
H         1.20587433207806    2.25499240177004   -4.01195712297902
C        -1.97710385163163    3.20603486672290   -3.07088910219549
H        -2.42983688774482    2.28828001848239   -3.43598799152714
H        -2.45938782974314    3.49094406195083   -2.14024564305475
H        -2.16195160619219    3.98160312690011   -3.81074265651038
H        -0.48431872590204    5.01307675147889   -1.98249704820663
H         0.04990101801467    4.99174639101552   -3.66200290136564
H         2.17216924263404    3.87675108795152   -2.95530730589600
H         1.96157441909589    5.46074686867598   -2.22239375562883
C         3.20161972197356    3.55081656226220   -0.60484610338396
H         3.57454986638516    2.78299306644934   -1.27834653439765
H         3.76308926624151    4.46454112313943   -0.78758605285999
H         3.39648246546879    3.24176061972808    0.41724769480664
C         1.22527218878666    4.81830598606214    0.21985638776080
H         1.80215638378603    5.73821107262696    0.15865585870114
H         0.17453216466235    5.05354649040594    0.08301555436726
H         1.34160097254945    4.40096375446382    1.21596529483639
C         3.07346766496551   -1.28474350533454    0.87873590567153
C         3.48234380699032   -0.26866847292278    0.00700834748187
C         2.85683826491012   -0.10294628688337   -1.20146502128140
C         1.79454775137869   -0.94396996985768   -1.58625672037638
C         1.37778771212159   -1.97073829887764   -0.70155765181042
C         2.04313131073796   -2.11904350146651    0.53103830218583
C         0.31621169124887   -2.81220164571430   -1.08578886400477
C        -0.31787261163307   -2.63749697374188   -2.28813664765397
C         0.09577911694097   -1.62611931816535   -3.16315963838797
C         1.13624624785797   -0.80166292568946   -2.82292525123127
H         3.58070017505806   -1.41186027082516    1.82323411728351
H         4.29973460329256    0.37760863418573    0.28934042595898
H         3.18036904951342    0.66288421699511   -1.89043755002509
H         1.73619947969427   -2.92003578129993    1.18648788933971
H         0.02366045644871   -3.61008142407373   -0.42132750161122
H        -1.12993017263965   -3.28908421783013   -2.57568065024549
H        -0.40194757058136   -1.51094253269667   -4.11482070467767
H         1.48135554350478   -0.04192700997064   -3.50637148674674
Sb       -2.57440082409296    3.63770988650398    2.79657525210907
Cl       -2.87709417067404    3.46810815650772    5.16420434320865
Cl       -2.21220011556049    3.62727387319519    0.38332250604905
Cl       -0.26594923987743    2.88525162159766    3.08518799447895
Cl       -1.79320681938217    5.89854299895230    2.89832936047537
Cl       -3.23085677469500    1.30699533507612    2.53184970341559
Cl       -4.83727782011979    4.33000955270262    2.46136098124814
87
 -129.30653853701389
C        -0.13887399259467   -0.07622745737747    2.02707434501523
H         0.43430869070634    0.41122513951084    2.79974578087321
C        -0.93699822568436   -1.17076642249585    2.34608973641008
C        -1.70770130350561   -1.76626501576126    1.32836221143996
C        -1.61490196124714   -1.26268514292707    0.03497960650099
H        -2.19140818217931   -1.71258534558762   -0.75683977392038
C        -0.14096677307263    0.51322396940912    0.75553637204308
C        -1.00946356165638   -1.59271993201302    3.79785073167376
C        -1.73458097538825   -2.93380395642295    3.94903782087122
H        -1.05470151579364   -3.74563564324232    3.68049890793276
H        -2.00790167464609   -3.07307344286430    4.99645664025445
C        -2.98146936744756   -3.00401397241335    3.08482587313599
H        -3.65088921480498   -2.18207267122463    3.34048181705879
H        -3.51259638327833   -3.93718306775541    3.28216175620329
C        -2.65697309885721   -2.91798481932546    1.58980216375149
C        -1.77114318154027   -0.49323814864292    4.55731599284760
H        -1.26253408889054    0.46269701388500    4.46810133957964
H        -1.84269539129450   -0.75323102972936    5.61091867489412
H        -2.77299813699227   -0.36831017844900    4.15864462624728
C         0.38651604246595   -1.73648688761536    4.42237821821239
H         0.90491014668777   -0.78466411888053    4.48534111400093
H         0.99983199116152   -2.42882971320121    3.85048358233414
H         0.28443036114101   -2.12593971669903    5.43297388791425
C        -3.98338847615382   -2.71999475235873    0.84138816489048
H        -4.36705770101227   -1.71804029034895    1.00856847555273
H        -4.71468961625235   -3.43386140967393    1.21328992682959
H        -3.88040042353440   -2.87770188384524   -0.22830919520086
C        -2.01239070827901   -4.22462612791240    1.10050048478339
H        -2.67873509740440   -5.06008117883449    1.30294219152505
H        -1.06582964118952   -4.41021552233195    1.60262374008441
H        -1.83338495999560   -4.18055905238098    0.02899540275171
C        -0.89585385341617   -0.09512221780556   -0.26877918887187
C        -1.01411100756697    0.57232685707281   -1.49726057703157
H        -1.60405088241747    0.10136821847486   -2.26687657800137
C        -0.50939455904647    1.85462997015486   -1.70308176290004
C         0.28234420004261    2.44038432030597   -0.69683853404879
C         0.47853276703537    1.74409909294071    0.49102848944892
H         1.04562464563712    2.19654617121175    1.28900366916626
C         0.84500060721819    3.84179979810817   -0.80263872169562
C         0.77379572472496    4.35003792116908   -2.24614104462266
C        -0.57824809445722    4.06862966073980   -2.87681841006234
C        -0.86498793268190    2.56745331728214   -2.99200393976503
C        -0.05825371973703    1.95517822985042   -4.14806204708906
H        -0.25772785961752    0.88993290327957   -4.23108456401676
H        -0.34073249300768    2.43206794491841   -5.08379521995603
H         1.00977897555380    2.09631509888899   -4.00026501456682
C        -2.36075230598111    2.41135377118147   -3.30517302120478
H        -2.61694382240815    1.40005555496018   -3.60598657990925
H        -2.95852085178984    2.67293518200579   -2.43723390092872
H        -2.62748583694523    3.08050137064106   -4.12009452389538
H        -1.36248815661248    4.52824557411566   -2.27481562329560
H        -0.62121343822078    4.51695838928932   -3.87132025504482
H         1.56121299605740    3.87331159078861   -2.83501409299304
H         0.96627338032972    5.42436516951293   -2.25549850130402
C         2.31258511822992    3.90893404320114   -0.35570100213833
H         2.92722636640845    3.22487202244112   -0.93651874342845
H         2.68638412930048    4.91805665658054   -0.51476077179727
H         2.43264949976759    3.67340108073881    0.69716330469228
C         0.00864248347837    4.74040287771240    0.12355489705997
H         0.34879589374823    5.77068217341588    0.04828276327803
H        -1.04459928150574    4.69882891258882   -0.13739124966398
H         0.10027353468481    4.41753538694894    1.15694436883682
C         2.88484645210704   -0.97624563082013    1.58362929385414
C         3.26973199311900    0.09815799534234    0.77324114896346
C         2.84540514118613    0.16823857900662   -0.52822703456943
C         2.02177301133999   -0.83610809110123   -1.07415257752924
C         1.63479534865802   -1.92681486063453   -0.25372680880224
C         2.08328750253757   -1.96843156488921    1.08056626822681
C         0.81092641408612   -2.93152674818276   -0.79859404154260
C         0.38152626713717   -2.85814786180682   -2.09820244235406
C         0.76139946927047   -1.78071345617634   -2.90676913843733
C         1.56657593101864   -0.79015230555845   -2.40616168101551
H         3.23009942283468   -1.02239333195242    2.60561866794177
H         3.90711604324686    0.86931052639912    1.17925699194417
H         3.15259872781272    0.98459909043891   -1.16434057894857
H         1.79605295554192   -2.80986971372052    1.69370737388804
H         0.54097254119025   -3.77137719601666   -0.17725450942405
H        -0.24544411480558   -3.63541553242901   -2.50946843073977
H         0.42387297635523   -1.74205056022986   -3.93194828561494
H         1.87922769199458    0.03189520047764   -3.03165592032818
Sb       -4.46774855114313    2.42804198358583    1.37539478711904
Cl       -3.85125202837385    4.21346248831810   -0.12833016983959
Cl       -4.89535685618806    0.51077819385562    2.78276135700328
Cl       -6.72881298103967    2.42801105380280    0.59475984343355
Cl       -4.98701758644970    3.94852896506146    3.14395694935164
Cl       -3.89133312267108    0.85069068494018   -0.40575098850925
Cl       -2.14551987538359    2.38184922987094    2.13205272867085
87
 -129.30653352073182
C         0.01907797972047   -0.10233035702254    2.05586464173133
H         0.76250433443848    0.25344150277267    2.75098077290925
C        -0.79213939401417   -1.17984382607722    2.40090114721269
C        -1.78757513060627   -1.59385672726107    1.49332640088737
C        -1.90051455018598   -0.93232076581486    0.27401937585854
H        -2.65003863587294   -1.24793689800502   -0.43459789322366
C        -0.15560979731837    0.62926975485234    0.87144155257641
C        -0.62430004174147   -1.77994829994508    3.78143501694901
C        -1.42961523319328   -3.07557182013741    3.92743714563870
H        -0.88658565811103   -3.89667346166198    3.45414064957566
H        -1.52061782108258   -3.31836089497149    4.98762606807137
C        -2.81287129747566   -2.95666432577550    3.31236111002960
H        -3.34502277791597   -2.12163894686769    3.76817665127970
H        -3.38317286864759   -3.86600780329557    3.51193632936262
C        -2.75526328149674   -2.71954493892614    1.79998203437197
C        -1.11654566516705   -0.74089260044153    4.80326368944188
H        -0.54902416236737    0.18166965521433    4.72304579570792
H        -1.00344385168116   -1.13173293280513    5.81185082062454
H        -2.16151612058511   -0.49999318029257    4.63585521845663
C         0.84448766234097   -2.10085182492896    4.09480593957303
H         1.46301681365181   -1.20914150488654    4.10930443706410
H         1.25488438524393   -2.79712764001105    3.36741675860714
H         0.90392980853780   -2.56403213545169    5.07730124609010
C        -4.17710130201260   -2.37664126691005    1.33065970925283
H        -4.44884509090747   -1.37770249676119    1.65957342488931
H        -4.87746528414753   -3.08746520899299    1.76335907355488
H        -4.27681375877670   -2.43278341442036    0.25016156034910
C        -2.30525894976776   -3.99512299771439    1.07054624608342
H        -2.99976262347861   -4.80372561540107    1.28723818961984
H        -1.31176678406444   -4.30251802611881    1.38653258366171
H        -2.29156488708114   -3.83193229712588   -0.00414983292239
C        -1.13879057189545    0.20226704001237   -0.04704928046077
C        -1.36523307763596    0.98411348878289   -1.19141981923084
H        -2.12114135614990    0.64880725970606   -1.88416913174047
C        -0.72618711719751    2.20097583129723   -1.41028451109551
C         0.26457115168314    2.61973278659885   -0.49953960825691
C         0.54888558570620    1.81137808146479    0.59807414467179
H         1.27989489295175    2.13059280059646    1.32317720163171
C         0.96518681757633    3.95823381806052   -0.59812427738741
C         0.75376812239737    4.58730469256514   -1.97897706470548
C        -0.69133986273818    4.48127810662878   -2.43349634916405
C        -1.13688836940539    3.02668645599874   -2.61409380279639
C        -0.50686145781690    2.42893841288311   -3.88216792841858
H        -0.84294996242977    1.40526973055820   -4.02693865152765
H        -0.80623494480868    3.01414049805327   -4.74882079577391
H         0.57873285869484    2.43385977016244   -3.82441752078247
C        -2.66268783608977    3.02787605898063   -2.79369919163889
H        -3.02999724773953    2.08145241990549   -3.18076633999308
H        -3.15117217645699    3.23463585530365   -1.84581641692759
H        -2.93849855979771    3.80400356487816   -3.50403186203589
H        -1.34098044712998    4.95022096617242   -1.69464668576032
H        -0.82019320096437    5.01519529130758   -3.37715802101621
H         1.40553660508012    4.09455240550735   -2.70422335780025
H         1.04870167710941    5.63744575069510   -1.94021360465736
C         2.47769172206021    3.84215167541507   -0.35847306173106
H         2.93079245150040    3.13514776386333   -1.04909622358387
H         2.93662418274452    4.81531285300454   -0.51909923082161
H         2.70626195532923    3.53254930633381    0.65646036763642
C         0.37836002592501    4.86969853202683    0.49340298216801
H         0.84189239616006    5.85223048387592    0.44348912583532
H        -0.69430066171615    4.98091587818621    0.37160268915790
H         0.55542990972482    4.45133311202361    1.48012025410048
C         2.93357122998721   -1.01685107703462    0.95819889172578
C         3.20246733822799    0.06781949780991    0.11528433168890
C         2.53151794798383    0.20134715553608   -1.07274369839800
C         1.56250618095523   -0.74236528373564   -1.46508534885939
C         1.28786604624730   -1.83947897331849   -0.60975282547936
C         1.99645071625520   -1.95159915025815    0.60235968420761
C         0.32044878226728   -2.78415276425962   -1.00248252926897
C        -0.35795468205652   -2.64384908998267   -2.18513818300431
C        -0.08488290413240   -1.56243531017282   -3.03086620839235
C         0.86146294635736   -0.63472196536817   -2.68160642431380
H         3.47581810057148   -1.11728490226668    1.88635836574092
H         3.94850204569048    0.79324066491708    0.40294127107798
H         2.74856659094827    1.02157484671651   -1.74050660446869
H         1.80025132431023   -2.80392947872400    1.23505658383847
H         0.13721839140075   -3.63225035738262   -0.36140818856803
H        -1.09577464054860   -3.37552341199187   -2.47999872958088
H        -0.61551092819624   -1.47317458414201   -3.96739387765502
H         1.09972617668884    0.18302072266498   -3.34319513279788
Sb       -3.24280392628526    3.18399738578615    3.07852365941555
Cl       -3.60506787622254    0.80780550207283    2.67150726110189
Cl       -2.75194619939947    5.51318591670003    3.32973375911641
Cl       -2.90722506695001    3.37146821105613    0.67149555765142
Cl       -0.85669771336007    2.70652800739765    3.31309970361671
Cl       -5.57877337978095    3.60547186997688    2.79303460538752
Cl       -3.49893529050458    2.82830464321080    5.43159876605236
87
 -129.30653021521394
C         0.22758532469221   -0.05751520472685    1.88061554264117
H         0.96383579074185    0.30418803330889    2.58013312837735
C        -0.65843864251763   -1.06015111456074    2.26635688677623
C        -1.64303743155854   -1.48156510988248    1.35058892550028
C        -1.67315141625688   -0.90215686753032    0.08525892377550
H        -2.41595312689440   -1.22290781822855   -0.62822527397953
C         0.14228198175624    0.59345726366599    0.64082565125206
C        -0.57825631513063   -1.57129421375008    3.68956127543124
C        -1.42789136376371   -2.83360174800919    3.86866049370527
H        -0.89706196705300   -3.68980884234097    3.44610661805151
H        -1.55658308808337   -3.02712303591984    4.93504980204644
C        -2.78867622508463   -2.69810666594793    3.20836377002103
H        -3.30477864161713   -1.82743685571776    3.61270281396818
H        -3.39491143458749   -3.57838279695606    3.43138926853152
C        -2.68192854896986   -2.53287446012612    1.68918798159897
C        -1.09114200821266   -0.45441938215060    4.61444205113591
H        -0.47917682554934    0.43783570274350    4.51761128893638
H        -1.05920442015106   -0.78763091840827    5.64921881442681
H        -2.11142602774390   -0.18156678989984    4.36467722497482
C         0.86140393856852   -1.90899171460035    4.10432735111218
H         1.49512149070035   -1.02816761234635    4.12919893914889
H         1.30295835929234   -2.63717014058811    3.42845889701003
H         0.85010491582732   -2.33764764664410    5.10416959647011
C        -4.07030704514259   -2.13296535979224    1.16777987739968
H        -4.29175839601917   -1.10545054560343    1.44153084449768
H        -4.82028220002543   -2.78160414213269    1.61495036821653
H        -4.14755669150932   -2.23499866175321    0.08888989269624
C        -2.29063242475575   -3.86577888104995    1.03174396128062
H        -3.03786762075278   -4.62110117735403    1.26479395055540
H        -1.32621781811327   -4.21574633708336    1.39113410940708
H        -2.23958879406427   -3.75512258009535   -0.04852810863999
C        -0.83108672552187    0.15870016279016   -0.28453750136518
C        -0.96618869320726    0.86650228172521   -1.48987424631264
H        -1.71376687564727    0.52532455827846   -2.18875979545663
C        -0.24563623934725    2.02415457115523   -1.76773007481277
C         0.73422654572523    2.45040004291972   -0.84849662072115
C         0.92812390794081    1.70880632238667    0.31336572172279
H         1.65087916186904    2.03554467692265    1.04352263129646
C         1.52108097969996    3.73378730959130   -1.01081390524855
C         1.38540984608331    4.29030675659475   -2.43162914097431
C        -0.04708189925633    4.22425871696508   -2.93177067620268
C        -0.55659157487830    2.78383815444760   -3.04231885744365
C         0.10330983474358    2.07094551308786   -4.23326212434824
H        -0.27937313438550    1.05771347287366   -4.32678978850215
H        -0.12054953576249    2.60948904852490   -5.15142625429914
H         1.18313388686961    2.02457098463235   -4.11763861627545
C        -2.06951211851925    2.84460932923538   -3.30089876893743
H        -2.46474990422522    1.89077033880828   -3.63935588009816
H        -2.59248317054483    3.14294408273815   -2.39686788761624
H        -2.27055341413990    3.57872434183401   -4.07791940148459
H        -0.69850783427189    4.76584232991189   -2.24582943001325
H        -0.11749657517163    4.70594781818804   -3.90906201557065
H         2.03664651657389    3.72852224142748   -3.10504937170806
H         1.72817911863431    5.32657655168031   -2.44074066470847
C         3.01618606041735    3.53224568304175   -0.72254359922843
H         3.43263019867480    2.74814198575710   -1.35015525708738
H         3.54655090392791    4.45729974291271   -0.93793453232999
H         3.19927967956885    3.27970435852291    0.31706235049516
C         0.97161237375123    4.74955501442927    0.00552496294377
H         1.52825993689505    5.68114416208707   -0.06584964167958
H        -0.07849504901988    4.95330485742449   -0.17876949185789
H         1.05975290466714    4.36867485157530    1.01892440475149
C         3.05337825826485   -1.26636348415525    0.97921000568260
C         3.46905539731295   -0.26487130384022    0.09379709611363
C         2.89476869220606   -0.15816340111519   -1.14604518310404
C         1.87821281824097   -1.04545483684797   -1.55009730260698
C         1.45675248291551   -2.05946756235655   -0.65307398158030
C         2.06869968264731   -2.14655110602949    0.61247635915234
C         0.44482395797778   -2.95071718839051   -1.05882424704044
C        -0.14019565028143   -2.83369674247450   -2.29250441331908
C         0.27611583906327   -1.83271243383966   -3.17820331478316
C         1.27176901106283   -0.96261058383926   -2.81814982887022
H         3.52038280236010   -1.34603932840071    1.94929171673083
H         4.25165238876508    0.41683109111137    0.39106778773590
H         3.22574923297757    0.59525322627843   -1.84504383403231
H         1.75779799223360   -2.93713779039330    1.27882880761082
H         0.15285852028706   -3.74065708866938   -0.38491909821602
H        -0.91464536502499   -3.52271244549409   -2.59608297308582
H        -0.18237758151450   -1.76266048445389   -4.15369974418927
H         1.62089586224394   -0.21101798690008   -3.50863748946612
Sb       -2.85747840827279    3.46996899285632    2.53240919180913
Cl       -2.40453308443213    3.45623263141152    0.13633277340298
Cl       -3.23435328178140    3.30214659349139    4.88925647577347
Cl       -3.36251546722409    1.10097733334549    2.27550728803773
Cl       -5.14562869904399    4.01695006467003    2.11057358091681
Cl       -0.52036187846496    2.86182902956437    2.91502939786936
Cl       -2.22411261594357    5.77654738780223    2.63786617322535
87
 -129.30652658863249
C         0.21944819869125   -0.25006802627497    1.96256121429442
H         0.97301682759909    0.07085314357693    2.66357216948866
C        -0.66758872342283   -1.26379515191478    2.31579635528269
C        -1.67185784590617   -1.63344881934987    1.39889121935772
C        -1.72301741727350   -0.98990816061732    0.16590161706746
H        -2.48140028223099   -1.26939254129390   -0.54845223779969
C         0.11271591643930    0.46629128583117    0.76060991436048
C        -0.56883095108701   -1.83923702916574    3.71331208413334
C        -1.44760369891301   -3.08548821628336    3.86445737379414
H        -0.94253928098323   -3.94286218052327    3.41394181672178
H        -1.57091461349881   -3.30557332953668    4.92635674648507
C        -2.81105330049101   -2.90006102583951    3.22211279612426
H        -3.30423668365878   -2.03053194061548    3.65652113228860
H        -3.43434106912438   -3.77342378816204    3.42426386414311
C        -2.71358633279816   -2.69081982581542    1.70768875304606
C        -1.03186815449341   -0.75013419270751    4.69603260121653
H        -0.40010091662368    0.13035889494331    4.62367160911850
H        -0.98640444022792   -1.12749812979227    5.71499249911652
H        -2.05049643951539   -0.44276129222625    4.48152136370092
C         0.87074507638227   -2.23065328497219    4.07717401641080
H         1.53420847132215   -1.37195250147431    4.09583454390608
H         1.26608370903783   -2.96094527692974    3.37520957557580
H         0.87634308932414   -2.67707641371084    5.06917081458535
C        -4.10297715920857   -2.26758714898736    1.20738416213653
H        -4.31277662007928   -1.24442305577184    1.50591377478780
H        -4.85514167562653   -2.91914510206113    1.64645551940629
H        -4.19033242587208   -2.34574599049129    0.12713443528363
C        -2.33265930612311   -4.00472110638468    1.00736249311913
H        -3.08326589570054   -4.76263148794945    1.22026046427629
H        -1.36872079508451   -4.37137157854858    1.35077741375250
H        -2.28534673636801   -3.86061324901421   -0.06907766077766
C        -0.88458635452583    0.08691984853424   -0.16359466259890
C        -1.04690455410727    0.86178755495237   -1.32287269124664
H        -1.81578370676263    0.56499760185981   -2.01895582799194
C        -0.32834873661303    2.03088692766005   -1.55352781723451
C         0.68321784312552    2.39644855442460   -0.64275192015472
C         0.89992656858152    1.59173730494847    0.47301675299536
H         1.64312706864092    1.87467255961054    1.20093152770569
C         1.48100947951898    3.67807677125303   -0.76294750314565
C         1.30789272328233    4.30588863581404   -2.14995738824731
C        -0.14174469256140    4.29009520800579   -2.60216092246841
C        -0.68202089937630    2.86635246621386   -2.76828574125580
C        -0.09469490438026    2.21217815996858   -4.02879375058184
H        -0.48683328431390    1.20573472559229   -4.15220747767655
H        -0.36828878265714    2.79711429286396   -4.90411433353333
H         0.98983344323462    2.15805434396335   -3.97833174554249
C        -2.20457745733054    2.96712831809428   -2.94782350951965
H        -2.63592942583532    2.04085110702665   -3.31708060741667
H        -2.67660703274946    3.22477063621175   -2.00414618689071
H        -2.42813183569455    3.74695345194034   -3.67234469969297
H        -0.75840275258717    4.80614011266458   -1.86638043092240
H        -0.23717119104229    4.82294193826279   -3.55032932759828
H         1.92458838086538    3.76529609193569   -2.87172017039976
H         1.67055659458253    5.33495360552881   -2.12166230634457
C         2.98225175920369    3.45161475650787   -0.53179487454396
H         3.38049753231355    2.72095879929920   -1.23133809969160
H         3.50940459385422    4.39061153970512   -0.68651727968037
H         3.19243330663910    3.11627726941954    0.47883905875321
C         0.97429058095523    4.64600713928448    0.31979285838456
H         1.51895078940904    5.58543871917722    0.26000157038451
H        -0.08504594784154    4.84579932255442    0.19567132690019
H         1.11590905640408    4.22460640160427    1.31086604638930
C         3.07492914729193   -1.36935441619848    0.94489765439164
C         3.44856559361588   -0.32853827271218    0.08679982329954
C         2.81903731853784   -0.17009334482395   -1.12062670441495
C         1.78845127536862   -1.04354997200837   -1.51853399174196
C         1.41087080466129   -2.09865493605435   -0.64979756993021
C         2.07756224692950   -2.23735108681115    0.58323006178584
C         0.38473511774482   -2.97602818493938   -1.04951498550299
C        -0.25267113457322   -2.80891945790840   -2.25130836775767
C         0.11933073443205   -1.76658600128767   -3.10840162544347
C         1.12436794945496   -0.90547984590940   -2.75264449122279
H         3.58375701529016   -1.48917852676257    1.88952303512194
H         4.24197463625944    0.34299516491548    0.37851166838303
H         3.11642360368489    0.61460745824250   -1.79978135083066
H         1.79935917970204   -3.05724472693545    1.22797346175482
H         0.12374818007688   -3.79508446257813   -0.39790418587157
H        -1.03608622275689   -3.48909590188587   -2.55174515687183
H        -0.38226768232995   -1.65581118683171   -4.05851419143155
H         1.43628040826803   -0.11838853410559   -3.42118545606686
Sb       -2.80893435097862    3.26034987574053    2.89797790312337
Cl       -3.32700905435014    0.92480384486952    2.42065639626208
Cl       -2.17164860076380    5.54401876224947    3.22787933229868
Cl       -0.46177795740535    2.62325185336969    3.15357142122072
Cl       -3.12340986372861    2.85256617395040    5.23549138790861
Cl       -2.41686667733507    3.48210674796446    0.50491439728586
Cl       -5.10612950106277    3.84644339081925    2.58475870721114
87
 -129.30652413682151
C         0.25692350195604    0.05726671262405    1.92071197183990
H         1.05173063815288    0.30290178730809    2.60646337089094
C        -0.73653457392492   -0.83964497717823    2.30578055714292
C        -1.79079710359120   -1.10608491937596    1.40929527340332
C        -1.77911306202110   -0.49428842272948    0.15985726960208
H        -2.57139786348804   -0.70258683700304   -0.54196924963151
C         0.21864519386747    0.75341997586040    0.70283347271856
C        -0.68016896363471   -1.40703931102838    3.70880072611290
C        -1.68929736103416   -2.54698800529421    3.88312272577774
H        -1.29306583480278   -3.45510802135034    3.42308342668249
H        -1.81283224558622   -2.75182048462406    4.94798906418503
C        -3.03678962856187   -2.20928783181432    3.26973747406880
H        -3.41543145317634   -1.28592067489580    3.70781635868660
H        -3.75264417882158   -3.00281507791482    3.49256382170136
C        -2.94984677576828   -2.02057373047466    1.75229193599039
C        -1.00117334926903   -0.26637620639005    4.68944856108359
H        -0.28583221732418    0.54448419449644    4.58646740697348
H        -0.96272502613179   -0.63657693398121    5.71135175248051
H        -1.98919488132636    0.14067891415285    4.50048719985473
C         0.71249667108182   -1.95320418021517    4.05652242849409
H         1.46489140094712   -1.17108645548616    4.06932344199266
H         1.01942335717465   -2.72066576664833    3.35038062241837
H         0.67962045645488   -2.39923079020562    5.04821548332866
C        -4.28485586519336   -1.42346196660244    1.28191587823951
H        -4.35882204469543   -0.38428619135536    1.58942274028833
H        -5.10396321346227   -1.97875150163965    1.73323669103690
H        -4.40236451225441   -1.48155710757610    0.20344311800738
C        -2.75639620568141   -3.37413173634670    1.05096662207441
H        -3.59467654758883   -4.02779343527207    1.28139582255183
H        -1.84140922984661   -3.86150569237834    1.37783101156816
H        -2.71108413915519   -3.23992081512893   -0.02691011741736
C        -0.82358183738775    0.46671685771234   -0.20504978753199
C        -0.90578628850356    1.22135187244195   -1.38591348829426
H        -1.70770872984542    0.99285857758425   -2.07022921963260
C        -0.06279654288472    2.29612585588713   -1.65148584025489
C         0.98612271359405    2.57376832965665   -0.75236589120944
C         1.12385353696519    1.77634771045267    0.38119548580071
H         1.90044393899299    1.99277222962856    1.09695873657637
C         1.91018118468131    3.76408578581513   -0.90100397876079
C         1.79350304686701    4.38506317679107   -2.29703260933707
C         0.34780622108192    4.50024628125115   -2.74736016379482
C        -0.32537401262785    3.13167966145399   -2.88882055329451
C         0.20974350913034    2.39397003741324   -4.12620841044029
H        -0.28347238488741    1.43143617381474   -4.23632845686209
H         0.01268183541909    2.98539134790336   -5.01758405496499
H         1.28168229447545    2.22804243933573   -4.05515189765031
C        -1.82941343866512    3.37329271056155   -3.08836021864650
H        -2.34157839065990    2.48735763777350   -3.45370819749259
H        -2.28567667560075    3.68482804817156   -2.15304133583767
H        -1.97053756196777    4.16208808109957   -3.82383333572885
H        -0.21545003594122    5.08432218221148   -2.01961965622776
H         0.30101115357503    5.02401566015573   -3.70417054723538
H         2.35468407071804    3.77907716600681   -3.01192668063034
H         2.25167341076127    5.37558087522800   -2.28373014353625
C         3.38115061643000    3.38602051350520   -0.67366117986300
H         3.69247138588750    2.59886846147885   -1.35615045571658
H         4.00334698374773    4.25933225999582   -0.85688229779796
H         3.56392795224514    3.05641887325358    0.34417809866090
C         1.51169237380476    4.79730178929653    0.16664005344960
H         2.15183281338438    5.67314672192470    0.09053206002570
H         0.47891536353063    5.10617162416856    0.04055769928447
H         1.61089692460867    4.38033836143144    1.16466158504221
C         2.89664867966975   -1.46122886832144    0.92887851975902
C         3.39836272165868   -0.47655341963835    0.06978872564576
C         2.80505916552934   -0.25397879772939   -1.14566197866617
C         1.68451698144247   -1.00513472454231   -1.55118695499082
C         1.17504835397259   -2.00128065756574   -0.68007488852926
C         1.80817846004219   -2.20874247788464    0.56069446125144
C         0.05720969344921   -2.75549033393007   -1.08601286653480
C        -0.54070827788836   -2.52652788931537   -2.29763461520995
C        -0.03665240715765   -1.54435774330375   -3.15846632529377
C         1.05772606495002   -0.80331403201768   -2.79574939221244
H         3.37852782854947   -1.63429014947842    1.87933262934371
H         4.26112040053759    0.10017884334414    0.36739810233802
H         3.19967439790259    0.48656226693148   -1.82488604964234
H         1.42873614247249   -2.98687915661015    1.20573227607766
H        -0.30765600245200   -3.53127026120705   -0.43104894694100
H        -1.39501751655882   -3.11261228991512   -2.60302597056694
H        -0.50835575824042   -1.38616778074353   -4.11718558697271
H         1.46946044807899   -0.06617374694087   -3.46709956585814
Sb       -2.32648598828891    3.92294854261959    2.79130698103438
Cl       -4.53559336971231    4.77749075705907    2.46459020169536
Cl       -0.07709238379825    3.00540234568853    3.07065271795609
Cl       -1.98026012536733    3.87587690882206    0.37612091179275
Cl       -3.15388923017870    1.64627002036940    2.54015587856177
Cl       -1.38356587158412    6.12252230715889    2.88385924732117
Cl       -2.62602484449024    3.78450529719597    5.16140302231854
87
 -129.30651534291559
C         0.46412094736115   -0.10254889211790    1.89156038546101
H         1.30245669166525    0.17716891257650    2.50883701174758
C        -0.45561408177090   -1.03877222568712    2.35860992309899
C        -1.56420602018329   -1.36217675956355    1.55105853832596
C        -1.68986688708811   -0.74569296495350    0.31051812459688
H        -2.53041107701249   -0.98698101650737   -0.32092408399656
C         0.29441556007854    0.58760334976407    0.68277339182430
C        -0.27014464867784   -1.57804451460538    3.76054871178386
C        -1.18663520432897   -2.77933880667949    4.01366329108631
H        -0.76695222020886   -3.66288705204883    3.52737202782735
H        -1.21718995776905   -2.98332316348424    5.08545901814592
C        -2.59524218679835   -2.53409663920796    3.50214685022480
H        -3.00220951412807   -1.63788378660520    3.97024149903867
H        -3.23754563219513   -3.37332742357946    3.77651756511009
C        -2.63480062651480   -2.34572209436789    1.98243147700774
C        -0.60840407517375   -0.44036693775597    4.73920373737541
H         0.05349094588149    0.40754286152202    4.58812916802778
H        -0.49916607474110   -0.78877527393459    5.76357575353412
H        -1.62611136170577   -0.09173435979445    4.59417149755344
C         1.17571837463439   -2.02290108891661    4.02473134564581
H         1.86570413999981   -1.18491615080224    4.02048310279615
H         1.50189788815888   -2.74817355387820    3.28348238389056
H         1.22880308838421   -2.49013434797648    5.00570477568126
C        -4.03852182027845   -1.84228789034203    1.61405235433752
H        -4.15589548689317   -0.80522608670294    1.91518560445933
H        -4.78185758596411   -2.44308850475194    2.13326627866047
H        -4.23582727366263   -1.92326853816480    0.54866928360124
C        -2.40467208847199   -3.68785019298289    1.26989978282561
H        -3.15788863266048   -4.40514361300222    1.58825202260389
H        -1.42328809374795   -4.09485580096967    1.50061156049494
H        -2.48479053949790   -3.56228032086387    0.19295386321573
C        -0.81369228049940    0.26085996761195   -0.12867127207760
C        -1.03726267386455    1.02115943849549   -1.28548817126705
H        -1.89124553925911    0.76763480115432   -1.89382368663702
C        -0.26576795829256    2.13170220922847   -1.61636897170039
C         0.86182233301407    2.43591073158606   -0.82807294832623
C         1.13112247888810    1.64204799845254    0.28331480436420
H         1.96473241158076    1.88176716799678    0.92392412626151
C         1.74776663259515    3.64054720403239   -1.07409014630772
C         1.43854529162258    4.29440408755482   -2.42572654909359
C        -0.05415025613571    4.36689975008438   -2.69451086752191
C        -0.68916755054410    2.97706871532905   -2.80011524733369
C        -0.26631001963783    2.28208000357947   -4.10390715504151
H        -0.72628100787273    1.29973277964084   -4.17541853980386
H        -0.58800432036730    2.87673241794813   -4.95587435560493
H         0.81242735650921    2.16147098637708   -4.15765414047286
C        -2.21355443717020    3.16535942767806   -2.83048432189825
H        -2.73251213216137    2.26320477391682   -3.14258349849336
H        -2.57371216817388    3.46014085909203   -1.84900918732767
H        -2.46231366646111    3.95076058889273   -3.54057227897052
H        -0.54642451185482    4.90369242241400   -1.88331581120331
H        -0.23514480078845    4.91692076791043   -3.61993667850679
H         1.92718458351400    3.73065911536662   -3.22350354013841
H         1.86171231935197    5.30028908956925   -2.43703838609203
C         3.23682592672909    3.26442844300202   -1.06557718259896
H         3.45833501658958    2.53936711654699   -1.84545856503966
H         3.82894270574991    4.15645509996818   -1.25822517811302
H         3.55009052857075    2.85504125425465   -0.11043234605436
C         1.50047536230137    4.64940687902272    0.05985432280424
H         2.13828317193179    5.51993103996216   -0.07533797870818
H         0.46432085811702    4.97200508884900    0.06798268077814
H         1.71641770924346    4.20864046710249    1.02869099829792
C         2.97781261488021   -1.68842170990704    0.75970153456492
C         3.45398884382350   -0.66760595878079   -0.07120978915516
C         2.81174497315647   -0.37875421428252   -1.24656539018895
C         1.66711564620664   -1.09960546198017   -1.64089110512396
C         1.19142714471607   -2.14147057974345   -0.80450300806882
C         1.87034274477547   -2.41213007726896    0.39918037049672
C         0.05862339926926   -2.87537084028873   -1.20768657012464
C        -0.58968066856811   -2.57872357244530   -2.37774977393507
C        -0.12573113206795   -1.54365416578747   -3.19809940769149
C         0.98399293430985   -0.82278663888223   -2.84039141890896
H         3.49637770966362   -1.90876286616787    1.68062834574702
H         4.33468829474511   -0.11386453200780    0.21754920207180
H         3.18658157002778    0.39124180177189   -1.90284724247780
H         1.50892699634143   -3.21665384324194    1.02278262144583
H        -0.27507036132808   -3.69150262634547   -0.58640367965717
H        -1.45511734385738   -3.14945128383186   -2.68091758262207
H        -0.63977363343662   -1.32959189923577   -4.12362900768899
H         1.36214540617734   -0.04183843356012   -3.48181487099720
Sb       -2.22335010588823    3.63106144511301    3.00427028087919
Cl       -2.91270460087871    1.34456304351846    2.48696007423244
Cl       -1.44346041421564    5.86070881555912    3.38015532816663
Cl        0.09242856165440    2.85296445000534    3.06192549521245
Cl       -2.40023181375149    3.13710852534159    5.34119430562916
Cl       -1.98674776300972    3.92888943026102    0.60042880531968
Cl       -4.50250310290527    4.34515719128630    2.88607761741480
87
 -129.30651510103698
C         0.49098946737409   -0.29462556956096    1.96425189584470
H         1.36520258953870   -0.08533197513681    2.55943726610782
C        -0.45300336027166   -1.21057485370523    2.42037793302854
C        -1.60604109162366   -1.43919990086865    1.64324977402580
C        -1.74873223844060   -0.75400579396685    0.44000533311461
H        -2.62390789301253   -0.92332652553477   -0.16731269481181
C         0.30840801220285    0.46455925853120    0.79892985973866
C        -0.23736852183329   -1.83018989477416    3.78484520723999
C        -1.21101795190874   -2.98830811476465    4.02586917780198
H        -0.86010023781131   -3.87333932974284    3.49024359868449
H        -1.21381293629208   -3.23397285781957    5.08936222457532
C        -2.62175126073477   -2.64579598667396    3.58013352116455
H        -2.96166876917521   -1.75056715357292    4.10070223191098
H        -3.29808421912001   -3.46145278283738    3.84368825785770
C        -2.70799251017332   -2.38835607010351    2.07233869469879
C        -0.46165776342344   -0.72635780640948    4.83241074643351
H         0.23036730777918    0.09697628616388    4.68020980170109
H        -0.31034718915324   -1.12748960093468    5.83186343785840
H        -1.46815056503062   -0.32551319839871    4.76430871641928
C         1.19010824182829   -2.37070339213993    3.95496041901473
H         1.92964462060888   -1.57619085110567    3.94968648666830
H         1.43485991644179   -3.07978964089593    3.16790359887353
H         1.26269138398320   -2.88488735111610    4.91090800100357
C        -4.09661994707438   -1.79935096381969    1.78152889955204
H        -4.14799794068898   -0.77237537300609    2.13140364317587
H        -4.85017487605629   -2.38388972151197    2.30443441061304
H        -4.33780444860119   -1.82310326412987    0.72240570598893
C        -2.57639472726590   -3.70830967542889    1.29624509370838
H        -3.36444961095943   -4.39235087011880    1.60330485904374
H        -1.61719981797687   -4.18381682332258    1.48468020446064
H        -2.67283409825109   -3.53105672402608    0.22808874893042
C        -0.84253840910157    0.23130741842841    0.01545912327925
C        -1.06741624891354    1.05691970261313   -1.09730615538008
H        -1.95343086893542    0.87372134262225   -1.68476237014311
C        -0.25255207689263    2.14225394492803   -1.40642546040091
C         0.91073216140130    2.35789460008357   -0.64051600068073
C         1.17805100164526    1.49942397416647    0.42249930147567
H         2.04131058342956    1.67037573239314    1.04549549616787
C         1.83866514806135    3.53653815071241   -0.85148455352434
C         1.53686612723345    4.25197353386056   -2.17270948770992
C         0.04437292328733    4.40784599896433   -2.40516616816691
C        -0.66349689204298    3.05637144393600   -2.54369437369794
C        -0.31023880464244    2.39741469901479   -3.88645335672168
H        -0.83480576250259    1.45132500000307   -3.99422463783385
H        -0.60906417542231    3.05102664732067   -4.70293112693308
H         0.75775823088655    2.21277840487014   -3.96906624264230
C        -2.17628445419723    3.32241761307959   -2.52625634121091
H        -2.74832658036694    2.46012092092481   -2.85755554367624
H        -2.49679098313696    3.59660106611801   -1.52533149097626
H        -2.40156581086543    4.14587497270064   -3.20020363114400
H        -0.40227410181865    4.94204263457870   -1.56648225193457
H        -0.12754608125073    4.99753860798277   -3.30772955256624
H         1.98097931913716    3.69256585927631   -2.99916538395410
H         2.00953268689544    5.23562208417142   -2.15897714559204
C         3.31400488247787    3.11022354728767   -0.87350398297564
H         3.50010351457225    2.38969197137883   -1.66632283699532
H         3.93276156141634    3.98512959731352   -1.06063234828511
H         3.62776772113932    2.67633196575730    0.07052869424545
C         1.63829597145379    4.50640985617648    0.32534328520652
H         2.29068434980374    5.36872285742836    0.20837753514376
H         0.60948554067879    4.84867774141719    0.37223556675527
H         1.86803636912259    4.02309832067160    1.27049548555775
C         2.97947253970030   -1.80519754464885    0.55828230602063
C         3.38388722619793   -0.77247238756756   -0.29579290724658
C         2.63955709436678   -0.46229551245263   -1.40403056275244
C         1.45876771000519   -1.16963680105715   -1.70246457947702
C         1.05212098622444   -2.21938321268907   -0.84040678454268
C         1.83864825714496   -2.51610621807048    0.28957026175100
C        -0.12277889540264   -2.93367111001370   -1.14451340993944
C        -0.87667317033222   -2.61026582310631   -2.24236302634909
C        -0.47769098215075   -1.57072335701730   -3.09055122089917
C         0.67146694185157   -0.87032464954349   -2.83089523287666
H         3.57800860439974   -2.04455329084244    1.42435067515756
H         4.29052975317288   -0.22744946193732   -0.08014060887594
H         2.95621375621844    0.31642548062828   -2.08094128955184
H         1.53213856783609   -3.33051307341629    0.92903787808851
H        -0.40661038009219   -3.75490806057771   -0.50547564198645
H        -1.77555352841509   -3.16484366541735   -2.46848389897376
H        -1.07454550801737   -1.33584937819081   -3.95959427471807
H         1.00173714949822   -0.08929373306957   -3.49755602585412
Sb       -1.99886601005228    3.50099896127446    3.34125496735481
Cl       -2.80152326431283    1.25474997155008    2.82207039592670
Cl       -1.10937907050682    5.69103763521874    3.70785466906457
Cl       -2.09522512023689    2.98117603169748    5.67730872558860
Cl       -4.24974973655418    4.30954763464217    3.33368758714250
Cl        0.28244965423810    2.62460461204080    3.28502186507370
Cl       -1.85743972616885    3.82708538348239    0.93305703406833
87
 -129.30649334115162
C         0.29384082353163    0.10593667300220    1.85022154608516
H         1.08232877700873    0.40795641502358    2.52038287967918
C        -0.65601041895808   -0.82094072712580    2.27354195168299
C        -1.70096077544571   -1.17086810122098    1.39512521488010
C        -1.73359965467899   -0.59168921966886    0.13121090611122
H        -2.52470016275148   -0.85351735462138   -0.55370612455428
C         0.21694697730882    0.75659296429941    0.61059234550545
C        -0.57606007908903   -1.32146842365254    3.69951956104532
C        -1.49974840885796   -2.52518329278637    3.91122208344632
H        -1.03876957179856   -3.41466833620797    3.47549083001631
H        -1.60659437691318   -2.70730826861213    4.98211994522503
C        -2.86944390134639   -2.30389200055825    3.29414150815188
H        -3.31714130010373   -1.40390074479859    3.71530605030423
H        -3.52228169187279   -3.14477477832365    3.53700303255241
C        -2.80144760249077   -2.14387325754816    1.77211073606445
C        -0.99722600091893   -0.16082272145221    4.61723352308434
H        -0.32887079992785    0.68680750818425    4.49521788339599
H        -0.96751204102156   -0.48078956311136    5.65616148614123
H        -2.00158688376804    0.17708242739257    4.38229750462649
C         0.84711757272302   -1.74556755633985    4.09020197027916
H         1.53236169525240   -0.90391505752782    4.10495017879895
H         1.23115133406947   -2.49761741888769    3.40575560349495
H         0.82666519464362   -2.17302422515942    5.09039180253820
C        -4.17409236189131   -1.64309132822581    1.29758391940225
H        -4.30620073107259   -0.59963612936022    1.56917491265027
H        -4.95472480807423   -2.23008369345779    1.77625493337234
H        -4.29780414577134   -1.74465225349720    0.22298231550525
C        -2.52721720049459   -3.49997562177005    1.10319670913193
H        -3.31127542878763   -4.20523669258616    1.36975898012586
H        -1.57253655416358   -3.91105914709956    1.42179536786944
H        -2.51584516494148   -3.39271523800138    0.02139899053824
C        -0.82571598104414    0.40145983161090   -0.27252441012207
C        -0.95765923986695    1.12110834738235   -1.46900695811170
H        -1.76312421321478    0.84616023573684   -2.13191936105463
C        -0.15941452585636    2.21902290840744   -1.77968283741080
C         0.90460713754800    2.55041749754778   -0.91722672906530
C         1.08357461619382    1.79799088665399    0.24014486236811
H         1.86397335467623    2.06228163620221    0.93579129213414
C         1.80898627808691    3.74624764052199   -1.13767804380207
C         1.61887185144816    4.33609924074313   -2.53976777545267
C         0.15422079134910    4.40779505525223   -2.93322352393279
C        -0.48795695059152    3.02000282992178   -3.02336528522655
C         0.01578816586557    2.26939560046743   -4.26636824176855
H        -0.44249165116856    1.28559612573819   -4.32705274796633
H        -0.24790677444904    2.82830875783680   -5.16143046873122
H         1.09535061477019    2.14571499055262   -4.24588471781926
C        -2.00431991148033    3.22021220645408   -3.16901615063620
H        -2.51062906366002    2.31026143896912   -3.47901032927388
H        -2.42903854731786    3.55864564690536   -2.22839934478790
H        -2.19330348794102    3.97721416403913   -3.92680555241716
H        -0.39479998872830    4.99001736370951   -2.19300574491803
H         0.05614883188982    4.91218268699726   -3.89652089667181
H         2.16417865395226    3.72908153389297   -3.26608160927847
H         2.05436432015325    5.33650376308520   -2.56492412636475
C         3.29241501248760    3.37967605092067   -0.98314103541421
H         3.58373876317549    2.62562393727111   -1.71092123084438
H         3.89677388289762    4.26683433422149   -1.15930483537339
H         3.52183122305726    3.01133402729837    0.01161142940262
C         1.46148388708420    4.80096487835224   -0.07421818152918
H         2.09724349297140    5.67476287753185   -0.19785914117575
H         0.42399705151035    5.10755296995706   -0.16026343171539
H         1.60635306526220    4.40567329417158    0.92704953417021
C         2.88920307274665   -1.55584571333566    1.01250061821344
C         3.42121304867519   -0.54248916043636    0.20687430555301
C         2.87242648592611   -0.27725584311065   -1.02020905117307
C         1.76953937054277   -1.01568402533661   -1.49349330412401
C         1.23708566817970   -2.04940458999135   -0.68155916728468
C         1.82036075840001   -2.29573292823268    0.57618238304270
C         0.14730211300667   -2.80096180753230   -1.16307514715455
C        -0.40641974156739   -2.52921739797059   -2.38643223225242
C         0.11356123561970   -1.50268269541581   -3.18351764705139
C         1.18354423460578   -0.76439693606226   -2.74859001674364
H         3.33544597657463   -1.75816346668400    1.97450956387464
H         4.27085589807153    0.02428072465211    0.55685789612447
H         3.29187165699842    0.48631313083089   -1.65638926809026
H         1.41807693587796   -3.09511821353142    1.18118865584463
H        -0.22892132263480   -3.61085162629871   -0.55798048045406
H        -1.23904844283920   -3.11357874452272   -2.74946909832876
H        -0.32495882424026   -1.30917557894548   -4.15139414429257
H         1.60559399096874    0.01054861348006   -3.36946388360016
Sb       -2.44867455768180    3.87286349855874    2.63090081884375
Cl       -2.03487449877913    4.03046467147177    0.23781323182293
Cl       -2.79898217181627    3.51405276161739    4.97242893604761
Cl       -1.67940747836536    6.11842502647623    2.92908160204048
Cl       -0.14854125522114    3.09225640020913    2.90321419081597
Cl       -4.70577375923214    4.59365313026885    2.30351054469302
Cl       -3.11593205107113    1.56585236828338    2.18926535907842
87
 -129.30648583776804
C         0.03603365979658   -0.04990921518165    1.85330965370254
H         0.70346813872128    0.34603260844729    2.60159451168846
C        -0.83701609906809   -1.08366450632722    2.18298289964985
C        -1.72560757582369   -1.56034433468327    1.19866593624108
C        -1.68669182106088   -0.99000092854214   -0.07000971575879
H        -2.35719674500448   -1.34854488465821   -0.83501594056056
C         0.01339255690954    0.59166743798531    0.60595664763275
C        -0.86360094330590   -1.55930443947349    3.61997487131445
C        -1.67588787659059   -2.85076760619443    3.76011578971323
H        -1.07580653540667   -3.69559259344508    3.41449582328503
H        -1.89395609112465   -3.01980376093964    4.81616170275388
C        -2.97529611771827   -2.79070102206143    2.97649848067148
H        -3.56217514277928   -1.93441465192618    3.30858043430558
H        -3.56220607952769   -3.69117787662284    3.16839065149375
C        -2.73722067262372   -2.65699995234327    1.46909162789193
C        -1.50598595755761   -0.44001884205608    4.45743446279552
H        -0.91990334664398    0.47243560716409    4.39575300716092
H        -1.56676323340566   -0.74443171229612    5.49964154074261
H        -2.50542160735436   -0.21262137979567    4.10004565295985
C         0.54412701825214   -1.82423176297059    4.17306817951557
H         1.13273832092469   -0.91476902451037    4.24078000761293
H         1.07918494182581   -2.54070431420916    3.55443071470123
H         0.45796010780965   -2.23831133244987    5.17537523023355
C        -4.08984920804601   -2.34365796987452    0.81174836164062
H        -4.38055532530667   -1.31847533202327    1.02255833062988
H        -4.84746228213531   -3.01116611929758    1.21602282330754
H        -4.06464227608419   -2.48846781229790   -0.26483332544968
C        -2.21945738430341   -3.98282422855306    0.88935059708682
H        -2.94015472258955   -4.77340095092220    1.08625612932949
H        -1.26963526728980   -4.26583590542417    1.33589427941569
H        -2.08664943583689   -3.89952769174500   -0.18638655267049
C        -0.87291814184320    0.11117562249805   -0.38206229096465
C        -0.96324795411972    0.81418982336044   -1.59300125912533
H        -1.64859290055721    0.44061048013295   -2.33765955428236
C        -0.28231462962807    2.00563282203164   -1.82380395709633
C         0.62601444336751    2.46865836773065   -0.85081005438123
C         0.77314318047731    1.73797685706028    0.32548092480037
H         1.43249878849172    2.09622314211904    1.09960278928397
C         1.38539443436137    3.77301300602825   -0.97982865902968
C         1.29791298074364    4.32351525586653   -2.40739054214859
C        -0.10738606548463    4.21420941564167   -2.97220305592837
C        -0.56325172961821    2.75831086237952   -3.10900209981354
C         0.16631084398797    2.07029529337655   -4.27353905001271
H        -0.16891285078350    1.04121048702145   -4.37650765929659
H        -0.04838909926655    2.59666725632466   -5.20083603675567
H         1.24260083088030    2.06950932202804   -4.12131997775447
C        -2.06628939687994    2.77206097620556   -3.42642378084217
H        -2.42233821703890    1.80483660473178   -3.76997092672316
H        -2.63181905119803    3.06460741112426   -2.54644414580430
H        -2.25769870418563    3.49391519597170   -4.21715694208188
H        -0.80662276411421    4.73001815292728   -2.31399053027565
H        -0.14997331620870    4.69748669937396   -3.95022862469563
H         1.99476654654414    3.77936048651696   -3.04905921665076
H         1.61116951401488    5.36896519234102   -2.40426220414929
C         2.87183196209579    3.61185937295493   -0.62860213190171
H         3.34731882389556    2.87427976536066   -1.27036822333607
H         3.37578379851263    4.56422301953772   -0.77839430788460
H         3.01682555055156    3.31794457391417    0.40605394249915
C         0.77033956874340    4.77767295575687    0.00891473454609
H         1.30099734837856    5.72518874941562   -0.05046809075938
H        -0.27785342462369    4.94795588383292   -0.21412696165329
H         0.83455271607875    4.40682268977985    1.02779828220956
C         2.97258839161757   -1.14246406839830    1.21243553084332
C         3.40672578421712   -0.12144496459960    0.35910083522912
C         2.91418134818183   -0.03284176244478   -0.91694178480641
C         1.96690095651049   -0.96031322440373   -1.39243533056462
C         1.53351731667065   -1.99968702400418   -0.53075058058066
C         2.05628425194334   -2.06397370615435    0.77560145288133
C         0.59814246821253   -2.93639208568778   -1.01083132112522
C         0.09604052540439   -2.83833757209300   -2.28225994922082
C         0.51813241521054   -1.80751417398583   -3.13005096669731
C         1.44076722962044   -0.89136312122046   -2.69674157504631
H         3.37183984360568   -1.20502951214139    2.21356856851837
H         4.13789159248454    0.59112691712005    0.71007473771779
H         3.26075793452558    0.73641036428651   -1.58999374206872
H         1.73395660478366   -2.86929682578144    1.41864489024538
H         0.30040498933073   -3.74595763856608   -0.36327867744613
H        -0.61803005073507   -3.56384292281985   -2.64333516509940
H         0.12262041632323   -1.74977687218411   -4.13345248443969
H         1.79236003261025   -0.11215129945565   -3.35488326324878
Sb       -3.24338140994826    3.34785522253112    2.27789496521480
Cl       -3.55227912102331    0.98125631618324    1.75264421211800
Cl       -2.81133028144431    5.66466360277896    2.68177991028220
Cl       -3.77071647341660    2.89141142071487    4.56942438994325
Cl       -5.53280363064690    3.77137702766638    1.73070469313745
Cl       -0.89811538045771    2.86814174954008    2.77612483898733
Cl       -2.61971948030300    3.61064300327842   -0.05846802935410
87
 -129.30648214979536
C        -0.13348495062508    0.33253121520710    1.71188062023846
H         0.44134729230254    0.85759044140325    2.45774460383408
C        -1.03708733784521   -0.65024515054399    2.10324584661479
C        -1.81489998549444   -1.29007179044718    1.11951211893956
C        -1.61358502648498   -0.95069250793201   -0.21678803027618
H        -2.18790713302895   -1.44251208247047   -0.98540797311061
C        -0.01715924048216    0.76396090658069    0.38213010150797
C        -1.21769981409477   -0.91335237805986    3.58172609271328
C        -1.94796720055825   -2.24235791170592    3.79822137758031
H        -1.26941900454562   -3.06538193388467    3.55940322236125
H        -2.21773995257040   -2.33574003712284    4.85171485433580
C        -3.19841553151249   -2.34097135928082    2.94272399698369
H        -3.86264439065384   -1.50995953682982    3.17940271058987
H        -3.73318612640892   -3.26357507220779    3.17714057403827
C        -2.88478672634836   -2.31483517316667    1.44204162362215
C        -2.03506661018361    0.25663333884530    4.15453458189083
H        -1.48110597098461    1.18697011500297    4.06317034408670
H        -2.25262571647632    0.07931007874021    5.20520952090364
H        -2.97053790530416    0.38441082657951    3.61844307112792
C         0.12034177652941   -0.98395607085260    4.33148398317731
H         0.62591710466551   -0.02354024890986    4.35637913187306
H         0.78479342989452   -1.71548077330509    3.87776863331703
H        -0.06514716736019   -1.28456129907107    5.36036780329499
C        -4.19070940456369   -1.97438596202446    0.70785306339759
H        -4.46848572365224   -0.94046727390191    0.89040701039367
H        -4.98785786008613   -2.61525417793689    1.07796453617072
H        -4.11203139976738   -2.12138340742152   -0.36484825110533
C        -2.41115069654924   -3.70322799319332    0.98312637121630
H        -3.20539552048228   -4.42977779551254    1.13873913530850
H        -1.53932997121127   -4.02366341543419    1.54905512972639
H        -2.15609244510508   -3.69565559726462   -0.07321691082122
C        -0.77106921392070    0.10168881916507   -0.60895716811307
C        -0.75805045903595    0.61928587813343   -1.91343417699516
H        -1.34608172269513    0.10802476685114   -2.65828855529550
C        -0.13431131938360    1.82126864582162   -2.23234600392501
C         0.64844128192937    2.46173347262703   -1.25183794687781
C         0.72474134121216    1.89577829037555    0.01641825408770
H         1.29064014382950    2.38997504327513    0.79026457879920
C         1.33232711788325    3.79424382002140   -1.47369036027267
C         1.33253919931135    4.17674772892575   -2.95742570768081
C        -0.00704249417350    3.89586506262913   -3.61550930116459
C        -0.35306257704607    2.40317677059800   -3.61355494521877
C         0.51551698874865    1.64169746546108   -4.62700279657489
H         0.24373133687138    0.58907077652296   -4.64394585347842
H         0.36242941444654    2.05259780651216   -5.62226391164712
H         1.57152821312942    1.72156303001964   -4.38053132349608
C        -1.82366290431501    2.27266130424963   -4.03740761754727
H        -2.09555008270111    1.24861270687486   -4.27589658484943
H        -2.47776067221397    2.62992272269702   -3.24789831193770
H        -1.99560492828545    2.87766142992986   -4.92460890235242
H        -0.79473998691011    4.43225720089511   -3.08535451465041
H         0.00637673664413    4.25875878674290   -4.64501273811713
H         2.11933963329976    3.62293150619829   -3.47474443973789
H         1.56929990517835    5.23814963954950   -3.04971987751821
C         2.79036555652601    3.77290444869478   -0.99143357146947
H         3.35058185413622    2.98114331048362   -1.48314777335448
H         3.25975601699769    4.72325982388452   -1.23590281917703
H         2.86356360998150    3.63265070411755    0.08263113441793
C         0.56315233640463    4.84747101818983   -0.65893919241749
H         1.02115104543880    5.82503203404618   -0.79094915944110
H        -0.47353554475330    4.90071879966648   -0.97616859000092
H         0.56962754264706    4.60081909174160    0.39917023816333
C         2.92438823773748   -0.69136316956841    1.47946187633936
C         3.41263872620486    0.18898862219530    0.50687570847353
C         3.02022669630863    0.06057529636744   -0.80033589634639
C         2.12443890671830   -0.95433525705138   -1.18916219851727
C         1.63177304669698   -1.84827466540624   -0.20404625855447
C         2.05127472240815   -1.68937565882081    1.13133763850061
C         0.73582233493064   -2.86351043417065   -0.59191837091136
C         0.34033648909688   -2.98802904656179   -1.89868319670672
C         0.82423682322110   -2.10425738628456   -2.87011043107137
C         1.69965907177847   -1.10791041769505   -2.52350218277977
H         3.24548773554120   -0.58289633698564    2.50465799487767
H         4.10605300058716    0.96594258800553    0.79205455097761
H         3.40731035699082    0.72355867197584   -1.55955995627318
H         1.68518257221202   -2.38523775788762    1.87161928112329
H         0.38172100580812   -3.55430167562753    0.15764415907354
H        -0.34020920595909   -3.77485170815081   -2.18882117286713
H         0.50961333151191   -2.21986594956116   -3.89675686593319
H         2.09194917019186   -0.43629368255029   -3.27169452120917
Sb       -4.15096136090625    3.13180807227978    0.49022495869276
Cl       -6.27446584908987    3.36422476826673   -0.58494229922562
Cl       -1.95880665092463    2.84724733425089    1.53195510665438
Cl       -3.08867423983972    4.47810755742895   -1.21348600592172
Cl       -3.70594381512822    1.17875473182639   -0.91659602146945
Cl       -4.51517643711586    5.04918050047395    1.86832558086084
Cl       -5.05641121553951    1.63044754374845    2.14707741844353
87
 -129.30647930661078
C         0.06345820854030    0.01634824446831    1.83131903587729
H         0.74817450161873    0.42644884314296    2.55616991982506
C        -0.79162622924556   -1.02018606936531    2.19824595758216
C        -1.70759500312374   -1.51234628533844    1.24691220496885
C        -1.71146483228470   -0.95461604728311   -0.02788112851591
H        -2.40360342871075   -1.32408609203872   -0.76798079319399
C         0.00212552590634    0.64222792512738    0.57730767805710
C        -0.77092644455412   -1.48163650353766    3.64028974903181
C        -1.57251094386909   -2.77510141742980    3.81983864907405
H        -0.98030620067704   -3.62170004380050    3.46493423465198
H        -1.75681192577923   -2.93360740348497    4.88402372735555
C        -2.89527933057829   -2.72833069786333    3.07568093027240
H        -3.47425463620590   -1.86896059465804    3.41377662385691
H        -3.47426602593352   -3.62731277728550    3.29665461374104
C        -2.70129748803854   -2.61411903394188    1.56043052208122
C        -1.39286514161436   -0.35712115465940    4.48640975717972
H        -0.81467086275369    0.55801740555314    4.39680459781800
H        -1.41812968935144   -0.65135951822053    5.53304778440085
H        -2.40480785168356   -0.13916679857603    4.15954506167635
C         0.65416727587372   -1.73422301423235    4.15314585998711
H         1.24175385233280   -0.82213976422219    4.18792321479095
H         1.17199387554564   -2.45923010415351    3.52982618683194
H         0.60016132610881   -2.13225555591343    5.16422118375670
C        -4.07567717272545   -2.32718346476022    0.93756797583241
H        -4.37922338670204   -1.30650449523440    1.15190575503791
H        -4.81002371408529   -3.00690141923198    1.36396745107657
H        -4.07644960890720   -2.47582425214546   -0.13874417252887
C        -2.18455548649343   -3.94270460150503    0.98562434564933
H        -2.88197405530782   -4.74157147708251    1.22824990218075
H        -1.21161939871285   -4.20010581852108    1.39668227095930
H        -2.09928931781637   -3.87886018763668   -0.09626144481186
C        -0.91177303739289    0.14617189873748   -0.37758466706666
C        -1.04257260162408    0.83378045160574   -1.59309365587702
H        -1.74788494907765    0.44827133366029   -2.31254776481331
C        -0.37675200436601    2.02712802377290   -1.85780002615104
C         0.56064261953439    2.50477771580977   -0.92026620894159
C         0.74980737631016    1.78694586067183    0.25789297388264
H         1.43599866879222    2.15386074685553    1.00438890947261
C         1.31009424982028    3.81141823958264   -1.08725146046093
C         1.14917304208216    4.37058941434170   -2.50568273708928
C        -0.27436685523171    4.23287324990904   -3.01537233182783
C        -0.70560942600528    2.76824245636756   -3.13791785051058
C         0.00545406723777    2.08966376997159   -4.31955225368732
H        -0.32164027342442    1.05744077773156   -4.41673614079717
H        -0.23511880003897    2.61552216169966   -5.24077506599409
H         1.08469994816062    2.09831714494848   -4.19167763607050
C        -2.21649511913746    2.75393570789043   -3.41564646171663
H        -2.56394670298348    1.78024342625676   -3.74956228691604
H        -2.76359325688455    3.03763754638983   -2.52143333358072
H        -2.44205044491141    3.47179669147339   -4.20098646349562
H        -0.95882237670497    4.73310957024445   -2.32978112235723
H        -0.36366547086931    4.71628610867924   -3.99028838561378
H         1.83213594121755    3.85085404371246   -3.18143759554550
H         1.43644181047453    5.42352479749665   -2.50499535299622
C         2.81333774905108    3.64639681983794   -0.81912759636006
H         3.25213889291566    2.92429278756880   -1.50388055125702
H         3.30845606857524    4.60220174749819   -0.97563616458205
H         3.01565181444577    3.32780994897008    0.19857111113466
C         0.74574994458774    4.81303560087748   -0.06595184681050
H         1.26930131132368    5.76273885494828   -0.15140322419617
H        -0.31296758694964    4.98051820577599   -0.23645492627462
H         0.86232421453351    4.44307279247062    0.94849198706378
C         2.95257833504034   -1.16531437460106    1.17485212177449
C         3.39321960966385   -0.13344912052990    0.33798786776221
C         2.89175182278909   -0.01325617925542   -0.93173518339188
C         1.92952214157717   -0.92006980284891   -1.41810030578420
C         1.49046372509909   -1.97133067252123   -0.57356017633254
C         2.02158681480864   -2.06696842403673    0.72724893028725
C         0.54156523438757   -2.88876698010910   -1.06499531106639
C         0.03274466218137   -2.76157665741095   -2.33093169847798
C         0.46023072109696   -1.71892626645868   -3.16147176347649
C         1.39456294593301   -0.82002617008751   -2.71670494455979
H         3.35918569962176   -1.25258702218328    2.17121055994944
H         4.13621059385207    0.56282276695016    0.69700008681139
H         3.24356745367805    0.76529476329463   -1.59092230708329
H         1.69330253876615   -2.88014800668631    1.35755523004409
H         0.23967515648475   -3.70758134397706   -0.43109571334316
H        -0.69142943460424   -3.47253707745729   -2.70074424115610
H         0.05984371780975   -1.63869001046370   -4.16138812612299
H         1.74822651889121   -0.03078460582991   -3.36196623517233
Sb       -3.24306424844758    3.37973430772546    2.29836886762636
Cl       -2.67529450877632    3.67630997615989   -0.04461254727725
Cl       -3.71959155046950    2.89480465963131    4.59584041591332
Cl       -0.88081853870450    2.94991893031700    2.74350310100102
Cl       -3.51103953239761    1.00798258482736    1.76767727227328
Cl       -2.86191963639820    5.70474001422891    2.71492615616433
Cl       -5.55399486650529    3.74890922802287    1.80046106508098
87
 -129.30647532636655
C        -0.14832762045836   -0.30448799242229    2.05804296670607
H         0.37524915550909    0.20091294558045    2.85407390152119
C        -0.82085553677608   -1.49342851973834    2.31932068623017
C        -1.53404206065157   -2.11137244773160    1.27321298399059
C        -1.50287894148343   -1.53501037161185    0.00760959731561
H        -2.03391475435534   -2.00228949433894   -0.80578077429881
C        -0.22369105856462    0.34728215396324    0.81992262718743
C        -0.82948691146492   -2.00170233296173    3.74505294178394
C        -1.40334009718679   -3.42010634359960    3.82082676004411
H        -0.64385555847445   -4.13500364422163    3.49585218279834
H        -1.64271953951612   -3.65144708410727    4.86023470349003
C        -2.64897658729040   -3.57342753707420    2.96546717905890
H        -3.39797239265461   -2.84434731807799    3.27600933580774
H        -3.07410874935798   -4.56827934061390    3.11160822932403
C        -2.35943239589049   -3.36575330224585    1.47509757672757
C        -1.69407479883855   -1.03599498210734    4.57271646485596
H        -1.28478901979906   -0.02975918083487    4.54554507979980
H        -1.73249725979099   -1.36809940548260    5.60768724993396
H        -2.70572731008649   -0.98790963911895    4.18228360769477
C         0.58244856445841   -2.02970842154694    4.34937609717426
H         0.99967217912427   -1.03332918601122    4.45804808818878
H         1.25655305741709   -2.62270840032195    3.73590724381881
H         0.53689114661006   -2.48003369519300    5.33855772524489
C        -3.71129470029161   -3.25473465548912    0.75452966385945
H        -4.18961182938655   -2.30896632524898    0.99052302868138
H        -4.36167497072221   -4.06035710063176    1.08733244704362
H        -3.61106834300578   -3.33316002389270   -0.32409061542946
C        -1.59851297605183   -4.56981276652860    0.89844428657679
H        -2.18568517386884   -5.47486434048068    1.03612138785948
H        -0.63932266373531   -4.70383935114671    1.39283504915157
H        -1.42340259969229   -4.43245859661742   -0.16571788338512
C        -0.91248023496387   -0.28476008433525   -0.23626442144699
C        -1.09940923868798    0.42655237953122   -1.43219503041289
H        -1.63425793702140   -0.06666698632611   -2.22787362222667
C        -0.72204503964988    1.76044687032033   -1.57704983627623
C        -0.00242436392782    2.37629545246749   -0.53539709835579
C         0.25812751025119    1.64980956829607    0.62173160650389
H         0.77276829985318    2.12086172578090    1.44383963534341
C         0.41673372967990    3.82944294238664   -0.57729869196379
C         0.37021959546196    4.35639687355152   -2.01476161483666
C        -0.93676245518539    4.00082621594434   -2.70040024649149
C        -1.12860067645387    2.48653341426445   -2.84408167800975
C        -0.29034693086022    1.96026570304074   -4.02008469781873
H        -0.39966983793358    0.88368365102783   -4.12009802971141
H        -0.62448312121286    2.42642776034803   -4.94415617264143
H         0.76345171192832    2.19148440654019   -3.88225652584211
C        -2.61313560227434    2.24251040530482   -3.15427784178765
H        -2.80968004590037    1.21893775556998   -3.45773301234918
H        -3.22303396070514    2.46320788524822   -2.28325331095089
H        -2.92122434308661    2.89893360041355   -3.96512127103280
H        -1.76819324665401    4.40773196495984   -2.12493814601183
H        -0.96962220194889    4.45830623974721   -3.69115894745381
H         1.20888916414649    3.93670181982499   -2.57611580734196
H         0.49469376003528    5.44069026623246   -2.00317037791591
C         1.84293933718345    4.03797104633637   -0.04717382020298
H         2.55103269907961    3.39968399781967   -0.57038500087024
H         2.13392247068418    5.07351989165757   -0.20971518834261
H         1.91712680753229    3.83894962645273    1.01748079328163
C        -0.55574837771930    4.61273742592346    0.32015508374812
H        -0.32334136581432    5.67451140208216    0.28139194490303
H        -1.58540857310932    4.46643011187851    0.00808169161051
H        -0.47935014161019    4.27481286207551    1.35006174830713
C         2.96287660301451   -0.79410641859390    1.51995148582275
C         3.20350194623911    0.33360830895531    0.72623666299703
C         2.75337840953552    0.37601598785113   -0.56777520062587
C         2.04672294122368   -0.70934047445995   -1.12202145311452
C         1.80448490952557   -1.85268981555034   -0.31819905902314
C         2.27698045851457   -1.86510730072608    1.00849091423876
C         1.09831515684243   -2.93848037531818   -0.87205261784340
C         0.64273496796151   -2.89324951138848   -2.16405890745461
C         0.88074026448782   -1.76453889193036   -2.95684148610832
C         1.57150436150233   -0.69531837573220   -2.44778981256274
H         3.32777030678638   -0.81763949576508    2.53583602975677
H         3.75121626968973    1.16754515125782    1.13895644075693
H         2.95013322887453    1.23429637575756   -1.19292535668684
H         2.10251611526444   -2.74615823793295    1.60807776192053
H         0.93998091247371   -3.81580128015121   -0.26413931574788
H         0.10683049438123   -3.73246626901363   -2.58238939756646
H         0.52579456524190   -1.74809057522820   -3.97677183596333
H         1.77922567883044    0.16716955802336   -3.06202019621888
Sb       -4.72813085163495    1.78259884269127    1.47692027309979
Cl       -4.39599723998897    3.71775872868738    0.07592426242143
Cl       -4.85101411795602   -0.24629560461451    2.78477363421306
Cl       -5.41268626440982    3.10998903018913    3.34235296916451
Cl       -2.40274574319276    2.01162658055969    2.19482599955830
Cl       -6.98834049443407    1.51017329685215    0.74261544486017
Cl       -3.98667439803139    0.39964848964906   -0.40150838275981
87
 -129.30646996478285
C         0.10770422864237    0.16960307570507    1.85882417806523
H         0.81395111882345    0.54485237579202    2.58170928501702
C        -0.81533925437939   -0.80292600169580    2.23363224161475
C        -1.76201347316532   -1.23839476583364    1.28476384836805
C        -1.71090105777092   -0.71246734290418   -0.00254646327043
H        -2.41984564114674   -1.04883307843532   -0.74299938076383
C         0.09936459460385    0.77388115115696    0.59262957831061
C        -0.81187872426633   -1.27398731094249    3.67249794915377
C        -1.68337022464085   -2.52322186707066    3.83832070054842
H        -1.14573272058098   -3.39173733815683    3.45037526774906
H        -1.85667792354331   -2.69768228672748    4.90170046443407
C        -3.01516707768233   -2.38322040027270    3.12197435980750
H        -3.53493796874251   -1.49940230325995    3.49129646488585
H        -3.64146522403373   -3.25151814921942    3.33599607198827
C        -2.84784956157975   -2.24645303752639    1.60540696408196
C        -1.35493615921445   -0.12836882335711    4.54302603208617
H        -0.73217378843948    0.75624692541606    4.44619392112184
H        -1.36786648200980   -0.43248312470277    5.58698140816649
H        -2.36136437231846    0.14456119324393    4.24332555771872
C         0.60105166013052   -1.61514112489679    4.16837416715597
H         1.24396845025912   -0.74126139693083    4.19719494010844
H         1.06618438551894   -2.36915488672136    3.53872826950055
H         0.53501612021426   -2.01167473060288    5.17920093818247
C        -4.20055640460983   -1.80088629744720    1.02849164217080
H        -4.39138736016757   -0.76181643881324    1.28093334463156
H        -4.99081821195385   -2.41339890924082    1.45659790258015
H        -4.24311496774346   -1.91423612265714   -0.05110626919467
C        -2.48566218104565   -3.60379157506074    0.98236281463248
H        -3.28480219178168   -4.31687654265500    1.17206692437302
H        -1.56606306487635   -3.99960715210164    1.40583010767863
H        -2.35883947561178   -3.50777506599028   -0.09301079209012
C        -0.82844610138551    0.31595421521918   -0.36764146246791
C        -0.88294199325898    0.97239138454896   -1.60769729697510
H        -1.59552619326718    0.61184484877200   -2.33272563499979
C        -0.12985336659278    2.10782340839376   -1.89158588733575
C         0.80084166281664    2.56029835377740   -0.93515947529431
C         0.91903697981949    1.86446038360143    0.26525018343274
H         1.60330412086120    2.21380623379111    1.02142548917718
C         1.60576253132438    3.83186392064435   -1.10066492042492
C         1.56186571724354    4.32778677701532   -2.54961237531618
C         0.16113401744209    4.25554158674114   -3.13181203437255
C        -0.35870466124545    2.81674285484594   -3.21211289913766
C         0.35927745487402    2.04963681695537   -4.33375241373450
H        -0.03325800965403    1.03895699992085   -4.41253330437082
H         0.19851506996429    2.55563476138447   -5.28311683896020
H         1.42961567241466    1.99361045992852   -4.15239470100477
C        -1.85373452444528    2.88133901338763   -3.55916964612186
H        -2.24020672084094    1.91873517016381   -3.88280817771547
H        -2.42407394150439    3.21897910151639   -2.69850870198412
H        -2.00170015642663    3.58627264852064   -4.37413905910987
H        -0.52291090502661    4.83308984300831   -2.51012141698647
H         0.15548232092896    4.69535795361702   -4.13114711755594
H         2.24410525211098    3.72898523897090   -3.15727295891673
H         1.91919348670637    5.35848114146958   -2.58324827467266
C         3.07909171205266    3.63943620493862   -0.71250192344997
H         3.53215041276982    2.83487622213247   -1.28667483149685
H         3.62390554789517    4.55668837958730   -0.92515414657554
H         3.19690521046254    3.42189155394805    0.34431995870981
C         0.99687616361497    4.88843209664462   -0.16300891709200
H         1.54448782407468    5.82371183632038   -0.25298564358713
H        -0.04573224544448    5.06807652258494   -0.40582449370549
H         1.04119515917125    4.55825153999498    0.87091098572164
C         2.98796471147505   -1.08223461336006    1.17034847761979
C         3.43862783502189   -0.11626547755890    0.26302658328277
C         2.91559089213067   -0.06147395213524   -1.00288723691028
C         1.91664116762980   -0.96647168769507   -1.41160844888653
C         1.45542295218126   -1.94075606487263   -0.49050065037468
C         2.01771125555673   -1.97689137812477    0.80024566166411
C         0.45485749827549   -2.84421688275359   -0.89715957800899
C        -0.07677904704231   -2.78076719171722   -2.15869581160532
C         0.38254166199705   -1.82267672151204   -3.07009178614711
C         1.36455733713796   -0.93853956670087   -2.70657898859568
H         3.41599691583556   -1.12310738544202    2.16062931277291
H         4.20778816937658    0.57891693095284    0.56413887948145
H         3.27465760082380    0.66365006331769   -1.71773101592857
H         1.68128130684070   -2.74170108126235    1.48386068670348
H         0.12728167604016   -3.59974512141005   -0.20019008181054
H        -0.84175844086673   -3.47972980923724   -2.46341206390472
H        -0.03308149394016   -1.79575720742696   -4.06668850035898
H         1.74553778923925   -0.21894336391763   -3.41385701754587
Sb       -2.92426888065672    3.80208705320163    2.20400671640367
Cl       -3.40006707133033    3.89125476264641    4.54691172833838
Cl       -2.38562425483240    3.54513052379465   -0.16404288444896
Cl       -3.50620026317114    1.44103543803326    2.15239630644082
Cl       -0.63040382903025    3.14633269500008    2.74082247999171
Cl       -5.17126136817730    4.38676113532407    1.63097055825585
Cl       -2.19777761354232    6.08199471957684    2.11185597085711
87
 -129.30645511381985
C         0.31778559205587    0.00035084080901    1.93653448132003
H         1.13246681997526    0.25439985302294    2.59566408632507
C        -0.64719487933936   -0.91385227001770    2.34862966400425
C        -1.73007374093000   -1.18557188730293    1.48843763100897
C        -1.77056608189240   -0.56408723247957    0.24314547027600
H        -2.58558679448254   -0.77752838428118   -0.43048737166275
C         0.22589096977466    0.70743336798656    0.72742632465190
C        -0.52785719883019   -1.48810674300879    3.74574840531686
C        -1.54935320481135   -2.60661444259538    3.97961945923120
H        -1.18261812546315   -3.53404473790533    3.53424767295788
H        -1.64394739810580   -2.78084897801605    5.05284821555338
C        -2.90971578447690   -2.26503050391632    3.39765774102777
H        -3.26373080837530   -1.32547502993864    3.82219359084459
H        -3.62786696965709   -3.04401393389758    3.66074180880907
C        -2.86470247329890   -2.11319306956455    1.87395896292037
C        -0.77011886652244   -0.34443885885008    4.74515131317275
H        -0.04844489789048    0.45517873984539    4.60561687519845
H        -0.68095047680031   -0.71786012551836    5.76277327769353
H        -1.76072288623768    0.07910666424507    4.61331627167473
C         0.87054315764503   -2.06651759907336    4.00810422478762
H         1.64547403601828   -1.30974542181047    3.93862083924151
H         1.09909540796822   -2.86411718450802    3.30504989420617
H         0.89950517496159   -2.48424074226760    5.01205668052578
C        -4.22330962223821   -1.55589060648947    1.42311473091501
H        -4.31333186905619   -0.51193913942098    1.70846494230201
H        -5.01827097349215   -2.11779111580772    1.90817084667453
H        -4.36648242127462   -1.64307059336295    0.34956800087566
C        -2.66309322556316   -3.47848465333237    1.19771240593171
H        -3.47862908510778   -4.14444444316342    1.47063571657629
H        -1.72726552209900   -3.93889205750381    1.50323561696485
H        -2.65645197106389   -3.36717282932038    0.11631402283647
C        -0.84133916726120    0.41214246593386   -0.14811745297221
C        -0.96855728635096    1.17094196995233   -1.32340923522890
H        -1.78675341199628    0.93332234022940   -1.98509793016230
C        -0.14518802354021    2.25454507312619   -1.61199183374672
C         0.92144656942002    2.54633738968375   -0.73849008622017
C         1.10269238699897    1.74787128526470    0.38825169226511
H         1.89699388944214    1.97272208666367    1.08129936189750
C         1.82191014557045    3.75046166952535   -0.91020242669324
C         1.69881295452641    4.32742624034040   -2.32396078446220
C         0.24982136705469    4.44159766414202   -2.76403419115823
C        -0.44099412233501    3.07693545293204   -2.85156378660169
C         0.04565546060526    2.31445662897912   -4.09409006391019
H        -0.46264874848537    1.35701275929730   -4.17539519313696
H        -0.17168236182044    2.89505772700399   -4.98793163752179
H         1.11766845920759    2.13756931537254   -4.05300805520522
C        -1.94875349468818    3.32941628400374   -3.00273462014523
H        -2.48198646783370    2.43968573625187   -3.32605321731722
H        -2.36829074086635    3.66794216407671   -2.05943511033148
H        -2.10915066282121    4.10068249884033   -3.75276335387580
H        -0.29820324192806    5.06066917224223   -2.05399147026461
H         0.19953588004978    4.93078277655122   -3.73897890546263
H         2.24797621364820    3.69114785335304   -3.02204320290084
H         2.16617697808066    5.31355935681786   -2.34774586168752
C         3.29970908917911    3.41295875934721   -0.66363624097947
H         3.62278369802230    2.58663923242513   -1.29185960058889
H         3.90630035698687    4.28296638562839   -0.90586423260635
H         3.48988572219013    3.15767589911880    0.37412553520936
C         1.39237317347073    4.79900598355431    0.13034422825825
H         2.00821981395995    5.69015974228708    0.03356913217646
H         0.35099902171092    5.07477965136489   -0.00171861309725
H         1.50270195995302    4.40679496553749    1.13738720352386
C         3.04413099667813   -1.33483620297838    0.76431293722094
C         3.43373900539041   -0.36481552272961   -0.16658590662220
C         2.73688530996555   -0.21246540378267   -1.33742885967478
C         1.61937781644573   -1.02069652128675   -1.62292611628195
C         1.21909100125083   -1.99705505739401   -0.67573902565449
C         1.95940836653016   -2.13419540807724    0.51480494555598
C         0.09876333917526   -2.80178967818235   -0.95783899458618
C        -0.60346706115014   -2.64281858399286   -2.12414494628983
C        -0.20364229668151   -1.68469993850378   -3.06310790293544
C         0.88992610819677   -0.89527002111713   -2.82108825334022
H         3.60859651979812   -1.45391307423844    1.67687071357508
H         4.29345769302072    0.25468929086624    0.03995844837434
H         3.04358446428067    0.51730744978894   -2.07219195785988
H         1.66662103779536   -2.89999675897086    1.21638680209374
H        -0.18534311312882   -3.55951098762207   -0.24436921588888
H        -1.45926600626403   -3.26730469251831   -2.33462477835658
H        -0.75573495270249   -1.58262059446430   -3.98581936876847
H         1.22310430773577   -0.17828839103823   -3.55462329025119
Sb       -2.34942403450189    3.80102920219836    2.90502422700885
Cl       -2.08513889194797    3.84905448610155    0.48130505306031
Cl       -2.56272211669903    3.54795169441868    5.27727927933771
Cl       -0.05041048075380    2.98539124101673    3.07665052214457
Cl       -3.06917710267955    1.49170833783877    2.61117374941952
Cl       -1.52405716293882    6.04123397673773    3.05717637659868
Cl       -4.61064370949150    4.54739698887395    2.69144918521572
87
 -129.30643937505101
C         0.03945003687138    0.00720766399143    1.82739377158119
H         0.67497626738572    0.42750666027355    2.59034860871970
C        -0.86101091738627   -1.00006335220886    2.15833961644913
C        -1.72360839181576   -1.49555719408439    1.16186953840812
C        -1.60279196934128   -1.00021276571980   -0.13375200002945
H        -2.24349471002704   -1.38019825809799   -0.91329636798859
C         0.07570150482455    0.59775315447928    0.55610210116060
C        -0.94600875708385   -1.44203014005139    3.60262894965526
C        -1.71657744919000   -2.76160081757875    3.71121348915858
H        -1.09048637797286   -3.57258228982278    3.33018135246807
H        -1.92030531224921   -2.97241869035467    4.76263640470917
C        -3.02272107462532   -2.71475842706054    2.93875333381085
H        -3.63337859108704   -1.89349150011140    3.31377624388178
H        -3.58095799540494   -3.63885000046656    3.10172858107624
C        -2.80403946908010   -2.52356114313584    1.43334823072010
C        -1.66507127878110   -0.32402572806158    4.37615847522507
H        -1.07506908362435    0.58847450730511    4.35977187980137
H        -1.81582738100274   -0.62455441581654    5.41047083044109
H        -2.62910397730344   -0.09297174423510    3.93296600763211
C         0.43815874478893   -1.65552296885945    4.23196773935381
H         0.99396560482182   -0.72749375606300    4.32320525075306
H         1.02826173540559   -2.35843244525774    3.64878197406258
H         0.31316393651375   -2.06466052694824    5.23221948213066
C        -4.14094239815294   -2.06378510040732    0.83149818117032
H        -4.36390376232659   -1.04574742160525    1.13801617339805
H        -4.93717980255707   -2.71348291368725    1.18803720141260
H        -4.13941494979658   -2.10007113164684   -0.25355611782184
C        -2.40516574448278   -3.85909029360644    0.78574610704271
H        -3.21005973022280   -4.58028398016630    0.90767118881166
H        -1.50924857225596   -4.26485785308574    1.25016414273690
H        -2.21717839811498   -3.73150311564778   -0.27710614157569
C        -0.75848812491897    0.07420068641236   -0.45361590499678
C        -0.81589193448505    0.74341493927763   -1.68579769746328
H        -1.46476077956016    0.33674062161461   -2.44447942015717
C        -0.17442065923492    1.95851630242689   -1.90602533479149
C         0.68523508979403    2.46342874475178   -0.91099341398359
C         0.82042414528862    1.75334680996852    0.27795092617546
H         1.44563186916879    2.14232963203206    1.06598737062473
C         1.39722909148254    3.79453252383616   -1.02652041346477
C         1.32532133262942    4.33792832583038   -2.45740578025025
C        -0.05839035041560    4.16959379895504   -3.06029359053573
C        -0.45456453923394    2.69606504401587   -3.19888258864713
C         0.32833590642056    2.02692326015800   -4.33974409519129
H         0.02801190710937    0.98744640559714   -4.44629978479087
H         0.12472042227491    2.54198291962174   -5.27584064030138
H         1.39944810570985    2.05959654614918   -4.15504310076377
C        -1.95049584595632    2.65135619434834   -3.54472318092163
H        -2.26595641074551    1.66931386080349   -3.88529478558895
H        -2.54745206572102    2.92686574849373   -2.68054575778308
H        -2.15491451887800    3.36151197982056   -4.34279784007800
H        -0.79584026194490    4.66640512859926   -2.42906074889666
H        -0.09060151248606    4.64279367813067   -4.04353176680245
H         2.06131757842049    3.82151290189137   -3.07805834966344
H         1.59419873187047    5.39560014819239   -2.44895901360178
C         2.87909481075375    3.68488880883911   -0.63774306015076
H         3.38974027556530    2.94759920755374   -1.25268026856760
H         3.35887854283337    4.64844520399039   -0.79460490046733
H         3.00872721922898    3.41515631961554    0.40575555204991
C         0.71291995071225    4.77143824215099   -0.05603588011257
H         1.20174547038322    5.74186606120244   -0.10271776938018
H        -0.33603224735809    4.89541745626878   -0.30541117235803
H         0.76562596688007    4.40399139072209    0.96497792651290
C         3.02252361245350   -1.06700715610640    1.28669008136359
C         3.48155199382766   -0.07811880700321    0.40884834188479
C         3.01575854498567   -0.02835749354584   -0.87946273455788
C         2.07316377652365   -0.96650160087251   -1.34349620838201
C         1.60812705519704   -1.96891171475850   -0.45407044055081
C         2.10368339660851   -1.99276876720013    0.86425054784613
C         0.66461857408023   -2.90680556579731   -0.91701974460218
C         0.19850754282460   -2.85488290515779   -2.20515749893268
C         0.65711237186016   -1.86547926201096   -3.08255966440565
C         1.57695545320825   -0.94040106062098   -2.66143978197860
H         3.40230870158277   -1.09960929301394    2.29690967609919
H         4.21080060215615    0.64088474738954    0.75096225449455
H         3.37975718948867    0.71894662660539   -1.56844643746446
H         1.75866715308307   -2.77081535903669    1.52886105997203
H         0.33034657544808   -3.67997651330312   -0.24248162110169
H        -0.51819035983744   -3.58329042811832   -2.55464307873740
H         0.28820640628292   -1.84349469760665   -4.09735954692090
H         1.95040450535519   -0.18861451825453   -3.33963226059107
Sb       -3.91922056945488    3.13572133978029    1.20250114055934
Cl       -4.70867671307055    1.48522721989335    2.77397054567068
Cl       -2.97563793923138    4.62489581915849   -0.45227302238931
Cl       -1.65341513573701    2.70229696002651    2.00897331484493
Cl       -4.12549896140201    4.91730355731783    2.78213017728199
Cl       -3.64586845864501    1.32550071404951   -0.42245855559134
Cl       -6.12466166574162    3.52443181257337    0.36105326010635
87
 -129.30643466078422
C         0.28264417511686   -0.21811239534950    2.02044516301911
H         1.04943289422396    0.08820574879276    2.71358444210507
C        -0.60534888992235   -1.23104770599936    2.37469073743312
C        -1.62386295540996   -1.58707553761369    1.46833410540419
C        -1.69225768860933   -0.92599493748852    0.24588493668785
H        -2.46247019544631   -1.19237365512009   -0.46072241584143
C         0.15998688928435    0.51534317447851    0.83065020730917
C        -0.49480747427667   -1.81962376082847    3.76522952699675
C        -1.35983159193357   -3.07686358046531    3.90302029044934
H        -0.85367929769384   -3.91867824299077    3.42500658510816
H        -1.46454550866531   -3.32136665772122    4.96157849149703
C        -2.73495442199944   -2.88953576025616    3.28643437333756
H        -3.22826283670159   -2.03448388695455    3.74851608609827
H        -3.34806242967090   -3.77213606376515    3.47953126574953
C        -2.66403445314110   -2.64653350392898    1.77565694973638
C        -0.96642647746843   -0.74427631778818    4.75892641929625
H        -0.34921987716355    0.14652212449199    4.68499829898449
H        -0.90472449276187   -1.12639332673796    5.77522141535548
H        -1.99167632069551   -0.45079881095947    4.55662760841638
C         0.94975163686772   -2.19883054250704    4.12235010433938
H         1.59620375502472   -1.32886694192507    4.18011110146570
H         1.36324071140225   -2.89296726064865    3.39474030202261
H         0.95775789524299   -2.68320822222160    5.09639187562134
C        -4.06061431691836   -2.20673392182074    1.31025638439735
H        -4.25849404052745   -1.18754174662978    1.62984843381910
H        -4.80800020278570   -2.86209204226751    1.75180341629485
H        -4.16906953373880   -2.26475608467747    0.23066473404489
C        -2.30172899580053   -3.94626542277095    1.03990177443556
H        -3.04869713940243   -4.70748585293637    1.25381313132788
H        -1.33088800295511   -4.32110598214287    1.35395744613886
H        -2.27891604081872   -3.77989839579973   -0.03416406526811
C        -0.85605726093813    0.15379130243779   -0.08030012160861
C        -1.04113740870059    0.94928418757414   -1.22093303417289
H        -1.82616321221996    0.66711656892076   -1.90507073638703
C        -0.32353647534127    2.12008620743962   -1.44570369302379
C         0.71786846113836    2.45946913656706   -0.55882839231174
C         0.95145910870494    1.63791499192126    0.54112142900122
H         1.71380050635157    1.90364902225876    1.25573691975668
C         1.53783203894573    3.72615838477101   -0.69231627526632
C         1.31990887801708    4.38041249940139   -2.06097158433055
C        -0.14664398450288    4.39670598059502   -2.45427922501957
C        -0.71340542654130    2.98439200074416   -2.62797541143392
C        -0.18840966416471    2.34696590221430   -3.92401900790901
H        -0.59145615770521    1.34459153470335   -4.04559638873451
H        -0.49674417996138    2.94773325029725   -4.77669159529964
H         0.89679612681851    2.28489248868143   -3.92302059334787
C        -2.24083418682014    3.10923071985758   -2.73950846120710
H        -2.70244363409919    2.19439807491113   -3.10050260804702
H        -2.66700443990788    3.36194859261158   -1.77285875303544
H        -2.48398415696824    3.90192504766270   -3.44344628136582
H        -0.72514600027870    4.90452022696690   -1.68255684499388
H        -0.27256980433344    4.95135290353696   -3.38615706458645
H         1.89656136847224    3.84123668031393   -2.81617485768293
H         1.70260738488690    5.40202969809281   -2.03103365514422
C         3.04215996440845    3.46137531120295   -0.53293742203755
H         3.39711792241366    2.75789696251489   -1.28191713311343
H         3.58136119574352    4.39666093949591   -0.66681715591528
H         3.28638232139595    3.07439673625745    0.45115099896267
C         1.10547798545952    4.68906855289225    0.42614791132551
H         1.67241182975740    5.61451306209841    0.35569001040342
H         0.04771114373025    4.91870603252364    0.35166049801348
H         1.27922302104009    4.24882769756050    1.40380779310363
C         3.08246467710301   -1.39136045232469    0.96255413828045
C         3.47590713960803   -0.33721554608582    0.13000344320483
C         2.84658667069577   -0.13459319363006   -1.07071162800846
C         1.79623971530912   -0.97502598576754   -1.48772173888468
C         1.40402502337751   -2.04857508390617   -0.64850685851556
C         2.06941794851639   -2.23177688597528    0.57934527068550
C         0.36467347539577   -2.89908244637269   -1.07170820077919
C        -0.27400174300233   -2.68605674405877   -2.26542925762176
C         0.10779516840120   -1.62117372279025   -3.08994526440922
C         1.12704523733020   -0.78640537692257   -2.71233381677915
H         3.58919090106196   -1.54402656992545    1.90357556189872
H         4.28405628291147    0.30995130078810    0.43600774541053
H         3.15991354025783    0.65980771274073   -1.73068214615306
H         1.77654666175934   -3.06321391764684    1.20281971602677
H         0.09527411959183   -3.73496756249380   -0.44548763965365
H        -1.06709476640833   -3.34639050108520   -2.58417730640697
H        -0.39716289166483   -1.47247265081269   -4.03305105025095
H         1.44472852353446    0.01914688488348   -3.35607037588054
Sb       -2.67868557234008    3.30020923156862    3.08674741793137
Cl       -2.30762178893384    3.69670900479514    0.71602494610951
Cl       -2.97084641901774    2.70857539250588    5.38989411253351
Cl       -0.32394913920478    2.67230174002318    3.27787798904358
Cl       -3.18599870965502    0.99816519681831    2.44778090863462
Cl       -2.07630876681090    5.56148888176881    3.58417517404226
Cl       -4.98439966329459    3.88329585788424    2.83955291687547
87
 -129.30643303616668
C         0.47519883910104   -0.22319252137358    1.89879312983073
H         1.32470395571365    0.02244542452946    2.51592848293378
C        -0.45196464273771   -1.16281255422439    2.34043486717417
C        -1.58366537574154   -1.42026536202735    1.54135546511295
C        -1.69955281876779   -0.77548416250838    0.31310347063053
H        -2.54840737770179   -0.98420396953610   -0.31905625482723
C         0.30290048357504    0.51476623214927    0.71566369140070
C        -0.23599711117564   -1.79401723876516    3.70162904745604
C        -1.24220359686295   -2.92139722412491    3.96158173170948
H        -0.90954703797502   -3.83068620964311    3.45601213872040
H        -1.26245799456432   -3.13769881057276    5.03100886132203
C        -2.63838982929132   -2.55903405390347    3.48805481144576
H        -2.95878518859081   -1.63362498874158    3.96739695361817
H        -3.34009090399184   -3.34553884041534    3.77240642684131
C        -2.69571681834778   -2.35412309295606    1.97135897700560
C        -0.39950342063873   -0.69643421752852    4.76581462313787
H         0.31186339393294    0.10899229850990    4.60905086371842
H        -0.23682735876127   -1.11510151505443    5.75634959235571
H        -1.39610502768577   -0.26878635545481    4.72580734817974
C         1.17401619181746   -2.38803559492345    3.83474602373339
H         1.94845619607887   -1.63828279887762    3.70740290399257
H         1.33001386017871   -3.17925940040753    3.10465227693952
H         1.28478755980581   -2.82072699448137    4.82663253678585
C        -4.07467862450313   -1.76521774432845    1.63646480318614
H        -4.13244511503694   -0.73390267461545    1.97202849774307
H        -4.84208238235775   -2.33894867268705    2.15104735279316
H        -4.29170056330713   -1.80456352598488    0.57263327990594
C        -2.55429211035662   -3.69362217197708    1.23150232125569
H        -3.36622131203648   -4.35730155920907    1.51987017039261
H        -1.61202183285190   -4.18074481728488    1.46733978874250
H        -2.59988256883618   -3.53877594150895    0.15650445395579
C        -0.80598302715806    0.21924686744426   -0.10652877457688
C        -1.01631602892330    1.00263733750819   -1.25393953492403
H        -1.86469948930256    0.76151074290626   -1.87464901899140
C        -0.24074286386564    2.11678848094533   -1.55454678318296
C         0.86601900203679    2.41239616728526   -0.73397898785517
C         1.13451787345534    1.58443966816729    0.35476357749346
H         1.96019719693969    1.81278208221723    1.00923245754222
C         1.71015054574298    3.65645534464360   -0.90724627297633
C         1.46571633619365    4.30484731753472   -2.27373728060540
C        -0.01241007965411    4.36708772144929   -2.61492699716228
C        -0.63570877243717    2.97352744976334   -2.74198424887448
C        -0.16733263871895    2.29197335682552   -4.03733984668383
H        -0.66040465214795    1.33044638501381   -4.15807116589101
H        -0.42102757515080    2.91605317399840   -4.89141544329727
H         0.90821752940857    2.13302794805359   -4.03550852072205
C        -2.15943206216841    3.15403477999776   -2.81760611860684
H        -2.66100631257748    2.25671892411384   -3.16946607678261
H        -2.55437366077506    3.41741658899580   -1.84043192811761
H        -2.39090247410592    3.95552615724175   -3.51549102391163
H        -0.54421901438097    4.91188148692747   -1.83492062191557
H        -0.15142293957998    4.90903836150078   -3.55261407216851
H         1.99718900477322    3.74012300027927   -3.04300577808375
H         1.88230058726734    5.31362144960091   -2.26692963916742
C         3.21308675731975    3.36682591762289   -0.78608898512023
H         3.52378571578202    2.61214629019427   -1.50436493017450
H         3.76611503720215    4.28080304685605   -0.99174443847345
H         3.48434880838582    3.03368237520623    0.21063176414520
C         1.31751871814507    4.63103327395286    0.21688148189393
H         1.88385906773421    5.55433536689774    0.12152767202778
H         0.25812864216332    4.86433544497712    0.17769641056049
H         1.52206976375247    4.19713481022619    1.19134115844364
C         3.28201314593871   -1.31467309095565    0.48952824069686
C         3.51988253016108   -0.32622186664793   -0.47234331773908
C         2.69860317106785   -0.21433652093072   -1.56492179958101
C         1.60538641022309   -1.08474486061890   -1.73881037324182
C         1.35641816014366   -2.07803030888634   -0.75734977254448
C         2.22194942986995   -2.17154862950908    0.35084529377443
C         0.25739155396387   -2.94178229279427   -0.92515995518257
C        -0.55982726587800   -2.83179790635526   -2.02020029468143
C        -0.30773718094757   -1.85911287744431   -2.99483773263205
C         0.75414538877798   -1.00418468803984   -2.85842870073115
H         3.94367041141552   -1.40098635819950    1.33834574929828
H         4.36159544643890    0.33918357513701   -0.35296820295329
H         2.88748015138084    0.53128659548696   -2.32321077727045
H         2.04761151247831   -2.94985611339406    1.07713193425634
H         0.07977953905501   -3.70409656300972   -0.18201580644917
H        -1.39407061576353   -3.50587895330730   -2.14724939962530
H        -0.95096066363907   -1.79514891569578   -3.86006651592549
H         0.96999019919253   -0.27015309729852   -3.61874715576460
Sb       -2.18087045335130    3.52669196091383    3.11825881630457
Cl        0.10485625800928    2.66618218116750    3.18653924501703
Cl       -4.43604196813668    4.31582187203371    2.99848290459017
Cl       -2.19805178987396    3.55955916216719    5.51033906575833
Cl       -2.96677662648821    1.22632991415505    3.11641865594960
Cl       -1.29197444628338    5.74554261751693    2.94676432654865
Cl       -2.11889899697179    3.33707997200791    0.68015940008228
87
 -129.30642590907019
C         0.44235146523388   -0.24999327424251    1.92743185773460
H         1.29275093378823   -0.00489664227797    2.54378037155249
C        -0.47323465092529   -1.20522004980914    2.35804551939584
C        -1.60334876903560   -1.46511531812764    1.55715502535961
C        -1.73396685628602   -0.79744173651587    0.34233821859274
H        -2.58260917450863   -1.00628507940069   -0.28981163541319
C         0.25570546899680    0.50813563725427    0.75919158886205
C        -0.24929322034295   -1.84404947899671    3.71471637859972
C        -1.25715512266133   -2.96818887947776    3.98350496361127
H        -0.92132159565304   -3.88544509800913    3.49519284655900
H        -1.28506421090121   -3.16814955731941    5.05597505185209
C        -2.65082421377825   -2.61510744061229    3.49527341950699
H        -2.97826882555338   -1.68542241142821    3.96122473691410
H        -3.35138047903835   -3.40138321375797    3.78272083804892
C        -2.69617341686569   -2.42613771072316    1.97599615139329
C        -0.40086667774688   -0.74977850962370    4.78433815302171
H         0.31183196430350    0.05454123752983    4.62771699493754
H        -0.23330831372588   -1.17258268903331    5.77233269264972
H        -1.39678577555412   -0.31933701516130    4.75298575161520
C         1.16028943744448   -2.44289853087957    3.82972604549855
H         1.93505005102683   -1.69312873406422    3.70375667190126
H         1.30761762436739   -3.22542805428820    3.08836187011016
H         1.27897496195781   -2.88752383748589    4.81540105406736
C        -4.08839500394325   -1.88608806301482    1.61561431141104
H        -4.18423994587765   -0.85293440035904    1.93610349068431
H        -4.84388828097254   -2.47842438512660    2.12671280317343
H        -4.28865563621449   -1.94715982219652    0.54934376749593
C        -2.50527770306927   -3.76680191309290    1.24931284625975
H        -3.29283768705836   -4.45664043822127    1.54380841789674
H        -1.54592320264178   -4.21714022410302    1.48831024002011
H        -2.55700797405552   -3.62192960327722    0.17331092698915
C        -0.85579311143630    0.21772368754541   -0.06140580533719
C        -1.07985347785932    1.02025451352129   -1.19286626475638
H        -1.93090961200057    0.78357689802884   -1.81180290908275
C        -0.31120414648988    2.14159948115775   -1.48248550962060
C         0.79899147488363    2.43144724744718   -0.66433252577958
C         1.07673695445018    1.59045165707193    0.41238357166398
H         1.90632086734341    1.81293864391015    1.06382892850167
C         1.64472887647478    3.67497077530317   -0.83441092890725
C         1.40044037202222    4.32532192759872   -2.20006598968080
C        -0.07804506079803    4.39521855576423   -2.53833448872374
C        -0.70980140728450    3.00549034939138   -2.66355433819069
C        -0.25300979000698    2.32294044881472   -3.96267393838867
H        -0.75010549426424    1.36312426791662   -4.08029068965042
H        -0.50985252702511    2.94768247235295   -4.81524143600710
H         0.82198801934717    2.16016600944714   -3.96742098585437
C        -2.23278140983039    3.19470013372520   -2.72798260969259
H        -2.74332707477312    2.29782421741048   -3.06773003641268
H        -2.61729452127134    3.46928816560776   -1.74971281606980
H        -2.46524103446311    3.99189002848275   -3.43049742883700
H        -0.60502587956972    4.94300863058588   -1.75720014662176
H        -0.21576301617982    4.93781667952160   -3.47581245731218
H         1.92799483246021    3.75787510174723   -2.97016342675954
H         1.82185149601824    5.33217311969905   -2.19419891272721
C         3.14709724450048    3.38000881280743   -0.71710821726546
H         3.45035079420585    2.61638548204764   -1.42900433756234
H         3.70349082017388    4.28918242594497   -0.93487400689288
H         3.42149590794583    3.05643479111980    0.28200486368496
C         1.25865061835502    4.64951315591705    0.29188034000683
H         1.83374452755702    5.56793633578175    0.19994821272778
H         0.20133113593833    4.89149796359039    0.25090328135757
H         1.45758515544389    4.21014634016960    1.26511451944618
C         3.26010943695076   -1.28157380070251    0.45794248751628
C         3.45871996906773   -0.28622748398561   -0.50579264329303
C         2.61301606338165   -0.18672840746778   -1.58069447409590
C         1.53445344788423   -1.07869093344075   -1.73549085477487
C         1.32725542408069   -2.08116337902947   -0.75362471628410
C         2.21551408839236   -2.15957716027918    0.33777865753423
C         0.24660365461866   -2.97043899939659   -0.90526790434575
C        -0.59462697697994   -2.87443146091519   -1.98318667962205
C        -0.38544592579201   -1.89075245994937   -2.95705756988029
C         0.65925285987622   -1.01277300724519   -2.83772359595891
H         3.94027805469493   -1.35626811872214    1.29310866433981
H         4.29019927844722    0.39429422784028   -0.40132488715551
H         2.77054530808216    0.56561378462088   -2.33962934619449
H         2.07138705877242   -2.94279492191144    1.06550846670016
H         0.10343276625899   -3.74160300130013   -0.16391582893405
H        -1.41414129931160   -3.56846869449868   -2.09830907113392
H        -1.04772672407866   -1.83732260144166   -3.80852022456377
H         0.84286246159657   -0.27074922407173   -3.59873913683821
Sb       -2.25274595375932    3.42185516986734    3.21911519989275
Cl       -2.92041087122299    1.09440110942024    2.95390004682635
Cl       -1.49045140900017    5.68742681777876    3.32454960582885
Cl       -2.16274635673015    3.49750313002887    0.78151813572022
Cl        0.07501441312677    2.67683507489520    3.22180921257855
Cl       -4.54913669375263    4.08841237813063    3.16761640969867
Cl       -2.28716746580287    3.15799782368122    5.59850268749164
87
 -129.30642114042237
C         0.35837154790315   -0.00033582591240    1.91645842989744
H         1.17764190262211    0.30352836604461    2.54783611390095
C        -0.56420437394921   -0.93444276204198    2.38339016346367
C        -1.64924849257718   -1.28857909220837    1.55731345195248
C        -1.75048836754558   -0.70278030932644    0.30015711304124
H        -2.57315587693149   -0.96633279776223   -0.34556540003174
C         0.21137503829383    0.66023762935215    0.68862793005609
C        -0.41560164211409   -1.42976260391938    3.80572029835268
C        -1.33353744958462   -2.62690670434427    4.07303528831759
H        -0.89609609316206   -3.52464788731118    3.63036022896771
H        -1.39429282511485   -2.79385943235132    5.14997768282328
C        -2.72783325313261   -2.40778419354058    3.51317177475565
H        -3.15377676263523   -1.50020021932870    3.94082874538156
H        -3.37285751412300   -3.24243945960716    3.79511902625739
C        -2.72382484070695   -2.26808753585875    1.98764104570055
C        -0.78914997587378   -0.26043961261423    4.73308927865081
H        -0.11566998526045    0.57885856950872    4.58520561480974
H        -0.72798990078968   -0.57617050458565    5.77188597314071
H        -1.79717695397381    0.08896042259343    4.53232486768957
C         1.02299139565644   -1.85816935731478    4.12793871572044
H         1.71386220532916   -1.02167777220617    4.09416499290062
H         1.36545846753539   -2.62305484309520    3.43532634821862
H         1.05206541247023   -2.27114329317661    5.13395651420020
C        -4.11999186861878   -1.78776439004404    1.56328653307924
H        -4.24975388993556   -0.73997166885881    1.81871252557454
H        -4.87409444060703   -2.37089801460308    2.08697744965110
H        -4.28933003839946   -1.91261011392431    0.49730166875867
C        -2.46156741560435   -3.62949353557570    1.32460525604012
H        -3.21531530441247   -4.34471131975360    1.64633596478781
H        -1.48218161365921   -4.01803062590461    1.59256110586779
H        -2.51525035557741   -3.53897228819063    0.24249404120457
C        -0.87437980198221    0.30356099053305   -0.14024476370377
C        -1.08423627634144    1.03894841920974   -1.31469773110132
H        -1.92325221471463    0.76353712893695   -1.93434624823687
C        -0.31991292500529    2.15297811228852   -1.65062448289566
C         0.79354762766672    2.47996333516586   -0.85169706970846
C         1.04716001232249    1.71381955995152    0.28252676090746
H         1.86611544525575    1.97509318274216    0.93360429703255
C         1.68329146963168    3.67779836066136   -1.11813833345166
C         1.38209686717685    4.30513905933577   -2.48435928268649
C        -0.10843303768704    4.37051613223416   -2.76507922536626
C        -0.73906218729399    2.97730071045149   -2.84999723977133
C        -0.31124525830523    2.26042188251644   -4.14025777973451
H        -0.76460229623653    1.27383613751535   -4.19349165566516
H        -0.63644860770803    2.83703362039531   -5.00318991933491
H         0.76806050838391    2.14443773882659   -4.19192742588794
C        -2.26394885407561    3.16197504962484   -2.88674214780787
H        -2.78135106379348    2.25301996289492   -3.18087690256719
H        -2.62629500093101    3.47691394943721   -1.91237362942619
H        -2.51241175884284    3.93263828466934   -3.61287100212760
H        -0.60767943738780    4.92113001845296   -1.96734075065326
H        -0.28380852544460    4.90282846087546   -3.70190448314330
H         1.87596347463157    3.72633924400674   -3.26810694900503
H         1.80508187586806    5.31071898632391   -2.51263802841606
C         3.17024910244603    3.29405149388260   -1.09992924063488
H         3.39147402748551    2.57016324895701   -1.88135139395784
H         3.76864911199598    4.18289482615605   -1.28761935752688
H         3.47523575264979    2.87990608214029   -0.14412771779506
C         1.43663923882682    4.71061953409873   -0.00643751952634
H         2.06785186870480    5.58205508496874   -0.16489298103517
H         0.39852252748089    5.02666740302592   -0.00047167819275
H         1.66050553931218    4.29386591610549    0.97117399230458
C         2.89418598663061   -1.64384940905464    0.94518044291013
C         3.40530828981816   -0.62828963597805    0.12892078292194
C         2.81070663059953   -0.34339258253513   -1.07203346662875
C         1.68180725569456   -1.06490216813890   -1.50912436570350
C         1.17217214152205   -2.10304432237432   -0.68795641274699
C         1.80048359190679   -2.36736595874822    0.54418884806224
C         0.05735730269018   -2.83992697530564   -1.13404862919237
C        -0.53980717162715   -2.55148138553963   -2.33284606439259
C        -0.04373222375272   -1.51894558213873   -3.13748519396109
C         1.04736611577101   -0.79264691510191   -2.73611209301204
H         3.37539052790309   -1.86063970293600    1.88694773149852
H         4.27484930496384   -0.07481418699099    0.45022752268733
H         3.21320254440254    0.42331335798467   -1.71517473187055
H         1.41210962929378   -3.16694975405707    1.15792381331564
H        -0.30228613896984   -3.65233719327156   -0.52227877508204
H        -1.39008336592020   -3.12588622023442   -2.66990091848784
H        -0.51806912196589   -1.31070637509765   -4.08517020725416
H         1.44729429892394   -0.01044486986520   -3.36300285748013
Sb       -2.37406652715815    3.73878323493243    2.89580581421589
Cl       -3.01023165381324    1.46124293868573    2.27364082633303
Cl       -1.65423124848845    5.96466250562466    3.38460801607901
Cl       -0.04841739612059    2.99714641884196    2.99103059893652
Cl       -2.60557694003249    3.14923824273312    5.20767235089272
Cl       -2.07810153897250    4.13460181012032    0.51664195855245
Cl       -4.66627768090299    4.40696742040923    2.74475906297082
87
 -129.30641958552584
C         0.06087688474497   -0.09983553377719    1.89897054153655
H         0.72969195511853    0.30431072851199    2.64175325696839
C        -0.81266552567646   -1.12613440399229    2.24383341540200
C        -1.71819214380637   -1.60235759546437    1.27695119993138
C        -1.66745691558094   -1.06469793800488   -0.00856018139878
H        -2.34001502875456   -1.43125271086094   -0.76746813458764
C         0.04142486139946    0.51830608173449    0.63989997684713
C        -0.81205611807202   -1.61887318858704    3.67392767649946
C        -1.52879423327869   -2.96937797734252    3.76564774400869
H        -0.89958658091242   -3.73813651534888    3.30950529163533
H        -1.66133187928759   -3.23532472947324    4.81593141735144
C        -2.88044057887033   -2.93303142856213    3.07540324689809
H        -3.49438312809621   -2.15564867392594    3.52971125541818
H        -3.39573106507689   -3.88400856697911    3.22438285248510
C        -2.76420155611732   -2.66051163803129    1.57056154375280
C        -1.53089072730999   -0.55830106316814    4.52427063716186
H        -0.97811440646350    0.37702547579376    4.50863637872659
H        -1.61343569616535   -0.90016665465470    5.55338780845470
H        -2.52541043117479   -0.35111695565223    4.14105427140560
C         0.60857601205148   -1.80186033749915    4.22779691008982
H         1.12439434631642   -0.85441077327332    4.35019567125209
H         1.20255560841546   -2.44039229813268    3.57832719871861
H         0.54967229913516   -2.27236130170864    5.20688998097689
C        -4.14581208146649   -2.19995505601066    1.08245598660681
H        -4.38292748789236   -1.22090834170782    1.48815064179370
H        -4.89969710734578   -2.90587111995141    1.42396190067353
H        -4.20348564980149   -2.14194835936873    0.00014109673879
C        -2.39337455054063   -3.95806023746897    0.83463359864187
H        -3.17790909611157   -4.69718199493505    0.98005997789374
H        -1.46194619034558   -4.36952156455718    1.21720393784879
H        -2.28438822183105   -3.78075728320623   -0.23191050756388
C        -0.83871639691866    0.01935460410209   -0.34288156348734
C        -0.94603165284504    0.71823166007610   -1.55555200091448
H        -1.62956363379040    0.33209386741160   -2.29431111977417
C        -0.31245164938708    1.93728700731502   -1.77312074261427
C         0.58962220920480    2.41743837421327   -0.80292795408852
C         0.77807391215469    1.67629879947129    0.35781167079660
H         1.43994891105492    2.04282771234811    1.12651492912877
C         1.29118487160697    3.75495644769313   -0.90759460297806
C         1.16095682810408    4.33779240076037   -2.31834361172514
C        -0.24678631018134    4.18234135438831   -2.86678066378739
C        -0.64732493646913    2.71226177011965   -3.03143998825835
C         0.08398043337358    2.08326128982601   -4.22743464404860
H        -0.22596075052617    1.04974033268993   -4.36019372578615
H        -0.15645584856897    2.63363847828815   -5.13420814659907
H         1.16204713004524    2.10594816850342   -4.08763321595387
C        -2.15723604617113    2.67530954172245   -3.31101029922047
H        -2.48672016749447    1.70271260099706   -3.66485193248100
H        -2.71479855725883    2.92592934477547   -2.41351586389595
H        -2.39715418379605    3.40689118108107   -4.07917501516682
H        -0.95706726069825    4.65936512144243   -2.19076841965586
H        -0.32113875500188    4.68344805161352   -3.83382292247380
H         1.87173004551024    3.84045539065350   -2.98231412725836
H         1.42829928484378    5.39565867563064   -2.29165470060200
C         2.78741601120656    3.64169795550735   -0.57935124324980
H         3.27218473844381    2.91006238008816   -1.22148593037559
H         3.26154339342414    4.60674912979000   -0.74458974310392
H         2.95879635348510    3.36101213701849    0.45532143599905
C         0.63665911966757    4.69726719662458    0.11651619538401
H         1.10649611193405    5.67714595922958    0.07182673246898
H        -0.42511646803073    4.80799964712721   -0.08064155049886
H         0.74320147363999    4.30697652409094    1.12504193112147
C         2.97161146791464   -1.19137677826588    1.11879889299520
C         3.39821171621977   -0.18198968445174    0.24759868403613
C         2.87772380939157   -0.09576736526975   -1.01730972490424
C         1.91016372975899   -1.01687606956521   -1.46388979847953
C         1.47907667409423   -2.04058974330935   -0.58176390206990
C         2.03059635654306   -2.10179281713521    0.71291512162197
C         0.51150392872509   -2.96186801738663   -1.02797344341645
C        -0.01521646102532   -2.87034661050421   -2.29021251660690
C         0.40943716817157   -1.85948147659252   -3.16026836715847
C         1.35614263339849   -0.95366072487681   -2.75735198468882
H         3.39407956057257   -1.25107249988795    2.11065449971596
H         4.14517267805966    0.52460057373830    0.57697085980383
H         3.21393440904545    0.66933931705591   -1.70112252720099
H         1.70822015800561   -2.89465794917198    1.37165023193098
H         0.20730026698148   -3.75440170982685   -0.36216469980418
H        -0.75305484823445   -3.58417418543718   -2.62574277701067
H        -0.00638379643999   -1.80660937476812   -4.15568079800919
H         1.70583390337292   -0.18784475415906   -3.43238016296838
Sb       -4.01305176138200    2.84496036687194    1.57533068211353
Cl       -3.79159744346474    1.09389376620669   -0.12200667200647
Cl       -4.16701250798066    4.57225939590800    3.21900228062697
Cl       -1.74053672931498    2.35482553190317    2.33591415702794
Cl       -4.79818751237899    1.15555101311206    3.10703270636940
Cl       -3.06018352540797    4.37176625264978   -0.03748679963240
Cl       -6.22458596845496    3.29057968256755    0.78471174163397
87
 -129.30640605703681
C         0.01063171783408   -0.18654791279631    2.02822563846013
H         0.69579653969139    0.18294548996436    2.77464901666113
C        -0.85815570715170   -1.22737720411114    2.34414458395861
C        -1.77473658381765   -1.66432199630674    1.36818012145626
C        -1.75137433666515   -1.06629298846557    0.11101671485930
H        -2.43811678823887   -1.39736957286689   -0.65086882675776
C        -0.03711501020718    0.49253964153876    0.80268145688604
C        -0.82954942009867   -1.76579089943581    3.75832333265729
C        -1.64908140917222   -3.05487924324022    3.87290158737866
H        -1.07207026192120   -3.88764943357077    3.46403739483996
H        -1.82656183616425   -3.27038099387876    4.92799769819867
C        -2.97789238548794   -2.94620976619401    3.14563130976498
H        -3.54298485886347   -2.10170800807670    3.54106753503443
H        -3.56672329333671   -3.84871706474876    3.32016283064235
C        -2.79992313881273   -2.74753917037492    1.63667052983680
C        -1.41728309795112   -0.68190480872427    4.67742794736492
H        -0.83610253118609    0.23383879099067    4.61574246558006
H        -1.41372746092150   -1.02925067062925    5.70800462309792
H        -2.43654706037346   -0.44113472947257    4.39254325670648
C         0.60207089391098   -2.07163246191266    4.22426604089355
H         1.20042760528780   -1.17091977032126    4.32155549062391
H         1.10115868062640   -2.74706858074176    3.53344843597042
H         0.56286587821912   -2.54987417980609    5.20055506961450
C        -4.17084995484011   -2.37009156323853    1.05756996048375
H        -4.45436613429963   -1.37159182202611    1.37512262507835
H        -4.91802021834543   -3.07145666758484    1.42172099233864
H        -4.18417592205988   -2.40401883350281   -0.02779313708557
C        -2.33863236068952   -4.05460779147071    0.97217531322942
H        -3.06172273691098   -4.84186795994540    1.17288328988739
H        -1.37097025771484   -4.37165116248170    1.35383856889166
H        -2.26242256511559   -3.92595211019605   -0.10462612348465
C        -0.94018972028231    0.04265847427668   -0.18300924903360
C        -1.08946481921922    0.80728840421953   -1.34950369534104
H        -1.79773572458557    0.46073176613099   -2.08488553405823
C        -0.46460141633771    2.04005015484341   -1.51967009989780
C         0.47440177222188    2.46063455434807   -0.55803897991215
C         0.69322998006886    1.66440185340639    0.55943639072369
H         1.37525408290426    1.99424605254854    1.32688775200360
C         1.17690081578727    3.79849617675191   -0.63455966145679
C         1.08268942998146    4.36662011706631   -2.05390326749142
C        -0.33959045867023    4.31777685955729   -2.58318929131544
C        -0.86475274506383    2.88296625342650   -2.71438838523746
C        -0.32158299555315    2.24154903475432   -4.00066081412159
H        -0.66197601508023    1.21374439372591   -4.09362634640332
H        -0.67536128420882    2.79958748646319   -4.86459134258673
H         0.76597981954686    2.24904429305862   -4.01128515643174
C        -2.39650033444057    2.96207173489827   -2.81187942630809
H        -2.84005817373451    2.01630120463660   -3.10747270853100
H        -2.82157666469078    3.25457882310442   -1.85588954342396
H        -2.67132406435095    3.70881161686229   -3.55347485012639
H        -0.99290079894801    4.87295466776924   -1.91027715890047
H        -0.38645315917958    4.80357905737769   -3.55982756167664
H         1.74213044955633    3.79447545357043   -2.71164268837512
H         1.43813875569415    5.39866183183117   -2.05196638618051
C         2.66434513280374    3.69812010611304   -0.26722776282170
H         3.17120501799097    2.96474365822163   -0.88998629795775
H         3.13643404019324    4.66483540116373   -0.42857334583973
H         2.81209091098436    3.42928904656373    0.77418476858762
C         0.48527972353202    4.72991471208334    0.37513672276189
H         0.89743248127011    5.73357954888373    0.30022633435559
H        -0.58577061481591    4.77515882216059    0.20134268130534
H         0.63328895401710    4.36682691453719    1.38876745386283
C         2.88273575280930   -1.31578575349777    1.16984812795319
C         3.29809917683678   -0.23636288388067    0.38124283805586
C         2.75649304360513   -0.04111709608279   -0.86261686321597
C         1.77974104806973   -0.91997806666595   -1.37072605736416
C         1.36480701321551   -2.01823512898914   -0.57463773493024
C         1.93593011073184   -2.18951631735739    0.70122045224376
C         0.39219927814865   -2.90077108886817   -1.08434226523976
C        -0.15677173790517   -2.69978678306385   -2.32415002961221
C         0.24815827655603   -1.61255914177275   -3.10695263691754
C         1.19940175093079   -0.74161136953832   -2.64157403077831
H         3.31955070279039   -1.46015131097057    2.14664225800383
H         4.05157932971210    0.43887432025650    0.75817925560045
H         3.08359585889587    0.77884221263190   -1.48434732176585
H         1.62335607838586   -3.03574033825430    1.29506379870310
H         0.10302449989300   -3.75114086743997   -0.48670005380624
H        -0.89841392187260   -3.38414360741937   -2.70895532206306
H        -0.18648754737878   -1.47233010852832   -4.08565202033048
H         1.53146945124403    0.08530499557784   -3.25031343868898
Sb       -4.13157133459043    2.64323916488941    2.04293406049662
Cl       -4.66379920090671    0.67820458492161    3.34397230121441
Cl       -3.42523120765611    4.47464430021756    0.63665143108103
Cl       -3.86934312882607    1.17067543356237    0.10610300287174
Cl       -1.77569722675887    2.28511802805396    2.59076893748240
Cl       -6.42969155788630    2.95340551913464    1.45608096775874
Cl       -4.34887540067048    4.05878886912911    3.95622036082872
87
 -129.30639616725807
C        -0.11957586998001   -0.10245301824164    1.85646633118624
H         0.42091454263301    0.42372238692877    2.62721644086596
C        -0.88864260539949   -1.21298165914444    2.18760408969637
C        -1.62163392775900   -1.85619040945333    1.17048708402165
C        -1.51341608570494   -1.38646088776063   -0.13410210033761
H        -2.05986058670571   -1.87431938782861   -0.92491064665041
C        -0.10890792404411    0.45033831045320    0.56900548569639
C        -0.97237362261999   -1.60561238440337    3.64685279444110
C        -1.65000152122438   -2.96957779606129    3.81091367711349
H        -0.93851461257659   -3.75947852931311    3.55910301328091
H        -1.92753330696535   -3.10485045261605    4.85768289603292
C        -2.88518245159806   -3.09518344053154    2.93628563904485
H        -3.58302033797509   -2.29120327236592    3.17186329717743
H        -3.38773469940158   -4.04182540120259    3.14392400257026
C        -2.54871848555829   -3.02361113807916    1.44288184889541
C        -1.78670602847280   -0.51969303319372    4.36996807888991
H        -1.30286212157489    0.44920253810532    4.28182829822589
H        -1.87901970687182   -0.76818433267465    5.42478183159503
H        -2.78037858255444   -0.42877080098506    3.94288726387330
C         0.41572371025797   -1.68481831023112    4.29977190656241
H         0.90035930663515   -0.71441774156809    4.34607558926712
H         1.06319521780987   -2.37060178232475    3.75858751223748
H         0.30748047784698   -2.04997808489556    5.31874964548090
C        -3.87193747667930   -2.86076114423898    0.68033656373747
H        -4.27717221575521   -1.86507661109458    0.83382407828177
H        -4.59195194232141   -3.58536125654198    1.05369469291214
H        -3.75613316387903   -3.02721003225392   -0.38672925505994
C        -1.87614368309482   -4.32493277546344    0.97970126880492
H        -2.53578845228941   -5.16748203712843    1.17381280279177
H        -0.93964493034156   -4.49355427822022    1.50611071291008
H        -1.67185783836376   -4.28815246899394   -0.08744284010309
C        -0.81785252552525   -0.20968421010247   -0.45618940534334
C        -0.91424452058674    0.41465905332819   -1.70961391985863
H        -1.46755945914863   -0.09676308759920   -2.48080387225833
C        -0.42257744224643    1.69734249936427   -1.94830420240765
C         0.32300706568525    2.33361031409071   -0.93782172857050
C         0.48657092411470    1.68824048670760    0.28293440495409
H         1.01519211688734    2.18199782020117    1.08250153565968
C         0.87236499072937    3.73528473601710   -1.09001647328730
C         0.92120516007975    4.12620437095681   -2.57037581947209
C        -0.39722204794505    3.84298840717230   -3.26786045741461
C        -0.74406016157476    2.34928607246486   -3.27872835809184
C         0.03845226131734    1.63952123707123   -4.39506269802967
H        -0.17060483678091    0.57322156379933   -4.39649795429017
H        -0.25148571072687    2.04698371479764   -5.36090518967254
H         1.10937249010001    1.78365961694308   -4.27161012927876
C        -2.24590545792028    2.23098933115144   -3.58016862241334
H        -2.54839457618085    1.20736658862140   -3.77744644466993
H        -2.82922988753916    2.60228617558945   -2.74255082958898
H        -2.48396496242097    2.82859213391089   -4.45732520913062
H        -1.19474077943296    4.38772365931016   -2.76295665698199
H        -0.35517104914899    4.20504994101952   -4.29702183839029
H         1.72574668935251    3.57086760248203   -3.05956931650012
H         1.15914593749291    5.18821464558716   -2.65385638780246
C         2.29281473990829    3.87004165016614   -0.52293609474277
H         2.96538993373936    3.14634352221606   -0.97739661876195
H         2.66901618104144    4.86707898345402   -0.74150905169824
H         2.31831118737727    3.73815703753863    0.55431965085760
C        -0.05598739414554    4.67726002961144   -0.30554293132773
H         0.25476863021533    5.70983578064697   -0.44748015491476
H        -1.08807637671643    4.57311366167878   -0.62655654570926
H        -0.02274646898309    4.44447896337595    0.75538415771351
C         2.93794906487890   -0.94688904375485    1.47256053905340
C         3.30468944534289    0.10641002591111    0.62648234411847
C         2.90070813078316    0.11248506559186   -0.68314343531911
C         2.11605160005601   -0.93671300323241   -1.20122617719364
C         1.74743013154967   -2.00563255296097   -0.34469182991198
C         2.17495152638963   -1.98173018924274    0.99694150123886
C         0.96510673144171   -3.05612959555409   -0.86342637210674
C         0.55675284458866   -3.04699017992627   -2.17191161745129
C         0.91833781598562   -1.99091878846179   -3.01624103999333
C         1.68445364490055   -0.95758177683099   -2.54160067776675
H         3.26739215934233   -0.94279890172191    2.50075265189995
H         3.91245472732720    0.91134692860955    1.01178104798069
H         3.19411753256394    0.91143119817643   -1.34757511397391
H         1.90285135529029   -2.80699839418892    1.63833390055432
H         0.71039040253138   -3.87962414822768   -0.21443704998435
H        -0.03800305445496   -3.85941287445113   -2.56271764350334
H         0.59873309419012   -2.00315024617462   -4.04789200165189
H         1.98562202290100   -0.15236977667899   -3.19377980459926
Sb       -4.48577044433634    2.28586007137739    1.00308073598959
Cl       -3.80582046566824    0.71512023599317   -0.74611481921062
Cl       -5.11396747579698    3.79608244149340    2.74500303715455
Cl       -4.81318884502194    0.37356886078024    2.44462874364433
Cl       -6.73764215060513    2.13469143471113    0.21054896154185
Cl       -2.16942031691682    2.38344313685927    1.77789596526266
Cl       -3.96188894841705    4.08102393213628   -0.51913740314707
87
 -129.30639399658892
C         0.19638858733857   -0.28287563267540    1.97606855950286
H         0.92474367806839    0.06045838689394    2.69302764106225
C        -0.63043732760700   -1.35767969624169    2.29109825917312
C        -1.60867074052486   -1.75669862282289    1.35844503866882
C        -1.69378731683651   -1.07632892389582    0.14684900822926
H        -2.43274335974286   -1.37541328420239   -0.57977239629816
C         0.05233339669469    0.46508817628038    0.79804830444503
C        -0.50958064651925   -1.96280249599329    3.67376873164396
C        -1.30306351315720   -3.26929094485618    3.77644787416236
H        -0.74066509380521   -4.07381871748424    3.29717718334354
H        -1.41395652239460   -3.53531109455509    4.82918425344464
C        -2.67457357160724   -3.15121821768735    3.13504100392545
H        -3.22586709660831   -2.33419271845199    3.60037182241216
H        -3.23841157763803   -4.07110407117937    3.30267107826019
C        -2.58936593217906   -2.88122294938352    1.62926942261132
C        -1.06210662547586   -0.93142550745779    4.67245098633160
H        -0.48546478176247   -0.01149735711846    4.63747681953460
H        -1.01617892975977   -1.33150387905503    5.68263331732255
H        -2.09285459612797   -0.68108222823584    4.44181571124063
C         0.94769923087018   -2.26424505272847    4.05223714309902
H         1.54567091490915   -1.36111611210097    4.12213130928184
H         1.40960673009040   -2.93224794261564    3.32926934329913
H         0.96746843721371   -2.75123732445239    5.02479369165385
C        -4.00128317445034   -2.52220233898612    1.14137130113220
H        -4.26926666138645   -1.52212259650305    1.46954622430656
H        -4.71436657832936   -3.22945969344844    1.55907719254856
H        -4.08452714588009   -2.57119872898304    0.05909344456844
C        -2.13690621451693   -4.14714328671646    0.88449321163262
H        -2.84070069022723   -4.95386510646021    1.07712060634064
H        -1.15079142010648   -4.46755986590155    1.21080699599123
H        -2.10738502946419   -3.96622250074109   -0.18700051148161
C        -0.91753585121736    0.05782767999485   -0.14335218540100
C        -1.12116038422181    0.86019034063225   -1.27638907287041
H        -1.86937041859462    0.54258097795631   -1.98572244780588
C        -0.46810778520580    2.07422651458416   -1.46619580831827
C         0.51944505581825    2.46724536892415   -0.54083977533756
C         0.77459173255543    1.64289774233282    0.55211172247503
H         1.49967238452067    1.94277846561462    1.29135298303477
C         1.25763382106782    3.78704111487251   -0.62781534270870
C         1.05243545443700    4.44333551874699   -1.99729267911477
C        -0.39509959591976    4.36905946927069   -2.45018117502404
C        -0.86258929830472    2.92513114342978   -2.65708171239894
C        -0.24067803201386    2.33639464053390   -3.93306970738539
H        -0.57727393420366    1.31372376108631   -4.08340790222282
H        -0.54297128700247    2.92850456354042   -4.79392313906488
H         0.84505713236696    2.33867593067856   -3.88042541300447
C        -2.38840329990140    2.95321927840923   -2.83343832607918
H        -2.77315662245100    2.01557369683752   -3.22463441612965
H        -2.87163606519734    3.16507120841851   -1.88379195005639
H        -2.65245859884327    3.73773941535494   -3.53904077589023
H        -1.03614748918534    4.83248892727899   -1.70019104649363
H        -0.51797674803213    4.92304963403897   -3.38293029634723
H         1.69378016849206    3.95341216077004   -2.73358265133222
H         1.36507811231756    5.48744821637021   -1.94092798848268
C         2.76839014598880    3.61907642155515   -0.40812124155458
H         3.19488372478411    2.92906878495353   -1.13199363926599
H         3.25342250886521    4.58453262167250   -0.53505361628151
H         2.99760785869657    3.26130707091482    0.59060961717068
C         0.71553596837045    4.70458761309335    0.48091811878777
H         1.22783860082931    5.66347751220123    0.44884157807351
H        -0.34989311356179    4.87119773151955    0.35970788353294
H         0.87017010352377    4.26014594192433    1.45979425112981
C         3.05548790732986   -1.28755863215038    0.96933897928398
C         3.40549377732513   -0.19367849650558    0.16916455720570
C         2.79889415021903   -0.00516363530773   -1.04533465594037
C         1.81491600270931   -0.90013968890996   -1.50861218571172
C         1.46373781110856   -2.01068501552360   -0.70002295369824
C         2.10577830994254   -2.17910420638493    0.54214022754711
C         0.48696710390099   -2.91128652095421   -1.16656663371007
C        -0.13152103340523   -2.71259253515391   -2.37327878707748
C         0.21264786337998   -1.61413019385656   -3.16980011511512
C         1.17233214552428   -0.73034170615185   -2.74998645421720
H         3.54548443703049   -1.42948338412922    1.92082497220113
H         4.16228011376785    0.49588287206799    0.51163831597749
H         3.07955315351710    0.82157721091498   -1.68006362749123
H         1.84638742514838   -3.03907532896839    1.14123768051035
H         0.25007686210808   -3.77297393447433   -0.56269672900326
H        -0.87793872858950   -3.40995850045689   -2.72428552625739
H        -0.27321357233987   -1.47795423535566   -4.12479441791677
H         1.46360684569171    0.10118989752281   -3.37255307244765
Sb       -3.06619142202702    3.00261872868593    3.00599654616767
Cl       -5.41949174905414    3.34982380482731    2.75636244932096
Cl       -0.66805093859831    2.57788885265940    3.20236287030434
Cl       -2.68943742990353    5.26450755878669    3.67685653629443
Cl       -2.71072098297070    3.58777053850509    0.67353206283882
Cl       -3.33112267335152    2.23658904432461    5.26425975765701
Cl       -3.33828622112965    0.70162187327521    2.22892697712679
87
 -129.30636739036501
C         0.36185318777645   -0.07344873006274    1.88725615451718
H         1.15454491109699    0.18799425037766    2.56941078898573
C        -0.60068580165537   -1.00490480874169    2.26967003750768
C        -1.65663092981639   -1.28796226961142    1.38058602253629
C        -1.67034368150867   -0.66700230686978    0.13559910440773
H        -2.46308392632040   -0.89049637405143   -0.56128419823884
C         0.29500310910239    0.63122295562348    0.67492477094017
C        -0.51113776609635   -1.60279095411673    3.65820437671384
C        -1.47060622098766   -2.78898269031114    3.80358288931350
H        -1.04750797337590   -3.65955860529580    3.29651574012974
H        -1.56365876492491   -3.04350260867034    4.86082502520813
C        -2.84301001681997   -2.48087476474735    3.23131356642993
H        -3.24835312890660   -1.59303070430829    3.71655919024718
H        -3.52228771926100   -3.31123577664719    3.43440005507224
C        -2.79622983760408   -2.22740097101498    1.72142998070905
C        -0.87144565933675   -0.50343100147720    4.67145124197814
H        -0.17859080904479    0.32982768306629    4.59723870048469
H        -0.82745325812687   -0.90429537462793    5.68151948112634
H        -1.86938042996206   -0.11881940643452    4.48898685198236
C         0.90398387893869   -2.10103054523264    3.98625974932270
H         1.62734811570098   -1.29211176075436    4.00262755510891
H         1.23259309069458   -2.84863413384225    3.26870987243408
H         0.89625365126351   -2.56007013000041    4.97252606212871
C        -4.14579694529990   -1.61645601219427    1.31250689791889
H        -4.21262968466421   -0.58984750501660    1.66194385968305
H        -4.95076055533961   -2.19029260278569    1.76608265379704
H        -4.29425488975361   -1.63287559623748    0.23642804966687
C        -2.61349354632778   -3.54989274948577    0.96038328923310
H        -3.45696737677757   -4.20661153813891    1.16127800985519
H        -1.70305692230957   -4.05863333567363    1.26727907302919
H        -2.56472840200132   -3.37066926987484   -0.11082888901367
C        -0.74297124449186    0.32006161141034   -0.22987143837526
C        -0.85393908767840    1.07844193976307   -1.40616598438319
H        -1.65202198740174    0.82957813408034   -2.08788165582484
C        -0.04676205616768    2.18117517968489   -1.66846298021514
C         0.99944003534672    2.48181688694352   -0.77376392648119
C         1.16777520836497    1.68183361680524    0.35385356067710
H         1.93963729408906    1.91914485170931    1.06809968573246
C         1.88176389175029    3.70348219614295   -0.91824274881956
C         1.74676254832345    4.31647527603132   -2.31603759169450
C         0.29701167355583    4.40319549655858   -2.75977889969904
C        -0.35292586206085    3.02224431347336   -2.89236982132182
C         0.16276067205125    2.30678858266912   -4.15085147780766
H        -0.30050377604217    1.32821307895328   -4.24852084084739
H        -0.08671417393667    2.89432222178042   -5.03164738285875
H         1.24177138608035    2.17881902032807   -4.11918045199837
C        -1.86649872908200    3.23548436159373   -3.05109065818513
H        -2.36982350370087    2.34218971840638   -3.41054442498209
H        -2.30536455389984    3.52807311059040   -2.10150021391163
H        -2.04244084418493    4.02733306111133   -3.77568328706000
H        -0.27181111468328    4.98260818814079   -2.03271673741772
H         0.23622044304237    4.92121943377748   -3.71903908500271
H         2.31518783081379    3.71603784480603   -3.03020845004157
H         2.18713055058913    5.31512093131676   -2.30998697156061
C         3.36517237584146    3.38226305978881   -0.68586254332985
H         3.71187459054752    2.61638324951845   -1.37531423716182
H         3.95254094710138    4.28200536519822   -0.85562048333047
H         3.55590873115801    3.04889295519391    0.32919932359767
C         1.43894617660041    4.71819163916290    0.14966805697586
H         2.03901922035404    5.62197839026975    0.07439498672629
H         0.39312473527011    4.98093515941757    0.02649429579662
H         1.55821479562851    4.30483618208618    1.14714565030385
C         3.08760516783231   -1.43969967592129    0.84296316555348
C         3.53675126628048   -0.43890323437360   -0.02635972574034
C         2.91331702690469   -0.24093939917635   -1.23120014873441
C         1.81265744755421   -1.03200862650688   -1.61398643224401
C         1.35353420107966   -2.04173129805693   -0.73060686504857
C         2.01887459338931   -2.22536302297167    0.49709754091716
C         0.25134113131916   -2.83135960018452   -1.11099157438119
C        -0.37572490886865   -2.62731358873392   -2.31245819976272
C         0.08080714330983   -1.63410432659419   -3.18693897564709
C         1.15628053102482   -0.85545750257145   -2.84712815815643
H         3.59382696483966   -1.59414926290077    1.78391853866816
H         4.38343224964192    0.16939033529839    0.25411303823929
H         3.26845999185695    0.51123742567121   -1.91944810128988
H         1.68095285684808   -3.01604261142888    1.14958278205345
H        -0.07892840806213   -3.61298855094518   -0.44451527793071
H        -1.21685242002004   -3.24121757056418   -2.59911618527344
H        -0.41307969835110   -1.49581981998159   -4.13752349623384
H         1.53070487936731   -0.10741576076103   -3.52825068308717
Sb       -2.27937053716138    3.74122680646720    2.83842894196021
Cl       -3.14531635134133    1.46942406972760    2.75418383654877
Cl       -1.29293557980498    5.92376410111432    2.75172451892268
Cl       -0.03722761774115    2.80649516395740    3.11455598946945
Cl       -2.51122546252182    3.78161407518134    5.21838514721696
Cl       -2.00171741848182    3.54018282637646    0.42011167575385
Cl       -4.47957607094817    4.61680919175428    2.51232332660578
87
 -129.30635656769093
C         0.26760787537543   -0.00262055544987    1.89091716925919
H         1.00220976319294    0.35004105721526    2.59726013783735
C        -0.63886864711863   -0.98587340038220    2.27182166015582
C        -1.62400373624425   -1.39579225961135    1.35198157359799
C        -1.61832600201081   -0.84288130236586    0.07655471308688
H        -2.35571426802857   -1.15489812441392   -0.64564032391391
C         0.19355143302272    0.65054268188409    0.65355823265923
C        -0.59344461632050   -1.49274779623448    3.69680075816131
C        -1.42329102620316   -2.77288116882911    3.83705962819568
H        -0.88697534217961   -3.60047755912792    3.36594278255923
H        -1.53139205650608   -3.01478763338384    4.89599714552022
C        -2.79661896574181   -2.62545902993555    3.20648753598124
H        -3.31861479134232   -1.78906045501724    3.67134976997328
H        -3.38625864046811   -3.52529272936040    3.39374543920672
C        -2.72124467452643   -2.38485095177287    1.69415384528823
C        -1.16062239294767   -0.37731435920610    4.59106791510674
H        -0.52285704197956    0.50183554583546    4.55297607355324
H        -1.22050611156365   -0.72018108812401    5.62147495217555
H        -2.15034837698819   -0.07364834219343    4.26363280140927
C         0.83580152318964   -1.80890781130700    4.15982171228122
H         1.45322837638508   -0.91798008611633    4.21939561771962
H         1.31425809610489   -2.51910877058251    3.48985719815858
H         0.79698154623438   -2.25062360635661    5.15333080845051
C        -4.08519594295100   -1.83431717115314    1.24835404444687
H        -4.21399702958562   -0.81342429361912    1.59784688418421
H        -4.87693268797016   -2.44719483069120    1.67355872793778
H        -4.19950231425336   -1.84376216983407    0.16857852749524
C        -2.45919607834281   -3.71038007744357    0.96290406668467
H        -3.27658104676835   -4.40221309810683    1.15336346163297
H        -1.53534632600684   -4.16952914390587    1.30734821867302
H        -2.38773739652937   -3.55119537780471   -0.10995296080530
C        -0.76859899416726    0.21478278093428   -0.28157120318390
C        -0.93201517262744    0.95185275681984   -1.46511635353879
H        -1.67934276138662    0.61329062604053   -2.16461036668077
C        -0.24722009478294    2.14063534326315   -1.71002800681597
C         0.75178146687530    2.54543198213135   -0.80380867742654
C         0.96198459584795    1.78486636279598    0.34328740936580
H         1.68800026804683    2.10763751032469    1.07248547643023
C         1.55013502782585    3.82122247787565   -0.97333208206356
C         1.38275815002143    4.38423798048292   -2.38846829960689
C        -0.06907572474617    4.37281539754184   -2.83161004214613
C        -0.63140599425977    2.95098355482013   -2.93125360865396
C        -0.10114167307952    2.25062716586710   -4.19271014043310
H        -0.49721446890902    1.24098118766637   -4.26442718874757
H        -0.41178802654075    2.80535806507129   -5.07502211701539
H         0.98471803269758    2.19644426848844   -4.18664870380812
C        -2.15765608614175    3.07061029947190   -3.05328250579607
H        -2.62869541810667    2.12596720229385   -3.30715583108022
H        -2.58496323139766    3.42738060864983   -2.12163460106813
H        -2.39756577359722    3.78625930019840   -3.83639884509716
H        -0.67168360781913    4.93663549235263   -2.11909835862200
H        -0.16262880265671    4.86251475815648   -3.80275668963159
H         1.98415475280682    3.79478957470767   -3.08479256314145
H         1.76632938580929    5.40559367067215   -2.41270308893104
C         3.05059418079978    3.59656413783692   -0.73529807763432
H         3.44688043208170    2.85411009429839   -1.42405525463355
H         3.58000395252394    4.53139991279369   -0.90602475220954
H         3.26227664736878    3.27529975472687    0.27969605576970
C         1.04187553986769    4.83466330038150    0.06492811942988
H         1.56758952784394    5.77947709318030   -0.05215965941693
H        -0.02300698418363    5.01003039199700   -0.05048134859742
H         1.20527668621367    4.46713530452633    1.07384565008566
C         3.07079034443561   -1.31764741920627    1.03536064124198
C         3.50914643369865   -0.28450897250337    0.19860525104330
C         2.93391772245613   -0.10205020643552   -1.03175646503552
C         1.89684412164978   -0.94509861748508   -1.47675472859476
C         1.45653151554464   -1.99548742706280   -0.63122877747041
C         2.06600541548026   -2.15664610582489    0.62820207725113
C         0.42418790398762   -2.84337908965349   -1.07862568993026
C        -0.15332018853475   -2.65656374126543   -2.30732802981899
C         0.27761719112055   -1.61644364866688   -3.13922948143584
C         1.28342213607793   -0.77817492235356   -2.73351004670886
H         3.53618148648978   -1.45418901442666    2.00006001348619
H         4.30850089383602    0.36316797012726    0.52632612943681
H         3.28117418533743    0.67822187785730   -1.69177157555584
H         1.73564228499056   -2.96887241760278    1.25884117929279
H         0.10993433659484   -3.65591387556636   -0.44173177543782
H        -0.93849183383377   -3.31632202469757   -2.64594682535979
H        -0.18107599820555   -1.48740341863172   -4.10843808795626
H         1.63395232939846    0.01224276770972   -3.37934184214309
Sb       -3.48065355814641    3.46975600994885    1.77094539049692
Cl       -3.47709313542120    1.78800776713230   -0.00597515734798
Cl       -3.42451649191708    5.08950417727380    3.52757770718080
Cl       -1.12187031407326    2.97005492722843    2.19191594525601
Cl       -4.03475985346237    1.67805879709541    3.29073135542886
Cl       -2.77015940092459    5.09900073827517    0.13668820567787
Cl       -5.78571007552101    3.92008310192884    1.32058629457787
87
 -129.30631960954892
C         0.09888607373438   -0.17252673026683    1.92800255752274
H         0.79582088398489    0.21531246022456    2.65322308514713
C        -0.74590006493970   -1.22576542755617    2.27498388745105
C        -1.67120575206743   -1.69613238526683    1.32235681639710
C        -1.70369052958711   -1.09405966433990    0.06930327553216
H        -2.40637863455314   -1.44229950484965   -0.67102767992715
C         0.01209713704299    0.49356237502684    0.69741425676337
C        -0.70884108223546   -1.72791313975016    3.70229172467330
C        -1.47734458795077   -3.04560086818168    3.84477067082962
H        -0.86966526728629   -3.86346680497596    3.45089118174881
H        -1.64307619653367   -3.24691401397069    4.90470496733182
C        -2.81170859589400   -3.00469382139752    3.12140673465679
H        -3.40897718792876   -2.17771389869664    3.50527857505372
H        -3.36187169571635   -3.92823015464525    3.31309179863843
C        -2.64588803160692   -2.82239246395666    1.60948164648018
C        -1.35729159330000   -0.64034479082384    4.57637463905035
H        -0.78964162800326    0.28418312725535    4.52350757110410
H        -1.39250076225866   -0.96813982248806    5.61262680001406
H        -2.36762630505655   -0.42398502627269    4.24308834247860
C         0.72182558202704   -1.96164005513131    4.20725504994648
H         1.28722273566413   -1.03730148871811    4.27169462742788
H         1.25435887431037   -2.65425648778152    3.56011945058015
H         0.67807119902375   -2.39253346728817    5.20527983941185
C        -4.03437631845273   -2.52237974321440    1.02488692374118
H        -4.33468706273199   -1.50826008371249    1.27323420162460
H        -4.75871991753828   -3.21501613035308    1.44756798501553
H        -4.05805916924023   -2.64071605694189   -0.05496617638309
C        -2.12206893811722   -4.11754630202411    0.96868543396356
H        -2.79606930984817   -4.93959272247281    1.19950792018188
H        -1.13187605892458   -4.37050034693534    1.33988733032095
H        -2.07171811810707   -4.01088144275018   -0.11217197508384
C        -0.92051270348989    0.02729649676291   -0.25439399884346
C        -1.09068125723748    0.76292237434985   -1.43468837557840
H        -1.81547136955142    0.40366354663824   -2.14844337647573
C        -0.43905420270913    1.97083491941539   -1.66780871794721
C         0.53323858549052    2.40817025783466   -0.74630854544712
C         0.75160254214270    1.65076521896921    0.40014598825135
H         1.45540301858057    1.99160293070692    1.14283133763178
C         1.29939532015274    3.70732441100096   -0.89948578420740
C         1.05700306701373    4.34456993721866   -2.27306226801819
C        -0.39353366580914    4.23115490136613   -2.70677580199321
C        -0.82543861403698    2.77347369659028   -2.89238755172224
C        -0.16634263623521    2.15958490405833   -4.13746173416729
H        -0.48860868847266    1.12959560282238   -4.26650348592837
H        -0.45544308556426    2.72534411465527   -5.02020345679681
H         0.91739953164167    2.17081214280138   -4.06098550693819
C        -2.34748196691745    2.76488455978938   -3.10234472428769
H        -2.70653472649958    1.80857949321689   -3.47261278419966
H        -2.85488177755095    2.99780452703091   -2.17081673342882
H        -2.61070043029973    3.52275853027046   -3.83664691997372
H        -1.03815685196657    4.68164013380611   -1.95151087339466
H        -0.54118209725212    4.77306566847562   -3.64282982602790
H         1.69815745392624    3.86580834827900   -3.01647097977720
H         1.34521185073775    5.39623330381132   -2.23046169623648
C         2.81185137688940    3.48655246176860   -0.74885902813814
H         3.18085917049074    2.81678129816176   -1.52284997807583
H         3.32397735853516    4.43997074108769   -0.85853240721462
H         3.07052209353564    3.07529723526251    0.22190472207461
C         0.83664967344261    4.66896957565840    0.20687593424057
H         1.38170754931601    5.60728105827380    0.13306563275397
H        -0.22538612143032    4.87275507949607    0.11639802538541
H         1.00916587772223    4.24544394052335    1.19195435274430
C         2.91996271530841   -1.50230939075343    1.29293486950272
C         3.44156568447946   -0.41374790238144    0.58452426262387
C         2.99303152298043   -0.13412838018699   -0.67917619139699
C         2.00416259595197   -0.93226112519693   -1.28891623153552
C         1.48548401848888   -2.04353216559278   -0.57594750006168
C         1.96156377835510   -2.30140080888662    0.72387498350648
C         0.51449380047388   -2.85676502641291   -1.19340848310806
C         0.06480348135672   -2.57567883807968   -2.45644035475472
C         0.56835486720931   -1.47196939134007   -3.15487960333002
C         1.52039242912276   -0.66763872507055   -2.58426507636002
H         3.28806453216786   -1.71416523901377    2.28545205407745
H         4.20492997025849    0.19978286414323    1.03916013086019
H         3.40958634066242    0.68917345132629   -1.23769843697669
H         1.56867575036361   -3.15570203411807    1.25559499051046
H         0.15091029890320   -3.72073809447031   -0.65995111771520
H        -0.67425928965780   -3.20857844316049   -2.92511036164753
H         0.21314428468922   -1.27012742019662   -4.15455549610317
H         1.92502361933877    0.17359680534825   -3.12638180219620
Sb       -3.18955320031465    3.17272938779408    2.59246870144389
Cl       -5.49801443736735    3.59561703451014    2.12979554625131
Cl       -0.82690353217445    2.69797876561127    2.99102158521753
Cl       -3.66583155369546    2.49305864593967    4.84061566589687
Cl       -2.80142038845046    5.45106887594913    3.20678043748667
Cl       -3.47143081581557    0.85488956895269    1.85631619656253
Cl       -2.61898609499475    3.67346658626759    0.28526385063792
87
 -129.30631409853831
C         0.09164690235162   -0.06160228875304    1.99394104314120
H         0.82639385587746    0.30085145021435    2.69530456138004
C        -0.76644476410175   -1.09341883715208    2.36533536699193
C        -1.74533138601578   -1.52256902955817    1.44804108515479
C        -1.79552852602048   -0.92554844561570    0.19208757923230
H        -2.53207847417719   -1.24978370496983   -0.52483857123363
C        -0.02719589649878    0.61813271995502    0.77389027581901
C        -0.65681660555256   -1.62898002416428    3.77663987754672
C        -1.49274941050623   -2.90073186366258    3.95278370196423
H        -0.95551581224763   -3.74974414674363    3.52385379829425
H        -1.61499144905924   -3.09996414902277    5.01886006729311
C        -2.85802889030642   -2.77607223795486    3.29923397328891
H        -3.38549793023867   -1.91645867482439    3.71384842302401
H        -3.45195022705947   -3.66567772382395    3.51732337277443
C        -2.75997284666970   -2.59750066079401    1.78069009465869
C        -1.16179930600208   -0.53084328614157    4.72782540061041
H        -0.57341161804268    0.37592756968968    4.61943823683553
H        -1.08993614311114   -0.87257664713523    5.75778286307501
H        -2.19529238718713   -0.27737717099246    4.51422213834126
C         0.79601803053224   -1.96117191702850    4.14939944654501
H         1.41859944622656   -1.07275308152539    4.19277090703343
H         1.23198657955319   -2.65653293678808    3.43603742308529
H         0.81259853874924   -2.42561371275015    5.13297866481212
C        -4.15739568522575   -2.21947603876457    1.26915728512220
H        -4.41210470050594   -1.20946593832524    1.57462315813569
H        -4.89065340623288   -2.90144484189614    1.69321536909287
H        -4.23157685729122   -2.28306861171105    0.18745480232588
C        -2.33745388412123   -3.91287619703069    1.10684481015084
H        -3.04342988253474   -4.69930182073585    1.36380068177913
H        -1.34576437673463   -4.22160878807404    1.42898210765808
H        -2.33095149131157   -3.79817095757768    0.02571317134135
C        -0.99492414398276    0.17657695707659   -0.15242681336530
C        -1.21204493822505    0.94226934302721   -1.30702124542472
H        -1.96740342767814    0.60117964656283   -1.99664283333457
C        -0.58857218498431    2.16983871378085   -1.51779578992634
C         0.41339706952607    2.58252781525942   -0.61839013228147
C         0.69583656364452    1.78462731072166    0.48364680294932
H         1.42835048890146    2.10874215349659    1.20564097210286
C         1.12193810549123    3.91412526631996   -0.74153056339515
C         0.93668229786830    4.48829094585301   -2.14959619464254
C        -0.51683993942631    4.44615995867355   -2.58610368353162
C        -1.05325468916657    3.01337857910773   -2.68817315513411
C        -0.58315760715952    2.36767822392787   -4.00097500245931
H        -0.92961575735450    1.34012368087785   -4.07078354975813
H        -0.98332358181358    2.92343040528487   -4.84591487092320
H         0.50206002285212    2.37248587134907   -4.07193124315361
C        -2.58760943674102    3.09843021677024   -2.70356615877994
H        -3.05051676923883    2.15359132962998   -2.97114304170739
H        -2.96014340081397    3.39659000872269   -1.72759271027709
H        -2.89837874123333    3.84328369069604   -3.43282770663092
H        -1.12395771536832    5.00017702681705   -1.87019834060214
H        -0.62507533069017    4.93598803304822   -3.55583837288090
H         1.54992432217163    3.91718547548574   -2.85138533181616
H         1.29525845632360    5.51911297930725   -2.16664663329293
C         2.63036518370684    3.79792694512615   -0.47996596157579
H         3.08592546592431    3.06913923077219   -1.14643584134123
H         3.09798557715935    4.76297456683048   -0.66288253819887
H         2.84916767472713    3.51444571368155    0.54484211614686
C         0.51167019213553    4.85040316891493    0.31498542561077
H         0.92972074394508    5.84942649166660    0.21448422065184
H        -0.56810205167556    4.90896718901452    0.21389072018483
H         0.72344857542026    4.48281415634093    1.31557147222161
C         2.85499903848526   -1.31256818580163    1.01107327313792
C         3.26224890778232   -0.21899963124602    0.23779903737632
C         2.67630387189377    0.02393145565317   -0.97691484113355
C         1.66172059920653   -0.82000197288747   -1.47078825431905
C         1.25543919963374   -1.93325546491100   -0.69098260123977
C         1.87240796512795   -2.15325702988328    0.55558512344983
C         0.24665903261959   -2.78223307812388   -1.18798084476400
C        -0.34493563069799   -2.53445436602432   -2.39909736030597
C         0.05118034795267   -1.43195906302370   -3.16506657366477
C         1.03640228667330   -0.59286799871188   -2.71195125955418
H         3.32734869012880   -1.49480205269396    1.96470476323675
H         4.04418066122636    0.42941737309624    0.60371556832204
H         2.99694606287971    0.85494194651736   -1.58699566661456
H         1.56551809186137   -3.01005544381718    1.13734247096012
H        -0.03636508829240   -3.64464351630989   -0.60461754750045
H        -1.11403070566572   -3.19313090499870   -2.77463831399106
H        -0.41712470434086   -1.25532318122507   -4.12211169764605
H         1.36050473447340    0.24606282340065   -3.30856841666179
Sb       -4.02268630175596    2.80211715552307    2.26228312037301
Cl       -6.35889146782319    3.10023116454453    1.84393080861471
Cl       -1.63338494223848    2.44878511663175    2.63913760799591
Cl       -4.11385380024171    4.18706809041515    4.20771103694935
Cl       -3.42491380129121    4.65712101308766    0.83737673831168
Cl       -4.45814360810101    0.81622405716219    3.56766140167508
Cl       -3.88800410733481    1.35914832930434    0.29010204563032
87
 -129.30630472985666
C         0.14661909140396   -0.24940609194930    2.02381248036926
H         0.82998155812752    0.15139404849003    2.75554347072196
C        -0.67377994302970   -1.32237045428806    2.36107501862235
C        -1.58816219962709   -1.80229721504283    1.40327123294281
C        -1.61362864727831   -1.20977984212480    0.14389467389335
H        -2.30062077352480   -1.57271766512121   -0.60320845294746
C         0.04735421578687    0.42146934272229    0.79648713195011
C        -0.59803547426521   -1.85222520755922    3.77661083735838
C        -1.36524967475187   -3.17117860237914    3.91242792388460
H        -0.76288590974858   -3.98349167741175    3.49895867301794
H        -1.51666735944244   -3.38636725504740    4.97168595765521
C        -2.70897923668013   -3.12018013557250    3.20649182341060
H        -3.30108541857900   -2.29569264737180    3.60462123066898
H        -3.25844083938831   -4.04412586817113    3.39640759429234
C        -2.56209404134749   -2.92589471221305    1.69373382310658
C        -1.20869111814134   -0.78910557837707    4.70487987625857
H        -0.66800626168134    0.14992598399494    4.62685769520382
H        -1.16663444393503   -1.13175137512912    5.73624265894392
H        -2.24348240669196   -0.59304440853474    4.44311834815488
C         0.85313904658067   -2.10120236789391    4.21513111734662
H         1.41735107234613   -1.17755196034431    4.30093651236005
H         1.36492574209295   -2.75708786820734    3.51479822270361
H         0.85099775244572   -2.57988170446368    5.19196519438061
C        -3.95550254227419   -2.61069504058578    1.13095035100403
H        -4.26923505920654   -1.61586059561754    1.43093349091873
H        -4.67100312360032   -3.32912671393888    1.52414898171848
H        -3.98573044816958   -2.67098747305172    0.04692567840680
C        -2.05481953766744   -4.21690616395520    1.03129815138233
H        -2.74306741830708   -5.03148947123005    1.24475482257497
H        -1.07069658033914   -4.49172057898118    1.40335446291916
H        -1.99550711476043   -4.09155999820148   -0.04700051200698
C        -0.85711403030004   -0.06826693979385   -0.16873576686653
C        -1.06509651863364    0.68721646564214   -1.33227472911350
H        -1.77293308837020    0.30886823493989   -2.05234001313867
C        -0.49852476884030    1.94573655503397   -1.51639666898811
C         0.44315183317925    2.40746734034993   -0.57670040806389
C         0.72266613911641    1.62194218406934    0.53516312816008
H         1.40836581110764    1.98133041145875    1.28570551745395
C         1.08155044742235    3.77594291721497   -0.66894932168643
C         0.93681517126685    4.33275202524291   -2.08857826884768
C        -0.49211305639364    4.22353016384184   -2.58970185984792
C        -0.96131709430544    2.76789343041613   -2.70300213079396
C        -0.42221110484164    2.14290827373093   -3.99906381911450
H        -0.71323182239153    1.09866474296322   -4.07548077471604
H        -0.82545915993040    2.67532898263066   -4.85746387773864
H         0.66306243243173    2.20368114589670   -4.03836065141437
C        -2.49691549398432    2.78553412145468   -2.76301482699692
H        -2.91019849738634    1.82154564691666   -3.04306634701122
H        -2.90953055642666    3.06564405106094   -1.79777421827144
H        -2.81942551342853    3.51714041187369   -3.50054365628239
H        -1.15378702809641    4.75626764737664   -1.90690903021084
H        -0.57783836096440    4.70120073563742   -3.56772104232275
H         1.60589401332991    3.78354412324270   -2.75609957168413
H         1.25041546708623    5.37819691905947   -2.09862110573097
C         2.57810102840386    3.74858832122561   -0.32751662971545
H         3.10992249140609    3.04349478288597   -0.96196797156326
H         2.99808420495863    4.73827981800864   -0.49343868864124
H         2.75752798306480    3.48477607951325    0.71013973681527
C         0.36417711748322    4.67693494233955    0.35048462016815
H         0.72337036116399    5.69970940271803    0.26258842374919
H        -0.71128726872471    4.66730297233114    0.19966695531723
H         0.55158454939834    4.32715939773600    1.36230223473431
C         3.05811977693292   -1.24319230715847    1.11721473414156
C         3.40384239400071   -0.14793273478598    0.31688796055417
C         2.82942690716168    0.01447935401125   -0.91698178271368
C         1.88957820143451   -0.91528757907133   -1.40390146784724
C         1.54484832993425   -2.02898597628142   -0.59572153767025
C         2.14719359679256   -2.16495742674189    0.67011650152716
C         0.61054833099835   -2.96316924818056   -1.08459392805511
C         0.03382904269190   -2.79899347502519   -2.31711185660946
C         0.36989953639966   -1.69708803281381   -3.11218334806825
C         1.28052501044041   -0.77439439199391   -2.66602393083440
H         3.52047445118890   -1.36146682769652    2.08573078705801
H         4.12991505889909    0.56561489328288    0.67670309578293
H         3.10329408949051    0.84702543753865   -1.54766712848386
H         1.88890631694824   -3.02314887067529    1.27284684455825
H         0.37367310315436   -3.82291514789600   -0.47715044473670
H        -0.67627502810707   -3.52374431905607   -2.68714454746142
H        -0.08539835307265   -1.58645153893894   -4.08527886646654
H         1.55881422725897    0.06553067348952   -3.28399633112998
Sb       -4.11161801725378    2.38971613275700    2.14445250834656
Cl       -6.44056436059249    2.59888947564907    1.64475153517038
Cl       -1.72401080407971    2.13657628457858    2.60906559493756
Cl       -4.51371486179974    0.37001698164144    3.41074257145080
Cl       -4.32547409966477    3.73437845808478    4.10815137778760
Cl       -3.83338060292542    0.97667791963940    0.16804643311063
Cl       -3.54495025275402    4.28609819350587    0.76444619471478
87
 -129.30624020831218
C         0.01531998552274   -0.39191047705431    2.01080849849285
H         0.81064654762733   -0.14625334279738    2.69634533929802
C        -0.95377893502126   -1.32065486019975    2.37901282549680
C        -2.01415552920053   -1.57823809225428    1.48786427771874
C        -2.01385234578164   -0.95241858857481    0.24451747209806
H        -2.80401861671346   -1.16557711117757   -0.45832824838578
C        -0.04548098594960    0.33083361402304    0.80664911129668
C        -0.85735455485956   -1.95047143768396    3.75467603513631
C        -1.89636723340755   -3.06390168858032    3.93476731043847
H        -1.53576498470577   -3.97945098205015    3.46056080371000
H        -2.00674185340704   -3.27548688344245    4.99963884057387
C        -3.24440609302056   -2.68646243312107    3.34742389917709
H        -3.59097380107641   -1.75443024016722    3.79490065703028
H        -3.97707677048049   -3.46256579661289    3.57669392492076
C        -3.17354080336745   -2.48979385450505    1.83039965859834
C        -1.08743821466569   -0.85029901233687    4.80298064335427
H        -0.35198680685285   -0.05727152829696    4.70493028867824
H        -1.01247681064104   -1.27117461074552    5.80310605389162
H        -2.07017178060830   -0.40577264166067    4.68278510505996
C         0.52894722037361   -2.56624000708249    3.99442097908677
H         1.32087965565219   -1.82597147204190    3.93840170690912
H         0.73083194053145   -3.35180494853821    3.26921690134675
H         0.55365713207317   -3.01125423860504    4.98676830655348
C        -4.50796101796621   -1.87434732895404    1.38109748536150
H        -4.57253241278648   -0.84049916704323    1.70811405128517
H        -5.32696203892355   -2.43019498613425    1.83185033621090
H        -4.63713382545675   -1.91376138814509    0.30305428210623
C        -2.99720800134057   -3.83529523290266    1.10919376821962
H        -3.84011531296672   -4.48441296155938    1.33501367555209
H        -2.08403527903481   -4.33642794676634    1.41846052988271
H        -2.95571604995536   -3.68506604290457    0.03348595373487
C        -1.07833570215236    0.02846437754279   -0.10722210015512
C        -1.18254037937097    0.79558403217881   -1.27995203191363
H        -1.97490242637820    0.54868302528564   -1.96866935329244
C        -0.37846864532010    1.90247242193285   -1.52602968583841
C         0.65368034689670    2.20419269264198   -0.61574455130075
C         0.82029144226238    1.39160116544018    0.50490095017553
H         1.58586177719310    1.62721131152939    1.22656267742417
C         1.51298864594131    3.44472206590423   -0.73094863042273
C         1.39059711282603    4.07560387377836   -2.12192895975615
C        -0.05162076098042    4.13787798557404   -2.59239777012760
C        -0.66807677504699    2.74489489394334   -2.75321339447457
C        -0.09559381849670    2.04284403592250   -3.99471435411959
H        -0.57509945572263    1.07744282816928   -4.13756304608081
H        -0.28132376102987    2.65060217800643   -4.87749578316627
H         0.97662779577293    1.88779426719114   -3.90325931985720
C        -2.17970082831878    2.92892925224514   -2.95802812103356
H        -2.65252490925907    2.03077039403581   -3.34586187254815
H        -2.65523938874060    3.19823617024079   -2.01912045940470
H        -2.34970937236050    3.72692235573130   -3.67725888740517
H        -0.64663480949883    4.69663394540747   -1.87001104230356
H        -0.10499250123929    4.66627136328709   -3.54644683775109
H         1.98523820266779    3.49931914441331   -2.83440286799418
H         1.80868229912992    5.08339921399955   -2.09210975560431
C         2.99898263926230    3.15650337326779   -0.47621934268664
H         3.37093662873384    2.39964481498915   -1.16228474769068
H         3.56817947951318    4.06983325218183   -0.63551673152325
H         3.18139471921718    2.82627106147785    0.54151975781241
C         1.02240229668434    4.43185665261258    0.34225783202376
H         1.58391602310272    5.36082189628743    0.27764658301681
H        -0.03304465071324    4.65167395988358    0.21545581665172
H         1.15358712318852    4.01587563827865    1.33710174157705
C         3.06642547331528   -1.41466164800719    0.83102690766704
C         3.33985827661321   -0.45920823088204   -0.15450059866588
C         2.57090330463749   -0.39739736707502   -1.28839266209407
C         1.49731516201170   -1.28738416819491   -1.48203628343879
C         1.21257057255224   -2.24825310517812   -0.47797776069790
C         2.02503570991746   -2.29041128683969    0.67316911240655
C         0.13376599540893   -3.13263162939708   -0.66821797398595
C        -0.62724094592927   -3.07498242804321   -1.80680160049477
C        -0.34043966789957   -2.13337060521315   -2.80223952534510
C         0.70032335392380   -1.25707405056664   -2.64367826259261
H         3.68716763371431   -1.46064559550839    1.71329289397058
H         4.16849051002152    0.21947636076543   -0.01949365471559
H         2.78780570811973    0.32241311853314   -2.06406905656049
H         1.82645676857600   -3.04354937410156    1.41937134749416
H        -0.07412499912329   -3.86799915613950    0.09433874565193
H        -1.44318089682435   -3.76738256491752   -1.95152092459723
H        -0.94102753661163   -2.10944810418073   -3.69951621416261
H         0.94289139039940   -0.54524882133621   -3.41702164907203
Sb       -2.69320314370686    3.40542744307096    2.95453797073821
Cl       -0.44848236410339    2.49040898195778    3.25593914269823
Cl       -4.90221683612074    4.24683647523887    2.58902770649157
Cl       -3.54886310124250    1.13489057199831    3.04789128369372
Cl       -2.44812701399726    3.05171521359178    0.54500208022445
Cl       -2.89557156602833    3.62208489841156    5.32598092947517
Cl       -1.72119858020109    5.58361032552918    2.70723981260192
87
 -129.30579409178355
C        -0.23099741041313   -0.09745212296919    1.87419333197442
H         0.32774459051737    0.34272632286180    2.68437236703012
C        -1.05724144318019   -1.18963353705004    2.12137870761221
C        -1.83071343329887   -1.71071145542304    1.06707318908659
C        -1.69045529775562   -1.15278502213500   -0.20275322421051
H        -2.26155589365018   -1.55018781606082   -1.02662970973263
C        -0.16033757721859    0.52997316335955    0.62074278490644
C        -1.16486465018564   -1.71852270427260    3.53471477664254
C        -1.74194960010993   -3.13776762289493    3.51159067571054
H        -1.00400464658705   -3.81368201089160    3.07102292956921
H        -1.92272410713794   -3.47123497444672    4.53515023653841
C        -3.03513746116471   -3.19965071988701    2.71960945534476
H        -3.75799970074100   -2.51635831216593    3.16419411920478
H        -3.45824620739336   -4.20430117442386    2.78138223030315
C        -2.83551011183859   -2.83392106747314    1.24268089951113
C        -2.08168486639892   -0.76041808139870    4.31363378312789
H        -1.60517674081683    0.21017744408401    4.42096198999965
H        -2.28650541157978   -1.16270420111175    5.30320779390210
H        -3.02230754261105   -0.60068649310864    3.79538339838557
C         0.19091432947409   -1.77813405331752    4.25207379702271
H         0.60531558574352   -0.79015951261681    4.42707718692976
H         0.90955518594394   -2.36232188013626    3.68289778892494
H         0.05745849090255   -2.25429536059102    5.22116327494126
C        -4.20245074413678   -2.40378451265096    0.68840722620870
H        -4.50688585357382   -1.45723535596634    1.12617832612455
H        -4.94622116919475   -3.15596187226601    0.94193138708581
H        -4.19157050481456   -2.28701282640168   -0.39050786128338
C        -2.35540054884867   -4.07311055832971    0.47038466932788
H        -3.12066558003850   -4.84516539057607    0.50629707639955
H        -1.44585167858040   -4.47455920890866    0.91219621261096
H        -2.16053898004849   -3.83475179354460   -0.57160784130365
C        -0.89955355120584   -0.01842631001610   -0.44837880247430
C        -0.91535198511647    0.67196049530855   -1.67014041613550
H        -1.49370256540980    0.24708385204399   -2.47455193869240
C        -0.32526088120047    1.92074096768813   -1.83129253652842
C         0.43568018141519    2.45533759077863   -0.77183420816890
C         0.53180504058276    1.73103679669905    0.41117514843277
H         1.08224236939428    2.13731590705700    1.24526730311223
C         1.07856001397690    3.82630014174682   -0.81701294050430
C         1.05149574927075    4.40746385237383   -2.23479062277629
C        -0.27771136363725    4.15959301469233   -2.92690012482235
C        -0.55530644371450    2.66649136288807   -3.12977468573864
C         0.35749463601051    2.08787061863505   -4.22208074299155
H         0.14213802230260    1.03345593241706   -4.37557586528602
H         0.18541045156468    2.61445660992807   -5.15805392831851
H         1.40690553145347    2.19106398367479   -3.95797345063245
C        -2.01200858065673    2.52364780981591   -3.59626285831338
H        -2.21985875831248    1.53557328497848   -3.99709170740665
H        -2.69444529663498    2.71792296510911   -2.77476123152503
H        -2.20842843558929    3.24830630655438   -4.38299591462001
H        -1.08666137433181    4.58017931977805   -2.32887553715153
H        -0.28436480664804    4.66010181821706   -3.89703325593067
H         1.85951659619863    3.96701258329726   -2.82323040779112
H         1.23994811454216    5.48106747766146   -2.18078654224684
C         2.54158269209986    3.78494203810761   -0.35151045974030
H         3.12711049051007    3.10637649000901   -0.96710693106449
H         2.97092821484065    4.78038180614554   -0.44182267492480
H         2.63177209774463    3.47636456095902    0.68540280416660
C         0.29323808629266    4.74044860789669    0.13797762700733
H         0.73213198993342    5.73561107935889    0.14089843128541
H        -0.74528830168155    4.81625342125310   -0.16723025236028
H         0.31116437573381    4.35119328271254    1.15226526143312
C         2.79082790393283   -1.05449766849304    1.51078046743942
C         3.28136162379899   -0.00014269351194    0.73163804569056
C         2.93314340550734    0.10141619771121   -0.58977767160211
C         2.07896188902792   -0.84651804260416   -1.18659171587402
C         1.58229789125532   -1.91527596538754   -0.39745279999929
C         1.95834749691800   -1.99309242157944    0.95751756561263
C         0.72816753643923   -2.86359645885616   -0.99389592966048
C         0.37445181376433   -2.75660913407617   -2.31365553933001
C         0.86457014629718   -1.70162821803538   -3.09212481844182
C         1.70273110834955   -0.76727896074759   -2.54122667558774
H         3.07981037260685   -1.12689496032231    2.54862252280540
H         3.94197359819562    0.72847535625875    1.17719047935099
H         3.32406313327917    0.89973514373121   -1.20222179872190
H         1.59102278010694   -2.82154234239076    1.54508230488071
H         0.37322041321703   -3.68809111476897   -0.39538924583773
H        -0.27637507664589   -3.49109894700140   -2.76450282335720
H         0.58668580878867   -1.63723588676569   -4.13381609955645
H         2.10212189130776    0.03506653938817   -3.14216988366763
Sb       -4.39303328746348    2.68094726687306    1.03665789332360
Cl       -4.73064982260036    4.49338671235759    2.55955856596239
Cl       -3.94807067370203    0.86027515032026   -0.53696160737104
Cl       -2.26892000268442    2.17863688913136    2.14220442567081
Cl       -3.19865196096145    4.13613863622573   -0.48035541466610
Cl       -5.44680913381363    1.08590950187970    2.49522513271256
Cl       -6.43742873515801    3.14231024631329   -0.11721465878061
87
 -129.30572070339730
C        -0.06200308113169   -0.24304441678873    1.99626127075867
H         0.53507010201145    0.18124272458580    2.78819722994440
C        -0.88495100355180   -1.33247427344402    2.25979077579223
C        -1.68400093364393   -1.84437846991754    1.21719693618372
C        -1.59328474538925   -1.26490941778748   -0.04332708399333
H        -2.19463285668682   -1.64783231138386   -0.85187470125444
C        -0.05601782120572    0.41769016669073    0.76062309911601
C        -0.94425142517499   -1.84365917907051    3.68413266903604
C        -1.72707780854099   -3.15798324958205    3.77052688443071
H        -1.08516545427469   -3.98352121839312    3.45494366887447
H        -1.99945516606807   -3.34021945000421    4.81153633631566
C        -2.98150671050348   -3.13044676556532    2.91442032574266
H        -3.61200831039804   -2.29274409881047    3.21371381990723
H        -3.55076380938629   -4.04892516011563    3.06962950967256
C        -2.66168608394149   -2.98359892728533    1.42309976588983
C        -1.63449600869617   -0.76532567860532    4.53579841491919
H        -1.08851439551273    0.17322966484853    4.49276073158741
H        -1.68567266203499   -1.08968544238553    5.57263829529349
H        -2.64105789079803   -0.57663814653009    4.17742141449076
C         0.45841515203099   -2.08967995015283    4.25985973434618
H         1.03064947725738   -1.17116897663127    4.34715092731849
H         1.01651830437706   -2.78800256142614    3.64085707488644
H         0.36313559588135   -2.51816949328799    5.25523184404471
C        -3.98398978558568   -2.71709068686481    0.68847813685059
H        -4.33758240024553   -1.71203972043720    0.89612715523094
H        -4.73478464635013   -3.42279034080968    1.03636162793205
H        -3.88837065447951   -2.83897963035290   -0.38677393001991
C        -2.05765054208157   -4.28296722207404    0.86801710764803
H        -2.75334999525055   -5.10444022812592    1.02360928263076
H        -1.12083904833274   -4.52779059145891    1.36236582844665
H        -1.87172526462004   -4.18752053405598   -0.19885140690906
C        -0.83880388194559   -0.10662945120573   -0.28943604271356
C        -0.93181685103737    0.62616506791181   -1.48375282592932
H        -1.54445261466617    0.21930194048430   -2.27236640623449
C        -0.34573070324441    1.88181160228759   -1.64300022220177
C         0.47352667115878    2.37916170419807   -0.61206303865233
C         0.61444089291745    1.63358657168155    0.55389821762652
H         1.19792042880177    2.02614200862596    1.37121387634489
C         1.13165720976191    3.73944072483703   -0.68960332322644
C         1.21970424993633    4.19003224976148   -2.15134813550950
C        -0.12671668045220    4.09462519730724   -2.84537206620512
C        -0.64964694509928    2.65369886366499   -2.91303002512035
C        -0.01251588761379    1.93468967126941   -4.11297288819575
H        -0.32654636443808    0.89565464163120   -4.15859265433164
H        -0.31703454889193    2.42454081739947   -5.03507961091319
H         1.07307759289666    1.96846632497959   -4.05197768337098
C        -2.16829628671448    2.72773774592217   -3.13350005003339
H        -2.60043127145350    1.75720034318987   -3.35500662246012
H        -2.66078494815366    3.12157174388462   -2.24890771668733
H        -2.37767296416468    3.39213789830249   -3.96905151729136
H        -0.84790403791047    4.71319994249326   -2.31199268792181
H        -0.04798777180082    4.49031257003036   -3.85996167442094
H         1.95066765016424    3.56579198576147   -2.67226958899655
H         1.58022341425229    5.21961300403778   -2.19047480985352
C         2.55483353308208    3.74119643920062   -0.11373434988659
H         3.17172009116291    2.98429456421413   -0.59180260305991
H         3.00895257529281    4.71313054216133   -0.29480468158683
H         2.56308364467945    3.57027448322253    0.95829314011579
C         0.27373215713673    4.71229798383293    0.13636903224155
H         0.64867502079956    5.72711590916449    0.02411011524894
H        -0.76680192227682    4.68386397951903   -0.17259579172019
H         0.30403040542920    4.44102066482277    1.18809495764677
C         2.99625693105082   -1.13127775005134    1.42551199853900
C         3.35804957789536   -0.05449540532154    0.60731761497525
C         2.88272411096772    0.02786921325098   -0.67584199521837
C         2.02584985981435   -0.96310943574258   -1.19317467155152
C         1.66157423368367   -2.05527816800588   -0.36492916548899
C         2.16639844129993   -2.11220486323819    0.94866971427374
C         0.80678154329808   -3.04782345498154   -0.88241548434388
C         0.32199308086972   -2.95902286306981   -2.16137562551161
C         0.67970494320464   -1.88006278858468   -2.97813468145532
C         1.51794050774454   -0.90384387386942   -2.50560207683902
H         3.38229319415374   -1.18809459492877    2.43225791008320
H         4.01971802685670    0.70689416458856    0.99252956477163
H         3.17249931958631    0.84355616508592   -1.32153534419655
H         1.89894957502683   -2.95661573657732    1.56619524955525
H         0.55569903160505   -3.89022701489071   -0.25677797438674
H        -0.32968235308784   -3.72692210959887   -2.55141821712414
H         0.29902532549288   -1.82952796003823   -3.98755835208518
H         1.81748277671611   -0.08334245364878   -3.13895104682994
Sb       -4.32514550483154    2.43036143287571    1.45197424596147
Cl       -4.48672863454239    0.35203481175846    2.67411423318567
Cl       -4.00899321481907    4.41721778047662    0.13488891137516
Cl       -1.94399213948387    2.50957520404713    2.00941985734142
Cl       -4.81000346245174    3.66530026142052    3.44088998058901
Cl       -3.76882127246337    1.09507258713100   -0.52250749266294
Cl       -6.63920780766664    2.27298919175589    0.86347035209754
87
 -129.30563702520243
C         0.08412061304865   -0.32549051568289    2.01750840166419
H         0.74943741775172    0.06871338417207    2.76934277361762
C        -0.73548544925778   -1.40945940495656    2.32110051056070
C        -1.61850326578727   -1.88779347123735    1.33283332748193
C        -1.62779569498267   -1.27107049694284    0.08608140090456
H        -2.29724141031409   -1.62538067724993   -0.68055486152518
C         0.00630856983879    0.36335042494700    0.79998146727023
C        -0.69557198974993   -1.94436406412914    3.73620708717015
C        -1.47764064272978   -3.25590054700504    3.86087931993859
H        -0.86254694132709   -4.08159950096301    3.49608233226727
H        -1.68196483198674   -3.44660809548883    4.91587655938506
C        -2.78652096499324   -3.21379062982275    3.09134528242820
H        -3.39573522645547   -2.38246773203333    3.44735060410020
H        -3.34490619620746   -4.13477067682316    3.26915662455011
C        -2.56906346552680   -3.04044987209144    1.58468858333749
C        -1.31942081324640   -0.87463054704044    4.64885315413050
H        -0.78220052224593    0.06631501860952    4.56956022496727
H        -1.28791844304465   -1.20811936434417    5.68348226560967
H        -2.35191607596412   -0.68692977285921    4.37297950567852
C         0.74380571053743   -2.20260726958425    4.20727329344615
H         1.31282112190107   -1.28257272608392    4.30053401661633
H         1.26491579309601   -2.86581255431119    3.52090083854672
H         0.71669420822536   -2.67576909722625    5.18643332243005
C        -3.94063451011751   -2.78761619380679    0.94335732641415
H        -4.30080438628083   -1.79568908893513    1.19659763578584
H        -4.65252717245148   -3.51732400139816    1.32165625841210
H        -3.91279850824157   -2.88241571874286   -0.13851510720571
C        -1.97939765005884   -4.32067817926788    0.97088286342440
H        -2.62614868272444   -5.16572372162103    1.19518961122483
H        -0.98831217407866   -4.53020621539113    1.36581748478447
H        -1.90907244129245   -4.22126648225392   -0.10943932255342
C        -0.87635547839452   -0.11556950608061   -0.19083755695308
C        -1.06448367595684    0.65705289303170   -1.34535573007369
H        -1.75660058822018    0.28836875550273   -2.08535616332154
C        -0.49474238382710    1.91945903411391   -1.50148174241674
C         0.42828564923608    2.36886249344621   -0.53803006313151
C         0.68309499780671    1.57059653722399    0.57003018984068
H         1.35195228746782    1.92089808230122    1.34003595433305
C         1.07205785883837    3.73726294574943   -0.60221475836217
C         0.94757816913658    4.31870060741356   -2.01402406751765
C        -0.47226040601682    4.21304266147650   -2.54070144998441
C        -0.93463201841852    2.75796899315685   -2.68497561894185
C        -0.36625671608325    2.15392380589494   -3.97851518022242
H        -0.65194336542458    1.11017883166478   -4.07561566288374
H        -0.75327709629318    2.69761795859846   -4.83725732291158
H         0.71926427833690    2.21800380508615   -3.99455001566593
C        -2.46858955181455    2.77226185302662   -2.77794057656871
H        -2.87273189846594    1.81062733761202   -3.07820254446702
H        -2.90359718444041    3.03896920295309   -1.81866843253241
H        -2.77727899380439    3.51174787312135   -3.51350638520846
H        -1.14715887949710    4.73340221340218   -1.86122289450825
H        -0.54292253895876    4.70589496539811   -3.51237939386881
H         1.62984809856044    3.78542609174389   -2.68091608394697
H         1.25672407520567    5.36548060343282   -1.99968740761444
C         2.56478068456764    3.69683777809700   -0.24572740296476
H         3.09979721094091    3.00430825540916   -0.89145201521477
H         2.99083008578313    4.68792750064945   -0.38582866147607
H         2.73351255977145    3.40834923650316    0.78703124417673
C         0.34565292548332    4.62519149861432    0.42203145245035
H         0.71022125905141    5.64773196755005    0.35607153461244
H        -0.72763676077455    4.62256230780232    0.25539392727025
H         0.51669824010313    4.25815768008393    1.43053226871525
C         2.94272618009981   -1.48561758732967    1.22563460639059
C         3.35965154872815   -0.35077799702834    0.51989025137233
C         2.85544594232327   -0.08911221320726   -0.72702118672157
C         1.91941311548517   -0.95718510076561   -1.32400083737727
C         1.50830562754801   -2.11485691005993   -0.61446774095100
C         2.03584365952410   -2.35058135151104    0.66961542706392
C         0.58533994063167   -2.99237763968731   -1.21756221637944
C         0.07650547559064   -2.72862062063353   -2.46225601672415
C         0.47339800798927   -1.58025476263255   -3.15710222844198
C         1.37865630503688   -0.71323165877765   -2.60113920442713
H         3.34901478781314   -1.68021599409013    2.20683987406883
H         4.08397920481332    0.31515739225839    0.96444193070533
H         3.18419040758183    0.77575473855246   -1.28324813450622
H         1.72204732540303   -3.23770484062544    1.20016730867924
H         0.30476812430794   -3.88936404426791   -0.68791077677165
H        -0.62682998455164   -3.40921695060577   -2.91883137890177
H         0.07118483313635   -1.39066207418782   -4.14131016644934
H         1.70431199344359    0.16191306489241   -3.14248905309265
Sb       -4.28115446816829    2.20421347618019    2.04514010771196
Cl       -6.61989703511917    2.26078440711391    1.54342197659424
Cl       -1.88299374051813    2.08796990732971    2.50407466408054
Cl       -4.56390472874038    0.11645464323895    3.23187457017313
Cl       -4.60022920704673    3.43663887804845    4.06893126145891
Cl       -3.89815011756814    0.88637578984428    0.01961858888991
Cl       -3.84825835006463    4.19165083398177    0.75152588838651
87
 -129.30561563763470
C         0.06647603106329   -0.07319769488300    1.87623857665427
H         0.73745787483984    0.32020730091654    2.62392711870352
C        -0.79570437573879   -1.11439311166649    2.20120974213256
C        -1.68876565791809   -1.58422786838302    1.21685221365193
C        -1.64400933147241   -1.02140968684531   -0.05373474603285
H        -2.31456179642458   -1.37660727255274   -0.81927665886419
C         0.03234179074899    0.57639835208335    0.63568912668710
C        -0.78415154805496   -1.62005526587000    3.62903361221392
C        -1.64206229753140   -2.88070457256303    3.78021163456645
H        -1.07769653229680   -3.74812947610897    3.43083541719027
H        -1.85510541064970   -3.03931104776375    4.83880607022886
C        -2.94644046079269   -2.77529511707879    3.00913935606092
H        -3.49750141408270   -1.89443544490222    3.33990347190925
H        -3.56420933790173   -3.65206227363064    3.21234899611654
C        -2.71796153255233   -2.66008797278481    1.49836326761993
C        -1.33798101153735   -0.49976180670512    4.52495305496989
H        -0.73485268496010    0.40018228741742    4.44042967268472
H        -1.33510447635096   -0.82165060457333    5.56385942522874
H        -2.35305892686048   -0.24365785702699    4.23899393763919
C         0.63886808955710   -1.95729642796012    4.09953165971792
H         1.27496164670803   -1.07833400975745    4.13915126339307
H         1.10215639803744   -2.69001749810707    3.44335982911877
H         0.59111321014223   -2.37952289475913    5.10097554346862
C        -4.06724985461974   -2.31634784484218    0.85013561793447
H        -4.34499830246609   -1.29125243991229    1.07440663945504
H        -4.83474090259945   -2.97467329497463    1.25047483088576
H        -4.04991334972393   -2.44492708988751   -0.22835819625499
C        -2.23289081475575   -3.99779967871353    0.91875721661177
H        -2.96618703438905   -4.77375746381993    1.12647695489368
H        -1.28286223151084   -4.29733624138161    1.35430061725903
H        -2.11071292923760   -3.91979772947170   -0.15861282732606
C        -0.83970620250980    0.08811306517563   -0.36036304187394
C        -0.95559699271482    0.80989708963149   -1.55956482128095
H        -1.63671170655530    0.43193715439544   -2.30519053307643
C        -0.30198468027133    2.02358091314935   -1.77343304744946
C         0.60381462911037    2.48252078861313   -0.79881635906879
C         0.75925449397239    1.74833257344394    0.37276453181722
H         1.41183148948468    2.11486621876999    1.14893547575896
C         1.35385675067407    3.78937253346089   -0.93889843287942
C         1.37433573105191    4.22304909960087   -2.40808854788310
C        -0.01748203381816    4.20515833527753   -3.01375598478465
C        -0.62760691585029    2.79763238975456   -3.03682140321212
C        -0.09980145519017    2.03107475063878   -4.25991348801662
H        -0.48264163139578    1.01451913039259   -4.27897357517409
H        -0.41900847760855    2.53343511039111   -5.17028412141102
H         0.98742928531299    1.99499222838868   -4.25462539390784
C        -2.14884865864080    2.95935667387287   -3.17817192962910
H        -2.64794156655963    2.01422915174743   -3.36646618914342
H        -2.57035602018895    3.38907108526568   -2.27381571308853
H        -2.36333517732100    3.62839264974028   -4.00872406143818
H        -0.66598723609107    4.86683854901783   -2.44018219916990
H         0.01931413909156    4.59171242846571   -4.03420976392169
H         2.03096397399656    3.55210909509694   -2.96831189676579
H         1.79332377296881    5.22837858122539   -2.48114432013429
C         2.80944977584245    3.68266371833079   -0.46147052015153
H         3.32964405973690    2.87438857061634   -0.96914394068586
H         3.32579983367252    4.61336260732652   -0.68654619039758
H         2.87752946040370    3.52055386414135    0.60976913352840
C         0.63661945820447    4.83443408161430   -0.06880769402523
H         1.09548745269173    5.81094709501369   -0.20634271925537
H        -0.41773877364283    4.90061576458501   -0.31861134578468
H         0.70148583958601    4.56030642631749    0.98046793836500
C         3.03104411395056   -1.17833058291732    1.09010193520578
C         3.39686857746006   -0.13265422901022    0.23393019603878
C         2.83905469911987   -0.03522383209558   -1.01422021471470
C         1.88973247187609   -0.97711519497391   -1.45595980992421
C         1.51924847428564   -2.03613276913790   -0.58854355191474
C         2.11319137125695   -2.11206757620548    0.68614937615616
C         0.57060008988090   -2.97874542582700   -1.03034370916303
C         0.00192817657512   -2.87262839494477   -2.27283839384412
C         0.36780567230954   -1.82757503936232   -3.12920602903534
C         1.29651644360187   -0.90141233154675   -2.73125144718385
H         3.48418402124834   -1.24913448790586    2.06757283103462
H         4.12790459007712    0.59133697109429    0.56157853529751
H         3.13082974570983    0.75446644846098   -1.69061173279430
H         1.84143918632872   -2.93373119287605    1.33183724109702
H         0.31371513748708   -3.79762600783650   -0.37650820149314
H        -0.72265337986167   -3.60170509068636   -2.60443587010141
H        -0.07902840801411   -1.76435949245441   -4.11042017746241
H         1.60269767009615   -0.10953902536457   -3.39685917300060
Sb       -4.11665559536539    2.82665527409054    1.40626002858940
Cl       -4.17223902785385    0.83228933984104    2.77119597482685
Cl       -3.90673587857172    4.73063458048439   -0.04679860254349
Cl       -4.38459171214107    4.18836353483979    3.35561650154015
Cl       -6.47763175804585    2.68676143864675    1.04950438856137
Cl       -1.68859242870702    2.88702009977673    1.73096024214835
Cl       -3.77196480739186    1.36891148693245   -0.52480119460842
87
 -129.30466511244165
C        -0.13717420682616   -0.21521938795362    2.03106059252060
H         0.45046784791582    0.20403454960848    2.83366452404779
C        -0.92906902521658   -1.33298103265376    2.27090101518790
C        -1.72523829355937   -1.83489823675272    1.22125592470081
C        -1.63498017377572   -1.23771138860363   -0.03374116691973
H        -2.22116492525821   -1.62230566956832   -0.85220776874595
C        -0.12467058532311    0.45810746858374    0.80126191273186
C        -0.95054522484836   -1.89571389557479    3.67827737323591
C        -1.70792254629237   -3.22661627662245    3.72957141237873
H        -1.06074711077446   -4.02724731976940    3.36489310768898
H        -1.95230508543030   -3.45737058190470    4.76793995302447
C        -2.97990906956844   -3.18210914049188    2.90185795893763
H        -3.60436135353010   -2.35467108722327    3.23935158427575
H        -3.54377061107266   -4.10622687249812    3.04145789943224
C        -2.68978798726902   -2.98794536354395    1.41024791367671
C        -1.63850279624241   -0.86524816187797    4.58882627586306
H        -1.07017486047683    0.06010498858340    4.62413598321307
H        -1.71839196413162   -1.25889169643143    5.59954545556989
H        -2.63091545350202   -0.62636041856059    4.21965616333375
C         0.46749038315449   -2.14147956943250    4.21597177299767
H         1.03748282629176   -1.22164729109050    4.30445489309773
H         1.01471718681545   -2.82557692096567    3.57255718427677
H         0.39855514144440   -2.58748825936234    5.20584954715440
C        -4.03024606300606   -2.72192775327659    0.71075259297147
H        -4.42490398166900   -1.75445962172587    1.00400505902649
H        -4.74434634076922   -3.48755287278460    1.00563398578984
H        -3.94558370092555   -2.74401555455983   -0.37128370743207
C        -2.08598330962488   -4.26527569843842    0.80450908907697
H        -2.76691702630787   -5.09915943519427    0.95902925711133
H        -1.13226103075715   -4.51052444822963    1.26528495228637
H        -1.93425925071129   -4.13997072614892   -0.26435911317388
C        -0.88579253637598   -0.07166773402812   -0.26386131323321
C        -0.93486015626270    0.64715568421641   -1.46863774313519
H        -1.53858505061528    0.24280864698815   -2.26484593283273
C        -0.33906480000357    1.89872041982789   -1.62069835259894
C         0.47316764385012    2.39432755320541   -0.58123219613411
C         0.57379141132116    1.65782826729679    0.59339432033455
H         1.15273739462941    2.04541505290175    1.41788754296080
C         1.17010393450018    3.73908957480294   -0.64458514325687
C         1.14223143718938    4.29799559000798   -2.07078964178298
C        -0.22998571742798    4.15175330022087   -2.70339562437800
C        -0.62834897992767    2.68319520482551   -2.88430206493932
C         0.13401624561563    2.06578721619456   -4.06748152393916
H        -0.14872765913377    1.02542853994398   -4.20320710109481
H        -0.10800937071459    2.60836123148046   -4.97848022478611
H         1.20945275587058    2.11807039183160   -3.91483765915538
C        -2.12841500021153    2.65046971878752   -3.21355185185242
H        -2.46157575491114    1.66847678112492   -3.53413171989146
H        -2.71201764971210    2.94174729146671   -2.34548524335489
H        -2.33461932771803    3.35381329637957   -4.01712994972301
H        -0.97295151681136    4.63808157269165   -2.07138646578330
H        -0.24407412554506    4.64853886478795   -3.67532674497371
H         1.88436648536448    3.77496165689806   -2.67845188272639
H         1.42732944751327    5.35130435675312   -2.04736279286903
C         2.63966510538328    3.64978319467572   -0.20718274796900
H         3.19765599148174    2.97287663579029   -0.84932881092183
H         3.09225386862943    4.63610151070925   -0.28340864471428
H         2.74346344080576    3.31445897823997    0.82008590205275
C         0.44029736271128    4.69373092636345    0.31453275925451
H         0.85382509644141    5.69595835429280    0.22819465166000
H        -0.62221292590230    4.72573261162647    0.09571709772597
H         0.55060198220266    4.36245658481458    1.34337695135771
C         2.94077048777016   -1.24082644140344    1.44232304122263
C         3.33107906842101   -0.14062368676957    0.66959367248729
C         2.87156139178797   -0.00140222970715   -0.61396877358126
C         1.99799664372799   -0.95240020844544   -1.17535612377128
C         1.60576020601381   -2.06874367148088   -0.39402811668442
C         2.09971870370121   -2.18799764121861    0.91895900644965
C         0.73841523557186   -3.02441134239830   -0.95857211237328
C         0.26516976740639   -2.87515807723305   -2.23636207894271
C         0.64970063641483   -1.77165177483297   -3.00624411067408
C         1.50317175202891   -0.83160137512894   -2.48846841614856
H         3.31696370626321   -1.34446870781106    2.44912366586285
H         4.00432777671991    0.59231477880871    1.08848705340596
H         3.18618596954534    0.83029988596859   -1.22548860420624
H         1.81373614240284   -3.05304767840144    1.49851831158528
H         0.47071315774423   -3.88871091359742   -0.37123506800122
H        -0.39709165419664   -3.61450934624929   -2.66171813978910
H         0.27886968330604   -1.67411761495403   -4.01576554083294
H         1.82726435605783    0.00550384136689   -3.08660317543965
Sb       -4.81337831937654    2.04320697791901    0.63588528345683
Cl       -5.64753904168892    3.52002381514888   -1.05755865573380
Cl       -3.79693782059891    0.55469036738324    2.27318262030751
Cl       -2.60326594447639    3.05947589594252    0.42963946395384
Cl       -4.18220064715636    0.46139122113131   -1.10965036848442
Cl       -5.36439965552831    3.59096576927543    2.37782263529262
Cl       -6.90353232678433    0.90045477137793    0.86984095042898
87
 -129.30466320018502
C        -0.13463319676879    0.02168366387433    1.93258391922969
H         0.43550361134631    0.51928294007329    2.70243609605919
C        -0.94388755293114   -1.06036584171748    2.26704915157468
C        -1.70080218034827   -1.67749754719008    1.25026468095910
C        -1.57948913486640   -1.21066266434227   -0.05460423536397
H        -2.14405256495491   -1.67762807809301   -0.84471559762382
C        -0.08405391892531    0.56136156361593    0.64074514367862
C        -1.02310976670881   -1.45419118717344    3.72857237931337
C        -1.81584304205657   -2.75182377685516    3.92029278514143
H        -1.16993129487243   -3.60856025618286    3.71766199443633
H        -2.12863460716479   -2.82470478669747    4.96336620531890
C        -3.03461400269509   -2.80863955110127    3.01672883420160
H        -3.66389162678417   -1.93617555128545    3.19488524883352
H        -3.62163645323517   -3.69972713065558    3.24637469803604
C        -2.64905383389219   -2.82437168251256    1.53427649355962
C        -1.71552255818774   -0.30908118994044    4.48666402399336
H        -1.14801025610205    0.61368520658654    4.40309761080344
H        -1.80364924346065   -0.56426552955828    5.54023579428627
H        -2.70552883374359   -0.12490532658984    4.08102705421654
C         0.37305385843758   -1.66128817364715    4.33604190079279
H         0.95238959944849   -0.74304671691802    4.35178663012297
H         0.93009746325944   -2.41215663418904    3.78143055151267
H         0.26544819355784   -2.00525453616034    5.36253050432442
C        -3.94338887600545   -2.71118590145972    0.71785085940550
H        -4.37356801826981   -1.72075066046445    0.82493757218111
H        -4.66255649908166   -3.43918954284439    1.08608553036649
H        -3.78536475274758   -2.90641324881123   -0.33862163224681
C        -1.96480855076377   -4.15007489085746    1.16216219544272
H        -2.60008513006891   -4.98406432488835    1.45171188174498
H        -1.00515766606728   -4.25684380228809    1.66202002116834
H        -1.80419236896734   -4.19923843561405    0.08816066443375
C        -0.82487422511857   -0.07050425761259   -0.38218341853871
C        -0.85218334529851    0.52745715037528   -1.65031656685145
H        -1.44363302168058    0.04865906906737   -2.41395225365207
C        -0.25259053262408    1.75988520306601   -1.91173844112893
C         0.54995141978242    2.34895104021968   -0.91482254952711
C         0.62748041795559    1.73159663362112    0.32741632405181
H         1.19247457073157    2.19727629870847    1.12053302551416
C         1.25362747960461    3.67882906388917   -1.10176990108179
C         1.24696455820686    4.09239838789812   -2.57708755084087
C        -0.11997035327200    3.89867590841981   -3.20766196014609
C        -0.53421752440823    2.42378679385048   -3.24365290493144
C         0.21673477397216    1.68461114732478   -4.36239391514080
H        -0.06163935930406    0.63467142629901   -4.37999107893832
H        -0.03872758044750    2.12404205055521   -5.32381438689569
H         1.29350260789329    1.75579714987208   -4.22949590964515
C        -2.03619987369409    2.37706574942377   -3.56278597873687
H        -2.38261037117228    1.37299754373390   -3.78581844318352
H        -2.61253487826608    2.75766305600300   -2.72470338031258
H        -2.23844493081593    3.00262611261783   -4.42929386761193
H        -0.86293964631580    4.45610356457150   -2.63728636747676
H        -0.11791066812221    4.29427975230113   -4.22509679584277
H         1.98818236171512    3.50186509429157   -3.12079345717126
H         1.54549167609630    5.13924269140336   -2.65621893203756
C         2.71770734434309    3.62908027096209   -0.64154443377668
H         3.28666404865434    2.91624464206503   -1.23386030646811
H         3.16566759281003    4.61102410160777   -0.77763203554383
H         2.81251157982020    3.36113679626924    0.40614929255438
C         0.51314737595682    4.72356976595205   -0.25080160189205
H         0.90852360456859    5.71676971549941   -0.45112518139810
H        -0.55108550698926    4.71351919868095   -0.46365582801955
H         0.63482107359440    4.51105861480846    0.80773774555647
C         2.86337430750288   -1.20503866086126    1.62252299860402
C         3.33834175042661   -0.14674990648718    0.83906536805798
C         2.97175306531519   -0.04427058827116   -0.47715295982586
C         2.11620558899384   -0.99664388394615   -1.06493815111514
C         1.64402284642468   -2.07505695265400   -0.27399300019569
C         2.03565007586371   -2.15144229751098    1.07601552854243
C         0.80433842005572   -3.03883548603218   -0.86725300797169
C         0.43448897317888   -2.93330488344301   -2.18251274921935
C         0.89261463847550   -1.86359941835126   -2.95991795716326
C         1.71862635426061   -0.91506475969898   -2.41329213126458
H         3.16495434940005   -1.27768105052338    2.65671194336689
H         4.00176214726209    0.58390857819225    1.27729804594838
H         3.35170367657560    0.75594810706092   -1.09292541509692
H         1.68254723450502   -2.98342174746008    1.66739608336505
H         0.47789979859660   -3.87614704471222   -0.27063172337251
H        -0.20433687601891   -3.67986814008614   -2.63031861100206
H         0.60207496022557   -1.80028975388484   -3.99804170029244
H         2.09457984410084   -0.10151685452931   -3.01425831029583
Sb       -4.77645745194490    2.12252361050378    0.22961089668607
Cl       -5.38098826381020    3.52728984611241   -1.61856564775877
Cl       -3.99826007873274    0.69417304513098    2.03624470568212
Cl       -4.11894114619913    0.38303773555213   -1.34792113768397
Cl       -6.95334678094537    1.13442065811877    0.36529003292086
Cl       -2.49346641876774    2.98843047546448    0.12810192515498
Cl       -5.35371728673377    3.82304382605054    1.81462630840726
87
 -129.30466234831752
C         0.14113890197956    0.04496121725095    1.99811813752864
H         0.90523577591877    0.35975020241576    2.69274582018004
C        -0.76242823959229   -0.94464157724074    2.37246870943247
C        -1.77641206097240   -1.31138024500840    1.46466176062765
C        -1.79792377298959   -0.71744784000934    0.20577065222502
H        -2.55505655902743   -1.00106949936362   -0.50661071890822
C         0.05596684297240    0.72901679551937    0.77749502550371
C        -0.65096881849259   -1.50812551970887    3.77553270847143
C        -1.60155245841102   -2.69286740122147    3.97971229831194
H        -1.15554263248387   -3.59629134173391    3.55852028951966
H        -1.72815865833305   -2.86560633065756    5.04995752838346
C        -2.95563183364274   -2.44753905103522    3.33829286466804
H        -3.38460566834865   -1.52599830524733    3.73274941539268
H        -3.63391412598737   -3.26638583894935    3.58494533006732
C        -2.85505250952622   -2.31527734799408    1.81553772726628
C        -1.00303610269396   -0.38373396989519    4.76381852277476
H        -0.30080854543346    0.44115409503405    4.68075427844263
H        -0.96973319098590   -0.76244356127925    5.78286786039922
H        -1.99508777290744    0.00796744400505    4.56145110965912
C         0.77493172041827   -1.99112623945014    4.08193669788076
H         1.49720597627256   -1.18107529443748    4.05025694796104
H         1.08539951492765   -2.75766886027445    3.37648955528435
H         0.79724586939894   -2.42003175338729    5.08144056397102
C        -4.23088011541171   -1.87267445972722    1.29848852387466
H        -4.43941733190360   -0.85146780717356    1.60118457315983
H        -4.99640301144365   -2.51886974747892    1.72194058212446
H        -4.30637444201376   -1.93247942090398    0.21696786859238
C        -2.51889834907621   -3.66975167509248    1.17065685459548
H        -3.26030356856019   -4.40892735851261    1.46536439915325
H        -1.53790978945784   -4.02376568737051    1.47808966332338
H        -2.53329941604117   -3.58301249422323    0.08720744355617
C        -0.93482006274260    0.33328751955791   -0.14783379416779
C        -1.07393443877565    1.07275123642012   -1.33208994267616
H        -1.84757082194358    0.77160599521124   -2.01939348772244
C        -0.34168670401746    2.23291213306530   -1.58165601377320
C         0.68905582562468    2.59051004971976   -0.68985282390188
C         0.87677627863252    1.82091237678724    0.45238165514556
H         1.63256951062666    2.10546080657544    1.16890354504476
C         1.54700631538127    3.82944909009613   -0.86108381313409
C         1.32704725129384    4.47109482879261   -2.23547616333070
C        -0.14127584067682    4.48945558139670   -2.62012351208689
C        -0.71041379231656    3.07655362895405   -2.78393354262075
C        -0.16987168439240    2.41631775614197   -4.06264252262338
H        -0.59746414483683    1.42482519203637   -4.18554436164412
H        -0.44256938994349    3.01796742339514   -4.92659390424386
H         0.91324600728550    2.32596230966146   -4.03616792803931
C        -2.23369847751219    3.20833464662740   -2.92597028413617
H        -2.70603013391057    2.27658242850857   -3.22110417879532
H        -2.67453350602422    3.53368321507234   -1.98869855050298
H        -2.45894366084022    3.95245412945949   -3.68662867191051
H        -0.71339936085855    5.00149875270430   -1.84611554293509
H        -0.27232482494689    5.04070891873621   -3.55300140532247
H         1.89515212613809    3.92168734091784   -2.98922658205479
H         1.71678370539324    5.49035754951916   -2.21862360023531
C         3.04343857494906    3.50854544623816   -0.73015428143818
H         3.35926165423435    2.81137286699098   -1.50280023459683
H         3.61553644167843    4.42584195173104   -0.85149074715750
H         3.29046301559039    3.08502612462905    0.23849126185946
C         1.16404121022364    4.82367484370932    0.24742366757496
H         1.71723116376109    5.75175848732166    0.12247861837412
H         0.09984684985145    5.03659599819660    0.22116220687063
H         1.39217532362560    4.41707082874621    1.22865091057879
C         2.86423387765588   -1.46137645890103    1.01385685809006
C         3.32578658712845   -0.40709797393192    0.21715859507276
C         2.73163832652517   -0.14243839790260   -0.98904949496048
C         1.64955975175035   -0.91895281388319   -1.44696839834690
C         1.18479896343327   -1.98979376689536   -0.64174498436171
C         1.81743746367767   -2.23886303114669    0.59080960952999
C         0.10978260465867   -2.77424434270495   -1.10451990093212
C        -0.48869445447178   -2.50492445914968   -2.30777845873312
C        -0.03246530787258   -1.44576480235197   -3.10051689155630
C         1.01734198687068   -0.66978858581843   -2.68046502820705
H         3.34710478622076   -1.66621879904408    1.95763681844208
H         4.15946534826322    0.19021800391537    0.55509300443192
H         3.09751772182266    0.65301368306758   -1.61942423377819
H         1.47073241945024   -3.06962692632744    1.18723159852665
H        -0.21784846864752   -3.60740213038069   -0.50263711075178
H        -1.30809476599444   -3.11530183117632   -2.65715707091196
H        -0.50538997657849   -1.25389925753700   -4.05216707463751
H         1.39090438676790    0.13084394520130   -3.29958602770225
Sb       -4.34913275771381    2.96273107878551    1.31635611425893
Cl       -4.23598260126801    1.33419570895308   -0.49439534287338
Cl       -4.38771387322099    4.54758772174073    3.11220871550120
Cl       -2.09206184027224    3.68452553372416    0.72520346931390
Cl       -3.27376902657733    1.33304305771396    2.77121945124287
Cl       -5.26031429959366    4.55758181726157   -0.22221448811147
Cl       -6.50053177787286    2.09868676482781    1.91592866901945
87
 -129.30465654022325
C         0.08578774629305   -0.00029963955183    1.92657900636806
H         0.73231497330729    0.42169981263106    2.68090177286569
C        -0.72311451026216   -1.08484418050753    2.24493199601383
C        -1.60879291453414   -1.57648469148427    1.26555600383826
C        -1.56898159389800   -1.02341265864651   -0.01370660719332
H        -2.22042217202086   -1.40697619917897   -0.78230669890423
C         0.03617677047960    0.64519892508846    0.68092796746603
C        -0.67773899667472   -1.62453897689019    3.66048909116966
C        -1.43326549360156   -2.95423195453044    3.75188791417907
H        -0.82837355573366   -3.74346254679183    3.29891707576129
H        -1.57369932974761   -3.21515172016918    4.80240277815236
C        -2.78057990727261   -2.88053517335296    3.05628976736321
H        -3.36084711740959   -2.06195160828763    3.48181934929652
H        -3.33709178030822   -3.80405007347546    3.22681404436860
C        -2.63965737241265   -2.65047003410243    1.54771217713452
C        -1.32005304376032   -0.57752162948139    4.58512937345392
H        -0.71889502123672    0.32713313693805    4.61295461680997
H        -1.39913930366333   -0.97140161833000    5.59587448134557
H        -2.30762303118465   -0.29895196287428    4.23182107237607
C         0.75971429834901   -1.87105958467906    4.14167842031366
H         1.34693279578738   -0.95835656275664    4.16717339022341
H         1.26714275967517   -2.59054955783260    3.50413025704444
H         0.73054071960552   -2.27642269192429    5.15083846559418
C        -4.01650430236380   -2.22283239347900    1.01654689984560
H        -4.26759015890221   -1.22914084596137    1.37560474895179
H        -4.77227063917453   -2.91797338555380    1.37507874329060
H        -4.05713930795008   -2.21255467277558   -0.06798717279269
C        -2.23765297514165   -3.95664864116410    0.84508342463045
H        -3.01132613579285   -4.70552175029795    0.99821964028501
H        -1.30282632838115   -4.34563295257947    1.24204999233472
H        -2.12268879048172   -3.79687136159509   -0.22353640660006
C        -0.79777294205796    0.10724498929586   -0.32382919898273
C        -0.89427622109216    0.78953328237850   -1.54837560619769
H        -1.54124047939914    0.37133784542550   -2.30179606474653
C        -0.27685831215522    2.01744785170426   -1.77145017650282
C         0.58512537398316    2.53456510381222   -0.78334019261687
C         0.73857411299530    1.82641291528548    0.40424758556280
H         1.37136919341208    2.22296691176636    1.18377464667662
C         1.29939947963281    3.86607731651915   -0.90702129002131
C         1.16914336281505    4.44253927614675   -2.32112045341559
C        -0.22480943178276    4.24056767326118   -2.88798954034083
C        -0.56626887903252    2.75736737880186   -3.06114690648728
C         0.25859591013735    2.13570627471771   -4.19980121689321
H        -0.04614506174069    1.10524357834052   -4.36325558668008
H         0.09131985059307    2.69303981231627   -5.11862819485700
H         1.32228101017231    2.15224308773108   -3.97542170795981
C        -2.04872583058775    2.66631008076124   -3.44800854634615
H        -2.33340735188935    1.66843940457801   -3.76740633268335
H        -2.67700312185284    2.95158085508662   -2.61057060383045
H        -2.24489939654993    3.34854549191886   -4.27200009701641
H        -0.96017002150896    4.68256327628368   -2.21510638790366
H        -0.30638917751878    4.74412338314250   -3.85297120682934
H         1.90303389774035    3.96975941880493   -2.97715896974458
H         1.40289072012561    5.50824079014575   -2.29252998534158
C         2.79687346028624    3.73309228845018   -0.58908257612830
H         3.27008792511862    3.00736275828949   -1.24580723521761
H         3.27949298291832    4.69595087476388   -0.74220174215142
H         2.97173718688894    3.43220189626753    0.43941108117650
C         0.67300228156253    4.83559595971637    0.10878877804218
H         1.14959169365270    5.81031210444091    0.03266497218657
H        -0.39182427563698    4.94500641170052   -0.07190426020500
H         0.79882657373651    4.47044603814310    1.12433575620711
C         3.10044909147996   -0.98020955974854    1.12840645892653
C         3.48551245847751    0.02237798884774    0.23029720809807
C         2.95577774902699    0.05766631296311   -1.03313678932803
C         2.01119870523938   -0.90102682733855   -1.44706260009362
C         1.61671312271028   -1.91302822242374   -0.53548701618749
C         2.18718996342894   -1.92999106453707    0.75171148073702
C         0.66826203732870   -2.86964537907614   -0.94679237165661
C         0.12657441797189   -2.82452312340635   -2.20554202992159
C         0.51965344878980   -1.82888112112194   -3.10710651532151
C         1.44780414292119   -0.89008493279617   -2.73807909795274
H         3.53487134581093   -1.00539551068412    2.11661455719020
H         4.21194337595074    0.76046738990722    0.53594441944904
H         3.26559685446968    0.81252219554651   -1.74033572701232
H         1.90177745919103   -2.72090028686497    1.42842640736223
H         0.39168890582061   -3.65179722855318   -0.25713886591361
H        -0.59671805722260   -3.56452233233791   -2.51452368532936
H         0.09483253350627   -1.81401480913606   -4.09983507653259
H         1.77785990036742   -0.13899907924443   -3.43848765663980
Sb       -4.58099612581864    2.43966910167267    0.70324157349006
Cl       -5.93423171740103    3.65515291748647   -0.85440650237002
Cl       -3.08107608577740    1.20647610609510    2.18592789835717
Cl       -2.61522954703215    3.68624242070692   -0.00105698194018
Cl       -4.09683461397456    0.80499876669157   -1.04186148316208
Cl       -4.98329819771373    4.04364120659040    2.43495941934129
Cl       -6.41014382940795    1.07007400275574    1.42856038842111
87
 -129.30465398840735
C        -0.03992124230196   -0.18979067219069    1.98836239286567
H         0.58748031781911    0.23303381708800    2.75841608736791
C        -0.79162055503302   -1.32686445042116    2.26137460057072
C        -1.65107796157941   -1.82271766455940    1.26049907584390
C        -1.64192356944283   -1.21566104899065    0.00572316996912
H        -2.27224767735405   -1.60132519607152   -0.77903509709632
C        -0.12468070818872    0.50395383641022    0.77079359164298
C        -0.71509521612299   -1.91831132817838    3.65533738174404
C        -1.43249532361947   -3.27104517845228    3.71267489201964
H        -0.79912899855738   -4.03603995887938    3.25762216824442
H        -1.58055847719679   -3.55280458864233    4.75666171274413
C        -2.77154111179913   -3.22670801106780    2.99876177884903
H        -3.38264456036055   -2.43183848625705    3.42645061373163
H        -3.30120455973433   -4.16972268600102    3.14622691141509
C        -2.61610738565673   -2.96619913328946    1.49706235459085
C        -1.37640520619225   -0.92596891188101    4.62580994555608
H        -0.81080557080249    0.00047168143264    4.67280981236425
H        -1.41942922530350   -1.35490639770719    5.62436160311667
H        -2.38147424255584   -0.67741558722515    4.30034792710849
C         0.73502606294933   -2.13978828870178    4.11044130986215
H         1.30246198096177   -1.21481910563135    4.14101224912524
H         1.24797142196193   -2.83789052139926    3.45361284619147
H         0.73076115603490   -2.56239193161473    5.11290361753191
C        -4.00848787438663   -2.62958299305600    0.94229430316662
H        -4.33823189158833   -1.66250841445105    1.30957165665778
H        -4.71866402342710   -3.38291728775583    1.27564576499425
H        -4.02879185199387   -2.60718622106725   -0.14268764807600
C        -2.10998807178000   -4.22863269910858    0.78142921228071
H        -2.82538794232532   -5.03621471637816    0.91849615567138
H        -1.15052655860370   -4.55067013203388    1.17918965153523
H        -2.00088451324765   -4.04449167629493   -0.28397177323805
C        -0.93062808488731   -0.03438469078621   -0.25636917253876
C        -1.06123717797894    0.69020349907769   -1.45262812811640
H        -1.68788821628289    0.27041802154950   -2.22237221451007
C        -0.50533197058526    1.95522748216688   -1.62663176506298
C         0.33271978690588    2.47286024467173   -0.61855672842751
C         0.51870920477162    1.72855113983461    0.54180243366272
H         1.12951865194441    2.12621514572889    1.33805146589425
C         0.98373502371391    3.83954195196522   -0.69540398340897
C         0.85562790706680    4.43408017348326   -2.10178842765522
C        -0.52974232171645    4.21470254476489   -2.68333170470621
C        -0.84324464576806    2.72885194848160   -2.88459527400845
C        -0.04008557113139    2.16239516099316   -4.06649006697231
H        -0.29737561447134    1.11963225465122   -4.23261781029193
H        -0.27604417130900    2.72190069501228   -4.96881748525990
H         1.03017071217188    2.23331349532102   -3.88839410515762
C        -2.33531487395087    2.61403100990484   -3.22813725821634
H        -2.60777662850745    1.61840807180575   -3.56406958463350
H        -2.94302198397313    2.86217621491478   -2.36392636922633
H        -2.57274667163881    3.31283135767957   -4.02703297574118
H        -1.27723256280134    4.63452996077707   -2.00999861496973
H        -0.61328727032821    4.73210964652118   -3.64089909668440
H         1.60433228783160    3.98277040464424   -2.75641894480463
H         1.06909811918724    5.50339516011129   -2.05631437582604
C         2.47860297241755    3.77755396077375   -0.34587896366658
H         3.00314682444768    3.08667577997133   -1.00091794319076
H         2.91460933046658    4.76586351580952   -0.47512228911478
H         2.64613509415576    3.47214465836025    0.68251011390470
C         0.28845689802705    4.75478725284232    0.32562312149315
H         0.71122398445186    5.75551470206429    0.27393128562712
H        -0.77816903216727    4.80776753924523    0.13201417439847
H         0.41915057672199    4.37727277681375    1.33601669692835
C         3.03043043339411   -0.95659590464999    1.16724326178328
C         3.35429140745592    0.10239593416651    0.31080051999252
C         2.81989209142524    0.15798110073142   -0.95003762483088
C         1.93136231349803   -0.83611166488647   -1.40232062785040
C         1.59818930882472   -1.90516769120078   -0.53256216604970
C         2.17239540285622   -1.94143224247488    0.75262031858879
C         0.70597593253824   -2.89771748474569   -0.98259558959516
C         0.16088650708254   -2.83369722640424   -2.23901921167501
C         0.49422520816272   -1.78162755601102   -3.09972177513783
C         1.36603038649363   -0.80556906739362   -2.69216876830643
H         3.46898021020674   -0.99722155620339    2.15312219499803
H         4.03753141745195    0.86824881642766    0.64625232064791
H         3.08375398563658    0.95657335062696   -1.62716241069044
H         1.93571756406062   -2.77442647451443    1.39659160466025
H         0.47632322736823   -3.72151447009351   -0.32501485787626
H        -0.51851665901466   -3.60148514537773   -2.57828319521113
H         0.06843468496790   -1.75227983065552   -4.09170447597067
H         1.65048482980503   -0.00849040046082   -3.36106898043634
Sb       -4.83361907396873    2.02500912670722    0.87310998014671
Cl       -4.26207981421795    0.49226559682131   -0.93743691613332
Cl       -5.32680201908067    3.52985110902265    2.66994122290627
Cl       -3.37989616517826    0.73442602623993    2.34925214022874
Cl       -6.67415179982614    0.60123778662954    1.44542941084173
Cl       -2.84976556016353    3.32146244837564    0.31926584655766
Cl       -6.12728224543383    3.31619785364521   -0.67422349003497
87
 -129.30465286350810
C         0.01255103173625    0.11413066104968    1.91290015972477
H         0.68426704209266    0.48981685315895    2.66994611538507
C        -0.88773754958496   -0.89658906886303    2.23269011037776
C        -1.78573494803912   -1.33972833874039    1.24066736509301
C        -1.69225560411104   -0.79763647003025   -0.03959674149994
H        -2.35739176241907   -1.14136133509849   -0.81465012074424
C         0.03545826223013    0.74471365395286    0.65975504682004
C        -0.90297679433246   -1.40372628694374    3.66177351768057
C        -1.82776550117955   -2.61632071558641    3.81507639080512
H        -1.30826362227587   -3.51616753859089    3.47875399884493
H        -2.05838221401248   -2.75531128314319    4.87270206871858
C        -3.11554700630171   -2.44840719501102    3.02872098582250
H        -3.61560413007184   -1.53054026904551    3.33893946057074
H        -3.78598385002088   -3.28403228389359    3.23742323655822
C        -2.86136782864388   -2.36887865450699    1.52010694844729
C        -1.39403788137776   -0.25852792436680    4.56260533586671
H        -0.71041176127339    0.58519333695902    4.52717166879015
H        -1.46362003748654   -0.60083481820217    5.59256818689961
H        -2.36877248064060    0.09291723394307    4.23836010674269
C         0.49925073318407   -1.82252266281428    4.12931799597054
H         1.20145649746470   -0.99450806357137    4.11700369103878
H         0.89467669773109   -2.61941438969388    3.50387083525051
H         0.43693948982126   -2.19379627465952    5.14994954374130
C        -4.18966608020185   -1.99668134680118    0.84671052531293
H        -4.46575776786114   -0.97641957705010    1.09176134331318
H        -4.97130046990282   -2.66007121936433    1.20988435131755
H        -4.14807137657387   -2.09173111689153   -0.23399850673251
C        -2.42107013422104   -3.73499291649263    0.96897538217299
H        -3.18561601994652   -4.47781144083088    1.18459095107002
[truncated: 3,053,300 more chars]
