# Supplementary material for: Automated and Efficient Generation of General Molecular Aggregate Structures
Source: Angew Chem Int Ed Engl. 2022 Dec 16;62(4):e202214477. doi: 10.1002/anie.202214477 (PMC10107477; doi:10.1002/anie.202214477)
Supplement: Supplementary file 2 — Supporting Information [file ANIE-62-0-s001.zip › SI/comparison_with_crest/xtb_structures/D/gISS_single_structure.xyz]

87
 -129.30653361518449
C         0.03301276282840    0.01784667308612    1.95033757166038
H         0.69528072107078    0.43143879757006    2.69357707140130
C        -0.84251905112344   -1.00764364149779    2.29825962960172
C        -1.72680073932876   -1.50393749327295    1.31955254763406
C        -1.67631332047155   -0.96642176811834    0.03716081446526
H        -2.34154496920708   -1.34319167758078   -0.72389987121835
C         0.02512019435449    0.62375605823592    0.68540244448357
C        -0.86316747890965   -1.46698793509938    3.74048335121760
C        -1.65705094451265   -2.76884715666303    3.88931027278950
H        -1.04777877487882   -3.60546165157694    3.53936290593945
H        -1.86451781519266   -2.93943571370405    4.94725013075472
C        -2.96357910998075   -2.72701606235040    3.11610682433328
H        -3.55858464315748   -1.87794740453954    3.45215243200901
H        -3.53709638006512   -3.63469341758911    3.31470308499757
C        -2.74164111102392   -2.59352152710439    1.60620526760587
C        -1.51545836344851   -0.35207269072604    4.57580898136869
H        -0.95536190949052    0.57431393648608    4.48549621046088
H        -1.54132385048927   -0.64283391283732    5.62348248771330
H        -2.52882230730312   -0.15715024134735    4.23999737979433
C         0.54982223319015   -1.70806062652439    4.29238365967841
H         1.11832172483791   -0.78647126827092    4.36855963655152
H         1.10044945243796   -2.40734815830511    3.66823318783764
H         0.47176771827239   -2.13192195785206    5.29128338324226
C        -4.09948617815274   -2.26978728937338    0.96467501244379
H        -4.38428924190123   -1.24560983245010    1.18846935358523
H        -4.85553177679274   -2.93831400019032    1.37025817037383
H        -4.08526004919578   -2.40385954422654   -0.11343560266093
C        -2.23925123817494   -3.92301801355586    1.02148818873530
H        -2.96780221412290   -4.70669978296217    1.21689754767561
H        -1.29217266579749   -4.21680638196067    1.46717358153096
H        -2.10633980538955   -3.83860078518798   -0.05412549984484
C        -0.85281851071905    0.12039477123354   -0.29880549331578
C        -0.92132614533895    0.78667293763371   -1.53245691665697
H        -1.59859935805535    0.39532221119949   -2.27523739389133
C        -0.22935960033486    1.96696837808192   -1.78966298527397
C         0.66279879455470    2.45684365162756   -0.81499575800930
C         0.79412542607607    1.75767190290360    0.38159755235485
H         1.44541598674293    2.13466931542505    1.15367160171626
C         1.40923599878711    3.76726592758252   -0.95543394941138
C         1.33741540474620    4.29791582212851   -2.39120609099317
C        -0.05334148661423    4.15003537125403   -2.98270783100964
C        -0.47869285864289    2.68318044982195   -3.10209564161802
C         0.30728240296395    1.98350228898851   -4.22225919377359
H        -0.01906442911973    0.95172062689951   -4.32576622134502
H         0.13314302000433    2.49599766235358   -5.16571339762617
H         1.37525183857590    1.99037671617524   -4.02036221493482
C        -1.96780277080885    2.66162513717156   -3.47832190996561
H        -2.28880963308656    1.68308821374197   -3.82479383729664
H        -2.57388403694420    2.95090823575107   -2.62465737327818
H        -2.14280628971288    3.37019153038557   -4.28476555900695
H        -0.77635851047613    4.66457723737243   -2.34973482211067
H        -0.08336318315528    4.61414951583144   -3.97050269643417
H         2.05970865975337    3.76374661547415   -3.01256762252089
H         1.62577068159384    5.35057995226668   -2.39460743861859
C         2.89161816439373    3.63020736757517   -0.57819134000180
H         3.38203601505968    2.87742138649154   -1.19087556254559
H         3.38977261708884    4.58211180532863   -0.74889514739687
H         3.02451378288222    3.36834331825443    0.46671060959014
C         0.75929966382843    4.77474652076491    0.00819038762335
H         1.26443874313325    5.73515688418163   -0.06330735474611
H        -0.29096144606376    4.91269973917091   -0.22842340657793
H         0.82215378099658    4.42534619776601    1.03471463311465
C         0.56874112235993   -1.85456149790224   -3.03370257581773
C         0.11562982758417   -2.86913252002296   -2.18228281301668
C         0.59239787198345   -2.95877551773115   -0.90069766993649
C         1.52748457267226   -2.02599895607901   -0.41198418017920
C         1.98818630328279   -0.99978476390895   -1.27528209135773
C         1.49326723753357   -0.94410834033898   -2.59220534276915
C         2.93035656753579   -0.07237112128687   -0.78881280480824
C         3.39522555744587   -0.15208679742137    0.49795567214810
C         2.93809273801869   -1.16331920790187    1.35116358730685
C         2.02436668739861   -2.08254653213299    0.90458777499042
H         0.19622233812319   -1.80575002774697   -4.04639986789743
H        -0.60093332543669   -3.58951309681849   -2.54872600497630
H         0.27363010536935   -3.75829284108387   -0.25068380236548
H         1.87140942031296   -0.18032841475734   -3.25346066333360
H         3.29459824971656    0.69007145656520   -1.46050915836913
H         4.12234217823616    0.55994624237753    0.85826485322787
H         3.31774603883864   -1.21957376218518    2.36023807218695
H         1.68282925211115   -2.88008268938601    1.54766370539350
Sb       -3.22954757874415    3.43024473473306    2.23608441164833
Cl       -2.57594555784349    3.36345912988172   -0.11253787670130
Cl       -3.79346464169431    3.31693306922870    4.55901245716632
Cl       -2.70203828107118    5.76437394992200    2.31494004742606
Cl       -0.90875045920184    2.93499993143758    2.82620370574267
Cl       -5.49365022269425    3.87114158590359    1.60502139961752
Cl       -3.62165358731498    1.03492269443616    2.01525864492607
