# Supplementary material for: Automated and Efficient Generation of General Molecular Aggregate Structures
Source: Angew Chem Int Ed Engl. 2022 Dec 16;62(4):e202214477. doi: 10.1002/anie.202214477 (PMC10107477; doi:10.1002/anie.202214477)
Supplement: Supplementary file 2 — Supporting Information [file ANIE-62-0-s001.zip › SI/comparison_with_crest/xtb_structures/D/crest_ensemble.xyz]

  87
       -129.30748726
 C          1.5903787874        2.3741739250       -1.4311042646
 H          1.6101347305        2.2151695625       -2.4975269208
 C          0.6721893902        3.2560913204       -0.8785840293
 C          0.6354555587        3.4081032096        0.5218619024
 C          1.5505336836        2.7118013721        1.2979922254
 H          1.5448240264        2.8316434492        2.3702319673
 C          2.4877853386        1.6308322825       -0.6506998749
 C         -0.2711141196        3.9757825704       -1.8194326113
 C         -1.0285228725        5.0940949382       -1.0946237695
 H         -0.3769460176        5.9640671526       -0.9918633080
 H         -1.8815163952        5.3985469523       -1.7047594967
 C         -1.5108780579        4.6530715866        0.2760896156
 H         -2.1255537773        3.7585465106        0.1717053289
 H         -2.1252185171        5.4386673309        0.7219916877
 C         -0.3497848620        4.3223107051        1.2183592329
 C         -1.2610262524        2.9459884677       -2.3855925125
 H         -1.8421227384        2.4897296289       -1.5892246280
 H         -0.7345796437        2.1486491303       -2.9031178269
 H         -1.9376517512        3.4278858283       -3.0883179512
 C          0.5057903516        4.6129799417       -2.9829864533
 H          1.3352489575        5.2107755308       -2.6097847320
 H         -0.1595525595        5.2623417935       -3.5481016680
 H          0.8982796274        3.8658099878       -3.6659409135
 C         -0.9433068134        3.6452794629        2.4629089137
 H         -0.2252956562        3.5813846245        3.2755142863
 H         -1.2830911453        2.6427457035        2.2144987665
 H         -1.7907549556        4.2270520127        2.8203029971
 C          0.3912254495        5.5977793270        1.6501326482
 H         -0.2990922124        6.2822331010        2.1382871249
 H          0.8373191157        6.1026733171        0.7972021960
 H          1.1886647126        5.3558144182        2.3488942816
 C          2.4765882000        1.8125909048        0.7496685749
 C          3.3533364386        1.0429882865        1.5302746066
 H          3.3361683432        1.1935150701        2.5983340859
 C          4.1943379509        0.0832898817        0.9843619675
 C          4.2026163965       -0.0998703548       -0.4129179273
 C          3.3633571976        0.6799746351       -1.1964304733
 H          3.3407656218        0.5398048340       -2.2652136964
 C          5.0288579667       -1.1646817573       -1.1004707408
 C          6.1189431570       -1.7042438176       -0.1683592818
 C          5.5921325692       -1.9773946294        1.2296818577
 C          5.0847030525       -0.7071362444        1.9193456502
 C          6.2597734133        0.1946355377        2.3320177869
 H          6.9194055593       -0.3425365598        3.0097548259
 H          6.8343044961        0.5130746471        1.4659260264
 H          5.8958802010        1.0859090335        2.8382097686
 C          4.3217369976       -1.1384016908        3.1811604132
 H          3.3547987925       -1.5552843344        2.9108616690
 H          4.8952176728       -1.8982802079        3.7075481842
 H          4.1653280289       -0.3104844174        3.8670640002
 H          4.7708129456       -2.6928762596        1.1752373061
 H          6.3812301214       -2.4242325541        1.8383133217
 H          6.9363063388       -0.9817388889       -0.1174445870
 H          6.5245578466       -2.6251739118       -0.5920600520
 C          5.7186490002       -0.6120602493       -2.3575723772
 H          6.4401784430       -1.3405883504       -2.7210570183
 H          5.0110257711       -0.4216230479       -3.1587429530
 H          6.2469527310        0.3124916879       -2.1321768165
 C          4.0687689411       -2.2920518942       -1.5132652040
 H          3.3082321869       -1.9180243862       -2.1936326409
 H          4.6186422599       -3.0882909569       -2.0099421921
 H          3.5585138666       -2.7043379062       -0.6472683205
 C         -4.2657538196        2.0732879771        1.2550048707
 C         -4.5766956386        2.0873999956       -0.1076938193
 C         -4.9583173542        0.9313945887       -0.7438566358
 C         -5.0492965762       -0.2821445287       -0.0358018288
 C         -4.7220578871       -0.2993180081        1.3461660031
 C         -4.3282173146        0.9014868195        1.9683207134
 C         -4.7926309543       -1.5191840034        2.0487537388
 C         -5.1769026657       -2.6758683779        1.4119354867
 C         -5.5015348701       -2.6585744738        0.0533816585
 C         -5.4386206523       -1.4853036243       -0.6601420221
 H         -3.9687931014        2.9886463383        1.7440069296
 H         -4.5126278710        3.0135274199       -0.6601700929
 H         -5.1858754981        0.9349768375       -1.7998556642
 H         -4.0692693415        0.8838108656        3.0169384551
 H         -4.5298262142       -1.5331253072        3.0963150456
 H         -5.2158152823       -3.6061026049        1.9583662192
 H         -5.7898416356       -3.5757289182       -0.4378664018
 H         -5.6792593494       -1.4707620830       -1.7129301019
 Sb        -0.6243710654       -1.6031094701       -0.3082517830
 Cl         1.3351952324       -1.3817790013        1.0966798144
 Cl        -2.5774222879       -1.7359972315       -1.7157231381
 Cl         0.1007908422       -3.7826316053       -0.9841180689
 Cl         0.5755218868       -0.6197520252       -2.1648443903
 Cl        -1.8595461426       -2.5236168485        1.5466309902
 Cl        -1.2985100674        0.6256595538        0.4041536459
  87
       -129.30740018
 C          2.2073906608        2.7806725869        1.3317466089
 H          2.0273271997        3.0209966958        2.3678527071
 C          2.0256894258        3.7538642347        0.3584976790
 C          2.2650928076        3.4220133765       -0.9898961456
 C          2.6647754548        2.1297344383       -1.3013917571
 H          2.8303889032        1.8505178926       -2.3295826041
 C          2.5804786513        1.4629961426        1.0235694594
 C          1.6002757449        5.1389310677        0.7965858145
 C          1.0259050810        5.9207470354       -0.3889626438
 H          0.0357511917        5.5241450698       -0.6165376281
 H          0.9062808527        6.9679923405       -0.1031595127
 C          1.9054208000        5.8261092290       -1.6235233056
 H          2.9001494666        6.2147942676       -1.3953789709
 H          1.4877010970        6.4477433436       -2.4180032576
 C          2.0325320468        4.3862536964       -2.1324067180
 C          2.8323501665        5.8535579674        1.3759486610
 H          2.5607606267        6.8548262234        1.7025636092
 H          3.6260693338        5.9310819421        0.6373375257
 H          3.2228849377        5.3054483082        2.2304108543
 C          0.5111547032        5.0713391056        1.8778978275
 H         -0.2604140447        4.3621063047        1.5891686271
 H          0.0574504705        6.0531333618        1.9945407025
 H          0.9119295096        4.7774067532        2.8440164473
 C          3.1918637325        4.3460258645       -3.1404393941
 H          4.1482793018        4.4518696379       -2.6317032229
 H          3.0841762516        5.1680152452       -3.8448450302
 H          3.2023779635        3.4224302795       -3.7111563588
 C          0.7393889108        3.9519631288       -2.8411875923
 H         -0.1033030801        3.9693584803       -2.1557575626
 H          0.8313087749        2.9377219364       -3.2207769034
 H          0.5287300229        4.6176395924       -3.6751849150
 C          2.8212530561        1.1317591418       -0.3279344474
 C          3.1588337369       -0.1919779811       -0.6449244128
 H          3.3297705552       -0.4257597539       -1.6836331976
 C          3.2363674929       -1.1935044843        0.3129497521
 C          2.9624242509       -0.8699493301        1.6567298231
 C          2.6705951102        0.4462067241        1.9854119838
 H          2.4732297980        0.7106976355        3.0126072128
 C          2.9994038652       -1.8981306075        2.7671857702
 C          2.9056959477       -3.3081361168        2.1766474321
 C          3.8790347115       -3.5150765812        1.0296555990
 C          3.5667608121       -2.5948159130       -0.1556300822
 C          2.3585336946       -3.1304914779       -0.9395888729
 H          2.1358590329       -2.4908622018       -1.7892769516
 H          2.5673829478       -4.1335196965       -1.3057717076
 H          1.4723281698       -3.1583402210       -0.3119279074
 C          4.7962210772       -2.5848010522       -1.0783639162
 H          5.6202031111       -2.0452090393       -0.6151768939
 H          5.1159725058       -3.6080670575       -1.2637008593
 H          4.5794501921       -2.1267755133       -2.0385367605
 H          4.8978676260       -3.3273987217        1.3742132972
 H          3.8366350113       -4.5533827331        0.6940740467
 H          1.8874455245       -3.4560401394        1.8157702407
 H          3.0991645513       -4.0421953395        2.9622327724
 C          1.8127394224       -1.7185508930        3.7258499502
 H          1.7432791227       -2.5853768883        4.3801454957
 H          1.9259859422       -0.8415770268        4.3568019380
 H          0.8882999556       -1.6283529366        3.1606670821
 C          4.3073619289       -1.7153784268        3.5537492421
 H          4.3454401669       -0.7255529424        4.0026958060
 H          4.3711385212       -2.4566809526        4.3472855697
 H          5.1746674731       -1.8217348435        2.9073314531
 C         -5.3142218180       -2.4389372121        1.4707739484
 C         -5.2789451236       -3.0637261839        0.2213547501
 C         -4.1776366753       -3.7920893255       -0.1592224549
 C         -3.0671564145       -3.9209452625        0.7003554147
 C         -3.1044017958       -3.2890682114        1.9717125006
 C         -4.2475349700       -2.5474420534        2.3313202853
 C         -1.9941068581       -3.4173266856        2.8292156155
 C         -0.8929778771       -4.1436354631        2.4472110967
 C         -0.8504222154       -4.7525085213        1.1898377021
 C         -1.9160675105       -4.6428306861        0.3299599756
 H         -6.1797272042       -1.8584308863        1.7526710308
 H         -6.1185229472       -2.9607541741       -0.4495804215
 H         -4.1428296252       -4.2679849133       -1.1279938358
 H         -4.2672379611       -2.0537434446        3.2920283247
 H         -2.0209027440       -2.9292176520        3.7926916779
 H         -0.0516760787       -4.2414066318        3.1164352773
 H          0.0278899724       -5.3081793056        0.8954112496
 H         -1.8821875908       -5.0992569165       -0.6483231886
 Sb        -1.5214789876        0.0664487368       -0.8591513084
 Cl        -2.2762269626       -1.9649788687       -1.9056376067
 Cl        -0.6863520193        2.0654109039        0.2253838552
 Cl        -3.4093636151        0.0417364854        0.6390147670
 Cl        -2.7119724540        1.4158775225       -2.4390971442
 Cl        -0.2671374393       -1.2468992211        0.7652771415
 Cl         0.4073281571        0.0458839374       -2.3223628717
  87
       -129.30736083
 C          2.4505648098        2.1720897336       -1.5881041635
 H          2.5355872401        1.8691066130       -2.6194094388
 C          2.0448954671        3.4623455315       -1.2759714979
 C          1.9093035905        3.8238622426        0.0792932259
 C          2.1986715104        2.8824408092        1.0573144157
 H          2.1004715778        3.1461520777        2.0987495168
 C          2.7148660870        1.2050028887       -0.6070221322
 C          1.6966331486        4.3912901665       -2.4182146434
 C          1.5761671382        5.8403547935       -1.9344536240
 H          2.5764333742        6.2563024391       -1.7962438026
 H          1.0814715838        6.4325410788       -2.7069144383
 C          0.7962518324        5.9464313809       -0.6355547861
 H         -0.1986951425        5.5214547292       -0.7730600655
 H          0.6738968693        6.9976148577       -0.3658248473
 C          1.4829420043        5.2084998845        0.5179191719
 C          0.3617074803        3.9106107376       -3.0098492265
 H          0.0709451680        4.5479532935       -3.8419125005
 H         -0.4239363563        3.9302080131       -2.2599200367
 H          0.4463154676        2.8880213975       -3.3682699003
 C          2.7715567327        4.3512571666       -3.5159122199
 H          3.7631449935        4.4904841630       -3.0892063434
 H          2.5878771989        5.1529500506       -4.2279619664
 H          2.7578159197        3.4141826883       -4.0641569391
 C          0.4839251568        5.1391074812        1.6829054741
 H          0.9667029540        4.8779986749        2.6205246036
 H         -0.2884686816        4.4041805191        1.4705608308
 H          0.0143542967        6.1115825935        1.8138936739
 C          2.7367097187        5.9682226223        0.9817039802
 H          3.4673182917        6.0478300749        0.1807984652
 H          3.2083071688        5.4515049899        1.8145393625
 H          2.4645073066        6.9699926271        1.3062636541
 C          2.5800326803        1.5666763502        0.7514690157
 C          2.7791029776        0.5789682808        1.7272202854
 H          2.6620991946        0.8655519424        2.7607449596
 C          3.0753906098       -0.7384383089        1.4073225812
 C          3.2422395586       -1.0918896701        0.0536180449
 C          3.0601978612       -0.1181492876       -0.9186571449
 H          3.1502791074       -0.3751841261       -1.9620108086
 C          3.5602058522       -2.4985440743       -0.4077256117
 C          3.9764401729       -3.3882977761        0.7691121960
 C          3.0997781305       -3.1615665604        1.9881749227
 C          3.2280384962       -1.7367571095        2.5349668948
 C          4.5989502836       -1.5186997210        3.1948246667
 H          4.6636933230       -0.5165047836        3.6122745165
 H          4.7437687695       -2.2374428721        3.9983876315
 H          5.4059208055       -1.6326594094        2.4757526005
 C          2.1303886273       -1.5468565631        3.5930813022
 H          1.1619834373       -1.4509842203        3.1080358254
 H          2.1132621870       -2.4111222077        4.2544885104
 H          2.3034603967       -0.6678723628        4.2076886208
 H          2.0562887513       -3.3255251287        1.7178590874
 H          3.3651373683       -3.8748121733        2.7718899257
 H          5.0183775534       -3.1859622268        1.0245333907
 H          3.9164068383       -4.4345511270        0.4619343911
 C          4.7158026967       -2.4904708253       -1.4213855226
 H          5.0342581651       -3.5129458560       -1.6132068553
 H          4.4205980544       -2.0520678359       -2.3697245678
 H          5.5652032772       -1.9326196148       -1.0315453830
 C          2.3047582784       -3.0692286158       -1.0858320839
 H          1.4666458068       -3.0862390157       -0.3949846363
 H          2.0132649318       -2.4583330528       -1.9357332538
 H          2.4978061846       -4.0808962695       -1.4366730681
 C         -4.8096753559       -2.4992681092        2.4915560332
 C         -3.8462587782       -2.1667211134        3.4483459590
 C         -2.5642546449       -2.6470670151        3.3377650019
 C         -2.1992441176       -3.4823643045        2.2635599415
 C         -3.1764202184       -3.8162555436        1.2887500093
 C         -4.4824430259       -3.3071853897        1.4295545264
 C         -2.8037394777       -4.6306710645        0.2002539537
 C         -1.5175413568       -5.1015102824        0.0832779936
 C         -0.5594887348       -4.7816239178        1.0484718174
 C         -0.8912035835       -3.9858749271        2.1186794857
 H         -5.8102441900       -2.1045841293        2.5843744642
 H         -4.1137700530       -1.5179414940        4.2688449216
 H         -1.8126741488       -2.3794614175        4.0664037545
 H         -5.2193582006       -3.5511870265        0.6782631427
 H         -3.5449960185       -4.8729275485       -0.5468166030
 H         -1.2405603789       -5.7144069291       -0.7611697056
 H          0.4459541244       -5.1627715071        0.9453926280
 H         -0.1524176328       -3.7295182533        2.8636937113
 Sb        -1.6207815483       -0.0041417220       -0.7499039241
 Cl        -0.1510686251       -1.1335346792        0.8354708911
 Cl        -3.0080255010        1.1655983716       -2.3078921050
 Cl        -2.3343536781       -2.1521556310       -1.5817374364
 Cl         0.1785150592       -0.0275847583       -2.3721631964
 Cl        -3.3676125098       -0.0300090897        0.9040277232
 Cl        -0.8018370120        2.0993908834        0.1293425178
  87
       -129.30713740
 C          2.4387810800        2.1343591817       -1.6611722199
 H          2.5698879059        1.7387408266       -2.6555530541
 C          1.9717378630        3.4300404681       -1.4867723446
 C          1.7793617919        3.9134512260       -0.1772799310
 C          2.0732728611        3.0821470747        0.8951561380
 H          1.9303226690        3.4393955945        1.9029534854
 C          2.7100447019        1.2774538972       -0.5839947951
 C          1.6201734402        4.2290476648       -2.7224291862
 C          1.4293911458        5.7117558027       -2.3855651790
 H          2.4082815748        6.1802690183       -2.2633710788
 H          0.9348777371        6.2055301145       -3.2244524008
 C          0.6081419092        5.9104177926       -1.1235061896
 H         -0.3654903539        5.4341616368       -1.2444384269
 H          0.4380921533        6.9768165037       -0.9604982560
 C          1.2881283332        5.3153341673        0.1134273233
 C          0.3220233865        3.6379559789       -3.2957218009
 H          0.4575633024        2.5906232123       -3.5525561360
 H          0.0281969029        4.1806492310       -4.1913749573
 H         -0.4838217571        3.6948483154       -2.5694472599
 C          2.7257463284        4.1279647455       -3.7851387878
 H          2.7633377703        3.1427694995       -4.2399329638
 H          3.6990693210        4.3484466682       -3.3506872421
 H          2.5307584643        4.8491655284       -4.5759001383
 C          0.2594419062        5.3192339587        1.2543922731
 H         -0.4779822797        4.5362467827        1.0966507260
 H         -0.2502779085        6.2799639773        1.2770470327
 H          0.7247368470        5.1708890546        2.2248979721
 C          2.4989709666        6.1656698723        0.5321503930
 H          2.1803182246        7.1824671591        0.7501618767
 H          3.2490731007        6.1964215308       -0.2539713187
 H          2.9650221914        5.7511563896        1.4232190434
 C          2.5169303922        1.7609187698        0.7287745496
 C          2.7255636205        0.8810322277        1.8009030082
 H          2.5640784334        1.2602503957        2.7979618709
 C          3.0890034436       -0.4459418425        1.6191160624
 C          3.3117300210       -0.9197280022        0.3111246263
 C          3.1178796107       -0.0532695200       -0.7560990712
 H          3.2493929500       -0.4056802507       -1.7666638821
 C          3.7055138962       -2.3479215329       -0.0005613529
 C          4.1459776510       -3.0890538690        1.2667143045
 C          3.2267817927       -2.7974403067        2.4397668882
 C          3.2549863487       -1.3203464124        2.8436226131
 C          4.5877868221       -0.9599525677        3.5193533460
 H          4.5848358875        0.0810712465        3.8340373742
 H          4.7412442813       -1.5849974411        4.3963037105
 H          5.4250230609       -1.1006157754        2.8406525706
 C          2.1113522593       -1.0913453526        3.8433326364
 H          2.2062541711       -0.1414083816        4.3617690736
 H          1.1558038360       -1.1159655493        3.3253881644
 H          2.1261975082       -1.8779803946        4.5951860426
 H          2.2026660906       -3.0546329516        2.1666527814
 H          3.5151975435       -3.4111791944        3.2962451294
 H          5.1673011729       -2.7972478476        1.5191501754
 H          4.1555706682       -4.1622671223        1.0653917052
 C          4.8752267038       -2.3864042915       -0.9971739707
 H          5.6870281724       -1.7432857994       -0.6625037484
 H          5.2513518935       -3.4045303360       -1.0720570267
 H          4.5720023516       -2.0718591720       -1.9910714151
 C          2.4908154962       -3.0479949375       -0.6296958443
 H          2.7445499024       -4.0744747841       -0.8860055454
 H          1.6486701477       -3.0507569633        0.0565514761
 H          2.1738562514       -2.5330698861       -1.5325359967
 C         -0.6343000525       -3.6710981564        3.0967154692
 C         -1.4958118529       -2.7345428705        3.6746061618
 C         -2.7513396458       -2.5344230759        3.1546552444
 C         -3.1916455762       -3.2688432113        2.0359241390
 C         -2.3129299262       -4.2140023388        1.4430788074
 C         -1.0301084864       -4.3928391564        1.9973238812
 C         -2.7494124033       -4.9356662298        0.3139283044
 C         -4.0055844930       -4.7340011050       -0.2064137066
 C         -4.8696370776       -3.8033086590        0.3767901762
 C         -4.4727479710       -3.0831546113        1.4777585529
 H          0.3484511846       -3.8193999623        3.5182846343
 H         -1.1647643145       -2.1626411461        4.5285046708
 H         -3.4152663594       -1.8011496066        3.5879738527
 H         -0.3602210431       -5.1059147092        1.5381557267
 H         -2.0743603986       -5.6435434250       -0.1448689658
 H         -4.3252268817       -5.2850471723       -1.0781215314
 H         -5.8484527021       -3.6445517107       -0.0503316270
 H         -5.1326501302       -2.3538498860        1.9236993579
 Sb        -1.5644974456       -0.1070604756       -0.7384227936
 Cl         0.2857208920       -0.1903310372       -2.2978543440
 Cl        -3.3741759074       -0.0420920074        0.8442383337
 Cl        -2.9329246297        0.8993480379       -2.4262967535
 Cl        -0.8425937915        2.0867302657        0.0019540631
 Cl        -2.1870761627       -2.3307807172       -1.4260515896
 Cl        -0.1277033594       -1.0670473762        0.9795437431
  87
       -129.30711583
 C          1.6405695923        2.4208321422       -1.3890251719
 H          1.7153722142        2.2685192679       -2.4538549846
 C          0.6911446184        3.2954142840       -0.8788612652
 C          0.5847318571        3.4423674360        0.5184064509
 C          1.4597798818        2.7422801565        1.3366108158
 H          1.3977000876        2.8552175114        2.4078253314
 C          2.5010729839        1.6776760791       -0.5679854779
 C         -0.2150765473        4.0069705296       -1.8608665744
 C         -0.9983218914        5.1311277836       -1.1739499041
 H         -0.3465281419        5.9972258775       -1.0431557700
 H         -1.8210361913        5.4389040613       -1.8226803561
 C         -1.5457586210        4.6956799626        0.1738166911
 H         -2.1638553296        3.8070415999        0.0405633552
 H         -2.1729321826        5.4869120533        0.5909959212
 C         -0.4321995495        4.3560302092        1.1689054358
 C         -1.1818800781        2.9681932195       -2.4503886898
 H         -0.6348543572        2.1729685274       -2.9495129146
 H         -1.8425493731        3.4424291967       -3.1730943357
 H         -1.7809696800        2.5104252251       -1.6682486419
 C          0.6007645893        4.6340603644       -3.0027320353
 H         -0.0446287239        5.2804690142       -3.5937434102
 H          1.0132180067        3.8814371840       -3.6676760053
 H          1.4187598264        5.2331964197       -2.6070719567
 C         -1.0870209732        3.6755531618        2.3804702204
 H         -1.9606600813        4.2476007512        2.6867965205
 H         -0.4144826292        3.6223623689        3.2319731890
 H         -1.3999586097        2.6686055238        2.1154806685
 C          0.2901054745        5.6282865680        1.6402292798
 H          0.7716049069        6.1387345215        0.8101460816
 H          1.0574042523        5.3815043058        2.3703683087
 H         -0.4203178285        6.3096046065        2.1032738219
 C          2.4156253164        1.8487112072        0.8312374954
 C          3.2542875372        1.0769527329        1.6504956375
 H          3.1798474399        1.2178878946        2.7174523246
 C          4.1296028464        0.1274253620        1.1416901159
 C          4.2144987906       -0.0422291127       -0.2547348037
 C          3.4105169222        0.7373079821       -1.0746429384
 H          3.4434709165        0.6050028797       -2.1442174120
 C          5.0880167558       -1.0906389947       -0.9081417972
 C          6.1277940712       -1.6346370884        0.0773506752
 C          5.5253606308       -1.9268045497        1.4405726475
 C          4.9732569198       -0.6672889303        2.1154320103
 C          6.1180237741        0.2369753326        2.6012907792
 H          6.7442724058       -0.3042405819        3.3068962638
 H          6.7357756269        0.5699340863        1.7711662864
 H          5.7211614377        1.1194779318        3.0979811005
 C          4.1456747367       -1.1174269573        3.3289355089
 H          3.9430605848       -0.2976155769        4.0124738986
 H          3.1997874621       -1.5411056810        3.0009360491
 H          4.6965032053       -1.8768825956        3.8795603157
 H          4.7118211682       -2.6450127303        1.3321646236
 H          6.2816544274       -2.3771166488        2.0870811863
 H          6.9364583799       -0.9081665857        0.1821110703
 H          6.5622927382       -2.5482542916       -0.3333037894
 C          5.8435226986       -0.5130045496       -2.1153781522
 H          6.3496646624        0.4122720545       -1.8463238408
 H          6.5911846351       -1.2299177752       -2.4478220065
 H          5.1811162916       -0.3157957902       -2.9527565636
 C          4.1646540389       -2.2203658035       -1.3920268223
 H          3.6153162469       -2.6548256973       -0.5616564319
 H          3.4358935392       -1.8421345891       -2.1042020055
 H          4.7496687473       -3.0003677773       -1.8741353232
 C         -4.3333389374        1.9286016393        1.1394671393
 C         -4.0935085778        1.2585093537        2.3424103062
 C         -4.3018399652       -0.0958461870        2.4346182170
 C         -4.7638363536       -0.8293738422        1.3247815787
 C         -5.0009554883       -0.1497981166        0.1005393232
 C         -4.7722544941        1.2387534269        0.0361968182
 C         -5.4458638634       -0.8888770727       -1.0141981713
 C         -5.6506534638       -2.2455248082       -0.9218963171
 C         -5.4157816044       -2.9139898739        0.2821575920
 C         -4.9814784804       -2.2211738070        1.3869684256
 H         -4.1657554992        2.9937206800        1.0826180104
 H         -3.7355529171        1.8115070899        3.1979067705
 H         -4.1025281722       -0.6209139897        3.3572469322
 H         -4.9424996714        1.7504823175       -0.9001922076
 H         -5.6131197285       -0.3729672614       -1.9484024925
 H         -5.9806158395       -2.8024542233       -1.7859102752
 H         -5.5668656019       -3.9815871393        0.3377162704
 H         -4.7914014554       -2.7360109276        2.3170741812
 Sb        -0.6064974395       -1.5727812276       -0.4106829224
 Cl         0.1006492807       -3.7271947490       -1.1815140566
 Cl        -1.2637807921        0.6322954966        0.3882543471
 Cl        -1.8626297364       -2.5734476028        1.3836600041
 Cl        -2.5496983392       -1.6041628194       -1.8384796240
 Cl         1.3334240770       -1.4317255847        1.0335708355
 Cl         0.6394047801       -0.5302671891       -2.2035506430
  87
       -129.30706772
 C          1.7231768171        2.5369185189       -1.0571738503
 H          1.7869082516        2.5278137829       -2.1335494637
 C          0.8077942230        3.3659942457       -0.4239741638
 C          0.7135359976        3.3249866769        0.9813349900
 C          1.5686943701        2.4922968969        1.6885678430
 H          1.5165659413        2.4612966283        2.7658212743
 C          2.5615790345        1.6606149874       -0.3528557343
 C         -0.0755325734        4.2373789758       -1.2914706187
 C         -0.8177636715        5.2813756218       -0.4498521371
 H         -0.1364839030        6.0990383002       -0.2061635770
 H         -1.6317127512        5.7028731827       -1.0433978460
 C         -1.3746380585        4.6826487372        0.8296596144
 H         -2.0217843430        3.8404923526        0.5819620383
 H         -1.9739193817        5.4285421746        1.3567742285
 C         -0.2696811038        4.1732434532        1.7595677158
 C         -1.0794832739        3.3256075331       -2.0138696337
 H         -1.7207984504        3.9185938037       -2.6625518888
 H         -1.6967358073        2.7880014217       -1.2996365916
 H         -0.5619142082        2.5862929627       -2.6190912827
 C          0.7604012730        4.9887109330       -2.3400938454
 H          1.1453740973        4.3220035339       -3.1056200747
 H          1.5995005900        5.4981877653       -1.8700041491
 H          0.1374499564        5.7330736466       -2.8315544071
 C         -0.9439693353        3.3533219739        2.8697689402
 H         -1.2939198754        2.4049823273        2.4692278739
 H         -1.7954998026        3.9077230982        3.2594547416
 H         -0.2712407380        3.1577308762        3.7000288579
 C          0.4959021027        5.3436781678        2.3968258195
 H         -0.1902115293        5.9775580407        2.9542710164
 H          0.9922649864        5.9476935575        1.6416728037
 H          1.2561982167        4.9734578480        3.0806633192
 C          2.4904922567        1.6441210712        1.0574709708
 C          3.3065201133        0.7410597870        1.7565781443
 H          3.2436047352        0.7396486924        2.8335236460
 C          4.1443147154       -0.1608069732        1.1154268673
 C          4.2145503328       -0.1437195330       -0.2920078119
 C          3.4342669409        0.7665588041       -0.9910027107
 H          3.4565356485        0.7788484810       -2.0689339324
 C          5.0455795900       -1.1247506000       -1.0896815303
 C          6.0710778632       -1.8324930656       -0.1976318077
 C          5.4669531211       -2.2840717537        1.1206052112
 C          4.9649175436       -1.1081908663        1.9643753417
 C          6.1446429288       -0.3180326204        2.5543507734
 H          6.7556037814       -0.9707451568        3.1737787457
 H          6.7685660556        0.1019944855        1.7695646414
 H          5.7829842486        0.5028334525        3.1694893317
 C          4.1292736193       -1.6881521786        3.1156715274
 H          4.6554846467       -2.5338537399        3.5530213288
 H          3.9612127522       -0.9612004369        3.9053951617
 H          3.1662959280       -2.0299836063        2.7446676532
 H          4.6274588611       -2.9524591697        0.9257628617
 H          6.2105112355       -2.8433636688        1.6925007216
 H          6.9061454674       -1.1555202031       -0.0052035940
 H          6.4696762007       -2.6972193976       -0.7319689812
 C          5.8141938404       -0.4170455547       -2.2166947093
 H          5.1542726757       -0.0853556550       -3.0125338213
 H          6.3556332104        0.4449607683       -1.8313344132
 H          6.5329588169       -1.1087319464       -2.6507894005
 C          4.0786249820       -2.1459218475       -1.7103236191
 H          4.6317878800       -2.8751260466       -2.2979877999
 H          3.5179536475       -2.6674922840       -0.9397664848
 H          3.3605955537       -1.6500826029       -2.3583244565
 C         -5.6606453422       -2.2117012229       -0.9887663612
 C         -5.4233754774       -2.8767579949        0.2164911004
 C         -4.9986535450       -2.1788191853        1.3222067142
 C         -4.7948417589       -0.7849101483        1.2598987315
 C         -5.0342149189       -0.1088664121        0.0341447642
 C         -5.4688237365       -0.8531325041       -1.0815437693
 C         -4.8167605372        1.2811570679       -0.0319236174
 C         -4.3890948406        1.9767039288        1.0722320995
 C         -4.1511143583        1.3110925830        2.2779791768
 C         -4.3458806060       -0.0452114375        2.3708712791
 H         -5.9827607787       -2.7723414528       -1.8533487578
 H         -5.5642159503       -3.9456920903        0.2728764476
 H         -4.8071940753       -2.6915057817        2.2532765090
 H         -5.6401985328       -0.3390533333       -2.0159006451
 H         -4.9856764286        1.7893487994       -0.9703321024
 H         -4.2310503760        3.0433845664        1.0136640248
 H         -3.8059796060        1.8687077637        3.1355511565
 H         -4.1473290031       -0.5663706186        3.2959683540
 Sb        -0.6598180369       -1.4752890333       -0.6055534020
 Cl         0.6195446720       -0.2483553239       -2.2522345279
 Cl        -1.9551929661       -2.6588342712        1.0471154846
 Cl         1.2751400868       -1.5689180459        0.8472362802
 Cl        -0.0054554115       -3.5353553927       -1.6358865626
 Cl        -1.2676142271        0.6261675428        0.4622456582
 Cl        -2.5937912468       -1.2838680166       -2.0348584977
  87
       -129.30703916
 C          2.0781270169        2.7738610026       -0.7565325284
 H          3.0085976668        3.1184325395       -0.3337090643
 C          0.9390893860        3.5618366332       -0.6467478695
 C         -0.2701893522        3.0924947618       -1.1964674153
 C         -0.2831671018        1.8580581674       -1.8328242181
 H         -1.2022936789        1.4688531752       -2.2419683219
 C          2.0666401118        1.5098960460       -1.3664909036
 C          1.0549556485        4.9125232289        0.0252226787
 C         -0.3249511745        5.3905565983        0.4871035305
 H         -0.6257022183        4.7872475063        1.3444965955
 H         -0.2530577085        6.4284788677        0.8186113044
 C         -1.3714163646        5.2781315797       -0.6079407784
 H         -1.0680945715        5.8811844456       -1.4661898129
 H         -2.3204949542        5.6806433886       -0.2481794160
 C         -1.5849696418        3.8291145278       -1.0593281403
 C          1.6648644411        5.8913547235       -0.9926460756
 H          1.0579597324        5.9557451583       -1.8920929594
 H          2.6600144052        5.5628314170       -1.2839554482
 H          1.7434380943        6.8825384977       -0.5520873284
 C          1.9638768608        4.8562768877        1.2615568824
 H          1.8377791948        5.7675338512        1.8419740251
 H          3.0142595375        4.7805523644        0.9944219572
 H          1.6965755699        4.0070384887        1.8849191987
 C         -2.3451789287        3.8602223013       -2.3945609224
 H         -3.1974987031        4.5309346085       -2.3076671768
 H         -2.7193986797        2.8789488904       -2.6690932242
 H         -1.7024318988        4.2234596716       -3.1943053781
 C         -2.4265935857        3.0670228515       -0.0226216504
 H         -2.5673466532        2.0329791696       -0.3270048235
 H         -3.4006300407        3.5393092947        0.0867532894
 H         -1.9307723432        3.0578586984        0.9437607995
 C          0.8560811720        1.0454384024       -1.9253173714
 C          0.8208689980       -0.2429934988       -2.4782827730
 H         -0.1225050204       -0.5852642524       -2.8739689469
 C          1.9250592809       -1.0854450053       -2.4796398614
 C          3.1360188420       -0.6205953764       -1.9298202735
 C          3.1860500309        0.6642160348       -1.4032473203
 H          4.1052499600        1.0296487426       -0.9733371881
 C          4.3987945183       -1.4540421095       -1.9271581664
 C          4.0491034127       -2.9385766020       -2.0679597112
 C          3.0825790198       -3.1981295282       -3.2104585925
 C          1.7376681570       -2.4927093221       -3.0037714115
 C          0.8908978243       -3.2539661270       -1.9706899601
 H          1.4049309452       -3.3058819133       -1.0152230827
 H         -0.0575475859       -2.7496579055       -1.8040852912
 H          0.6968818240       -4.2657578637       -2.3205617256
 C          0.9977473254       -2.4881893347       -4.3507316606
 H         -0.0422203868       -2.1977130556       -4.2393514635
 H          1.4764636416       -1.8048662496       -5.0497080716
 H          1.0218202947       -3.4886693328       -4.7777226078
 H          3.5265547293       -2.8586415144       -4.1484794714
 H          2.9086051255       -4.2719650576       -3.3042453106
 H          3.6062395610       -3.2751266718       -1.1297772034
 H          4.9657625727       -3.5099749701       -2.2278758260
 C          5.1886532421       -1.2856243059       -0.6211931474
 H          4.5241802970       -1.3804668950        0.2336105489
 H          5.9490073772       -2.0609489571       -0.5587010970
 H          5.6945439762       -0.3255228263       -0.5695074171
 C          5.2752417845       -0.9805966222       -3.0992836484
 H          6.1853166163       -1.5742509299       -3.1445610259
 H          4.7510624354       -1.0715156928       -4.0471469896
 H          5.5500430429        0.0636537777       -2.9683712946
 C         -3.5377478698        0.0154235142       -3.4036911017
 C         -2.9079277908       -1.1757605130       -3.7814549991
 C         -2.8202238495       -2.2224854283       -2.8977680563
 C         -3.3479759998       -2.1135959313       -1.5964363445
 C         -3.9871783349       -0.9044356419       -1.2129737462
 C         -4.0727399188        0.1468283111       -2.1463833892
 C         -4.4930171181       -0.7857834976        0.0979950087
 C         -4.3698536958       -1.8190299875        0.9932983969
 C         -3.7404323360       -3.0100659987        0.6155303811
 C         -3.2396723884       -3.1570305939       -0.6541124667
 H         -3.6041086596        0.8276949323       -4.1138904758
 H         -2.4972086563       -1.2650165685       -4.7773973991
 H         -2.3400431727       -3.1465656231       -3.1875426289
 H         -4.5652551577        1.0630973499       -1.8525766055
 H         -4.9628328720        0.1409567653        0.3940571850
 H         -4.7444474808       -1.7109219568        1.9995886053
 H         -3.6363726128       -3.8082956483        1.3342897559
 H         -2.7377432900       -4.0695553099       -0.9415741800
 Sb        -0.0717786748       -0.6998757738        2.1584589706
 Cl         0.5156832220        1.6477459332        1.9368820118
 Cl        -0.6396291855       -3.0332011713        2.2117348815
 Cl         0.9761510527       -0.8028402143        4.3023202115
 Cl         2.0272664696       -1.2361677128        1.0581629553
 Cl        -2.1884998816       -0.0790974084        3.1094459180
 Cl        -1.1080273698       -0.5719788999       -0.0485830021
  87
       -129.30702765
 C          1.5573816110        2.4975985075       -1.0366735132
 H          1.5980819141        2.5002416009       -2.1143232494
 C          0.6046908355        3.2612696101       -0.3767019369
 C          0.5491780918        3.2075390572        1.0303818110
 C          1.4710464327        2.4259188480        1.7115425940
 H          1.4473219847        2.3865807649        2.7893337978
 C          2.4609884739        1.6660461509       -0.3589799100
 C         -0.3575892868        4.0708012846       -1.2211207277
 C         -1.1950302628        5.0229353775       -0.3590915020
 H         -0.6096060638        5.9149564025       -0.1289444359
 H         -2.0655057827        5.3477401910       -0.9331098602
 C         -1.6491641211        4.3660218016        0.9326320565
 H         -2.1968973611        3.4518003775        0.6993502633
 H         -2.3182472882        5.0387789504        1.4742423330
 C         -0.4690340765        3.9886487243        1.8328539821
 C         -1.2782355609        3.0913753304       -1.9662977527
 H         -0.7012836504        2.4131860245       -2.5887566601
 H         -1.9696851447        3.6406100062       -2.6019885475
 H         -1.8458170054        2.4858003553       -1.2655162741
 C          0.4079310333        4.9182094914       -2.2502042161
 H          1.1891876153        5.4995795027       -1.7640462883
 H         -0.2812282267        5.6057313839       -2.7360866176
 H          0.8637796137        4.3048381740       -3.0213816089
 C         -1.0210137905        3.1514569754        2.9966711989
 H         -1.9082313147        3.6350946299        3.4010533465
 H         -0.3034120782        3.0570636403        3.8069128851
 H         -1.2887023950        2.1579769786        2.6457730568
 C          0.2181147214        5.2394167505        2.4037165333
 H          0.6483527042        5.8502279417        1.6144629252
 H          1.0217318034        4.9534863643        3.0785267075
 H         -0.5007366727        5.8394889087        2.9573135156
 C          2.4231065244        1.6346332591        1.0523183775
 C          3.3011170031        0.7706876468        1.7252571547
 H          3.2628091077        0.7579636813        2.8032693505
 C          4.1694903127       -0.0817273169        1.0577666221
 C          4.2063619242       -0.0504925013       -0.3506521677
 C          3.3651102617        0.8244390378       -1.0242250652
 H          3.3632562396        0.8465691109       -2.1021806608
 C          5.0673404648       -0.9825011905       -1.1747699408
 C          6.1495546778       -1.6411009847       -0.3125787080
 C          5.6018867125       -2.1321303565        1.0161922621
 C          5.0589161461       -0.9896184547        1.8801097435
 C          6.2091824120       -0.1413789644        2.4473324323
 H          6.8683495652       -0.7643622719        3.0476368970
 H          6.7911271951        0.3153611609        1.6508864603
 H          5.8196890518        0.6558071471        3.0764736506
 C          4.2833665113       -1.6196652024        3.0469949976
 H          3.3309204363       -2.0096634958        2.6968749697
 H          4.8638878832       -2.4390535214        3.4652659792
 H          4.0969139867       -0.9073405850        3.8458736672
 H          4.7943706273       -2.8427929524        0.8364544904
 H          6.3874551867       -2.6547208910        1.5662006547
 H          6.9525284586       -0.9225039357       -0.1349989855
 H          6.5797975008       -2.4803599053       -0.8627366252
 C          5.7703819449       -0.2303796035       -2.3157273802
 H          6.5135841323       -0.8815560269       -2.7708001441
 H          5.0749365241        0.0696300652       -3.0936957968
 H          6.2752513620        0.6570690443       -1.9385633503
 C          4.1393394365       -2.0491912664       -1.7782621086
 H          3.6243192869       -2.6017758312       -0.9975264586
 H          3.3819801611       -1.5877423154       -2.4065129663
 H          4.7151681069       -2.7466569534       -2.3824375375
 C         -5.2398655305        1.1042400382       -1.7203657318
 C         -5.6398972662       -0.2243608793       -1.8872214128
 C         -5.5277246324       -1.1174134126       -0.8489030612
 C         -5.0110564751       -0.7112716672        0.3978944532
 C         -4.6139103427        0.6416920389        0.5696462184
 C         -4.7400738799        1.5319188839       -0.5143386042
 C         -4.0886246397        1.0450298275        1.8136204565
 C         -3.9474134276        0.1453582231        2.8421053872
 C         -4.3316033011       -1.1868366256        2.6711273454
 C         -4.8577311217       -1.6087517392        1.4728384804
 H         -5.3199250748        1.7921102413       -2.5489329401
 H         -6.0251235909       -0.5491776171       -2.8419273457
 H         -5.8214861407       -2.1486512477       -0.9792535353
 H         -4.4290220886        2.5587245459       -0.3839653416
 H         -3.7906181939        2.0748174294        1.9432009423
 H         -3.5283061606        0.4628935616        3.7852357782
 H         -4.2028048800       -1.8883510963        3.4813185778
 H         -5.1465481746       -2.6404095932        1.3358554829
 Sb        -0.6091873699       -1.6205421068       -0.5371790342
 Cl         1.3716991782       -1.6895971466        0.8575757945
 Cl        -2.5836405712       -1.4206381099       -1.9051034620
 Cl        -1.1933523443        0.4742771927        0.5677482638
 Cl        -1.8601997147       -2.8042366590        1.1467105645
 Cl         0.6104156665       -0.3663710313       -2.2110782463
 Cl         0.0417884136       -3.6661300006       -1.5904279162
  87
       -129.30700092
 C          1.4776413986        2.4099400288       -1.4098026040
 H          1.5076738684        2.2663785649       -2.4781522385
 C          0.5159884990        3.2380492409       -0.8480293344
 C          0.4735054060        3.3742250055        0.5538206333
 C          1.4159948561        2.7079388669        1.3238478790
 H          1.4013429466        2.8131256287        2.3974268221
 C          2.4058238242        1.6973512838       -0.6366481864
 C         -0.4723289305        3.9060586422       -1.7810779408
 C         -1.3019250434        4.9664350839       -1.0477611049
 H         -0.7144342537        5.8810334998       -0.9480758080
 H         -2.1793804466        5.2100713710       -1.6505715611
 C         -1.7407564881        4.4915631964        0.3263368968
 H         -2.2934677609        3.5565452561        0.2246280600
 H         -2.4037212182        5.2323585014        0.7792268875
 C         -0.5508969733        4.2388902835        1.2569624471
 C         -1.3940063455        2.8172390710       -2.3529236647
 H         -0.8200108911        2.0662076104       -2.8886184523
 H         -2.1122055164        3.2597473907       -3.0401234320
 H         -1.9302444600        2.3086779680       -1.5568193520
 C          0.2588101949        4.6013801094       -2.9406480121
 H         -0.4494320822        5.2063398359       -3.5028890329
 H          0.7023231625        3.8866740658       -3.6270821637
 H          1.0449850014        5.2527994029       -2.5635280658
 C         -1.0865150956        3.5465526796        2.5196040607
 H         -0.3668597202        3.5701069821        3.3332282622
 H         -1.3337756093        2.5113914013        2.2981679379
 H         -1.9835320235        4.0599048969        2.8607064885
 C          0.1244713292        5.5587681336        1.6623355896
 H         -0.5961726184        6.2111532771        2.1505523853
 H          0.5333594165        6.0756754492        0.7981622181
 H          0.9419951301        5.3684033065        2.3539332369
 C          2.3798918125        1.8549615908        0.7664975597
 C          3.2838460120        1.1092495724        1.5391548057
 H          3.2533074103        1.2389986811        2.6096769802
 C          4.1699904950        0.1979988776        0.9818622741
 C          4.1971000589        0.0431075476       -0.4186221000
 C          3.3264753065        0.7970074044       -1.1934160475
 H          3.3157779388        0.6747456886       -2.2646006451
 C          5.0814571087       -0.9632646288       -1.1217366905
 C          6.1852534688       -1.4745863222       -0.1897750233
 C          5.6572280431       -1.8015885228        1.1961875122
 C          5.0885671160       -0.5701626212        1.9080175908
 C          6.2185517303        0.3750246236        2.3485149571
 H          6.8984701994       -0.1466065197        3.0182825518
 H          6.7825992110        0.7394020892        1.4937183892
 H          5.8111429501        1.2367739749        2.8723644689
 C          4.3373139323       -1.0617536564        3.1545634854
 H          3.3954800805       -1.5222176882        2.8669781188
 H          4.9438284117       -1.8012624183        3.6728625149
 H          4.1331675273       -0.2554263992        3.8535036498
 H          4.8675622505       -2.5496693261        1.1173818538
 H          6.4588807012       -2.2278106758        1.8031543100
 H          6.9691591737       -0.7180155609       -0.1140607377
 H          6.6356952686       -2.3669342805       -0.6290398249
 C          5.7584968205       -0.3438887965       -2.3546189903
 H          6.5185738941       -1.0267173756       -2.7281220834
 H          5.0519368192       -0.1653476813       -3.1594632983
 H          6.2388512084        0.5983814857       -2.0975227805
 C          4.1835462716       -2.1248884779       -1.5770724293
 H          4.7775121005       -2.8758605210       -2.0931593221
 H          3.6898830464       -2.5889376906       -0.7279304872
 H          3.4091350184       -1.7697852911       -2.2519180412
 C         -3.8032469120        0.5361708543        2.8642396381
 C         -4.1182215061       -0.8094879021        3.0663376332
 C         -4.6892787815       -1.5476128737        2.0564595430
 C         -4.9618128580       -0.9639952868        0.8031820367
 C         -4.6346522190        0.4026121660        0.5954264510
 C         -4.0575557844        1.1333776856        1.6530546585
 C         -4.8824110597        0.9789297800       -0.6656371893
 C         -5.4377804283        0.2374448005       -1.6797011198
 C         -5.7682854352       -1.1048288313       -1.4729485559
 C         -5.5336183101       -1.6969935318       -0.2555701533
 H         -3.3483364844        1.1035378208        3.6624328896
 H         -3.9005948520       -1.2722711331        4.0169850859
 H         -4.9260350781       -2.5903880036        2.2083061597
 H         -3.8123702097        2.1730269211        1.4942915442
 H         -4.6185195176        2.0146253797       -0.8257285439
 H         -5.6125590527        0.6854383809       -2.6464573175
 H         -6.1959923690       -1.6785862264       -2.2812726400
 H         -5.7713769349       -2.7389254408       -0.0978736014
 Sb        -0.5713337772       -1.6627812149       -0.3411431527
 Cl         1.4361520785       -1.5230399176        1.0091409738
 Cl        -2.5796339563       -1.6681999087       -1.6701447961
 Cl        -1.7630179493       -2.6418677813        1.5111552356
 Cl         0.0932862491       -3.8168408489       -1.1372366569
 Cl        -1.1666758509        0.5482229462        0.5014847357
 Cl         0.5919176545       -0.6138907565       -2.1860139558
  87
       -129.30696119
 C          1.5651879635        2.4017950365       -1.9422364030
 H          1.5720233855        2.3118214528       -3.0178601015
 C          0.6528698330        3.2466509033       -1.3261300885
 C          0.6246681901        3.3050166139        0.0817925341
 C          1.5556763231        2.5713238996        0.8027144076
 H          1.5640044594        2.6229167690        1.8796093259
 C          2.4740804024        1.6146614616       -1.2211035497
 C         -0.2924239927        4.0321122484       -2.2123729288
 C         -1.0766701931        5.0726255364       -1.4046543776
 H         -0.4474583432        5.9488010402       -1.2370405867
 H         -1.9379707924        5.4018770378       -1.9899605394
 C         -1.5428825518        4.5206387437       -0.0691241855
 H         -2.1339403869        3.6189154626       -0.2326404993
 H         -2.1751870479        5.2561591370        0.4330009070
 C         -0.3687884542        4.1551754722        0.8435301796
 C         -1.2592510752        3.0387714802       -2.8748936353
 H         -1.7784623655        2.4515437984       -2.1226115269
 H         -0.7212096265        2.3466363954       -3.5170470843
 H         -1.9874258672        3.5737305498       -3.4813218313
 C          0.4885121405        4.7813123100       -3.3043976070
 H          1.2859710443        5.3770409053       -2.8644220251
 H         -0.1856147221        5.4485424862       -3.8373965752
 H          0.9276040247        4.1035477898       -4.0304504441
 C         -0.9429480640        3.3960929492        2.0485458823
 H         -1.7790070453        3.9565692650        2.4617745352
 H         -0.2107678728        3.2640496195        2.8393225449
 H         -1.3005703502        2.4171353253        1.7417080519
 C          0.3559568752        5.4128016673        1.3495763736
 H         -0.3444267405        6.0605335028        1.8720750507
 H          0.8015469502        5.9703706273        0.5295875952
 H          1.1515773813        5.1390986714        2.0383690014
 C          2.4778602855        1.7115836639        0.1879020507
 C          3.3603152023        0.8968995765        0.9135145464
 H          3.3361491477        0.9716509500        1.9887036895
 C          4.2047163111       -0.0201278869        0.3020765397
 C          4.1906434575       -0.1277034103       -1.1027109103
 C          3.3507843839        0.7035675702       -1.8306201343
 H          3.3382623000        0.6402992810       -2.9075563098
 C          5.0697745134       -1.0983672620       -1.8624072976
 C          5.6048938464       -2.1869698026       -0.9266943872
 C          6.1391973975       -1.6162126517        0.3753639031
 C          5.0457942177       -0.9134163575        1.1870859654
 C          5.7329281064       -0.1082902740        2.3009326728
 H          5.0251896417        0.2352008609        3.0492157567
 H          6.4630719085       -0.7396949700        2.8025808083
 H          6.2508496201        0.7555828260        1.8883698818
 C          4.1032133770       -1.9454503618        1.8268675601
 H          4.6687808162       -2.6275925656        2.4575886632
 H          3.3512521268       -1.4512682594        2.4360230895
 H          3.5816251201       -2.5206984671        1.0669174248
 H          6.5683085085       -2.4194925793        0.9776008505
 H          6.9400641825       -0.9046424983        0.1629337378
 H          6.3957930878       -2.7404280265       -1.4375077866
 H          4.7976581159       -2.8878617829       -0.7110924793
 C          6.2286423933       -0.3054150052       -2.4886162611
 H          6.8255244557        0.1866899337       -1.7248997378
 H          6.8716767514       -0.9745039067       -3.0559231849
 H          5.8482468643        0.4600868489       -3.1610422587
 C          4.2798359282       -1.7948057204       -2.9813691172
 H          4.8445788426       -2.6511462681       -3.3434861914
 H          3.3210642178       -2.1421010488       -2.6044339235
 H          4.1022395653       -1.1359892061       -3.8267837211
 C         -5.3801096897       -2.6613609033        0.4048062589
 C         -5.1715622390       -2.6831115580       -0.9764180362
 C         -4.8905746537       -1.5202987133       -1.6548239026
 C         -4.8074523659       -0.2903509124       -0.9724753708
 C         -5.0089520476       -0.2696259458        0.4333483879
 C         -5.2998706080       -1.4783272493        1.0998604130
 C         -4.8964297857        0.9536453196        1.1209040855
 C         -4.6212389792        2.1165751090        0.4432778356
 C         -4.4464070243        2.1004447047       -0.9434311175
 C         -4.5259269138        0.9188831182       -1.6386982299
 H         -5.5908893142       -3.5825666741        0.9267624523
 H         -5.2211437162       -3.6209641787       -1.5087579968
 H         -4.7174011064       -1.5376773122       -2.7209965068
 H         -5.4529451715       -1.4589998727        2.1686592562
 H         -5.0210451064        0.9594417373        2.1937992839
 H         -4.5350121090        3.0493278520        0.9805892667
 H         -4.2427714907        3.0235327376       -1.4656783144
 H         -4.3687746979        0.9000209187       -2.7074484793
 Sb        -0.6037228588       -1.5440713728        0.6431607478
 Cl        -1.4298727881        0.5535633089       -0.2801281060
 Cl         0.2667776173       -3.5901740294        1.5301872186
 Cl        -1.9415953002       -2.7295863294       -0.9738741057
 Cl        -2.4354907410       -1.5627824793        2.2107962286
 Cl         1.2315581004       -1.4492414072       -0.9348663106
 Cl         0.6877694293       -0.2779972556        2.2494880787
  87
       -129.30690700
 C          1.7274296599        2.5115677346       -1.1491691299
 H          1.8041907501        2.4678004414       -2.2237782777
 C          0.8078953976        3.3640327487       -0.5539943791
 C          0.6940810775        3.3665627481        0.8502925314
 C          1.5357060881        2.5515702449        1.5943763092
 H          1.4675103299        2.5528595166        2.6712201340
 C          2.5545398528        1.6561862863       -0.4068032072
 C         -0.0604163121        4.2121315040       -1.4585830966
 C         -0.7911103021        5.2959218356       -0.6583474931
 H         -0.0952822785        6.1061604014       -0.4311849205
 H         -1.5891543404        5.7159135976       -1.2741873120
 C         -1.3754083335        4.7477151868        0.6313377395
 H         -2.0363353345        3.9124215217        0.3991133088
 H         -1.9660642766        5.5204610310        1.1285974182
 C         -0.2944529791        4.2421543363        1.5908652387
 C         -1.0711314982        3.2841149931       -2.1505264667
 H         -0.5575928140        2.5258592727       -2.7355132584
 H         -1.7120443351        3.8604685008       -2.8144138836
 H         -1.6877811537        2.7683664003       -1.4199356223
 C          0.7873533948        4.9143616473       -2.5313812911
 H          0.1747827738        5.6479841854       -3.0512118361
 H          1.1655439987        4.2158457440       -3.2714707710
 H          1.6315349513        5.4303410623       -2.0778359826
 C         -1.0002335544        3.4512764881        2.7030836841
 H         -1.3477168554        2.4970708470        2.3143504336
 H         -1.8562376041        4.0191511332        3.0623614668
 H         -0.3471116210        3.2679105193        3.5515202354
 C          0.4721883576        5.4168044453        2.2190599860
 H         -0.2161093308        6.0644144615        2.7576762727
 H          0.9814196426        6.0050163173        1.4599165583
 H          1.2216073558        5.0529391235        2.9180475528
 C          2.4642446271        1.6830676597        1.0023144056
 C          3.2705821139        0.8018492448        1.7397077047
 H          3.1926691534        0.8327243942        2.8152281922
 C          4.1190527314       -0.1172502362        1.1378536143
 C          4.2080713553       -0.1434988059       -0.2682124911
 C          3.4353359951        0.7431813027       -1.0054219883
 H          3.4713183266        0.7216824625       -2.0828200007
 C          5.0515133150       -1.1464288952       -1.0242101497
 C          6.0672423032       -1.8230105147       -0.0975231070
 C          5.4473220822       -2.2351701756        1.2262986778
 C          4.9308909379       -1.0352699065        2.0264352279
 C          6.1004968100       -0.2231790480        2.6068158017
 H          6.7043954564       -0.8539949624        3.2551705342
 H          6.7341659137        0.1730926660        1.8175059507
 H          5.7285703331        0.6160407974        3.1902575321
 C          4.0818432447       -1.5816886617        3.1842873309
 H          3.1244009955       -1.9368212168        2.8115288473
 H          4.6040642676       -2.4124705166        3.6538317537
 H          3.9024781047       -0.8313553703        3.9492824891
 H          4.6123267629       -2.9119861825        1.0415996179
 H          6.1850219945       -2.7738692863        1.8249153042
 H          6.8980033001       -1.1378448411        0.0843202690
 H          6.4749366218       -2.7027542499       -0.5994784948
 C          5.8325041845       -0.4720626437       -2.1631585050
 H          6.5590024922       -1.1746504155       -2.5656982587
 H          5.1819606800       -0.1682575392       -2.9776255622
 H          6.3661973597        0.4036650783       -1.7984894645
 C          4.0949427130       -2.1891593709       -1.6248717761
 H          4.6573340252       -2.9342732372       -2.1830665480
 H          3.5263156060       -2.6883214003       -0.8454142842
 H          3.3835080949       -1.7156691435       -2.2964118556
 C         -4.7894048493        1.4296223137       -0.8690877836
 C         -4.3756577725        1.9460264064        0.3611215288
 C         -4.3100189373        1.1359404025        1.4692470301
 C         -4.6703578541       -0.2235462128        1.3882437859
 C         -5.1018309947       -0.7468293220        0.1402878112
 C         -5.1484930271        0.1077218348       -0.9798165128
 C         -5.4518941066       -2.1087396719        0.0555411955
 C         -5.3841619526       -2.9209481364        1.1615711994
 C         -4.9620764435       -2.4057437008        2.3905422347
 C         -4.6085078586       -1.0830430169        2.5033102340
 H         -4.8190198846        2.0729348840       -1.7357724770
 H         -4.1040841368        2.9883507288        0.4371965305
 H         -3.9741581839        1.5306399226        2.4170918152
 H         -5.4652220248       -0.2962036588       -1.9298147904
 H         -5.7603296338       -2.5068115863       -0.9001499042
 H         -5.6448373649       -3.9658289492        1.0838513102
 H         -4.9022600200       -3.0579700565        3.2488725336
 H         -4.2664349642       -0.6856967820        3.4479893878
 Sb        -0.6617469603       -1.4893498359       -0.5955317100
 Cl         0.6379794912       -0.3143604836       -2.2678419064
 Cl        -1.9835556676       -2.5928444593        1.0872133217
 Cl         1.2674792594       -1.5489961245        0.8680592413
 Cl        -0.0101206996       -3.5817874447       -1.5571373645
 Cl        -1.2469755173        0.6576436017        0.4021410528
 Cl        -2.5805944299       -1.3234278433       -2.0416402793
  87
       -129.30687666
 C          2.3635447785        2.1446374444       -2.2035833897
 H          2.2992742227        1.9691979110       -3.2666426283
 C          2.1315799691        3.4167738258       -1.7008592104
 C          2.1369637044        3.6062275156       -0.3046883414
 C          2.4945107908        2.5441604728        0.5145979218
 H          2.5448480634        2.6820130448        1.5830784726
 C          2.6486437464        1.0455525832       -1.3782830031
 C          1.8516304733        4.5354985724       -2.6818566691
 C          1.8851233591        5.8947503328       -1.9743448080
 H          2.9237895567        6.1735956491       -1.7841102036
 H          1.4592015091        6.6521716887       -2.6352920679
 C          1.1184424815        5.8664780481       -0.6637118671
 H          0.0934573466        5.5450582748       -0.8517821467
 H          1.0765811027        6.8706541777       -0.2371568928
 C          1.7553791517        4.9141697878        0.3539129395
 C          0.4748099673        4.2967216438       -3.3186190107
 H         -0.2969459099        4.2277482238       -2.5579201251
 H          0.4650712006        3.3641298292       -3.8760183420
 H          0.2320456150        5.1099808173       -3.9990958626
 C          2.9185540797        4.5579599949       -3.7883406417
 H          3.9176964139        4.5713683406       -3.3570543457
 H          2.7926731659        5.4535147579       -4.3929943818
 H          2.8399727966        3.6985248267       -4.4475329617
 C          0.7232755804        4.6597591033        1.4636380366
 H          0.3212823181        5.6094086695        1.8099931185
 H          1.1550433334        4.1466816135        2.3174743129
 H         -0.0976453997        4.0554407965        1.0850696451
 C          3.0108443640        5.5492881080        0.9717907388
 H          2.7474883137        6.4795953193        1.4698352976
 H          3.7570643082        5.7622132127        0.2100040137
 H          3.4590722086        4.8833235387        1.7046986780
 C          2.7511579174        1.2593635569        0.0143138377
 C          3.0465044246        0.1651252979        0.8414214684
 H          3.1170115552        0.3483187114        1.9016643393
 C          3.2035064937       -1.1229998618        0.3491114927
 C          3.0478529483       -1.3441523210       -1.0338583356
 C          2.8068018906       -0.2598991792       -1.8652453969
 H          2.7136657033       -0.4113894865       -2.9295606020
 C          3.1600209684       -2.7178422623       -1.6598170863
 C          3.0189410581       -3.7965584610       -0.5819209206
 C          3.9022586108       -3.5209988833        0.6221722644
 C          3.4974305543       -2.2289319679        1.3407871215
 C          4.6535000624       -1.8266521346        2.2708633374
 H          4.3626570975       -1.0417653128        2.9622773269
 H          4.9609200813       -2.6894106788        2.8580695843
 H          5.5089284930       -1.4804845803        1.6937005017
 C          2.2372026132       -2.4664446866        2.1868890713
 H          2.4276604162       -3.2402640828        2.9276690851
 H          1.9419872487       -1.5573511262        2.7034159062
 H          1.4031866906       -2.7716285180        1.5613732150
 H          3.8368670192       -4.3539407262        1.3252944531
 H          4.9440171032       -3.4465449833        0.3040148290
 H          3.2701802590       -4.7697010752       -1.0100053854
 H          1.9759208038       -3.8232757688       -0.2651343011
 C          4.5200375077       -2.8218432840       -2.3683853789
 H          5.3399231878       -2.6567351388       -1.6741706409
 H          4.6334235070       -3.8081124167       -2.8130627424
 H          4.5961995527       -2.0774070354       -3.1574659062
 C          2.0427307664       -2.9433817069       -2.6895120233
 H          2.0194598067       -3.9939937169       -2.9723396766
 H          1.0814103151       -2.6720316172       -2.2599653305
 H          2.1983577307       -2.3645193359       -3.5954102108
 C         -5.1330968492       -3.1245814077        0.9650967877
 C         -5.1725276342       -2.9434829781       -0.4193578146
 C         -4.1009161561       -3.3122062452       -1.1987196671
 C         -2.9488659820       -3.8791333591       -0.6178576171
 C         -2.9064989557       -4.0585186376        0.7904357713
 C         -4.0216018059       -3.6705624931        1.5620740916
 C         -1.7461965374       -4.6006289651        1.3750225558
 C         -0.6763200907       -4.9709309435        0.5968269145
 C         -0.7238407071       -4.8096683723       -0.7906588863
 C         -1.8342949732       -4.2653965592       -1.3878856553
 H         -5.9760670820       -2.8202425865        1.5670323250
 H         -6.0445985717       -2.4994641915       -0.8751397846
 H         -4.1249184242       -3.1608885542       -2.2679743541
 H         -3.9844307965       -3.8033785832        2.6331763732
 H         -1.7086482058       -4.7107917866        2.4489118908
 H          0.2089982073       -5.3863871359        1.0557346520
 H          0.1212844893       -5.1088851442       -1.3917854973
 H         -1.8652863377       -4.1205617308       -2.4579768627
 Sb        -1.5928569810        0.3517065824        0.6637838681
 Cl        -2.8639521511        2.1883923851        1.5309655110
 Cl        -0.2667160196       -1.4752054030       -0.2492960809
 Cl        -3.3722018833       -0.2403359544       -0.8528254396
 Cl        -2.4865093293       -1.1420321377        2.3343915895
 Cl        -0.6268181709        1.8018763050       -1.0139936847
 Cl         0.2143237147        0.8735904649        2.1827767586
  87
       -129.30680284
 C          1.4034542536        2.4133813431       -1.8151358443
 H          1.3291052326        2.3553766456       -2.8900454820
 C          0.5275265394        3.2247240960       -1.1077459242
 C          0.6591536385        3.3150677761        0.2921657135
 C          1.6241688856        2.5426432142        0.9236509673
 H          1.7132628325        2.5649999626        1.9979248143
 C          2.3805205037        1.6279229715       -1.1867668796
 C         -0.5193287063        3.9973267619       -1.8814209644
 C         -1.6229275023        4.4733938963       -0.9323033176
 H         -2.2828719459        5.1636670414       -1.4627173402
 H         -2.2092559383        3.6040904476       -0.6334593705
 C         -1.0600204081        5.1487604179        0.3058921106
 H         -1.8766992942        5.5465598175        0.9119454353
 H         -0.4353224491        5.9939741929        0.0104956244
 C         -0.2328196367        4.1794824651        1.1580858862
 C         -1.1771553959        3.1104151456       -2.9498319332
 H         -2.0757231319        3.5991964494       -3.3218967012
 H         -1.4469507431        2.1500211011       -2.5171106168
 H         -0.5213945756        2.9401294489       -3.7991311364
 C          0.1642837209        5.1874264869       -2.5732942052
 H          0.6502456400        5.8379233640       -1.8508371822
 H         -0.5706187309        5.7682652178       -3.1263246495
 H          0.9226895278        4.8377500494       -3.2699257605
 C         -1.1612926662        3.2549453454        1.9607396240
 H         -0.5860199037        2.5798774883        2.5880401176
 H         -1.7674757780        2.6449952798        1.2970619937
 H         -1.8158383687        3.8464370991        2.5975318115
 C          0.6076732442        5.0148125425        2.1371975771
 H          1.0660393721        4.3991455147        2.9049823919
 H         -0.0323679506        5.7418187828        2.6326220646
 H          1.3934216336        5.5513888910        1.6086265344
 C          2.4800851345        1.6804059824        0.2214808383
 C          3.3897332772        0.8256051055        0.8602478867
 H          3.4283565446        0.8545498430        1.9376647536
 C          4.1874440292       -0.0711907266        0.1623641756
 C          4.1582614502       -0.0545230249       -1.2462727635
 C          3.2460311966        0.7720788089       -1.8859683505
 H          3.1667865393        0.7502670974       -2.9622300033
 C          5.0579526516       -0.9240112849       -2.0990080167
 C          6.1589943086       -1.5639069065       -1.2460319273
 C          5.6097376011       -2.1282631586        0.0525028255
 C          5.0418029967       -1.0320400596        0.9599255389
 C          6.1783191467       -0.2479783321        1.6347986724
 H          6.8113657856        0.2382491166        0.8963899296
 H          5.7787107641        0.5196610601        2.2926001363
 H          6.7912736594       -0.9228036488        2.2278745063
 C          4.1936541723       -1.7165705961        2.0431947821
 H          4.7625157959       -2.5297244200        2.4887834356
 H          3.9091424802       -1.0323943650        2.8367608169
 H          3.2861466101       -2.1279543374        1.6082058415
 H          4.8172546441       -2.8433132893       -0.1709619721
 H          6.3975091032       -2.6633305222        0.5865153595
 H          6.9218401127       -0.8143728301       -1.0248086540
 H          6.6391155302       -2.3586144605       -1.8203571071
 C          5.7409055423       -0.0817656272       -3.1887355858
 H          6.4927661798       -0.6850642020       -3.6928948994
 H          5.0354729639        0.2644009031       -3.9383337183
 H          6.2319352700        0.7854049238       -2.7512486376
 C          4.2007895996       -2.0087692462       -2.7674078576
 H          3.6625406294       -2.5887962660       -2.0237502551
 H          3.4625654864       -1.5632878992       -3.4285707804
 H          4.8311558478       -2.6756483197       -3.3515755982
 C         -4.4909743927       -1.8234670559       -2.7289910969
 C         -5.0110537866       -2.6627972237       -1.7395472966
 C         -5.2896672970       -2.1695754150       -0.4876911383
 C         -5.0597578154       -0.8139607800       -0.1812877778
 C         -4.5355833484        0.0394645745       -1.1879762075
 C         -4.2561306086       -0.4970659017       -2.4603042442
 C         -4.2963705389        1.3930787343       -0.8782383162
 C         -4.5560543560        1.8825135079        0.3795582876
 C         -5.0626077436        1.0413606274        1.3731299544
 C         -5.3132791682       -0.2825314910        1.0995210106
 H         -4.2623483184       -2.2285159607       -3.7033496449
 H         -5.1788667171       -3.7060377322       -1.9608575163
 H         -5.6742164432       -2.8193150390        0.2849164726
 H         -3.8393255109        0.1513724435       -3.2173990122
 H         -3.8990769594        2.0377727325       -1.6482636598
 H         -4.3669725710        2.9211267463        0.6084231934
 H         -5.2482450756        1.4338748654        2.3614901467
 H         -5.7008334631       -0.9357572956        1.8671707471
 Sb        -0.6204946194       -1.5146431432        0.7559044081
 Cl        -1.8652193588       -2.8132947484       -0.8423088928
 Cl         0.5919321090       -0.1440178440        2.3404598338
 Cl         1.3528548620       -1.6490722799       -0.6395929509
 Cl         0.0541116643       -3.4812021768        1.9396298937
 Cl        -1.2379544064        0.5056706068       -0.4633580177
 Cl        -2.5924312728       -1.2624473477        2.1253128628
  87
       -129.30679017
 C          2.5319318660        2.0911829820       -1.5446708557
 H          2.6262590075        1.7652166755       -2.5680593811
 C          2.1584378115        3.3987141604       -1.2654537568
 C          2.0118209251        3.7920384514        0.0796938512
 C          2.2562848895        2.8624605592        1.0813401254
 H          2.1476113590        3.1500539601        2.1153551493
 C          2.7523897085        1.1372679560       -0.5398391145
 C          1.8539980883        4.3133493870       -2.4315259500
 C          1.7720882517        5.7754021462       -1.9798573458
 H          2.7828375066        6.1630160091       -1.8356439458
 H          1.3071270928        6.3660136888       -2.7717495719
 C          0.9775531672        5.9334077172       -0.6951675742
 H         -0.0284842464        5.5375668951       -0.8387013709
 H          0.8851910375        6.9933819405       -0.4489241100
 C          1.6237635223        5.1983779232        0.4832314023
 C          0.5123343624        3.8609618524       -3.0302214852
 H          0.5710346401        2.8297151411       -3.3682990487
 H          0.2501910253        4.4906518248       -3.8774702504
 H         -0.2811575943        3.9178690769       -2.2904703470
 C          2.9406075906        4.2171701941       -3.5140771636
 H          2.9039732267        3.2699664167       -4.0435396032
 H          3.9307728564        4.3341486881       -3.0774936867
 H          2.7910318811        5.0094059535       -4.2444492519
 C          0.6076165108        5.1866359811        1.6352875710
 H          0.1679665831        6.1762904013        1.7384064893
 H          1.0692445975        4.9312707484        2.5850608558
 H         -0.1850994100        4.4721258267        1.4283482246
 C          2.8954683013        5.9267433307        0.9488516151
 H          2.6519234309        6.9437882673        1.2476149767
 H          3.6394772925        5.9646668010        0.1572751760
 H          3.3379847562        5.4133908200        1.7995406202
 C          2.6052036918        1.5305375862        0.8085455528
 C          2.7601782958        0.5581753844        1.8073625961
 H          2.6342513668        0.8690503241        2.8327674682
 C          3.0242853717       -0.7733383524        1.5191294947
 C          3.2025353140       -1.1595354142        0.1759776958
 C          3.0643460501       -0.2012508560       -0.8187459115
 H          3.1626495325       -0.4824417208       -1.8551435834
 C          3.4884290619       -2.5838699400       -0.2510676216
 C          3.8586388544       -3.4605743639        0.9507916968
 C          2.9692244139       -3.1833150361        2.1498564563
 C          3.1279790905       -1.7516590804        2.6696164115
 C          4.4919648900       -1.5592607474        3.3511076000
 H          5.3086176139       -1.7132764352        2.6506355383
 H          4.5786489969       -0.5502381869        3.7475468823
 H          4.5998888583       -2.2635835199        4.1730182146
 C          2.0158541600       -1.5083831520        3.7014294068
 H          1.0615066033       -1.3891645586        3.1942543038
 H          1.9559983794       -2.3603029444        4.3761273221
 H          2.2048384751       -0.6250953319        4.3049817924
 H          1.9258182086       -3.3226083966        1.8646018274
 H          3.1998989654       -3.8875607473        2.9523771037
 H          4.9014392503       -3.2829273311        1.2205362397
 H          3.7727330161       -4.5108182359        0.6642387659
 C          4.6619167157       -2.6279083642       -1.2430961603
 H          4.3956681724       -2.2016334528       -2.2054454574
 H          5.5188820847       -2.0847933255       -0.8490666958
 H          4.9561111785       -3.6622813223       -1.4080063249
 C          2.2308512149       -3.1353015212       -0.9411458605
 H          1.9651393081       -2.5288524774       -1.8026408992
 H          2.4077490705       -4.1551422882       -1.2764424865
 H          1.3821738828       -3.1262028436       -0.2634167287
 C         -3.0145013839       -2.2257269175        3.5666274743
 C         -4.2742203400       -2.2517159885        2.9616627528
 C         -4.4807330818       -2.9885933568        1.8198627935
 C         -3.4299355719       -3.7256492749        1.2392089422
 C         -2.1501558483       -3.6984411373        1.8541539770
 C         -1.9710057583       -2.9364670032        3.0261742080
 C         -1.0941275850       -4.4173624815        1.2614968930
 C         -1.2900839889       -5.1294163675        0.1032864929
 C         -2.5500370289       -5.1595704561       -0.5004847730
 C         -3.6020003569       -4.4724444922        0.0561772277
 H         -2.8634656174       -1.6323911825        4.4559153571
 H         -5.0827330160       -1.6784019148        3.3894819157
 H         -5.4498593557       -2.9985636589        1.3426044024
 H         -0.9930066902       -2.9097055305        3.4836568795
 H         -0.1221506098       -4.3900603488        1.7323005380
 H         -0.4689747769       -5.6636535417       -0.3511200784
 H         -2.6899178263       -5.7157566957       -1.4150968292
 H         -4.5737142965       -4.4835237797       -0.4155978385
 Sb        -1.6150001007        0.0676819092       -0.7249863072
 Cl        -2.9518365455        1.2763404333       -2.2972648160
 Cl        -0.1913672157       -1.0882791796        0.8787773620
 Cl        -2.3734996676       -2.0619239464       -1.5614707854
 Cl        -3.3829244331        0.0855760839        0.9084192224
 Cl         0.2019000947       -0.0069046422       -2.3271794511
 Cl        -0.7530882028        2.1531336565        0.1604076257
  87
       -129.30677782
 C          0.7240305394        1.7635083924       -2.0070227820
 H          0.0681622094        1.3329240892       -2.7466324347
 C          0.4729648677        3.0351924607       -1.5111814312
 C          1.3333800791        3.5638728828       -0.5285832499
 C          2.3989984633        2.7923447967       -0.0826512058
 H          3.0601696593        3.1823590820        0.6750522735
 C          1.7822501399        0.9677926560       -1.5437599688
 C         -0.7667891664        3.7528996471       -1.9996334663
 C         -0.7335674148        5.2375687756       -1.6215141696
 H         -0.0707941879        5.7678181463       -2.3085644520
 H         -1.7336894907        5.6580167238       -1.7453952728
 C         -0.2654650678        5.4549164818       -0.1928949383
 H         -0.9260301814        4.9229669411        0.4927798818
 H         -0.3190317182        6.5179072979        0.0515006971
 C          1.1656606164        4.9583996174        0.0347783962
 C         -1.9779693243        3.0623571003       -1.3517271966
 H         -1.9998067850        2.0061419645       -1.6082265346
 H         -2.8999228249        3.5282064091       -1.6935226122
 H         -1.9300939062        3.1327233702       -0.2689041364
 C         -0.9005789036        3.6599317605       -3.5279285254
 H          0.0272992651        3.9544063587       -4.0145324675
 H         -1.6905696683        4.3296696440       -3.8613671426
 H         -1.1586193407        2.6559599870       -3.8517801035
 C          1.4331049398        4.9928161166        1.5467040625
 H          1.0765755351        5.9363837042        1.9539367149
 H          2.4921441615        4.9155456134        1.7764994406
 H          0.9064823334        4.1794800041        2.0392950296
 C          2.1815041662        5.8740999462       -0.6689669084
 H          2.0276354041        5.8808781823       -1.7450122519
 H          3.1961524164        5.5316578211       -0.4784909087
 H          2.0843619640        6.8910240976       -0.2957923531
 C          2.6359451566        1.4894507918       -0.5477268322
 C          3.6452939772        0.6603254901       -0.0339441625
 H          4.2892952538        1.0687612902        0.7289591338
 C          3.8085563278       -0.6576608830       -0.4387979560
 C          2.9605678072       -1.1741548479       -1.4387315057
 C          1.9783217142       -0.3521439966       -1.9735961909
 H          1.2993143257       -0.7357182036       -2.7184911881
 C          3.0152913418       -2.6090301764       -1.9172606881
 C          4.3011526659       -3.3033352566       -1.4552370507
 C          4.6456319111       -2.9699249923       -0.0140195663
 C          4.9159858551       -1.4759337038        0.1890724946
 C          6.2430052660       -1.0618900007       -0.4684972961
 H          6.4441593808       -0.0087779199       -0.2853413117
 H          7.0607121686       -1.6467915996       -0.0536939312
 H          6.2154471938       -1.2142404735       -1.5444218808
 C          5.0129633546       -1.2250864455        1.7009888864
 H          5.4458058101       -0.2549216110        1.9284482458
 H          4.0270892360       -1.2861026862        2.1545499415
 H          5.6502167806       -1.9830152785        2.1512195956
 H          3.8185903601       -3.2584621143        0.6359142199
 H          5.5255563227       -3.5390003734        0.2929889546
 H          5.1254517135       -3.0047386524       -2.1061200603
 H          4.1788571267       -4.3831362924       -1.5613233909
 C          2.9695779718       -2.6794038948       -3.4520540046
 H          3.1717257092       -3.6994696018       -3.7719536754
 H          1.9970804613       -2.3947863961       -3.8421854992
 H          3.7221405136       -2.0261304540       -3.8896002748
 C          1.7851572183       -3.3335914663       -1.3474582111
 H          1.7624213520       -4.3624679431       -1.7004892605
 H          1.8088436341       -3.3346676638       -0.2616332435
 H          0.8678302431       -2.8369958013       -1.6537597986
 C         -4.8021133996       -2.5563003573       -0.0738477607
 C         -5.2303474425       -1.2647341764       -0.3936567225
 C         -4.6416951258       -0.5736552474       -1.4252169112
 C         -3.5962633534       -1.1501632385       -2.1733823341
 C         -3.1573882714       -2.4606514980       -1.8448252921
 C         -3.7855902773       -3.1462957030       -0.7851058588
 C         -2.0884918484       -3.0232195988       -2.5683647648
 C         -1.4761938135       -2.3197543792       -3.5762421043
 C         -1.9099029757       -1.0311561910       -3.9025270892
 C         -2.9518272035       -0.4573553155       -3.2174084565
 H         -5.2640054639       -3.0827983698        0.7474933561
 H         -6.0188879552       -0.8066368596        0.1837826047
 H         -4.9609254814        0.4308454732       -1.6625781368
 H         -3.4426858260       -4.1381366027       -0.5305337019
 H         -1.7481080015       -4.0142764579       -2.3056168082
 H         -0.6554746583       -2.7611338698       -4.1234731884
 H         -1.4184985309       -0.4901064572       -4.6990645938
 H         -3.2892328008        0.5394903275       -3.4641723880
 Sb        -0.9158047775       -0.5352373543        1.7846447222
 Cl        -3.1864113589        0.2590200925        1.6729475591
 Cl         1.3963105782       -1.2598525709        1.7553089442
 Cl        -0.1229295557        1.7561981930        1.7467831459
 Cl        -0.8692321615       -0.5331857780       -0.6545116230
 Cl        -0.9416165633       -0.5420732922        4.1728174187
 Cl        -1.6476274728       -2.8270016628        1.6844529232
  87
       -129.30675291
 C          0.7097891958        1.9459251194       -1.9208288887
 H          0.0532087272        1.5582395679       -2.6834148801
 C          0.4614859084        3.1889064300       -1.3557620124
 C          1.3143898463        3.6541476086       -0.3350589179
 C          2.3833590552        2.8614635925        0.0607417073
 H          3.0448832226        3.2065723748        0.8397683064
 C          1.7654341038        1.1235467467       -1.5022462901
 C         -0.7629993532        3.9446649436       -1.8253506427
 C         -0.7466890916        5.3950573508       -1.3304770480
 H         -0.0764402263        5.9827459963       -1.9611070264
 H         -1.7475684413        5.8179951176       -1.4382208220
 C         -0.3035776094        5.5004926010        0.1184701407
 H         -0.9666173799        4.9054084096        0.7476545379
 H         -0.3743153535        6.5391015342        0.4482068362
 C          1.1301125484        5.0027831566        0.3265066772
 C         -1.9971879209        3.2089160418       -1.2792700802
 H         -2.0093557271        2.1746628258       -1.6140658066
 H         -2.9055174024        3.7000071621       -1.6220990295
 H         -1.9905143659        3.2001746438       -0.1932046639
 C         -0.8380683540        3.9738641735       -3.3602904307
 H          0.1020150907        4.3210239019       -3.7848739417
 H         -1.6275810004        4.6556628513       -3.6694386652
 H         -1.0629128300        2.9954090668       -3.7738729882
 C          1.3771794079        4.9245155454        1.8402139695
 H          2.4326498825        4.8267930622        2.0783824630
 H          0.8411333293        4.0791359904        2.2638075600
 H          1.0168859855        5.8364039514        2.3113063103
 C          2.1459416963        5.9776184348       -0.2919673822
 H          2.0101368831        6.0602507789       -1.3672841440
 H          3.1613751101        5.6334545479       -0.1089611274
 H          2.0305437068        6.9639775980        0.1514551535
 C          2.6245301774        1.5905320864       -0.4838980220
 C          3.6447813413        0.7397671513       -0.0307454775
 H          4.2966281649        1.1080741248        0.7457407335
 C          3.8104442099       -0.5522356130       -0.5121635404
 C          2.9460981976       -1.0198799741       -1.5220706103
 C          1.9580337248       -0.1723788468       -2.0028493370
 H          1.2736582373       -0.5168140528       -2.7615436524
 C          2.9884805201       -2.4334403163       -2.0614273402
 C          4.2974176640       -3.1336968704       -1.6809768289
 C          4.6861481602       -2.8757006475       -0.2354313202
 C          4.9402557505       -1.3912841581        0.0444742068
 C          6.2456275900       -0.9235240447       -0.6207752085
 H          7.0815679232       -1.5140504537       -0.2529257077
 H          6.1958695454       -1.0244885158       -1.7019604189
 H          6.4343122089        0.1227770218       -0.3911890854
 C          5.0713144874       -1.2227044842        1.5653357166
 H          4.0961179535       -1.3099961565        2.0374723545
 H          5.7202647258       -2.0017608756        1.9593442196
 H          5.5075792839       -0.2648593587        1.8346593500
 H          3.8872098189       -3.2167486434        0.4240367081
 H          5.5851657215       -3.4455098981        0.0087855905
 H          5.0947934744       -2.7872383865       -2.3417213639
 H          4.1853637536       -4.2078121987       -1.8424621689
 C          2.8759954816       -2.4476513072       -3.5943615734
 H          3.0943125053       -3.4481192593       -3.9620071305
 H          1.8776955306       -2.1823184679       -3.9296723034
 H          3.5878889318       -1.7551406214       -4.0394637306
 C          1.7868477271       -3.1867225247       -1.4682024657
 H          1.8492544591       -3.2217690112       -0.3844281257
 H          0.8560181792       -2.6870051716       -1.7248194978
 H          1.7584579871       -4.2044235715       -1.8519964637
 C         -4.8177536458       -2.7284271835       -0.0657405678
 C         -3.9583983642       -3.7927280142       -0.3514306713
 C         -3.0329612419       -3.6859763874       -1.3620676963
 C         -2.9324171563       -2.5052043801       -2.1240029853
 C         -3.8025147353       -1.4213915819       -1.8302607165
 C         -4.7434238602       -1.5630096155       -0.7898782312
 C         -3.6813691563       -0.2297073917       -2.5703555277
 C         -2.7391069939       -0.1127259821       -3.5624364412
 C         -1.8841510952       -1.1798596420       -3.8537774919
 C         -1.9785512853       -2.3547671300       -3.1500790283
 H         -5.5309523847       -2.8201807754        0.7393396860
 H         -4.0156115953       -4.6966115655        0.2358290396
 H         -2.3569720269       -4.5019579851       -1.5724666968
 H         -5.3965824159       -0.7338131831       -0.5617601299
 H         -4.3352203116        0.5971889542       -2.3338970714
 H         -2.6547287325        0.8070900334       -4.1233831153
 H         -1.1471104794       -1.0726128408       -4.6370622444
 H         -1.3156459382       -3.1802662209       -3.3672909509
 Sb        -0.9058548487       -0.6063900953        1.7242782142
 Cl        -0.3448403392        1.7499549425        1.7743339859
 Cl        -1.3980269451       -2.9570509943        1.5370017393
 Cl        -3.2484768613       -0.0489720055        1.6290916450
 Cl        -0.9437729576       -0.7021238887        4.1107082454
 Cl        -0.8676064269       -0.4968877018       -0.7120096073
 Cl         1.4656969557       -1.1004820036        1.6884645481
  87
       -129.30676099
 C          0.6090983952        1.9444682366       -1.9406257749
 H         -0.0878652610        1.5684926533       -2.6726969357
 C          0.4082220318        3.1917696064       -1.3655869139
 C          1.3126688685        3.6406738973       -0.3826886144
 C          2.3834777395        2.8286711097       -0.0337702354
 H          3.0842550948        3.1610015055        0.7159482117
 C          1.6668326091        1.1031846568       -1.5681215544
 C         -0.8206299386        3.9703852790       -1.7829084334
 C         -0.7558088079        5.4202368917       -1.2904066805
 H         -0.1022933331        5.9952501158       -1.9496722448
 H         -1.7522733885        5.8618222096       -1.3554811301
 C         -0.2491528499        5.5173302173        0.1381797746
 H         -0.8957514710        4.9350380065        0.7957871983
 H         -0.2858218079        6.5571302570        0.4696169021
 C          1.1822973008        4.9923251613        0.2853658445
 C         -2.0440905540        3.2583533938       -1.1837185647
 H         -1.9934609904        3.2548635071       -0.0988716584
 H         -2.0874756519        2.2227943986       -1.5118593420
 H         -2.9570289605        3.7633153660       -1.4923689906
 C         -0.9605048086        4.0005001807       -3.3133207462
 H         -1.2187752198        3.0258410411       -3.7162484702
 H         -0.0337351566        4.3320335463       -3.7778172662
 H         -1.7509316016        4.6955080079       -3.5889070791
 C          1.4919967377        4.9090033482        1.7871928341
 H          0.9559322000        4.0758218429        2.2342447816
 H          1.1718593768        5.8285978982        2.2720759914
 H          2.5542717597        4.7885280470        1.9804597959
 C          2.1893737170        5.9474734739       -0.3767021750
 H          2.1115839899        6.9359782599        0.0700690475
 H          2.0096136429        6.0322998043       -1.4453939318
 H          3.2049751892        5.5842206257       -0.2365528810
 C          2.5779979399        1.5541332568       -0.5886436990
 C          3.6008453242        0.6845142300       -0.1794193067
 H          4.2936597798        1.0408746209        0.5664533995
 C          3.7199328906       -0.6117359803       -0.6648259054
 C          2.8000870817       -1.0652893062       -1.6309427799
 C          1.8099271995       -0.1982745143       -2.0716227267
 H          1.0851001301       -0.5300937613       -2.7976838870
 C          2.7832463474       -2.4841281989       -2.1579147073
 C          4.0917441566       -3.2133818678       -1.8344751808
 C          4.5583130188       -2.9511507172       -0.4129310362
 C          4.8596532364       -1.4705046081       -0.1613643637
 C          6.1361813860       -1.0368592268       -0.9017997411
 H          6.3597865838        0.0066862232       -0.6918156934
 H          6.9779877785       -1.6430647728       -0.5751562876
 H          6.0247981112       -1.1446265841       -1.9776883325
 C          5.0791931837       -1.2920571417        1.3480729530
 H          5.5539355562       -0.3434533395        1.5828822648
 H          4.1300842517       -1.3498536923        1.8746558027
 H          5.7294186680       -2.0839722479        1.7132332692
 H          3.7862444897       -3.2676612414        0.2894008540
 H          5.4553420061       -3.5393941989       -0.2084004696
 H          4.8638485344       -2.8941939456       -2.5375810113
 H          3.9451961292       -4.2858787678       -1.9781219083
 C          2.5956108733       -2.5107141226       -3.6831142750
 H          3.3092363184       -1.8490401104       -4.1703493157
 H          2.7605915514       -3.5222336064       -4.0484140054
 H          1.5926996454       -2.2123698887       -3.9738696704
 C          1.5945354539       -3.2012473838       -1.4972623038
 H          0.6639088306       -2.6832987558       -1.7150077753
 H          1.5245074757       -4.2231096755       -1.8643393199
 H          1.7083659789       -3.2240578906       -0.4172620609
 C         -4.4602722627       -3.0720633888       -0.0501756364
 C         -3.5236057280       -4.0022998493       -0.5102327483
 C         -2.7127549272       -3.7011387801       -1.5776708363
 C         -2.8055604385       -2.4514357154       -2.2216652621
 C         -3.7530113690       -1.5038353093       -1.7502358853
 C         -4.5763903099       -1.8456714770       -0.6579056604
 C         -3.8197899201       -0.2407258390       -2.3686658843
 C         -2.9841178154        0.0751720795       -3.4115871108
 C         -2.0537533613       -0.8583585059       -3.8786003063
 C         -1.9674074341       -2.0992045581       -3.2980712911
 H         -5.0820535819       -3.3171073313        0.7974484947
 H         -3.4317373620       -4.9559122814       -0.0129585311
 H         -1.9780680319       -4.4135363751       -1.9243021607
 H         -5.2886648604       -1.1194997265       -0.2954311040
 H         -4.5302596799        0.4829117766       -1.9964655388
 H         -3.0433563864        1.0487014843       -3.8768127806
 H         -1.4026958426       -0.5957967741       -4.7007592667
 H         -1.2486904927       -2.8238960598       -3.6543418440
 Sb        -0.8668768319       -0.5720330608        1.8082291398
 Cl        -3.2243495673       -0.0868694647        1.7970366054
 Cl         1.5173164948       -1.0020828118        1.6810217080
 Cl        -0.8050106710       -0.6518647302        4.1950828221
 Cl        -0.3640507108        1.7984614154        1.8244439345
 Cl        -1.2887048240       -2.9372247211        1.6487919690
 Cl        -0.9207268839       -0.4669363261       -0.6282905886
  87
       -129.30672908
 C          2.2973202683        2.8347388207       -0.8436029868
 H          3.1022434644        3.2785039030       -0.2790394582
 C          1.1518624415        3.5744335482       -1.1057568797
 C          0.1095618705        2.9790488267       -1.8439400635
 C          0.2595385152        1.6691733092       -2.2768437590
 H         -0.5352696650        1.1870486334       -2.8232549826
 C          2.4438496096        1.4987932204       -1.2483410390
 C          1.0870264323        5.0046120782       -0.6150763236
 C         -0.3671707766        5.4843477248       -0.5757225838
 H         -0.8665429908        4.9945678402        0.2611306677
 H         -0.3849970002        6.5604268026       -0.3906869534
 C         -1.1120853261        5.1768553015       -1.8632114707
 H         -0.6069870578        5.6601009186       -2.7020928288
 H         -2.1209080198        5.5911759625       -1.8092779506
 C         -1.2057883799        3.6708190171       -2.1309933102
 C          1.9254422104        5.8709165663       -1.5698250250
 H          1.8894918422        6.9112411067       -1.2547102352
 H          1.5581751953        5.8024817112       -2.5906273627
 H          2.9629499500        5.5444287748       -1.5654355493
 C          1.6569450286        5.1385551085        0.8047415108
 H          1.2452003288        4.3652419162        1.4481218539
 H          1.3860465732        6.1105147369        1.2111990519
 H          2.7409238648        5.0672487780        0.8190938145
 C         -1.6233003000        3.4798657435       -3.5979978586
 H         -1.9278268949        2.4578634755       -3.8032510215
 H         -0.8058969819        3.7398147762       -4.2679031184
 H         -2.4682567253        4.1286465135       -3.8190624113
 C         -2.2699429682        3.0323925138       -1.2237897657
 H         -2.0210396822        3.1767929269       -0.1764791591
 H         -2.3325165853        1.9612560365       -1.3991797479
 H         -3.2427332420        3.4787741718       -1.4192078663
 C          1.3986001451        0.9038636696       -1.9878153749
 C          1.5115749765       -0.4477487094       -2.3437935597
 H          0.6898086695       -0.8866579838       -2.8868863711
 C          2.5990113008       -1.2284462510       -1.9781111803
 C          3.6422217421       -0.6368505137       -1.2382254667
 C          3.5539035271        0.7093554003       -0.9100062908
 H          4.3458469300        1.1744400857       -0.3442294049
 C          4.8751456752       -1.4049461416       -0.8135141695
 C          4.5939464632       -2.9105102258       -0.8382630367
 C          3.9351178262       -3.3537653471       -2.1330204319
 C          2.5649110859       -2.6984006414       -2.3375995539
 C          1.5135743763       -3.3691003806       -1.4389552194
 H          0.5415076159       -2.8989880436       -1.5652456990
 H          1.4285886705       -4.4245909638       -1.6889702660
 H          1.7868525121       -3.2767577250       -0.3918612608
 C          2.1645326437       -2.8981728611       -3.8080309889
 H          2.7811199861       -2.2838474964       -4.4614479976
 H          2.3072531921       -3.9415114340       -4.0816484992
 H          1.1222504578       -2.6483062229       -3.9819653872
 H          4.5824571972       -3.1045905561       -2.9763422124
 H          3.8121974438       -4.4387268459       -2.1276103958
 H          3.9434778045       -3.1507889780        0.0036075284
 H          5.5316177053       -3.4529308049       -0.7003286774
 C          5.3013101706       -1.0376711297        0.6155021730
 H          4.4409033800       -1.0574542877        1.2794354962
 H          6.0318155777       -1.7612533833        0.9705960427
 H          5.7615082038       -0.0548215434        0.6657017474
 C          6.0152761695       -1.0429700904       -1.7798642614
 H          6.2310566920        0.0218945558       -1.7295847304
 H          6.9159907031       -1.5908055386       -1.5125586839
 H          5.7530830420       -1.2823452085       -2.8072631683
 C         -2.2099203885       -2.7595115962       -2.8103411799
 C         -2.8213822544       -1.5351110834       -3.0954525841
 C         -3.7030897915       -0.9770795358       -2.2033221341
 C         -4.0063154116       -1.6248715066       -0.9892925365
 C         -3.3866445589       -2.8702935249       -0.7015409779
 C         -2.4857667348       -3.4158174952       -1.6358643326
 C         -3.6749118141       -3.5107780783        0.5211287540
 C         -4.5378419128       -2.9397735585        1.4252904223
 C         -5.1428203709       -1.7118111688        1.1446543807
 C         -4.8843626965       -1.0650275750       -0.0404510090
 H         -1.5166527893       -3.1881101768       -3.5198303350
 H         -2.5929248150       -1.0290355384       -4.0226344782
 H         -4.1715556647       -0.0265440187       -2.4153193015
 H         -2.0042839607       -4.3551210984       -1.4056897446
 H         -3.1958320235       -4.4532935063        0.7409082311
 H         -4.7394560847       -3.4311262573        2.3650724273
 H         -5.8057013330       -1.2657534330        1.8704664672
 H         -5.3390262574       -0.1079792314       -0.2511051856
 Sb        -0.5139214324       -0.3439683461        1.9191874602
 Cl        -2.8081585439        0.3047841964        2.2669936803
 Cl         1.7808286279       -0.9497755828        1.4307079115
 Cl        -1.0148985628       -0.5543163501       -0.4586078386
 Cl        -1.0735611214       -2.6758776959        2.1614697661
 Cl         0.0857821225        1.9696634035        1.5351223948
 Cl        -0.0186745309       -0.1410838310        4.2473950820
  87
       -129.30670971
 C          0.7033422618        2.1281491253       -1.7160532769
 H          0.0495421847        1.8050010895       -2.5104025380
 C          0.4323540816        3.3017782788       -1.0270029713
 C          1.2841028652        3.6819973250        0.0292266103
 C          2.3715192379        2.8760605910        0.3390420079
 H          3.0311070584        3.1555581381        1.1455382599
 C          1.7806647731        1.2920688744       -1.3891560511
 C         -0.8138677496        4.0721307532       -1.4072387080
 C         -0.8169926868        5.4698677319       -0.7787198669
 H         -0.1616654138        6.1251263821       -1.3562743126
 H         -1.8255687093        5.8839044097       -0.8392485772
 C         -0.3635000193        5.4464516647        0.6706756963
 H         -1.0125390302        4.7849466932        1.2457570083
 H         -0.4475221235        6.4484021337        1.0967708069
 C          1.0793889864        4.9548863308        0.8219697089
 C         -2.0244351222        3.2628131297       -0.9150599975
 H         -2.0201332337        2.2635449037       -1.3432243712
 H         -2.9477362761        3.7630978383       -1.1997379722
 H         -2.0020576788        3.1545359553        0.1654015896
 C         -0.9149273828        4.2431400873       -2.9313324168
 H         -1.7215903245        4.9354456970       -3.1633745545
 H         -1.1290432055        3.3033548054       -3.4313915434
 H          0.0115116274        4.6468090792       -3.3354517135
 C          1.3368664268        4.7310020265        2.3194173477
 H          0.9606004707        5.5833213706        2.8809232407
 H          2.3955194364        4.6322669161        2.5425405980
 H          0.8213857919        3.8359766505        2.6581684772
 C          2.0742513712        6.0041917712        0.2985576461
 H          1.9456821770        6.9391616363        0.8391037446
 H          1.9287186050        6.1914789464       -0.7622780685
 H          3.0966748379        5.6612400429        0.4401552191
 C          2.6351044997        1.6713660869       -0.3311203877
 C          3.6736074843        0.7997555082        0.0319804792
 H          4.3185574657        1.0991858809        0.8431639460
 C          3.8657708946       -0.4312138967       -0.5808390242
 C          3.0156976974       -0.8056912240       -1.6405491658
 C          2.0046254142        0.0630485761       -2.0262548613
 H          1.3273916465       -0.2147282908       -2.8180948417
 C          3.1004952507       -2.1445780564       -2.3415876739
 C          4.4155464397       -2.8611975725       -2.0161860589
 C          4.7762959529       -2.7555046906       -0.5445649673
 C          5.0046671047       -1.3063438057       -0.1039066264
 C          6.3104635738       -0.7507246207       -0.6963107507
 H          6.4811488008        0.2662125446       -0.3502319367
 H          7.1506894555       -1.3670573731       -0.3847858990
 H          6.2749437558       -0.7321967632       -1.7825853484
 C          5.1141199000       -1.3006356635        1.4279773532
 H          4.1356629088       -1.4596344126        1.8738606676
 H          5.7756739791       -2.1039947748        1.7446256801
 H          5.5252506025       -0.3686050278        1.8056189728
 H          3.9706507964       -3.1738542219        0.0600566060
 H          5.6787779544       -3.3374269179       -0.3461040613
 H          5.2176106213       -2.4326952871       -2.6206801111
 H          4.3250104848       -3.9128922727       -2.2954818796
 C          3.0236580357       -1.9745104643       -3.8674198543
 H          3.2596222096       -2.9219380721       -4.3474220145
 H          2.0316525307       -1.6759799994       -4.1931481306
 H          3.7396032849       -1.2289023063       -4.2079813267
 C          1.9037791251       -2.9882897717       -1.8737835416
 H          1.9061244278       -3.9512902004       -2.3801123207
 H          1.9455884551       -3.1548611450       -0.8013363371
 H          0.9668231604       -2.4804022897       -2.0885734705
 C         -3.0131915301        0.3259095365       -3.3811857810
 C         -2.1696694585       -0.6800095756       -3.8616895521
 C         -2.2156065067       -1.9401917936       -3.3189128113
 C         -3.1102321320       -2.2417854561       -2.2728717383
 C         -3.9694587633       -1.2199644535       -1.7875299976
 C         -3.8963439552        0.0629031330       -2.3626805734
 C         -4.8537542702       -1.5157842173       -0.7296712515
 C         -4.8826502872       -2.7705516329       -0.1702606587
 C         -4.0324812491       -3.7736637596       -0.6432085855
 C         -3.1626116506       -3.5168882152       -1.6762227129
 H         -2.9666384082        1.3144325119       -3.8150894007
 H         -1.4777497673       -0.4579223234       -4.6615328029
 H         -1.5583982419       -2.7182698246       -3.6802008663
 H         -4.5391897459        0.8416160925       -1.9786978957
 H         -5.5005864360       -0.7350353974       -0.3579870338
 H         -5.5522715271       -2.9818657637        0.6496364700
 H         -4.0530318165       -4.7503787831       -0.1840853529
 H         -2.4942310383       -4.2873962367       -2.0320813640
 Sb        -0.8560122299       -0.8184989414        1.6140874813
 Cl        -0.8611160516       -1.1629566750        3.9785017668
 Cl        -0.8540393171       -0.4647722736       -0.7996200784
 Cl         1.5040935706       -1.3427138631        1.4902589735
 Cl        -0.2554501161        1.5111077690        1.9034671888
 Cl        -1.4008161319       -3.1277408869        1.1969551546
 Cl        -3.1880355372       -0.2067168486        1.6225239785
  87
       -129.30668954
 C          0.8992340434        1.8811090980       -1.9703177580
 H          0.2707929224        1.4816145035       -2.7502630344
 C          0.6695494389        3.1587654036       -1.4798286299
 C          1.4827847251        3.6419544920       -0.4352972769
 C          2.5004143859        2.8336408147        0.0528859580
 H          3.1330937488        3.1932600041        0.8491928628
 C          1.8998272847        1.0433335643       -1.4570627111
 C         -0.4926335877        3.9374528165       -2.0580323595
 C         -0.4472844443        5.4075126912       -1.6269932448
 H          0.2828457197        5.9398017784       -2.2400906260
 H         -1.4219961677        5.8624504966       -1.8146096608
 C         -0.0877598908        5.5624696352       -0.1594564280
 H         -0.8092472207        5.0198407410        0.4526550562
 H         -0.1385330417        6.6166444354        0.1208837510
 C          1.3110382743        5.0241706055        0.1565993237
 C         -1.7887253114        3.2769446821       -1.5617418216
 H         -1.8215699199        2.2287038878       -1.8481192699
 H         -2.6519466747        3.7846709502       -1.9869469458
 H         -1.8530075731        3.3210430850       -0.4784663174
 C         -0.4701088144        3.8980517471       -3.5946879040
 H         -0.7196276002        2.9135155786       -3.9789976079
 H          0.5111004005        4.1792962988       -3.9724280513
 H         -1.2028774508        4.6019537910       -3.9836380823
 C          1.4636270245        5.0022296800        1.6846653137
 H          0.8700065611        4.1963646504        2.1085326971
 H          1.1122689251        5.9463406139        2.0951675713
 H          2.4981496351        4.8754278530        1.9912035553
 C          2.3980752967        5.9350331175       -0.4377052750
 H          3.3870563940        5.5645319345       -0.1775946820
 H          2.2927757643        6.9434966681       -0.0442787217
 H          2.3309276163        5.9745957288       -1.5219251458
 C          2.7238132977        1.5309830065       -0.4193616838
 C          3.6907705260        0.6709143784        0.1237968745
 H          4.3151392642        1.0549859347        0.9151596255
 C          3.8369299087       -0.6465285038       -0.2896126055
 C          3.0120697750       -1.1322611599       -1.3236775090
 C          2.0748541628       -0.2793726161       -1.8890591816
 H          1.4163753800       -0.6381442148       -2.6639664009
 C          3.0431466179       -2.5671048274       -1.8045774526
 C          4.3063235916       -3.2873510728       -1.3205824267
 C          4.6167889717       -2.9823636754        0.1345885267
 C          4.9015369212       -1.4958669193        0.3706813390
 C          6.2622595475       -1.0974277688       -0.2246318032
 H          6.2797783409       -1.2440133388       -1.3015878995
 H          6.4705908172       -0.0484271754       -0.0266832173
 H          7.0523162006       -1.6966557968        0.2221695276
 C          4.9383322888       -1.2677052931        1.8890922717
 H          5.5345345937       -2.0483576626        2.3564794142
 H          5.3862267111       -0.3125773341        2.1486640091
 H          3.9318474051       -1.3061544707        2.2978887671
 H          3.7693726770       -3.2721773094        0.7569958469
 H          5.4808543093       -3.5681621301        0.4551982665
 H          5.1511056308       -2.9893211479       -1.9450358539
 H          4.1720836488       -4.3635414562       -1.4475689558
 C          3.0223393362       -2.6377478614       -3.3397343671
 H          2.0609275988       -2.3384057521       -3.7461487398
 H          3.7925207564       -1.9970372006       -3.7649726614
 H          3.2136272589       -3.6611590308       -3.6557825419
 C          1.7874329283       -3.2638716819       -1.2565583329
 H          1.7871540155       -3.2604628512       -0.1704747343
 H          0.8875258441       -2.7495952430       -1.5844721528
 H          1.7504420631       -4.2938063431       -1.6053578803
 C         -5.3007528065       -1.7747395948       -0.3281642910
 C         -4.7828556524       -3.0199549616        0.0373374168
 C         -3.7090571348       -3.5497729931       -0.6369532052
 C         -3.1143342294       -2.8492693302       -1.7066934100
 C         -3.6453638661       -1.5865617973       -2.0826067640
 C         -4.7447336667       -1.0697200877       -1.3692467590
 C         -3.0405557999       -0.8807767573       -3.1416462139
 C         -1.9546573422       -1.4005173111       -3.8017288496
 C         -1.4306798706       -2.6416876472       -3.4290021382
 C         -1.9976695023       -3.3533393179       -2.4000135733
 H         -6.1336611656       -1.3617074887        0.2203580105
 H         -5.2212856991       -3.5579483042        0.8641699483
 H         -3.2991872242       -4.5065467237       -0.3493645396
 H         -5.1346765109       -0.0999963050       -1.6423239070
 H         -3.4423714957        0.0831473058       -3.4192151480
 H         -1.4965250351       -0.8500828244       -4.6109033272
 H         -0.5741708324       -3.0393548972       -3.9541585568
 H         -1.5858443070       -4.3055371528       -2.0987938347
 Sb        -1.0245208673       -0.4418235991        1.6419735394
 Cl        -0.8899164499       -0.4524718633       -0.7935027093
 Cl        -1.1583300774       -0.4348015736        4.0277895502
 Cl        -3.3435413058        0.1755288169        1.4338048828
 Cl        -0.3839335681        1.8915900453        1.6178784122
 Cl        -1.5771459634       -2.7877489118        1.5469059847
 Cl         1.3286295466       -1.0165786528        1.7282353742
  87
       -129.30668110
 C         -2.2097142876       -0.2154536318       -0.6872786239
 H         -2.4738577659       -0.7694656673       -1.5735436926
 C         -2.5225947193        1.1383163446       -0.6011091039
 C         -2.1889008576        1.8373753149        0.5749315520
 C         -1.5102476474        1.1629471094        1.5856102763
 H         -1.2122164508        1.6938152418        2.4756813204
 C         -1.4455590968       -0.8760405898        0.2881375675
 C         -3.1862626547        1.7990410321       -1.7927268095
 C         -3.0869414026        3.3248057150       -1.6887994233
 H         -2.0707151590        3.6257507495       -1.9443369522
 H         -3.7583455789        3.7764775409       -2.4216713735
 C         -3.4301279690        3.8315622034       -0.2992186154
 H         -4.4401981391        3.5134850785       -0.0296973640
 H         -3.4207664133        4.9229455538       -0.2949432566
 C         -2.4422406000        3.3186388897        0.7532514404
 C         -4.6581137120        1.3613096651       -1.8574122910
 H         -5.2004701177        1.6743963346       -0.9682619058
 H         -4.7312974196        0.2802606029       -1.9455200267
 H         -5.1355265575        1.8093296375       -2.7258706327
 C         -2.4961179192        1.3838167335       -3.1006431345
 H         -1.4213154447        1.5159388780       -3.0201072216
 H         -2.8595758548        2.0107144692       -3.9117427362
 H         -2.6964141112        0.3494164575       -3.3632249434
 C         -3.0206597128        3.6434388588        2.1383759301
 H         -3.9301238216        3.0769512041        2.3237018821
 H         -3.2650352545        4.7026443612        2.1808186901
 H         -2.3139120358        3.4354564667        2.9357307782
 C         -1.0887148385        4.0348420716        0.6116943548
 H         -0.3981036221        3.7058766033        1.3832899344
 H         -1.2269510288        5.1098285915        0.7015578282
 H         -0.6298619645        3.8192476476       -0.3482657497
 C         -1.0809727855       -0.1649873647        1.4504097505
 C         -0.2124601262       -0.7769724843        2.3660950187
 H          0.0598268710       -0.2139954947        3.2447550790
 C          0.3932395064       -2.0038944849        2.1171143378
 C          0.0605235925       -2.6963302662        0.9366838062
 C         -0.9053767133       -2.1560394094        0.0920287551
 H         -1.1843700704       -2.6830438892       -0.8060841633
 C          0.7317171835       -3.9905139865        0.5242827502
 C          2.0255336353       -4.1991216727        1.3186012557
 C          1.8381071943       -3.9376234082        2.8025557966
 C          1.4592261597       -2.4795162597        3.0811747048
 C          2.6826984766       -1.5663046393        2.8975514118
 H          3.4879253726       -1.8880707775        3.5539952607
 H          3.0366323530       -1.5894888772        1.8714289271
 H          2.4326621389       -0.5354062966        3.1327639410
 C          0.9955288895       -2.3867233875        4.5422140164
 H          0.8167435257       -1.3616188528        4.8514704137
 H          0.0845058638       -2.9599873425        4.6980444011
 H          1.7690886915       -2.7981889860        5.1869417838
 H          1.0585822087       -4.5942442617        3.1963246150
 H          2.7609082379       -4.1735576071        3.3354227834
 H          2.7874092758       -3.5264249101        0.9238390328
 H          2.3766882461       -5.2215763361        1.1665683021
 C          1.1087127790       -3.9571753901       -0.9646382019
 H          1.6369134477       -3.0383370727       -1.2012146673
 H          1.7636846658       -4.7965778949       -1.1867855356
 H          0.2402757853       -4.0321468128       -1.6122650797
 C         -0.2368536748       -5.1610364000        0.7556009840
 H         -1.1539929581       -5.0141987757        0.1908766177
 H          0.2252578335       -6.0888326635        0.4262395203
 H         -0.4913138725       -5.2595345951        1.8081716498
 C         -2.7378325580       -0.8383994812        4.4073010650
 C         -3.4925975432        0.2326024900        3.9149481659
 C         -4.1471066030        0.1222644252        2.7151509709
 C         -4.0736213026       -1.0635556005        1.9590300423
 C         -3.3058132254       -2.1477727325        2.4562639880
 C         -2.6450026114       -2.0041027291        3.6921433534
 C         -3.2259130025       -3.3312371722        1.6969316130
 C         -3.8780865777       -3.4389787567        0.4956593460
 C         -4.6378092027       -2.3702748681        0.0062560278
 C         -4.7350599353       -1.2060836858        0.7233381894
 H         -2.2336550086       -0.7421278244        5.3572169815
 H         -3.5622629413        1.1435617191        4.4903671071
 H         -4.7475351866        0.9363879214        2.3370462772
 H         -2.0801882798       -2.8409894979        4.0743425816
 H         -2.6555326538       -4.1594589139        2.0885793019
 H         -3.8186882393       -4.3533430184       -0.0760247337
 H         -5.1538917891       -2.4737105782       -0.9367776045
 H         -5.3369463943       -0.3866837411        0.3618025494
 Sb         2.4144346841        1.0162373214       -1.5714916135
 Cl         0.5328777127       -0.4524513026       -2.1145418470
 Cl         4.2350613252        2.4534856454       -0.9964750278
 Cl         3.2806214723        0.6723550669       -3.7745432177
 Cl         3.5654367903       -0.9355626661       -0.7325958968
 Cl         1.0545440395        2.8698788009       -2.3096925722
 Cl         1.4886381317        1.3290010705        0.6678666741
  87
       -129.30666639
 C          2.2545584087        2.4812234777       -1.2423347147
 H          2.2888859593        2.3138611560       -2.3067485248
 C          1.8212452847        3.7036305006       -0.7472200329
 C          1.7458354990        3.8848040243        0.6481128945
 C          2.1336888587        2.8449245547        1.4818178706
 H          2.0934432022        2.9748642871        2.5521074792
 C          2.6093503927        1.4106359040       -0.4068910104
 C          1.3807847722        4.7575682662       -1.7392875387
 C          1.2495326343        6.1264574684       -1.0630365705
 H          2.2457070382        6.5476351404       -0.9111601050
 H          0.7085482196        6.8015574543       -1.7290985173
 C          0.5247237067        6.0372035034        0.2686017082
 H         -0.4641656230        5.6038085438        0.1149952035
 H          0.3866985620        7.0393740433        0.6801106864
 C          1.2814902545        5.1770347703        1.2855146733
 C          0.0277653230        4.3114232795       -2.3162757460
 H         -0.7084651708        4.1835213970       -1.5276191984
 H          0.1257896867        3.3588400402       -2.8297586900
 H         -0.3391599790        5.0518923882       -3.0234403798
 C          2.3908046202        4.8971765528       -2.8888855726
 H          3.4007681433        5.0190426222       -2.5017611010
 H          2.1415192076        5.7746704265       -3.4815845469
 H          2.3736600660        4.0367809024       -3.5508604686
 C          0.3294812486        4.9002937129        2.4593969153
 H         -0.1775939239        5.8213954889        2.7383413072
 H          0.8573027288        4.5362351146        3.3364219537
 H         -0.4165195085        4.1636346335        2.1717141495
 C          2.5188366623        5.9228743631        1.8116603424
 H          2.2163748242        6.8532832886        2.2869102972
 H          3.2111555132        6.1525247569        1.0056633983
 H          3.0471514480        5.3170252866        2.5442439212
 C          2.5517860779        1.5981828569        0.9918724181
 C          2.8808627166        0.5186680865        1.8245518476
 H          2.8287160668        0.6777076255        2.8908986430
 C          3.2292707876       -0.7296017824        1.3294483745
 C          3.2301976873       -0.9308720487       -0.0655098184
 C          2.9612138781        0.1455544899       -0.8990648315
 H          2.9838783773        0.0161302480       -1.9692191214
 C          3.5330896480       -2.2718600149       -0.6980358565
 C          3.3858955762       -3.3836503341        0.3449808083
 C          4.1265129514       -3.0600305800        1.6304117554
 C          3.5481619958       -1.8237178025        2.3284067412
 C          4.5878582519       -1.3375557653        3.3508655350
 H          4.1880903146       -0.5700853347        4.0069833105
 H          4.9036578196       -2.1740279167        3.9708112843
 H          5.4628731754       -0.9346167482        2.8445689787
 C          2.2487792313       -2.1887685303        3.0626014761
 H          1.4682568924       -2.4377021330        2.3490556927
 H          2.4180903562       -3.0333667710        3.7276938204
 H          1.8927580335       -1.3506330281        3.6557095968
 H          4.0735740189       -3.9117068449        2.3120171099
 H          5.1817730632       -2.8889023773        1.4096534585
 H          3.7616711590       -4.3210940614       -0.0708888179
 H          2.3237232406       -3.5080941523        0.5582080282
 C          4.9611173414       -2.2298750677       -1.2657610517
 H          5.6879335601       -1.9934694856       -0.4926951985
 H          5.2163332011       -3.1932280312       -1.7015733027
 H          5.0382335755       -1.4704476350       -2.0400602275
 C          2.5554826492       -2.5802566995       -1.8415809575
 H          2.6818462008       -3.6148659822       -2.1540972962
 H          1.5303132195       -2.4404414613       -1.5098247577
 H          2.7253351588       -1.9505016930       -2.7094840464
 C         -0.3151463643       -4.9440976443       -0.3010461536
 C         -1.3504184403       -5.0191719606       -1.2358191386
 C         -2.6305614447       -4.6621089830       -0.8834404953
 C         -2.9182678169       -4.2045899566        0.4186478133
 C         -1.8641857959       -4.1215033618        1.3665775859
 C         -0.5662990926       -4.5084942882        0.9779085336
 C         -2.1447820395       -3.6357622572        2.6589240798
 C         -3.4178517807       -3.2510275197        3.0021281549
 C         -4.4566721002       -3.3372503003        2.0707749502
 C         -4.2134960466       -3.8048084914        0.8017794495
 H          0.6859460958       -5.2258157419       -0.5915330350
 H         -1.1391638743       -5.3513423553       -2.2410199527
 H         -3.4322398443       -4.7179358473       -1.6048139738
 H          0.2301735719       -4.4517561663        1.7054989567
 H         -1.3359184032       -3.5551655894        3.3707828232
 H         -3.6207786133       -2.8672216775        3.9906870383
 H         -5.4499998621       -3.0201908368        2.3505402538
 H         -5.0099150667       -3.8553863922        0.0736893797
 Sb        -1.6744004453        0.0698335610       -0.6532596055
 Cl        -0.0732747098       -1.3878518372        0.4681461699
 Cl        -3.1902435030        1.5628460201       -1.7456810512
 Cl        -3.2780065010       -0.4384852875        1.0675285276
 Cl        -2.4502048110       -1.8046862783       -1.9599951708
 Cl        -0.8079886019        1.9046913241        0.6705573083
 Cl        -0.0075566489        0.4924631099       -2.3574029071
  87
       -129.30665957
 C          2.4157044916        2.8414321165       -0.7695894680
 H          3.2222180960        3.2498504676       -0.1808845000
 C          1.3038820282        3.6239266047       -1.0496722971
 C          0.2644192219        3.0779357215       -1.8289237589
 C          0.3731696744        1.7645149110       -2.2636348390
 H         -0.4251381609        1.3174173032       -2.8343290982
 C          2.5258330079        1.5064671569       -1.1884378101
 C          1.2708206729        5.0441943940       -0.5278793999
 C         -0.1650047530        5.5775851140       -0.5417823198
 H         -0.7198391162        5.0871397856        0.2590195320
 H         -0.1520433396        6.6489692776       -0.3310668071
 C         -0.8597791342        5.3270108533       -1.8689353909
 H         -0.2951680781        5.8041353132       -2.6726036421
 H         -1.8519274941        5.7826396072       -1.8542534002
 C         -1.0030121555        3.8313521918       -2.1713462678
 C          2.1845563757        5.9023079869       -1.4183170006
 H          2.1712356276        6.9349557579       -1.0772179586
 H          1.8639440094        5.8736940118       -2.4565926281
 H          3.2083193145        5.5376596253       -1.3746646318
 C          1.7772995758        5.1183336728        0.9201916548
 H          1.2995221303        4.3505578542        1.5232830927
 H          1.5316844654        6.0921080454        1.3382364023
 H          2.8547943831        4.9953323820        0.9842269894
 C         -1.3405581404        3.6845797402       -3.6640210557
 H         -1.6682676981        2.6786950411       -3.9089901635
 H         -0.4762559582        3.9270341653       -4.2794623138
 H         -2.1472904217        4.3683703329       -3.9195657601
 C         -2.1462628312        3.2276875210       -1.3404086252
 H         -1.9563411942        3.3504883851       -0.2782112152
 H         -2.2430031694        2.1622803568       -1.5336608075
 H         -3.0858511971        3.7163634114       -1.5895187763
 C          1.4737718019        0.9537908845       -1.9510224073
 C          1.5464044403       -0.3986259930       -2.3155249137
 H          0.7186806776       -0.8060166581       -2.8737346878
 C          2.6022597168       -1.2175476066       -1.9416076254
 C          3.6551586815       -0.6666095377       -1.1844156523
 C          3.6049748857        0.6784031756       -0.8430226297
 H          4.4035424865        1.1122368373       -0.2618900885
 C          4.8589260544       -1.4751503159       -0.7506086772
 C          4.5442552834       -2.9732167626       -0.8086228542
 C          3.8795219717       -3.3745097936       -2.1140089455
 C          2.5251755296       -2.6841009484       -2.3078056832
 C          1.4613726523       -3.3285959734       -1.4048131516
 H          0.5008406627       -2.8349442936       -1.5293602533
 H          1.3498300395       -4.3819812642       -1.6532579233
 H          1.7386593216       -3.2419596192       -0.3583323363
 C          2.1103190702       -2.8692264362       -3.7759712801
 H          2.7360031499       -2.2666689844       -4.4316688588
 H          2.2278081939       -3.9145114943       -4.0543236601
 H          1.0725129275       -2.5957173341       -3.9411829367
 H          4.5339121385       -3.1217213926       -2.9508964354
 H          3.7324784726       -4.4563828500       -2.1313763766
 H          3.8863839905       -3.2185947687        0.0258845779
 H          5.4695465271       -3.5387717478       -0.6797955784
 C          5.2639417622       -1.1433398382        0.6934290280
 H          5.7531757937       -0.1763114596        0.7691395244
 H          4.3882665740       -1.1446620042        1.3375360030
 H          5.9631463105       -1.8948463038        1.0535572125
 C          6.0271459012       -1.1257103266       -1.6875254376
 H          6.2618955310       -0.0656777660       -1.6230077668
 H          6.9112167423       -1.6929152683       -1.4053683166
 H          5.7833893065       -1.3516206122       -2.7225215291
 C         -2.1656470323       -3.0563456193       -2.6822955064
 C         -2.8011108803       -1.8631046494       -3.0374465091
 C         -3.7058091118       -1.2799006517       -2.1850320972
 C         -4.0114192702       -1.8724719768       -0.9436573234
 C         -3.3681649405       -3.0871024282       -0.5852703035
 C         -2.4413912739       -3.6573732289       -1.4781942359
 C         -3.6629578562       -3.6741991024        0.6627476995
 C         -4.5541636300       -3.0805062552        1.5239825343
 C         -5.1810153572       -1.8816926527        1.1744106459
 C         -4.9170679712       -1.2874048981       -0.0369540922
 H         -1.4531253380       -3.5043313035       -3.3597900928
 H         -2.5718221547       -1.3989279396       -3.9858016643
 H         -4.1904674679       -0.3513731004       -2.4502621670
 H         -1.9402928301       -4.5709439374       -1.1932101205
 H         -3.1683198137       -4.5948243599        0.9345939636
 H         -4.7618170819       -3.5309117775        2.4828151619
 H         -5.8661088648       -1.4163993652        1.8667730848
 H         -5.3899456512       -0.3529088392       -0.3016307366
 Sb        -0.6022697642       -0.2885028072        1.8464465743
 Cl        -2.9216077258        0.2691853215        2.1825160373
 Cl         1.7182995706       -0.8218788876        1.3879418948
 Cl        -1.0809426811       -0.4892345810       -0.5372616704
 Cl        -1.0737682881       -2.6448651372        2.0649910963
 Cl        -0.0668820818        2.0435714176        1.4954747390
 Cl        -0.1431144338       -0.0954262990        4.1834277308
  87
       -129.30662966
 C          2.1704749386        3.1975237667        0.4992776078
 H          2.0297030179        3.7424743591        1.4197131203
 C          1.9254441819        3.8241692288       -0.7149427582
 C          2.1301555394        3.1022429600       -1.9073627023
 C          2.5454185801        1.7796289433       -1.8281896744
 H          2.6781775656        1.2030007938       -2.7292831417
 C          2.5657172089        1.8540425494        0.5910506340
 C          1.4706108414        5.2679771223       -0.6951581266
 C          0.8681540289        5.6617960586       -2.0474780224
 H         -0.1237341343        5.2159025697       -2.1289816474
 H          0.7471572328        6.7466263964       -2.0827471718
 C          1.7248641771        5.2046215297       -3.2152487887
 H          2.7231448299        5.6394931592       -3.1305425544
 H          1.2907581645        5.5649519243       -4.1500103917
 C          1.8460066433        3.6782385375       -3.2770468296
 C          2.6877368263        6.1486346473       -0.3678077318
 H          3.4676693815        6.0345233893       -1.1163898152
 H          3.1079175750        5.8761328753        0.5976085237
 H          2.3897089415        7.1940374965       -0.3317498934
 C          0.3918482561        5.4896873876        0.3763686047
 H         -0.3591442565        4.7055390478        0.3209220345
 H         -0.0915287373        6.4497781148        0.2092926716
 H          0.8088097057        5.5009647944        1.3795229885
 C          2.9679571442        3.3363142165       -4.2697494458
 H          2.8262404622        3.9094587074       -5.1834499998
 H          2.9661826097        2.2841019194       -4.5374150167
 H          3.9413254078        3.5884413385       -3.8529609770
 C          0.5325340243        3.0542888562       -3.7753598973
 H          0.6280472019        1.9749401591       -3.8563515142
 H          0.2757958701        3.4554512921       -4.7531839480
 H         -0.2821611995        3.2594853035       -3.0864693709
 C          2.7540080751        1.1255314454       -0.6042435177
 C          3.0779551986       -0.2361240323       -0.5147469782
 H          3.2023495925       -0.7806355453       -1.4369323676
 C          3.1921799762       -0.8970362287        0.7000655718
 C          3.0625138402       -0.1583677077        1.8932007449
 C          2.7444948269        1.1900082294        1.8131769653
 H          2.5962990354        1.7611849851        2.7170565367
 C          3.2134678788       -0.7678264419        3.2723300398
 C          3.7530714848       -2.2007586882        3.1933825152
 C          3.1226069018       -2.9831619656        2.0547898481
 C          3.4681792696       -2.3846092924        0.6881193531
 C          2.6051584532       -3.1017902805       -0.3601530475
 H          1.5637559032       -2.8112363583       -0.2535466381
 H          2.9223425380       -2.8821279667       -1.3750811297
 H          2.6817626293       -4.1772974886       -0.2143356176
 C          4.9498848628       -2.6027994165        0.3418907709
 H          5.1833519867       -3.6649470100        0.3611874644
 H          5.1652540138       -2.2207450488       -0.6531077487
 H          5.6013808467       -2.0894494315        1.0445652666
 H          3.4590746090       -4.0215838187        2.0899874009
 H          2.0368220941       -2.9741780198        2.1608157970
 H          3.5595921032       -2.7063970751        4.1418620978
 H          4.8359684435       -2.1727750611        3.0589895316
 C          1.8345262860       -0.7624396286        3.9492663419
 H          1.1057645657       -1.2765701069        3.3291852717
 H          1.8929501995       -1.2511491803        4.9198111118
 H          1.4800319189        0.2539248004        4.0981494053
 C          4.1967846476        0.0563808092        4.1191291989
 H          4.3943283628       -0.4648174478        5.0534931794
 H          5.1397103861        0.1871153852        3.5916498348
 H          3.8019309838        1.0382785756        4.3627322679
 C         -0.7138625202       -3.5844137605        3.3062464602
 C         -1.4918884137       -2.5791823485        3.8876298902
 C         -2.7423905515       -2.2976736489        3.3937101757
 C         -3.2641690323       -3.0198369543        2.3029895033
 C         -2.4708839047       -4.0364593093        1.7076497398
 C         -1.1884308755       -4.2946084033        2.2307629091
 C         -2.9899687007       -4.7493977003        0.6084150907
 C         -4.2452352772       -4.4723541522        0.1202112517
 C         -5.0247128009       -3.4711781479        0.7053615051
 C         -4.5454827274       -2.7562878008        1.7766920789
 H          0.2667807397       -3.7968825384        3.7058745440
 H         -1.1005519640       -2.0180096506        4.7229232145
 H         -3.3402202638       -1.5101932554        3.8284069068
 H         -0.5819271819       -5.0595885012        1.7676664636
 H         -2.3797896289       -5.5120908338        0.1467913882
 H         -4.6281714140       -5.0187886952       -0.7285269492
 H         -6.0026994649       -3.2537135953        0.3029993569
 H         -5.1407271770       -1.9747757239        2.2251646017
 Sb        -1.5547309910       -0.1624148678       -0.7766203298
 Cl         0.3075706018       -0.4579833033       -2.2918718995
 Cl        -3.3755339043        0.0895552056        0.7769782351
 Cl        -2.8390725445        0.8299662768       -2.5367494703
 Cl        -0.7109059941        2.0233495424       -0.1520026254
 Cl        -2.3107695376       -2.3775588938       -1.3577296394
 Cl        -0.2068568481       -1.1162465518        1.0145648409
  87
       -129.30662896
 C          2.2760561003        2.2870251000       -1.6040764714
 H          2.2670801117        1.9874692486       -2.6395821294
 C          1.8722435102        3.5675430426       -1.2501110313
 C          1.8548678928        3.9235784491        0.1129283656
 C          2.2663639250        2.9910006869        1.0553367403
 H          2.2696595192        3.2544704239        2.1015518549
 C          2.6527003208        1.3244530811       -0.6548325392
 C          1.3977824203        4.4935013801       -2.3482934664
 C          1.3096964146        5.9386938973       -1.8463174859
 H          2.3159597703        6.3594718809       -1.7893155987
 H          0.7485869098        6.5329414229       -2.5702556240
 C          0.6403561218        6.0299963801       -0.4860642196
 H         -0.3592673890        5.5979209290       -0.5440736318
 H          0.5316256311        7.0782017041       -0.1993735836
 C          1.4287593327        5.2919910903        0.6004697823
 C          0.0160645928        3.9970883784       -2.8036266252
 H         -0.6842184872        3.9783306216       -1.9731603156
 H          0.0831367615        2.9866072430       -3.1974801297
 H         -0.3773804920        4.6483281132       -3.5808558832
 C          2.3555952552        4.4715760125       -3.5496039764
 H          3.3833048444        4.6257602632       -3.2259189717
 H          2.0879706680        5.2711237805       -4.2370113184
 H          2.2998176282        3.5350594006       -4.0960679408
 C          0.5220903937        5.1776549207        1.8357614199
 H          0.0329544519        6.1326886117        2.0146725135
 H          1.0818632377        4.9214604051        2.7309346424
 H         -0.2398393592        4.4193410500        1.6733333520
 C          2.6934903560        6.0794334499        0.9806756044
 H          2.4193224493        7.0652622439        1.3494084099
 H          3.3536596358        6.1987752589        0.1253167677
 H          3.2464431912        5.5608403756        1.7605129199
 C          2.6518983768        1.6864165997        0.7104023330
 C          2.9985633288        0.7139748833        1.6594430432
 H          2.9926755005        1.0070438030        2.6983293859
 C          3.3056139906       -0.5942766853        1.3131706930
 C          3.2483920953       -0.9682672734       -0.0443455495
 C          2.9669566654        0.0010528138       -0.9966790733
 H          2.9472224013       -0.2619101131       -2.0420750042
 C          3.4979636631       -2.3858221462       -0.5106704885
 C          3.3484209684       -3.3498469913        0.6698965969
 C          4.1504475596       -2.8977553126        1.8775327295
 C          3.6483884880       -1.5587937671        2.4305018586
 C          4.7566514431       -0.9758642762        3.3222741724
 H          4.4153870693       -0.1121290628        3.8851978579
 H          5.0820409473       -1.7309356509        4.0348052313
 H          5.6136401867       -0.6770607324        2.7216616123
 C          2.3836625183       -1.7798806587        3.2739341242
 H          2.0690658025       -0.8551202646        3.7500513655
 H          1.5648062932       -2.1212458300        2.6471227828
 H          2.5767665317       -2.5173100749        4.0505383933
 H          4.0914595406       -3.6522820663        2.6648894718
 H          5.2020863154       -2.8034635201        1.6006181779
 H          3.6714348438       -4.3475395840        0.3648933703
 H          2.2902419072       -3.4003517563        0.9305184755
 C          4.9093234797       -2.4589876860       -1.1153471670
 H          5.6643236706       -2.1420768352       -0.4002983133
 H          5.1281486907       -3.4782885671       -1.4254972754
 H          4.9811981839       -1.8111386733       -1.9856860528
 C          2.4797176833       -2.8065380831       -1.5803405569
 H          2.5617966910       -3.8775554007       -1.7536276213
 H          1.4696619455       -2.5862153494       -1.2463377891
 H          2.6467068752       -2.3042474195       -2.5283574024
 C         -0.9499027594       -3.5995209291        3.1708236592
 C         -0.2774603640       -4.3818771358        2.2276574015
 C         -0.9124546529       -4.7801266281        1.0768081008
 C         -2.2541313364       -4.4242442319        0.8355684507
 C         -2.9395108600       -3.6352238246        1.7973246621
 C         -2.2554496022       -3.2284051865        2.9592706818
 C         -4.2804063096       -3.2731689313        1.5543796342
 C         -4.9194403366       -3.6771185214        0.4068249861
 C         -4.2460344221       -4.4545076228       -0.5390239418
 C         -2.9366446205       -4.8197195171       -0.3322841612
 H         -0.4340603910       -3.2803337580        4.0640154541
 H          0.7482430339       -4.6683665652        2.4075379673
 H         -0.3893997846       -5.3692929364        0.3373501712
 H         -2.7737239797       -2.6094196343        3.6767059489
 H         -4.7940781605       -2.6634194401        2.2827679654
 H         -5.9428329064       -3.3849395434        0.2252945958
 H         -4.7553586730       -4.7554986713       -1.4421291653
 H         -2.4097447973       -5.4070773904       -1.0701972188
 Sb        -1.6530939644        0.0194610960       -0.5542429140
 Cl        -2.5177114036       -1.9664619568       -1.6149081386
 Cl        -0.6962284912        1.9676711356        0.5272331398
 Cl        -3.2224691080       -0.2215632182        1.2539932565
 Cl        -3.1680912233        1.4264169602       -1.7620696329
 Cl        -0.0698799158       -1.3568072841        0.6843135479
 Cl        -0.0376499390        0.2085229578       -2.3446016101
  87
       -129.30661231
 C          2.5346920094        2.8165907900       -0.6213943577
 H          3.3612001948        3.1507951744       -0.0137752041
 C          1.4596791895        3.6650307660       -0.8471501134
 C          0.3960827090        3.2176636668       -1.6561322989
 C          0.4390231657        1.9269491494       -2.1641172835
 H         -0.3818107292        1.5522846610       -2.7547339401
 C          2.5822698303        1.5064863493       -1.1221568810
 C          1.4911869797        5.0477747627       -0.2325699142
 C          0.0840902767        5.6529976695       -0.2230217512
 H         -0.5031080157        5.1420284527        0.5410235662
 H          0.1485061265        6.7070261437        0.0549341683
 C         -0.6082223030        5.5208468447       -1.5683837519
 H         -0.0100142696        6.0144710695       -2.3370204833
 H         -1.5749449108        6.0271851055       -1.5341269187
 C         -0.8268027367        4.0557641064       -1.9618169449
 C          2.4574341845        5.9172908142       -1.0535595419
 H          3.4606039989        5.4978489934       -1.0289764484
 H          2.4937777326        6.9226912171       -0.6403761674
 H          2.1465802006        5.9786765189       -2.0933820928
 C          1.9822035983        4.9971225740        1.2219265432
 H          1.7841071586        5.9527116104        1.7024997651
 H          3.0504401853        4.8107997489        1.2876636777
 H          1.4557415278        4.2181137631        1.7673136682
 C         -1.1513295113        4.0167387036       -3.4641511265
 H         -0.2678828705        4.2522869924       -4.0545915843
 H         -1.9197923331        4.7543034313       -3.6857943839
 H         -1.5247517384        3.0451683923       -3.7735479230
 C         -2.0115574054        3.4665393860       -1.1806128611
 H         -1.8302731030        3.5170614670       -0.1111163405
 H         -2.1618800148        2.4210155729       -1.4373889333
 H         -2.9205067169        4.0182089033       -1.4110663563
 C          1.5006550076        1.0480700140       -1.9057415741
 C          1.5090370177       -0.2824408681       -2.3498829257
 H          0.6592328068       -0.6188599360       -2.9219039660
 C          2.5305169424       -1.1678785126       -2.0375345188
 C          3.6144539204       -0.7099853079       -1.2623480639
 C          3.6265578884        0.6125745690       -0.8395045375
 H          4.4486311815        0.9751099823       -0.2425026498
 C          4.7867353118       -1.5935783892       -0.8931105271
 C          4.4123707999       -3.0713735901       -1.0437634022
 C          3.7133148988       -3.3596720046       -2.3609971717
 C          2.3847842720       -2.6061616731       -2.4856702919
 C          1.3128961312       -3.2574353724       -1.5972872997
 H          1.6089322480       -3.2339563094       -0.5526223673
 H          0.3692994774       -2.7240531558       -1.6805287131
 H          1.1589083825       -4.2922049371       -1.8961132817
 C          1.9335622195       -2.6904910487       -3.9522271050
 H          0.9041678085       -2.3685219847       -4.0781929308
 H          2.5693515519       -2.0758399468       -4.5866078291
 H          2.0039575480       -3.7218175861       -4.2918770599
 H          4.3644893378       -3.0772756560       -3.1909421025
 H          3.5234262628       -4.4316162259       -2.4464477711
 H          3.7576869590       -3.3469668961       -0.2162491559
 H          5.3166166281       -3.6790798846       -0.9681515070
 C          5.2148723805       -1.3714426795        0.5653060947
 H          4.3440472752       -1.3755883069        1.2160108217
 H          5.8833238758       -2.1732882273        0.8712476392
 H          5.7456794596       -0.4328061669        0.6972145251
 C          5.9613772132       -1.2322315232       -1.8174057284
 H          6.8243916145       -1.8497950314       -1.5791688505
 H          5.7014769460       -1.3842246980       -2.8619419815
 H          6.2382429665       -0.1881774673       -1.6901436397
 C         -2.9297853324       -1.7433714757       -3.0464744542
 C         -2.2913999500       -2.9574692408       -2.7782949666
 C         -2.5341133161       -3.6236569977       -1.6015916213
 C         -3.4298779258       -3.1002288836       -0.6503493994
 C         -4.0758608832       -1.8643962680       -0.9202708618
 C         -3.8040619885       -1.2043430989       -2.1351089394
 C         -4.9512823818       -1.3277365589        0.0443362356
 C         -5.1840931628       -1.9889968311        1.2271451124
 C         -4.5543815219       -3.2081514083        1.4898920691
 C         -3.6913919058       -3.7554368447        0.5709391581
 H         -2.7262737933       -1.2273750697       -3.9735484572
 H         -1.6024456208       -3.3699185624       -3.5011438571
 H         -2.0306275284       -4.5542141630       -1.3837428465
 H         -4.2896720397       -0.2597508350       -2.3326437795
 H         -5.4262318236       -0.3778961418       -0.1531922846
 H         -5.8462436978       -1.5607602170        1.9642866788
 H         -4.7369137350       -3.7115414100        2.4272689394
 H         -3.1940828869       -4.6918434125        0.7759313779
 Sb        -0.6245350069       -0.3370901116        1.8030694671
 Cl         1.6862584433       -0.8696406085        1.2984671218
 Cl        -2.9361995295        0.2174522635        2.1950184788
 Cl        -0.0673823033        2.0046278758        1.5797764361
 Cl        -0.1463394993       -0.2776284055        4.1432542376
 Cl        -1.1329053149       -0.3973828455       -0.5822033715
 Cl        -1.1101290961       -2.6994158355        1.8969819616
  87
       -129.30661217
 C          2.1968065280        2.8158875092        1.4457561556
 H          2.0226791818        3.0470261892        2.4849725314
 C          2.0147795891        3.7986975419        0.4827276275
 C          2.2469035854        3.4784081146       -0.8697988771
 C          2.6405546733        2.1875780067       -1.1953275511
 H          2.8021948874        1.9182897728       -2.2266861289
 C          2.5628766076        1.4996885936        1.1235136758
 C          1.5993415909        5.1815870097        0.9373153845
 C          1.0311755527        5.9834223223       -0.2377521103
 H          0.0354658298        5.6020666522       -0.4669491804
 H          0.9254973785        7.0288434204        0.0600318599
 C          1.9059338075        5.8913894768       -1.4758952729
 H          2.9063146660        6.2647037294       -1.2466030735
 H          1.4937580109        6.5269944705       -2.2621852585
 C          2.0134678457        4.4557361232       -2.0008844989
 C          2.8366038142        5.8800365183        1.5253194206
 H          3.2250411519        5.3175619909        2.3713403491
 H          2.5718348013        6.8782779186        1.8664813930
 H          3.6297036188        5.9631566395        0.7866033154
 C          0.5095570668        5.1074802380        2.0176026539
 H          0.0614236710        6.0903641662        2.1459699660
 H          0.9085248077        4.7996782448        2.9801264211
 H         -0.2660240164        4.4060595206        1.7203937971
 C          3.1620850224        4.4144185163       -3.0209736618
 H          3.0563510535        5.2456867026       -3.7147228060
 H          3.1561706335        3.4975404517       -3.6024887232
 H          4.1247701718        4.5038481514       -2.5210225149
 C          0.7094092100        4.0413374978       -2.7015201400
 H          0.7904432103        3.0321336804       -3.0965833879
 H          0.4945967458        4.7207330844       -3.5233086769
 H         -0.1256605717        4.0544642515       -2.0067244291
 C          2.7965124390        1.1795466140       -0.2319341315
 C          3.1256588409       -0.1431883398       -0.5622640073
 H          3.2905698799       -0.3681702142       -1.6039667882
 C          3.1987171890       -1.1544215378        0.3857429023
 C          2.9341494762       -0.8406192865        1.7336189228
 C          2.6530089760        0.4742372354        2.0759667800
 H          2.4622782746        0.7302513047        3.1065248393
 C          2.9625261862       -1.8799899182        2.8335990870
 C          2.8352962570       -3.2807486153        2.2280143356
 C          3.8025097138       -3.4965278262        1.0772343043
 C          3.5140689274       -2.5545651400       -0.0974670312
 C          2.3075974015       -3.0665454321       -0.8996951504
 H          1.4185367716       -3.1022489743       -0.2767718918
 H          2.0918245225       -2.4086512725       -1.7370746968
 H          2.5133206797       -4.0629407947       -1.2854781109
 C          4.7522711658       -2.5468226862       -1.0084665953
 H          5.5792976487       -2.0269140037       -0.5285133174
 H          5.0593852173       -3.5711690223       -1.2087317757
 H          4.5506897635       -2.0686550322       -1.9621246855
 H          4.8250502718       -3.3382200146        1.4252166578
 H          3.7356809593       -4.5293211431        0.7287619911
 H          1.8117614402       -3.3998290000        1.8701587542
 H          3.0125952450       -4.0279323285        3.0048073682
 C          1.7865679802       -1.6872907883        3.8028767487
 H          0.8660680603       -1.5452838889        3.2421164965
 H          1.6874988906       -2.5718437805        4.4291314074
 H          1.9336983744       -0.8348485559        4.4601431395
 C          4.2797993802       -1.7307703548        3.6110767811
 H          4.3350170335       -2.4807613231        4.3970327495
 H          5.1400248769       -1.8473194874        2.9570667156
 H          4.3402497523       -0.7460495027        4.0688084422
 C         -2.8967996507       -5.1068211029       -1.3329275965
 C         -4.1618344166       -4.5178610847       -1.2513876044
 C         -4.5075797308       -3.7666756347       -0.1540490556
 C         -3.5998609281       -3.5827722431        0.9072927277
 C         -2.3155189999       -4.1843847083        0.8261185034
 C         -1.9883949482       -4.9420299564       -0.3159293397
 C         -1.4074496942       -3.9962163793        1.8864924563
 C         -1.7523656418       -3.2420833904        2.9824877974
 C         -3.0116168227       -2.6425400999        3.0577336846
 C         -3.9212461441       -2.8089322748        2.0406654076
 H         -2.6332458980       -5.6823103292       -2.2076515227
 H         -4.8617255272       -4.6453139634       -2.0635522773
 H         -5.4774399943       -3.2943864422       -0.0958280277
 H         -1.0045725553       -5.3839104394       -0.3832554791
 H         -0.4310107011       -4.4543821235        1.8224365711
 H         -1.0469620132       -3.1022732219        3.7874206813
 H         -3.2645362685       -2.0383183481        3.9158163090
 H         -4.8938103212       -2.3426680209        2.0943631325
 Sb        -1.5454933708        0.1306807548       -0.7851011455
 Cl         0.3730141572        0.1812231293       -2.2593253760
 Cl        -3.4226963221        0.0190900637        0.7204549825
 Cl        -2.2440934846       -1.9146793597       -1.8476121318
 Cl        -2.7807520358        1.4741348477       -2.3314490291
 Cl        -0.2433646001       -1.1666853382        0.8181711521
 Cl        -0.7478783365        2.1304682439        0.3301787693
  87
       -129.30657073
 C         -0.6121189050        2.0207630921        0.5996105794
 H          0.0469075626        2.8361387794        0.3483831723
 C         -1.9356688969        2.0426499948        0.1659056868
 C         -2.7666957200        0.9464366141        0.4726264054
 C         -2.2402985618       -0.1057440502        1.2145408580
 H         -2.8670323051       -0.9479485848        1.4622155101
 C         -0.0519922175        0.9222277963        1.2674245430
 C         -2.3776214731        3.1993195020       -0.7053275719
 C         -3.8988974195        3.2057883758       -0.8879413491
 H         -4.3702262370        3.6159668822        0.0080278115
 H         -4.1535440398        3.8667955589       -1.7183397742
 C         -4.4425332399        1.8143756069       -1.1605686728
 H         -3.9532183829        1.3971641423       -2.0406602953
 H         -5.5125667834        1.8721961858       -1.3697516783
 C         -4.2099661191        0.8611681163        0.0157567874
 C         -1.6856533250        3.0406594333       -2.0702077513
 H         -0.6051908125        3.0559850256       -1.9598041599
 H         -1.9793987368        3.8535458974       -2.7302714331
 H         -1.9552276322        2.0972368184       -2.5342462828
 C         -1.9670988683        4.5574526362       -0.1174786048
 H         -0.8889212693        4.6801846708       -0.0921505780
 H         -2.3562053443        4.6803479396        0.8901767251
 H         -2.3766143859        5.3504093326       -0.7395904036
 C         -4.5649740831       -0.5557127536       -0.4591778452
 H         -5.5156045650       -0.5284137233       -0.9869999675
 H         -4.6684033524       -1.2515909647        0.3688621474
 H         -3.8012616729       -0.9254048108       -1.1373832546
 C         -5.1351705990        1.2192294216        1.1895196005
 H         -5.0075880884        0.5076387344        2.0015506344
 H         -6.1719044040        1.1837900005        0.8622694684
 H         -4.9278000092        2.2174636127        1.5667768326
 C         -0.8864448201       -0.1716553586        1.5834376931
 C         -0.3033338250       -1.3058026931        2.1683754531
 H         -0.9504107355       -2.1365249627        2.4022434860
 C          1.0696512203       -1.4301129957        2.3637340773
 C          1.8999394348       -0.3302090450        2.0691017452
 C          1.3177000814        0.8277388107        1.5613761165
 H          1.9387511276        1.6683909145        1.2963865870
 C          3.4105399481       -0.3748680830        2.1797251042
 C          3.8807551077       -1.6276229559        2.9273534061
 C          3.1008631018       -2.8634084145        2.5145837149
 C          1.6143525519       -2.7515859354        2.8671628396
 C          1.4092091099       -2.8446355336        4.3875236866
 H          1.9256232603       -2.0425163016        4.9081061153
 H          0.3511095942       -2.7886163511        4.6302952122
 H          1.7963937401       -3.7941726829        4.7501999397
 C          0.8925504997       -3.9407578287        2.2158463751
 H         -0.1105928339       -4.0773116028        2.6104958592
 H          0.8345014340       -3.8004309565        1.1403880854
 H          1.4520392312       -4.8515361699        2.4169803931
 H          3.1846305023       -3.0064441021        1.4371284967
 H          3.5217024632       -3.7440063019        3.0038208430
 H          3.7766911156       -1.4707107671        4.0032063247
 H          4.9423690978       -1.7815759575        2.7263654087
 C          3.9661912023        0.8505984388        2.9200211971
 H          3.7496844127        1.7769117689        2.3974088890
 H          3.5580140607        0.9145707068        3.9261481353
 H          5.0469786820        0.7566741956        3.0001197827
 C          3.9835715398       -0.3763620506        0.7524619883
 H          3.6758976611        0.5114956240        0.2078550909
 H          5.0702265777       -0.4011548001        0.7901534301
 H          3.6329252623       -1.2410717613        0.1979522262
 C         -0.3739148876        3.8461190932        3.2011537788
 C          0.7869730352        3.2538235493        3.7117976331
 C          0.7300512419        2.0157538618        4.2962366154
 C         -0.4904926525        1.3188132801        4.3949473131
 C         -1.6675360511        1.9212348957        3.8824518418
 C         -1.5767941259        3.1936128428        3.2861551122
 C         -2.8900333610        1.2299913091        3.9912801116
 C         -2.9446422064       -0.0126041808        4.5659765437
 C         -1.7818832588       -0.6089376329        5.0677493436
 C         -0.5803244480        0.0461902911        4.9901324412
 H         -0.3165566485        4.8249363938        2.7493474269
 H          1.7262677813        3.7822625305        3.6479814990
 H          1.6166804635        1.5626634730        4.7122890601
 H         -2.4815219049        3.6519843748        2.9150057994
 H         -3.7871042005        1.7087257603        3.6313746169
 H         -3.8869093291       -0.5341110376        4.6477598401
 H         -1.8428722685       -1.5826239266        5.5312755675
 H          0.3141195445       -0.3956813941        5.4007113210
 Sb         0.8467472881       -0.9035815100       -2.8245975479
 Cl         1.5013940711        1.1172497089       -1.6149608747
 Cl         0.1665179126       -2.9020916212       -3.9488627378
 Cl        -1.4264734429       -0.5842677875       -1.9995522647
 Cl         1.2279834176       -2.1701354639       -0.7777728145
 Cl         0.3457257679        0.4547753012       -4.7309446287
 Cl         3.1352226191       -1.2151536339       -3.4515656773
  87
       -129.30654220
 C          2.3126807971        2.6804915898        0.6807742562
 H          2.3280373425        2.7781521827        1.7547114775
 C          1.9040833930        3.7491614263       -0.1061486286
 C          1.9430351965        3.6158947290       -1.5081584236
 C          2.2712351981        2.3827498402       -2.0532521394
 H          2.2429138312        2.2460289456       -3.1235720870
 C          2.6676933257        1.4371980272        0.1380675416
 C          1.4237302561        5.0027490621        0.5916476443
 C          0.7394881939        5.9448891811       -0.4042759923
 H         -0.2540729683        5.5554214666       -0.6288350173
 H          0.6137250436        6.9257912370        0.0583809530
 C          1.5299003892        6.0806476538       -1.6939141152
 H          2.5405703646        6.4274150614       -1.4681063078
 H          1.0633902686        6.8303258388       -2.3359553617
 C          1.6122547408        4.7516635456       -2.4531094068
 C          2.6240040826        5.6973624344        1.2540097344
 H          3.3683072497        5.9833190742        0.5146381510
 H          3.1015760449        5.0376481247        1.9739734460
 H          2.2913473259        6.5914977077        1.7762065595
 C          0.3944508235        4.6410860400        1.6738382259
 H         -0.3771173211        3.9961273429        1.2605814425
 H         -0.0764110937        5.5491544780        2.0440786533
 H          0.8469637697        4.1298597611        2.5180109351
 C          2.7056409227        4.8920303962       -3.5246649533
 H          2.5327585992        5.7990159272       -4.0999202309
 H          2.7079693719        4.0551271140       -4.2167200054
 H          3.6886469333        4.9596259264       -3.0624615800
 C          0.2737325551        4.4444453353       -3.1402311428
 H          0.3451651779        3.5383033186       -3.7354564617
 H         -0.0076172136        5.2670208168       -3.7940974352
 H         -0.5110302096        4.2892868909       -2.4059562428
 C          2.6128530718        1.2733399736       -1.2640345926
 C          2.8781298753        0.0038367732       -1.7973183313
 H          2.8226054283       -0.1106435416       -2.8688122259
 C          3.1784272323       -1.0937232107       -1.0025955669
 C          3.2776416618       -0.9202710951        0.3920141086
 C          3.0175188275        0.3328873411        0.9299991186
 H          3.0474097551        0.4766434490        1.9981039111
 C          3.6098637427       -2.0463013140        1.3478662341
 C          4.1352420008       -3.2730254870        0.5937842289
 C          3.3193392439       -3.5601404736       -0.6544235051
 C          3.4148086117       -2.4266406140       -1.6798956253
 C          2.3550099059       -2.6879215392       -2.7607775521
 H          1.3635857940       -2.4857010845       -2.3630614580
 H          2.5118890301       -2.0741611265       -3.6433293605
 H          2.4058397799       -3.7294252263       -3.0721958341
 C          4.8033882138       -2.3975571756       -2.3386668707
 H          5.0052557294       -3.3505691569       -2.8227007084
 H          4.8520427753       -1.6124218651       -3.0895917146
 H          5.5834868597       -2.2069820374       -1.6062011373
 H          3.6605550147       -4.4911145173       -1.1129597640
 H          2.2710215051       -3.6814507355       -0.3788748877
 H          4.1060966376       -4.1383616494        1.2591142487
 H          5.1794466170       -3.1090456996        0.3202927224
 C          2.3334795589       -2.4074798646        2.1233172655
 H          1.5488963135       -2.7324282506        1.4458819176
 H          2.5431304177       -3.2048925531        2.8331470021
 H          1.9572016177       -1.5467606153        2.6691474597
 C          4.6930652517       -1.6093737839        2.3471785822
 H          5.0377239844       -2.4762930539        2.9068914381
 H          5.5444717603       -1.1750401243        1.8264563753
 H          4.3165233136       -0.8829975067        3.0608067087
 C         -1.2857993366       -4.0648388387       -2.2073563101
 C         -0.5306595057       -4.6669937995       -1.1972477110
 C         -1.0625562178       -4.8410884025        0.0570658268
 C         -2.3791754020       -4.4299519966        0.3434997934
 C         -3.1489941263       -3.8245633638       -0.6850142011
 C         -2.5709429248       -3.6488065116       -1.9576050202
 C         -4.4631168426       -3.4032896842       -0.3969705811
 C         -4.9953520746       -3.5734541602        0.8586819646
 C         -4.2387831389       -4.1701652497        1.8705841154
 C         -2.9535197559       -4.5893945230        1.6206419928
 H         -0.8492278831       -3.9205404416       -3.1842771429
 H          0.4776981625       -4.9897033488       -1.4085554375
 H         -0.4756495968       -5.2916289719        0.8447935307
 H         -3.1528935509       -3.1678243158       -2.7298098949
 H         -5.0404118242       -2.9317944671       -1.1783696958
 H         -5.9984141007       -3.2357486504        1.0720367720
 H         -4.6642687321       -4.2876816523        2.8558822506
 H         -2.3615364344       -5.0365596828        2.4060037919
 Sb        -1.6051040158        0.2032223249        0.6447801507
 Cl        -0.0947367407       -1.3880496338       -0.4149266054
 Cl        -3.0539562871        1.8152915230        1.6652287126
 Cl        -0.7641690897        1.8928260340       -0.8737974881
 Cl         0.1300004358        0.7672129932        2.2325731650
 Cl        -3.3062245340       -0.3910533416       -0.9485920162
 Cl        -2.3458971922       -1.5368069590        2.1417977988
  87
       -129.30657122
 C         -0.9647132726        1.4279389543       -1.3726836984
 H         -1.0862299902        1.1273696221       -2.4010099990
 C         -2.0761061952        1.8131077197       -0.6282245482
 C         -1.8952451460        2.1575907256        0.7262590276
 C         -0.6093839769        2.1305841546        1.2594821673
 H         -0.4566230030        2.4035256704        2.2917868578
 C          0.3167630048        1.3025250033       -0.8132260620
 C         -3.4353833849        1.7398906679       -1.2936548638
 C         -4.5213720683        2.3775377824       -0.4200401566
 H         -4.4879855431        3.4635106058       -0.5317812475
 H         -5.4994718983        2.0478242948       -0.7747109733
 C         -4.3613553199        2.0102693423        1.0446638607
 H         -4.3703057106        0.9256149152        1.1532568554
 H         -5.1994137209        2.4116631055        1.6177636319
 C         -3.0489230846        2.5383793195        1.6322132855
 C         -3.7612887160        0.2549126079       -1.5266075424
 H         -4.7310879688        0.1603591777       -2.0097051442
 H         -3.7846234952       -0.2864618544       -0.5861213191
 H         -3.0123253378       -0.2138155031       -2.1581831009
 C         -3.4466715291        2.4536140826       -2.6534421994
 H         -4.4497435159        2.4043561990       -3.0714994846
 H         -2.7670217681        1.9920540066       -3.3627226763
 H         -3.1776285409        3.5018105106       -2.5447748962
 C         -2.8882516804        1.9274526920        3.0323016051
 H         -2.6397809421        0.8729758845        2.9546370097
 H         -3.8266857793        2.0238381813        3.5736426814
 H         -2.1203741617        2.4308282200        3.6134027162
 C         -3.0993692629        4.0671207235        1.7825560606
 H         -3.9260908778        4.3424183386        2.4335689310
 H         -3.2415270843        4.5561920937        0.8224825819
 H         -2.1763185175        4.4342337768        2.2240055641
 C          0.5012994421        1.6671356762        0.5379683287
 C          1.7647384123        1.4627417655        1.1167404475
 H          1.8924672355        1.7451248307        2.1499068180
 C          2.8072953605        0.8346160996        0.4433595480
 C          2.6264215351        0.4819888912       -0.9091643600
 C          1.4013869579        0.7546873645       -1.5133530105
 H          1.2332322799        0.4635408188       -2.5376694139
 C          3.6611336172       -0.2760127292       -1.7136785789
 C          5.0202019298       -0.2776523678       -1.0061238893
 C          4.8838843883       -0.5495118035        0.4816445198
 C          4.0892139286        0.5456227826        1.1997461101
 C          4.9200769461        1.8345041548        1.3015345466
 H          4.3737109358        2.5934051142        1.8561352414
 H          5.8504551289        1.6293838812        1.8264058694
 H          5.1605764270        2.2292317882        0.3175875191
 C          3.7992904820        0.0489828109        2.6240108390
 H          3.4614657645        0.8495834004        3.2763044012
 H          3.0434309479       -0.7308013676        2.6018848164
 H          4.7108732960       -0.3619976464        3.0519673408
 H          4.3713680480       -1.4993930012        0.6337039383
 H          5.8747481123       -0.6289112550        0.9332648582
 H          5.5108587258        0.6859683150       -1.1606848828
 H          5.6555760696       -1.0401375074       -1.4602556146
 C          3.8587461499        0.3229428989       -3.1140118273
 H          4.1330500458        1.3732293122       -3.0543915306
 H          4.6626557480       -0.2105695154       -3.6166077112
 H          2.9668242864        0.2300047729       -3.7255664851
 C          3.1533297639       -1.7187958480       -1.8788434134
 H          3.0083499427       -2.1917125109       -0.9127621251
 H          2.2003070014       -1.7358154569       -2.3997007423
 H          3.8726103562       -2.3005977130       -2.4505952618
 C          2.0309331081        4.8727960599        1.3097599145
 C          0.6735661121        5.2147669257        1.3012590088
 C         -0.0784669458        5.0304147140        0.1701587476
 C          0.4930615867        4.4826763868       -0.9940240104
 C          1.8672626841        4.1328473031       -0.9845200776
 C          2.6177398609        4.3494027988        0.1876134943
 C          2.4382712277        3.5850013232       -2.1492908339
 C          1.6842661383        3.3912937082       -3.2779023733
 C          0.3288433138        3.7405555957       -3.2886380613
 C         -0.2547213831        4.2751250180       -2.1699244513
 H          2.6147416362        5.0378393753        2.2033460427
 H          0.2282376568        5.6404222309        2.1884926027
 H         -1.1175441754        5.3195477347        0.1478235490
 H          3.6702565376        4.1136524490        0.1771480629
 H          3.4898647075        3.3394190392       -2.1383555850
 H          2.1338065644        2.9779139683       -4.1681484497
 H         -0.2518031503        3.5925456174       -4.1867002871
 H         -1.2933696152        4.5680973325       -2.1775437323
 Sb        -0.8105010138       -2.9426911876        0.4490620943
 Cl        -1.9639686688       -1.0009495807        1.3657878669
 Cl         0.4728183394       -4.7290390770       -0.4950081266
 Cl        -1.0045363215       -4.0636481927        2.5524887499
 Cl         1.2426646048       -1.8638066512        1.2030832288
 Cl        -2.8972499604       -3.8240159288       -0.3227372801
 Cl        -0.5931951475       -1.7330105960       -1.6640104918
  87
       -129.30651527
 C          0.3221223763        2.0327110699       -1.6344378701
 H         -0.3756247830        1.6730737387       -2.3734641914
 C          0.0490284160        3.1948336096       -0.9252600339
 C          0.9725159051        3.6323973147        0.0444451348
 C          2.1182055231        2.8782230183        0.2703810620
 H          2.8259286628        3.1950759037        1.0201244898
 C          1.4689368526        1.2573764353       -1.4017892215
 C         -1.2725661167        3.8882942815       -1.1756524076
 C         -1.2673415598        5.3096420652       -0.6030289570
 H         -0.6985533896        5.9619680860       -1.2690811176
 H         -2.2921607046        5.6855684561       -0.5765469175
 C         -0.6722463069        5.3623182300        0.7935217102
 H         -1.2413508576        4.7106279882        1.4572997877
 H         -0.7457417286        6.3794539095        1.1841117978
 C          0.7935381788        4.9187425350        0.8210692557
 C         -2.3643556469        3.0423021855       -0.5006922650
 H         -2.3717014343        2.0332086869       -0.9046880957
 H         -3.3406720787        3.4940277190       -0.6628423487
 H         -2.1880166055        2.9627914040        0.5680068226
 C         -1.5799023311        3.9877547293       -2.6779131850
 H         -2.4350489901        4.6436179029       -2.8274132659
 H         -1.8258561102        3.0198171092       -3.1043164258
 H         -0.7311084218        4.4011524722       -3.2193258516
 C          1.2012293014        4.7528690583        2.2925163202
 H          0.8398961399        5.6049295994        2.8640361280
 H          2.2797496289        4.7088061837        2.4156163616
 H          0.7638034864        3.8465538886        2.7032127280
 C          1.6969380677        5.9827278544        0.1740159820
 H          1.4373436651        6.1383214135       -0.8700375221
 H          2.7389267318        5.6738754213        0.2172780006
 H          1.5943063416        6.9269214182        0.7038424566
 C          2.3848771002        1.6835566330       -0.4154458216
 C          3.4913767797        0.8667296155       -0.1345522674
 H          4.1819257950        1.2016681704        0.6234498387
 C          3.6976174322       -0.3543458878       -0.7623068422
 C          2.7867291585       -0.7743185829       -1.7518374651
 C          1.7022761029        0.0390010814       -2.0540459085
 H          0.9738742938       -0.2802897338       -2.7829775340
 C          2.8859858172       -2.1086907229       -2.4580434844
 C          4.2608864953       -2.7511770305       -2.2443121828
 C          4.7334677557       -2.6265111191       -0.8063034251
 C          4.9149706061       -1.1671942851       -0.3777803341
 C          6.1394489351       -0.5411865173       -1.0660620318
 H          6.2808088798        0.4836993341       -0.7304838526
 H          7.0332184748       -1.1106598878       -0.8218493393
 H          6.0199608043       -0.5254499269       -2.1463833491
 C          5.1401934312       -1.1558542679        1.1413065464
 H          4.2089529679       -1.3701217061        1.6592485183
 H          5.8677606233       -1.9209798421        1.4029340668
 H          5.5260111248       -0.2024997975        1.4913370768
 H          4.0045236445       -3.0903785492       -0.1407784248
 H          5.6804034139       -3.1564879458       -0.6847152476
 H          4.9860335687       -2.2781738898       -2.9097669285
 H          4.2063222436       -3.8060282005       -2.5207660029
 C          2.6715964193       -1.9491305942       -3.9715093334
 H          3.3225731413       -1.1743200156       -4.3722270777
 H          2.9081671039       -2.8873947585       -4.4690019670
 H          1.6431659497       -1.6953658815       -4.2089191613
 C          1.7806224710       -3.0130931753       -1.8896070068
 H          1.7943991492       -3.9783886766       -2.3911143361
 H          1.9207853970       -3.1682219930       -0.8239648388
 H          0.8020902269       -2.5602059688       -2.0291291556
 C         -1.4079007480       -1.3234974320       -4.5199870477
 C         -1.2560946187       -2.6184580240       -4.0128428405
 C         -2.0061576228       -3.0342172983       -2.9402268282
 C         -2.9352629164       -2.1685475274       -2.3322850005
 C         -3.0899572514       -0.8536105606       -2.8471841315
 C         -2.3088906155       -0.4584574774       -3.9503801479
 C         -3.9993087903        0.0217258196       -2.2187439533
 C         -4.7141402480       -0.3810441655       -1.1184706617
 C         -4.5619663963       -1.6759821506       -0.6117047782
 C         -3.6948773582       -2.5570563005       -1.2094712149
 H         -0.8120353626       -1.0077959694       -5.3650190637
 H         -0.5437652143       -3.2897130688       -4.4697808018
 H         -1.8823769094       -4.0287015483       -2.5373414032
 H         -2.4282624829        0.5422055799       -4.3428288250
 H         -4.1160084261        1.0221168659       -2.6114000966
 H         -5.3901189060        0.3038840562       -0.6293810426
 H         -5.1225128945       -1.9741058004        0.2608560104
 H         -3.5644675641       -3.5527481376       -0.8123979001
 Sb        -0.7880751684       -0.8969590352        1.8738900375
 Cl        -0.5232409900       -1.3050693790        4.2122288303
 Cl        -1.0275606729       -0.4717127054       -0.5196807992
 Cl         1.5416614332       -1.4439509528        1.4720566062
 Cl        -0.1038661203        1.4190170762        2.1495670712
 Cl        -1.4102295649       -3.1773603042        1.4420485912
 Cl        -3.0827252279       -0.2376324696        2.1509281347
  87
       -129.30652186
 C          0.2917964742        1.8745019823       -1.8727577389
 H         -0.4475143869        1.4565100609       -2.5380237328
 C          0.0825762575        3.1197398343       -1.2944277090
 C          1.0419594929        3.6211675781       -0.3925403945
 C          2.1742292873        2.8630176378       -0.1263684892
 H          2.9181501668        3.2358149531        0.5600826588
 C          1.4155013147        1.0883169269       -1.5835851506
 C         -1.2098973934        3.8379576610       -1.6151504284
 C         -1.1685448183        5.2961445930       -1.1451443289
 H         -0.5945117007        5.8883883036       -1.8607682163
 H         -2.1850238961        5.6946027606       -1.1354159405
 C         -0.5551240715        5.4347708860        0.2373278067
 H         -1.1222663990        4.8353072013        0.9503945409
 H         -0.6099823117        6.4766187262        0.5596465593
 C          0.9046793419        4.9724750472        0.2749853203
 C         -2.3449712851        3.0814887641       -0.9064710958
 H         -2.1975271251        3.0871234449        0.1694281054
 H         -2.3760939940        2.0432978873       -1.2278292167
 H         -3.3016127818        3.5470604770       -1.1335847204
 C         -1.4788709529        3.8389635321       -3.1283154860
 H         -1.7252098745        2.8474428221       -3.4952626484
 H         -0.6104383038        4.2054233736       -3.6725645203
 H         -2.3203998727        4.4942271424       -3.3434043389
 C          1.3342081342        4.9165884178        1.7483725740
 H          0.8732799054        4.0640826535        2.2404521516
 H          1.0115098873        5.8251489668        2.2519549404
 H          2.4126731265        4.8455002757        1.8584805385
 C          1.8141337252        5.9638017861       -0.4700747460
 H          1.7287254666        6.9520501501       -0.0241719606
 H          1.5470081566        6.0310527091       -1.5216145318
 H          2.8525259290        5.6460490639       -0.4087105008
 C          2.3824591167        1.5931888192       -0.6871693649
 C          3.4791992221        0.7805208967       -0.3623480252
 H          4.2128524472        1.1776243544        0.3213350824
 C          3.6271385932       -0.5107641671       -0.8553589982
 C          2.6500851112       -1.0212597623       -1.7324955703
 C          1.5801924691       -0.2109780951       -2.0885936468
 H          0.8148373637       -0.5845191416       -2.7497112389
 C          2.6658026705       -2.4457054802       -2.2432315540
 C          4.0499337417       -3.0796672310       -2.0688190686
 C          4.6438150386       -2.7913719501       -0.7008048430
 C          4.8605503561       -1.2940676629       -0.4617103635
 C          6.0338512504       -0.7712685312       -1.3084164293
 H          6.1988182223        0.2866689590       -1.1171905962
 H          6.9422821894       -1.3135377035       -1.0565371300
 H          5.8381554699       -0.8925195428       -2.3707888188
 C          5.2006255934       -1.1052082213        1.0240696900
 H          5.6327246935       -0.1286274791        1.2238082591
 H          4.3072615933       -1.2246423966        1.6315665862
 H          5.9296747946       -1.8546083756        1.3242080861
 H          3.9763116029       -3.1702703461        0.0738342685
 H          5.5985191471       -3.3117974091       -0.5997102149
 H          4.7176127164       -2.7012953103       -2.8458059568
 H          3.9662227158       -4.1592790414       -2.2091961545
 C          2.3025111757       -2.5126736990       -3.7347574894
 H          2.9007545732       -1.8086741934       -4.3100461403
 H          2.4988875471       -3.5155828047       -4.1081170390
 H          1.2521164965       -2.2955250462       -3.9042292696
 C          1.6130759647       -3.2271529246       -1.4404841650
 H          0.6298385083       -2.7794882416       -1.5604169807
 H          1.5743269542       -4.2597020505       -1.7809124815
 H          1.8474324091       -3.2162722155       -0.3800681335
 C         -3.5237721885       -3.3627286238       -0.4341726154
 C         -2.5453317496       -3.9296640646       -1.2576118318
 C         -2.1160365608       -3.2684090851       -2.3811340519
 C         -2.6396958929       -2.0029798728       -2.7166910137
 C         -3.6334807037       -1.4274511256       -1.8804876500
 C         -4.0641881697       -2.1383709386       -0.7412787299
 C         -4.1368053153       -0.1515493241       -2.1981083753
 C         -3.6752820153        0.5325112472       -3.2958393508
 C         -2.6956539316       -0.0333094346       -4.1188321724
 C         -2.1896403760       -1.2779251149       -3.8369494764
 H         -3.8424476837       -3.8894653626        0.4520991196
 H         -2.1209979615       -4.8869465424       -0.9953356014
 H         -1.3598970216       -3.7053155519       -3.0182299717
 H         -4.8095807205       -1.6916679596       -0.1002375508
 H         -4.8836734182        0.2873753852       -1.5529628718
 H         -4.0662028027        1.5122402646       -3.5285352000
 H         -2.3399761283        0.5150593234       -4.9799671376
 H         -1.4341680815       -1.7173227519       -4.4739536160
 Sb        -0.7137489749       -0.6910259611        1.9898569006
 Cl        -3.0830956407       -0.3237540629        2.1445670389
 Cl         1.6788060132       -0.9892144378        1.6829408323
 Cl        -0.4565932472       -0.6909932572        4.3645260341
 Cl        -0.3345283451        1.7040653749        1.9060024594
 Cl        -1.0066789772       -3.0751494198        1.9246728032
 Cl        -0.9578106422       -0.6634665348       -0.4399705547
  87
       -129.30644970
 C          2.3636676506        2.3310920700       -1.3066651872
 H          2.4282816264        2.1438000783       -2.3665146823
 C          2.0202006542        3.5954246943       -0.8463119949
 C          1.9157356593        3.8090446667        0.5422816046
 C          2.1605655590        2.7483242958        1.4047379086
 H          2.0797572572        2.8964394368        2.4701334292
 C          2.5854893293        1.2472217499       -0.4441525584
 C          1.6921422482        4.6585899025       -1.8711466777
 C          1.6558545137        6.0502102696       -1.2307050881
 H          2.6788749598        6.3982898145       -1.0726200305
 H          1.1783996278        6.7469687747       -1.9225379261
 C          0.9063698382        6.0530544273        0.0902947491
 H         -0.1134446641        5.7010263550       -0.0695001961
 H          0.8480192859        7.0729104337        0.4764783579
 C          1.5709140768        5.1563221557        1.1396127186
 C          0.3193886862        4.3046920670       -2.4664091146
 H          0.0304250207        5.0469382030       -3.2070046759
 H         -0.4417849216        4.2659776215       -1.6921456697
 H          0.3485977610        3.3293211551       -2.9450044075
 C          2.7331646748        4.6893573548       -3.0010138021
 H          3.7418763569        4.7341654400       -2.5945412913
 H          2.5704029796        5.5724541472       -3.6150373732
 H          2.6571266429        3.8205742315       -3.6477874952
 C          0.5911969085        5.0120447033        2.3141782946
 H         -0.2203018145        4.3401385338        2.0464636264
 H          0.1726340683        5.9864274235        2.5563782754
 H          1.0780401848        4.6320841150        3.2080751874
 C          2.8731949404        5.7925615218        1.6536788995
 H          3.5922059182        5.9225666510        0.8488717166
 H          3.3307393293        5.1619557724        2.4126590352
 H          2.6621768097        6.7646551025        2.0934252227
 C          2.4722234837        1.4579241684        0.9476040393
 C          2.6136765911        0.3557980043        1.8025282861
 H          2.5110465434        0.5284083816        2.8625526908
 C          2.8366730076       -0.9309387686        1.3323021028
 C          2.9891564052       -1.1354052942       -0.0533300294
 C          2.8594733630       -0.0481179919       -0.9069482235
 H          2.9367064716       -0.1887127344       -1.9733384361
 C          3.2500933941       -2.4918201412       -0.6739537770
 C          3.6163522990       -3.5295439305        0.3929781559
 C          2.7431763276       -3.4013295392        1.6283841777
 C          2.9343996924       -2.0579776674        2.3372979013
 C          4.3094807651       -1.9811847263        3.0200676001
 H          5.1149825840       -2.0390257521        2.2925900781
 H          4.4135752768       -1.0423949378        3.5590801624
 H          4.4198104898       -2.7993642483        3.7283086737
 C          1.8392518344       -1.9445420141        3.4081262052
 H          2.0219805863       -1.1249140296        4.0970820712
 H          0.8703562742       -1.7992896229        2.9366477393
 H          1.8112768669       -2.8627187933        3.9914245622
 H          1.6945804125       -3.4817791719        1.3388136840
 H          2.9691319961       -4.2117100017        2.3252767832
 H          4.6652654886       -3.4088174674        0.6709265264
 H          3.5058501095       -4.5289919739       -0.0326097421
 C          4.4163814871       -2.4121251399       -1.6727787432
 H          4.1470722588       -1.8587756422       -2.5671979727
 H          5.2813363945       -1.9338108989       -1.2169837654
 H          4.6995230135       -3.4175176144       -1.9770758482
 C          1.9820467396       -2.9308460141       -1.4224173729
 H          2.1545728824       -3.8830599776       -1.9194118780
 H          1.1459397191       -3.0386344816       -0.7375163943
 H          1.6997399524       -2.1956099524       -2.1708473212
 C         -0.1976484174       -5.7553391778       -0.3048235672
 C         -1.2179167832       -5.4159472618       -1.1982127644
 C         -2.2861404061       -4.6614933439       -0.7767732467
 C         -2.3587497477       -4.1962654892        0.5513253506
 C         -1.3120765001       -4.5238837411        1.4537539665
 C         -0.2463701885       -5.3253704882        0.9990576439
 C         -1.3677627730       -4.0280528035        2.7719637089
 C         -2.4187553616       -3.2460320306        3.1836950013
 C         -3.4592286368       -2.9395839186        2.3018311597
 C         -3.4321471029       -3.4057783019        1.0090765730
 H          0.6305719557       -6.3594459673       -0.6451774316
 H         -1.1640704495       -5.7536113232       -2.2222557749
 H         -3.0773165443       -4.4001600066       -1.4628226525
 H          0.5346111203       -5.5979259361        1.6943081385
 H         -0.5624096771       -4.2666361751        3.4518120061
 H         -2.4445038124       -2.8593878232        4.1916147122
 H         -4.2786869810       -2.3227959877        2.6371197075
 H         -4.2263616427       -3.1579411896        0.3208976229
 Sb        -1.8149462425        0.2916875265       -0.6350324697
 Cl        -0.0202016096        0.3837269051       -2.2645232194
 Cl        -3.5570808422        0.1552461118        1.0138869254
 Cl        -0.7747884000        2.0913625270        0.6207741612
 Cl        -0.4839403836       -1.2835400135        0.6695111569
 Cl        -3.0401653337        1.9108340958       -1.9076045405
 Cl        -2.7747089596       -1.5326681789       -1.8680392346
  87
       -129.30639242
 C          1.6056863479        2.3231969026       -1.2417743077
 H          1.6255408755        2.2147359804       -2.3144090472
 C          0.6871924998        3.1781464635       -0.6484756165
 C          0.6499964786        3.2619052789        0.7577171003
 C          1.5644725162        2.5295035538        1.5008277254
 H          1.5619412000        2.6046990002        2.5771102217
 C          2.4974456941        1.5369481206       -0.4962979328
 C         -0.2580019236        3.9384774491       -1.5556058373
 C         -1.0511167987        4.9948263903       -0.7769664841
 H         -0.4313221060        5.8816540549       -0.6326232274
 H         -1.9154278932        5.2985832015       -1.3713689539
 C         -1.5144874324        4.4734471487        0.5720818092
 H         -2.0946284513        3.5610642483        0.4263155427
 H         -2.1556979858        5.2145093174        1.0550367332
 C         -0.3382148415        4.1401864664        1.4943927906
 C         -1.2219482608        2.9303218870       -2.2006175037
 H         -1.8016602342        2.4109586610       -1.4429321151
 H         -0.6776338897        2.1788065853       -2.7653050094
 H         -1.9017204291        3.4456913995       -2.8760053173
 C          0.5249743579        4.6597532313       -2.6645709431
 H          1.3304252210        5.2565434957       -2.2405057899
 H         -0.1455308587        5.3223762282       -3.2077116144
 H          0.9517746922        3.9614903912       -3.3779788260
 C         -0.9030334717        3.4211814949        2.7290412374
 H         -1.7747516442        3.9605567919        3.0947949994
 H         -0.1820391185        3.3780858782        3.5406444953
 H         -1.1976549036        2.4082940284        2.4660879611
 C          0.3882891102        5.4152996325        1.9512510402
 H         -0.3085874186        6.0796905748        2.4574655013
 H          0.8261521553        5.9449007349        1.1092898498
 H          1.1910881172        5.1663121786        2.6414482957
 C          2.4886009941        1.6548722808        0.9113975344
 C          3.3850697503        0.8700864266        1.6534518148
 H          3.3748195214        0.9785278277        2.7273177793
 C          4.2416438054       -0.0473973538        1.0625736944
 C          4.1798984698       -0.2322902221       -0.3328853299
 C          3.3531489568        0.5932810231       -1.0829120479
 H          3.3244597955        0.4938475545       -2.1564043720
 C          4.9655476508       -1.3016158155       -1.0601553533
 C          5.5782892792       -2.2919436580       -0.0643419379
 C          6.2180038769       -1.5867520651        1.1187726257
 C          5.1826293881       -0.8276525640        1.9560364797
 C          5.9451511659        0.1241870120        2.8919673686
 H          5.2942611943        0.5700774770        3.6382121427
 H          6.7211778902       -0.4297574051        3.4157757329
 H          6.4167336951        0.9238624648        2.3239725707
 C          4.3566045150       -1.8071610843        2.8024068250
 H          3.7656409155       -2.4622955794        2.1694143805
 H          5.0147352111       -2.4106926736        3.4236507229
 H          3.6667611401       -1.2710095637        3.4483214888
 H          6.7251336901       -2.3160863708        1.7534253728
 H          6.9735040691       -0.8841823844        0.7605256025
 H          6.3228819721       -2.9028762494       -0.5785459898
 H          4.7937591409       -2.9592648875        0.2940951122
 C          6.0649461706       -0.6312925454       -1.8990004741
 H          6.7538329810       -0.0740971555       -1.2685882367
 H          6.6261802119       -1.3867917331       -2.4440564373
 H          5.6331549881        0.0600938619       -2.6181366144
 C          4.0361920146       -2.0939281480       -1.9928030446
 H          3.7057445177       -1.5044325232       -2.8425097853
 H          4.5625746673       -2.9665861697       -2.3732987237
 H          3.1557534668       -2.4309451706       -1.4511425324
 C         -5.7302791145       -0.2379301021       -1.7461728002
 C         -5.2849506541        1.0854928628       -1.6919009981
 C         -4.7295490359        1.5837202348       -0.5382447852
 C         -4.5917596755        0.7716529831        0.6039669536
 C         -5.0340281222       -0.5769581481        0.5462439670
 C         -5.6069713367       -1.0561726859       -0.6489790110
 C         -4.8669793174       -1.3984016087        1.6782799730
 C         -4.2862101141       -0.9069494973        2.8239147604
 C         -3.8590723630        0.4216680633        2.8834377671
 C         -4.0108150587        1.2480066481        1.7963351363
 H         -6.1591385886       -0.6189708396       -2.6606352914
 H         -5.3737243133        1.7131712174       -2.5660800591
 H         -4.3824340681        2.6063268583       -0.4951827900
 H         -5.9351762338       -2.0843116572       -0.6928637317
 H         -5.1887871331       -2.4281424821        1.6273023865
 H         -4.1480391083       -1.5515731869        3.6785957517
 H         -3.3977760631        0.7939429660        3.7859639887
 H         -3.6788930079        2.2746311314        1.8390376378
 Sb        -0.6717643047       -1.6314946536       -0.4409536976
 Cl        -1.1722483417        0.5440159920        0.5447326934
 Cl        -0.1091730731       -3.7587970858       -1.3785531644
 Cl         0.4978386474       -0.5210865866       -2.2437743475
 Cl        -2.6981100154       -1.4819926766       -1.7406216720
 Cl         1.3635671140       -1.6492605102        0.8715730750
 Cl        -1.8796283318       -2.6714813036        1.3653114496
  87
       -129.30637633
 C          1.5273286533        2.2466696724       -1.5507469175
 H          1.5425734179        2.0139775242       -2.6034722840
 C          0.5927273422        3.1438250822       -1.0527540182
 C          0.5609012526        3.3894430292        0.3343775638
 C          1.4963155796        2.7686121461        1.1497866180
 H          1.4971975867        2.9672472643        2.2103090233
 C          2.4434916871        1.5749593870       -0.7270511904
 C         -0.3773792219        3.7709074332       -2.0321281909
 C         -1.1718159402        4.9069153186       -1.3772118821
 H         -0.5548521205        5.8067355086       -1.3412193353
 H         -2.0411692596        5.1355394729       -1.9972867740
 C         -1.6249359706        4.5441849692        0.0261492352
 H         -2.2046196616        3.6207632191       -0.0102052822
 H         -2.2663287462        5.3339553574        0.4239661742
 C         -0.4425291460        4.3247523461        0.9744092754
 C         -1.3348312424        2.6749624437       -2.5256991656
 H         -0.7867121652        1.8694492728       -3.0061381696
 H         -2.0390149899        3.0912792885       -3.2430713697
 H         -1.8868176120        2.2423639850       -1.6961699939
 C          0.3741921969        4.3570468653       -3.2380329347
 H         -0.3154917035        4.9403018952       -3.8445030320
 H          0.7954060227        3.5804030255       -3.8689548126
 H          1.1799861676        5.0102306508       -2.9082544260
 C         -0.9954811638        3.7289966037        2.2782449384
 H         -1.8803922350        4.2842088031        2.5834988763
 H         -0.2757942549        3.7878318833        3.0900516055
 H         -1.2664960380        2.6877284516        2.1230673989
 C          0.2629072327        5.6525292402        1.2934231736
 H         -0.4426749588        6.3513601680        1.7373769452
 H          0.6823903426        6.1026378095        0.3975294896
 H          1.0765008170        5.4900419964        1.9965998152
 C          2.4393276076        1.8547725110        0.6576439492
 C          3.3611067089        1.1848935159        1.4773437067
 H          3.3533269830        1.4157965900        2.5317269294
 C          4.2407627832        0.2300241372        0.9884913859
 C          4.1776715557       -0.1152767007       -0.3761803602
 C          3.3223822445        0.5939135996       -1.2085955845
 H          3.2903994120        0.3705460308       -2.2631862372
 C          4.9935714562       -1.2356621976       -0.9832917902
 C          5.6361477137       -2.0898329916        0.1144924680
 C          6.2603950798       -1.2381160873        1.2058934302
 C          5.2078185644       -0.4161524716        1.9580555630
 C          5.9476072246        0.6575489190        2.7724845804
 H          6.7410457763        0.1889150386        3.3506718778
 H          6.3942453707        1.3989589804        2.1127008459
 H          5.2878403379        1.1686500830        3.4673565704
 C          4.4137896166       -1.3142094695        2.9178003576
 H          3.7116455968       -0.7266910882        3.5029335830
 H          3.8392561549       -2.0541643377        2.3686949120
 H          5.0915729662       -1.8234573216        3.5994340927
 H          6.7888857384       -1.8769971157        1.9161377994
 H          6.9957860576       -0.5614065303        0.7655055027
 H          6.3953837419       -2.7352547577       -0.3316741763
 H          4.8708330612       -2.7324792450        0.5510620019
 C          6.0715002616       -0.6302173496       -1.8961760952
 H          5.6179039834       -0.0385557472       -2.6872842904
 H          6.7422377503        0.0162838788       -1.3353140502
 H          6.6564947523       -1.4244320673       -2.3542808491
 C          4.0884502971       -2.1545757458       -1.8184693591
 H          4.6406874971       -3.0485074969       -2.1000990263
 H          3.2182215783       -2.4544131544       -1.2398336832
 H          3.7413480377       -1.6743197460       -2.7281998516
 C         -3.7091636959        0.7937334528        2.8528020454
 C         -4.0283130244       -0.5288651274        3.1676719926
 C         -4.6482067127       -1.3328583686        2.2399720876
 C         -4.9682718297       -0.8402565873        0.9591865993
 C         -4.6358435012        0.5025135227        0.6360842109
 C         -4.0068247284        1.3021341199        1.6110356523
 C         -4.9310999545        0.9866953263       -0.6531481788
 C         -5.5387683973        0.1799056927       -1.5841759069
 C         -5.8744196584       -1.1384544693       -1.2636968727
 C         -5.5928423864       -1.6419945742       -0.0166344013
 H         -3.2163550045        1.4132297940        3.5871603142
 H         -3.7755406638       -0.9225839311        4.1404820537
 H         -4.8882569855       -2.3583822997        2.4789859723
 H         -3.7572839907        2.3235083194        1.3645308237
 H         -4.6618159155        2.0033222096       -0.9018496975
 H         -5.7508549931        0.5573703649       -2.5732920735
 H         -6.3434573017       -1.7644929812       -2.0077312449
 H         -5.8342142401       -2.6660567755        0.2284062852
 Sb        -0.6277554396       -1.6583097332       -0.2858412072
 Cl        -1.7717255877       -2.5246702442        1.6525228955
 Cl         0.4849935742       -0.7243884489       -2.2186718819
 Cl        -1.1533745290        0.6010387592        0.4737013254
 Cl        -2.6872342474       -1.6857628848       -1.5367495420
 Cl         1.4307831732       -1.4957210273        0.9801568529
 Cl        -0.0407240126       -3.8629148268       -1.0023019544
  87
       -129.30634458
 C          2.1371147096        2.4694819255       -1.4937311818
 H          2.0051874629        2.2781584686       -2.5467262926
 C          1.5956767692        3.6131024534       -0.9238217347
 C          1.7469011246        3.8190002650        0.4621038724
 C          2.4580782384        2.8877886160        1.2057736601
 H          2.5872291054        3.0364997842        2.2665560360
 C          2.8305102839        1.5074035367       -0.7445854542
 C          0.8163562069        4.5501852880       -1.8211609060
 C          0.5470181424        5.8873168202       -1.1223291455
 H          1.4529061953        6.4964107812       -1.1512956412
 H         -0.2254695194        6.4268923553       -1.6740102761
 C          0.1060264061        5.6993359751        0.3187826774
 H         -0.7886186388        5.0761678124        0.3471400225
 H         -0.1488088749        6.6678622404        0.7544302068
 C          1.1869971918        5.0317582090        1.1744895427
 C         -0.5082345097        3.8597984761       -2.1819584953
 H         -1.0910686633        4.4948867815       -2.8455295719
 H         -1.0918234947        3.6526747438       -1.2896859140
 H         -0.3250022592        2.9116169597       -2.6805251955
 C          1.5924474961        4.8453683262       -3.1147508384
 H          1.0996154015        5.6516561982       -3.6538618585
 H          1.6285681654        3.9821724095       -3.7723781702
 H          2.6117524968        5.1540506405       -2.8902333365
 C          0.5412026608        4.6398745045        2.5120396874
 H         -0.0482223977        5.4741757561        2.8862693412
 H          1.2820081363        4.3949028058        3.2679577658
 H         -0.1144411197        3.7838403466        2.3740176481
 C          2.3459041285        6.0044772350        1.4472881975
 H          1.9745120778        6.8909178284        1.9565726822
 H          2.8290716247        6.3104008121        0.5228572645
 H          3.0973120700        5.5338850437        2.0772448857
 C          2.9979846217        1.7220057440        0.6413307613
 C          3.6558478911        0.7372357371        1.3940454271
 H          3.7708684463        0.9100776883        2.4528004758
 C          4.1223529541       -0.4442709106        0.8351932358
 C          3.9722251443       -0.6489622752       -0.5510229577
 C          3.3334487033        0.3245032364       -1.3061375612
 H          3.1803204319        0.1723659229       -2.3626615235
 C          4.4214014268       -1.9103283389       -1.2566711114
 C          5.3553903120       -2.7383189016       -0.3672965930
 C          4.8535429175       -2.8234280796        1.0636164431
 C          4.7975826386       -1.4511209451        1.7418634979
 C          6.2125705443       -0.9391063944        2.0569461807
 H          6.7961125773       -0.8105287476        1.1488952997
 H          6.1652947999        0.0225847403        2.5627435203
 H          6.7270638632       -1.6450257263        2.7050611800
 C          4.0240955491       -1.6174080597        3.0585682076
 H          2.9640697220       -1.7472583405        2.8556010539
 H          4.3893897157       -2.4978574998        3.5828730911
 H          4.1520020292       -0.7643124862        3.7189390434
 H          3.8508840596       -3.2525550545        1.0726439692
 H          5.5034848125       -3.4832536592        1.6423766193
 H          6.3519611718       -2.2920598927       -0.3795468696
 H          5.4440370428       -3.7434634971       -0.7844966312
 C          5.1811554384       -1.5753765030       -2.5503026820
 H          4.5215679201       -1.1833806400       -3.3185275333
 H          5.9641760058       -0.8440961740       -2.3584583108
 H          5.6431058660       -2.4797477441       -2.9406181219
 C          3.1655765620       -2.7212173059       -1.6125630185
 H          2.4988326159       -2.1411152721       -2.2451087122
 H          3.4457043408       -3.6289616207       -2.1425683136
 H          2.6137002385       -2.9918548670       -0.7171170581
 C         -4.4931709511       -3.4829241476       -2.1668115401
 C         -5.1658586855       -2.2640554756       -2.2780931856
 C         -5.5786626874       -1.5935288700       -1.1506915422
 C         -5.3307023050       -2.1212737662        0.1327697654
 C         -4.6465392295       -3.3609668672        0.2459518216
 C         -4.2372568999       -4.0240889540       -0.9287749563
 C         -4.3806582961       -3.8787728786        1.5287208198
 C         -4.7770919620       -3.2000156742        2.6554947112
 C         -5.4501778884       -1.9800363133        2.5441057139
 C         -5.7217679086       -1.4482428780        1.3068051354
 H         -4.1618745160       -3.9934239803       -3.0585788783
 H         -5.3490061445       -1.8424118464       -3.2549739112
 H         -6.0901301857       -0.6458382140       -1.2341552910
 H         -3.7083094500       -4.9616635153       -0.8401540509
 H         -3.8451519118       -4.8135068120        1.6110256875
 H         -4.5581592453       -3.5996295007        3.6343891919
 H         -5.7437869378       -1.4506255388        3.4381874041
 H         -6.2266520327       -0.4973051615        1.2169136342
 Sb        -1.0458339599       -0.5884749044       -0.0222021615
 Cl        -3.0572541248        0.1914824394       -1.1013058962
 Cl         1.0039345253       -1.2984726266        1.0461719226
 Cl        -1.3863467209       -2.8303933075       -0.8438010391
 Cl        -2.2876679005       -1.1060598326        1.9726646597
 Cl         0.1802023966       -0.0825404058       -2.0481868680
 Cl        -0.6282079121        1.6486012011        0.7961548279
  87
       -129.30628058
 C          2.3279067328        2.7003720219       -0.9165488843
 H          3.2333979154        3.0511413508       -0.4466402336
 C          1.2178264592        3.5320655332       -0.9777986556
 C          0.0450583669        3.0587886099       -1.5991074498
 C          0.0319938796        1.7682595549       -2.1106839710
 H         -0.8665864988        1.3752660221       -2.5592834523
 C          2.3163613936        1.3863855623       -1.4097182902
 C          1.3291137188        4.9266167711       -0.4003227585
 C         -0.0650979791        5.5120101726       -0.1558546948
 H         -0.4995432698        5.0116026516        0.7103575967
 H          0.0286143746        6.5730529541        0.0845755315
 C         -0.9816250578        5.3398399185       -1.3547161709
 H         -0.5409157331        5.8297492632       -2.2254704355
 H         -1.9379627549        5.8279964954       -1.1565713548
 C         -1.2338422516        3.8636898855       -1.6804645916
 C          2.1199433456        5.7917936185       -1.3956790195
 H          1.6290720870        5.8265757679       -2.3649567625
 H          3.1188397372        5.3868498802       -1.5411790281
 H          2.2110666082        6.8061148598       -1.0140158151
 C          2.0688620134        4.9166442720        0.9456072541
 H          1.9335589475        5.8771390208        1.4379529557
 H          3.1366229849        4.7566431149        0.8251591464
 H          1.6668103957        4.1372500619        1.5877581996
 C         -1.8427572523        3.7905829865       -3.0898570738
 H         -2.6591738324        4.5056605371       -3.1664616524
 H         -2.2423807726        2.8045892161       -3.3071103820
 H         -1.0979955654        4.0370239790       -3.8442779819
 C         -2.2285039267        3.2583086897       -0.6772589758
 H         -2.4026745612        2.2068569520       -0.8920552923
 H         -3.1772549103        3.7881360130       -0.7289514921
 H         -1.8429358417        3.3250931395        0.3356472748
 C          1.1370453707        0.9100736430       -2.0227443196
 C          1.0962811899       -0.4241780663       -2.4552411117
 H          0.1774586968       -0.7730677243       -2.8982451433
 C          2.1618917334       -1.2977978085       -2.2877963106
 C          3.3434957191       -0.8206105092       -1.6868126076
 C          3.4012252346        0.5060112977       -1.2775180314
 H          4.2973728214        0.8812800387       -0.8089651608
 C          4.5714604821       -1.6856659179       -1.5031584966
 C          4.1916689654       -3.1683001758       -1.5643047769
 C          3.3019879634       -3.4886357109       -2.7529598815
 C          1.9644207184       -2.7431583839       -2.6915558817
 C          1.0399296058       -3.3886946202       -1.6465204029
 H          1.4836474350       -3.3429287963       -0.6562214847
 H          0.0866122123       -2.8682465060       -1.6005052502
 H          0.8583170376       -4.4303499401       -1.9022480071
 C          1.3029542139       -2.8518571593       -4.0744647208
 H          0.2610640454       -2.5468061345       -4.0500951704
 H          1.8282947722       -2.2368731854       -4.8026867750
 H          1.3378398502       -3.8863878344       -4.4094271376
 H          3.8179337329       -3.2239970468       -3.6783076281
 H          3.1084963481       -4.5627932161       -2.7845697308
 H          3.6738558394       -3.4284801654       -0.6404105711
 H          5.1018122076       -3.7695571175       -1.6159305613
 C          5.2412980153       -1.4340934484       -0.1441559732
 H          4.4961982286       -1.4351513138        0.6472058108
 H          5.9616677896       -2.2247308608        0.0538653836
 H          5.7765873228       -0.4889819642       -0.1207126879
 C          5.5676709631       -1.3295190939       -2.6197110547
 H          6.4631366854       -1.9394778731       -2.5254092935
 H          5.1344338035       -1.4950597960       -3.6028181222
 H          5.8543291489       -0.2824478668       -2.5526690580
 C         -4.8111620986        0.5415211918       -0.8916759984
 C         -4.2970480780        0.3333562164       -2.1753856702
 C         -3.6952110257       -0.8583385444       -2.4966563568
 C         -3.5797486634       -1.8871665628       -1.5417353092
 C         -4.1071366064       -1.6775606615       -0.2393965244
 C         -4.7240735931       -0.4463447650        0.0582413622
 C         -3.9645659425       -2.6930188859        0.7269571048
 C         -3.3154842047       -3.8653830685        0.4225448280
 C         -2.7935807521       -4.0702905748       -0.8581312308
 C         -2.9271645558       -3.1040787121       -1.8243926368
 H         -5.2723496368        1.4871261821       -0.6493397748
 H         -4.3750837698        1.1196041695       -2.9127584877
 H         -3.2917482825       -1.0191221255       -3.4869185360
 H         -5.1078835554       -0.2845384770        1.0542346950
 H         -4.3533934012       -2.5233008042        1.7200524975
 H         -3.1942244937       -4.6289699902        1.1753273473
 H         -2.2755955924       -4.9914705529       -1.0795139288
 H         -2.5212677224       -3.2599530969       -2.8142937752
 Sb        -0.2776901461       -0.4725840253        2.0365368849
 Cl         0.2322170946        1.8743445044        1.7037540935
 Cl        -0.7426630202       -2.8279718950        2.2116848345
 Cl         0.5292265948       -0.3742795682        4.2823506393
 Cl         1.9460899114       -0.9923441368        1.2132258384
 Cl        -2.5117496988        0.0918466412        2.7210782507
 Cl        -1.0900089536       -0.5519435751       -0.2645609084
  87
       -129.30630022
 C          0.8531775050        2.1606244867       -1.5158092922
 H          0.2750748466        1.8282649065       -2.3628844443
 C          0.4745431600        3.3008163456       -0.8216485141
 C          1.2224105838        3.6900620974        0.3072255107
 C          2.3256089942        2.9317239858        0.6759997369
 H          2.9126371005        3.2243836663        1.5326005453
 C          1.9459963896        1.3694225783       -1.1298812364
 C         -0.7719903618        4.0295595429       -1.2751519642
 C         -0.8532743221        5.4220796289       -0.6405607917
 H         -0.1553924210        6.0891717711       -1.1511618360
 H         -1.8574488536        5.8238580444       -0.7909211111
 C         -0.5355913617        5.3908778368        0.8443578417
 H         -1.2263075355        4.7149092457        1.3494647067
 H         -0.6752175555        6.3866071950        1.2706510766
 C          0.8955245577        4.9216455875        1.1245170597
 C         -1.9829021490        3.1785817790       -0.8614735595
 H         -2.0106252410        3.0404249353        0.2153669094
 H         -1.9308365192        2.1922223879       -1.3151344668
 H         -2.9044562433        3.6627534101       -1.1778472633
 C         -0.7885112962        4.2074229154       -2.8013956826
 H          0.1479298623        4.6395106819       -3.1490527416
 H         -1.5993775369        4.8786329631       -3.0769838852
 H         -0.9474311321        3.2646878693       -3.3163621350
 C          1.0012389907        4.6295015739        2.6290881240
 H          0.5377621068        5.4396263717        3.1878986784
 H          2.0333112689        4.5505051016        2.9587972593
 H          0.4869205989        3.7017354375        2.8671088968
 C          1.9071613334        6.0198021095        0.7569286550
 H          1.7061950924        6.9179202383        1.3365687436
 H          1.8512405434        6.2675581727       -0.3000933826
 H          2.9217191835        5.6914457292        0.9704484286
 C          2.7037302728        1.7651756014       -0.0055392932
 C          3.7824673913        0.9590766252        0.3897801665
 H          4.3518695149        1.2739577251        1.2510410318
 C          4.1126168346       -0.2218173132       -0.2599796146
 C          3.3133990066       -0.6483101705       -1.3395761224
 C          2.2809185029        0.1704213113       -1.7748848072
 H          1.6776523588       -0.1260653845       -2.6180276095
 C          3.5341457782       -1.9620909827       -2.0570261110
 C          4.4436595032       -2.8717373604       -1.2255616654
 C          5.6720855278       -2.1372211296       -0.7177581655
 C          5.3037704346       -1.0063821431        0.2495142889
 C          6.5305629134       -0.0896388513        0.3857605906
 H          6.4138674645        0.6307394733        1.1899727664
 H          7.4089645883       -0.6928739180        0.6047743178
 H          6.7080379536        0.4538217425       -0.5404181366
 C          4.9538057511       -1.5831614430        1.6292058055
 H          5.7862134585       -2.1712420809        2.0094304321
 H          4.7413222289       -0.7878586878        2.3384151093
 H          4.0708813394       -2.2128165698        1.5703130895
 H          6.3360775457       -2.8384010095       -0.2085520726
 H          6.2246414746       -1.7221102740       -1.5631369462
 H          4.7492347408       -3.7267446323       -1.8320907404
 H          3.8715345806       -3.2513921608       -0.3781726202
 C          4.1594177266       -1.6718838770       -3.4311031818
 H          5.1062840107       -1.1473702720       -3.3303772287
 H          4.3330790190       -2.6042988924       -3.9635314227
 H          3.4955070419       -1.0520643255       -4.0289439656
 C          2.2018595977       -2.6984884048       -2.2638404082
 H          2.3996121694       -3.7134921601       -2.6019568815
 H          1.6485239200       -2.7463271836       -1.3298831351
 H          1.5757982612       -2.2136604518       -3.0071854762
 C         -3.2415380596        0.6261108451       -3.3468032831
 C         -2.4222174675       -0.3472122010       -3.9252349381
 C         -2.4767148985       -1.6478516447       -3.4879780487
 C         -3.3595109635       -2.0243106891       -2.4563064816
 C         -4.1941626762       -1.0351887898       -1.8710327808
 C         -4.1099027955        0.2905549244       -2.3362463410
 C         -5.0682940255       -1.4081825093       -0.8288439861
 C         -5.1126515025       -2.7069766273       -0.3815717372
 C         -4.2874050242       -3.6784114129       -0.9534993650
 C         -3.4260361350       -3.3456972269       -1.9725452818
 H         -3.1866175076        1.6468971225       -3.6961310398
 H         -1.7398123362       -0.0688564019       -4.7151195816
 H         -1.8354905688       -2.4006922037       -3.9228351615
 H         -4.7321399539        1.0432868914       -1.8747056246
 H         -5.6970469273       -0.6526789240       -0.3816478731
 H         -5.7756121532       -2.9787774063        0.4258781649
 H         -4.3194569932       -4.6915167063       -0.5822797295
 H         -2.7763790846       -4.0927147792       -2.4046935565
 Sb        -0.9127223988       -0.9992108703        1.3759790093
 Cl        -0.8330554095       -0.4705450214       -1.0029719817
 Cl        -0.9964912622       -1.5360060183        3.7040188527
 Cl        -1.5611394668       -3.2405695610        0.7700784046
 Cl        -3.2145523438       -0.2738361054        1.3915166836
 Cl         1.4206041712       -1.6197086546        1.2672672064
 Cl        -0.2241069337        1.2693654513        1.8789168492
  87
       -129.30629896
 C          0.5973344322        2.1555992185       -1.5651059997
 H         -0.0526334016        1.8544718786       -2.3707651699
 C          0.3238211811        3.3125603282       -0.8483456015
 C          1.1757699106        3.6700969005        0.2153311522
 C          2.2621572116        2.8553612392        0.5094353159
 H          2.9190339705        3.1155437222        1.3245271240
 C          1.6761095191        1.3126088713       -1.2575112846
 C         -0.9253134349        4.0890193117       -1.2057098366
 C         -0.9174821971        5.4787764970       -0.5598813742
 H         -0.2595562358        6.1365316111       -1.1317044284
 H         -1.9234395805        5.9001076006       -0.6122098249
 C         -0.4602981334        5.4348390146        0.8878851603
 H         -1.1133444454        4.7720670270        1.4568022690
 H         -0.5353675735        6.4323020713        1.3259568705
 C          0.9791104862        4.9306381993        1.0291090115
 C         -2.1310294221        3.2753208426       -0.7084374452
 H         -2.0856978230        3.1353488081        0.3676509591
 H         -2.1454420717        2.2889826228       -1.1653073406
 H         -3.0560983820        3.7909451603       -0.9571847112
 C         -1.0474466048        4.2788264289       -2.7259859125
 H         -1.2868784488        3.3484469141       -3.2321462445
 H         -0.1216208013        4.6725311916       -3.1411473746
 H         -1.8467567439        4.9860923889       -2.9369522012
 C          1.2396603461        4.6840482775        2.5224651144
 H          0.7230970964        3.7854253174        2.8496534838
 H          0.8669646240        5.5291714243        3.0970167293
 H          2.2986424499        4.5796303517        2.7414542306
 C          1.9798659801        5.9812234066        0.5186241630
 H          1.8309092963        6.1875019141       -0.5381922203
 H          3.0003907249        5.6286151618        0.6498170788
 H          1.8603796829        6.9076996042        1.0755381450
 C          2.5284174754        1.6679480822       -0.1893836972
 C          3.5702302452        0.7917364493        0.1526542169
 H          4.2138130829        1.0740082708        0.9711140336
 C          3.7692437124       -0.4218176128       -0.4921071924
 C          2.9186963741       -0.7741477586       -1.5587286787
 C          1.9019139606        0.0987018535       -1.9216201134
 H          1.2209947556       -0.1674279990       -2.7143718740
 C          3.0104790669       -2.0965684102       -2.2883057600
 C          4.3466237569       -2.7916062479       -2.0054197343
 C          4.7203512613       -2.7340219828       -0.5343582636
 C          4.9169656796       -1.2981134307       -0.0384785335
 C          6.2188505211       -0.7007656158       -0.5980972584
 H          6.3663026582        0.3092518746       -0.2225472169
 H          7.0669128556       -1.3095330481       -0.2931124023
 H          6.1958923088       -0.6536590461       -1.6838982104
 C          5.0108890325       -1.3465331307        1.4938142162
 H          5.6803498952       -2.1516862582        1.7884694539
 H          5.4045111632       -0.4231971740        1.9094240625
 H          4.0301153421       -1.5347993084        1.9230001004
 H          3.9323943297       -3.1977257277        0.0601205424
 H          5.6394526464       -3.2995567963       -0.3673223044
 H          5.1300844982       -2.3185805080       -2.6012563950
 H          4.2794985670       -3.8336569941       -2.3245238882
 C          2.8939421403       -1.9017910492       -3.8083581202
 H          3.5867180626       -1.1364098965       -4.1530254240
 H          3.1372561518       -2.8361223196       -4.3099766375
 H          1.8880675206       -1.6182001937       -4.1032550309
 C          1.8403591641       -2.9702741520       -1.8088648694
 H          0.8892169275       -2.4797551791       -2.0005353346
 H          1.8515131678       -3.9256847036       -2.3288660323
 H          1.9052745916       -3.1505575203       -0.7401010345
 C         -1.1747132747       -2.8355508283       -3.9589996164
 C         -1.5938542434       -3.7871599237       -3.0237713046
 C         -2.5936234921       -3.4883019349       -2.1310409346
 C         -3.2050432540       -2.2189896838       -2.1349229141
 C         -2.7760231808       -1.2502771125       -3.0812663693
 C         -1.7553626478       -1.5913621889       -3.9897681525
 C         -3.3639665745        0.0306739003       -3.0586725509
 C         -4.3297295382        0.3441100913       -2.1346935895
 C         -4.7531582560       -0.6097944730       -1.2043013291
 C         -4.2050592946       -1.8697592734       -1.2055471596
 H         -0.3874649378       -3.0858850378       -4.6554961843
 H         -1.1215640907       -4.7577281284       -3.0034333705
 H         -2.9110468431       -4.2160873249       -1.3996348702
 H         -1.4293821445       -0.8518379396       -4.7083370914
 H         -3.0323071212        0.7680633788       -3.7765693071
 H         -4.7625097698        1.3332785313       -2.1154172697
 H         -5.5040970595       -0.3464339120       -0.4755524110
 H         -4.5171345870       -2.6037794566       -0.4775254181
 Sb        -0.9716483235       -0.8333014276        1.6951510000
 Cl        -0.2851955037        1.4617782804        2.0819168074
 Cl        -1.5859485489       -3.0981932676        1.1693408177
 Cl         1.3753186722       -1.4166086538        1.5053640954
 Cl        -0.9872082798       -0.3634893447       -0.7017626060
 Cl        -0.9367732859       -1.2906561467        4.0395340967
 Cl        -3.2761418427       -0.1486261036        1.7757182448
  87
       -129.30628020
 C          2.1208626160        2.2446676868       -1.8423696330
 H          1.9821434358        1.9078529053       -2.8572831015
 C          1.5804070149        3.4562275795       -1.4340156264
 C          1.7416392315        3.8545825911       -0.0920426650
 C          2.4589437178        3.0364867930        0.7700509873
 H          2.5944840387        3.3321786060        1.7987291672
 C          2.8207817198        1.3973114474       -0.9707074128
 C          0.7896501651        4.2554706451       -2.4470078602
 C          0.5202163034        5.6768636462       -1.9411941009
 H          1.4224413332        6.2793636903       -2.0655066921
 H         -0.2605464916        6.1300285000       -2.5553882892
 C          0.0943718286        5.6928342512       -0.4834426237
 H         -0.7971051901        5.0771772022       -0.3579904691
 H         -0.1603091423        6.7124076039       -0.1862254589
 C          1.1865236349        5.1557329042        0.4466258480
 C         -0.5350055451        3.5164781591       -2.6936529271
 H         -1.1086036632        3.4343767159       -1.7750124576
 H         -0.3520532324        2.5084322900       -3.0562879100
 H         -1.1275386275        4.0502461622       -3.4334453218
 C          1.5524554486        4.3676874177       -3.7767948351
 H          1.0508621437        5.0882232429       -4.4193075362
 H          1.5864361315        3.4205274037       -4.3065034856
 H          2.5723390691        4.7083933649       -3.6080995768
 C          0.5569822948        4.9588653481        1.8339006060
 H         -0.0965241654        4.0902162954        1.8279276040
 H         -0.0318034213        5.8368761664        2.0906290977
 H          1.3069801953        4.8274996787        2.6088190271
 C          2.3462975262        6.1582425483        0.5642402337
 H          2.8187345690        6.3288914295       -0.3997452388
 H          3.1055116728        5.7831820550        1.2467881206
 H          1.9783948931        7.1081932408        0.9453994076
 C          2.9960722770        1.8031531098        0.3707524477
 C          3.6573826892        0.9322727433        1.2501025479
 H          3.7778425854        1.2507151577        2.2738778009
 C          4.1201648008       -0.3165832876        0.8591400674
 C          3.9633321053       -0.7121386172       -0.4841600673
 C          3.3208309324        0.1474796021       -1.3645377000
 H          3.1617627286       -0.1505208434       -2.3886194947
 C          4.4086159522       -2.0596112782       -1.0099734760
 C          5.3424848443       -2.7599001906       -0.0167808994
 C          4.8456408232       -2.6424788677        1.4136038386
 C          4.7981032077       -1.1887827158        1.8940393420
 C          6.2163729265       -0.6427477172        2.1265528686
 H          6.1746821087        0.3800106124        2.4941892656
 H          6.7329914170       -1.2535960600        2.8634499287
 H          6.7946229901       -0.6434690675        1.2061059192
 C          4.0321598524       -1.1665327781        3.2253722675
 H          2.9705793972       -1.3194075700        3.0483933328
 H          4.3979402899       -1.9666169897        3.8653454149
 H          4.1668265912       -0.2301614458        3.7595172748
 H          3.8410194301       -3.0609680331        1.4854510396
 H          5.4948145542       -3.2184051799        2.0766217619
 H          6.3409396532       -2.3245451600       -0.0941107120
 H          5.4253058803       -3.8137475301       -0.2901517048
 C          5.1663934690       -1.9071955923       -2.3387199449
 H          5.6244557407       -2.8580622645       -2.6026095164
 H          4.5063590528       -1.6214101839       -3.1520799216
 H          5.9522638164       -1.1593693765       -2.2500253575
 C          3.1504772048       -2.9090250590       -1.2487684525
 H          3.4278799791       -3.8812731167       -1.6502019630
 H          2.6006470560       -3.0534295285       -0.3233257435
 H          2.4828152419       -2.4198707463       -1.9531056169
 C         -5.6888753338       -0.9799461795        2.2339273332
 C         -5.1694997213       -2.0237342242        3.0047961347
 C         -4.6746768189       -3.1534919180        2.3990938002
 C         -4.6846256669       -3.2812543784        0.9957188506
 C         -5.2160068616       -2.2218287622        0.2129346253
 C         -5.7126572301       -1.0750109130        0.8633655978
 C         -5.2111910436       -2.3413268572       -1.1917070575
 C         -4.6983359399       -3.4624146252       -1.7988481086
 C         -4.1759592232       -4.5050443689       -1.0291194278
 C         -4.1681655763       -4.4182644523        0.3429491510
 H         -6.0599291247       -0.0912803708        2.7222205502
 H         -5.1457537894       -1.9309544197        4.0802772746
 H         -4.2576812029       -3.9549802845        2.9916897658
 H         -6.0965117739       -0.2633245627        0.2628396811
 H         -5.6050661189       -1.5283693755       -1.7836023397
 H         -4.6858193313       -3.5372241990       -2.8758785074
 H         -3.7646794895       -5.3751272691       -1.5185042456
 H         -3.7509671319       -5.2167103094        0.9393771933
 Sb        -1.0530707577       -0.5705870147        0.0685435470
 Cl        -1.4242847244       -2.8974761940       -0.4372604339
 Cl        -0.6098547355        1.7543384597        0.5806445673
 Cl        -3.0611791970        0.0833664564       -1.0863604707
 Cl         0.1625707196       -0.3502447271       -2.0155968498
 Cl        -2.2717062497       -0.8026713635        2.1312948292
 Cl         1.0061074457       -1.1428255279        1.2026264308
  87
       -129.30629430
 C          0.5737910669        1.9185237506       -1.8680526814
 H         -0.1217036730        1.5322178953       -2.5955941658
 C          0.3657645971        3.1707487508       -1.3060429885
 C          1.2756530540        3.6407352976       -0.3384238989
 C          2.3531794903        2.8387703000        0.0165608412
 H          3.0549007022        3.1856176677        0.7587700089
 C          1.6427695405        1.0900235084       -1.4944742248
 C         -0.8762833332        3.9330063864       -1.7149191732
 C         -0.8035717690        5.3952869307       -1.2620241401
 H         -0.1557954088        5.9504487042       -1.9436781357
 H         -1.7997796070        5.8372869400       -1.3283550266
 C         -0.2821602186        5.5295909340        0.1582085842
 H         -0.9247373761        4.9682473402        0.8374841658
 H         -0.3123546144        6.5781248034        0.4617297419
 C          1.1491738983        5.0044615192        0.3051147072
 C         -2.0813669064        3.2323093882       -1.0669233380
 H         -1.9949153812        3.2372345472        0.0157073954
 H         -2.1408206014        2.1943702500       -1.3847053509
 H         -3.0019887929        3.7390137242       -1.3483954662
 C         -1.0576287171        3.9229855641       -3.2411503441
 H         -1.3426226914        2.9417320705       -3.6086497740
 H         -0.1400865458        4.2284828614       -3.7404612804
 H         -1.8461861456        4.6210400947       -3.5141276576
 C          1.4718204819        4.9513675506        1.8057509457
 H          0.9474754737        4.1215914947        2.2725922459
 H          1.1481713328        5.8771526383        2.2762996023
 H          2.5366850845        4.8432266933        1.9919836493
 C          2.1515940738        5.9456946904       -0.3840240176
 H          3.1678632967        5.5822878773       -0.2492910790
 H          2.0810369153        6.9416191989        0.0471960945
 H          1.9597782284        6.0132682815       -1.4518414564
 C          2.5546070242        1.5595068323       -0.5240099198
 C          3.5888502346        0.7049068246       -0.1117520001
 H          4.2786185783        1.0749517011        0.6305776666
 C          3.7249913180       -0.5909054538       -0.5919935925
 C          2.8140368846       -1.0578157278       -1.5601512552
 C          1.8041470243       -0.2099712665       -1.9943618755
 H          1.0792585852       -0.5593732535       -2.7121848594
 C          2.8349319679       -2.4704707909       -2.1017678821
 C          4.1682198035       -3.1595093213       -1.7922046539
 C          4.6185608010       -2.9158887023       -0.3622008559
 C          4.8717025368       -1.4327134331       -0.0748873715
 C          6.1591720294       -0.9553615049       -0.7673777229
 H          6.0864535522       -1.0571219110       -1.8472322473
 H          6.3469229432        0.0919314282       -0.5419253745
 H          7.0065759503       -1.5407875238       -0.4180756830
 C          5.0374316963       -1.2772203201        1.4441903331
 H          5.4736209146       -0.3191476256        1.7126061783
 H          4.0737706734       -1.3747363781        1.9375880152
 H          5.6996061980       -2.0560253438        1.8160252183
 H          3.8525601248       -3.2736042152        0.3266555032
 H          5.5326358618       -3.4797810525       -0.1647329213
 H          4.9298637093       -2.7932503072       -2.4838704423
 H          4.0617966155       -4.2326097616       -1.9635222282
 C          2.6401435550       -2.4851789972       -3.6262181904
 H          1.6246357079       -2.2211458447       -3.9059631493
 H          3.3263169066       -1.7921082570       -4.1092778405
 H          2.8401049366       -3.4856108024       -4.0042919004
 C          1.6724303615       -3.2325957496       -1.4459279267
 H          0.7239456558       -2.7459468214       -1.6594111733
 H          1.6345842387       -4.2518621343       -1.8240222050
 H          1.7888484352       -3.2616594224       -0.3667914452
 C         -4.7792854781       -0.6288023487       -0.9533725494
 C         -4.3513518070        0.1419449179       -2.0385690046
 C         -3.4358366596       -0.3619557670       -2.9288317693
 C         -2.9050088358       -1.6571673068       -2.7621411162
 C         -3.3386965362       -2.4397724762       -1.6587898907
 C         -4.2861534775       -1.8977585091       -0.7675630382
 C         -2.7838080876       -3.7209128323       -1.4694186236
 C         -1.8336584754       -4.2076701477       -2.3332478901
 C         -1.4098840319       -3.4395389826       -3.4223745072
 C         -1.9364150423       -2.1890292690       -3.6352338952
 H         -5.4895522100       -0.2159422295       -0.2537928926
 H         -4.7404745621        1.1411610132       -2.1664094654
 H         -3.1000953865        0.2338123891       -3.7663467849
 H         -4.6014720468       -2.4894885613        0.0789720569
 H         -3.1045580488       -4.3062582992       -0.6209777845
 H         -1.4041234906       -5.1848117646       -2.1715003560
 H         -0.6618549553       -3.8361048554       -4.0936327361
 H         -1.6068815242       -1.5908630185       -4.4737606464
 Sb        -0.9193479106       -0.5514390205        1.8307668823
 Cl        -0.7883579845       -0.6787695194        4.2130926810
 Cl        -1.0336906077       -0.4185172236       -0.6059364791
 Cl        -3.2065268315        0.1871783344        1.9107706215
 Cl        -1.5922459893       -2.8535430742        1.6526412838
 Cl        -0.1788361999        1.7595590545        1.8637067733
 Cl         1.4071197088       -1.2083737157        1.6269389530
  87
       -129.30626701
 C          2.1135575319        2.5301208155       -1.4556666365
 H          1.9585169897        2.3762596269       -2.5116260925
 C          1.5927795066        3.6576057299       -0.8355224184
 C          1.7734317439        3.8140615479        0.5531166591
 C          2.4917801162        2.8519099163        1.2497765902
 H          2.6427818679        2.9626405047        2.3122961954
 C          2.8136238285        1.5373902497       -0.7543482355
 C          0.8028150979        4.6302054881       -1.6841166186
 C          0.5545090681        5.9433925076       -0.9339782144
 H          1.4623159279        6.5497187059       -0.9609794762
 H         -0.2268612112        6.5047152214       -1.4502551814
 C          0.1429302429        5.7073020452        0.5087654757
 H         -0.7538151713        5.0870703204        0.5345481094
 H         -0.0978633983        6.6611700512        0.9829499807
 C          1.2381353266        5.0056747891        1.3178038899
 C         -0.5325895887        3.9599948785       -2.0434260597
 H         -1.1233880622        4.6207693450       -2.6740085468
 H         -1.1006958663        3.7260782039       -1.1477980764
 H         -0.3649001110        3.0282328898       -2.5771215641
 C          1.5563577073        4.9663005065       -2.9811040629
 H          1.0582749842        5.7935569434       -3.4822449561
 H          1.5749567087        4.1264981979       -3.6690255249
 H          2.5815290971        5.2615790279       -2.7653482037
 C          0.6199153291        4.5739762971        2.6561035964
 H         -0.0440124574        3.7266263733        2.5049591290
 H          0.0441529726        5.3989307106        3.0701300006
 H          1.3757665443        4.3006717919        3.3870228669
 C          2.4098152837        5.9615081633        1.5961076900
 H          2.8751882168        6.2938277275        0.6716693128
 H          3.1711700348        5.4660164143        2.1942435400
 H          2.0557987272        6.8334638099        2.1414480632
 C          3.0105373268        1.7023921064        0.6345279527
 C          3.6737388473        0.6864053602        1.3394884449
 H          3.8117296458        0.8213657760        2.4009655280
 C          4.1165997636       -0.4801175812        0.7310776321
 C          3.9355227828       -0.6361475107       -0.6575392536
 C          3.2927579173        0.3696980296       -1.3661390908
 H          3.1165252997        0.2552585511       -2.4237952886
 C          4.3528070021       -1.8785255484       -1.4142841468
 C          5.2934161871       -2.7486313898       -0.5734401862
 C          4.8217022054       -2.8736186010        0.8647986403
 C          4.8001836766       -1.5236818030        1.5883564633
 C          6.2288651830       -1.0389638014        1.8845927685
 H          6.7914812745       -0.8868650741        0.9670309638
 H          6.2059989875       -0.0942670004        2.4230748112
 H          6.7501562896       -1.7721862494        2.4958845124
 C          4.0570851353       -1.7231814165        2.9178790911
 H          4.2139472187       -0.8946481697        3.6028449914
 H          2.9906321533       -1.8314809987        2.7373771316
 H          4.4223096602       -2.6256857136        3.4032471969
 H          3.8133202899       -3.2888315972        0.8823282478
 H          5.4745289717       -3.5609069470        1.4071631731
 H          6.2961714868       -2.3167481778       -0.5933902535
 H          5.3576606053       -3.7406581168       -1.0250597269
 C          5.0895225640       -1.5103914660       -2.7122236736
 H          5.8866121310       -0.7964164124       -2.5132627167
 H          5.5303547391       -2.4072447822       -3.1422518061
 H          4.4192880031       -1.0842607676       -3.4525373618
 C          3.0782369082       -2.6600669751       -1.7696595654
 H          3.3342577386       -3.5534183962       -2.3351047169
 H          2.5415247126       -2.9527386570       -0.8719188343
 H          2.4065201281       -2.0504723659       -2.3682578709
 C         -4.5590093117       -3.4596592641       -2.2344944492
 C         -4.0791607457       -4.5396674556       -1.4885751672
 C         -4.1360492198       -4.5143745332       -0.1155413601
 C         -4.6787279474       -3.4046342287        0.5624814963
 C         -5.1684853910       -2.3082215414       -0.1961338094
 C         -5.0946925723       -2.3634243281       -1.6024540028
 C         -5.6952132518       -1.1901506537        0.4810792507
 C         -5.7364440548       -1.1568030651        1.8541786062
 C         -5.2559670804       -2.2359491883        2.6009639852
 C         -4.7356574933       -3.3399830630        1.9690395887
 H         -4.4943331638       -3.4861120383       -3.3119333448
 H         -3.6492941903       -5.3896030278       -1.9970922481
 H         -3.7512862459       -5.3412907540        0.4637692914
 H         -5.4519053413       -1.5197389555       -2.1744153511
 H         -6.0509091272       -0.3517826755       -0.0995833485
 H         -6.1292137466       -0.2896111995        2.3635979567
 H         -5.2827828059       -2.1917900829        3.6794553125
 H         -4.3495142556       -4.1690045097        2.5444152121
 Sb        -1.0667251978       -0.5502734469       -0.0146598913
 Cl        -1.4397788333       -2.7635408674       -0.8893528212
 Cl        -0.6163702917        1.6603079209        0.8679753019
 Cl         1.0036314933       -1.2968526647        0.9916502197
 Cl        -2.2627823704       -1.1185585432        1.9962534813
 Cl         0.1273099808        0.0141231583       -2.0459970761
 Cl        -3.0860275837        0.2793627757       -1.0259896045
  87
       -129.30629365
 C          2.1394965472        2.2036444908       -1.8748783721
 H          1.9992383781        1.8479249502       -2.8831502454
 C          1.6124124430        3.4293558998       -1.4925726008
 C          1.7727687183        3.8515831640       -0.1577241225
 C          2.4808165428        3.0443818972        0.7216706145
 H          2.6178346898        3.3593014925        1.7444742274
 C          2.8280436996        1.3663973941       -0.9847021628
 C          0.8397514829        4.2204755587       -2.5258711273
 C          0.5824789934        5.6532175619       -2.0463137889
 H          1.4923419991        6.2434822726       -2.1735624662
 H         -0.1884304994        6.1046126574       -2.6741230399
 C          0.1459948143        5.6982168412       -0.5923263739
 H         -0.7522230259        5.0931951095       -0.4631070615
 H         -0.1011002060        6.7250715333       -0.3144377013
 C          1.2261299132        5.1668413138        0.3549134061
 C         -0.4913142022        3.4940018910       -2.7744582560
 H         -1.0676834863        4.0209217170       -3.5317618308
 H         -1.0769075283        3.4375174124       -1.8615169982
 H         -0.3174610496        2.4767505345       -3.1152387351
 C          1.6175199492        4.3017901388       -3.8492961610
 H          1.6469056667        3.3452640419       -4.3621848561
 H          2.6392520726        4.6343465677       -3.6755783525
 H          1.1305620378        5.0164948002       -4.5093626537
 C          0.5840948454        4.9977304482        1.7401234715
 H         -0.0799977436        4.1371039249        1.7416656294
 H          0.0040554501        5.8863490555        1.9797271969
 H          1.3266062215        4.8683978784        2.5225501221
 C          2.3937068537        6.1609538684        0.4653262700
 H          3.1439987133        5.7910092263        1.1603979017
 H          2.0312600184        7.1204867041        0.8272502610
 H          2.8755294058        6.3110607554       -0.4974439071
 C          3.0072293056        1.7984969495        0.3479789291
 C          3.6618449546        0.9406030224        1.2450351637
 H          3.7876694240        1.2803419269        2.2612710321
 C          4.1109044426       -0.3211913437        0.8809280333
 C          3.9451966420       -0.7455778780       -0.4525808480
 C          3.3132227685        0.1023813705       -1.3513943094
 H          3.1502848889       -0.2158353116       -2.3687174579
 C          4.3670347180       -2.1126358047       -0.9463111931
 C          5.2988937734       -2.8000064735        0.0576668344
 C          4.8132414415       -2.6415684162        1.4879411545
 C          4.7847738280       -1.1761010232        1.9328612375
 C          6.2106075589       -0.6407722201        2.1430337122
 H          6.1827387738        0.3912020648        2.4853727371
 H          6.7251566344       -1.2390551495        2.8916071204
 H          6.7827385161       -0.6708530552        1.2192630102
 C          4.0279225532       -1.1126526423        3.2680705018
 H          4.1787878285       -0.1660971370        3.7794760481
 H          2.9631778776       -1.2549069414        3.1013950573
 H          4.3870783220       -1.9025858596        3.9242101911
 H          3.8048230522       -3.0474279017        1.5769316079
 H          5.4608064594       -3.2080370293        2.1606384037
 H          6.3020282752       -2.3790399856       -0.0369021124
 H          5.3668947847       -3.8612134943       -0.1902543552
 C          5.1153931323       -2.0080447140       -2.2848697454
 H          5.9115534375       -1.2683710972       -2.2241172353
 H          5.5588682895       -2.9719792058       -2.5252515964
 H          4.4520137781       -1.7371805937       -3.1006088815
 C          3.0940047179       -2.9485950412       -1.1516895162
 H          3.3529912843       -3.9364409373       -1.5264337254
 H          2.5482504638       -3.0574147794       -0.2189532319
 H          2.4294107959       -2.4692672263       -1.8656219310
 C         -5.0190953422       -2.3185952478        3.0904310773
 C         -5.6289042586       -1.2163634774        2.4846421114
 C         -5.7475202607       -1.1538492428        1.1172473065
 C         -5.2596273064       -2.1956861345        0.3044346070
 C         -4.6372335897       -3.3145459943        0.9195302557
 C         -4.5303390465       -3.3487762437        2.3240548254
 C         -4.1290374386       -4.3455280389        0.1040673609
 C         -4.2310069271       -4.2735882719       -1.2654192081
 C         -4.8423570404       -3.1726682035       -1.8701029606
 C         -5.3503265816       -2.1522218330       -1.1018709203
 H         -4.9212657707       -2.3488591915        4.1652981164
 H         -5.9949457580       -0.4068261641        3.0982412237
 H         -6.2019383931       -0.2956559456        0.6438941727
 H         -4.0435026907       -4.1943467637        2.7881478129
 H         -3.6438997563       -5.1892837605        0.5728451391
 H         -3.8249091635       -5.0630265482       -1.8798315711
 H         -4.9038117781       -3.1214047828       -2.9468211105
 H         -5.8162632411       -1.2959929707       -1.5668264166
 Sb        -1.0624293458       -0.5501357708        0.0849821290
 Cl         0.9907173300       -1.0535874204        1.2605795989
 Cl        -3.0736581221        0.0205289135       -1.1115090513
 Cl        -1.3843089337       -2.9024468127       -0.3388607428
 Cl         0.1628129317       -0.3900061800       -1.9979204643
 Cl        -2.3024046047       -0.7253292621        2.1394335917
 Cl        -0.6549137865        1.7963989228        0.5101584585
  87
       -129.30622524
 C          2.2819627139        2.3469440238       -1.4310982840
 H          2.2101558311        2.1583992207       -2.4900683234
 C          1.9627129471        3.6008975635       -0.9278372110
 C          2.0246331979        3.8118008283        0.4639739304
 C          2.4313303691        2.7681173577        1.2833451587
 H          2.4968352167        2.9200526602        2.3495002109
 C          2.6520344312        1.2736538261       -0.6059732856
 C          1.4938817963        4.6598408047       -1.9014139033
 C          1.4936825668        6.0456922962       -1.2472328869
 H          2.5194698790        6.4167670083       -1.1939935240
 H          0.9299887459        6.7361096256       -1.8778150861
 C          0.8878229615        6.0189589722        0.1451804896
 H         -0.1313198452        5.6346622592        0.0900814065
 H          0.8378707677        7.0343340013        0.5442762397
 C          1.6889016179        5.1391458437        1.1099387363
 C          0.0743195316        4.2789469634       -2.3511946026
 H          0.0761703336        3.3129965218       -2.8487238533
 H         -0.3114133636        5.0254580040       -3.0418164707
 H         -0.5972108979        4.2072980700       -1.5001382761
 C          2.4072229280        4.7233910109       -3.1355752900
 H          2.1551003333        5.6027473833       -3.7242990176
 H          2.2874098253        3.8536152044       -3.7742603409
 H          3.4517629055        4.7962019463       -2.8382908139
 C          0.8347470456        4.9360271897        2.3709226738
 H          0.4029725676        5.8879418575        2.6722469534
 H          1.4210556632        4.5614462735        3.2053540466
 H          0.0288185236        4.2347311428        2.1691659935
 C          3.0061035490        5.8270559242        1.5044664370
 H          3.6330358087        6.0036006817        0.6341451084
 H          3.5668488614        5.2075364020        2.2006122077
 H          2.7972311223        6.7813123719        1.9827703443
 C          2.7342903769        1.4908165163        0.7872690140
 C          3.0799937615        0.4108141106        1.6123956256
 H          3.1383996361        0.5938375637        2.6746171477
 C          3.3089570261       -0.8653525498        1.1185607917
 C          3.1682776378       -1.0930242421       -0.2651786177
 C          2.8856015389       -0.0191075462       -1.0972066721
 H          2.8013703183       -0.1705485292       -2.1613490455
 C          3.3305209215       -2.4632906218       -0.8864929660
 C          3.1969103084       -3.5391829388        0.1953668477
 C          4.0749883611       -3.2470712814        1.3992328175
 C          3.6580820238       -1.9552819518        2.1120541772
 C          4.8298147629       -1.5152424682        3.0044329619
 H          4.5523704561       -0.7049589640        3.6721148977
 H          5.1541149430       -2.3547576528        3.6157866073
 H          5.6707726549       -1.1863645983        2.3969773927
 C          2.4229111813       -2.2135560256        2.9883431497
 H          2.1763598558       -1.3344277358        3.5776137991
 H          1.5613071944       -2.4439499298        2.3684229040
 H          2.6127544573       -3.0415926438        3.6684672444
 H          4.0208545654       -4.0773273368        2.1066401475
 H          5.1150477043       -3.1642431548        1.0786770741
 H          3.4604265767       -4.5114430630       -0.2266531441
 H          2.1519855436       -3.5757517031        0.5067684278
 C          4.7064515263       -2.5286009637       -1.5687352804
 H          4.7651990597       -1.7963834006       -2.3704294525
 H          5.5082729550       -2.3182619231       -0.8654952042
 H          4.8646500657       -3.5176065599       -1.9929504339
 C          2.2442851678       -2.7297323715       -1.9389288585
 H          2.2697202870       -3.7793672921       -2.2248880263
 H          1.2619444973       -2.5037421210       -1.5333729700
 H          2.3892263551       -2.1390204500       -2.8383049508
 C         -3.9163717459       -4.6730439517       -1.1800554179
 C         -2.5996141731       -5.0734721634       -1.4237431494
 C         -1.6303829680       -4.8893159970       -0.4677643678
 C         -1.9451561777       -4.2987285307        0.7715834753
 C         -3.2810011603       -3.8818848749        1.0156854160
 C         -4.2521249265       -4.0843083251        0.0151904651
 C         -3.5892994739       -3.2647740435        2.2444189109
 C         -2.6173031204       -3.0735983972        3.1981001470
 C         -1.3062274099       -3.4933453113        2.9627968810
 C         -0.9742020507       -4.0942519902        1.7720052069
 H         -4.6661347847       -4.8148761322       -1.9438336254
 H         -2.3464064066       -5.5185849118       -2.3743016537
 H         -0.6085373534       -5.1842779805       -0.6585662989
 H         -5.2645603298       -3.7553506165        0.1991154906
 H         -4.6020174190       -2.9341156866        2.4220174237
 H         -2.8630940431       -2.5871275535        4.1298871578
 H         -0.5511622556       -3.3315834203        3.7173566458
 H          0.0394242414       -4.4173694921        1.5842395628
 Sb        -1.7016234702        0.1660829513       -0.4613087452
 Cl        -0.0746505224       -1.3335692354        0.5683323423
 Cl        -3.2427620207        1.7035704622       -1.4493907098
 Cl        -2.6597289041       -1.7065552867       -1.6358744527
 Cl        -0.1727412972        0.4795310721       -2.3084068718
 Cl        -3.1747495143       -0.2293349901        1.4057225228
 Cl        -0.6447359829        1.9855648794        0.7428152259
  87
       -129.30621436
 C          2.0173158441        2.3849019179       -1.7693019264
 H          1.8754803060        2.0770222838       -2.7929700351
 C          1.4476736422        3.5665216062       -1.3154698774
 C          1.6115495859        3.9242858301        0.0375379776
 C          2.3651055077        3.1015424303        0.8634419439
 H          2.5044966272        3.3674131102        1.8997382077
 C          2.7539228547        1.5317361444       -0.9344351292
 C          0.6285814852        4.3787965382       -2.2951267542
 C          0.3220873216        5.7727689785       -1.7367015789
 H          1.2058076412        6.4051302269       -1.8445201481
 H         -0.4755583832        6.2249997334       -2.3295177974
 C         -0.0937341681        5.7240079385       -0.2767676579
 H         -0.9653171304        5.0774291002       -0.1680132615
 H         -0.3768451670        6.7241221925        0.0583867647
 C          1.0208789842        5.1874049008        0.6265499562
 C         -0.6761829330        3.6130356471       -2.5643673625
 H         -1.2844326802        4.1551402233       -3.2851518685
 H         -1.2452056639        3.4852296636       -1.6481142030
 H         -0.4673143720        2.6228467000       -2.9606401448
 C          1.3825052509        4.5606123259       -3.6224063041
 H          0.8583281348        5.2894874099       -4.2368853927
 H          1.4412161496        3.6345196162       -4.1861303388
 H          2.3930734438        4.9236401877       -3.4444414018
 C          0.4071120897        4.9197207042        2.0090341223
 H         -0.2214048885        4.0334960368        1.9737281073
 H         -0.2046495363        5.7699727951        2.3028043378
 H          1.1660884862        4.7803979045        2.7737143647
 C          2.1496328393        6.2207516000        0.7746234451
 H          2.6087982083        6.4428736473       -0.1852941018
 H          2.9256649160        5.8442822753        1.4371571638
 H          1.7552338702        7.1434181165        1.1943514931
 C          2.9365785298        1.9004236373        0.4167354179
 C          3.6405987056        1.0249917106        1.2576749539
 H          3.7677650784        1.3153050719        2.2889383014
 C          4.1371945910       -0.1952131026        0.8202695167
 C          3.9687454070       -0.5548831592       -0.5316992140
 C          3.2856129346        0.3107576896       -1.3747137964
 H          3.1184888541        0.0393836423       -2.4048750095
 C          4.4421085167       -1.8732877161       -1.1045206352
 C          5.4166039124       -2.5728636039       -0.1506692182
 C          4.9456897883       -2.5122597782        1.2919749294
 C          4.8620657700       -1.0753045345        1.8159347108
 C          6.2669006470       -0.4912377283        2.0374418481
 H          6.2003974698        0.5196560178        2.4331765850
 H          6.8159631776       -1.1047635293        2.7481884818
 H          6.8274190311       -0.4495102286        1.1070360303
 C          4.1228122844       -1.1160463078        3.1618527708
 H          3.0628365297       -1.2954017712        3.0008094171
 H          4.5250988790       -1.9234016938        3.7699914680
 H          4.2404770765       -0.1924072834        3.7215472300
 H          3.9565620665       -2.9649184902        1.3712613511
 H          5.6262488506       -3.0857549585        1.9249612362
 H          6.3996314756       -2.1048403361       -0.2346062691
 H          5.5257054672       -3.6153420825       -0.4565294676
 C          5.1667989065       -1.6628862001       -2.4436602254
 H          5.6448169270       -2.5929404431       -2.7438468293
 H          4.4820094284       -1.3731580469       -3.2348429862
 H          5.9337441269       -0.8962606783       -2.3499655546
 C          3.2036521406       -2.7518584172       -1.3410971515
 H          3.4997345001       -3.7047867723       -1.7742489716
 H          2.6771822326       -2.9366114735       -0.4092188604
 H          2.5081335918       -2.2633345206       -2.0184010533
 C         -3.5304109180       -4.6156051260        1.8323376682
 C         -3.4749458991       -5.1096241020        0.5264914726
 C         -4.0999664822       -4.4372603467       -0.4969802046
 C         -4.8057560848       -3.2430265220       -0.2490198033
 C         -4.8631176607       -2.7419582777        1.0788500171
 C         -4.2126343925       -3.4545924182        2.1065304868
 C         -5.5509702921       -1.5372668179        1.3248774065
 C         -6.1611604913       -0.8557106766        0.2997210097
 C         -6.1068969747       -1.3495793409       -1.0067185203
 C         -5.4410141258       -2.5203857308       -1.2785109978
 H         -3.0232665520       -5.1456258991        2.6246075436
 H         -2.9254461918       -6.0162154393        0.3219376953
 H         -4.0451252729       -4.8092164339       -1.5098246296
 H         -4.2479472602       -3.0636284227        3.1126854153
 H         -5.5748546749       -1.1499868405        2.3329975698
 H         -6.6751015983        0.0732261654        0.4965783501
 H         -6.5798510589       -0.7973970262       -1.8049539681
 H         -5.3837080512       -2.8961504659       -2.2899035421
 Sb        -1.0373675880       -0.5958596057        0.0966263521
 Cl        -1.2755331764       -2.9333227695       -0.4440451434
 Cl        -0.7144055628        1.7412144967        0.6377672312
 Cl        -3.1117512286       -0.0674684509       -1.0049630210
 Cl         0.1320646296       -0.2664190406       -1.9967954209
 Cl        -2.1926793737       -0.9197657027        2.1825643312
 Cl         1.0668750473       -1.0762901533        1.1964984102
  87
       -129.30621404
 C          2.0062801814        2.3845404049       -1.7661164202
 H          1.8563451007        2.0760647972       -2.7884260447
 C          1.4395263281        3.5660395619       -1.3082178637
 C          1.6148282438        3.9249836917        0.0430366936
 C          2.3744514413        3.1023512840        0.8635309752
 H          2.5221220924        3.3688419669        1.8985223666
 C          2.7490382116        1.5315506522       -0.9365234105
 C          0.6096912390        4.3763015244       -2.2803895550
 C          0.3119017680        5.7721721743       -1.7220930004
 H          1.1963886455        6.4018183447       -1.8392460812
 H         -0.4899361764        6.2253641708       -2.3084882474
 C         -0.0907156338        5.7273353186       -0.2583315965
 H         -0.9634032187        5.0838750867       -0.1405623256
 H         -0.3676590232        6.7289575609        0.0774876829
 C          1.0302337539        5.1890521437        0.6361163764
 C         -0.6990378887        3.6108995398       -2.5310115687
 H         -1.2564154664        3.4854794378       -1.6073388410
 H         -0.4957099929        2.6196546494       -2.9275706762
 H         -1.3161115753        4.1516766335       -3.2452492956
 C          1.3464679905        4.5534134306       -3.6178162280
 H          1.3965395786        3.6256540542       -4.1796344643
 H          2.3596775428        4.9157885125       -3.4542333873
 H          0.8150428356        5.2810984948       -4.2274575281
 C          0.4272574577        4.9224522372        2.0235814142
 H         -0.1825234596        5.7727497553        2.3213177372
 H          1.1921281607        4.7840212852        2.7825472025
 H         -0.2011828253        4.0359509819        1.9938311583
 C          2.1615684607        6.2209199226        0.7746340336
 H          1.7717072427        7.1445549443        1.1964751612
 H          2.6135197527        6.4414613550       -0.1890757734
 H          2.9422118423        5.8440671271        1.4315036773
 C          2.9413464537        1.9003671717        0.4132643810
 C          3.6500298491        1.0243527900        1.2496317750
 H          3.7846638281        1.3148029783        2.2799126953
 C          4.1419776048       -0.1967080356        0.8092558030
 C          3.9636231031       -0.5567225989       -0.5413344315
 C          3.2764954563        0.3098956479       -1.3801892323
 H          3.1028120072        0.0386996530       -2.4092765048
 C          4.4306314764       -1.8763427106       -1.1164836698
 C          5.4127419206       -2.5752228342       -0.1699908008
 C          4.9532034143       -2.5139638920        1.2763092276
 C          4.8735745983       -1.0767178354        1.8000496309
 C          6.2802145571       -0.4929752925        2.0109196473
 H          6.8332740871       -0.4505566991        1.0760796701
 H          6.2170911893        0.5175873093        2.4080497419
 H          6.8348428348       -1.1072101305        2.7167122664
 C          4.1439465837       -1.1164870278        3.1512470814
 H          4.2668473850       -0.1929762724        3.7100374708
 H          3.0826159533       -1.2945302989        2.9977973035
 H          4.5495067869       -1.9243293001        3.7565445444
 H          3.9647951593       -2.9666950292        1.3635925688
 H          5.6387562636       -3.0870512116        1.9042601313
 H          6.3949842986       -2.1070549643       -0.2620347560
 H          5.5195330119       -3.6178629482       -0.4761009544
 C          5.1433821984       -1.6688347452       -2.4624976077
 H          4.4508929135       -1.3842165441       -3.2488388103
 H          5.9088970374       -0.8996919510       -2.3783038580
 H          5.6214740075       -2.5986525770       -2.7632905205
 C          3.1893020447       -2.7540950581       -1.3408098635
 H          2.6704961198       -2.9365571407       -0.4042114322
 H          2.4886677205       -2.2660127667       -2.0131409827
 H          3.4807738944       -3.7081321365       -1.7746377566
 C         -3.5330556453       -4.6663683663        1.7313061206
 C         -3.5109143973       -5.1309294168        0.4136400471
 C         -4.1436996767       -4.4248213551       -0.5818118592
 C         -4.8243428674       -3.2252048554       -0.2929520601
 C         -4.8477044572       -2.7540312224        1.0468382920
 C         -4.1897645376       -3.5007044346        2.0450868743
 C         -5.5110775654       -1.5445565953        1.3338413223
 C         -6.1300051690       -0.8300225316        0.3367019702
 C         -6.1091378194       -1.2944219801       -0.9814319238
 C         -5.4676574641       -2.4690159937       -1.2929414269
 H         -3.0200957679       -5.2230730578        2.5012210704
 H         -2.9815195173       -6.0419820819        0.1780931036
 H         -4.1149187177       -4.7742618015       -1.6037490782
 H         -4.1983910821       -3.1319023464        3.0601461057
 H         -5.5089927338       -1.1802698549        2.3507331897
 H         -6.6247330805        0.1021831237        0.5647538264
 H         -6.5882828074       -0.7164989662       -1.7574501240
 H         -5.4361527076       -2.8221496331       -2.3136018021
 Sb        -1.0346935582       -0.5964198660        0.1127725294
 Cl        -1.2878526444       -2.9312292688       -0.4300388489
 Cl        -0.6972036944        1.7387922773        0.6586884064
 Cl        -3.1053846407       -0.0482715193       -0.9880929700
 Cl         0.1313715426       -0.2707865987       -1.9831320418
 Cl        -2.1881335396       -0.9168668641        2.1992828284
 Cl         1.0698248932       -1.0896744208        1.2075484289
  87
       -129.30622440
 C          1.3271908524        2.4542601870       -0.8122907492
 H          1.4449717574        2.5789624108       -1.8768991156
 C          0.2531892991        3.0450043823       -0.1598711502
 C          0.1018155511        2.8346763157        1.2249343902
 C          1.0445915121        2.0672623641        1.8961570142
 H          0.9426078574        1.9029846141        2.9574770854
 C          2.2654554276        1.6501265604       -0.1485843160
 C         -0.7312197122        3.8357742247       -0.9948526201
 C         -1.6897481526        4.6420691078       -0.1118121601
 H         -1.1870611566        5.5471749851        0.2348592733
 H         -2.5463077340        4.9545244156       -0.7125101223
 C         -2.1748201981        3.8390446743        1.0817765958
 H         -2.6596947903        2.9266050429        0.7333436912
 H         -2.9144221377        4.4183666031        1.6384126792
 C         -1.0325777723        3.4425904558        2.0206781942
 C         -1.5216522170        2.8403022162       -1.8582844499
 H         -0.8528398697        2.2497298283       -2.4783876812
 H         -2.2128563194        3.3768057271       -2.5045075183
 H         -2.0856737713        2.1524468121       -1.2346358477
 C          0.0022879048        4.8232286312       -1.9171404423
 H          0.5292101086        4.3149422525       -2.7187997987
 H          0.7185909822        5.4175871330       -1.3530380875
 H         -0.7214905921        5.4964560880       -2.3714026918
 C         -1.6019276253        2.4455570409        3.0404885282
 H         -1.7920886431        1.4879761002        2.5623726932
 H         -2.5415700817        2.8292242813        3.4316005784
 H         -0.9324457366        2.2927451437        3.8822101304
 C         -0.4855616612        4.6667108479        2.7734104010
 H         -1.2843566601        5.1437662699        3.3366837456
 H         -0.0601447442        5.3941919356        2.0870544154
 H          0.2954908096        4.3668020221        3.4682832179
 C          2.1233405854        1.4534619403        1.2427484462
 C          3.0395672844        0.6139184396        1.8953917470
 H          2.9190865301        0.4709919093        2.9578452009
 C          4.0538684541       -0.0545323431        1.2221501052
 C          4.1954846445        0.1430040436       -0.1657298560
 C          3.3087484989        0.9913484179       -0.8159530253
 H          3.3861021951        1.1356507750       -1.8817250244
 C          5.2234259225       -0.5845599182       -1.0039232315
 C          6.3051769917       -1.2201066598       -0.1239876435
 C          5.7184574858       -1.9154986186        1.0921440626
 C          4.9829354486       -0.9437502058        2.0200953738
 C          5.9795658361       -0.0393989087        2.7644116099
 H          6.6676215575       -0.6475461299        3.3471412467
 H          6.5538160106        0.5689330329        2.0703463523
 H          5.4533845966        0.6308116425        3.4404451759
 C          4.2091927132       -1.7813655176        3.0493265030
 H          3.3409103463       -2.2399819242        2.5831638084
 H          4.8555067231       -2.5679681356        3.4324575600
 H          3.8783469326       -1.1862135586        3.8959354304
 H          5.0139727986       -2.6825680472        0.7684394483
 H          6.5150384138       -2.4110508687        1.6510923528
 H          7.0050861433       -0.4464051386        0.1986616319
 H          6.8690299355       -1.9405700859       -0.7197961887
 C          5.9189311216        0.3715258631       -1.9859536135
 H          6.2825924774        1.2575857611       -1.4688850935
 H          6.7682813104       -0.1350364694       -2.4391266504
 H          5.2563388784        0.6842743668       -2.7872488520
 C          4.4802362121       -1.6666444065       -1.8041505023
 H          3.7192402166       -1.2206732584       -2.4391882470
 H          5.1804943787       -2.2131904795       -2.4317863029
 H          3.9828778723       -2.3668288000       -1.1390321183
 C         -5.4792208739        3.0152187889       -0.3496982187
 C         -5.0969463307        2.1022428568       -1.3381866665
 C         -4.6930409983        0.8346285064       -0.9945683244
 C         -4.6505509528        0.4372237354        0.3564498452
 C         -5.0214519638        1.3691540985        1.3625198162
 C         -5.4422233608        2.6576409547        0.9755361866
 C         -4.9518946329        0.9750918231        2.7143466242
 C         -4.5313485495       -0.2865851690        3.0572172693
 C         -4.1802297420       -1.2086898242        2.0663234869
 C         -4.2447609567       -0.8572857996        0.7396790081
 H         -5.8014833204        4.0059947514       -0.6346723163
 H         -5.1226979343        2.3989012073       -2.3759890003
 H         -4.3882472766        0.1277320012       -1.7515403915
 H         -5.7345880117        3.3620476213        1.7414607119
 H         -5.2323332424        1.6860813285        3.4788935325
 H         -4.4727030038       -0.5735321345        4.0967489827
 H         -3.8503592531       -2.1975860684        2.3449875332
 H         -3.9830872255       -1.5684398676       -0.0285828894
 Sb        -0.3702388819       -1.8932095112       -0.8758902449
 Cl         0.7894095448       -0.3390392296       -2.3349995357
 Cl        -1.5504011857       -3.3752667181        0.6011712590
 Cl         1.5621037602       -1.9446508620        0.5889894817
 Cl         0.5183049879       -3.7257105677       -2.1344910619
 Cl        -1.1841383458        0.0103529288        0.4323637066
 Cl        -2.2944173428       -1.7157918579       -2.3125876520
  87
       -129.30621979
 C          2.5375083996        3.0395952119        0.5606090915
 H          2.7374387785        3.3622064946        1.5705438113
 C          1.7842607408        3.8450214558       -0.2824698356
 C          1.5408744082        3.4122057446       -1.6011315077
 C          2.0348746484        2.1787479524       -2.0030075145
 H          1.8311853536        1.8151381426       -2.9975452935
 C          3.0315399902        1.7864711079        0.1674360640
 C          1.2796650906        5.1691530738        0.2498705818
 C          0.1492942531        5.7019078565       -0.6359927598
 H         -0.7448796569        5.1066760081       -0.4471164551
 H         -0.0715293924        6.7335775376       -0.3538792168
 C          0.4970947004        5.6392763285       -2.1130836743
 H          1.4027355031        6.2198811970       -2.3006737264
 H         -0.3062974758        6.0918403596       -2.6978374223
 C          0.7127504463        4.1998590880       -2.5931377260
 C          2.4597640015        6.1541340721        0.2814759141
 H          2.1272700245        7.1195604953        0.6562222071
 H          2.8840436974        6.2923900646       -0.7097343830
 H          3.2474600904        5.7835763887        0.9334915421
 C          0.7201669492        5.0173159343        1.6723878435
 H          1.5070833768        4.8891836244        2.4103187719
 H          0.0512924638        4.1618232214        1.7214644165
 H          0.1619254370        5.9125170158        1.9378168034
 C          1.4080973810        4.2614704023       -3.9627187397
 H          2.4417172770        4.5852601977       -3.8555486996
 H          0.8881227020        4.9751629530       -4.5982330517
 H          1.3965419740        3.3001981824       -4.4674006113
 C         -0.6367778008        3.4822347597       -2.7519280456
 H         -0.4921464151        2.4599880839       -3.0914163906
 H         -1.2541955460        4.0061409281       -3.4783423538
 H         -1.1658700296        3.4402546919       -1.8043549515
 C          2.7697655853        1.3441818098       -1.1481793341
 C          3.2232963021        0.0734492306       -1.5318130351
 H          2.9969996885       -0.2525915407       -2.5344312013
 C          3.9031044047       -0.7711169270       -0.6649921680
 C          4.1508201954       -0.3368041090        0.6523801465
 C          3.7322341458        0.9313345613        1.0315884592
 H          3.9202970479        1.2783698500        2.0356554748
 C          4.8805993383       -1.1872006317        1.6699608340
 C          4.8746334555       -2.6563904657        1.2366709197
 C          5.2730469288       -2.8293322283       -0.2186910697
 C          4.2867054097       -2.1447549968       -1.1712266535
 C          2.9990175590       -2.9745965222       -1.2931036736
 H          2.2940732288       -2.4953055041       -1.9672493991
 H          3.2293136709       -3.9657894464       -1.6776097009
 H          2.5113230755       -3.0754747337       -0.3278935301
 C          4.9540741419       -2.0556728779       -2.5530833052
 H          4.2443683243       -1.7883467879       -3.3300883208
 H          5.7560559097       -1.3198334877       -2.5466930644
 H          5.3776706036       -3.0240253125       -2.8108952673
 H          6.2710093983       -2.4150964346       -0.3766129887
 H          5.3203403887       -3.8929027340       -0.4611584289
 H          3.8711210304       -3.0554284583        1.3891815326
 H          5.5581703014       -3.2211354570        1.8742996874
 C          4.2041081204       -1.1081696126        3.0468397571
 H          3.1305925911       -1.2447825938        2.9441868872
 H          4.5965853379       -1.8951606876        3.6872127981
 H          4.3905849452       -0.1585784423        3.5405220672
 C          6.3193542742       -0.6588732538        1.7914549589
 H          6.8728758571       -1.2531092933        2.5150090098
 H          6.8367248329       -0.7018000894        0.8364309498
 H          6.3175124663        0.3765498311        2.1243562513
 C         -3.7843852768       -4.9964248390        0.5519828894
 C         -3.6094631935       -4.6216570454        1.8869465819
 C         -4.1221702304       -3.4325510445        2.3466196354
 C         -4.8301165646       -2.5725792640        1.4836199935
 C         -5.0050804970       -2.9512774191        0.1258604786
 C         -4.4679014688       -4.1774431537       -0.3145225810
 C         -5.6949723964       -2.0807067249       -0.7411265212
 C         -6.1928002081       -0.8835654755       -0.2845960712
 C         -6.0203823210       -0.5112774609        1.0513406234
 C         -5.3525249740       -1.3388582156        1.9214481990
 H         -3.3662071627       -5.9278143862        0.2006688525
 H         -3.0571038666       -5.2672931929        2.5532073739
 H         -3.9750177587       -3.1312844833        3.3733966859
 H         -4.5905077415       -4.4572675672       -1.3508797505
 H         -5.8138435121       -2.3636742588       -1.7770604477
 H         -6.7080081035       -0.2182981665       -0.9611308654
 H         -6.4042781838        0.4381491807        1.3933663673
 H         -5.2041320782       -1.0482387371        2.9510322118
 Sb        -1.0597811097       -0.5329147241        0.1814832779
 Cl        -3.1502817153        0.0391548967       -0.8690924905
 Cl         1.0653761718       -1.0494661052        1.2226856522
 Cl         0.0290276849       -0.3975410551       -1.9753427566
 Cl        -1.4414420943       -2.8821912626       -0.1914238071
 Cl        -0.5992275854        1.8164947995        0.5528697579
 Cl        -2.1330278419       -0.6585902519        2.3305155517
  87
       -129.30624488
 C          2.0547409812        2.5146202279       -1.5301864034
 H          1.9186753802        2.3038102120       -2.5789076693
 C          1.4869453916        3.6516584518       -0.9722384258
 C          1.6451701062        3.8828375254        0.4087928274
 C          2.3873897491        2.9820731488        1.1599387372
 H          2.5213050992        3.1501507095        2.2172094342
 C          2.7801634620        1.5829487495       -0.7730925222
 C          0.6725500414        4.5519242736       -1.8758541749
 C          0.3705420636        5.8913008827       -1.1949212388
 H          1.2573897362        6.5266410033       -1.2430119848
 H         -0.4233820660        6.3988346246       -1.7465498703
 C         -0.0498627223        5.7130143570        0.2535599037
 H         -0.9253451647        5.0643255150        0.3010890764
 H         -0.3286299139        6.6803498193        0.6769896407
 C          1.0589356040        5.0907988876        1.1078463149
 C         -0.6345507258        3.8172858299       -2.2125815834
 H         -0.4284009140        2.8672860356       -2.6985453533
 H         -1.2423684810        4.4246733393       -2.8796238572
 H         -1.2029100234        3.6068745672       -1.3112719575
 C          1.4272666655        4.8493758821       -3.1815211470
 H          1.4824217733        3.9774743789       -3.8261992692
 H          2.4391506022        5.1912746785       -2.9720096252
 H          0.9057511260        5.6323773363       -3.7278996360
 C          0.4392067466        4.7030075270        2.4588716429
 H         -0.1915007352        3.8252942271        2.3425925975
 H         -0.1713820688        5.5255522500        2.8250595591
 H          1.1948943013        4.4939068166        3.2108365982
 C          2.1927534012        6.1001423203        1.3515621478
 H          1.8018313142        6.9841131606        1.8503911946
 H          2.6571045868        6.4040828060        0.4168986066
 H          2.9638971924        5.6614402129        1.9807003355
 C          2.9528094351        1.8222791707        0.6081804990
 C          3.6405804197        0.8654772307        1.3699955528
 H          3.7580990340        1.0560563000        2.4254294584
 C          4.1334365883       -0.3118292507        0.8244879334
 C          3.9802458196       -0.5395213197       -0.5576713873
 C          3.3101762221        0.4058375310       -1.3217029430
 H          3.1534790566        0.2345132021       -2.3747576298
 C          4.4605722012       -1.7969359017       -1.2495331750
 C          5.4214560710       -2.5870952057       -0.3544165616
 C          4.9287135924       -2.6674864576        1.0799380621
 C          4.8387726822       -1.2885973522        1.7409569030
 C          6.2408121186       -0.7353306253        2.0440309840
 H          6.7760973182       -1.4193170782        2.6987694713
 H          6.8174601799       -0.6027905120        1.1321438780
 H          6.1700701043        0.2309774981        2.5381400911
 C          4.0744156990       -1.4583196940        3.0625670715
 H          4.1811376683       -0.5934066894        3.7112082294
 H          3.0177024908       -1.6196187368        2.8650472404
 H          4.4652498493       -2.3215239048        3.5970105790
 H          3.9380620135       -3.1233025160        1.0992989523
 H          5.5988782515       -3.3020581387        1.6638177015
 H          6.4051228399       -2.1134425842       -0.3773510605
 H          5.5361576219       -3.5946747271       -0.7591671828
 C          5.2045826354       -1.4571979301       -2.5510988910
 H          4.5307517336       -1.0931692292       -3.3207242872
 H          5.9679806620       -0.7022461701       -2.3722995397
 H          5.6895202279       -2.3532715482       -2.9325446356
 C          3.2262511328       -2.6469130595       -1.5890198611
 H          2.5406024640       -2.0938027353       -2.2255110822
 H          3.5293242166       -3.5531241886       -2.1089270577
 H          2.6862661611       -2.9213599100       -0.6875234678
 C         -4.2860247497       -4.1320936813       -1.9532863954
 C         -3.8645011568       -4.9639244249       -0.9121512929
 C         -4.0488654511       -4.5855917535        0.3957653538
 C         -4.6668443671       -3.3588579077        0.7100805717
 C         -5.0993086254       -2.5159836010       -0.3482897069
 C         -4.8920981428       -2.9299082843       -1.6786983828
 C         -5.7033172683       -1.2812331637       -0.0348452846
 C         -5.8687582631       -0.8927121270        1.2731600799
 C         -5.4432146426       -1.7213813466        2.3143114274
 C         -4.8531305616       -2.9327812961        2.0403274827
 H         -4.1203697431       -4.4345812749       -2.9764494517
 H         -3.3788906053       -5.9004553124       -1.1421164095
 H         -3.7090374175       -5.2186915557        1.2026754238
 H         -5.2031607470       -2.2756839744       -2.4800701855
 H         -6.0231024662       -0.6390494761       -0.8421385948
 H         -6.3185899704        0.0619214254        1.5013824081
 H         -5.5674686246       -1.3995560311        3.3373842835
 H         -4.5104119767       -3.5684724443        2.8438191363
 Sb        -1.0364370753       -0.6051835241        0.0072384557
 Cl        -1.3682877833       -2.8568223783       -0.7774523061
 Cl        -0.6470824790        1.6483872361        0.8051346373
 Cl        -3.0670203602        0.1411749393       -1.0517163006
 Cl         0.1638023639       -0.0983195426       -2.0334592394
 Cl        -2.2380856871       -1.1130894735        2.0336376074
 Cl         1.0380571389       -1.2656807445        1.0609542865
  87
       -129.30623335
 C          1.1713134279        1.9722765888       -1.9068445000
 H          0.5866161651        1.6106902724       -2.7375976886
 C          0.9573151446        3.2512999453       -1.4124777764
 C          1.7022885628        3.6814802067       -0.2964388654
 C          2.6541734836        2.8286455405        0.2450405598
 H          3.2394436058        3.1498143594        1.0925757701
 C          2.1015128542        1.0888039914       -1.3405922904
 C         -0.1107179159        4.0948130863       -2.0751559215
 C         -0.0392759956        5.5513953708       -1.6036651971
 H          0.7701227425        6.0609586344       -2.1304898228
 H         -0.9695541364        6.0568278537       -1.8706100150
 C          0.1851422378        5.6554509487       -0.1051741879
 H         -0.6124652288        5.1288484817        0.4203284778
 H          0.1503203675        6.7034732429        0.1995705769
 C          1.5252115976        5.0504176437        0.3242500551
 C         -1.4783084461        3.4887453443       -1.7234880078
 H         -1.5313647464        2.4484200274       -2.0339465028
 H         -2.2705890693        4.0437886771       -2.2213577350
 H         -1.6478418936        3.5178441743       -0.6512881665
 C          0.0595744898        4.0876232259       -3.6031422259
 H         -0.1878972048        3.1225084373       -4.0348287571
 H          1.0828398183        4.3373833303       -3.8772129309
 H         -0.6047877807        4.8285364685       -4.0428509830
 C          1.5243361227        4.9675419468        1.8580024856
 H          0.8579840930        4.1750698003        2.1888623635
 H          1.1740139829        5.9114895029        2.2698266294
 H          2.5166938292        4.7815423523        2.2589920751
 C          2.6974241333        5.9376938721       -0.1256018447
 H          3.6426589764        5.5189815404        0.2121851610
 H          2.5913675499        6.9345369708        0.2962658026
 H          2.7367485653        6.0198760412       -1.2088159943
 C          2.8698995718        1.5299310617       -0.2409426458
 C          3.7743859746        0.6304595346        0.3439059684
 H          4.3556664648        0.9789952790        1.1831640671
 C          3.9119432087       -0.6811951045       -0.0905568246
 C          3.1445015884       -1.1199249534       -1.1877674623
 C          2.2678525296       -0.2292539635       -1.7905876042
 H          1.6531392751       -0.5522681892       -2.6153296202
 C          3.1746611228       -2.5429529160       -1.7028069416
 C          4.3928370706       -3.2996706159       -1.1624118437
 C          4.6115419559       -3.0468011933        0.3191609881
 C          4.9048795168       -1.5741256267        0.6219976973
 C          6.3159495905       -1.1897457807        0.1470888257
 H          7.0566094620       -1.8150150835        0.6404438537
 H          6.4165996634       -1.3124492323       -0.9283161347
 H          6.5274892856       -0.1500546932        0.3862230674
 C          4.8255145519       -1.3905586361        2.1450568010
 H          5.2731647574       -0.4549421761        2.4682166952
 H          3.7887914354       -1.4138329316        2.4711523736
 H          5.3637186488       -2.1993512631        2.6345197451
 H          3.7200847281       -3.3410761077        0.8742495373
 H          5.4426616859       -3.6583934464        0.6767002102
 H          5.2805861861       -2.9951663667       -1.7206951594
 H          4.2517305249       -4.3688688012       -1.3335578591
 C          3.2455972758       -2.5759780576       -3.2378325510
 H          4.0465854528       -1.9344343103       -3.6001221881
 H          3.4449256556       -3.5935719779       -3.5673584201
 H          2.3133515806       -2.2565009433       -3.6938982638
 C          1.8749254627       -3.2273093440       -1.2504726525
 H          1.0064653413       -2.6893475085       -1.6220205444
 H          1.8422067574       -4.2483820248       -1.6246742708
 H          1.8049437642       -3.2478733060       -0.1668960408
 C         -5.5160062921       -0.7710927195       -1.2740616938
 C         -5.7062904491       -1.8119979488       -0.3605288279
 C         -4.8529553420       -2.8882689578       -0.3483352084
 C         -3.7753173001       -2.9623651119       -1.2531194748
 C         -3.5838720090       -1.9064766932       -2.1830283427
 C         -4.4751866116       -0.8157287946       -2.1694371118
 C         -2.4934119356       -1.9720814001       -3.0736283340
 C         -1.6246368643       -3.0364382985       -3.0434044758
 C         -1.8091849359       -4.0719415072       -2.1239776573
 C         -2.8662648885       -4.0393831964       -1.2462424775
 H         -6.1852972304        0.0759333889       -1.2622499042
 H         -6.5209145250       -1.7574294804        0.3458375388
 H         -4.9848605869       -3.6858624054        0.3681042413
 H         -4.3163589759       -0.0052422087       -2.8659728906
 H         -2.3462754090       -1.1638140070       -3.7748135785
 H         -0.7892357843       -3.0737347399       -3.7270807605
 H         -1.1114263116       -4.8953748788       -2.0996773878
 H         -3.0073642970       -4.8347889666       -0.5297446506
 Sb        -1.1029374106       -0.3909716380        1.4360081852
 Cl        -0.8358875526       -0.3998826320       -0.9945328219
 Cl        -1.3681416381       -0.3750532094        3.8098656209
 Cl        -3.4092026263        0.2049707188        1.0973511927
 Cl        -0.4704248657        1.9438702015        1.4445405180
 Cl        -1.6207995782       -2.7426735299        1.3300070897
 Cl         1.2444303834       -0.9558635705        1.6604333041
  87
       -129.30623279
 C          0.9939714911        2.2102907350       -1.7693606923
 H          0.3803742142        1.9010107506       -2.6004051352
 C          0.7591933729        3.4297949238       -1.1497287945
 C          1.5432679739        3.7870114821       -0.0347664742
 C          2.5547498475        2.9305158825        0.3772419735
 H          3.1715343177        3.1982978026        1.2210039686
 C          1.9846194190        1.3189824631       -1.3329026286
 C         -0.3678364237        4.2875466708       -1.6839409204
 C         -0.3285487251        5.6951439768       -1.0787699060
 H          0.4359440747        6.2850561416       -1.5885323925
 H         -1.2883807383        6.1844848281       -1.2558734067
 C         -0.0383153176        5.6666112548        0.4117510014
 H         -0.7890948619        5.0583044814        0.9176881146
 H         -0.0996504238        6.6784820211        0.8176592067
 C          1.3430632177        5.0821458653        0.7223483653
 C         -1.6962047289        3.5974946159       -1.3372569621
 H         -1.7244196011        2.5882947622       -1.7398593169
 H         -2.5283109555        4.1630193734       -1.7512751701
 H         -1.8215159750        3.5228055165       -0.2612164516
 C         -0.2640477923        4.4302577031       -3.2113246025
 H         -0.9736882758        5.1813736022       -3.5517567094
 H         -0.4942655207        3.5003344193       -3.7224891708
 H          0.7365117129        4.7459222383       -3.5008602541
 C          1.4170030559        4.8524677332        2.2393075535
 H          1.0517844302        5.7372530285        2.7561603652
 H          2.4331645954        4.6696813469        2.5771700044
 H          0.7964213903        4.0051465695        2.5193946471
 C          2.4571739271        6.0586041139        0.3116034107
 H          2.4426728442        6.2456312035       -0.7591330604
 H          3.4329571357        5.6514616707        0.5664571075
 H          2.3315926306        7.0049676700        0.8327030021
 C          2.7942480242        1.6919981240       -0.2376157694
 C          3.7633372920        0.7835354647        0.2148290825
 H          4.3765304347        1.0803495630        1.0512762888
 C          3.9262357054       -0.4771115752       -0.3441208499
 C          3.1158840151       -0.8488540916       -1.4351538335
 C          2.1752819546        0.0543671995       -1.9091436208
 H          1.5291363435       -0.2194363116       -2.7275735919
 C          3.1696477120       -2.2191197866       -2.0757724845
 C          4.4477925088       -2.9640542240       -1.6759951959
 C          4.7419862182       -2.8372617237       -0.1913194379
 C          4.9904778357       -1.3862145770        0.2321757226
 C          6.3579100120       -0.8977171271       -0.2736302744
 H          6.5387497363        0.1257952277        0.0466870138
 H          7.1482664056       -1.5291642358        0.1258318690
 H          6.4074994073       -0.9219639956       -1.3592905125
 C          4.9841907543       -1.3452168948        1.7678112056
 H          3.9676635800       -1.4427596778        2.1404948228
 H          5.5783192512       -2.1708887478        2.1534020667
 H          5.4114963673       -0.4241581009        2.1541054956
 H          3.8978070179       -3.2232766257        0.3811587072
 H          5.6176227605       -3.4388764199        0.0616570896
 H          5.2876321961       -2.5683852147       -2.2510499843
 H          4.3415634240       -4.0186805182       -1.9384637055
 C          3.1464017520       -2.1172643305       -3.6091592548
 H          3.8967003655       -1.4111692516       -3.9596925942
 H          3.3658820751       -3.0927758423       -4.0381597680
 H          2.1753353683       -1.8030215521       -3.9799498598
 C          1.9280128520       -2.9965263814       -1.6108578656
 H          1.9116050315       -3.9820941424       -2.0713294848
 H          1.9253881416       -3.1132247051       -0.5311579834
 H          1.0183059375       -2.4670813485       -1.8823857246
 C         -1.6183150546       -2.9825546931       -3.1423664491
 C         -1.7485824649       -4.0850322060       -2.2942716130
 C         -2.7797271781       -4.1440877952       -1.3875018791
 C         -3.7166657118       -3.0954354144       -1.2927475674
 C         -3.5798746993       -1.9714790829       -2.1496120388
 C         -2.5148413228       -1.9433749512       -3.0724435842
 C         -4.4982760140       -0.9096944321       -2.0337957929
 C         -5.5133205187       -0.9575201267       -1.1094627756
 C         -5.6499636057       -2.0654609256       -0.2680197654
 C         -4.7690548737       -3.1156658182       -0.3560929165
 H         -0.8032545261       -2.9486344158       -3.8502507998
 H         -1.0291100871       -4.8881243304       -2.3479064410
 H         -2.8785423107       -4.9915734582       -0.7256216185
 H         -2.4095763870       -1.0837823141       -3.7177832845
 H         -4.3802609815       -0.0477261932       -2.6743091469
 H         -6.2035501425       -0.1323737984       -1.0187448044
 H         -6.4448229826       -2.0838520433        0.4623378126
 H         -4.8598448066       -3.9655596566        0.3044891721
 Sb        -1.0185406467       -0.5496732085        1.4304825477
 Cl        -1.1665124274       -0.7518779459        3.8063130426
 Cl        -0.8762278113       -0.3347883678       -1.0008236579
 Cl         1.3629378147       -0.9996699496        1.4992810736
 Cl        -0.5075150047        1.8067740288        1.6165162604
 Cl        -1.4159442839       -2.9105530358        1.1397518036
 Cl        -3.3674520769       -0.0600707770        1.2523474641
  87
       -129.30621528
 C          0.9164101412        2.3136985934       -1.6516629333
 H          0.3061388762        2.0315692543       -2.4947493118
 C          0.6527563363        3.4922706102       -0.9676848757
 C          1.4339278580        3.8120255238        0.1605293384
 C          2.4699329463        2.9622254501        0.5229830838
 H          3.0837698596        3.2017295478        1.3773127531
 C          1.9337646045        1.4283188047       -1.2676889316
 C         -0.5014515627        4.3448217711       -1.4495458506
 C         -0.4966342542        5.7197498601       -0.7723082101
 H          0.2469526215        6.3566870379       -1.2557678766
 H         -1.4711324847        6.1902386915       -0.9175479894
 C         -0.1939349974        5.6227218669        0.7128241482
 H         -0.9240936407        4.9691344962        1.1917310336
 H         -0.2791970563        6.6104754611        1.1704984769
 C          1.2050201935        5.0609475146        0.9841087014
 C         -1.8070322111        3.6001073896       -1.1303418765
 H         -2.6583793936        4.1639774407       -1.5057187628
 H         -1.9195815272        3.4632200379       -0.0589944223
 H         -1.8114506761        2.6139900272       -1.5874905619
 C         -0.4137527147        4.5695056306       -2.9680231064
 H         -1.1470506837        5.3165610589       -3.2643882747
 H         -0.6213673956        3.6611543004       -3.5255513290
 H          0.5751586264        4.9284675774       -3.2469680979
 C          1.2975517112        4.7572259073        2.4869643472
 H          0.7041486642        3.8789255806        2.7277330244
 H          0.9108073982        5.6036691714        3.0502659921
 H          2.3212688827        4.5877908856        2.8086102892
 C          2.2893752567        6.0866885656        0.6158604999
 H          2.1435787638        7.0013069315        1.1860543525
 H          2.2604940924        6.3280163125       -0.4436639611
 H          3.2777159879        5.6931150657        0.8420634434
 C          2.7390177793        1.7647714416       -0.1574010995
 C          3.7347767228        0.8603891883        0.2422490815
 H          4.3437615496        1.1286840650        1.0913010978
 C          3.9297869387       -0.3632472646       -0.3846780644
 C          3.1246951368       -0.6980157235       -1.4914622745
 C          2.1560877674        0.2022672580       -1.9117711239
 H          1.5128232508       -0.0455241903       -2.7407186319
 C          3.2138033089       -2.0292425668       -2.2060501724
 C          4.5135375791       -2.7591797971       -1.8507262852
 C          4.8107394352       -2.7043979599       -0.3622769976
 C          5.0218700465       -1.2718971986        0.1376426748
 C          6.3724717897       -0.7191653239       -0.3469554817
 H          6.5276099627        0.2896885565        0.0285732614
 H          7.1820168453       -1.3498626116        0.0133462053
 H          6.4160282991       -0.6821728823       -1.4325166634
 C          5.0233864550       -1.3134307367        1.6732471047
 H          5.4268358194       -0.4026584199        2.1067309288
 H          4.0122238416       -1.4598229449        2.0445141956
 H          5.6428285263       -2.1413479736        2.0111934235
 H          3.9797477805       -3.1432305010        0.1910967990
 H          5.7033963066       -3.2947075300       -0.1446208698
 H          5.3397632966       -2.3102695163       -2.4060612603
 H          4.4350281277       -3.8006526483       -2.1693840631
 C          3.1813992042       -1.8453105839       -3.7315589254
 H          3.9114208637       -1.1017861970       -4.0456354440
 H          3.4243237553       -2.7901420612       -4.2133071651
 H          2.2007255367       -1.5375280844       -4.0817968132
 C          1.9958336995       -2.8645941053       -1.7808497225
 H          1.9955764153       -3.0311860706       -0.7076935012
 H          1.0707535150       -2.3510990057       -2.0305096416
 H          2.0107363607       -3.8278663270       -2.2863116325
 C         -1.5656889779       -3.6961530190       -2.7922435839
 C         -1.6432610180       -2.4881169303       -3.4898775290
 C         -2.6454405887       -1.5898431347       -3.2126292748
 C         -3.6112853187       -1.8701470517       -2.2252113064
 C         -3.5352210447       -3.1003218851       -1.5200855678
 C         -2.4947194525       -3.9997044861       -1.8263285900
 C         -4.4877365723       -3.3730865620       -0.5178065789
 C         -5.4748368936       -2.4648758946       -0.2225968829
 C         -5.5481950616       -1.2526472528       -0.9149902272
 C         -4.6348354345       -0.9590727693       -1.8984749577
 H         -0.7664355215       -4.3884436075       -3.0102077239
 H         -0.9050561489       -2.2601873787       -4.2447484775
 H         -2.7008513960       -0.6496672784       -3.7414380496
 H         -2.4311731168       -4.9276244982       -1.2777631501
 H         -4.4157155871       -4.3030092289        0.0269729696
 H         -6.1914743597       -2.6765277788        0.5566325997
 H         -6.3199224415       -0.5413252815       -0.6621719663
 H         -4.6798443581       -0.0160889785       -2.4238286528
 Sb        -0.9950817207       -0.6608337324        1.4164179928
 Cl        -0.5268389899        1.6928369704        1.7217114651
 Cl        -1.3524115548       -3.0077969266        1.0078854280
 Cl        -1.1163687742       -0.9870486076        3.7802364886
 Cl         1.3959610145       -1.0654170079        1.4412746428
 Cl        -3.3539804826       -0.2033914710        1.2841872489
 Cl        -0.8788247147       -0.3159220225       -1.0015558676
  87
       -129.30621641
 C          1.0029567927        1.9664840204       -1.8738150760
 H          0.4292854455        1.5613482620       -2.6918795357
 C          0.6739894576        3.2050114065       -1.3416985876
 C          1.4177965359        3.6952500107       -0.2500466235
 C          2.4642322194        2.9300916554        0.2477433720
 H          3.0420857985        3.2941517703        1.0827764601
 C          2.0390090254        1.1736996851       -1.3585913579
 C         -0.5187597602        3.9320741857       -1.9246358488
 C         -0.5609025981        5.3900265823       -1.4543199261
 H          0.1673088480        5.9716408739       -2.0234451827
 H         -1.5479157268        5.8045491034       -1.6695873436
 C         -0.2678399795        5.5200001958        0.0302744543
 H         -0.9881247161        4.9286817291        0.5968119123
 H         -0.3793470732        6.5623937182        0.3362006483
 C          1.1411651393        5.0386063194        0.3900355997
 C         -1.7837828571        3.1864788429       -1.4708495410
 H         -1.7588104169        2.1499913343       -1.7977042831
 H         -2.6672607346        3.6652770497       -1.8878584515
 H         -1.8640488429        3.1839325847       -0.3877850423
 C         -0.4683961471        3.9363774195       -3.4608249859
 H         -0.6570129713        2.9506519625       -3.8753920361
 H          0.5018506711        4.2811180377       -3.8132742262
 H         -1.2322646424        4.6096047354       -3.8443100263
 C          1.2237410556        4.9533252237        1.9215480100
 H          0.7934672473        5.8527482420        2.3565941563
 H          2.2490161056        4.8765068903        2.2724215079
 H          0.6656573833        4.0916339679        2.2788504098
 C          2.2025494487        6.0320841360       -0.1108199321
 H          2.1742772929        6.1263767022       -1.1933967193
 H          3.1987118423        5.6976456396        0.1697456495
 H          2.0305741661        7.0116670854        0.3293815077
 C          2.7872648673        1.6649715682       -0.2663230019
 C          3.7825067258        0.8425978313        0.2837660094
 H          4.3402009316        1.2251317081        1.1243665193
 C          4.0396741310       -0.4376971929       -0.1869874016
 C          3.3113109902       -0.9162524666       -1.2941800392
 C          2.3329506089       -0.1053849841       -1.8524339906
 H          1.7403757253       -0.4660423586       -2.6779832881
 C          3.5006130493       -2.2991412553       -1.8797850734
 C          4.7785282774       -2.9571282834       -1.3478279353
 C          4.9547555843       -2.7371671971        0.1445752992
 C          5.1133834158       -1.2552318799        0.4980962369
 C          6.4835223897       -0.7261435092        0.0435965128
 H          6.5939721069       -0.7931993203       -1.0357375768
 H          6.6013332433        0.3171849773        0.3273112719
 H          7.2777910828       -1.3028395669        0.5120722044
 C          5.0144377462       -1.1314791969        2.0258928088
 H          5.3575635607       -0.1641073388        2.3817651304
 H          3.9864771087       -1.2791241583        2.3468661389
 H          5.6369844423       -1.8931569591        2.4902522749
 H          4.0842785185       -3.1245121877        0.6754808902
 H          5.8311816370       -3.2858279407        0.4957045911
 H          5.6408410486       -2.5518203061       -1.8811892889
 H          4.7403156966       -4.0278595880       -1.5581062576
 C          3.6103309083       -2.2320445377       -3.4118670094
 H          2.6624497889       -1.9768698758       -3.8760647505
 H          4.3526530459       -1.4949783466       -3.7123157441
 H          3.9163945251       -3.2037427543       -3.7937028165
 C          2.2723716364       -3.1429695446       -1.5046353977
 H          1.3582465642       -2.6733373785       -1.8586260857
 H          2.3518211337       -4.1334456524       -1.9476717009
 H          2.1900772290       -3.2446610750       -0.4266157151
 C         -3.6525428895       -4.3504342020       -0.8979008715
 C         -4.6535064530       -3.7841853524       -0.1031082334
 C         -5.0430149964       -2.4822445633       -0.3020744186
 C         -4.4431933525       -1.6972339204       -1.3072246739
 C         -3.4283462520       -2.2732308249       -2.1163386115
 C         -3.0502584153       -3.6106825121       -1.8867202755
 C         -2.8148295772       -1.4803930606       -3.1070275071
 C         -3.1875686435       -0.1703762383       -3.2887257211
 C         -4.1824524603        0.3975502254       -2.4888964193
 C         -4.8017427046       -0.3508804889       -1.5169963692
 H         -3.3453606999       -5.3700593279       -0.7205181805
 H         -5.1088197525       -4.3733178928        0.6786799536
 H         -5.8028146732       -2.0344665378        0.3215535838
 H         -2.2651711425       -4.0410758554       -2.4913997076
 H         -2.0371409900       -1.9186432954       -3.7151473210
 H         -2.7062641544        0.4295430538       -4.0471414324
 H         -4.4579372415        1.4315122230       -2.6326899098
 H         -5.5632013661        0.0881708178       -0.8897572873
 Sb        -0.9316763493       -0.6749159292        1.4561771085
 Cl        -3.2194606083        0.0532865286        1.2618431106
 Cl         1.4038058638       -1.3011702036        1.5503706253
 Cl        -0.2393560492        1.6464261490        1.5696973842
 Cl        -0.7523635311       -0.5699869647       -0.9803526484
 Cl        -1.1021001258       -0.7853648578        3.8366004604
 Cl        -1.5688445136       -2.9839306823        1.2273148872
  87
       -129.30621457
 C          2.1010040278        2.3438341768       -1.6918390109
 H          1.9281545261        2.0873799489       -2.7248589983
 C          1.5859538506        3.5246889304       -1.1751314078
 C          1.7911612532        3.8167333590        0.1880213559
 C          2.5252454625        2.9286919573        0.9621778311
 H          2.6945490774        3.1428233959        2.0059419704
 C          2.8177897649        1.4260579051       -0.9099596970
 C          0.7743114584        4.4065135709       -2.0992405669
 C          0.5339579706        5.7863162947       -1.4769765526
 H          1.4381123511        6.3897147857       -1.5811708264
 H         -0.2599026568        6.2918456712       -2.0305525878
 C          0.1512347673        5.6920779854       -0.0102397227
 H         -0.7421408784        5.0751567622        0.0938409779
 H         -0.0847357092        6.6873227476        0.3725643175
 C          1.2649097553        5.0762380934        0.8422984266
 C         -0.5643787297        3.6996327299       -2.3635618296
 H         -1.1129996601        3.5521402969       -1.4378485306
 H         -0.4023235099        2.7208391207       -2.8072392755
 H         -1.1717433330        4.2934650996       -3.0431329920
 C          1.4997991457        4.6158034676       -3.4381498809
 H          0.9873263289        5.3880057286       -4.0079602081
 H          1.5090905658        3.7124091922       -4.0403685726
 H          2.5274796891        4.9343258108       -3.2735264038
 C          0.6743725439        4.7765295299        2.2283310924
 H          1.4454406775        4.5797109154        2.9678852083
 H          0.0127395426        3.9157110450        2.1745138824
 H          0.1018100612        5.6361378802        2.5699919064
 C          2.4372139907        6.0579906749        1.0025241571
 H          3.2123838569        5.6254097974        1.6309483609
 H          2.0898131467        6.9781192312        1.4669828548
 H          2.8829064468        6.2995968844        0.0409749326
 C          3.0373781437        1.7256048721        0.4527677113
 C          3.7160195687        0.7843177035        1.2416094046
 H          3.8697717993        1.0213473991        2.2828608212
 C          4.1557275253       -0.4334735909        0.7411360813
 C          3.9551785699       -0.7224489060       -0.6233421844
 C          3.2937079351        0.2067961910       -1.4143111230
 H          3.1010819318       -0.0098823381       -2.4529501634
 C          4.3740346251       -2.0273656305       -1.2653868778
 C          5.3335434919       -2.8063449963       -0.3590306227
 C          4.8812437792       -2.7991923479        1.0908100907
 C          4.8571637156       -1.3872836990        1.6842951270
 C          6.2852805328       -0.8675974585        1.9171291012
 H          6.8186624835       -1.5365477756        2.5887308451
 H          6.8367562447       -0.7991603204        0.9828862656
 H          6.2613535714        0.1234880615        2.3644382815
 C          4.1299846217       -1.4657716140        3.0350982645
 H          3.0627774207       -1.5998664798        2.8777692571
 H          4.5088827889       -2.3148604073        3.5998709520
 H          4.2859546966       -0.5744865977        3.6363330382
 H          3.8768207951       -3.2184623987        1.1607772538
 H          5.5468449760       -3.4274602612        1.6866012128
 H          6.3316862915       -2.3696706331       -0.4330230139
 H          5.4018068425       -3.8359188652       -0.7161009600
 C          5.0910970205       -1.7761873110       -2.6017253367
 H          5.5351430956       -2.7056103561       -2.9518742893
 H          4.4078156691       -1.4266028612       -3.3697124365
 H          5.8837454016       -1.0401288965       -2.4807838520
 C          3.1031885725       -2.8499726967       -1.5291801052
 H          2.5817581560       -3.0636928455       -0.6007134156
 H          2.4171363391       -2.3043177850       -2.1716274472
 H          3.3611012568       -3.7891900270       -2.0136694347
 C         -6.1850313553       -0.4599823126       -0.1629688712
 C         -5.9531622727       -0.4626856355        1.2148940992
 C         -5.3345590094       -1.5346598255        1.8123111792
 C         -4.9205386273       -2.6445578109        1.0482140168
 C         -5.1545636087       -2.6414982713       -0.3527766911
 C         -5.7935950255       -1.5284029586       -0.9346526921
 C         -4.7237889574       -3.7431886572       -1.1184485138
 C         -4.0874754448       -4.8057762631       -0.5234769325
 C         -3.8554130469       -4.8073949856        0.8548694679
 C         -4.2630841530       -3.7474260478        1.6281926624
 H         -6.6612132094        0.3932801573       -0.6222170053
 H         -6.2528086467        0.3887237569        1.8074579110
 H         -5.1440346780       -1.5354530749        2.8753851858
 H         -5.9580776002       -1.5215373667       -2.0024066539
 H         -4.8902826550       -3.7319016909       -2.1859506052
 H         -3.7503446407       -5.6392890194       -1.1212769011
 H         -3.3406693334       -5.6419807818        1.3068569629
 H         -4.0694098537       -3.7359545173        2.6908438128
 Sb        -1.0409516828       -0.5892690998        0.0913735031
 Cl        -2.1801533456       -0.9482830297        2.1806920421
 Cl         0.1113051669       -0.2223103506       -2.0046582902
 Cl        -3.0869429672        0.1630840583       -0.9387796874
 Cl        -1.4694875395       -2.8638154568       -0.5704828049
 Cl        -0.5550625769        1.6884478455        0.7580930138
 Cl         1.0453823985       -1.2685027431        1.1135995370
  87
       -129.30618655
 C          0.9998930149        2.1275458935       -1.8098395931
 H          0.4504347187        1.7561103814       -2.6598164075
 C          0.6196788732        3.3164375331       -1.2033348012
 C          1.3342434184        3.7615989865       -0.0736885222
 C          2.4045014105        3.0050367607        0.3859186545
 H          2.9604096770        3.3355919161        1.2492668741
 C          2.0596728294        1.3413660602       -1.3341677727
 C         -0.5930103617        4.0352871119       -1.7549539196
 C         -0.7058774284        5.4523325677       -1.1821364494
 H         -0.0025138217        6.1066725177       -1.7012024275
 H         -1.7098276657        5.8351645604       -1.3767689257
 C         -0.4281307646        5.4893898690        0.3105821555
 H         -1.1223096366        4.8254997767        0.8272350185
 H         -0.5905161799        6.5009054847        0.6888164649
 C          0.9998430793        5.0493357689        0.6475480567
 C         -1.8338486942        3.2085212557       -1.3816299581
 H         -1.7590541123        2.1995115018       -1.7787169358
 H         -2.7286592319        3.6794333802       -1.7833226472
 H         -1.9338546945        3.1266401457       -0.3032358565
 C         -0.5154573948        4.1535462218       -3.2856236564
 H          0.4454898755        4.5627136336       -3.5915813418
 H         -1.3001074572        4.8211804978       -3.6354162035
 H         -0.6546477953        3.1941503382       -3.7747213044
 C          1.0824176338        4.8740546217        2.1712756369
 H          2.1092048733        4.8191176635        2.5218922807
 H          0.5600455669        3.9696753185        2.4724973826
 H          0.6136624971        5.7264483277        2.6581670039
 C          2.0190637247        6.1160403594        0.2141815195
 H          1.9944230610        6.2712773160       -0.8614043361
 H          3.0270739736        5.8098631441        0.4845887321
 H          1.8006964505        7.0600328496        0.7082742787
 C          2.7796571696        1.7886921121       -0.2046288885
 C          3.8003149243        0.9698186695        0.3025564096
 H          4.3365613137        1.3179426013        1.1715730270
 C          4.1085309373       -0.2677812309       -0.2457423752
 C          3.4073588664       -0.7011459126       -1.3884411905
 C          2.4044194801        0.1077861038       -1.9046686554
 H          1.8315506538       -0.2215644223       -2.7567525688
 C          3.6509755067       -2.0365565676       -2.0579818874
 C          4.9456738641       -2.6830781493       -1.5532057194
 C          5.1007248466       -2.5499951103       -0.0482263894
 C          5.2055968437       -1.0882618613        0.3973951524
 C          6.5593159216       -0.4849840326       -0.0116505301
 H          7.3702140801       -1.0625641031        0.4262527342
 H          6.6786379486       -0.4798706026       -1.0920939640
 H          6.6389976854        0.5417653017        0.3381429579
 C          5.0926625552       -1.0628452744        1.9289903571
 H          4.0683747500       -1.2649948073        2.2313148788
 H          5.7380860292       -1.8302342422        2.3507622147
 H          5.3999840181       -0.1082979963        2.3468389087
 H          4.2389239012       -2.9978602549        0.4481023929
 H          5.9919758029       -3.0898467631        0.2783844847
 H          5.7986149278       -2.2171610083       -2.0509052092
 H          4.9458107530       -3.7394354913       -1.8293011071
 C          3.7734464342       -1.8680305941       -3.5812865568
 H          4.1167169201       -2.8024132567       -4.0202922540
 H          2.8219962329       -1.6161190426       -4.0398301287
 H          4.4928009721       -1.0885540866       -3.8252735098
 C          2.4494024182       -2.9444264530       -1.7520818996
 H          2.3600314267       -3.1171427921       -0.6837104774
 H          1.5227744828       -2.4856203363       -2.0870481741
 H          2.5683697091       -3.9012475606       -2.2559841553
 C         -3.6772380064       -4.5063533128       -0.9729030873
 C         -2.7208470434       -4.1292922192       -1.9199710874
 C         -2.7124169641       -2.8523490630       -2.4262887598
 C         -3.6618833367       -1.9025546015       -1.9995930673
 C         -4.6336843551       -2.2852650990       -1.0375514964
 C         -4.6171841519       -3.6031224263       -0.5388676626
 C         -5.5698674286       -1.3285617515       -0.5967043782
 C         -5.5430569297       -0.0434022378       -1.0828282833
 C         -4.5835009342        0.3338902506       -2.0260099655
 C         -3.6616808594       -0.5778539367       -2.4800239852
 H         -3.6644646876       -5.5093519957       -0.5736133118
 H         -1.9789387025       -4.8450671036       -2.2405713513
 H         -1.9643696220       -2.5503401461       -3.1442316247
 H         -5.3488247377       -3.8878394543        0.2034676489
 H         -6.3014905909       -1.6185768214        0.1434335500
 H         -6.2562193617        0.6848933694       -0.7269983533
 H         -4.5650601784        1.3507648856       -2.3884686413
 H         -2.9100679343       -0.2893503262       -3.1997771756
 Sb        -0.8576397178       -0.7787964381        1.3399454363
 Cl        -0.2592473021        1.5581340602        1.5950902452
 Cl        -1.4054563800       -3.0944364635        0.9812051532
 Cl        -3.1766979002       -0.1374624774        1.1909021197
 Cl        -1.0072519002       -1.0335784465        3.7102923271
 Cl        -0.6840038015       -0.5156061964       -1.0792326152
 Cl         1.5018202709       -1.3188985785        1.3951618393
  87
       -129.30615811
 C          2.0862961556        2.6700637817       -1.5423375226
 H          2.6736326464        2.7159670687       -2.4460330120
 C          0.9331604921        3.4365990159       -1.4326278920
 C          0.1813415323        3.3705789692       -0.2428421551
 C          0.6144574531        2.5361866920        0.7780298276
 H          0.0408560370        2.4533628773        1.6870599945
 C          2.5148416316        1.7990086817       -0.5292689393
 C          0.5593949469        4.3396758195       -2.5883481462
 C         -0.9099073186        4.7608888135       -2.4873933259
 H         -1.1022882631        5.5626363633       -3.2035230569
 H         -1.5325329289        3.9104719548       -2.7673406255
 C         -1.2838195144        5.2247951235       -1.0902156665
 H         -2.3195837514        5.5705605373       -1.0857425727
 H         -0.6565403910        6.0719319031       -0.8046369385
 C         -1.1254139791        4.1096910434       -0.0511438949
 C          0.7460171090        3.6270267601       -3.9362696241
 H          0.2504430767        4.1984086894       -4.7180927484
 H          0.3073903588        2.6330776111       -3.8986205766
 H          1.7936535733        3.5365725695       -4.2092011400
 C          1.4814879030        5.5697669460       -2.5440107220
 H          1.3714560720        6.1106839954       -1.6075152935
 H          1.2423510615        6.2416511501       -3.3651571603
 H          2.5225649305        5.2689361169       -2.6362579692
 C         -2.2593276477        3.0813557515       -0.1899833903
 H         -2.1517789752        2.2922099225        0.5497023281
 H         -2.2414790527        2.6131647557       -1.1698317783
 H         -3.2227024659        3.5676037942       -0.0508926438
 C         -1.2060804911        4.7504284978        1.3432886063
 H         -1.3313612778        4.0051107796        2.1230486291
 H         -2.0629899129        5.4197456525        1.3829300829
 H         -0.3086898958        5.3288365944        1.5544440520
 C          1.7593510425        1.7326599647        0.6620614278
 C          2.1384286934        0.8085844488        1.6455574255
 H          1.5332886053        0.7548565968        2.5366537308
 C          3.2133013617       -0.0544125205        1.4835447094
 C          4.0179382195        0.0687449105        0.3333005063
 C          3.6430847110        0.9728934354       -0.6506709927
 H          4.2149299739        1.0382622652       -1.5637885705
 C          5.2674733200       -0.7563822491        0.1072069963
 C          5.6631554617       -1.5078837227        1.3834180624
 C          4.4610620827       -2.1410710705        2.0620365848
 C          3.4634455438       -1.0898092605        2.5582034483
 C          3.9975257485       -0.3828790590        3.8141965906
 H          4.9277300630        0.1396925926        3.6054034074
 H          3.2781891258        0.3464926329        4.1785543285
 H          4.1777445254       -1.1117924984        4.6011300120
 C          2.1573101323       -1.8170047070        2.9131234087
 H          2.3803489041       -2.6666548490        3.5550500418
 H          1.4567587757       -1.1730279320        3.4363343816
 H          1.6729409561       -2.1817662780        2.0112619627
 H          3.9513298335       -2.7977122612        1.3561325664
 H          4.7908652373       -2.7505562844        2.9057976091
 H          6.1486616365       -0.8141093352        2.0730067878
 H          6.3927557547       -2.2795290038        1.1305855900
 C          6.4437978660        0.1535488886       -0.2832549164
 H          7.3624431972       -0.4290203280       -0.2936496732
 H          6.3137897328        0.5860699898       -1.2708299624
 H          6.5574793401        0.9632694430        0.4351351977
 C          5.0026255265       -1.7490754204       -1.0339913939
 H          4.1508004757       -2.3824351238       -0.8045655174
 H          4.7790300665       -1.2241298297       -1.9586394191
 H          5.8783735962       -2.3738678965       -1.1951021337
 C         -1.4369225057       -0.0620382936        4.3149510025
 C         -2.0645847299        1.1107531501        3.8851282151
 C         -3.1435981315        1.0489040880        3.0385101572
 C         -3.6340078575       -0.1922642977        2.5869158436
 C         -3.0009937536       -1.3841577680        3.0304901123
 C         -1.8960452510       -1.2873401779        3.8980819874
 C         -3.4813143392       -2.6258331019        2.5670185851
 C         -4.5412207066       -2.6861849058        1.6942373051
 C         -5.1593756937       -1.5134324427        1.2525544341
 C         -4.7166902112       -0.2880416702        1.6903818808
 H         -0.5870483527        0.0020714990        4.9792321947
 H         -1.6935949462        2.0675809049        4.2246734272
 H         -3.6294397032        1.9532163143        2.7007021101
 H         -1.4058654111       -2.1951745556        4.2181776909
 H         -2.9927124040       -3.5300907471        2.8981894110
 H         -4.8898476501       -3.6416435825        1.3327109100
 H         -5.9795833474       -1.5736873255        0.5534550792
 H         -5.1830143661        0.6199203670        1.3365729199
 Sb        -0.8869227232       -1.4617169587       -1.1137121226
 Cl        -1.4381215913       -3.4153974999        0.1845852660
 Cl        -0.2864765225        0.5600437448       -2.3101388913
 Cl        -0.9448075953       -2.7083774227       -3.1507866262
 Cl         1.4726604819       -1.9216823632       -0.8322387187
 Cl        -3.2148757413       -0.8677540772       -1.3091647117
 Cl        -0.8157488125       -0.2019540123        0.9728799369
  87
       -129.30615775
 C          2.7749139918        2.6931927745       -0.6960475429
 H          3.5744322558        3.0229783638       -0.0510651970
 C          1.7544845964        3.5724828063       -1.0312024852
 C          0.7260030182        3.1295424411       -1.8864758065
 C          0.7458253767        1.8151490190       -2.3315789082
 H         -0.0512438404        1.4457506620       -2.9568406028
 C          2.7977867277        1.3595199451       -1.1322584489
 C          1.8061201356        4.9806123893       -0.4788053876
 C          0.4284919733        5.6412925345       -0.5881488348
 H         -0.2271378515        5.1914386809        0.1584551136
 H          0.5203934943        6.7040882633       -0.3547280091
 C         -0.1826969591        5.4721119237       -1.9681893556
 H          0.4833264105        5.9038109561       -2.7180934147
 H         -1.1270790359        6.0176412331       -2.0198509094
 C         -0.4387925852        3.9996330488       -2.3076472180
 C          2.8586082750        5.7709476835       -1.2733226699
 H          2.6175456119        5.7938345672       -2.3330436763
 H          3.8395908511        5.3142959541       -1.1636238233
 H          2.9107977610        6.7930635518       -0.9052411341
 C          2.2011854445        4.9793341015        1.0055227507
 H          2.0111259359        5.9627003310        1.4300639348
 H          3.2548123012        4.7569338201        1.1489476299
 H          1.6106946301        4.2458808152        1.5485348152
 C         -0.6712676829        3.9013056635       -3.8242664968
 H         -1.3928011601        4.6569841907       -4.1275742135
 H         -1.0655624258        2.9315930204       -4.1126989765
 H          0.2561195545        4.0735223882       -4.3672914392
 C         -1.6936798315        3.4962427746       -1.5774699786
 H         -1.8724949856        2.4464849084       -1.7951460956
 H         -2.5623420690        4.0716281481       -1.8904576024
 H         -1.5769540813        3.5907548699       -0.5019843456
 C          1.7508035296        0.9083231712       -1.9657047028
 C          1.7363594083       -0.4387288797       -2.3564046253
 H          0.9159179455       -0.7665490054       -2.9742967839
 C          2.6990535805       -1.3478876905       -1.9416256644
 C          3.7417278464       -0.9001743815       -1.1064535216
 C          3.7809312283        0.4385320208       -0.7394423131
 H          4.5747427523        0.7945090672       -0.1015648073
 C          4.8407357802       -1.8149643499       -0.6103598670
 C          4.4066488717       -3.2793399127       -0.7272533449
 C          3.8092043232       -3.5975299486       -2.0868831159
 C          2.5330390146       -2.7936049014       -2.3584311180
 C          1.3546827836       -3.3747125002       -1.5608384545
 H          1.5548269285       -3.3395618257       -0.4939632868
 H          0.4484806896       -2.8018129872       -1.7403809470
 H          1.1814410623       -4.4086335655       -1.8521342925
 C          2.2203279246       -2.9035787849       -3.8594396975
 H          1.2201736199       -2.5508257000       -4.0926475271
 H          2.9360639859       -2.3294106243       -4.4446609703
 H          2.2843161940       -3.9458184590       -4.1651590939
 H          4.5416438485       -3.3824305017       -2.8677076332
 H          3.5768122544       -4.6629591693       -2.1436983788
 H          3.6698531819       -3.4821493328        0.0508875358
 H          5.2688886925       -3.9244199183       -0.5454530508
 C          5.1652922863       -1.5456053592        0.8666927138
 H          4.2477313274       -1.4875362632        1.4466047731
 H          5.7736618198       -2.3588456513        1.2564565023
 H          5.7237269940       -0.6235427035        1.0014214407
 C          6.0991837671       -1.5484339244       -1.4526871396
 H          6.9096050454       -2.1948087516       -1.1234811755
 H          5.9133594462       -1.7319379376       -2.5078806274
 H          6.4169291995       -0.5139364745       -1.3441771808
 C         -5.8513055783       -0.9309728536        1.0503806024
 C         -5.5104288568       -0.2207276763       -0.1043190621
 C         -4.6339336008       -0.7580694853       -1.0154103198
 C         -4.0647513757       -2.0290383385       -0.8033926391
 C         -4.4084624599       -2.7494957701        0.3710513642
 C         -5.3109404510       -2.1717536841        1.2860377577
 C         -3.8183687404       -4.0095588615        0.5949931991
 C         -2.9232577339       -4.5365406793       -0.3054770009
 C         -2.5864248238       -3.8279026835       -1.4613614599
 C         -3.1468648618       -2.5980899230       -1.7092193362
 H         -6.5318199992       -0.4914515870        1.7640732881
 H         -5.9302190933        0.7602616549       -0.2685913222
 H         -4.3529601810       -0.2049092612       -1.8996074762
 H         -5.5599407157       -2.7164789355        2.1852575967
 H         -4.0706339705       -4.5500428385        1.4955961560
 H         -2.4670353215       -5.4964675173       -0.1160423735
 H         -1.8754546990       -4.2501793191       -2.1557063593
 H         -2.8820570820       -2.0420162904       -2.5961803343
 Sb        -0.6816732789       -0.2325030995        1.6300606409
 Cl         0.0551926345        2.0488045182        1.3010698138
 Cl        -1.3428900390       -2.5432381678        1.8388923099
 Cl        -0.2939397241       -0.0626000889        3.9813779060
 Cl         1.6048355819       -0.9526631688        1.2689752874
 Cl        -2.9565570769        0.5106148070        1.8796097829
 Cl        -1.0747174588       -0.3972641867       -0.7736449113
  87
       -129.30615631
 C          1.0682897783        2.1001516568       -1.9016167118
 H          0.5248167636        1.7073027913       -2.7459268609
 C          0.7367598800        3.3431189572       -1.3807118048
 C          1.4353929189        3.8144322978       -0.2514850827
 C          2.4522484672        3.0351122478        0.2832628247
 H          3.0002636575        3.3879970369        1.1429205127
 C          2.0671843769        1.2889712232       -1.3442997701
 C         -0.4053552210        4.0971697529       -2.0274424842
 C         -0.4689923555        5.5447727182       -1.5280842289
 H          0.2875100449        6.1377956398       -2.0460704979
 H         -1.4432762279        5.9658857085       -1.7842494390
 C         -0.2511904605        5.6414492585       -0.0280940468
 H         -0.9962339009        5.0350767351        0.4884904620
 H         -0.3804198589        6.6763400065        0.2956082807
 C          1.1391660787        5.1529331818        0.3896738983
 C         -1.7094315462        3.3592645322       -1.6855869144
 H         -1.8773892758        3.3514034179       -0.6127201490
 H         -1.6663257143        2.3248107956       -2.0163537402
 H         -2.5516572651        3.8476018619       -2.1711706680
 C         -0.2399693436        4.1347833564       -3.5554638789
 H          0.7562217000        4.4795947872       -3.8261103237
 H         -0.9688208488        4.8222395277       -3.9795421461
 H         -0.4026531951        3.1601649254       -4.0056437273
 C          1.1519612011        5.0511513500        1.9221755036
 H          2.1590696331        4.9547355914        2.3179792410
 H          0.5644268925        4.1954204316        2.2446680234
 H          0.7161486714        5.9528198107        2.3469288041
 C          2.2262309545        6.1465959264       -0.0517712701
 H          2.0336354235        7.1245779534        0.3834031880
 H          2.2542556513        6.2456908507       -1.1338981275
 H          3.2060105025        5.8088647382        0.2782533504
 C          2.7814769384        1.7689282362       -0.2246561872
 C          3.7486543659        0.9345654466        0.3564142042
 H          4.2864004002        1.3111676029        1.2123981850
 C          4.0001807956       -0.3517828667       -0.1021950719
 C          3.2919215172       -0.8267376842       -1.2238004759
 C          2.3524777078        0.0013845322       -1.8215729845
 H          1.7808869642       -0.3522889058       -2.6645590041
 C          3.4528165532       -2.2267803699       -1.7767132442
 C          4.7044113551       -2.9067311928       -1.2108740073
 C          4.8626990688       -2.6639060936        0.2800142732
 C          5.0471727017       -1.1797451177        0.6110252207
 C          6.4325297728       -0.6853664414        0.1630945463
 H          7.2101429456       -1.2690159286        0.6505453969
 H          6.5536107084       -0.7730211642       -0.9135814020
 H          6.5669199756        0.3603253949        0.4303761386
 C          4.9353621537       -1.0288497947        2.1354703278
 H          3.8998660520       -1.1389611597        2.4471352581
 H          5.5290808910       -1.8016828808        2.6187929117
 H          5.3049909597       -0.0670455731        2.4797940499
 H          3.9767222527       -3.0241445236        0.8043078011
 H          5.7221822086       -3.2244829463        0.6536843769
 H          5.5852338336       -2.5336327768       -1.7374099929
 H          4.6423573002       -3.9800445975       -1.4018117433
 C          3.5845609680       -2.2020874721       -3.3081172672
 H          3.8734032677       -3.1900524439       -3.6606181013
 H          2.6490309968       -1.9381082931       -3.7920254170
 H          4.3477116369       -1.4903072772       -3.6170395229
 C          2.1951795608       -3.0252565842       -1.3979653778
 H          1.3007640646       -2.5435601629       -1.7847467252
 H          2.2568923606       -4.0319758877       -1.8060649383
 H          2.0891009632       -3.0895407855       -0.3190015575
 C         -2.3870774919       -4.8086452774       -1.2809381932
 C         -1.6990949446       -4.0522393114       -2.2332071676
 C         -2.1774616855       -2.8240048149       -2.6204343518
 C         -3.3616108715       -2.3029490551       -2.0610253155
 C         -4.0601631094       -3.0704536366       -1.0918480348
 C         -3.5469159916       -4.3291777367       -0.7202338655
 C         -5.2324225307       -2.5397075904       -0.5174263278
 C         -5.6940769014       -1.2987907596       -0.8839722801
 C         -5.0040253650       -0.5420378569       -1.8353152474
 C         -3.8598576012       -1.0336678936       -2.4149774534
 H         -1.9954449740       -5.7677284507       -0.9771965748
 H         -0.7825174777       -4.4357716826       -2.6559388213
 H         -1.6445872261       -2.2306366439       -3.3484886448
 H         -4.0728783752       -4.9062840460        0.0263166102
 H         -5.7550602843       -3.1203445607        0.2289232007
 H         -6.5855562549       -0.8955531379       -0.4276187013
 H         -5.3692599535        0.4384298827       -2.1016512143
 H         -3.3130959319       -0.4455249441       -3.1372669108
 Sb        -1.0229944019       -0.5130658204        1.3742329003
 Cl        -0.7432770082       -0.4346083571       -1.0489148542
 Cl        -1.2875579097       -0.5777037467        3.7473130609
 Cl        -3.3554688697       -0.0146979949        1.0518831926
 Cl        -0.5117232416        1.8520898284        1.4538333717
 Cl        -1.4372506559       -2.8813187690        1.1908500351
 Cl         1.3490027917       -0.9656507177        1.5886359048
  87
       -129.30615205
 C          1.0605729093        2.2156206037       -1.6462348626
 H          0.4978523585        1.9175676972       -2.5162572244
 C          0.7259601258        3.3793318331       -0.9686553424
 C          1.4555507562        3.7275065830        0.1853420392
 C          2.4959874215        2.9048663742        0.5962617508
 H          3.0638570035        3.1612355967        1.4769132599
 C          2.0888839530        1.3620617395       -1.2202685923
 C         -0.4562589013        4.1775432298       -1.4754192157
 C         -0.5119863338        5.5617097121       -0.8198632855
 H          0.2201080122        6.2154285010       -1.2984794608
 H         -1.4984317646        5.9970169470       -0.9925059048
 C         -0.2383233124        5.4984437989        0.6727538390
 H         -0.9617018945        4.8348946027        1.1481227580
 H         -0.3598574021        6.4916321227        1.1102640175
 C          1.1687852439        4.9799528201        0.9852102157
 C         -1.7298392249        3.3807953018       -1.1505870057
 H         -1.6900523432        2.3910982060       -1.5984353588
 H         -2.6042513623        3.9046593250       -1.5311690777
 H         -1.8396422560        3.2477491729       -0.0783262907
 C         -0.3718664409        4.3825341037       -2.9965743075
 H         -0.5515976548        3.4602988341       -3.5409273287
 H          0.6061708505        4.7672254198       -3.2792634133
 H         -1.1266042590        5.1028430866       -3.3053727992
 C          1.2353670842        4.7046631934        2.4949231035
 H          0.6737703463        3.8057861205        2.7361651828
 H          0.8000035804        5.5432639153        3.0339953862
 H          2.2569041384        4.5839537991        2.8443622289
 C          2.2322079536        6.0301028180        0.6239495681
 H          2.0505919232        6.9480004062        1.1784212219
 H          2.2178243909        6.2561182357       -0.4392206433
 H          3.2259416694        5.6661109302        0.8748282597
 C          2.8249198190        1.7129635678       -0.0672555571
 C          3.8140946951        0.8272683639        0.3873096468
 H          4.3632309090        1.1022230981        1.2743303202
 C          4.0751575655       -0.3857384639       -0.2348603485
 C          3.3578475305       -0.7230359945       -1.3998399115
 C          2.3869540040        0.1529104714       -1.8647072938
 H          1.8027433642       -0.1022504153       -2.7343493281
 C          3.5501867771       -2.0249205980       -2.1477267966
 C          4.8216701071       -2.7466502172       -1.6879613121
 C          4.9831492875       -2.7110689633       -0.1781984939
 C          5.1404334914       -1.2840355085        0.3558180954
 C          6.5160240849       -0.7072528209       -0.0166102928
 H          6.6320051395        0.2936103741        0.3929284619
 H          7.3045419399       -1.3385655471        0.3866409865
 H          6.6379196413       -0.6430091390       -1.0948769173
 C          5.0257080037       -1.3478342549        1.8862304433
 H          5.3686701910       -0.4330513308        2.3613671277
 H          3.9937931779       -1.5283327875        2.1762356722
 H          5.6403113615       -2.1637933903        2.2601740449
 H          4.1068870068       -3.1582309844        0.2928116220
 H          5.8552340007       -3.3008752888        0.1117105233
 H          5.6899380429       -2.2816019411       -2.1593131902
 H          4.7838355504       -3.7835693946       -2.0279045067
 C          3.6751697661       -1.7722898783       -3.6591170743
 H          4.4209024197       -1.0055666298       -3.8606009897
 H          3.9842017596       -2.6909379560       -4.1533409388
 H          2.7320407946       -1.4608906502       -4.0979059618
 C          2.3166035277       -2.9042599716       -1.8897288848
 H          2.3980963781       -3.8333743468       -2.4498334309
 H          2.2236791217       -3.1366668780       -0.8330317398
 H          1.4069236962       -2.3919781915       -2.1921426334
 C         -5.1123048993        0.3388108451       -1.5462298760
 C         -4.0907661302        0.4665018294       -2.4905051864
 C         -3.3260073425       -0.6213638174       -2.8366943819
 C         -3.5543928617       -1.8802182551       -2.2449655843
 C         -4.5939464502       -2.0109624244       -1.2864582116
 C         -5.3619986752       -0.8768177567       -0.9547323235
 C         -4.8093831015       -3.2647110221       -0.6805784213
 C         -4.0274350416       -4.3457447932       -1.0075310026
 C         -3.0018693716       -4.2158328879       -1.9484701870
 C         -2.7684059491       -3.0066805417       -2.5570483828
 H         -5.6979939419        1.2036188033       -1.2732495059
 H         -3.9006203191        1.4290896605       -2.9413383041
 H         -2.5290655960       -0.5252380985       -3.5589880884
 H         -6.1433996696       -0.9751261234       -0.2154759188
 H         -5.5924091319       -3.3576273524        0.0580120027
 H         -4.1921376748       -5.2989606906       -0.5280847336
 H         -2.3845680651       -5.0697914553       -2.1835624634
 H         -1.9651396067       -2.8972034309       -3.2709286579
 Sb        -0.9213137166       -0.8072783091        1.3072364567
 Cl         1.4184740899       -1.4211892541        1.3465348666
 Cl        -3.2209373164       -0.0878824567        1.1780410016
 Cl        -1.1074982412       -1.1970912574        3.6568038598
 Cl        -1.5344161619       -3.0798604247        0.8073779927
 Cl        -0.2563959539        1.4901542787        1.7034787034
 Cl        -0.7246937853       -0.4103975593       -1.0939349933
  87
       -129.30614500
 C          1.2450292349        2.0139560246       -1.8707003973
 H          0.6875047689        1.6604431501       -2.7232723601
 C          1.0006727316        3.2803505119       -1.3585974332
 C          1.7112777891        3.6996623344       -0.2162812101
 C          2.6590901444        2.8487799908        0.3353085474
 H          3.2178284914        3.1619221715        1.2034872296
 C          2.1706936540        1.1315977959       -1.2954085147
 C         -0.0636379865        4.1202287732       -2.0319309077
 C         -0.0283703411        5.5682281015       -1.5308219205
 H          0.7836203498        6.1019216105       -2.0289256688
 H         -0.9610823528        6.0629323383       -1.8092060090
 C          0.1602246953        5.6466095666       -0.0258338975
 H         -0.6399857096        5.0966581096        0.4710507752
 H          0.1007685218        6.6877841418        0.2980462064
 C          1.5001330329        5.0552564817        0.4228229406
 C         -1.4295716665        3.4857467430       -1.7267895474
 H         -1.6270242582        3.4925510955       -0.6589702655
 H         -1.4573887758        2.4505559551       -2.0569337671
 H         -2.2179696882        4.0368646597       -2.2350835423
 C          0.1451680314        4.1456611345       -3.5549199323
 H          1.1710389814        4.4161851505       -3.7977431420
 H         -0.5193477708        4.8849196041       -3.9971923135
 H         -0.0761368479        3.1855561246       -4.0112592830
 C          1.4676537899        4.9478071087        1.9546910761
 H          2.4542583301        4.7721644862        2.3741482373
 H          0.8080654955        4.1390057244        2.2584535680
 H          1.0924757630        5.8789890208        2.3736497361
 C          2.6678892222        5.9673526904        0.0128931569
 H          2.7297244281        6.0673633481       -1.0677514174
 H          3.6117792886        5.5574639064        0.3649982436
 H          2.5372097401        6.9556157739        0.4478765888
 C          2.9028334056        1.5611295592       -0.1667833047
 C          3.8000018974        0.6606044293        0.4276426225
 H          4.3530809750        0.9998297027        1.2894870308
 C          3.9637836368       -0.6415109201       -0.0256855486
 C          3.2350340110       -1.0675967094       -1.1538315462
 C          2.3661684025       -0.1753683325       -1.7654485022
 H          1.7803596592       -0.4894235999       -2.6143860445
 C          3.2984705273       -2.4787312295       -1.6979556137
 C          4.5012252509       -3.2379451209       -1.1273642972
 C          4.6664123501       -3.0081745817        0.3648668388
 C          4.9418644127       -1.5392792059        0.7011399878
 C          6.3637501081       -1.1380863308        0.2752090410
 H          7.0934496083       -1.7689148004        0.7777768298
 H          6.4966000298       -1.2388361508       -0.7989699890
 H          6.5617962959       -0.1021513158        0.5408126808
 C          4.8161984132       -1.3825287011        2.2240276559
 H          3.7706628392       -1.4212500026        2.5189953718
 H          5.3476810300       -2.1946066910        2.7154163629
 H          5.2451636128       -0.4485319406        2.5759359203
 H          3.7571022340       -3.3143971991        0.8834109987
 H          5.4871449788       -3.6222496055        0.7416249817
 H          5.4063752956       -2.9199144660       -1.6488880367
 H          4.3722466479       -4.3048621765       -1.3208823036
 C          3.4299826852       -2.4751002342       -3.2294898046
 H          3.6546170104       -3.4823861183       -3.5740916215
 H          2.5125485518       -2.1557986553       -3.7148274228
 H          4.2367862843       -1.8162664221       -3.5447974047
 C          1.9884826501       -3.1845915670       -1.3130987187
 H          1.1303559211       -2.6431094674       -1.7031848955
 H          1.9783166770       -4.1961537499       -1.7137164430
 H          1.8782267030       -3.2333640201       -0.2337792005
 C         -5.2726921808       -0.3426121027       -1.7142075660
 C         -5.8399593569       -1.1981996183       -0.7654155287
 C         -5.2740211616       -2.4236846889       -0.5107743278
 C         -4.1176509161       -2.8396973569       -1.2000415002
 C         -3.5442730084       -1.9721444165       -2.1670805074
 C         -4.1462032872       -0.7208557276       -2.4032498401
 C         -2.3768296841       -2.3806367785       -2.8433894842
 C         -1.7959289215       -3.5957905793       -2.5708101916
 C         -2.3581326424       -4.4483485591       -1.6177793026
 C         -3.4987455129       -4.0797909397       -0.9443942194
 H         -5.7185685949        0.6244025479       -1.8922669213
 H         -6.7184738222       -0.8832601969       -0.2226208820
 H         -5.7000088372       -3.0803972804        0.2338577120
 H         -3.6946643228       -0.0555347711       -3.1246483232
 H         -1.9402825834       -1.7144973520       -3.5726365872
 H         -0.8959236756       -3.8949973702       -3.0870601068
 H         -1.8851320372       -5.3946046682       -1.4027272695
 H         -3.9285395919       -4.7324359565       -0.1987477548
 Sb        -1.0925087326       -0.4368207689        1.3627785226
 Cl        -0.7700333233       -0.3991252411       -1.0578039674
 Cl        -1.4097591336       -0.4674953773        3.7299880815
 Cl        -3.3858423110        0.1905949419        0.9906496185
 Cl        -0.4438279219        1.8925890436        1.4353822963
 Cl        -1.6381679027       -2.7812354262        1.1933013350
 Cl         1.2431513924       -1.0272648943        1.6273063128
  87
       -129.30614161
 C          1.2177270070        2.1107381254       -1.6978663035
 H          0.7061354655        1.7769847405       -2.5862928729
 C          0.8712472116        3.3189730501       -1.1102464869
 C          1.5313437450        3.7145680002        0.0700089641
 C          2.5178844346        2.8913775081        0.5965625511
 H          3.0318094878        3.1835553868        1.4989445438
 C          2.1906572131        1.2581990424       -1.1558775583
 C         -0.2518106840        4.1152200648       -1.7397727950
 C         -0.3103499999        5.5363055635       -1.1689649063
 H          0.4709360719        6.1418358664       -1.6329769688
 H         -1.2698250279        5.9859283646       -1.4328132084
 C         -0.1386247487        5.5539170020        0.3399980489
 H         -0.9118338209        4.9388563736        0.8019060084
 H         -0.2589376136        6.5740480692        0.7107690111
 C          1.2283777856        5.0181383124        0.7767638324
 C         -1.5661051656        3.3704826233       -1.4561081231
 H         -2.3990271171        3.8949453344       -1.9198560484
 H         -1.7472062295        3.2991913931       -0.3876391690
 H         -1.5268387800        2.3570371610       -1.8474594782
 C         -0.0624837388        4.2289200716       -3.2610620102
 H          0.9426181715        4.5718227394       -3.4991050996
 H         -0.7743816800        4.9486368710       -3.6598401807
 H         -0.2329792138        3.2813939991       -3.7632771567
 C          1.1854248133        4.8293763472        2.3005488414
 H          2.1774304829        4.7050992835        2.7256339540
 H          0.5842559832        3.9596197914        2.5529227403
 H          0.7380509152        5.7079432435        2.7603005243
 C          2.3444766619        6.0175376476        0.4305709325
 H          2.4071414001        6.1823528229       -0.6420513352
 H          3.3080616536        5.6425043843        0.7679146056
 H          2.1543631129        6.9702360311        0.9195780761
 C          2.8570681525        1.6559907474        0.0239238966
 C          3.7883096558        0.7737343085        0.5932144280
 H          4.2851881964        1.0856853838        1.4985821884
 C          4.0548647686       -0.4794922442        0.0591769139
 C          3.4059344806       -0.8660899397       -1.1303472032
 C          2.4956269054        0.0065907599       -1.7097436689
 H          1.9643941015       -0.2831169699       -2.6021933619
 C          3.6048524314       -2.2157904162       -1.7861093555
 C          4.8205513793       -2.9433569102       -1.2016499428
 C          4.8864096624       -2.8201870562        0.3107162077
 C          5.0540251478       -1.3680040596        0.7683373489
 C          6.4665890325       -0.8514363424        0.4495539942
 H          7.2096398716       -1.4800125765        0.9350505700
 H          6.6547851854       -0.8524100710       -0.6210748511
 H          6.5886273497        0.1677067976        0.8092727970
 C          4.8445305233       -1.3357521466        2.2896330712
 H          3.7918154934       -1.4700693940        2.5247253103
 H          5.4096729028       -2.1440156006        2.7486312337
 H          5.1863951136       -0.4036116854        2.7305924681
 H          3.9681967263       -3.2132545989        0.7488997653
 H          5.7191953869       -3.4150633840        0.6915886429
 H          5.7315896604       -2.5326038923       -1.6416277692
 H          4.7714330758       -3.9976669188       -1.4813127384
 C          3.8336074809       -2.0601424591       -3.2984368872
 H          4.1460975957       -3.0151913803       -3.7154671918
 H          2.9301773503       -1.7521811459       -3.8161099815
 H          4.6132278569       -1.3269015588       -3.4960767946
 C          2.3298127455       -3.0427365695       -1.5576919313
 H          2.1616334618       -3.2060495488       -0.4973568233
 H          1.4583187529       -2.5250404472       -1.9499441866
 H          2.4174545080       -4.0069811402       -2.0538588457
 C         -3.9604935260        0.3551527415       -2.7316531305
 C         -5.0478390363        0.2357334525       -1.8627044593
 C         -5.3180892311       -0.9653160931       -1.2508089897
 C         -4.5053372293       -2.0924497378       -1.4852409444
 C         -3.3995889452       -1.9703452813       -2.3677950784
 C         -3.1517576209       -0.7267146104       -2.9835608853
 C         -2.5706367243       -3.0888273542       -2.5817954856
 C         -2.8258833236       -4.2825336063       -1.9517990319
 C         -3.9170839982       -4.4045063696       -1.0866876240
 C         -4.7418836786       -3.3306335753       -0.8554783963
 H         -3.7544555277        1.3071249085       -3.1977843996
 H         -5.6687369501        1.0961162619       -1.6635317739
 H         -6.1508339974       -1.0565036242       -0.5688478088
 H         -2.3048893235       -0.6371001465       -3.6474799582
 H         -1.7181761233       -2.9848204023       -3.2369906633
 H         -2.1762522363       -5.1300008535       -2.1111180415
 H         -4.0993408129       -5.3452152523       -0.5892175297
 H         -5.5766740437       -3.4169538157       -0.1750318722
 Sb        -1.0325381657       -0.6933567797        1.2901976662
 Cl        -0.6517152707       -0.4488484476       -1.1088279045
 Cl        -1.3955859401       -0.9304298246        3.6395085580
 Cl        -1.6560684727       -2.9827207160        0.8868600679
 Cl        -3.3004575161        0.0516864900        0.9437515788
 Cl         1.2846897017       -1.3456086874        1.5380601317
 Cl        -0.3474442675        1.6119676251        1.5926961171
  87
       -129.30614061
 C          0.9834757002        2.1076612613       -1.8572823986
 H          0.4325258150        1.7165833052       -2.6975855818
 C          0.6422316100        3.3391654280       -1.3166434340
 C          1.3517171457        3.8076490461       -0.1928665479
 C          2.3900669651        3.0388116441        0.3145813755
 H          2.9472756759        3.3902418523        1.1689317303
 C          2.0035253264        1.3053302903       -1.3260127551
 C         -0.5199284548        4.0844422000       -1.9375974943
 C         -0.5963717439        5.5249024799       -1.4197594803
 H          0.1447045083        6.1344581038       -1.9408427020
 H         -1.5798170135        5.9355799450       -1.6572309042
 C         -0.3587952048        5.6063740426        0.0781131504
 H         -1.0878419432        4.9831183172        0.5974473302
 H         -0.4982471917        6.6352318133        0.4164913112
 C          1.0442855856        5.1330228313        0.4701626107
 C         -1.8085171859        3.3241374713       -1.5865224129
 H         -1.9618815055        3.3020235334       -0.5116514736
 H         -1.7549791650        2.2940111516       -1.9292420413
 H         -2.6643581419        3.8054579622       -2.0550749907
 C         -0.3764706374        4.1428639013       -3.4672149089
 H         -0.5327596869        3.1717065357       -3.9271241699
 H          0.6114107399        4.5037268124       -3.7472385846
 H         -1.1198167173        4.8259770478       -3.8727899117
 C          1.0793672775        5.0109422853        2.0008202863
 H          0.5065510729        4.1439741910        2.3198263046
 H          0.6387827217        5.9015563421        2.4436324800
 H          2.0928409729        4.9211644299        2.3815620185
 C          2.1100994691        6.1489266329        0.0276803898
 H          3.0990186277        5.8227806487        0.3416547241
 H          1.9077120164        7.1185361595        0.4769492704
 H          2.1232076140        6.2613102303       -1.0534507276
 C          2.7308366960        1.7843587842       -0.2144543564
 C          3.7236257775        0.9601358846        0.3374450835
 H          4.2729133881        1.3369660794        1.1859823344
 C          3.9867487545       -0.3166488161       -0.1401143679
 C          3.2610141352       -0.7927694650       -1.2501919641
 C          2.2979091847        0.0265911993       -1.8211605918
 H          1.7141137931       -0.3278589952       -2.6554377311
 C          3.4287131942       -2.1870677824       -1.8153895678
 C          4.7104087313       -2.8457550213       -1.2937081722
 C          4.9060463463       -2.6161366917        0.1948704929
 C          5.0655593994       -1.1321440813        0.5396037046
 C          6.4299930592       -0.6038431532        0.0668638634
 H          7.2304862224       -1.1757597854        0.5306654674
 H          6.5286695262       -0.6781396350       -1.0131366562
 H          6.5484001445        0.4417103978        0.3420918274
 C          4.9842464993       -1.0014837995        2.0678821129
 H          5.3424430283       -0.0366725683        2.4158375126
 H          3.9581040806       -1.1355025003        2.4006142935
 H          5.6032581216       -1.7680711176        2.5289229411
 H          4.0446610403       -3.0041380586        0.7398621728
 H          5.7889088897       -3.1604729227        0.5367459459
 H          5.5672125225       -2.4472112970       -1.8409175971
 H          4.6660567917       -3.9180307743       -1.4952706452
 C          3.5092865440       -2.1552652468       -3.3500882933
 H          4.2483527356       -1.4284623315       -3.6816622451
 H          3.8046244909       -3.1366263785       -3.7155397692
 H          2.5533842689       -1.9072255898       -3.8016508618
 C          2.1981764852       -3.0086715551       -1.3990343161
 H          1.2829016850       -2.5356193961       -1.7458617025
 H          2.2580551835       -4.0097396691       -1.8210148416
 H          2.1336005235       -3.0867898732       -0.3177812620
 C         -1.8438680818       -4.3719006087       -1.9110345757
 C         -1.4861000138       -3.4030048750       -2.8514290308
 C         -2.2508517654       -2.2719431601       -3.0076767430
 C         -3.4056960125       -2.0687676993       -2.2253528179
 C         -3.7725066159       -3.0560417792       -1.2728955367
 C         -2.9674500464       -4.2049548238       -1.1365553219
 C         -4.9156481282       -2.8447024637       -0.4768837250
 C         -5.6645764569       -1.7013445402       -0.6141795942
 C         -5.3003394451       -0.7273444129       -1.5484165190
 C         -4.1924670938       -0.9061852991       -2.3403004687
 H         -1.2268353558       -5.2489103719       -1.7865701990
 H         -0.5987272452       -3.5449556129       -3.4504179105
 H         -1.9710785387       -1.5153268179       -3.7257966995
 H         -3.2417852427       -4.9490081878       -0.4034848471
 H         -5.1833689266       -3.5911434967        0.2567227608
 H         -6.5307775327       -1.5421503174        0.0101995289
 H         -5.8888383582        0.1737518014       -1.6341440785
 H         -3.8991533162       -0.1485080281       -3.0524298589
 Sb        -1.0120378886       -0.5742557578        1.4259642885
 Cl        -0.7705703493       -0.4570465714       -1.0029803361
 Cl        -1.2492213563       -0.6883039842        3.8000171371
 Cl        -3.3575821034       -0.1208640797        1.1370551470
 Cl        -0.5482577884        1.7971071878        1.5348325876
 Cl        -1.3761422131       -2.9496215103        1.2101788783
 Cl         1.3700426483       -0.9818674502        1.6028771155
  87
       -129.30613106
 C          2.7015432010        2.7626980758       -0.5257928845
 H          3.4777652572        3.0931393596        0.1465737437
 C          1.6449530631        3.6120180510       -0.8266819526
 C          0.6429085803        3.1670495674       -1.7115268715
 C          0.7329253472        1.8842906176       -2.2336058798
 H         -0.0388077118        1.5137195860       -2.8890354517
 C          2.7899081921        1.4568181731       -1.0319520341
 C          1.6313800703        4.9930477895       -0.2079254053
 C          0.2227450466        5.5903880945       -0.2804100161
 H         -0.4057866714        5.0739674665        0.4461229346
 H          0.2645983054        6.6439278861        0.0039091732
 C         -0.3884567284        5.4593855818       -1.6646254206
 H          0.2487155910        5.9630155353       -2.3944791980
 H         -1.3602778749        5.9568179381       -1.6839198565
 C         -0.5699559716        3.9949565853       -2.0787711771
 C          2.6390130482        5.8684896797       -0.9711262593
 H          2.3884958953        5.9292571347       -2.0271274186
 H          3.6410651578        5.4536766606       -0.8887867268
 H          2.6463143352        6.8736215414       -0.5556977277
 C          2.0374139314        4.9446993469        1.2726201510
 H          1.7954864330        5.8947961207        1.7439457699
 H          3.1031735743        4.7766462277        1.3996995977
 H          1.4939899488        4.1540238776        1.7834879694
 C         -0.8161589818        3.9640215074       -3.5959768569
 H         -1.5757326125        4.6994975238       -3.8525209800
 H         -1.1688328852        2.9930866212       -3.9305057061
 H          0.0953608662        4.2075753916       -4.1384972600
 C         -1.7868228566        3.3860167224       -1.3640221230
 H         -1.9140936584        2.3421007525       -1.6389004626
 H         -2.6882952928        3.9321808605       -1.6337760439
 H         -1.6603386711        3.4256128343       -0.2861031977
 C          1.7778722690        1.0074082328       -1.9083471315
 C          1.8345783313       -0.3122731269       -2.3793424744
 H          1.0416408495       -0.6395895671       -3.0324818755
 C          2.8324220380       -1.1995005271       -2.0007417386
 C          3.8342998328       -0.7568434353       -1.1145005519
 C          3.8057317453        0.5585423148       -0.6705826300
 H          4.5701672495        0.9114922995        0.0038573118
 C          4.9605174463       -1.6520003005       -0.6447805396
 C          4.5889490214       -3.1229421128       -0.8559065254
 C          4.0476739192       -3.3862014880       -2.2503469261
 C          2.7481119931       -2.6193309831       -2.5186679654
 C          1.5686164991       -3.3065331138       -1.8123657432
 H          1.7301992856       -3.3424397117       -0.7390359217
 H          0.6442932579       -2.7611863841       -1.9845748765
 H          1.4515664324       -4.3216549437       -2.1858401974
 C          2.4988451299       -2.6357805584       -4.0355750751
 H          1.4958336154       -2.3038325461       -4.2860812238
 H          3.2140690736       -1.9965645461       -4.5497560159
 H          2.6152197807       -3.6512065211       -4.4084529291
 H          4.7949042320       -3.0982590719       -2.9926761923
 H          3.8613509276       -4.4548615149       -2.3747279647
 H          3.8362860333       -3.3955178463       -0.1151072417
 H          5.4697170211       -3.7443270749       -0.6808467459
 C          5.2406116161       -1.4563317558        0.8526895105
 H          4.3093404439       -1.4772511907        1.4128238585
 H          5.8793654365       -2.2619320333        1.2081562739
 H          5.7507045102       -0.5187047956        1.0548937540
 C          6.2251574046       -1.2856076985       -1.4389002703
 H          7.0529799353       -1.9206065655       -1.1316489743
 H          6.0693213063       -1.4083477703       -2.5076600571
 H          6.4998630969       -0.2488634703       -1.2582020190
 C         -5.7220618934       -0.0945910511        0.3333208538
 C         -5.0400622058        0.2576904143       -0.8345691353
 C         -4.2154218620       -0.6484422511       -1.4557499275
 C         -4.0377036493       -1.9420307393       -0.9256319234
 C         -4.7277052717       -2.2993026786        0.2629385409
 C         -5.5705889575       -1.3491684101        0.8734126107
 C         -4.5331059496       -3.5861651073        0.8034142076
 C         -3.6876066045       -4.4827239516        0.1956045689
 C         -3.0059807621       -4.1293463361       -0.9722930265
 C         -3.1781825009       -2.8838114858       -1.5254270669
 H         -6.3590822145        0.6300825057        0.8177060346
 H         -5.1560803583        1.2520975438       -1.2389399081
 H         -3.6750611124       -0.3775242830       -2.3505959149
 H         -6.0855306406       -1.6188396971        1.7841373684
 H         -5.0498099080       -3.8518300827        1.7143476054
 H         -3.5351177204       -5.4609498332        0.6262145898
 H         -2.3322744178       -4.8380669080       -1.4301045811
 H         -2.6420791983       -2.5995762888       -2.4187632474
 Sb        -0.6331056923       -0.4336161923        1.5949874509
 Cl         0.1455689396        1.8543298271        1.4083205637
 Cl        -1.3653079057       -2.7274381827        1.6621130413
 Cl        -0.2633245144       -0.4036896448        3.9540427375
 Cl         1.6445696496       -1.1684681628        1.2126189620
 Cl        -2.8918948048        0.3604350758        1.8619054253
 Cl        -0.9907999370       -0.4550663611       -0.8187373301
  87
       -129.30612122
 C          1.2796499030        2.0419779527       -1.9579719014
 H          0.7025779889        1.6924794476       -2.7992035986
 C          1.0882317896        3.3279652903       -1.4716142893
 C          1.8163481200        3.7407698563       -0.3382482998
 C          2.7354281117        2.8662316340        0.2249795959
 H          3.3089477095        3.1744349517        1.0853011599
 C          2.1769496762        1.1381732907       -1.3716107947
 C          0.0630095971        4.1993693439       -2.1646051785
 C          0.1605245495        5.6535860279       -1.6905176646
 H          0.9991431943        6.1404074675       -2.1925969426
 H         -0.7469870007        6.1845093283       -1.9848086119
 C          0.3429937438        5.7512512429       -0.1859151665
 H         -0.4829577254        5.2445619786        0.3147599532
 H          0.3257935997        6.7995494350        0.1193886795
 C          1.6540799312        5.1119161110        0.2816337751
 C         -1.3304325625        3.6310923674       -1.8543059739
 H         -2.0920628301        4.2097826914       -2.3725518147
 H         -1.5292486370        3.6613107598       -0.7871954072
 H         -1.4039785548        2.5939355366       -2.1707723937
 C          0.2792675231        4.1864754441       -3.6868115773
 H         -0.3509576540        4.9449574356       -4.1463130852
 H          0.0187436183        3.2282135511       -4.1259237613
 H          1.3168579582        4.4080771017       -3.9295466534
 C          1.6034521428        5.0218735864        1.8142348354
 H          0.9092956431        4.2431723247        2.1197227541
 H          1.2620392900        5.9715658047        2.2202845867
 H          2.5782992648        4.8110231975        2.2447823797
 C          2.8604013472        5.9726043809       -0.1276541914
 H          2.9346464144        6.0585803562       -1.2087590174
 H          3.7847506444        5.5301740487        0.2366009939
 H          2.7651908628        6.9698847997        0.2957713151
 C          2.9326307321        1.5629665895       -0.2566329237
 C          3.8049433929        0.6442814348        0.3465303517
 H          4.3749048539        0.9795567289        1.1988540320
 C          3.9252742917       -0.6696693035       -0.0873369618
 C          3.1744825425       -1.0906014927       -1.2026144148
 C          2.3264676871       -0.1824160918       -1.8204907937
 H          1.7234224638       -0.4919611170       -2.6588532113
 C          3.1918741744       -2.5112246575       -1.7247807867
 C          4.3779779533       -3.2955438143       -1.1533687173
 C          4.5613595689       -3.0498954196        0.3341572951
 C          4.8810744811       -1.5848745798        0.6471159136
 C          6.3115575390       -1.2315772358        0.2074959166
 H          7.0253045753       -1.8770283677        0.7143572369
 H          6.4346355758       -1.3506717580       -0.8659575302
 H          6.5419392143       -0.1985729705        0.4578928046
 C          4.7692987057       -1.4018925981        2.1681872421
 H          5.2273862352       -0.4758003769        2.5038501788
 H          3.7248711219       -1.4051673900        2.4693352653
 H          5.2796895315       -2.2219515737        2.6685757910
 H          3.6477853653       -3.3228089874        0.8636523071
 H          5.3672474021       -3.6816264409        0.7137344905
 H          5.2872123724       -3.0097172466       -1.6863031591
 H          4.2182343438       -4.3610618317       -1.3310129884
 C          3.3083767996       -2.5356381154       -3.2573271919
 H          4.1307253805       -1.9056102951       -3.5908214711
 H          3.5004571074       -3.5543257425       -3.5877732748
 H          2.3957817301       -2.1977908055       -3.7391181368
 C          1.8661127950       -3.1725549892       -1.3160426415
 H          1.8268164607       -4.1920066341       -1.6942113690
 H          1.7612760338       -3.1951866749       -0.2352826919
 H          1.0205437709       -2.6165119596       -1.7126370746
 C         -5.2797342965       -0.7208747195       -1.4859269136
 C         -5.8801919208       -1.5363869499       -0.5225705763
 C         -5.3360290612       -2.7590330072       -0.2123295398
 C         -4.1684415769       -3.2123458413       -0.8580316157
 C         -3.5596947865       -2.3845256718       -1.8382702166
 C         -4.1407539194       -1.1354934653       -2.1332440664
 C         -2.3806737445       -2.8283541971       -2.4701980103
 C         -1.8216260862       -4.0394721667       -2.1411996252
 C         -2.4191201087       -4.8535096090       -1.1754768387
 C         -3.5721286491       -4.4502867931       -0.5455757176
 H         -5.7089720182        0.2443847797       -1.7081249031
 H         -6.7678608608       -1.1928533756       -0.0128953185
 H         -5.7894083887       -3.3854104233        0.5424139114
 H         -3.6614644365       -0.5000510582       -2.8632962710
 H         -1.9165639977       -2.1899191877       -3.2070314043
 H         -0.9118348372       -4.3656268107       -2.6224018732
 H         -1.9636879676       -5.7980257746       -0.9181579624
 H         -4.0293213484       -5.0724806665        0.2100520188
 Sb        -1.1089155550       -0.2994385894        1.3234628771
 Cl        -1.6540105350       -2.6472812244        1.2439857465
 Cl        -0.4468090569        2.0296334898        1.3071150029
 Cl        -0.8200523220       -0.3378357881       -1.0993181208
 Cl         1.2296818076       -0.8896715902        1.5834914704
 Cl        -3.4072970097        0.3178180137        0.9699773500
 Cl        -1.3888699881       -0.2436310650        3.6954682925
  87
       -129.30610809
 C          1.0323104797        2.2197022222       -1.7950006526
 H          0.4323770852        1.9035115397       -2.6333363955
 C          0.8203066911        3.4657619020       -1.2210065693
 C          1.5835000341        3.8338040557       -0.0952818688
 C          2.5535241151        2.9585309035        0.3737978468
 H          3.1533726161        3.2330351225        1.2275523674
 C          1.9822804155        1.3127793372       -1.3033971216
 C         -0.2633687580        4.3408308556       -1.8130383238
 C         -0.1907449817        5.7666612504       -1.2556634829
 H          0.6081834632        6.3112272669       -1.7631562926
 H         -1.1272119631        6.2824089599       -1.4771943328
 C          0.0567100325        5.7809088064        0.2427416899
 H         -0.7297409755        5.2182699024        0.7472198925
 H          0.0211140707        6.8081217160        0.6114750867
 C          1.4066419847        5.1592696718        0.6135055785
 C         -1.6216073658        3.7065134728       -1.4757300187
 H         -1.6752291195        2.6873950582       -1.8495580848
 H         -2.4249746520        4.2867793963       -1.9244874061
 H         -1.7720397269        3.6680435545       -0.4009959805
 C         -0.1188684456        4.4265156646       -3.3413452461
 H         -0.3705894452        3.4881650601       -3.8262252588
 H          0.8988074743        4.6968290574       -3.6168446840
 H         -0.7930628932        5.1896781546       -3.7242810252
 C          1.4287385798        4.9778952486        2.1386607272
 H          0.7725354131        4.1607884677        2.4271373294
 H          1.0782852204        5.8907647571        2.6152951855
 H          2.4280065508        4.7737715722        2.5127737335
 C          2.5661363846        6.0825920846        0.2051527332
 H          3.5193538570        5.6496010155        0.4997129727
 H          2.4605140052        7.0485469421        0.6936957989
 H          2.5874168667        6.2365588338       -0.8707215260
 C          2.7713947180        1.6948482299       -0.1962131620
 C          3.6997182892        0.7728695711        0.3107442576
 H          4.2965051400        1.0764211709        1.1566221806
 C          3.8440499666       -0.5068414378       -0.2089594619
 C          3.0550834660       -0.8869953156       -1.3126386983
 C          2.1520322701        0.0267398855       -1.8372370114
 H          1.5200337270       -0.2538814756       -2.6643647322
 C          3.0909019297       -2.2757993119       -1.9128571886
 C          4.3438981437       -3.0352947126       -1.4641073224
 C          4.6018982124       -2.8810155626        0.0246642513
 C          4.8677820461       -1.4258129978        0.4225678717
 C          6.2616890373       -0.9796313403       -0.0491105914
 H          6.4545227645        0.0479508014        0.2503968262
 H          7.0242316292       -1.6168134398        0.3930236180
 H          6.3466448991       -1.0340640689       -1.1315011552
 C          4.8123995399       -1.3478476773        1.9558177019
 H          5.2468297703       -0.4270208440        2.3346072541
 H          3.7823445241       -1.4148090613        2.2967582909
 H          5.3753351491       -2.1764614256        2.3799593168
 H          3.7357167640       -3.2385439397        0.5824598167
 H          5.4587764025       -3.4932051518        0.3139465986
 H          5.2054105435       -2.6677322888       -2.0256826938
 H          4.2244328295       -4.0933496104       -1.7062816516
 C          3.1010196141       -2.2200904171       -3.4485635464
 H          3.8745259616       -1.5423505778       -3.8046205004
 H          3.3060012039       -3.2130156176       -3.8433913267
 H          2.1448655258       -1.8955780499       -3.8479029234
 C          1.8227081662       -3.0109767227       -1.4512830217
 H          0.9305981549       -2.4813207139       -1.7759567361
 H          1.8022494752       -4.0162130892       -1.8663165499
 H          1.7851168063       -3.0778048501       -0.3681064585
 C         -1.3563595082       -4.2778258865       -2.7661765922
 C         -1.3915729868       -3.0492531418       -3.4322260711
 C         -2.3495659535       -2.1171083271       -3.1173956074
 C         -3.3092200168       -2.3810291874       -2.1190521881
 C         -3.2735464387       -3.6295110894       -1.4435056150
 C         -2.2801867294       -4.5647770304       -1.7907105460
 C         -4.2178270947       -3.8825825750       -0.4267614274
 C         -5.1574364434       -2.9389268214       -0.0910240214
 C         -5.1923763279       -1.7101286482       -0.7563858123
 C         -4.2860986215       -1.4347146091       -1.7528387347
 H         -0.5950748922       -5.0002986417       -3.0204771455
 H         -0.6573255264       -2.8372598407       -4.1956690780
 H         -2.3752593290       -1.1629947829       -3.6221449221
 H         -2.2485725760       -5.5087863620       -1.2665624857
 H         -4.1785083723       -4.8278033456        0.0947894408
 H         -5.8663391687       -3.1364514318        0.6989797194
 H         -5.9269933916       -0.9715743264       -0.4739594448
 H         -4.2982397424       -0.4781155273       -2.2541793849
 Sb        -1.1460228235       -0.3762251631        1.4193138789
 Cl        -0.9436461435       -0.2406334614       -1.0111562192
 Cl        -1.3526495371       -0.5015560145        3.7965436569
 Cl        -0.5311328987        1.9607100928        1.5554293840
 Cl         1.2108601752       -0.9292737257        1.5580910607
 Cl        -3.4647023694        0.2249018952        1.1856421092
 Cl        -1.6541604216       -2.7209389382        1.1823654096
  87
       -129.30604024
 C          0.9763289795        2.0387261046       -1.9053929891
 H          0.3710881729        1.6687972863       -2.7173239044
 C          0.6819620458        3.2629758841       -1.3224957364
 C          1.4697514135        3.7077825633       -0.2421917183
 C          2.5234705764        2.9150384260        0.1925153959
 H          3.1359939907        3.2455043292        1.0167086341
 C          2.0157779141        1.2148202145       -1.4497586110
 C         -0.5201332200        4.0219164093       -1.8429847920
 C         -0.5442254753        5.4583763210       -1.3092656899
 H          0.1600771646        6.0661514086       -1.8809793472
 H         -1.5393422757        5.8791515147       -1.4675119661
 C         -0.1923969869        5.5258743675        0.1667010361
 H         -0.8882237698        4.9085910928        0.7362997947
 H         -0.2924753288        6.5541235455        0.5206080716
 C          1.2300304041        5.0325672293        0.4492061528
 C         -1.7798482815        3.2650364401       -1.3923634428
 H         -1.7621498627        2.2386480842       -1.7495545443
 H         -2.6691267837        3.7567105154       -1.7811380526
 H         -1.8424645875        3.2305986748       -0.3086516528
 C         -0.5041411181        4.0928642712       -3.3785137907
 H         -1.2718187272        4.7865329488       -3.7150312140
 H         -0.7083562023        3.1275286194       -3.8318285742
 H          0.4604112446        4.4470774318       -3.7371675512
 C          1.3806236477        4.9036621319        1.9723032183
 H          2.4200245293        4.8107056197        2.2744173571
 H          0.8320417482        4.0362282880        2.3302740883
 H          0.9771383383        5.7932544233        2.4510480092
 C          2.2725989396        6.0365241459       -0.0697501722
 H          2.1208705663        7.0053823975        0.4005939428
 H          2.2019417198        6.1570649947       -1.1477287898
 H          3.2781543603        5.6934122250        0.1628578585
 C          2.8096393882        1.6619109233       -0.3709330577
 C          3.8111825303        0.8088357314        0.1177114153
 H          4.4076205056        1.1592726875        0.9455312570
 C          4.0260075558       -0.4632949594       -0.3948051432
 C          3.2440902539       -0.9017775404       -1.4820573625
 C          2.2659357750       -0.0564713884       -1.9862141922
 H          1.6370137059       -0.3841809075       -2.7983822268
 C          3.3718738564       -2.2790014434       -2.0972971525
 C          4.6559149295       -2.9765141506       -1.6350096704
 C          4.9062132930       -2.7869834330       -0.1490032037
 C          5.1140554216       -1.3154564011        0.2221059615
 C          6.4702064608       -0.8053515720       -0.2924279970
 H          6.5233674261       -0.8515794887       -1.3771620165
 H          6.6246407711        0.2291286510        0.0058200061
 H          7.2749519871       -1.4079613697        0.1224876090
 C          5.0962020340       -1.2189861129        1.7548569844
 H          4.0829051980       -1.3497029797        2.1258282269
 H          5.7238739931       -2.0031025342        2.1726585667
 H          5.4798182003       -0.2666140841        2.1098497485
 H          4.0531750675       -3.1651479091        0.4157601736
 H          5.7857213314       -3.3605434259        0.1510455917
 H          5.5026817034       -2.5831610236       -2.2012037668
 H          4.5815413059       -4.0423142132       -1.8602784763
 C          3.4114404124       -2.1922818313       -3.6317477215
 H          2.4482579945       -1.9121836393       -4.0475750957
 H          4.1539389265       -1.4660576568       -3.9570193392
 H          3.6793878196       -3.1643750512       -4.0403337216
 C          2.1406245431       -3.0972820670       -1.6768263692
 H          2.1052141133       -3.2128598390       -0.5976039352
 H          1.2233971408       -2.5998713335       -1.9817853858
 H          2.1745787614       -4.0830303453       -2.1360453357
 C         -5.8147575904       -0.4854680527       -0.5231548447
 C         -5.1226214564        0.2346863778       -1.5008555427
 C         -4.1006068052       -0.3559673513       -2.2033272660
 C         -3.7293204813       -1.6903820623       -1.9494325640
 C         -4.4257719915       -2.4196716333       -0.9495593233
 C         -5.4738588687       -1.7879883930       -0.2504343000
 C         -4.0328176776       -3.7443970262       -0.6741215458
 C         -2.9905438170       -4.3249801757       -1.3573992628
 C         -2.3068024444       -3.6080270614       -2.3425157237
 C         -2.6697114384       -2.3162500955       -2.6374338862
 H         -6.6106567266       -0.0069613828        0.0274221061
 H         -5.3895017704        1.2631780235       -1.6927096543
 H         -3.5541061288        0.2009547672       -2.9504218901
 H         -5.9959161741       -2.3419337379        0.5162124209
 H         -4.5541905741       -4.2929848379        0.0966832919
 H         -2.6879459337       -5.3349837978       -1.1258855128
 H         -1.4825053797       -4.0724691803       -2.8628628614
 H         -2.1384876937       -1.7551477215       -3.3917583851
 Sb        -0.8693058295       -0.6579189142        1.4505912695
 Cl        -0.9567600282       -0.8231420594        3.8313947394
 Cl        -0.7646010485       -0.4925234296       -0.9832574641
 Cl        -1.4783061956       -2.9755604094        1.1933858472
 Cl         1.4744075318       -1.2679009371        1.4542492747
 Cl        -3.1762223929        0.0244204482        1.3333043362
 Cl        -0.1983016681        1.6651767840        1.5930177010
  87
       -129.30599224
 C          0.9234296915        2.1526375136       -1.6709305620
 H          0.3101123971        1.8097949439       -2.4884644906
 C          0.5975614183        3.3244007014       -1.0030974396
 C          1.3903040410        3.7275105348        0.0896687335
 C          2.4860555997        2.9529331441        0.4463796405
 H          3.1082104168        3.2567587701        1.2738250985
 C          2.0070999034        1.3446224134       -1.2943648278
 C         -0.6404439374        4.0745098866       -1.4455159938
 C         -0.6725688989        5.4830798015       -0.8426287811
 H          0.0246082810        6.1221667851       -1.3886753309
 H         -1.6715951405        5.9038110909       -0.9742016552
 C         -0.3126747332        5.4798526788        0.6329194249
 H         -1.0012055516        4.8293900527        1.1733824825
 H         -0.4202115103        6.4877053299        1.0396020787
 C          1.1164847959        4.9878648752        0.8821529359
 C         -1.8645833112        3.2665737425       -0.9869319728
 H         -1.8760172624        3.1583807099        0.0936491808
 H         -1.8471413060        2.2669710151       -1.4131350399
 H         -2.7788283370        3.7663619899       -1.3000347071
 C         -0.6849017722        4.2176336835       -2.9750365629
 H          0.2558823295        4.6139742225       -3.3522123715
 H         -1.4819627802        4.9055558684       -3.2494706062
 H         -0.8821793025        3.2689099839       -3.4650684139
 C          1.2619567237        4.7327441069        2.3901747382
 H          0.8332008097        5.5671352592        2.9409682551
 H          2.3017490764        4.6394690266        2.6906056527
 H          0.7354831077        3.8230928855        2.6681149374
 C          2.1393364132        6.0534758466        0.4551975938
 H          1.9745312133        6.9710081963        1.0155372454
 H          2.0574212998        6.2739337692       -0.6061434228
 H          3.1526495019        5.7089101540        0.6480811612
 C          2.8120045927        1.7561358267       -0.2091021846
 C          3.8818185393        0.9343717369        0.1778123768
 H          4.4857456862        1.2603874975        1.0109470777
 C          4.1617483140       -0.2737087087       -0.4448277950
 C          3.3205476218       -0.7104528201       -1.4878660798
 C          2.2923066067        0.1189453495       -1.9128079489
 H          1.6548148616       -0.1878736527       -2.7264319612
 C          3.4952728198       -2.0448022663       -2.1796418062
 C          4.4002804917       -2.9569704435       -1.3461451511
 C          5.6589614187       -2.2430085794       -0.8854217056
 C          5.3437152316       -1.0764540715        0.0578450928
 C          6.5981943797       -0.1915256466        0.1418817757
 H          6.5216923295        0.5507681024        0.9308510682
 H          7.4648663332       -0.8138160834        0.3542582124
 H          6.7674250758        0.3244343552       -0.8014034990
 C          5.0085958654       -1.6057811927        1.4601745716
 H          4.8342349886       -0.7858310310        2.1515416965
 H          4.1072552661       -2.2113038050        1.4372783320
 H          5.8323806682       -2.2070454271        1.8385844743
 H          6.3147759268       -2.9483322460       -0.3712973115
 H          6.2037868754       -1.8667737006       -1.7536767623
 H          4.6695148661       -3.8345930287       -1.9374595225
 H          3.8380895214       -3.3000487133       -0.4767659668
 C          4.0994499991       -1.7975143046       -3.5715717656
 H          5.0585118352       -1.2905802779       -3.5009015047
 H          4.2433811873       -2.7446342469       -4.0866298102
 H          3.4364353710       -1.1769970125       -4.1697301354
 C          2.1437587524       -2.7557765978       -2.3455453798
 H          2.3133262277       -3.7836197348       -2.6592733774
 H          1.6045618855       -2.7662488122       -1.4022827893
 H          1.5175609928       -2.2774585926       -3.0928754822
 C         -4.6473518789       -3.9806590171       -0.3823368637
 C         -3.7140385022       -4.2861022428       -1.3770881161
 C         -3.2526007507       -3.3044564020       -2.2202635597
 C         -3.7110437475       -1.9780213803       -2.0991406406
 C         -4.6573056644       -1.6671814700       -1.0869078539
 C         -5.1107708422       -2.6955992514       -0.2374371426
 C         -5.0951409147       -0.3347057563       -0.9476446191
 C         -4.6188232492        0.6517347606       -1.7781061197
 C         -3.6935969746        0.3446954301       -2.7783386345
 C         -3.2444054422       -0.9448172445       -2.9364794876
 H         -4.9913412638       -4.7594200087        0.2816227385
 H         -3.3468567025       -5.2971101681       -1.4697265168
 H         -2.5181451295       -3.5338157794       -2.9786117754
 H         -5.8179506901       -2.4513663839        0.5418002355
 H         -5.8048147969       -0.0987931943       -0.1686973481
 H         -4.9519306329        1.6709345313       -1.6529628253
 H         -3.3256378695        1.1291547144       -3.4229818333
 H         -2.5185114947       -1.1828108468       -3.6998684531
 Sb        -0.8497442816       -0.8763331289        1.3479466017
 Cl        -0.0605530084        1.3827020830        1.7332627956
 Cl        -1.6079862232       -3.1082617640        0.8578363374
 Cl        -0.8356766183       -1.3232197411        3.6947770233
 Cl         1.4544708604       -1.5816762744        1.1501447922
 Cl        -3.1171651918       -0.0596314965        1.4495904727
 Cl        -0.8584634877       -0.4351760282       -1.0556163552
  87
       -129.30599196
 C          1.0595889822        2.1994068484       -1.5428651763
 H          0.5188676814        1.8770047787       -2.4179341264
 C          0.6724378842        3.3514587263       -0.8734944250
 C          1.3686204100        3.7273675331        0.2922879327
 C          2.4348041433        2.9468690535        0.7188821594
 H          2.9833401272        3.2297744963        1.6038134784
 C          2.1131248885        1.3855982392       -1.0991924735
 C         -0.5282806671        4.1092922094       -1.3979722406
 C         -0.6191131532        5.5007483779       -0.7622216256
 H          0.1173489367        6.1571712093       -1.2305871280
 H         -1.6061877168        5.9211449699       -0.9655480654
 C         -0.3836756176        5.4585318562        0.7376204099
 H         -1.1112832836        4.7913079589        1.2009853837
 H         -0.5305531149        6.4545978402        1.1607228137
 C          1.0224686291        4.9649630387        1.0923263654
 C         -1.7819630351        3.2849132988       -1.0660413650
 H         -1.8831678202        3.1463854469        0.0064012207
 H         -1.7233336050        2.2977385071       -1.5167375322
 H         -2.6695677541        3.7903711333       -1.4406616389
 C         -0.4446657307        4.2942901317       -2.9213445929
 H          0.5225432296        4.7033546227       -3.2069834281
 H         -1.2192167438        4.9873346137       -3.2432188708
 H         -0.5952743218        3.3588816975       -3.4518463855
 C          1.0431914885        4.6701497462        2.5999912337
 H          0.5645526954        5.4876752873        3.1347724048
 H          2.0548648826        4.5733191628        2.9837363844
 H          0.5013586668        3.7511189161        2.8089925553
 C          2.0713486532        6.0450699143        0.7804629795
 H          1.8552938451        6.9467921276        1.3489911514
 H          2.0770747778        6.2934404472       -0.2778541323
 H          3.0669204940        5.6988272929        1.0482042033
 C          2.8217332130        1.7699115765        0.0606330102
 C          3.8598858474        0.9414631799        0.5137666181
 H          4.3886831974        1.2457381150        1.4042107490
 C          4.1996947036       -0.2467909076       -0.1170786671
 C          3.4540227334       -0.6559122062       -1.2409130377
 C          2.4581148066        0.1797835445       -1.7261144761
 H          1.8930168719       -0.1065488696       -2.5985944128
 C          3.7002197273       -1.9659006865       -1.9570985192
 C          4.5358231153       -2.9001061657       -1.0768720138
 C          5.7433989513       -2.1953540368       -0.4841009717
 C          5.3376683590       -1.0606030931        0.4633331356
 C          6.5742574467       -0.1749897390        0.6876990125
 H          6.4234782907        0.5405700640        1.4905481562
 H          7.4222770593       -0.8012972679        0.9561916861
 H          6.8237783728        0.3722862141       -0.2194097990
 C          4.8813502048       -1.6355117389        1.8125520896
 H          4.6398048076       -0.8384354379        2.5104625251
 H          3.9898887300       -2.2436039107        1.6895706638
 H          5.6717926886       -2.2451566049        2.2448423743
 H          6.3560840960       -2.9137362973        0.0640461070
 H          6.3603817127       -1.7894394274       -1.2883529015
 H          4.8632239506       -3.7563416186       -1.6702237565
 H          3.9020596777       -3.2746071177       -0.2720919366
 C          4.4231948042       -1.6687042279       -3.2810128264
 H          5.3677757793       -1.1588948330       -3.1088725641
 H          4.6203730325       -2.5971813304       -3.8121343352
 H          3.8103381801       -1.0322614023       -3.9148907323
 C          2.3750784336       -2.6788409473       -2.2656432951
 H          2.5807273004       -3.6955690208       -2.5936754484
 H          1.7533549450       -2.7212582806       -1.3755751194
 H          1.8150321819       -2.1813888477       -3.0519843844
 C         -3.4882919985        0.3820673520       -3.0243976714
 C         -4.4808292794        0.6884566169       -2.0908072250
 C         -5.0311823501       -0.3026604923       -1.3133600355
 C         -4.6033137198       -1.6395661522       -1.4410822645
 C         -3.5892058871       -1.9499180002       -2.3855727694
 C         -3.0468496830       -0.9117431350       -3.1693235967
 C         -3.1432029932       -3.2816833397       -2.4947391260
 C         -3.6805939554       -4.2686973068       -1.7044202123
 C         -4.6796783711       -3.9633870038       -0.7757401186
 C         -5.1331755311       -2.6733431814       -0.6440777126
 H         -3.0619506938        1.1700711306       -3.6273254872
 H         -4.8078206953        1.7106652975       -1.9744413162
 H         -5.7930947847       -0.0673869278       -0.5851940252
 H         -2.2695832056       -1.1492993508       -3.8804553832
 H         -2.3583146575       -3.5112353163       -3.2006793160
 H         -3.3231310155       -5.2840624214       -1.7869369603
 H         -5.0835551048       -4.7466094822       -0.1519176679
 H         -5.8923368671       -2.4297800134        0.0848679220
 Sb        -0.9418911590       -0.9152408898        1.2359301595
 Cl         1.3674812803       -1.6292533232        1.1877499174
 Cl        -3.2072946306       -0.0869174762        1.1971222113
 Cl        -1.1024760104       -1.4344451756        3.5629850964
 Cl        -1.6731293937       -3.1263404052        0.6249862439
 Cl        -0.1767269817        1.3265874631        1.7491837653
 Cl        -0.7698146913       -0.4033425996       -1.1466859892
  87
       -129.30597160
 C          2.6979962278        2.5825473823       -1.3713353589
 H          3.2778279754        2.5783746598       -2.2817785763
 C          1.7771012517        3.5958501767       -1.1459545055
 C          0.9830650359        3.5446896049        0.0172346236
 C          1.2099641883        2.5338785717        0.9406708961
 H          0.6313674725        2.4956125952        1.8496871018
 C          2.8950585025        1.5239521574       -0.4712047982
 C          1.6534387957        4.6903285418       -2.1855524504
 C          0.7845224218        5.8430716344       -1.6696898739
 H          1.3743466103        6.4622084433       -0.9906522590
 H          0.4924195665        6.4727104662       -2.5123636448
 C         -0.4557910998        5.3412363530       -0.9512932693
 H         -1.0237508991        4.6914241138       -1.6181383500
 H         -1.0945538352        6.1855466339       -0.6839483689
 C         -0.1062635678        4.5521273239        0.3140361391
 C          1.0338836798        4.0871188347       -3.4548489734
 H          0.9092030114        4.8583425631       -4.2118139650
 H          0.0672230502        3.6424829223       -3.2371593709
 H          1.6693454127        3.3048885244       -3.8610119316
 C          3.0377441042        5.2653727128       -2.5274391838
 H          2.9174774587        6.1461719605       -3.1544926092
 H          3.6524661477        4.5533778381       -3.0701202414
 H          3.5662846008        5.5568697263       -1.6217316076
 C         -1.3848985443        3.8466215749        0.7907900610
 H         -2.2050519840        4.5611950401        0.8105023594
 H         -1.2773904178        3.4330826522        1.7891855251
 H         -1.6457445716        3.0389786588        0.1123009562
 C          0.3856771176        5.4923166965        1.4264493399
 H         -0.3808852272        6.2295783946        1.6542128372
 H          1.2923667872        6.0135476981        1.1297456481
 H          0.6035746229        4.9307407921        2.3317161495
 C          2.1442841866        1.5108761689        0.7251176785
 C          2.3239961301        0.4443591528        1.6191612814
 H          1.7266080835        0.4438911790        2.5165028154
 C          3.1889451709       -0.6094570166        1.3610409070
 C          3.9256997053       -0.6059014292        0.1600753255
 C          3.7818830699        0.4641154459       -0.7130736406
 H          4.3497151740        0.4849981137       -1.6302297825
 C          4.8931812235       -1.7089226940       -0.2121971252
 C          4.6232983604       -2.9638050262        0.6238553384
 C          4.4537942059       -2.6482452029        2.0998205583
 C          3.2426722746       -1.7458110621        2.3595434886
 C          3.3531960528       -1.2146154040        3.7974445134
 H          3.5650054662       -2.0418145721        4.4717795381
 H          4.1606129665       -0.4894572741        3.8790811127
 H          2.4314970688       -0.7449788471        4.1276314081
 C          1.9385346675       -2.5476335769        2.2255996698
 H          1.0757498309       -1.9127324330        2.4092201526
 H          1.8346345136       -2.9550422731        1.2242593948
 H          1.9306103943       -3.3670601079        2.9412465527
 H          4.3320207555       -3.5772691819        2.6605847351
 H          5.3538661167       -2.1568046391        2.4752786420
 H          5.4483977794       -3.6668047599        0.4908925864
 H          3.7175735356       -3.4407901153        0.2477561059
 C          6.3217894666       -1.1933312955        0.0273074284
 H          6.5167385620       -0.3131654682       -0.5810208707
 H          6.4717383722       -0.9198887937        1.0686916524
 H          7.0429985427       -1.9629054577       -0.2384061449
 C          4.7446828778       -2.0970260728       -1.6912317607
 H          5.2656123021       -3.0346039757       -1.8728234262
 H          3.6944288142       -2.2270514998       -1.9400649428
 H          5.1707032128       -1.3498789761       -2.3548840862
 C         -5.7097516189       -1.6172862699        1.2590284345
 C         -5.5028953107       -0.3313843405        1.7666195586
 C         -4.4189649984       -0.0682805929        2.5685863750
 C         -3.5006840443       -1.0857705116        2.8937322439
 C         -3.7089979408       -2.3913756448        2.3755216795
 C         -4.8298318627       -2.6296188510        1.5557384398
 C         -2.7750529879       -3.4028758544        2.6773969601
 C         -1.6788264959       -3.1352317140        3.4623417184
 C         -1.4775955955       -1.8527764582        3.9779144250
 C         -2.3690609897       -0.8445426095        3.6984814337
 H         -6.5586634726       -1.8065354364        0.6194291304
 H         -6.1938613173        0.4582880874        1.5125595380
 H         -4.2471694004        0.9284305672        2.9483989029
 H         -4.9750690882       -3.6201633057        1.1500375207
 H         -2.9293824645       -4.3916369901        2.2718661456
 H         -0.9633666700       -3.9150573158        3.6753375254
 H         -0.6113407706       -1.6552267584        4.5919642261
 H         -2.2089165558        0.1514934063        4.0841633830
 Sb        -1.1781778288       -0.8671160787       -1.1121446748
 Cl        -1.6056889873       -3.0620499350       -0.2090861692
 Cl        -0.6396292447        1.3481587742       -1.9173214999
 Cl         1.1739207126       -1.4318455769       -1.2773471715
 Cl        -0.7963617474       -0.0691786006        1.1659734495
 Cl        -1.5613162905       -1.6364763005       -3.3418692262
 Cl        -3.4886992415       -0.2405464937       -0.8579090701
  87
       -129.30596056
 C          1.1212340393        2.0698397509       -1.7471446316
 H          0.5833208542        1.7227879694       -2.6146512939
 C          0.7753163365        3.2744382861       -1.1521691404
 C          1.4756312847        3.6896122439       -0.0019935054
 C          2.4969634370        2.8877491337        0.4892118392
 H          3.0420963038        3.1952761717        1.3678022182
 C          2.1278528868        1.2364945182       -1.2377482720
 C         -0.3884493186        4.0439955353       -1.7401035451
 C         -0.4614082736        5.4641297556       -1.1684590482
 H          0.2802245328        6.0911109422       -1.6675807825
 H         -1.4443529135        5.8853915763       -1.3892115977
 C         -0.2223615361        5.4901250625        0.3312050410
 H         -0.9558106183        4.8543391494        0.8287230646
 H         -0.3545591391        6.5073823029        0.7058101668
 C          1.1774051718        4.9935766433        0.7060235715
 C         -1.6741422361        3.2696760164       -1.4081926060
 H         -2.5343432685        3.7678720676       -1.8505149578
 H         -1.8197343220        3.2051025911       -0.3338355575
 H         -1.6219377944        2.2535530127       -1.7905194187
 C         -0.2568930737        4.1597152128       -3.2673323961
 H          0.7302520968        4.5268032166       -3.5416340419
 H         -1.0003455453        4.8608144874       -3.6408537048
 H         -0.4214705708        3.2073637914       -3.7623779172
 C          1.2138936474        4.8230062622        2.2319863477
 H          2.2281977258        4.7252283599        2.6086664495
 H          0.6447917854        3.9440840819        2.5239271527
 H          0.7708557099        5.6976317829        2.7033086580
 C          2.2508287660        6.0145319280        0.2941023281
 H          2.2634017345        6.1608830456       -0.7829392942
 H          3.2373472700        5.6699912326        0.5958659885
 H          2.0572189068        6.9710353143        0.7742700831
 C          2.8331130817        1.6532975395       -0.0876142101
 C          3.7992065505        0.7895341593        0.4511051933
 H          4.3269542121        1.1164887401        1.3334284950
 C          4.0623578177       -0.4643624778       -0.0827022642
 C          3.3718646702       -0.8709252114       -1.2419360427
 C          2.4283806243       -0.0156146195       -1.7928731003
 H          1.8662218786       -0.3206328145       -2.6610070084
 C          3.5619229911       -2.2246673342       -1.8922518105
 C          4.8110344359       -2.9295362038       -1.3519401505
 C          4.9383565749       -2.7906759717        0.1551328442
 C          5.1027462378       -1.3318662165        0.5924849006
 C          6.4930283942       -0.7976342837        0.2110386448
 H          7.2650607348       -1.4087553038        0.6730507646
 H          6.6378140874       -0.8084806724       -0.8662523214
 H          6.6131777145        0.2275224717        0.5539233959
 C          4.9559053782       -1.2886530808        2.1207863969
 H          3.9162432571       -1.4378639647        2.4007514622
 H          5.5530075333       -2.0832119564        2.5629842944
 H          5.3001786263       -0.3469365979        2.5389431239
 H          4.0456064975       -3.1934593109        0.6351533463
 H          5.7955359304       -3.3692690519        0.5058470078
 H          5.6969710934       -2.5105510865       -1.8334851547
 H          4.7654469390       -3.9871838914       -1.6193861833
 C          3.7254872041       -2.0820079365       -3.4142705060
 H          4.0335029513       -3.0371873731       -3.8343800241
 H          2.7972006881       -1.7913810516       -3.8969036149
 H          4.4861885452       -1.3406614229       -3.6514655861
 C          2.3088015296       -3.0660873151       -1.6029529860
 H          2.1877966968       -3.2217950925       -0.5350564595
 H          1.4143157457       -2.5637324875       -1.9625831913
 H          2.3887610468       -4.0338623308       -2.0936197719
 C         -5.2486397396        0.2865791111       -1.6626148779
 C         -5.8745609364       -0.6073186060       -0.7891781115
 C         -5.4076131759       -1.8927933266       -0.6611778737
 C         -4.2962442777       -2.3328249382       -1.4075188849
 C         -3.6669004125       -1.4269927193       -2.3022966837
 C         -4.1659548598       -0.1144352393       -2.4067737254
 C         -2.5469188350       -1.8635724980       -3.0389792351
 C         -2.0639579338       -3.1418007684       -2.8921290539
 C         -2.6798565151       -4.0310188387       -2.0086024424
 C         -3.7772903904       -3.6365810906       -1.2799875715
 H         -5.6154763883        1.2991008162       -1.7404325177
 H         -6.7191753602       -0.2765401560       -0.2036990593
 H         -5.8778644513       -2.5809468223        0.0261335563
 H         -3.6722799846        0.5777064534       -3.0734779768
 H         -2.0677572077       -1.1707024333       -3.7146531132
 H         -1.1970669925       -3.4613901339       -3.4510028560
 H         -2.2821979603       -5.0275334782       -1.8901522329
 H         -4.2478027511       -4.3193937752       -0.5878802846
 Sb        -0.9744473822       -0.7305973228        1.3601338902
 Cl         1.3574826948       -1.3623034743        1.5129300778
 Cl        -3.2608140928       -0.0205558588        1.0944994707
 Cl        -1.5793971756       -3.0307909472        0.9644564551
 Cl        -0.6871274767       -0.4744845825       -1.0536252489
 Cl        -1.2453206476       -0.9924181815        3.7179952591
 Cl        -0.3029001277        1.5782778981        1.6440731413
  87
       -129.30594265
 C          0.8596543499        2.1184821663       -1.7909375776
 H          0.2299148456        1.7830249207       -2.5992675671
 C          0.5985218038        3.3291054567       -1.1652966273
 C          1.4158700116        3.7275915669       -0.0887289846
 C          2.4656573887        2.9056665840        0.2980789510
 H          3.1011138501        3.2007562524        1.1183777363
 C          1.8949767512        1.2648818587       -1.3833958861
 C         -0.5991293605        4.1248160378       -1.6386332680
 C         -0.5820050627        5.5461912210       -1.0657213376
 H          0.1251551820        6.1539813232       -1.6339583563
 H         -1.5702875471        5.9925020751       -1.1937638896
 C         -0.2021707939        5.5654881757        0.4047408283
 H         -0.9008708567        4.9476410292        0.9701264593
 H         -0.2734971344        6.5854357824        0.7883603675
 C          1.2141180057        5.0346911938        0.6471651210
 C         -1.8639618933        3.3806482301       -1.1813895661
 H         -1.9039645452        3.3178692183       -0.0979721676
 H         -1.8750446562        2.3642245846       -1.5670381976
 H         -2.7510414733        3.9008966083       -1.5366642247
 C         -0.6151935770        4.2371927318       -3.1717168204
 H         -0.8505544107        3.2889124881       -3.6456402961
 H          0.3486179193        4.5806311562       -3.5426547425
 H         -1.3748009917        4.9559537864       -3.4719759582
 C          1.3870989697        4.8550847274        2.1627001293
 H          0.8232661748        3.9905745015        2.5036619807
 H          1.0134540649        5.7388021584        2.6753260932
 H          2.4287863865        4.7279492127        2.4437154799
 C          2.2682232554        6.0334375024        0.1415114194
 H          3.2704252134        5.6635898091        0.3459049441
 H          2.1441285371        6.9899943717        0.6440228891
 H          2.1819030168        6.1889261474       -0.9308738261
 C          2.7198508828        1.6666101676       -0.3101476369
 C          3.7196651065        0.7845549962        0.1282306857
 H          4.3427778695        1.1019087044        0.9496379037
 C          3.8995677656       -0.4764980098       -0.4240032675
[truncated: 1,088,452 more chars]
