# Supplementary material for: Automated and Efficient Generation of General Molecular Aggregate Structures
Source: Angew Chem Int Ed Engl. 2022 Dec 16;62(4):e202214477. doi: 10.1002/anie.202214477 (PMC10107477; doi:10.1002/anie.202214477)
Supplement: Supplementary file 2 — Supporting Information [file ANIE-62-0-s001.zip › SI/comparison_with_crest/xtb_structures/E/crest_ensemble.xyz]

  150
       -239.74143441
 Cu         1.1051348986       -1.9012120928       -1.0801084546
 N         -0.1775907933       -1.8629073650        0.3195897233
 N         -0.2579219904       -1.6118364015       -2.2863596265
 N          2.1480842589       -1.2679730514       -2.4542016719
 N          2.6679903952       -2.7565621607       -0.3782258643
 C          0.0974549546       -1.8599110751        1.6397255117
 C         -1.0442640596       -2.2739250948        2.3574883753
 H         -1.1264460092       -2.3350880665        3.4244435699
 C         -2.0382101567       -2.5056679533        1.4420845968
 H         -3.0491715372       -2.7973057388        1.6472377231
 C         -1.4935448118       -2.2588162678        0.1569787330
 C         -2.2022328973       -2.2612034798       -1.0582406191
 C         -1.5993595098       -1.8117309801       -2.2446511583
 C         -2.1025250678       -1.4974216356       -3.5388071415
 H         -3.1261904772       -1.5694727196       -3.8482455075
 C         -1.0458833467       -1.0648474497       -4.3076176612
 H         -1.0754225315       -0.7364304115       -5.3283914137
 C          0.1094142774       -1.1559053341       -3.5040991353
 C          1.5117190664       -0.9753006025       -3.6098784417
 C          2.4768100571       -0.5718850469       -4.5566582213
 H          2.2773296163       -0.2764025635       -5.5682743511
 C          3.7012981231       -0.6273762756       -3.9282872818
 H          4.6617659465       -0.4142577162       -4.3574937928
 C          3.4840956627       -1.0918784873       -2.6018156472
 C          4.3742716937       -1.4482623915       -1.5777106276
 C          3.9443918239       -2.2328339795       -0.4952424827
 C          4.7311500482       -2.7527043587        0.5628693417
 H          5.7562458672       -2.5056945112        0.7575799716
 C          3.9305793005       -3.6048827677        1.2838073230
 H          4.2189820249       -4.2043826947        2.1250363521
 C          2.6617812115       -3.6037190159        0.6696917259
 C          1.3513287907       -1.4286220914        2.2276593058
 C          2.2231228874       -0.5576823535        1.5710522672
 H          1.9496469657       -0.1603961953        0.6046728239
 C          3.4274971499       -0.1970511620        2.1406856545
 H          4.0964137892        0.4653931603        1.6109850780
 C          3.7800825115       -0.6749248484        3.3910302913
 H          4.7251270683       -0.3935170471        3.8314118250
 C          2.9091138985       -1.5080214933        4.0732803158
 H          3.1717354314       -1.8752142774        5.0552550653
 C          1.7087824025       -1.8781222893        3.5022865285
 H          1.0444078107       -2.5413857020        4.0343435534
 C         -3.5777608528       -2.7730299221       -1.0808447373
 C         -3.8549786139       -4.0216024876       -0.5218551297
 H         -3.0548059797       -4.5815638011       -0.0611722582
 C         -5.1306612948       -4.5503114715       -0.5765557412
 H         -5.3263312673       -5.5212454013       -0.1444022261
 C         -6.1543835664       -3.8441631187       -1.1865989864
 H         -7.1503471411       -4.2593225365       -1.2309301170
 C         -5.8922078607       -2.6009871544       -1.7364119371
 H         -6.6876669967       -2.0371058210       -2.2015520929
 C         -4.6164870876       -2.0713340694       -1.6871179123
 H         -4.4236186275       -1.0889186704       -2.0860857003
 C          5.7764144395       -1.0320492601       -1.6955840313
 C          6.0706112147        0.3114491440       -1.9258335712
 H          5.2608940513        1.0230015233       -2.0002360353
 C          7.3811222551        0.7345245050       -2.0398437858
 H          7.5964296745        1.7796379146       -2.2107498531
 C          8.4179941380       -0.1786580929       -1.9406391416
 H          9.4420990764        0.1513488950       -2.0334653752
 C          8.1351802191       -1.5182297053       -1.7301352717
 H          8.9401356236       -2.2358864991       -1.6663524484
 C          6.8255598959       -1.9438604796       -1.6061035526
 H          6.6051303733       -2.9917994261       -1.4671129766
 C          1.5341423977       -4.4557343891        0.9940309761
 C          1.3632604520       -4.9518872602        2.2880542354
 H          2.0702139865       -4.6779666806        3.0561611442
 C          0.2893986498       -5.7640944983        2.5932527054
 H          0.1615723664       -6.1289727536        3.6023603097
 C         -0.6231116852       -6.1163962103        1.6119029541
 H         -1.4615327540       -6.7532102405        1.8535955873
 C         -0.4453695944       -5.6585535578        0.3164214200
 H         -1.1332700472       -5.9537229987       -0.4634997470
 C          0.6188071684       -4.8351362341        0.0090189646
 H          0.7612106036       -4.4935694890       -1.0076702977
 Cu        -1.1616046202        1.8693800540        1.0586547530
 N         -2.2074028179        1.3735192162       -0.4454384360
 N         -2.2867232151        0.8799438003        2.1183095727
 N         -0.0268213572        1.7166788261        2.4992161116
 N         -0.1721974740        3.4062658778        0.5249265956
 C         -1.8896883034        1.6224006227       -1.7328576315
 C         -3.0555155799        1.5646935210       -2.5231472968
 H         -3.0987929355        1.6910913698       -3.5870934140
 C         -4.0972196646        1.2449237734       -1.6884444485
 H         -5.1285014490        1.1198936401       -1.9563441193
 C         -3.5643340262        1.1155772687       -0.3807642378
 C         -4.2328853212        0.6198738863        0.7524201375
 C         -3.5515879486        0.4157678772        1.9602094675
 C         -3.9231785613       -0.2017101343        3.1882177839
 H         -4.8756170104       -0.6482001463        3.3976384191
 C         -2.8413162281       -0.1342303339        4.0352187144
 H         -2.7767693748       -0.5087523198        5.0386228574
 C         -1.8193342287        0.5507928814        3.3425395499
 C         -0.5074192368        1.0381590372        3.5652703917
 C          0.4798618892        1.0403960632        4.5728479916
 H          0.3957344213        0.5745171828        5.5352996768
 C          1.5576255309        1.7366077999        4.0757999980
 H          2.4855105513        1.9258459699        4.5782274609
 C          1.2139519158        2.1955462788        2.7736554626
 C          1.8734130319        3.0181404506        1.8489817178
 C          1.1798875829        3.5769872225        0.7619337078
 C          1.6573661639        4.5756297866       -0.1229031010
 H          2.6638977125        4.9440693703       -0.1588710708
 C          0.5904693809        4.9903843354       -0.8820758447
 H          0.5852551895        5.7680984545       -1.6206183246
 C         -0.5364870075        4.2646796445       -0.4474501913
 C         -0.5394329671        1.8399984405       -2.2082375174
 C         -0.3060163393        2.4831225817       -3.4263909891
 H         -1.1435472497        2.8099117328       -4.0232426102
 C          0.9820104078        2.7270928710       -3.8582023242
 H          1.1457288327        3.2337697901       -4.7985497922
 C          2.0658896041        2.3359763163       -3.0893830045
 H          3.0717887205        2.5408651994       -3.4248710958
 C          1.8482159779        1.6676457076       -1.8966364442
 H          2.6853300058        1.3295511796       -1.3019104281
 C          0.5631382583        1.4087780099       -1.4688838479
 H          0.3935985178        0.8568021702       -0.5538673600
 C         -5.6547031301        0.2651399041        0.6584288403
 C         -6.5894268827        1.2036453193        0.2252163729
 H         -6.2556828324        2.1959623640       -0.0399617380
 C         -7.9310485306        0.8784390703        0.1567180268
 H         -8.6459606336        1.6173345777       -0.1754973549
 C         -8.3607268651       -0.3887400642        0.5153865203
 H         -9.4093130894       -0.6414756086        0.4607604638
 C         -7.4389052161       -1.3292251797        0.9429406870
 H         -7.7651377627       -2.3219478324        1.2164532964
 C         -6.0969784909       -1.0063002173        1.0159215336
 H         -5.3780706394       -1.7510442153        1.3211686324
 C          3.2903479890        3.3530244125        2.0452641551
 C          4.2124718126        3.0769691051        1.0369452070
 H          3.8644250032        2.6413136807        0.1122333139
 C          5.5568088940        3.3397795034        1.2200936612
 H          6.2618409985        3.1039446678        0.4358268449
 C          5.9998092969        3.8999167866        2.4070118235
 H          7.0499189730        4.1072550517        2.5502548092
 C          5.0885769138        4.1999617467        3.4057316019
 H          5.4271595785        4.6515856942        4.3269160063
 C          3.7445086772        3.9253868399        3.2301455288
 H          3.0337909476        4.1806219687        4.0019107455
 C         -1.9115457958        4.4812924259       -0.8560092591
 C         -2.9665838259        4.2775507820        0.0363737966
 H         -2.7520941829        3.9608318392        1.0483983740
 C         -4.2716954778        4.4973652757       -0.3560024653
 H         -5.0739834062        4.3423293172        0.3515748928
 C         -4.5520176754        4.9263327836       -1.6429032055
 H         -5.5741408727        5.0908977164       -1.9508582159
 C         -3.5123083502        5.1555079151       -2.5296911720
 H         -3.7256780945        5.5016347018       -3.5308677875
 C         -2.2047910323        4.9443614056       -2.1403048570
 H         -1.3974598659        5.1162126134       -2.8358771258
  150
       -239.74105184
 Cu         0.9602736010       -2.4785775413        0.1741413832
 N         -0.3717257367       -3.2923905301        1.2625298967
 N         -0.3727606535       -1.7270979432       -0.8473075241
 N          1.9764969761       -1.1367605989       -0.5755278125
 N          2.5731776130       -3.4928266029        0.4209486406
 C         -0.1235353453       -3.9986338696        2.3841021651
 C         -1.2177764444       -4.8455086624        2.6579029570
 H         -1.3079326503       -5.5057745472        3.4980613112
 C         -2.1591413931       -4.6197240401        1.6854424789
 H         -3.1058628877       -5.1106780756        1.5752432479
 C         -1.6371088309       -3.6283501092        0.8176910701
 C         -2.3092093206       -3.0033811313       -0.2476910399
 C         -1.6875281610       -2.0117011256       -1.0166410048
 C         -2.1859850917       -1.1070834972       -1.9962652155
 H         -3.1988675250       -1.0700524568       -2.3461394616
 C         -1.1521282754       -0.2807505733       -2.3703562502
 H         -1.1843243175        0.5054215993       -3.0990431573
 C         -0.0193336333       -0.6818827886       -1.6262325901
 C          1.3570221606       -0.3616992675       -1.4956942873
 C          2.3209526350        0.4824832974       -2.0881401402
 H          2.1362519510        1.2049592416       -2.8589962097
 C          3.5302275574        0.1776752300       -1.5050466453
 H          4.4932927401        0.5820579040       -1.7536790768
 C          3.3058998684       -0.8693312360       -0.5695124926
 C          4.2071109415       -1.6724531047        0.1439134498
 C          3.8120973148       -2.9196733468        0.6512746945
 C          4.6245951943       -3.8754956828        1.3116718410
 H          5.6268306146       -3.7101311636        1.6552755006
 C          3.8801594627       -5.0217646635        1.4376963544
 H          4.2031259300       -5.9578971889        1.8492523530
 C          2.6197056029       -4.7664158038        0.8569032505
 C          1.0583748456       -3.8348933139        3.2089054675
 C          1.8220137193       -2.6651702830        3.1714294904
 H          1.5143855346       -1.8531827138        2.5272088502
 C          2.9596125111       -2.5395188350        3.9431079390
 H          3.5499069088       -1.6356268019        3.8877399996
 C          3.3515530481       -3.5673549820        4.7847123975
 H          4.2459223620       -3.4695650658        5.3818747724
 C          2.5846699091       -4.7185411852        4.8588808700
 H          2.8787845371       -5.5199337187        5.5215355841
 C          1.4497527574       -4.8516046493        4.0844014234
 H          0.8685651614       -5.7591970719        4.1364637106
 C         -3.7006385344       -3.3600290100       -0.5487415582
 C         -4.0639458977       -3.6729645567       -1.8579959268
 H         -3.3098303700       -3.6597641547       -2.6315464187
 C         -5.3644744859       -4.0280086394       -2.1623485704
 H         -5.6281506871       -4.2772504106       -3.1801096888
 C         -6.3257597718       -4.0722011529       -1.1664790289
 H         -7.3404921968       -4.3560605278       -1.4034998276
 C         -5.9795632112       -3.7482665605        0.1346221355
 H         -6.7261517644       -3.7703875941        0.9147268246
 C         -4.6802723422       -3.3927464067        0.4414987164
 H         -4.4233964590       -3.1198265811        1.4535561253
 C          5.6014531916       -1.2271122974        0.2421074900
 C          6.6633067073       -2.0441842055       -0.1402750832
 H          6.4596429918       -3.0307635292       -0.5293491714
 C          7.9642294053       -1.5833509857       -0.0574819425
 H          8.7794130106       -2.2231601532       -0.3628293184
 C          8.2255750291       -0.3053325044        0.4093062756
 H          9.2435968719        0.0493016413        0.4756712409
 C          7.1757201792        0.5170763548        0.7843218242
 H          7.3713100132        1.5156524451        1.1480081409
 C          5.8737070886        0.0630654449        0.6943952159
 H          5.0515132910        0.6958535763        0.9915940115
 C          1.5550649322       -5.7276763228        0.6417205349
 C          1.4398045525       -6.8528211822        1.4611730961
 H          2.1478536406       -6.9988594670        2.2624379755
 C          0.4151990106       -7.7586268299        1.2723784152
 H          0.3321519080       -8.6181543596        1.9221315535
 C         -0.5100189627       -7.5673164316        0.2591277279
 H         -1.3180612278       -8.2703091270        0.1210650072
 C         -0.3871842423       -6.4739707489       -0.5825677780
 H         -1.0959840005       -6.3271021600       -1.3848820623
 C          0.6392740759       -5.5690118642       -0.4018506409
 H          0.7451847297       -4.7304574358       -1.0771643912
 Cu        -0.7968584383        2.5402491384       -0.1633268060
 N         -2.2852111652        2.3606820575       -1.3347856248
 N         -1.4189353713        1.1026388483        0.8020739224
 N          0.7942356035        2.1141403963        0.6619001953
 N         -0.1601210677        4.3441101332       -0.3477191437
 C         -2.4739916221        3.0861825577       -2.4557012517
 C         -3.8414115774        3.0694821360       -2.8012683432
 H         -4.2803680591        3.5435601070       -3.6571066091
 C         -4.4849579053        2.2888393395       -1.8742890957
 H         -5.5352397864        2.0799642692       -1.8220013679
 C         -3.5043434760        1.8250857023       -0.9623256132
 C         -3.6929986398        0.8975035235        0.0776850944
 C         -2.6291829776        0.4986466551        0.8965656500
 C         -2.5020981664       -0.5378842282        1.8640271774
 H         -3.2854470768       -1.2072216248        2.1607148661
 C         -1.1997798342       -0.5431210715        2.3062431277
 H         -0.7707533045       -1.1907811705        3.0455281092
 C         -0.5302469558        0.4927507067        1.6160116736
 C          0.7490124800        1.1046199401        1.5618053851
 C          1.9984153498        1.0347012871        2.2152637530
 H          2.2671645053        0.3402990968        2.9871506774
 C          2.7805126063        2.0377679562        1.6886426626
 H          3.7721700476        2.3168776714        1.9911754868
 C          1.9984981636        2.7339405039        0.7265515294
 C          2.2360802180        3.9363784836        0.0454368662
 C          1.1755581018        4.6735769249       -0.5030163916
 C          1.2470560978        5.9385071014       -1.1391833113
 H          2.1495444980        6.4408464756       -1.4273329425
 C         -0.0420433870        6.3711734905       -1.3259927988
 H         -0.3529806544        7.3109361402       -1.7385329561
 C         -0.8957982070        5.3749609102       -0.8063680242
 C         -1.4070152007        3.7089709515       -3.2157489492
 C         -0.0831490892        3.2732076390       -3.1133594502
 H          0.1505102633        2.4378455153       -2.4679533121
 C          0.9228440992        3.8977730236       -3.8227552935
 H          1.9445745698        3.5610394996       -3.7166337838
 C          0.6309201946        4.9567402977       -4.6663799381
 H          1.4206929969        5.4482866583       -5.2147399917
 C         -0.6819262561        5.3761110109       -4.8057473629
 H         -0.9182306720        6.1945113322       -5.4707700341
 C         -1.6905453130        4.7593762508       -4.0930837070
 H         -2.7075842233        5.1049691537       -4.1952792551
 C         -5.0148920662        0.2988788188        0.2967541571
 C         -5.5627047236        0.2871647413        1.5788848360
 H         -5.0082554862        0.7313011715        2.3928549651
 C         -6.8134758012       -0.2553408943        1.8055363967
 H         -7.2283801415       -0.2481839663        2.8031834162
 C         -7.5371298212       -0.7995722494        0.7577264669
 H         -8.5174958299       -1.2170758840        0.9339586204
 C         -6.9960332694       -0.8077765019       -0.5169476426
 H         -7.5499630285       -1.2400252756       -1.3371738345
 C         -5.7456632246       -0.2666822539       -0.7461227157
 H         -5.3212245701       -0.2974800933       -1.7378973758
 C          3.6071972472        4.4575187526        0.0222637399
 C          4.6438628081        3.6235078096       -0.3938714730
 H          4.4083026280        2.6214926253       -0.7182281845
 C          5.9483593940        4.0786499057       -0.4143104310
 H          6.7393587555        3.4237052393       -0.7505284677
 C          6.2398930311        5.3696692812       -0.0050148502
 H          7.2594235249        5.7259726710       -0.0172300506
 C          5.2186903153        6.2007397161        0.4262513062
 H          5.4437361034        7.2038635481        0.7582221143
 C          3.9110862007        5.7515918195        0.4397479113
 H          3.1201093923        6.3916088263        0.8015877459
 C         -2.3373021514        5.4578059527       -0.6683133119
 C         -3.0097964937        4.7459914257        0.3286098851
 H         -2.4413966736        4.1456275823        1.0263964176
 C         -4.3844880855        4.8105021050        0.4352186655
 H         -4.8898046461        4.2410395377        1.2020566820
 C         -5.1157978412        5.6019020617       -0.4353144138
 H         -6.1918334331        5.6455482789       -0.3551978151
 C         -4.4579976862        6.3440776362       -1.4026736331
 H         -5.0229951334        6.9741676931       -2.0747148514
 C         -3.0838385715        6.2779354934       -1.5174011890
 H         -2.5787848640        6.8459102621       -2.2835693848
  150
       -239.74104961
 Cu         0.6396327954       -2.0413587710        1.5939982944
 N         -0.0692414114       -3.6209937853        2.4287079915
 N         -1.0560515987       -1.3200806733        1.6294803768
 N          1.1441339019       -0.2715933935        1.5783722921
 N          2.3509016690       -2.5048736595        0.9018593068
 C          0.6718812665       -4.6573492489        2.8656173917
 C         -0.1223646466       -5.8230708526        2.9063779716
 H          0.2013118412       -6.7913637134        3.2344954176
 C         -1.3886925842       -5.4649478230        2.5165431569
 H         -2.2445200096       -6.1038322927        2.4203148094
 C         -1.3629129732       -4.0752985355        2.2371766249
 C         -2.4604727491       -3.2391165597        1.9822671400
 C         -2.2873577954       -1.8583773520        1.8105783394
 C         -3.2027549225       -0.7799733657        1.9555079665
 H         -4.2525956955       -0.8886653254        2.1526183273
 C         -2.4800579857        0.3905108720        1.9035451056
 H         -2.8549300309        1.3895344797        2.0114311336
 C         -1.1297721656        0.0288580188        1.7062855081
 C          0.1492773556        0.6397826586        1.6392825257
 C          0.7295626717        1.9281650301        1.6715445888
 H          0.2008088391        2.8580787258        1.7477511542
 C          2.0921595934        1.7513846228        1.6111147687
 H          2.8410641477        2.5184073995        1.5926667073
 C          2.3468367894        0.3528689115        1.5344008511
 C          3.5285181594       -0.3818068326        1.3757008334
 C          3.4986387460       -1.7625775397        1.1107767077
 C          4.6145704193       -2.6109465703        0.9025138960
 H          5.6423283801       -2.3344973075        1.0318820198
 C          4.1278064097       -3.8417616219        0.5406437780
 H          4.7027554262       -4.7052868711        0.2692269183
 C          2.7204903854       -3.7476030264        0.5312251086
 C          2.0436639923       -4.5296901168        3.3192874526
 C          2.5417190179       -3.3079530228        3.7798193291
 H          1.8834799703       -2.4506210508        3.8257481064
 C          3.8565138053       -3.1898625045        4.1831539318
 H          4.2295444486       -2.2336736314        4.5211246943
 C          4.6964595547       -4.2910982721        4.1564263388
 H          5.7268800832       -4.1952609255        4.4650160960
 C          4.2043077045       -5.5175965657        3.7407586541
 H          4.8517575847       -6.3828196805        3.7322713407
 C          2.8918143858       -5.6393455909        3.3303643499
 H          2.5189713849       -6.5939731132        2.9921969465
 C         -3.8297023997       -3.7654106146        2.0043861260
 C         -4.6971007371       -3.4474791320        0.9604490382
 H         -4.3306393175       -2.8455092088        0.1430644584
 C         -5.9975051327       -3.9147163713        0.9590105886
 H         -6.6542290815       -3.6695811463        0.1366527944
 C         -6.4566432989       -4.6939772412        2.0083615775
 H         -7.4740042966       -5.0566339834        2.0106940380
 C         -5.6071282719       -5.0014946604        3.0587302789
 H         -5.9652739773       -5.5984167929        3.8848834334
 C         -4.3024850893       -4.5436361983        3.0589045859
 H         -3.6496405409       -4.7620883240        3.8909491333
 C          4.8134124275        0.3233037005        1.4520514134
 C          5.7845263924        0.1874277656        0.4621278938
 H          5.5814373056       -0.4260863803       -0.4021964759
 C          6.9934101111        0.8479751361        0.5665864147
 H          7.7358852619        0.7297437376       -0.2087663489
 C          7.2529640653        1.6601624187        1.6577400167
 H          8.2011133234        2.1705857267        1.7411363132
 C          6.2894260894        1.8160836746        2.6400759596
 H          6.4842832906        2.4501752568        3.4929875871
 C          5.0793441040        1.1562217472        2.5381180862
 H          4.3368484857        1.2610897071        3.3158763575
 C          1.7966056817       -4.7850461543        0.1140101231
 C          0.5144038966       -4.4807925089       -0.3509138754
 H          0.2096516064       -3.4459061783       -0.4224775153
 C         -0.3613872364       -5.4838476269       -0.7145944691
 H         -1.3567163682       -5.2322244783       -1.0530190465
 C          0.0266635765       -6.8115377795       -0.6435548068
 H         -0.6628222973       -7.5947792630       -0.9214110592
 C          1.3072316669       -7.1264053892       -0.2194608019
 H          1.6203029821       -8.1596736563       -0.1725578988
 C          2.1844051176       -6.1272613449        0.1518316842
 H          3.1738672262       -6.3836891313        0.4974046628
 Cu        -0.8025861399        1.9880446821       -1.5933457591
 N         -2.3615200046        2.8076756206       -2.3651035357
 N         -1.7215914112        0.3907833623       -1.5563385902
 N          0.6662736142        0.8790059962       -1.6319416433
 N          0.3169885022        3.3998509272       -0.9795481515
 C         -2.4174060122        4.0732980692       -2.8224050010
 C         -3.7543686528        4.5247277144       -2.8033855962
 H         -4.0963642930        5.4866087427       -3.1317958678
 C         -4.5277341044        3.4833915573       -2.3548546405
 H         -5.5894571343        3.4796280558       -2.2044790030
 C         -3.6560720922        2.3946914002       -2.1001493428
 C         -4.0140964509        1.0708748602       -1.8036158561
 C         -3.0360184067        0.0759226908       -1.6648553328
 C         -3.1234692508       -1.3385515222       -1.7811152457
 H         -4.0354965686       -1.8872879284       -1.9223283608
 C         -1.8402123579       -1.8367820271       -1.7860305725
 H         -1.5427725612       -2.8617898853       -1.8914150909
 C         -0.9720671500       -0.7315983862       -1.6518976018
 C          0.4184098441       -0.4483636188       -1.6583737122
 C          1.6546650573       -1.1289252961       -1.7367804681
 H          1.7888372085       -2.1909203582       -1.8020365365
 C          2.6378246084       -0.1671937717       -1.7377932133
 H          3.6972918630       -0.3295653936       -1.7647889873
 C          2.0031894462        1.1043140596       -1.6532785926
 C          2.5111102526        2.4045509871       -1.5398207017
 C          1.6686289142        3.4940954005       -1.2555677886
 C          2.0571367635        4.8471553416       -1.0921377416
 H          3.0363784012        5.2426353269       -1.2769790901
 C          0.9455345195        5.5437430997       -0.6896631658
 H          0.8966586654        6.5844883093       -0.4359486873
 C         -0.1186620094        4.6214328562       -0.6105303170
 C         -1.2706900512        4.7893110752       -3.3479021160
 C         -0.1607181054        4.1058142129       -3.8514702710
 H         -0.1704776322        3.0242921272       -3.8760795318
 C          0.9373040945        4.7960890746       -4.3238367785
 H          1.7937228122        4.2514627527       -4.6947697977
 C          0.9437923672        6.1813418576       -4.3243493561
 H          1.8066751282        6.7198303709       -4.6871714525
 C         -0.1666032289        6.8713329584       -3.8658612369
 H         -0.1721323095        7.9519324934       -3.8781280896
 C         -1.2646461316        6.1854904458       -3.3864842698
 H         -2.1200860062        6.7290108648       -3.0157025234
 C         -5.4232234734        0.6665436629       -1.7460208312
 C         -5.8698532749       -0.0892389082       -0.6632046318
 H         -5.1737539169       -0.3338489164        0.1244431683
 C         -7.1874571966       -0.4984225042       -0.5864115945
 H         -7.5213357015       -1.0734246031        0.2653833881
 C         -8.0759730030       -0.1725360471       -1.5980976156
 H         -9.1052054588       -0.4950628383       -1.5415455079
 C         -7.6376101118        0.5640006416       -2.6866116184
 H         -8.3244932266        0.8093836780       -3.4835390529
 C         -6.3222611604        0.9834135603       -2.7621166770
 H         -5.9759924473        1.5349412179       -3.6235915033
 C          3.9569999735        2.6118457375       -1.6821974030
 C          4.6918290412        3.3237077713       -0.7361613835
 H          4.1965859799        3.7110690249        0.1409735848
 C          6.0497245938        3.5181001184       -0.8999933804
 H          6.6035666991        4.0737288980       -0.1577046949
 C          6.6999743394        3.0014846104       -2.0080925441
 H          7.7604132390        3.1597899941       -2.1378466262
 C          5.9835425070        2.2790534157       -2.9475135967
 H          6.4849341256        1.8710850141       -3.8133444528
 C          4.6249732147        2.0832249823       -2.7860193192
 H          4.0631208582        1.5381814124       -3.5306290509
 C         -1.4589475541        4.9003761144       -0.1312447249
 C         -1.9618193135        6.2037824865       -0.1696139802
 H         -1.3462980585        6.9981775317       -0.5624181515
 C         -3.2441852040        6.4786765099        0.2611993028
 H         -3.6208662175        7.4904231030        0.2129187500
 C         -4.0521087812        5.4636393816        0.7468004850
 H         -5.0594768423        5.6778010987        1.0714733231
 C         -3.5563895003        4.1723316517        0.8187347162
 H         -4.1796852600        3.3780634945        1.2049631710
 C         -2.2724954388        3.8935963164        0.3953182460
 H         -1.8868277844        2.8861080277        0.4675966609
  150
       -239.74082241
 Cu         0.9466101466       -1.9172754846       -0.8972493913
 N         -0.2200007479       -1.9516567964        0.6244377567
 N         -0.5384512615       -1.6893343658       -1.9587835149
 N          1.8139806677       -1.2033946934       -2.3654379539
 N          2.6079544271       -2.7322556644       -0.3830976013
 C          0.2013424506       -1.9978791026        1.9045971335
 C         -0.7940935226       -2.5989690673        2.7050283551
 H         -0.7478997108       -2.7412118342        3.7665817410
 C         -1.8442128080       -2.9148335351        1.8831148182
 H         -2.7511516416       -3.4123616755        2.1622135925
 C         -1.4979698260       -2.4885053908        0.5755719725
 C         -2.3126052080       -2.5058789423       -0.5689447144
 C         -1.8498820597       -1.9753702395       -1.7856533800
 C         -2.5186327305       -1.6003079688       -2.9835176989
 H         -3.5738701534       -1.6832477476       -3.1603078079
 C         -1.5791231505       -1.0709560372       -3.8402569839
 H         -1.7436306237       -0.6825722540       -4.8263628651
 C         -0.3358270916       -1.1451679761       -3.1784951518
 C          1.0381912683       -0.8914732271       -3.4262715582
 C          1.8733159234       -0.4407893568       -4.4710847078
 H          1.5456983257       -0.1158001009       -5.4392885662
 C          3.1660754460       -0.4992459149       -4.0024770602
 H          4.0626436709       -0.2584490815       -4.5409108146
 C          3.1199437881       -1.0073813982       -2.6740687546
 C          4.1337568193       -1.3955685033       -1.7871754396
 C          3.8502683044       -2.1896859190       -0.6638332699
 C          4.7779211275       -2.7027355688        0.2779037232
 H          5.8154633899       -2.4382836793        0.3382748047
 C          4.0926918290       -3.5709242245        1.0907580676
 H          4.4983453412       -4.1689797082        1.8831341549
 C          2.7539210542       -3.5889409431        0.6455920040
 C          1.4740536045       -1.4837425639        2.3707959327
 C          2.2199965318       -0.5638802708        1.6305530679
 H          1.8224925052       -0.1852402726        0.7004369126
 C          3.4551528230       -0.1336782375        2.0698502923
 H          4.0271602966        0.5611611514        1.4732235625
 C          3.9643973533       -0.5834381162        3.2757437566
 H          4.9311793838       -0.2431085258        3.6161130526
 C          3.2206150988       -1.4658600864        4.0416084317
 H          3.6060126962       -1.8145725892        4.9892675115
 C          1.9929636130       -1.9117827964        3.5965728826
 H          1.4343248697       -2.6170499633        4.1918258336
 C         -3.6547777930       -3.0964966905       -0.5438258772
 C         -4.0256622502       -3.9670816417       -1.5708676566
 H         -3.3120456834       -4.2011809470       -2.3476377467
 C         -5.2797473317       -4.5467579451       -1.5863473762
 H         -5.5475894783       -5.2227617065       -2.3855905637
 C         -6.1911852059       -4.2655053552       -0.5816043192
 H         -7.1723606121       -4.7164618685       -0.5959878817
 C         -5.8364734718       -3.3998727183        0.4388056638
 H         -6.5457214965       -3.1647447008        1.2191451236
 C         -4.5812497606       -2.8217704491        0.4590090652
 H         -4.3211454092       -2.1223508464        1.2356247517
 C          5.5195852649       -1.0311692749       -2.1069205152
 C          6.5257613224       -1.9925939431       -2.1756852970
 H          6.2788958360       -3.0294104609       -2.0017224068
 C          7.8204000570       -1.6298764439       -2.4975087167
 H          8.5901503820       -2.3856743701       -2.5546929357
 C          8.1320387756       -0.3042552427       -2.7513988510
 H          9.1448241637       -0.0231463021       -2.9995098334
 C          7.1371816772        0.6577431775       -2.6932814113
 H          7.3741451008        1.6924927569       -2.8950951383
 C          5.8399640004        0.2973987636       -2.3810207355
 H          5.0633862546        1.0460194225       -2.3331314031
 C          1.6978662115       -4.4658409375        1.1142252157
 C          0.6452439654       -4.8391528397        0.2744401522
 H          0.6305286603       -4.4823670244       -0.7469337774
 C         -0.3627409163       -5.6642312812        0.7314421108
 H         -1.1770904230       -5.9311860541        0.0730933461
 C         -0.3319668936       -6.1505500995        2.0281295162
 H         -1.1239784182       -6.7916385505        2.3858356716
 C          0.7244495560       -5.8167136136        2.8600482732
 H          0.7589714318       -6.2042388631        3.8683199360
 C          1.7314550741       -4.9867165650        2.4097238498
 H          2.5433802998       -4.7165186385        3.0674877574
 Cu        -1.1096000518        1.8934416157        0.9004397523
 N         -2.0201116123        1.4518375078       -0.7151296902
 N         -2.3382298441        0.8909083387        1.8218068686
 N         -0.0991958905        1.6488711721        2.4239943882
 N         -0.0861628942        3.4648179843        0.5483690964
 C         -1.6000897568        1.8036273347       -1.9477348127
 C         -2.6985704042        1.8217061999       -2.8315394056
 H         -2.6581474045        2.0463328137       -3.8790863947
 C         -3.8044028722        1.4433362848       -2.1136970365
 H         -4.8133523884        1.3710059236       -2.4688780287
 C         -3.3782829823        1.1960083445       -0.7843042033
 C         -4.1586148346        0.7041497271        0.2748162049
 C         -3.6004938420        0.4849418787        1.5440616089
 C         -4.0748339377       -0.2079421919        2.6946269189
 H         -5.0519713004       -0.6397857587        2.8034001731
 C         -3.0538041453       -0.2351464153        3.6182427524
 H         -3.0696539510       -0.6867479479        4.5909660222
 C         -1.9686262173        0.4645926282        3.0493346061
 C         -0.6660790766        0.9040497422        3.3981189515
 C          0.2378255543        0.8273030031        4.4791883510
 H          0.0763884045        0.2941514790        5.3957387477
 C          1.3522976933        1.5498774524        4.1211004279
 H          2.2392673914        1.6912848849        4.7063340322
 C          1.1131813568        2.1047747636        2.8320206188
 C          1.8321944686        3.0086047855        2.0365385959
 C          1.2294312449        3.6422731081        0.9357135908
 C          1.7638718982        4.7224885873        0.1888005629
 H          2.7563785757        5.1164833929        0.2870580984
 C          0.7675807464        5.1766493251       -0.6391944521
 H          0.8140311587        6.0135166043       -1.3083005781
 C         -0.3761644059        4.3931478822       -0.3825500187
 C         -0.2151311288        2.0615190991       -2.2833570391
 C          0.8207992525        1.5721366727       -1.4861432385
 H          0.5741555716        0.9423298734       -0.6417015221
 C          2.1372094890        1.8685046775       -1.7694983533
 H          2.9169459645        1.4816927070       -1.1280142030
 C          2.4532827487        2.6402757112       -2.8747645773
 H          3.4819121174        2.8832705272       -3.0983782540
 C          1.4398638146        3.0932308265       -3.7034375158
 H          1.6834993821        3.6808962511       -4.5769816272
 C          0.1205272247        2.8075866682       -3.4156069970
 H         -0.6629043238        3.1818905477       -4.0563131386
 C         -5.5671099935        0.3559340730        0.0581592432
 C         -6.5387791174        0.8142315365        0.9470631077
 H         -6.2444124813        1.4528497607        1.7673961537
 C         -7.8679056701        0.4792119751        0.7699608688
 H         -8.6111978938        0.8475928664        1.4621975326
 C         -8.2480576458       -0.3266791850       -0.2907337036
 H         -9.2863375201       -0.5915739488       -0.4254471455
 C         -7.2898913545       -0.7929120539       -1.1753572024
 H         -7.5776909834       -1.4307548226       -1.9982739143
 C         -5.9611989452       -0.4540748293       -1.0050389990
 H         -5.2121037404       -0.8426656844       -1.6766517858
 C          3.2109990514        3.3658483948        2.3953396268
 C          3.5310402868        3.8294828371        3.6685873681
 H          2.7433294838        3.9785890086        4.3917400430
 C          4.8393084861        4.1355962310        3.9956836014
 H          5.0726225769        4.5011134867        4.9851889519
 C          5.8483509314        3.9790461397        3.0603620983
 H          6.8703080643        4.2123900067        3.3200197907
 C          5.5387729786        3.5311893645        1.7866783998
 H          6.3204264973        3.4128455588        1.0499991050
 C          4.2307165664        3.2346663737        1.4537487250
 H          3.9879811075        2.8881296600        0.4598729950
 C         -1.7044746396        4.6104553712       -0.9244497280
 C         -2.8479926316        4.2973205986       -0.1858055185
 H         -2.7404843751        3.9054254371        0.8169203693
 C         -4.1062696451        4.4968462037       -0.7177254880
 H         -4.9805652379        4.2366973249       -0.1384815331
 C         -4.2503839954        5.0303623254       -1.9878624491
 H         -5.2353029587        5.1802386375       -2.4045121139
 C         -3.1247768613        5.3792828288       -2.7163744504
 H         -3.2330971863        5.8084068471       -3.7022428452
 C         -1.8643229215        5.1765516349       -2.1910210206
 H         -0.9893194156        5.4349679724       -2.7678423494
  150
       -239.74075701
 Cu         0.4721162586       -2.0771608679       -0.9119049053
 N         -0.6762658520       -2.3196272126        0.5886460650
 N         -1.0105144039       -1.9763390704       -1.9837868259
 N          1.2847127442       -1.2371845900       -2.3381649930
 N          2.1883773666       -2.7301214180       -0.4007748481
 C         -0.2534776976       -2.3934580162        1.8683369702
 C         -1.2002011401       -3.1015185863        2.6356285666
 H         -1.1371128561       -3.2939054990        3.6885118466
 C         -2.2323297019       -3.4406041670        1.7977036199
 H         -3.1091612411       -4.0045887161        2.0471502107
 C         -1.9123581016       -2.9384024228        0.5115214902
 C         -2.7190625617       -2.9820322414       -0.6381699643
 C         -2.2831073055       -2.4206132121       -1.8488025872
 C         -2.9578307845       -2.1172170904       -3.0655876249
 H         -3.9796458867       -2.3589426150       -3.2899644360
 C         -2.0708891564       -1.4536617874       -3.8835926204
 H         -2.2557807896       -1.0738580788       -4.8694432124
 C         -0.8478222109       -1.3783464551       -3.1848070234
 C          0.4872441173       -0.9471508909       -3.3896499165
 C          1.2706826409       -0.3130383552       -4.3772043931
 H          0.9172065099        0.0458882646       -5.3240611723
 C          2.5521503148       -0.2360681823       -3.8827988795
 H          3.4019211788        0.1960951470       -4.3731411787
 C          2.5623335392       -0.8611639249       -2.6038338806
 C          3.5879507458       -1.1602149808       -1.6952220009
 C          3.3754628363       -2.0616913854       -0.6375385983
 C          4.3691014360       -2.6208671385        0.2048430917
 H          5.4005030381       -2.3282436873        0.2300043805
 C          3.7685524542       -3.6149792178        0.9368470705
 H          4.2396716168       -4.2752575653        1.6384378913
 C          2.4202735615       -3.6761216201        0.5292482823
 C          0.9674100433       -1.7818806282        2.3524806015
 C          1.5748943486       -2.2292071020        3.5279748134
 H          1.1191319258       -3.0306098405        4.0887844218
 C          2.7643315053       -1.6767583399        3.9598409719
 H          3.2280890790       -2.0432809281        4.8645464720
 C          3.3704848919       -0.6620370446        3.2378786124
 H          4.3061025279       -0.2383074358        3.5717573942
 C          2.7594165926       -0.1827302536        2.0913201644
 H          3.2057090445        0.6312223545        1.5380218350
 C          1.5693197583       -0.7294547773        1.6606307161
 H          1.0767237280       -0.3390433013        0.7804418160
 C         -4.0557742218       -3.5842067126       -0.5881394479
 C         -4.4367724674       -4.5010285638       -1.5676512546
 H         -3.7268294142       -4.7821963495       -2.3321111109
 C         -5.6979314902       -5.0659309006       -1.5500675454
 H         -5.9766274354       -5.7803148277       -2.3112746558
 C         -6.6035055605       -4.7189207987       -0.5608054668
 H         -7.5902837528       -5.1576879257       -0.5507220853
 C         -6.2375186343       -3.8049764041        0.4130865186
 H         -6.9421206418       -3.5214070914        1.1812432072
 C         -4.9751259164       -3.2432884450        0.4016907056
 H         -4.7011468566       -2.5091038133        1.1419839115
 C          4.9227724728       -0.5735946424       -1.8739021808
 C          5.6140095578       -0.6865989984       -3.0771477323
 H          5.1873403859       -1.2676958914       -3.8808241638
 C          6.8540994777       -0.0944074155       -3.2320742774
 H          7.3828430144       -0.1956667355       -4.1687357114
 C          7.4210683036        0.6233054423       -2.1921975504
 H          8.3868643570        1.0899510678       -2.3181151989
 C          6.7476237623        0.7302988975       -0.9864941590
 H          7.1870579850        1.2799337465       -0.1664465966
 C          5.5126485385        0.1314755611       -0.8251986817
 H          4.9894122117        0.2122231219        0.1165615979
 C          1.4444096579       -4.6709644627        0.9328942674
 C          1.5293190735       -5.2713401325        2.1910042297
 H          2.3199063059       -4.9765674252        2.8641514279
 C          0.5989104485       -6.2117435117        2.5856266252
 H          0.6710802712       -6.6599281558        3.5663312966
 C         -0.4291880907       -6.5791586670        1.7326795361
 H         -1.1622703430       -7.3070769927        2.0471043063
 C         -0.5062820113       -6.0149535101        0.4700072107
 H         -1.2966973921       -6.3085833957       -0.2057527378
 C          0.4251915691       -5.0783415843        0.0687066682
 H          0.3767161433       -4.6605954035       -0.9281865853
 Cu        -0.6420582971        2.0230136870        0.9181925064
 N         -1.4472062467        1.4447822837       -0.7171271732
 N         -1.7985059977        0.9260359580        1.8287916477
 N          0.3167123274        1.9292725504        2.4961869577
 N          0.2753471329        3.6521121829        0.5372291411
 C         -1.0262548038        1.8072373113       -1.9477964260
 C         -2.1040508354        1.7306028891       -2.8542162942
 H         -2.0562502746        1.9305263883       -3.9063886803
 C         -3.1996707155        1.2991808633       -2.1520791320
 H         -4.1928284744        1.1612954965       -2.5299561733
 C         -2.7877435430        1.0996684829       -0.8108131210
 C         -3.5559088360        0.5687175285        0.2390897871
 C         -2.9958001187        0.3786551954        1.5133982400
 C         -3.4239030775       -0.3663233091        2.6465577069
 H         -4.3363491224       -0.9267434868        2.7165469647
 C         -2.4444321512       -0.2663358194        3.6095759600
 H         -2.4422648555       -0.7141985285        4.5840478338
 C         -1.4322385212        0.5574033852        3.0771958906
 C         -0.2059035407        1.1518826278        3.4688118235
 C          0.6649944597        1.1841760889        4.5784579012
 H          0.5227317334        0.6593437208        5.5028518916
 C          1.7244298725        1.9906176622        4.2311741615
 H          2.5743681570        2.2311082939        4.8393561880
 C          1.4795042366        2.4866933780        2.9199428364
 C          2.1717795580        3.3835069981        2.0944676585
 C          1.5688484160        3.9217230493        0.9452504688
 C          2.0644947647        4.9914705227        0.1576320420
 H          3.0343945800        5.4383626277        0.2568647044
 C          1.0638170713        5.3542284460       -0.7089314151
 H          1.0821255916        6.1608423862       -1.4153848798
 C         -0.0423563539        4.5207381261       -0.4410431089
 C          0.3339717444        2.1820705131       -2.2806139068
 C          1.4199850997        1.8202891916       -1.4818342749
 H          1.2532638505        1.2120164239       -0.6052236982
 C          2.7010747938        2.2167279930       -1.8053109283
 H          3.5285825448        1.9193966609       -1.1782449467
 C          2.9357568738        2.9756578782       -2.9385648055
 H          3.9401904432        3.2873628798       -3.1844454851
 C          1.8730336476        3.3193529839       -3.7576013562
 H          2.0474553225        3.9023915215       -4.6507302945
 C          0.5902417069        2.9245255639       -3.4375783711
 H         -0.2308923175        3.2105849511       -4.0761728850
 C         -4.9639870866        0.2082237136        0.0442361980
 C         -5.9073276306        0.6272017890        0.9842134512
 H         -5.5861711700        1.2285052126        1.8225297518
 C         -7.2421083107        0.3021041551        0.8364259048
 H         -7.9602929716        0.6397848149        1.5697099076
 C         -7.6608828318       -0.4524113380       -0.2474110033
 H         -8.7038871768       -0.7087371495       -0.3602377361
 C         -6.7332470419       -0.8780768077       -1.1828295585
 H         -7.0496837507       -1.4777136256       -2.0239515777
 C         -5.3982543897       -0.5508408165       -1.0397772334
 H         -4.6726221682       -0.9100722476       -1.7500080743
 C          3.5303145734        3.8107679523        2.4575096029
 C          3.7999758871        4.3932232036        3.6929913566
 H          2.9877767306        4.5762127702        4.3806851009
 C          5.0891098528        4.7686371557        4.0237925504
 H          5.2846864917        5.2273372472        4.9821393059
 C          6.1273950125        4.5627297117        3.1305967447
 H          7.1338643035        4.8537708260        3.3925845849
 C          5.8674690852        3.9886466428        1.8971975300
 H          6.6719548504        3.8317639277        1.1931348589
 C          4.5789628842        3.6196455663        1.5598213786
 H          4.3762105293        3.1718894299        0.5979593372
 C         -1.3679011900        4.6343907113       -1.0193249081
 C         -2.5050969178        4.2530151643       -0.3028239169
 H         -2.3964677885        3.8899811081        0.7106809799
 C         -3.7602164131        4.3482016023       -0.8697539740
 H         -4.6277989088        4.0345025145       -0.3070988394
 C         -3.9095397406        4.8450476534       -2.1541034832
 H         -4.8914194185        4.9131211339       -2.5984318868
 C         -2.7937196676        5.2631303679       -2.8610431436
 H         -2.9072392770        5.6650124238       -3.8577893897
 C         -1.5359266603        5.1638387513       -2.3008106687
 H         -0.6679564386        5.4758956674       -2.8613476024
  150
       -239.74072855
 Cu         0.6265800059       -2.0269199474       -0.7263205950
 N         -0.2586786218       -2.2926428998        0.9133968583
 N         -0.9966138447       -1.8631174914       -1.5407947816
 N          1.2375011933       -1.2207602353       -2.2515542491
 N          2.3708119257       -2.6850963217       -0.4391487611
 C          0.3151555688       -2.2816815685        2.1363406036
 C         -0.5595830324       -2.8772913690        3.0653185116
 H         -0.3841007968       -2.9682822370        4.1191267301
 C         -1.6967036385       -3.2361867851        2.3857303312
 H         -2.5832591945       -3.6811989007        2.7918623762
 C         -1.5068046561       -2.8755214854        1.0299741883
 C         -2.4742085319       -2.9325728323        0.0095081869
 C         -2.2297169440       -2.3427535834       -1.2392456965
 C         -3.0464880732       -2.1221734327       -2.3824957931
 H         -4.0670422097       -2.4357547947       -2.4817684249
 C         -2.2897321166       -1.4564519647       -3.3209471053
 H         -2.5985840784       -1.1260980510       -4.2938172632
 C         -0.9954129228       -1.3173286447       -2.7791282857
 C          0.3015360542       -0.9167613346       -3.1820245104
 C          0.9490314285       -0.3031163005       -4.2731844150
 H          0.4706934442        0.0605732018       -5.1614417559
 C          2.2895182828       -0.2493168983       -3.9659537923
 H          3.0680634851        0.1701168516       -4.5718649755
 C          2.4718216957       -0.8675410936       -2.6975524801
 C          3.6100468747       -1.1623794650       -1.9332236295
 C          3.5268644545       -2.0357578376       -0.8327753594
 C          4.6073807279       -2.5896467495       -0.1050840840
 H          5.6372779516       -2.3107088488       -0.2109460764
 C          4.0899072353       -3.5623456523        0.7175349893
 H          4.6355879191       -4.2139778413        1.3716172778
 C          2.7052488843       -3.6189086190        0.4756359192
 C          1.5934282974       -1.6744503108        2.4491821978
 C          2.3099430950       -2.0912165484        3.5746392270
 H          1.9106203950       -2.8799411004        4.1935395175
 C          3.5264991728       -1.5213012539        3.8902867405
 H          4.0684257816       -1.8613819243        4.7612292886
 C          4.0563420604       -0.5181034736        3.0953711723
 H          5.0079326888       -0.0699625929        3.3406703426
 C          3.3481052895       -0.0832786714        1.9889548716
 H          3.7418841854        0.7150039803        1.3788435796
 C          2.1295439190       -0.6464886603        1.6728785693
 H          1.5690869410       -0.2766550004        0.8260216012
 C         -3.7583751551       -3.5893201000        0.2748189982
 C         -3.7911293714       -4.8758247778        0.8134042070
 H         -2.8610964606       -5.3804193375        1.0283085013
 C         -4.9966951396       -5.5088121833        1.0496179193
 H         -5.0056075092       -6.5080241244        1.4606362464
 C         -6.1913480670       -4.8687990881        0.7613777839
 H         -7.1321836169       -5.3640941822        0.9506537685
 C         -6.1702260184       -3.5900242909        0.2303716234
 H         -7.0949986408       -3.0769532215        0.0076002150
 C         -4.9660266000       -2.9575468417       -0.0157236855
 H         -4.9592232178       -1.9538043371       -0.4083088361
 C          4.9162191571       -0.6117837943       -2.3150227830
 C          5.6775718453        0.0895212704       -1.3808394615
 H          5.3059129538        0.2012926003       -0.3726332731
 C          6.8909983445        0.6461645835       -1.7374845394
 H          7.4656489609        1.1947349120       -1.0050545674
 C          7.3724124386        0.5003304149       -3.0280597070
 H          8.3215357649        0.9342169582       -3.3059199600
 C          6.6346381124       -0.2139123224       -3.9572439253
 H          7.0131446698       -0.3459240600       -4.9604744186
 C          5.4156991086       -0.7639800313       -3.6062361030
 H          4.8567644496       -1.3438953434       -4.3252048915
 C          1.7838500085       -4.6204269561        0.9786705271
 C          1.9744654415       -5.1930512032        2.2375487204
 H          2.7978100635       -4.8572167984        2.8494765288
 C          1.1088632765       -6.1603143768        2.7077810111
 H          1.2595719118       -6.5847298334        3.6899814013
 C          0.0505139151       -6.5923775169        1.9247719771
 H         -0.6234790878       -7.3513402983        2.2942258855
 C         -0.1292237283       -6.0557639277        0.6603361331
 H         -0.9325407399       -6.4086301773        0.0289565240
 C          0.7247226606       -5.0777796666        0.1913780316
 H          0.5899269424       -4.6750101101       -0.8038642445
 Cu        -0.9214837404        1.9199078150        0.6762299741
 N         -1.6371746187        1.5925877816       -1.0572537937
 N         -2.2033216081        0.8088901613        1.3580743222
 N         -0.0758301594        1.5633161018        2.2724945333
 N          0.0884058301        3.5256044755        0.5553880624
 C         -1.0775274251        2.0338845946       -2.2036199404
 C         -2.0715745565        2.1431682545       -3.1971001770
 H         -1.9137377041        2.4431885395       -4.2144008295
 C         -3.2583981719        1.7485578866       -2.6332665119
 H         -4.2218376319        1.7455739457       -3.1023367046
 C         -2.9855600366        1.3799434459       -1.2920883945
 C         -3.8714867997        0.8062632582       -0.3630106134
 C         -3.4195303002        0.4159861821        0.9097559593
 C         -3.9841918560       -0.4130449998        1.9197400907
 H         -4.9374958873       -0.9023165842        1.8644304049
 C         -3.0657183774       -0.5157555706        2.9407034793
 H         -3.1694755680       -1.0672671979        3.8543516474
 C         -1.9525210756        0.2685307761        2.5722117573
 C         -0.7180137787        0.7148068912        3.1068385905
 C          0.0619195136        0.5708811809        4.2745670156
 H         -0.1800033437       -0.0472582444        5.1169554971
 C          1.1789630432        1.3563540117        4.1104913853
 H          1.9889295520        1.4695246531        4.8037713330
 C          1.0647515701        2.0180376033        2.8544992033
 C          1.8402008954        2.9966233250        2.2165831884
 C          1.3469910652        3.6994142582        1.1015412606
 C          1.9331940624        4.8384882626        0.4957608909
 H          2.8965144899        5.2451134861        0.7334420330
 C          1.0259177676        5.3299886381       -0.4105930701
 H          1.1262055024        6.2121771113       -1.0122318403
 C         -0.1182660306        4.5110621022       -0.3396863468
 C          0.3359743819        2.3075099499       -2.3640022715
 C          1.2846892504        1.7720802916       -1.4913843413
 H          0.9573308659        1.1066116291       -0.7045410088
 C          2.6249596062        2.0613054759       -1.6343960516
 H          3.3391242657        1.6323530566       -0.9478723419
 C          3.0579902193        2.8812879212       -2.6621563711
 H          4.1091652732        3.1039201294       -2.7727431888
 C          2.1324386435        3.4008293056       -3.5523542003
 H          2.4626785987        4.0352301600       -4.3625703411
 C          0.7890931198        3.1178864032       -3.4086713217
 H          0.0761721447        3.5408838362       -4.0994002609
 C         -5.2866111979        0.5986005457       -0.6880638934
 C         -6.2538364635        0.9713115983        0.2474516669
 H         -5.9405301112        1.4320054406        1.1728496924
 C         -7.5976786979        0.7790112872       -0.0098195111
 H         -8.3321583076        1.0794472996        0.7232828063
 C         -8.0040784689        0.2029638910       -1.2022499213
 H         -9.0542065747        0.0477894274       -1.4011221706
 C         -7.0543870239       -0.1742001492       -2.1371889888
 H         -7.3631759208       -0.6311230395       -3.0664039346
 C         -5.7093616123        0.0245746377       -1.8869785962
 H         -4.9737543004       -0.2973970927       -2.6068358645
 C          3.1627162805        3.3488725509        2.7498487487
 C          4.2791390862        3.3255017473        1.9145379967
 H          4.1537137976        3.0719065240        0.8716477355
 C          5.5356963012        3.6157316000        2.4108767607
 H          6.3927040492        3.5847577709        1.7533658896
 C          5.6979804071        3.9492560451        3.7454367571
 H          6.6799889285        4.1776130178        4.1326116902
 C          4.5923456084        3.9996002050        4.5776121599
 H          4.7100536575        4.2773802689        5.6150061060
 C          3.3349870931        3.7002512526        4.0862143184
 H          2.4719885781        3.7685434651        4.7313047883
 C         -1.3843158842        4.7487823582       -1.0075434974
 C         -1.4172172196        5.3952935545       -2.2450036305
 H         -0.4891697275        5.6929955114       -2.7091607687
 C         -2.6180945572        5.6289202645       -2.8844578101
 H         -2.6275377958        6.1215360198       -3.8463088587
 C         -3.8100227310        5.2304924009       -2.3011264776
 H         -4.7479092528        5.4061627010       -2.8068688546
 C         -3.7933776679        4.6128502694       -1.0614906035
 H         -4.7205265061        4.3111471414       -0.5953606760
 C         -2.5950891396        4.3816817958       -0.4156406103
 H         -2.5883280816        3.9228203096        0.5642733892
  150
       -239.74008292
 Cu         0.8153990659       -2.0149583385       -1.0811583866
 N         -0.1576742896       -2.1071422817        0.5402336899
 N         -0.7711243267       -2.1403397307       -2.0009106824
 N          1.4241410269       -1.3331442268       -2.6727814271
 N          2.6256223673       -2.4747245540       -0.6595781839
 C          0.3429891043       -1.8870379931        1.7728719693
 C         -0.5226974049       -2.4465855784        2.7354864777
 H         -0.3974087037       -2.3939130465        3.7986415804
 C         -1.5830718500       -2.9942376662        2.0614361257
 H         -2.4361482661       -3.4783014302        2.4936586351
 C         -1.3558547429       -2.7837475148        0.6771798509
 C         -2.2596071654       -3.0511649221       -0.3675549005
 C         -1.9985008393       -2.6187060376       -1.6770695937
 C         -2.7843695111       -2.5714938229       -2.8631059166
 H         -3.8010602933       -2.9000576110       -2.9538339177
 C         -2.0120082999       -2.0165539071       -3.8582600641
 H         -2.2980589677       -1.8246716775       -4.8741188455
 C         -0.7423038463       -1.7637405280       -3.2981865917
 C          0.5415522100       -1.3133588554       -3.6967548470
 C          1.2104526209       -0.8488079040       -4.8489110829
 H          0.7727180714       -0.7255897344       -5.8202403876
 C          2.5107779694       -0.5870526642       -4.4784757850
 H          3.3091673751       -0.2416605236       -5.1072122324
 C          2.6426968843       -0.9216979582       -3.1024289184
 C          3.7647900428       -0.9942304349       -2.2643168456
 C          3.7217779365       -1.7365426208       -1.0732175695
 C          4.7884402917       -1.9937783756       -0.1764856799
 H          5.7615988463       -1.5456013116       -0.2203244247
 C          4.3323969903       -2.9022044616        0.7477174496
 H          4.8933281644       -3.3513363943        1.5438831156
 C          2.9948641731       -3.1970861297        0.4162800911
 C          1.5569640707       -1.1469526788        2.0526732790
 C          2.0960618115       -0.2376755340        1.1404625978
 H          1.5663545660       -0.0346723422        0.2208446224
 C          3.2939090854        0.3964597542        1.3939012706
 H          3.7059239752        1.0721160704        0.6588252690
 C          3.9634797365        0.1751272598        2.5850436982
 H          4.9020347137        0.6715857673        2.7808039570
 C          3.4135907404       -0.6799285917        3.5255836467
 H          3.9216831070       -0.8452830668        4.4650617857
 C          2.2274875361       -1.3354666386        3.2645901514
 H          1.8219947836       -2.0198602444        3.9935887960
 C         -3.4947846867       -3.7874203693       -0.0704388332
 C         -3.4293874650       -5.0004400784        0.6156435437
 H         -2.4652817300       -5.3839579025        0.9138981489
 C         -4.5792403438       -5.7142377680        0.8956425301
 H         -4.5109918102       -6.6543782385        1.4235669522
 C         -5.8156262648       -5.2289717982        0.5022427548
 H         -6.7138782075       -5.7858228450        0.7251164329
 C         -5.8926346978       -4.0248509958       -0.1775593118
 H         -6.8540584887       -3.6360990759       -0.4806893276
 C         -4.7439024724       -3.3117753235       -0.4670628232
 H         -4.8106797356       -2.3595053284       -0.9687214311
 C          5.0041785664       -0.3328465220       -2.6908503878
 C          6.2110837143       -1.0219148666       -2.7854976308
 H          6.2359336941       -2.0781789738       -2.5620974204
 C          7.3590580456       -0.3689104993       -3.1945794268
 H          8.2877318503       -0.9154388234       -3.2715708596
 C          7.3218845173        0.9797722187       -3.5094523158
 H          8.2215074321        1.4873533276       -3.8248625609
 C          6.1250868692        1.6720550828       -3.4255092557
 H          6.0862593769        2.7230122460       -3.6733088542
 C          4.9737483928        1.0197959004       -3.0269435014
 H          4.0421263360        1.5623242226       -2.9560063120
 C          2.1486267573       -4.2040025246        1.0273412983
 C          2.3198015513       -4.5612268444        2.3661336131
 H          3.0753914914       -4.0617545464        2.9531487455
 C          1.5156199525       -5.5227388897        2.9447112812
 H          1.6493844797       -5.7795735875        3.9857309229
 C          0.5399142570       -6.1616547398        2.1966416424
 H         -0.0866529582       -6.9145565258        2.6520001576
 C          0.3817719111       -5.8382244041        0.8588799988
 H         -0.3560474458       -6.3523990237        0.2590295455
 C          1.1742878120       -4.8683986819        0.2786572383
 H          1.0573803586       -4.6303548718       -0.7702339421
 Cu        -0.7130835056        2.0952507949        1.0164658194
 N         -0.6201283447        3.6147246479       -0.1672218000
 N          0.9045819333        2.6330396737        1.7316757032
 N         -0.9010281206        1.2863375642        2.6632101193
 N         -2.0131296717        0.8727302286        0.3164610932
 C         -1.6049570058        3.9978300408       -1.0009789529
 C         -1.0617264915        4.7529360195       -2.0622479115
 H         -1.6189435240        5.2065639668       -2.8584418374
 C          0.2895204900        4.8471719663       -1.8417343574
 H          1.0150771901        5.3437169048       -2.4558240622
 C          0.5673059648        4.1467930643       -0.6403026321
 C          1.7866945398        4.1037108794        0.0536054091
 C          1.8914947032        3.4510403865        1.2896856678
 C          2.8455458562        3.5653165939        2.3393053618
 H          3.7381170922        4.1601767991        2.2985979665
 C          2.3755058897        2.8379402357        3.4091704990
 H          2.8360617979        2.7217095671        4.3708451891
 C          1.1533322045        2.2575439215        3.0048244444
 C          0.1250755058        1.4325548992        3.5291604272
 C         -0.1854862632        0.7209710889        4.7082408465
 H          0.4376749536        0.6492882989        5.5785896868
 C         -1.4259832455        0.1549775715        4.5173555755
 H         -1.9643689224       -0.4752871909        5.1993651488
 C         -1.8629216005        0.5047681169        3.2087698783
 C         -2.9928990387        0.1355418417        2.4641794692
 C         -3.0479234367        0.3574847708        1.0782796903
 C         -4.1072242207        0.0072965161        0.2039545212
 H         -5.0659897443       -0.3635380477        0.5086604805
 C         -3.6850726935        0.2766347480       -1.0727339397
 H         -4.2240383405        0.0939811753       -1.9820933724
 C         -2.3777684141        0.8007098008       -0.9797814426
 C         -3.0101873596        3.7354729704       -0.7559772448
 C         -3.4900269350        3.5239064279        0.5390712978
 H         -2.8043805192        3.5818285941        1.3739313079
 C         -4.8257687342        3.2546782711        0.7600948667
 H         -5.1779681835        3.0799177441        1.7666193950
 C         -5.7136096619        3.2097722575       -0.3023558703
 H         -6.7573335859        2.9937987088       -0.1282027843
 C         -5.2567188456        3.4514697848       -1.5877775210
 H         -5.9480703521        3.4292430786       -2.4181850508
 C         -3.9207513788        3.7150880285       -1.8147860286
 H         -3.5667773661        3.8843349265       -2.8202798297
 C          2.9655611353        4.8071253819       -0.4698024937
 C          2.9248510713        6.1586370188       -0.8042272258
 H          2.0091952964        6.7121954914       -0.6577333072
 C          4.0535903989        6.7937198695       -1.2883973167
 H          4.0120628377        7.8440990881       -1.5374969682
 C          5.2360275499        6.0903299565       -1.4512041251
 H          6.1147357120        6.5888591994       -1.8331058761
 C          5.2883142928        4.7476319893       -1.1152701903
 H          6.2073198887        4.1922185794       -1.2354721475
 C          4.1643858844        4.1127594639       -0.6214555173
 H          4.2047510203        3.0640197082       -0.3654375077
 C         -4.1070243101       -0.5113545206        3.1654108765
 C         -4.5958910382        0.0546914406        4.3432353276
 H         -4.1603130064        0.9740422605        4.7070283766
 C         -5.6426488499       -0.5353125164        5.0261411610
 H         -6.0163864097       -0.0803523875        5.9320345149
 C         -6.2126307949       -1.7062528326        4.5531994173
 H         -7.0278314491       -2.1681992445        5.0903190893
 C         -5.7287930332       -2.2815705054        3.3898658967
 H         -6.1594956738       -3.1991556656        3.0151272167
 C         -4.6882537455       -1.6886800475        2.6998512841
 H         -4.3029274603       -2.1512945682        1.8059224547
 C         -1.5296567934        1.1894357220       -2.0880899698
 C         -2.0814518550        1.4463938966       -3.3461819294
 H         -3.1428546769        1.3250423151       -3.4967086163
 C         -1.2896666660        1.8832313314       -4.3890947876
 H         -1.7366696084        2.0851325782       -5.3522435292
 C          0.0685168027        2.0807022869       -4.2043756684
 H          0.6828375221        2.4445817941       -5.0142828108
 C          0.6349649682        1.7979458838       -2.9730247721
 H          1.6959419235        1.9331030760       -2.8206891926
 C         -0.1490728784        1.3370752729       -1.9371637292
 H          0.3041931385        1.0924056750       -0.9872205721
  150
       -239.74005574
 Cu         0.7469390155       -1.9393387919       -0.7213501028
 N         -0.1735111329       -2.1701321525        0.9298247323
 N         -0.8904224501       -1.7599263374       -1.5434172330
 N          1.3620157591       -1.1180356396       -2.2611173751
 N          2.5005563437       -2.6607331985       -0.4665479569
 C          0.3817956370       -2.1537269281        2.1583728160
 C         -0.5052946723       -2.7500056575        3.0800056633
 H         -0.3446168809       -2.8412344250        4.1359632678
 C         -1.6294886708       -3.1153506756        2.3867447837
 H         -2.5194744233       -3.5636798716        2.7815946756
 C         -1.4212502716       -2.7569057967        1.0308289468
 C         -2.3755783056       -2.8253303237       -0.0000330508
 C         -2.1244529429       -2.2397077727       -1.2501615282
 C         -2.9335577235       -2.0283669128       -2.4019114061
 H         -3.9531604788       -2.3423701186       -2.5087234984
 C         -2.1696873905       -1.3690605471       -3.3376099187
 H         -2.4699706717       -1.0457122973       -4.3154923041
 C         -0.8789519090       -1.2268336866       -2.7833736785
 C          0.4233062172       -0.8530969274       -3.1993402519
 C          1.0701077980       -0.3707074875       -4.3560093078
 H          0.5856128487       -0.0644059739       -5.2625244133
 C          2.4204156867       -0.3822074548       -4.0921257170
 H          3.2123382932       -0.1121002295       -4.7636109335
 C          2.5984974629       -0.8851610459       -2.7729950715
 C          3.7511615648       -1.2584961589       -2.0674623236
 C          3.6622090397       -2.0488887263       -0.9074201470
 C          4.7310826827       -2.4978340428       -0.0935519856
 H          5.7487404657       -2.1666412562       -0.1638298030
 C          4.2098552002       -3.3976357758        0.8047289511
 H          4.7486294393       -3.9632522907        1.5395810361
 C          2.8321889046       -3.5050523930        0.5309758075
 C          1.6614834204       -1.5555327150        2.4826602616
 C          2.2509963459       -0.5839746172        1.6720296994
 H          1.7278367953       -0.2419187804        0.7908343966
 C          3.4848071841       -0.0530165106        1.9855349385
 H          3.9366871354        0.6778353686        1.3328865714
 C          4.1454305832       -0.4468090161        3.1360811553
 H          5.1073066394       -0.0216134064        3.3814224743
 C          3.5572267225       -1.3820835247        3.9714073569
 H          4.0614440816       -1.6888880651        4.8768320621
 C          2.3334941598       -1.9327070840        3.6490639973
 H          1.8954617060       -2.6763114399        4.2966333274
 C         -3.6511271215       -3.5057904262        0.2498796781
 C         -3.6639017106       -4.7883583555        0.7989223501
 H         -2.7265532097       -5.2694654455        1.0341652098
 C         -4.8580241556       -5.4477294216        1.0204488938
 H         -4.8502341143       -6.4429735062        1.4410038770
 C         -6.0622225416       -4.8392428093        0.7052725890
 H         -6.9943562723       -5.3548231473        0.8831401721
 C         -6.0613724359       -3.5658910824        0.1612801806
 H         -6.9937637387       -3.0773490070       -0.0840963394
 C         -4.8681453096       -2.9071486610       -0.0692367063
 H         -4.8791983766       -1.9078108535       -0.4715761065
 C          5.0640717056       -0.9340800965       -2.6353285155
 C          6.0434306564       -1.9160142546       -2.7842391381
 H          5.8258430374       -2.9300785747       -2.4835099728
 C          7.2680597583       -1.6070405074       -3.3455245577
 H          8.0147186935       -2.3793440268       -3.4601166686
 C          7.5378374330       -0.3153690191       -3.7672584566
 H          8.4965831810       -0.0757214795       -4.2028279297
 C          6.5672555602        0.6641419460       -3.6362870633
 H          6.7687024194        1.6717533261       -3.9705400296
 C          5.3386432963        0.3576564015       -3.0825058780
 H          4.5820380697        1.1195869001       -2.9786665199
 C          1.9171764016       -4.4826639417        1.0887930188
 C          0.8575929900       -4.9810446783        0.3271274043
 H          0.7145950231       -4.6194898783       -0.6824286057
 C          0.0146602274       -5.9455229365        0.8414024476
 H         -0.7864831177       -6.3343386753        0.2285620561
 C          0.2034249520       -6.4253943825        2.1271675040
 H         -0.4622119725       -7.1738641162        2.5315897041
 C          1.2599333984       -5.9495234878        2.8868542535
 H          1.4173215017       -6.3287441423        3.8864360778
 C          2.1164343353       -4.9975078080        2.3711383360
 H          2.9381612803       -4.6288061410        2.9659655483
 Cu        -1.0269878317        1.8787431859        0.6949545824
 N         -1.7307395758        1.5931203585       -1.0536209980
 N         -2.3348676875        0.7747079524        1.3437874108
 N         -0.2049323742        1.4859098439        2.2969674316
 N         -0.0130692327        3.4897717746        0.6340302066
 C         -1.1564045760        2.0494520719       -2.1857947971
 C         -2.1352023182        2.1704589073       -3.1929648373
 H         -1.9611768822        2.4831764908       -4.2038519018
 C         -3.3291082374        1.7665003109       -2.6515101326
 H         -4.2858005589        1.7658021811       -3.1343819264
 C         -3.0751325712        1.3835348237       -1.3102712262
 C         -3.9788740312        0.8090329689       -0.3996867302
 C         -3.5531356921        0.4086033856        0.8784272630
 C         -4.1486636903       -0.4115653900        1.8784191919
 H         -5.1128533511       -0.8772779589        1.8108847991
 C         -3.2452854451       -0.5378139728        2.9097055262
 H         -3.3722743564       -1.0888216032        3.8207429215
 C         -2.1111884263        0.2243902181        2.5574882383
 C         -0.8759518151        0.6423870307        3.1129126206
 C         -0.1248291859        0.4823830242        4.2974146140
 H         -0.3945779222       -0.1356706539        5.1312902259
 C          1.0048610766        1.2548287000        4.1631533895
 H          1.8021812957        1.3521087982        4.8731592977
 C          0.9238839895        1.9283337440        2.9107055155
 C          1.7067444382        2.9285738742        2.3173256376
 C          1.2324611327        3.6577514596        1.2110906829
 C          1.8187877132        4.8215398249        0.6540238814
 H          2.7732856011        5.2289558315        0.9236548613
 C          0.9243813918        5.3340685958       -0.2533742237
 H          1.0272733827        6.2364762916       -0.8237996332
 C         -0.2132163563        4.5029943060       -0.2306189430
 C          0.2544259606        2.3526303198       -2.3096356474
 C          1.1953748953        1.7977133581       -1.4407507295
 H          0.8679434890        1.0727682685       -0.7083792755
 C          2.5247568510        2.1558489189       -1.5120633925
 H          3.2323186932        1.7120540294       -0.8257839200
 C          2.9486521905        3.0740668832       -2.4593007240
 H          3.9830671085        3.3850772691       -2.4959807598
 C          2.0362945039        3.5930345673       -3.3632321538
 H          2.3659725435        4.2925463852       -4.1181106131
 C          0.7057545160        3.2326514108       -3.2964550944
 H         -0.0008610720        3.6578192136       -3.9922009847
 C         -5.3871206340        0.6046286058       -0.7574296363
 C         -6.3769090775        0.9873680501        0.1493832735
 H         -6.0864588256        1.4547827529        1.0788874958
 C         -7.7140861399        0.7964628843       -0.1419975699
 H         -8.4670375823        1.1051620268        0.5685649424
 C         -8.0902054140        0.2107810513       -1.3396409108
 H         -9.1351048741        0.0565378437       -1.5648865071
 C         -7.1173424894       -0.1774754512       -2.2458196898
 H         -7.4027474320       -0.6417852677       -3.1788027734
 C         -5.7790127033        0.0205797768       -1.9619149747
 H         -5.0253421851       -0.3071044277       -2.6606247239
 C          3.0019783292        3.2920196119        2.9068404463
 C          3.1153457254        3.6129844681        4.2573251688
 H          2.2271298381        3.6474221733        4.8700391908
 C          4.3457607623        3.9262771833        4.8046769197
 H          4.4172580380        4.1787064865        5.8527141992
 C          5.4830508120        3.9223934206        4.0148208861
 H          6.4442744800        4.1610087988        4.4454901668
 C          5.3788265378        3.6228193784        2.6665866486
 H          6.2606696852        3.6283696316        2.0421029384
 C          4.1489482049        3.3182157859        2.1150489455
 H          4.0686247488        3.0894116482        1.0625743860
 C         -1.4702950743        4.7531357527       -0.9109709597
 C         -2.6873632596        4.3589195702       -0.3502249846
 H         -2.6926667235        3.8714608028        0.6157364391
 C         -3.8771083973        4.6004145311       -1.0080062675
 H         -4.8090604198        4.2777048371       -0.5661925722
 C         -3.8791164388        5.2553852086       -2.2284117297
 H         -4.8101478809        5.4385396789       -2.7440113580
 C         -2.6815423274        5.6825494199       -2.7788602684
 H         -2.6798257992        6.2056466795       -3.7245004952
 C         -1.4891643179        5.4394662735       -2.1270374766
 H         -0.5567744758        5.7618670251       -2.5651186299
  150
       -239.73991520
 Cu         1.3866709541       -2.1637045741        0.3399646190
 N          2.5930054306       -2.8434855487        1.6778414207
 N          2.0640846174       -0.4739752556        0.7208483304
 N          0.9735361046       -1.3673114957       -1.2805721287
 N          0.1391383890       -3.5711338125       -0.0505003340
 C          2.8884360942       -4.1399076185        1.8834811024
 C          3.3935312618       -4.3085926302        3.1921200290
 H          3.7406553133       -5.2308296421        3.6150325733
 C          3.4286781012       -3.0682420352        3.7766210661
 H          3.7845086247       -2.8147793115        4.7563454461
 C          2.9367594193       -2.1429960289        2.8205405303
 C          3.0472905918       -0.7473291889        2.8853935462
 C          2.7694276691        0.0404772718        1.7606142761
 C          3.1654700841        1.3555756377        1.3933681970
 H          3.7605330212        2.0206674826        1.9881763376
 C          2.7313351584        1.5775127373        0.1074447681
 H          2.9090749121        2.4470715981       -0.4932669588
 C          2.0292322279        0.4203913396       -0.2914953422
 C          1.3392965780       -0.0752878723       -1.4254009999
 C          0.9180958917        0.3745925842       -2.6966336405
 H          1.0811835231        1.3533928608       -3.1040773261
 C          0.2744070466       -0.6822110394       -3.2946404537
 H         -0.1919669323       -0.6926184186       -4.2597324549
 C          0.3001692466       -1.7769878694       -2.3845104358
 C         -0.2564446634       -3.0581154719       -2.4475479983
 C         -0.2602248274       -3.9126364037       -1.3313990657
 C         -0.7661752650       -5.2351256827       -1.3020384860
 H         -1.1134420502       -5.7881998835       -2.1525016354
 C         -0.6903075149       -5.6694608841       -0.0035763748
 H         -1.0272885956       -6.6127754473        0.3789023251
 C         -0.1461801994       -4.6141803622        0.7578396394
 C          2.7942089639       -5.1589903937        0.8557540969
 C          2.8360670896       -4.8253625009       -0.5006879423
 H          2.9799395107       -3.7927571881       -0.7891319867
 C          2.7054829407       -5.7985458011       -1.4705561904
 H          2.7228379148       -5.5201101393       -2.5144099607
 C          2.5541620427       -7.1275650445       -1.1099757061
 H          2.4435139997       -7.8869546221       -1.8697415490
 C          2.5580242311       -7.4776298851        0.2304072980
 H          2.4586346973       -8.5150511192        0.5164021277
 C          2.6811059400       -6.5068635795        1.2043888297
 H          2.6668226152       -6.7850196687        2.2469719630
 C          3.5329189771       -0.1062923205        4.1168130096
 C          2.7829939399       -0.2152026972        5.2850200874
 H          1.8722331893       -0.7945862032        5.2710907656
 C          3.1882757036        0.4252498972        6.4408395099
 H          2.5930577082        0.3422351954        7.3385761445
 C          4.3550715340        1.1715118941        6.4502664208
 H          4.6721063475        1.6699035383        7.3546235733
 C          5.1170330264        1.2689908461        5.2979072856
 H          6.0354391810        1.8384713001        5.3032692941
 C          4.7084261975        0.6381031244        4.1367519510
 H          5.3146093679        0.6979225483        3.2448969947
 C         -0.8885514447       -3.4860974175       -3.7016888368
 C         -2.1825358880       -4.0026777507       -3.7243694703
 H         -2.7379997624       -4.0843849051       -2.8025703398
 C         -2.7649584796       -4.3906449014       -4.9154616581
 H         -3.7696433352       -4.7869613250       -4.9153870654
 C         -2.0666778581       -4.2701436043       -6.1052336761
 H         -2.5215337356       -4.5784409256       -7.0349935201
 C         -0.7823544652       -3.7523728817       -6.0963689746
 H         -0.2312335677       -3.6572914724       -7.0208737557
 C         -0.1985744157       -3.3603586508       -4.9064500276
 H          0.8106147458       -2.9748936741       -4.8983503468
 C         -0.0122600696       -4.6144697994        2.2022154630
 C         -0.0012493924       -3.4282242521        2.9387940546
 H         -0.0898532675       -2.4865911022        2.4168813586
 C          0.1234004678       -3.4540534423        4.3132581269
 H          0.1346215637       -2.5283875464        4.8714270806
 C          0.2307686414       -4.6590469353        4.9868657394
 H          0.3364284881       -4.6742486060        6.0614655900
 C          0.1948581850       -5.8443051453        4.2712134807
 H          0.2689046387       -6.7894469945        4.7899481660
 C          0.0680476000       -5.8249400206        2.8968778183
 H          0.0538606765       -6.7538714731        2.3484350268
 Cu        -1.2305252117        2.2144740135       -0.3041796145
 N         -1.4156486173        2.3401382347       -2.2141332515
 N         -1.8069990949        0.4613877883       -0.4017682075
 N         -0.5744214306        1.6650468130        1.3435543528
 N         -1.2844669768        4.0094766120        0.4073702721
 C         -1.0820082056        3.4150350713       -2.9575064284
 C         -1.7745299870        3.3748924622       -4.1861398491
 H         -1.6883338265        4.0895118183       -4.9809119061
 C         -2.5246310564        2.2269803086       -4.1908495438
 H         -3.1908594508        1.8911084808       -4.9608536448
 C         -2.2868613689        1.5659266417       -2.9601811902
 C         -2.7654205932        0.2971914865       -2.5916851605
 C         -2.4619666330       -0.2603668682       -1.3444631758
 C         -2.6709831596       -1.5617836654       -0.8070661051
 H         -3.1559606953       -2.3708523910       -1.3165591074
 C         -2.1112953288       -1.5914413142        0.4479592151
 H         -2.1049163134       -2.4161592683        1.1333363233
 C         -1.5612997830       -0.3092969067        0.6786178304
 C         -0.8890385680        0.4006792617        1.7064382106
 C         -0.5009664627        0.2104269376        3.0502794631
 H         -0.6398556325       -0.6840717961        3.6237843985
 C          0.0453276189        1.3966793334        3.4806910947
 H          0.4171981787        1.6209111298        4.4620934514
 C         -0.0391178600        2.3222081127        2.4035094443
 C          0.1675789703        3.7090831307        2.3741828442
 C         -0.3984057240        4.4940345578        1.3554783201
 C         -0.3397838105        5.9045038500        1.2222888362
 H          0.2984537666        6.5579537231        1.7840137209
 C         -1.2219471526        6.2559997203        0.2313126512
 H         -1.4616318993        7.2489354996       -0.0951449139
 C         -1.8146605626        5.0648088274       -0.2395126819
 C         -0.0970890344        4.4070942476       -2.5732291811
 C          0.8786750977        4.1279337004       -1.6141561203
 H          0.9052468815        3.1444278542       -1.1673038844
 C          1.7927957440        5.0898444981       -1.2347125460
 H          2.5270996555        4.8643380978       -0.4741947335
 C          1.7692470448        6.3451750332       -1.8197978505
 H          2.4804675270        7.0992835368       -1.5170527099
 C          0.8306981450        6.6243263485       -2.7996730424
 H          0.8144740169        7.5982071398       -3.2679424181
 C         -0.0908244726        5.6678565320       -3.1763079792
 H         -0.8291469702        5.9019914862       -3.9274069973
 C         -3.5707257011       -0.4906756721       -3.5332263752
 C         -4.7734781748       -1.0548482546       -3.1102093816
 H         -5.1098123868       -0.8816601795       -2.0982591128
 C         -5.5460754842       -1.8012214152       -3.9798757925
 H         -6.4802755437       -2.2239263901       -3.6391527825
 C         -5.1288751496       -2.0032667381       -5.2847319650
 H         -5.7340737359       -2.5842633085       -5.9648348217
 C         -3.9311348595       -1.4560632718       -5.7130383361
 H         -3.5953111415       -1.6156220317       -6.7270805950
 C         -3.1587996298       -0.7067662204       -4.8466348027
 H         -2.2190095254       -0.2967144402       -5.1830109296
 C          0.8511721636        4.3237870758        3.5162954409
 C          0.3223332371        5.4339962826        4.1741509875
 H         -0.6172260837        5.8494530538        3.8418809098
 C          0.9688960119        5.9741710517        5.2700685180
 H          0.5450281040        6.8318867500        5.7719190775
 C          2.1490538702        5.4152165242        5.7327084452
 H          2.6517914977        5.8409423497        6.5885034073
 C          2.6730982945        4.3000726608        5.0996738790
 H          3.5845919572        3.8463601633        5.4608030798
 C          2.0276934975        3.7558638738        4.0062060853
 H          2.4357732906        2.8864720917        3.5151024130
 C         -2.9077277939        4.9587418474       -1.1871128630
 C         -3.7741058808        3.8622846319       -1.1701782996
 H         -3.6438040549        3.0954163676       -0.4184052133
 C         -4.7939533732        3.7551242489       -2.0939816512
 H         -5.4439881161        2.8920999469       -2.0767358103
 C         -4.9864647680        4.7488833129       -3.0397483747
 H         -5.7799712610        4.6598761286       -3.7668126896
 C         -4.1617353953        5.8619609617       -3.0403130484
 H         -4.3179866120        6.6475879496       -3.7657842078
 C         -3.1359464635        5.9703965696       -2.1226891152
 H         -2.4871710351        6.8325586422       -2.1396589118
  150
       -239.73988882
 Cu         1.1798086530       -1.8892370315       -1.2491207841
 N         -0.2606266167       -1.7843773234       -0.0257398568
 N         -0.0099774331       -1.6038286536       -2.6233430625
 N          2.4037265002       -1.3170156643       -2.4889718928
 N          2.6133397973       -2.7638137972       -0.3353711416
 C         -0.1571255931       -1.7128429759        1.3167977295
 C         -1.4040181530       -2.0235237007        1.8986134061
 H         -1.6283307655       -2.0076436114        2.9467651366
 C         -2.2834430752       -2.2645853064        0.8751938227
 H         -3.3289920527       -2.4853763317        0.9638253182
 C         -1.5639587356       -2.1260773662       -0.3387289834
 C         -2.1112928146       -2.1675958058       -1.6345436292
 C         -1.3489875758       -1.7833906233       -2.7501544040
 C         -1.6727523164       -1.5105887109       -4.1089672267
 H         -2.6470267088       -1.5835234014       -4.5498370911
 C         -0.5176311170       -1.1195260806       -4.7475737182
 H         -0.4087736356       -0.8283272955       -5.7741464507
 C          0.5209285323       -1.1974833563       -3.7974030215
 C          1.9280785658       -1.0422765393       -3.7242410261
 C          3.0158336933       -0.6819065446       -4.5469649513
 H          2.9551904811       -0.4093282001       -5.5826499958
 C          4.1477280336       -0.7451565258       -3.7643734966
 H          5.1598653561       -0.5616266654       -4.0709493923
 C          3.7517394946       -1.1728920483       -2.4668486109
 C          4.4979320802       -1.5346722749       -1.3348763526
 C          3.9119196220       -2.2845051376       -0.3016250861
 C          4.5423552254       -2.8083684970        0.8543315373
 H          5.5428272642       -2.5903768135        1.1723735021
 C          3.6290256211       -3.6190326111        1.4840383108
 H          3.7894217207       -4.2103502378        2.3642850548
 C          2.4471422819       -3.5886499680        0.7175290278
 C          1.0346360599       -1.3228941190        2.0480033966
 C          1.2010369105       -1.7547811141        3.3674064879
 H          0.4365522959       -2.3647213499        3.8236077956
 C          2.3397876584       -1.4369250222        4.0786158140
 H          2.4560093167       -1.7939193221        5.0920117802
 C          3.3348591392       -0.6680281391        3.4985623665
 H          4.2307160245       -0.4275391095        4.0512088807
 C          3.1680723940       -0.1994226988        2.2068561627
 H          3.9304498667        0.4193768537        1.7554392133
 C          2.0298779009       -0.5159119866        1.4926498704
 H          1.9101271493       -0.1337001902        0.4899178618
 C         -3.4885855698       -2.6430781352       -1.8084792324
 C         -3.8768712809       -3.8433540890       -1.2094736174
 H         -3.1594226806       -4.3905022852       -0.6166286192
 C         -5.1537247415       -4.3410005918       -1.3870666528
 H         -5.4345725344       -5.2735199070       -0.9193963974
 C         -6.0706498283       -3.6513143399       -2.1634726603
 H         -7.0674734157       -4.0427635374       -2.3044227494
 C         -5.6995864756       -2.4565427296       -2.7571142060
 H         -6.4119095373       -1.9056368416       -3.3540672768
 C         -4.4212307451       -1.9573737190       -2.5849639391
 H         -4.1527169647       -1.0079939371       -3.0175877839
 C          5.9193167437       -1.1743787627       -1.2945179386
 C          6.2962628290        0.1459517640       -1.5388090087
 H          5.5319471800        0.8842016346       -1.7347173877
 C          7.6283448616        0.5126243276       -1.5147194050
 H          7.9085926426        1.5395041996       -1.7018456786
 C          8.6063214599       -0.4341939099       -1.2582969686
 H          9.6474869771       -0.1479516046       -1.2424818010
 C          8.2433110688       -1.7516116865       -1.0317325012
 H          9.0036400056       -2.4962876372       -0.8463745520
 C          6.9112508083       -2.1212224477       -1.0486107521
 H          6.6318668923       -3.1537321875       -0.9009346468
 C          1.2571270422       -4.3940339922        0.9130297145
 C          0.8992187543       -4.8412145406        2.1863465675
 H          1.5085925057       -4.5652515518        3.0332999685
 C         -0.2351453859       -5.6067620589        2.3689090678
 H         -0.5086421896       -5.9334078659        3.3619441040
 C         -1.0227935837       -5.9607153205        1.2853158248
 H         -1.9091222374       -6.5606450399        1.4315752042
 C         -0.6588662881       -5.5524683897        0.0123247839
 H         -1.2486546223       -5.8499647287       -0.8433918238
 C          0.4665290729       -4.7753487370       -0.1739309692
 H          0.7548610723       -4.4732461502       -1.1720609380
 Cu        -1.1276750458        1.9565222453        1.2385265462
 N         -2.2829195453        1.2472794940       -0.1280545808
 N         -2.1659426073        1.1063210782        2.5135157524
 N          0.1265051749        1.9521414809        2.6094028663
 N         -0.1733844094        3.4448427057        0.4780109335
 C         -2.1168232691        1.4318569355       -1.4541063435
 C         -3.3623024937        1.3164456679       -2.1075574528
 H         -3.5268633280        1.4153865719       -3.1631386197
 C         -4.2971010795        1.0133613778       -1.1510210693
 H         -5.3506497462        0.8683705411       -1.2897923992
 C         -3.6177020852        0.9522346877        0.0910029364
 C         -4.1699485379        0.5622701245        1.3208457361
 C         -3.4022285311        0.5524776221        2.4921476301
 C         -3.6230077508       -0.0432421593        3.7655828764
 H         -4.5090327554       -0.5759474901        4.0537725965
 C         -2.4808300978        0.1396278629        4.5121153647
 H         -2.2971840840       -0.1926126068        5.5158654143
 C         -1.5748889325        0.8599792547        3.7030561862
 C         -0.2599656321        1.3851827866        3.7712303919
 C          0.7981120264        1.5003703758        4.6990397898
 H          0.7895184899        1.1382990052        5.7086465647
 C          1.8260145117        2.1456872323        4.0524146317
 H          2.7843136584        2.4013923294        4.4603219893
 C          1.3779735462        2.4603780779        2.7388089320
 C          1.9612433722        3.1777206489        1.6867179881
 C          1.1924471075        3.6262195751        0.6022351941
 C          1.6128154291        4.5263298727       -0.4101841299
 H          2.6180641659        4.8725593624       -0.5528059602
 C          0.4973005640        4.8777829495       -1.1272849850
 H          0.4436889832        5.5781847290       -1.9376961095
 C         -0.6000954735        4.2065728166       -0.5452683368
 C         -0.8363115149        1.6431794584       -2.0963767092
 C          0.3566644469        1.3226296490       -1.4455523450
 H          0.3042037817        0.8746377474       -0.4635422138
 C          1.5765450690        1.5787382858       -2.0352377983
 H          2.4888076481        1.3372507111       -1.5077227551
 C          1.6377365597        2.1295179677       -3.3043043017
 H          2.5935700630        2.3323762210       -3.7640206946
 C          0.4625905506        2.4045301711       -3.9832319991
 H          0.5024257584        2.8179787145       -4.9809316347
 C         -0.7608772765        2.1655011787       -3.3899757814
 H         -1.6679890149        2.4066270131       -3.9220634496
 C         -5.5554678226        0.0838221013        1.3935618318
 C         -6.4247370433        0.6114436939        2.3472433280
 H         -6.0747373344        1.3944269128        3.0042452971
 C         -7.7268344394        0.1564445662        2.4372913887
 H         -8.3939371630        0.5801260222        3.1739390556
 C         -8.1768941945       -0.8414187381        1.5878981328
 H         -9.1932955788       -1.1988533336        1.6627966780
 C         -7.3161721969       -1.3809606308        0.6463282962
 H         -7.6537975259       -2.1667487475       -0.0136345049
 C         -6.0165049620       -0.9213176376        0.5464920548
 H         -5.3426230769       -1.3549059673       -0.1758093807
 C          3.3919325259        3.5138383616        1.7493037020
 C          4.2551957429        3.0464225233        0.7612918521
 H          3.8529074302        2.4638014848       -0.0544058200
 C          5.6105997848        3.3083204053        0.8310620807
 H          6.2721473105        2.9251760210        0.0679141115
 C          6.1206314820        4.0558003324        1.8796012470
 H          7.1792653878        4.2624941011        1.9331401484
 C          5.2671093937        4.5407737321        2.8563882551
 H          5.6590559656        5.1341499471        3.6696562081
 C          3.9125285230        4.2676664187        2.7967224927
 H          3.2452153876        4.6582062501        3.5507208685
 C         -1.9975967090        4.3722289204       -0.8970303593
 C         -2.3599952898        4.7423124584       -2.1940274534
 H         -1.5901973792        4.8944030712       -2.9351706398
 C         -3.6893511351        4.8831436259       -2.5390846086
 H         -3.9553430175        5.1595042626       -3.5494927892
 C         -4.6830393528        4.6663164792       -1.5983760020
 H         -5.7226361831        4.7665401710       -1.8731192047
 C         -4.3357127012        4.3295777638       -0.3002218063
 H         -5.1052673865        4.1742808914        0.4421670750
 C         -3.0078644495        4.1932685036        0.0512645503
 H         -2.7402008922        3.9538640420        1.0717185890
  150
       -239.73979255
 Cu         0.5803548063       -1.9514838922       -0.6897581402
 N         -0.3586364222       -2.1930911877        0.9758211690
 N         -1.0609411612       -1.8551074234       -1.5165589917
 N          1.1545477090       -1.0804785675       -2.2320295455
 N          2.3637955989       -2.6322491065       -0.4678061580
 C          0.2260108165       -2.2185137477        2.1905739114
 C         -0.5832055894       -2.9515018167        3.0864518385
 H         -0.3832450994       -3.1153177370        4.1269368831
 C         -1.6837929819       -3.3747081937        2.3893737509
 H         -2.4813913107       -3.9879474992        2.7582067552
 C         -1.5588066290       -2.8795007294        1.0658177168
 C         -2.5068373441       -2.9708261837        0.0330419292
 C         -2.2830421489       -2.3475492428       -1.2060624776
 C         -3.1403364972       -2.0602928007       -2.3066716707
 H         -4.1839983560       -2.3021355933       -2.3659132453
 C         -2.4018463755       -1.3729243844       -3.2423429933
 H         -2.7365252960       -1.0041960404       -4.1919740662
 C         -1.0902539544       -1.2651644364       -2.7295474444
 C          0.1939393344       -0.8427161213       -3.1542912774
 C          0.8079030606       -0.3539231742       -4.3280928577
 H          0.2982004411       -0.0645018323       -5.2263841956
 C          2.1624318615       -0.3432822399       -4.0943355686
 H          2.9352928351       -0.0663479468       -4.7850455705
 C          2.3765420849       -0.8382158794       -2.7760791341
 C          3.5494512359       -1.2137612114       -2.1082283432
 C          3.5019092856       -2.0044514917       -0.9448532474
 C          4.6030528031       -2.4375801482       -0.1655102032
 H          5.6127923551       -2.0902112427       -0.2672973206
 C          4.1237083946       -3.3435273457        0.7487196728
 H          4.6943232645       -3.8998069934        1.4665058558
 C          2.7389434707       -3.4717386555        0.5171974288
 C          1.4822255955       -1.5715663384        2.5109191334
 C          2.0281682277       -0.5829914930        1.6908398090
 H          1.4771852076       -0.2654015768        0.8173392809
 C          3.2457348850       -0.0065122043        1.9839254542
 H          3.6561386003        0.7426398681        1.3245062230
 C          3.9398744678       -0.3795334380        3.1218561134
 H          4.8907260043        0.0779838953        3.3519672149
 C          3.3985929693       -1.3368479110        3.9640547801
 H          3.9299647902       -1.6292204254        4.8586950884
 C          2.1880095426       -1.9279564830        3.6639993598
 H          1.7897080611       -2.6873100219        4.3186234951
 C         -3.7519283787       -3.7287020205        0.2063388856
 C         -4.1399674473       -4.6186744874       -0.7970044363
 H         -3.5019465685       -4.7509049280       -1.6585279481
 C         -5.3114644227       -5.3429175850       -0.6857046705
 H         -5.5923363145       -6.0315924247       -1.4692692143
 C         -6.1244546499       -5.1876903405        0.4250248387
 H         -7.0427126782       -5.7498523517        0.5097255915
 C         -5.7521038362       -4.3058342985        1.4258021365
 H         -6.3841086287       -4.1742526478        2.2923144400
 C         -4.5760742754       -3.5861079320        1.3220138080
 H         -4.3059599111       -2.8813279170        2.0919708730
 C          4.8438123133       -0.9111890859       -2.7301865812
 C          5.8023374115       -1.9101333394       -2.9025593392
 H          5.5828169532       -2.9157301024       -2.5758957424
 C          7.0076916089       -1.6296807191       -3.5178269137
 H          7.7375367364       -2.4153708780       -3.6488292185
 C          7.2792353867       -0.3496866672       -3.9726479771
 H          8.2229011125       -0.1320531859       -4.4507418241
 C          6.3287246763        0.6460258304       -3.8198041809
 H          6.5300359307        1.6447621657       -4.1798810262
 C          5.1190863358        0.3678896050       -3.2116432283
 H          4.3801081151        1.1446273333       -3.0913447472
 C          1.8554294700       -4.4537175117        1.1172240781
 C          0.7457673468       -4.9416110891        0.4223677231
 H          0.5479152926       -4.5808836677       -0.5782396790
 C         -0.0861697360       -5.8829772760        0.9947407960
 H         -0.9474103312       -6.2404972600        0.4483366452
 C          0.1809701633       -6.3708963614        2.2633420011
 H         -0.4730846682       -7.1043169422        2.7113232238
 C          1.2957060832       -5.9184532735        2.9505018268
 H          1.5140189540       -6.3046422160        3.9360524105
 C          2.1276780808       -4.9733005337        2.3846028328
 H          2.9860736746       -4.6124396838        2.9305551928
 Cu        -0.8751321560        1.9202175456        0.7432053870
 N         -1.5355109417        1.6619831371       -1.0057389441
 N         -2.1461908900        0.7622243339        1.3583979827
 N         -0.0896045917        1.5880400957        2.3662121374
 N          0.1026837405        3.5372311722        0.6694516553
 C         -0.9357268127        2.0614603273       -2.1475900894
 C         -1.8672571857        2.0231573721       -3.2027997063
 H         -1.6559035459        2.2471969514       -4.2298767357
 C         -3.0533985187        1.5683515751       -2.6837368041
 H         -3.9658016102        1.3823282170       -3.2145887698
 C         -2.8498527660        1.3492154043       -1.2993541000
 C         -3.7652763331        0.7634595622       -0.4056373933
 C         -3.3701939671        0.4083801738        0.8924166194
 C         -4.0237594777       -0.2922090340        1.9436645047
 H         -5.0306311172       -0.6595539627        1.9089700687
 C         -3.1406657330       -0.3943095372        2.9955335114
 H         -3.3051612801       -0.8698198673        3.9431390485
 C         -1.9687605422        0.2904022862        2.6132827922
 C         -0.7561128211        0.7429089238        3.1872939093
 C         -0.0205427001        0.6168442567        4.3830974460
 H         -0.2886835795        0.0043339341        5.2215304744
 C          1.0960638744        1.4101989094        4.2522498147
 H          1.8803414949        1.5359751978        4.9721051642
 C          1.0243640086        2.0579562383        2.9873557535
 C          1.8125138507        3.0443535742        2.3785820266
 C          1.3453407853        3.7339815417        1.2443204237
 C          1.9192202674        4.8875808667        0.6578626394
 H          2.8702735533        5.3096309907        0.9168305384
 C          1.0179367331        5.3700381543       -0.2614700769
 H          1.1106661796        6.2596720573       -0.8532522646
 C         -0.1104267819        4.5305476323       -0.2180429950
 C          0.4616563210        2.4283576676       -2.2615870499
 C          1.4261065628        1.9231041181       -1.3891710378
 H          1.1341205238        1.1951153013       -0.6467215405
 C          2.7397363434        2.3338191058       -1.4735007910
 H          3.4702982988        1.9268398663       -0.7889178895
 C          3.1247572827        3.2510146024       -2.4381816401
 H          4.1488013202        3.5923671450       -2.4882974973
 C          2.1890993279        3.7195545019       -3.3458849575
 H          2.4880987572        4.4167142513       -4.1155141839
 C          0.8741619612        3.3079487054       -3.2656910278
 H          0.1476453543        3.6895461534       -3.9663800418
 C         -5.1355914732        0.4940535326       -0.8531380088
 C         -5.8864870785        1.4980039571       -1.4650484286
 H         -5.4480360858        2.4753901409       -1.5999300764
 C         -7.1840464706        1.2556735624       -1.8743076397
 H         -7.7550032550        2.0455398008       -2.3406899189
 C         -7.7544468030        0.0067431154       -1.6885242109
 H         -8.7670790113       -0.1815302202       -2.0131657839
 C         -7.0170589859       -0.9978518997       -1.0845064421
 H         -7.4486057032       -1.9780135891       -0.9394552254
 C         -5.7221216011       -0.7564799439       -0.6655057659
 H         -5.1484480172       -1.5507769391       -0.2156542071
 C          3.0947615929        3.4342757923        2.9782165907
 C          3.1784866123        3.8067609738        4.3177959275
 H          2.2776625162        3.8566336124        4.9108398389
 C          4.3954183893        4.1499657301        4.8770367957
 H          4.4441496133        4.4431562353        5.9156992801
 C          5.5485352588        4.1237619882        4.1106702133
 H          6.4991146765        4.3865621163        4.5506624560
 C          5.4741387244        3.7687463800        2.7739628393
 H          6.3687093764        3.7539816174        2.1681397905
 C          4.2577216791        3.4341356544        2.2100599120
 H          4.2018261635        3.1598722805        1.1671247162
 C         -1.3824786866        4.7661432811       -0.8750620878
 C         -2.5834030570        4.4089827635       -0.2578578346
 H         -2.5613618325        3.9478791342        0.7207535777
 C         -3.7932785360        4.6664347582       -0.8706638228
 H         -4.7120394235        4.3979907116       -0.3684672601
 C         -3.8309188199        5.2783400243       -2.1129108769
 H         -4.7777276297        5.4713143434       -2.5957004196
 C         -2.6471869345        5.6562215439       -2.7259451423
 H         -2.6725522503        6.1457739158       -3.6888833161
 C         -1.4353400667        5.4148478993       -2.1101342377
 H         -0.5146979522        5.7115115433       -2.5890735163
  150
       -239.73979212
 Cu        -0.3980046103       -0.4784435090        2.4792913544
 N         -1.0054967717       -2.2325878891        2.8806505122
 N         -1.9818186603        0.1533737635        3.1620013483
 N          0.1745064840        1.2339069572        2.8170272050
 N          1.0542100667       -0.6961109195        1.2860858496
 C         -0.2435105783       -3.3439886413        2.8565930543
 C         -1.0724188971       -4.4799273696        2.7698093536
 H         -0.7372070776       -5.4986285181        2.7703711441
 C         -2.3725169645       -4.0358329267        2.7724435466
 H         -3.2646478419       -4.6306277036        2.7520955672
 C         -2.3320200550       -2.6215544685        2.8436333775
 C         -3.4176238147       -1.7612636749        3.0807639453
 C         -3.2053795804       -0.4033696784        3.3575085965
 C         -4.0482302620        0.6195309723        3.8747482270
 H         -5.0855539549        0.5038472887        4.1223156723
 C         -3.2840575957        1.7545750829        4.0291163443
 H         -3.6010205582        2.7055845354        4.4107881140
 C         -1.9887490069        1.4431489607        3.5658630993
 C         -0.7345268049        2.0707443899        3.3667910330
 C         -0.1039219083        3.3052484658        3.6177580826
 H         -0.5664850006        4.1692562191        4.0535579286
 C          1.2073584393        3.1713731663        3.2199712691
 H          1.9706736462        3.9204464669        3.2900422296
 C          1.3680900366        1.8652440446        2.6797111421
 C          2.4507203101        1.1940883229        2.0878353889
 C          2.2562582019       -0.0199438679        1.4038833109
 C          3.2100291763       -0.6756989762        0.5862232533
 H          4.2247483558       -0.3650865563        0.4329948896
 C          2.5804589099       -1.7465271029        0.0059790622
 H          3.0011373030       -2.4325415205       -0.7023025191
 C          1.2400605891       -1.7322901242        0.4417193535
 C          1.1950324739       -3.3312583994        3.0414051093
 C          1.8145393848       -2.3173988738        3.7760684977
 H          1.2101192499       -1.5382676877        4.2215879083
 C          3.1824653880       -2.3171400478        3.9607720382
 H          3.6409605425       -1.5320361803        4.5454575809
 C          3.9613811002       -3.3238655606        3.4138295707
 H          5.0329030060       -3.3173087648        3.5500222048
 C          3.3559893833       -4.3484891862        2.7042590178
 H          3.9580942413       -5.1435306368        2.2883636120
 C          1.9866404063       -4.3608360870        2.5286229161
 H          1.5183876163       -5.1600810659        1.9747696351
 C         -4.7804879905       -2.3110259835        3.1079583222
 C         -5.2910593970       -2.9596724688        1.9856773273
 H         -4.6726917219       -3.0587279145        1.1063112156
 C         -6.5811385482       -3.4559839664        1.9878296149
 H         -6.9658411606       -3.9496465682        1.1070156370
 C         -7.3768297379       -3.3223818228        3.1136517562
 H         -8.3839198000       -3.7123329226        3.1161539403
 C         -6.8727189016       -2.6915468528        4.2390136331
 H         -7.4852064339       -2.5952178771        5.1236916327
 C         -5.5856822882       -2.1859170377        4.2372702953
 H         -5.1865826027       -1.7145563600        5.1231743991
 C          3.8083283763        1.7399805368        2.1967413214
 C          4.8448119144        0.9117120378        2.6324825450
 H          4.6298525922       -0.1203199066        2.8655375935
 C          6.1262685199        1.4051991886        2.7868984184
 H          6.9142602963        0.7504209883        3.1297190610
 C          6.4015921327        2.7339299047        2.5077601468
 H          7.4028098240        3.1196912114        2.6321871769
 C          5.3836792940        3.5633647195        2.0679188470
 H          5.5917435835        4.5977779289        1.8356933633
 C          4.0989905586        3.0740242166        1.9162212020
 H          3.3213212953        3.7153223067        1.5360428605
 C          0.2118654477       -2.6551165704       -0.0024695083
 C         -1.1384691614       -2.3068915111       -0.0639216186
 H         -1.4469820707       -1.3071961791        0.2042621227
 C         -2.0858117953       -3.2229112358       -0.4745241851
 H         -3.1238224108       -2.9281984031       -0.5319924328
 C         -1.7129105098       -4.5072425969       -0.8302632825
 H         -2.4596584940       -5.2244964620       -1.1365824456
 C         -0.3735284374       -4.8578981688       -0.8063294078
 H         -0.0712702482       -5.8532460357       -1.0990876678
 C          0.5785002065       -3.9412070745       -0.4105880652
 H          1.6198921603       -4.2233506489       -0.3907378499
 Cu         0.3111120183        0.5069198945       -2.5029557702
 N         -1.3745011616        1.3473059919       -2.9006044331
 N         -0.4638338075       -1.1028617335       -3.0154908140
 N          1.8759175586       -0.3921668919       -2.9174538322
 N          1.3400368271        1.7377517323       -1.4379874358
 C         -1.5924676140        2.6735079265       -2.9577660592
 C         -2.9723839838        2.9343324571       -2.8108211734
 H         -3.4343176077        3.9012554458       -2.8540161192
 C         -3.6025228491        1.7220103516       -2.6878121274
 H         -4.6550651661        1.5390622366       -2.5909136245
 C         -2.5986659158        0.7215306166       -2.7468095991
 C         -2.8094550803       -0.6600174136       -2.8725241857
 C         -1.7453144682       -1.5295182312       -3.1472921731
 C         -1.6945476984       -2.8762433842       -3.6045264042
 H         -2.5445184692       -3.5006833861       -3.7985067646
 C         -0.3716388513       -3.2043437959       -3.7880045956
 H          0.0249683783       -4.1363556507       -4.1409234521
 C          0.3857364547       -2.0760333063       -3.4057310058
 C          1.7427410678       -1.6783471053       -3.3087219638
 C          3.0312513055       -2.2255135829       -3.4949465638
 H          3.2465177947       -3.2277264981       -3.8125335000
 C          3.9337203652       -1.2307346034       -3.1933703452
 H          5.0045857096       -1.3023452209       -3.1966168181
 C          3.1900326567       -0.0810008050       -2.8053725880
 C          3.5896456635        1.1606192966       -2.2958139608
 C          2.6670549025        2.0338735680       -1.6987332522
 C          2.9493051607        3.3181583116       -1.1710926765
 H          3.8875468791        3.8310424524       -1.2542809586
 C          1.7997907881        3.7709945964       -0.5755152926
 H          1.6644607958        4.6996530954       -0.0554495069
 C          0.8238323042        2.7637633819       -0.7300087892
 C         -0.5555603920        3.6483044795       -3.2379785504
 C          0.5971097250        3.2957668592       -3.9444611980
 H          0.7042921102        2.2842206565       -4.3126321587
 C          1.5887445478        4.2256830312       -4.1834355616
 H          2.4801866755        3.9328130006       -4.7191934550
 C          1.4432484063        5.5305311483       -3.7413425816
 H          2.2228181047        6.2553049027       -3.9238001703
 C          0.2882450421        5.9024007359       -3.0727380395
 H          0.1642515626        6.9226670107       -2.7383921979
 C         -0.7037196313        4.9745053511       -2.8257310358
 H         -1.5936933621        5.2650713201       -2.2886175279
 C         -4.1729573362       -1.1985839802       -2.7543087786
 C         -4.8792148656       -1.0266322868       -1.5653448765
 H         -4.4249938307       -0.4720447927       -0.7574129451
 C         -6.1402667269       -1.5714388443       -1.4101178926
 H         -6.6697288539       -1.4395042384       -0.4773271237
 C         -6.7199141877       -2.2856313686       -2.4457857624
 H         -7.7057213009       -2.7104044379       -2.3263981202
 C         -6.0334427766       -2.4460750854       -3.6380118010
 H         -6.4873093646       -2.9912215658       -4.4528925670
 C         -4.7672894816       -1.9108966843       -3.7918125578
 H         -4.2410089095       -2.0210424650       -4.7283241240
 C          5.0160182536        1.5034735517       -2.3335390242
 C          5.6933105189        1.8937476233       -1.1803987410
 H          5.1589229781        1.9444673327       -0.2445324680
 C          7.0431845473        2.1871670820       -1.2254330413
 H          7.5535180907        2.4805864600       -0.3196181115
 C          7.7365477577        2.1013938057       -2.4214555736
 H          8.7905935976        2.3342909338       -2.4563163647
 C          7.0726766884        1.7109631571       -3.5732244537
 H          7.6090119291        1.6419347882       -4.5085281791
 C          5.7249274334        1.4070764370       -3.5300734069
 H          5.2046263274        1.1100110876       -4.4290924009
 C         -0.5074050111        2.7751387183       -0.1605329597
 C         -1.2280801579        1.5910421910        0.0079794169
 H         -0.7549174631        0.6569192518       -0.2598471616
 C         -2.5166893538        1.6100498597        0.4982277711
 H         -3.0643048137        0.6846547280        0.6106877640
 C         -3.1085719382        2.8079717780        0.8624465263
 H         -4.1197926052        2.8204221764        1.2408028706
 C         -2.3875076034        3.9846427550        0.7498375912
 H         -2.8362944834        4.9210932938        1.0491873580
 C         -1.1021286867        3.9719719075        0.2461755142
 H         -0.5600522680        4.8991059043        0.1428139271
  150
       -239.73976531
 Cu         0.6120914091       -1.9115286838        1.6499496140
 N         -0.2718065270       -3.4605149298        2.3732008402
 N         -1.0613352314       -1.1070075733        1.6029177618
 N          1.1911994024       -0.1514301199        1.6641052647
 N          2.3737984409       -2.4685292127        1.1128148084
 C          0.3378415917       -4.5150497922        2.9454896865
 C         -0.5327121075       -5.6271427995        2.9343767812
 H         -0.3228905466       -6.5907627940        3.3554157270
 C         -1.7098620332       -5.2155141132        2.3625430938
 H         -2.6054334620       -5.7890812227        2.2228995540
 C         -1.5513341489       -3.8489549193        2.0180229258
 C         -2.5738987410       -2.9614421660        1.6504189739
 C         -2.3330452580       -1.5811131443        1.6085590499
 C         -3.2028827445       -0.4564633602        1.6288707219
 H         -4.2743661908       -0.4924761802        1.6152811175
 C         -2.4201047977        0.6715076353        1.7027304338
 H         -2.7568965626        1.6853329634        1.7815548444
 C         -1.0760305528        0.2425587493        1.6654870723
 C          0.2279009893        0.7968843750        1.6477085452
 C          0.8455267008        2.0667697082        1.6041762145
 H          0.3438264523        3.0146471540        1.6059879234
 C          2.2015494037        1.8453689448        1.5701897517
 H          2.9760598549        2.5838172807        1.5081653012
 C          2.4111199269        0.4378439577        1.5929389879
 C          3.5752124329       -0.3323919463        1.5084581724
 C          3.5198493370       -1.7277651891        1.3497300137
 C          4.6332920081       -2.6011378142        1.3008863827
 H          5.6518072385       -2.3221628762        1.4869739861
 C          4.1539446703       -3.8535555977        1.0129644130
 H          4.7313169657       -4.7446052941        0.8632441603
 C          2.7549660704       -3.7425517597        0.8770123580
 C          1.6468916868       -4.4494640502        3.5665484026
 C          2.1726951061       -3.2381236504        4.0238303913
 H          1.5766884527       -2.3385032924        3.9486600190
 C          3.4359825857       -3.1815037155        4.5767046537
 H          3.8330381082       -2.2331515508        4.9089515075
 C          4.1930350763       -4.3342731778        4.7078006321
 H          5.1846968760       -4.2871754421        5.1327000692
 C          3.6651455170       -5.5491971638        4.3022779063
 H          4.2441879522       -6.4541201589        4.4195974924
 C          2.4047789223       -5.6096990186        3.7419571798
 H          2.0062495513       -6.5573408877        3.4138201553
 C         -3.9212746469       -3.4622250543        1.3492516898
 C         -4.0912769018       -4.3881809361        0.3217776413
 H         -3.2209794354       -4.7603977868       -0.1975154351
 C         -5.3564731344       -4.8056854308       -0.0459511202
 H         -5.4743144182       -5.5157023636       -0.8519155185
 C         -6.4710475577       -4.3128697276        0.6122500553
 H         -7.4598027001       -4.6346063578        0.3206528502
 C         -6.3104558306       -3.4148287273        1.6537071346
 H         -7.1748667223       -3.0409841097        2.1826525387
 C         -5.0463754203       -2.9927252425        2.0216995132
 H         -4.9238272263       -2.3152073112        2.8531476140
 C          4.8724568262        0.3540831276        1.5365174501
 C          5.8406871027        0.1174820928        0.5624184524
 H          5.6341000828       -0.5837963475       -0.2317296349
 C          7.0500376182        0.7842714253        0.5948721049
 H          7.7879081816        0.5915575724       -0.1699217800
 C          7.3160315579        1.6980375652        1.6008307898
 H          8.2638940023        2.2149197701        1.6275067432
 C          6.3605982304        1.9445867250        2.5723546259
 H          6.5627223035        2.6540981535        3.3618056100
 C          5.1480089894        1.2821166399        2.5396722083
 H          4.4112280828        1.4610764537        3.3091971900
 C          1.8761586172       -4.8070823704        0.4328271377
 C          0.6731835151       -4.5319901216       -0.2196367662
 H          0.3938642669       -3.5014067044       -0.3828482780
 C         -0.1447196394       -5.5566809768       -0.6507042117
 H         -1.0724393711       -5.3300695406       -1.1575817780
 C          0.2178938896       -6.8773617592       -0.4462660850
 H         -0.4286162432       -7.6766413539       -0.7770291726
 C          1.4203926643       -7.1646339107        0.1782652795
 H          1.7148275978       -8.1929147957        0.3325260589
 C          2.2454173686       -6.1438645554        0.6058212145
 H          3.1759257555       -6.3782090860        1.0989874116
 Cu        -0.7228183547        1.8747953106       -1.6472253130
 N         -2.3870030719        2.5782329647       -2.3097320299
 N         -1.5801010698        0.2306810248       -1.5396399613
 N          0.7918645567        0.8093784240       -1.7114534936
 N          0.3779032053        3.3817058741       -1.1787210822
 C         -2.5532509913        3.7798443226       -2.8925912429
 C         -3.9141169692        4.1520542588       -2.8276210727
 H         -4.3397368259        5.0442241818       -3.2432501538
 C         -4.5863607566        3.1270742778       -2.2114454436
 H         -5.6401116688        3.0542896884       -2.0247881474
 C         -3.6284041217        2.1306539408       -1.8940028673
 C         -3.9012527065        0.8133390798       -1.4956784482
 C         -2.8819602861       -0.1489490217       -1.4839875231
 C         -2.9075385587       -1.5706433449       -1.4830737884
 H         -3.7865136916       -2.1816790324       -1.4230168067
 C         -1.6100222456       -2.0084881546       -1.6066295452
 H         -1.2775148667       -3.0237233811       -1.6854881467
 C         -0.7883145718       -0.8610885112       -1.6209399519
 C          0.5877713193       -0.5262566837       -1.6671620961
 C          1.8429285610       -1.1747671151       -1.6681992894
 H          2.0074526024       -2.2345189347       -1.6620170442
 C          2.7979485362       -0.1866034653       -1.6892186171
 H          3.8619889426       -0.3150913860       -1.6709158163
 C          2.1238504454        1.0668027062       -1.7009782344
 C          2.5992964549        2.3811004471       -1.6556292307
 C          1.7279566253        3.4690606152       -1.4753470309
 C          2.0997467308        4.8352661216       -1.4627304562
 H          3.0739215302        5.2174190943       -1.6967573797
 C          0.9800062157        5.5572353105       -1.1368961890
 H          0.9163821141        6.6188154713       -1.0000075419
 C         -0.0679761956        4.6343864953       -0.9419322276
 C         -1.4924347460        4.4996826831       -3.5709378889
 C         -0.3681104424        3.8350899912       -4.0680813157
 H         -0.3054106504        2.7587579489       -3.9799349939
 C          0.6536697894        4.5355912350       -4.6763738266
 H          1.5232715409        4.0069229073       -5.0393025467
 C          0.5664502786        5.9103050482       -4.8238271911
 H          1.3705073342        6.4581956267       -5.2922922604
 C         -0.5639076727        6.5757811310       -4.3781920765
 H         -0.6451795455        7.6456292335       -4.5076407482
 C         -1.5853706847        5.8802349408       -3.7625743491
 H         -2.4559685289        6.4073584275       -3.4037883766
 C         -5.2664245289        0.4138148990       -1.1301183739
 C         -5.9117811057        1.0681856647       -0.0826140905
 H         -5.4152135838        1.8937085224        0.4047998583
 C         -7.1583870783        0.6514630638        0.3447108609
 H         -7.6424305174        1.1608541173        1.1655718114
 C         -7.7844047734       -0.4185981996       -0.2728929809
 H         -8.7556799251       -0.7479097022        0.0652769846
 C         -7.1638957859       -1.0563288048       -1.3336359074
 H         -7.6552087146       -1.8797436476       -1.8309787464
 C         -5.9154525029       -0.6439869970       -1.7612270167
 H         -5.4480788554       -1.1249117746       -2.6071792081
 C          4.0469624112        2.6058820015       -1.7483894833
 C          4.7216273634        3.3886687590       -0.8132794480
 H          4.1704742112        3.8386458288       -0.0015581935
 C          6.0868896030        3.5772064930       -0.9063936050
 H          6.5945217850        4.1841009924       -0.1712121571
 C          6.8036433327        2.9895386254       -1.9352711413
 H          7.8702111496        3.1419967939       -2.0095086206
 C          6.1453086982        2.2063803239       -2.8684137768
 H          6.6979899660        1.7472892799       -3.6754273363
 C          4.7800347337        2.0124065665       -2.7749616829
 H          4.2648355052        1.4171488289       -3.5147434732
 C         -1.3884030211        4.9693822289       -0.4448642365
 C         -1.8986303561        6.2594379422       -0.6142868271
 H         -1.3148807304        6.9960643497       -1.1439962180
 C         -3.1503425210        6.5914224846       -0.1363406309
 H         -3.5353564470        7.5896973171       -0.2882023411
 C         -3.9145973071        5.6517974958        0.5356633359
 H         -4.8952612490        5.9114171274        0.9059641600
 C         -3.4074001175        4.3790053693        0.7362560282
 H         -3.9930091751        3.6504129364        1.2795409933
 C         -2.1591547028        4.0396067342        0.2551378746
 H         -1.7602493288        3.0486469505        0.4152528351
  150
       -239.73975777
 Cu         1.0038571374       -1.9351998375       -1.1562612498
 N         -0.2549102774       -1.9183862055        0.2678344713
 N         -0.3821006443       -1.6069981970       -2.3243703507
 N          2.0262471720       -1.2814485024       -2.5410006516
 N          2.5669609576       -2.8359222097       -0.5053473298
 C          0.0407211632       -1.9243256144        1.5839422264
 C         -1.0856397183       -2.3596777848        2.3141416316
 H         -1.1532090118       -2.4365964742        3.3809774328
 C         -2.0903341148       -2.5925586907        1.4117029607
 H         -3.0929780274       -2.9027292290        1.6295345601
 C         -1.5690945905       -2.3232146596        0.1210502414
 C         -2.2979523941       -2.3111675783       -1.0822549330
 C         -1.7183983934       -1.8336538794       -2.2693822086
 C         -2.2424111601       -1.5161527443       -3.5546793666
 H         -3.2677183129       -1.6055349032       -3.8539931633
 C         -1.2027423614       -1.0576701552       -4.3314758310
 H         -1.2493294923       -0.7228596076       -5.3495582815
 C         -0.0368297601       -1.1357335483       -3.5418106168
 C          1.3637281576       -0.9596692637       -3.6739216876
 C          2.3089020239       -0.5751222603       -4.6481688791
 H          2.0849276373       -0.2612468457       -5.6490065110
 C          3.5509808846       -0.6821469281       -4.0638571450
 H          4.5029677237       -0.4973627137       -4.5236298421
 C          3.3623646858       -1.1559281718       -2.7359886415
 C          4.2757276875       -1.5779968966       -1.7594923021
 C          3.8551761380       -2.3542915451       -0.6672897475
 C          4.6617177906       -2.9006047309        0.3619842248
 H          5.7008767662       -2.6870272459        0.5186782775
 C          3.8590464896       -3.7235135909        1.1141536052
 H          4.1552044546       -4.3309912299        1.9469689017
 C          2.5714534864       -3.6825960995        0.5426985928
 C          1.3013726643       -1.4911099217        2.1537511885
 C          2.1908760646       -0.6728910968        1.4544619015
 H          1.9232521476       -0.3098627046        0.4743784091
 C          3.4162527673       -0.3335705001        1.9888830470
 H          4.1019437930        0.2641177623        1.4043972258
 C          3.7693392472       -0.7652603554        3.2566183573
 H          4.7315015330       -0.5063554283        3.6742266507
 C          2.8761229786       -1.5316334262        3.9866961432
 H          3.1376228181       -1.8595837045        4.9826407319
 C          1.6601195702       -1.8935260344        3.4439366741
 H          0.9859090726       -2.5141862044        4.0133358369
 C         -3.6697181010       -2.8325963698       -1.0937727124
 C         -3.9345713265       -4.0882457547       -0.5448595166
 H         -3.1265865590       -4.6489435632       -0.0993667970
 C         -5.2082142033       -4.6226004787       -0.5902717252
 H         -5.3943236909       -5.5987286038       -0.1656840869
 C         -6.2423155975       -3.9156734751       -1.1816786573
 H         -7.2365334234       -4.3357062263       -1.2190101218
 C         -5.9925978076       -2.6657651207       -1.7218437471
 H         -6.7958466735       -2.1012005712       -2.1724929522
 C         -4.7193637824       -2.1298312915       -1.6800271200
 H         -4.5348677210       -1.1426141441       -2.0701073886
 C          5.6958079279       -1.2627047189       -1.9504440233
 C          6.0793467572        0.0536771104       -2.2034141256
 H          5.3244059936        0.8260808737       -2.2304359671
 C          7.4102078252        0.3724237855       -2.3962945111
 H          7.6957821867        1.3977313266       -2.5818512149
 C          8.3765388808       -0.6192343815       -2.3543142064
 H          9.4159243897       -0.3704443921       -2.5094145667
 C          8.0034608509       -1.9325331733       -2.1195380145
 H          8.7523389070       -2.7108523408       -2.0987162727
 C          6.6743219825       -2.2540307612       -1.9166957854
 H          6.3809758664       -3.2812203213       -1.7585627154
 C          1.4367546772       -4.5115752698        0.9014727304
 C          1.2818554217       -4.9835544639        2.2062275947
 H          1.9992649656       -4.6967031829        2.9599928686
 C          0.2097003697       -5.7869381532        2.5395014709
 H          0.0936916377       -6.1337090921        3.5563503783
 C         -0.7151458890       -6.1549702552        1.5756161699
 H         -1.5503394126       -6.7876462352        1.8384603990
 C         -0.5550456403       -5.7176444409        0.2708049479
 H         -1.2530644254       -6.0255217045       -0.4950691639
 C          0.5054133515       -4.9000479359       -0.0642968594
 H          0.6338905617       -4.5714232993       -1.0870221306
 Cu        -1.0082222688        1.8620182659        1.0930431536
 N         -2.0433236929        1.3242738724       -0.4239000764
 N         -2.1176492678        0.8226001202        2.1374181192
 N          0.1332143412        1.7154659340        2.5480504277
 N         -0.0868013393        3.4757590167        0.5996151847
 C         -1.7255834030        1.5674415793       -1.7105575232
 C         -2.8917972002        1.4984900433       -2.5034859928
 H         -2.9374644392        1.6236416490       -3.5673100162
 C         -3.9320786277        1.1815613975       -1.6684948982
 H         -4.9635947060        1.0589248495       -1.9364543084
 C         -3.3984680842        1.0577045522       -0.3593931687
 C         -4.0650555113        0.5625837479        0.7746213074
 C         -3.3824357161        0.3591453535        1.9824481535
 C         -3.7572332771       -0.2468708315        3.2161507456
 H         -4.7093635337       -0.6925343501        3.4286854527
 C         -2.6774678075       -0.1702177990        4.0639377865
 H         -2.6144000617       -0.5323137931        5.0720606743
 C         -1.6552250532        0.5113700471        3.3651978846
 C         -0.3649267947        1.0440071367        3.6112877618
 C          0.5377780601        1.1729986544        4.6881929372
 H          0.4197318445        0.7370913177        5.6611279806
 C          1.5714474397        1.9664090037        4.2483213437
 H          2.4161009654        2.3023550340        4.8180971017
 C          1.2901331864        2.3331692167        2.9020588935
 C          1.8992467404        3.2664187212        2.0515117813
 C          1.2405712527        3.7315872713        0.8991638876
 C          1.7357114721        4.6583561323       -0.0516213685
 H          2.7456692294        5.0155564944       -0.1049089255
 C          0.6963363714        4.9743245738       -0.8921308750
 H          0.7096119697        5.6797244297       -1.6999402328
 C         -0.4297302147        4.2531156341       -0.4464175665
 C         -0.3767040663        1.7992871906       -2.1840335671
 C         -0.1456986312        2.3821154424       -3.4328738735
 H         -0.9826067230        2.6497482238       -4.0591202255
 C          1.1407356328        2.6411095519       -3.8608003458
 H          1.3022826950        3.0995226584       -4.8260679282
 C          2.2254659687        2.3285868224       -3.0577779336
 H          3.2285366429        2.5489014466       -3.3919255397
 C          2.0135638635        1.7231594178       -1.8304872344
 H          2.8520925476        1.4614367245       -1.2000578317
 C          0.7297599921        1.4472322662       -1.4091013428
 H          0.5610604095        0.9516074428       -0.4632866024
 C         -5.4902300316        0.2190074179        0.6880194491
 C         -6.4168342504        1.1617514029        0.2460609866
 H         -6.0733318430        2.1465387145       -0.0335759056
 C         -7.7623223264        0.8511686053        0.1877308961
 H         -8.4700222378        1.5936492176       -0.1518922124
 C         -8.2052719042       -0.4054764626        0.5666621648
 H         -9.2570022527       -0.6465983130        0.5207602295
 C         -7.2922825872       -1.3501898051        1.0034268989
 H         -7.6284558702       -2.3350521309        1.2928751963
 C         -5.9464069304       -1.0417759806        1.0651081554
 H         -5.2355340465       -1.7910062993        1.3770156979
 C          3.1693263416        3.8747263725        2.4627964358
 C          4.2248022713        3.0793088892        2.9067184723
 H          4.1050309524        2.0074985015        2.9154665660
 C          5.4148711785        3.6519640094        3.3142411199
 H          6.2275925515        3.0216300374        3.6454204292
 C          5.5674261477        5.0286169542        3.3021685007
 H          6.4964870055        5.4753935084        3.6240450966
 C          4.5173153410        5.8298261880        2.8846320241
 H          4.6235919212        6.9049058072        2.8889504959
 C          3.3287724333        5.2606362331        2.4680085553
 H          2.5025732654        5.8891613359        2.1705607745
 C         -1.7948408437        4.4206595050       -0.9076859892
 C         -2.8705218795        4.2310367154       -0.0368844853
 H         -2.6776402452        3.9450514197        0.9883958361
 C         -4.1669707259        4.4264964014       -0.4685451557
 H         -4.9855941537        4.2883677108        0.2237639489
 C         -4.4187825824        4.8124738271       -1.7748285092
 H         -5.4342604953        4.9585885859       -2.1127733475
 C         -3.3591197002        5.0216445395       -2.6426418336
 H         -3.5501650317        5.3324925031       -3.6598487103
 C         -2.0599248060        4.8377798330       -2.2136368644
 H         -1.2375822495        4.9957978057       -2.8947174228
  150
       -239.73957435
 Cu         1.2632571688       -1.7221023281       -0.4112402205
 N         -0.4382887324       -2.4382489108        0.1281354380
 N          0.5731896401       -1.5539512649       -2.1069253259
 N          2.4781262969       -0.4544712163       -1.0203878229
 N          2.5870619780       -2.3168531715        0.8481328850
 C         -0.7845826083       -2.7100711053        1.4018241954
 C         -1.8025439691       -3.6883400275        1.4143930102
 H         -2.2910091460       -4.0774598488        2.2860124635
 C         -2.0742912068       -4.0095370835        0.1103944705
 H         -2.7708205498       -4.7454434533       -0.2383481634
 C         -1.2325363705       -3.2086664805       -0.7041654092
 C         -1.2355009791       -3.1245658357       -2.1065737500
 C         -0.4049950561       -2.2093348844       -2.7749696032
 C         -0.3752333593       -1.7413939038       -4.1202651966
 H         -1.0380416173       -2.0518800310       -4.9048147538
 C          0.6138316320       -0.7889613892       -4.2089974675
 H          0.9065697481       -0.2347171309       -5.0789892554
 C          1.2077561987       -0.6950914580       -2.9306435706
 C          2.3204931426       -0.0748748396       -2.3092858570
 C          3.4171054065        0.7356059520       -2.6766949388
 H          3.5616926045        1.1951620240       -3.6349832802
 C          4.2506192613        0.7969567813       -1.5854855347
 H          5.1972077607        1.2979150050       -1.5216093235
 C          3.6676191615        0.0079685557       -0.5526518326
 C          4.1889413694       -0.4445382765        0.6664829108
 C          3.5938514041       -1.5156425699        1.3585645779
 C          4.0154394478       -2.0710492572        2.5918908635
 H          4.7530122122       -1.6475733903        3.2454603988
 C          3.2830946440       -3.2152469820        2.7947895886
 H          3.3775678547       -3.9062866023        3.6095654920
 C          2.4285992895       -3.3624381602        1.6832170046
 C         -0.1698407301       -2.0930113012        2.5591802489
 C          0.5411549409       -0.8957935499        2.4580260333
 H          0.5578261277       -0.3765165881        1.5104127105
 C          1.2182374818       -0.3778582967        3.5413996549
 H          1.7817865971        0.5377173606        3.4326499637
 C          1.1807979263       -1.0316080516        4.7629295335
 H          1.7358036935       -0.6450464682        5.6056859444
 C          0.4257860270       -2.1850980537        4.8968912617
 H          0.3733865836       -2.6859355859        5.8531784112
 C         -0.2446230669       -2.7101673765        3.8107373856
 H         -0.8061290072       -3.6247393608        3.9205565533
 C         -2.0960623580       -3.9945805410       -2.9175505386
 C         -1.5388767650       -4.6579116785       -4.0121640036
 H         -0.4849553488       -4.5403971485       -4.2177841317
 C         -2.3137407477       -5.4753996762       -4.8126334223
 H         -1.8640060918       -5.9863430555       -5.6515541429
 C         -3.6624030927       -5.6398420887       -4.5428413235
 H         -4.2692635374       -6.2743800935       -5.1716760633
 C         -4.2278258445       -4.9839887894       -3.4620206049
 H         -5.2806192550       -5.1018172125       -3.2492697849
 C         -3.4535433443       -4.1728654912       -2.6532204265
 H         -3.9056319000       -3.6451157650       -1.8284994366
 C          5.4709282203        0.0991386106        1.1297802631
 C          6.5175802838       -0.7498612584        1.4900760082
 H          6.3792160772       -1.8187014247        1.4220729662
 C          7.7338098764       -0.2334193933        1.8953168439
 H          8.5366744383       -0.9036600722        2.1661208294
 C          7.9284328581        1.1371196410        1.9481258641
 H          8.8787161332        1.5384987364        2.2679619800
 C          6.9004376089        1.9885353286        1.5784985950
 H          7.0474790549        3.0585294417        1.6093031307
 C          5.6850438087        1.4761034818        1.1653376224
 H          4.8833669778        2.1398525285        0.8809954736
 C          1.6058969606       -4.5178845284        1.3780551328
 C          1.1177408311       -5.3324684941        2.4020018218
 H          1.3348321905       -5.0786120681        3.4283545358
 C          0.3428248138       -6.4376834968        2.1125297162
 H         -0.0360619581       -7.0530663571        2.9161408217
 C          0.0457305568       -6.7592930561        0.7980667047
 H         -0.5675910698       -7.6195482343        0.5741995341
 C          0.5471897134       -5.9761528539       -0.2284999181
 H          0.3303948659       -6.2290711485       -1.2566701039
 C          1.3264277839       -4.8725124087        0.0558256595
 H          1.7374156917       -4.2780679013       -0.7492865533
 Cu        -1.4463422910        1.6416646476        0.2591011836
 N         -1.1075310349        3.3410714383        1.0680228911
 N         -1.8378895534        0.9780903004        1.9388602306
 N         -2.5074682333        0.2491491235       -0.3014755369
 N         -0.7264142297        1.7271542472       -1.4992892554
 C         -0.8158808067        4.4624705219        0.3784317759
 C         -0.0977544671        5.3511289027        1.2019635090
 H          0.2486267610        6.3259665267        0.9191178980
 C         -0.0006676804        4.7646064253        2.4412089416
 H          0.4937655449        5.1575244524        3.3080048364
 C         -0.6534339068        3.5100928622        2.3651838257
 C         -0.9599378432        2.6440363726        3.4304129787
 C         -1.6303969798        1.4343300791        3.2015854199
 C         -2.3403048528        0.5714008117        4.0828654428
 H         -2.3780465651        0.6730415676        5.1501759566
 C         -3.0047708335       -0.3560884687        3.3141256966
 H         -3.6473793617       -1.1445232030        3.6542440865
 C         -2.6915963541       -0.0718577861        1.9686161856
 C         -3.0878023909       -0.4836557265        0.6717342313
 C         -4.0503408618       -1.3270609541        0.0750597409
 H         -4.6819212703       -2.0210429893        0.5952006726
 C         -4.0415606935       -1.0492359121       -1.2728083483
 H         -4.6811004629       -1.4725802793       -2.0222409902
 C         -3.0309771821       -0.0750982000       -1.5096153868
 C         -2.5597801306        0.5467620616       -2.6757079157
 C         -1.4347343347        1.3903370923       -2.6372087071
 C         -0.7355894802        1.9065435887       -3.7576598103
 H         -1.0238283071        1.7802018984       -4.7823295345
 C          0.3743606352        2.5545889246       -3.2806190357
 H          1.1444164424        3.0247676987       -3.8598615112
 C          0.3660262356        2.4209417001       -1.8764895448
 C         -1.3331823793        4.7425815838       -0.9475658020
 C         -2.5378137675        4.1788040805       -1.3744281266
 H         -3.0786858806        3.5179964463       -0.7102274596
 C         -3.0541440925        4.4809315750       -2.6183712472
 H         -3.9989449144        4.0517163338       -2.9210842775
 C         -2.3760073680        5.3412049183       -3.4664324241
 H         -2.7762318808        5.5697622303       -4.4433927659
 C         -1.1882264612        5.9190493267       -3.0480629348
 H         -0.6618686029        6.5998612277       -3.7016171700
 C         -0.6769926374        5.6347700885       -1.7975200880
 H          0.2471642271        6.0888868373       -1.4741816197
 C         -0.7220261102        3.0686871999        4.8140476345
 C         -1.1032958039        4.3370921486        5.2514389898
 H         -1.5879904024        5.0114954317        4.5612243099
 C         -0.8996724739        4.7176071583        6.5644578449
 H         -1.2053472094        5.7011498210        6.8905045612
 C         -0.3131418853        3.8415772975        7.4631349598
 H         -0.1522646847        4.1423791281        8.4878229627
 C          0.0561165003        2.5746515715        7.0422040564
 H          0.5068596813        1.8838096119        7.7400540482
 C         -0.1525801614        2.1872994066        5.7320332315
 H          0.1367486671        1.2017736704        5.4017657099
 C         -3.2297986441        0.3023448732       -3.9575593369
 C         -3.5901397513        1.3726855538       -4.7766875163
 H         -3.3714257272        2.3793625750       -4.4540304426
 C         -4.2396639161        1.1535257321       -5.9766664744
 H         -4.5177559913        1.9937947758       -6.5963484173
 C         -4.5356521521       -0.1363877342       -6.3866782895
 H         -5.0396452986       -0.3054750491       -7.3267244062
 C         -4.1802226683       -1.2064076822       -5.5827894623
 H         -4.3999446521       -2.2179385364       -5.8936637924
 C         -3.5385488689       -0.9901447764       -4.3777057677
 H         -3.2465171955       -1.8307150003       -3.7698374223
 C          1.3736002741        2.9260801905       -0.9654350039
 C          2.1605338409        4.0206355672       -1.3332288209
 H          2.0364894774        4.4578702671       -2.3118069505
 C          3.0646406908        4.5697690321       -0.4464607563
 H          3.6531917878        5.4269345966       -0.7411655027
 C          3.2081134029        4.0376653704        0.8242583609
 H          3.8944381234        4.4857349119        1.5281070269
 C          2.4732794950        2.9184904929        1.1831094916
 H          2.6010374668        2.4804944968        2.1626987959
 C          1.5795868564        2.3595130604        0.2936847826
 H          1.0281904482        1.4729906575        0.5699988971
  150
       -239.73942557
 Cu         1.3409174586       -1.7183618241       -0.6910918434
 N         -0.2445731909       -2.4316578632        0.1279684588
 N          0.4526864440       -1.7559227789       -2.3027744102
 N          2.4232383842       -0.4905347827       -1.5720962070
 N          2.8279576665       -2.1206169542        0.4624608614
 C         -0.4095979127       -2.6053528692        1.4544119331
 C         -1.3752458326       -3.6095277372        1.6818960711
 H         -1.7217917783       -3.9436266451        2.6397787992
 C         -1.8168745082       -4.0339393185        0.4559566466
 H         -2.5348529672       -4.8049441922        0.2578886719
 C         -1.1193805633       -3.2826347668       -0.5245708851
 C         -1.3170717095       -3.3222609883       -1.9139388071
 C         -0.5792966671       -2.4949552179       -2.7747182539
 C         -0.7206142728       -2.1762448801       -4.1561409072
 H         -1.4409903156       -2.6065621738       -4.8262590806
 C          0.2169943514       -1.2163847514       -4.4617476769
 H          0.3819058699       -0.7482248885       -5.4125482158
 C          0.9499434307       -0.9706976632       -3.2797257478
 C          2.0986446719       -0.2512617327       -2.8623468434
 C          3.0974250012        0.5662712263       -3.4337385268
 H          3.1053244569        0.9350482225       -4.4409172008
 C          4.0452197544        0.7759963746       -2.4598698690
 H          4.9628426505        1.3229769971       -2.5582236712
 C          3.6279178176        0.0730761701       -1.2940768137
 C          4.3032216243       -0.2208385255       -0.1016250379
 C          3.8428403409       -1.2290003183        0.7643620052
 C          4.4277778295       -1.6273866893        1.9925440276
 H          5.2106539173       -1.1052322405        2.5072635819
 C          3.7847761230       -2.7708841182        2.3974552877
 H          4.0052526288       -3.3633495356        3.2637824728
 C          2.8198290532       -3.0736496228        1.4143450262
 C          0.2861206840       -1.8345335783        2.4640929346
 C          0.8969510006       -0.6194162550        2.1501990362
 H          0.7910988003       -0.2309397877        1.1470339131
 C          1.6212617353        0.0798854291        3.0919164545
 H          2.1049156033        1.0052666626        2.8118813578
 C          1.7265177216       -0.4049263740        4.3850835730
 H          2.3017276036        0.1311046766        5.1259503567
 C          1.0835269263       -1.5830189174        4.7273766853
 H          1.1489270243       -1.9556556630        5.7397323709
 C          0.3707032984       -2.2918868779        3.7814983521
 H         -0.1064758623       -3.2202165050        4.0546156524
 C         -2.3292291835       -4.2111051709       -2.4965025084
 C         -1.9880145755       -5.0351404240       -3.5684275281
 H         -0.9708988957       -5.0328333447       -3.9330467532
 C         -2.9303605181       -5.8659448019       -4.1446202669
 H         -2.6498999571       -6.5044801759       -4.9698626827
 C         -4.2308929586       -5.8809166892       -3.6677840353
 H         -4.9676339068       -6.5268013272       -4.1220990873
 C         -4.5815698970       -5.0620690747       -2.6074967335
 H         -5.5963837208       -5.0607925857       -2.2372549209
 C         -3.6397681055       -4.2357211819       -2.0246219135
 H         -3.9204167272       -3.5772097822       -1.2184139891
 C          5.6002669212        0.4180949886        0.1510241843
 C          6.7203387374       -0.3491973883        0.4718365611
 H          6.6266221278       -1.4234416689        0.5299820159
 C          7.9482129011        0.2509418294        0.6774823750
 H          8.8075821151       -0.3572965159        0.9195865772
 C          8.0813770637        1.6253532787        0.5671970235
 H          9.0410971799        2.0926503911        0.7312894445
 C          6.9787748983        2.3948960870        0.2349009002
 H          7.0775109614        3.4666413315        0.1396435985
 C          5.7507624846        1.7977167729        0.0204591026
 H          4.8920230349        2.3966388232       -0.2381395366
 C          2.0298301922       -4.2877273715        1.3318377038
 C          1.6157040838       -4.7939545308        0.0971557103
 H          1.8975076221       -4.2744563251       -0.8089973450
 C          0.8654093314       -5.9505281591        0.0258083308
 H          0.5417972649       -6.3212570624       -0.9362835495
 C          0.5293358171       -6.6367135245        1.1812417874
 H         -0.0618154677       -7.5386453981        1.1239681942
 C          0.9631202998       -6.1641730541        2.4092106651
 H          0.7139382718       -6.7032737744        3.3121278658
 C          1.7088926763       -5.0049997054        2.4863101225
 H          2.0311166542       -4.6328218359        3.4468285988
 Cu        -1.4665329486        1.6878716990        0.6596432646
 N         -1.0285996186        3.5522964722        0.8155524625
 N         -1.2602291282        1.5419985321        2.4917176725
 N         -2.5388417439        0.2147222269        0.8951577709
 N         -1.3014704233        1.1968550156       -1.1862310999
 C         -1.0766432884        4.4366294584       -0.1988714244
 C         -0.2256158732        5.5261205376        0.0814099109
 H         -0.0823708286        6.3865149447       -0.5425606485
 C          0.3189477948        5.3050428120        1.3221306084
 H          1.0199204837        5.9268382932        1.8438201996
 C         -0.2008504546        4.0737268944        1.7950109189
 C         -0.0495266055        3.5279961273        3.0808807580
 C         -0.6661314037        2.3193256343        3.4315217787
 C         -0.9432214215        1.7331118365        4.6984707914
 H         -0.6194039334        2.1236663968        5.6440219495
 C         -1.7414743781        0.6333690136        4.4828744669
 H         -2.1470554675       -0.0316565346        5.2201125455
 C         -1.9356360130        0.5356745453        3.0882369329
 C         -2.6630956954       -0.2497148625        2.1570093476
 C         -3.5680553438       -1.3317133577        2.1412517087
 H         -3.8732774155       -1.9081532029        2.9925924439
 C         -3.9846764392       -1.4833173332        0.8375656176
 H         -4.6684020678       -2.2219921007        0.4651893502
 C         -3.3122816212       -0.5069715405        0.0510477743
 C         -3.3065576132       -0.2412369543       -1.3288255191
 C         -2.3261386331        0.5903751714       -1.8954467769
 C         -2.1465509022        0.8922369660       -3.2695724688
 H         -2.8012745204        0.6024643221       -4.0667429820
 C         -1.0039448629        1.6416532782       -3.3750611764
 H         -0.5546310733        1.9992475602       -4.2803597500
 C         -0.4920157737        1.8140198351       -2.0710727209
 C         -1.9748863147        4.3113622827       -1.3310365213
 C         -3.1632801169        3.5835445573       -1.2299915389
 H         -3.4220547069        3.1206855677       -0.2868765038
 C         -4.0102504482        3.4632212493       -2.3135455536
 H         -4.9187296602        2.8851081335       -2.2225178696
 C         -3.6996819023        4.0815624400       -3.5135139899
 H         -4.3607721335        3.9822976333       -4.3616315750
 C         -2.5409839812        4.8340962296       -3.6169206545
 H         -2.3010789761        5.3279793280       -4.5477386655
 C         -1.6878740977        4.9525701550       -2.5380538156
 H         -0.7781693418        5.5263085403       -2.6287711711
 C          0.6686860133        4.2738816800        4.1214134627
 C          1.6417951230        3.6347754830        4.8880158070
 H          1.8727978984        2.5996874033        4.6869486713
 C          2.3166134540        4.3202981493        5.8804759328
 H          3.0754368617        3.8158704629        6.4610823463
 C          2.0209967664        5.6496642760        6.1334991942
 H          2.5459734727        6.1837755852        6.9115805099
 C          1.0430895337        6.2887366016        5.3890634867
 H          0.7991385269        7.3214486125        5.5915779886
 C          0.3720608108        5.6089653500        4.3897300991
 H         -0.4079485034        6.1006856621        3.8275743826
 C         -4.3628378610       -0.8411322944       -2.1509512568
 C         -4.0977738442       -1.5001398437       -3.3488757755
 H         -3.0765393404       -1.6008559404       -3.6757692127
 C         -5.1227365677       -2.0580546230       -4.0893115959
 H         -4.8963956012       -2.5760442129       -5.0099879552
 C         -6.4322826591       -1.9665913858       -3.6496067899
 H         -7.2323376597       -2.4026660228       -4.2292963575
 C         -6.7097285750       -1.3144651952       -2.4591891654
 H         -7.7293649680       -1.2369687333       -2.1101583711
 C         -5.6864278901       -0.7600420605       -1.7143771148
 H         -5.9075785138       -0.2393538070       -0.7937904080
 C          0.7128486601        2.5342536987       -1.7115983920
 C          1.3415499590        2.3501894438       -0.4783809607
 H          0.9669082990        1.5991939376        0.2002962271
 C          2.4236843630        3.1211323434       -0.1093210416
 H          2.8652501393        2.9856025242        0.8682754288
 C          2.9344596049        4.0691732450       -0.9810804582
 H          3.7727442199        4.6850247651       -0.6887388220
 C          2.3627248415        4.2200233786       -2.2335439673
 H          2.7681533724        4.9437854892       -2.9261775697
 C          1.2651041275        3.4659337288       -2.5955020092
 H          0.8101271282        3.6164054538       -3.5619639111
  150
       -239.73902252
 Cu         0.4431600387       -2.1551726520       -1.2373449616
 N         -1.0209093498       -2.4075031763       -0.0516054143
 N         -0.7555480337       -1.9498585420       -2.6173756687
 N          1.5933779764       -1.3271676332       -2.4168021997
 N          1.9726895582       -2.8513874465       -0.3366252201
 C         -0.9510031436       -2.4555833730        1.2943030633
 C         -2.1175448595       -3.0616166981        1.8043685497
 H         -2.3493069344       -3.1975694023        2.8421158510
 C         -2.9200172619       -3.3647060008        0.7352178058
 H         -3.8954731550       -3.8088813274        0.7647900670
 C         -2.2331497824       -2.9517560598       -0.4356426910
 C         -2.7633284651       -2.9034765163       -1.7371869587
 C         -2.0547816134       -2.3009996781       -2.7860662586
 C         -2.4123710778       -1.9466372240       -4.1173658700
 H         -3.3692259368       -2.1123365271       -4.5725569979
 C         -1.3205450715       -1.3405546652       -4.6966074656
 H         -1.2473882885       -0.9427663054       -5.6903801393
 C         -0.2852891205       -1.3594290405       -3.7383530283
 C          1.0840312394       -1.0137873305       -3.6289823782
 C          2.1108463479       -0.4434373797       -4.4097435468
 H          2.0100416248       -0.0905324919       -5.4174375758
 C          3.2410622009       -0.4178999429       -3.6255583776
 H          4.2086979413       -0.0478902926       -3.9024986840
 C          2.9132669155       -1.0118492272       -2.3753616782
 C          3.6776882291       -1.3184171578       -1.2423793879
 C          3.1885570046       -2.1953396355       -0.2613193763
 C          3.9200466801       -2.7468936944        0.8197292828
 H          4.9091438081       -2.4528801267        1.1124617264
 C          3.1388561447       -3.7278527362        1.3797287720
 H          3.4011136301       -4.3805303034        2.1893363856
 C          1.9448524258       -3.7865029220        0.6325541888
 C          0.1311573609       -1.8995256991        2.0795359366
 C          0.3756256956       -2.3543897847        3.3773431066
 H         -0.2584517010       -3.1181200262        3.8005885474
 C          1.4356931344       -1.8569799641        4.1086490423
 H          1.6190123952       -2.2278046299        5.1070288622
 C          2.2707879286       -0.8938220986        3.5674480412
 H          3.1075230190       -0.5160125703        4.1358908457
 C          2.0141939353       -0.4061273927        2.2971021508
 H          2.6402434176        0.3690936190        1.8783392164
 C          0.9497877544       -0.8920398592        1.5675502032
 H          0.7303861821       -0.4958797640        0.5862344976
 C         -4.1096456166       -3.4384261435       -1.9841346926
 C         -4.4179820822       -4.7516959820       -1.6340486967
 H         -3.6530994004       -5.3706275228       -1.1891905341
 C         -5.6802230028       -5.2633401168       -1.8696784441
 H         -5.9038977479       -6.2851236679       -1.5995062191
 C         -6.6574883316       -4.4711030460       -2.4496356512
 H         -7.6446459243       -4.8707530147       -2.6289424722
 C         -6.3627332312       -3.1628518441       -2.7958989767
 H         -7.1226588105       -2.5369660797       -3.2411247680
 C         -5.0986663061       -2.6503808764       -2.5702178939
 H         -4.8796814271       -1.6232866193       -2.8213550794
 C          5.0332479130       -0.7641577436       -1.1093106541
 C          5.3462684761        0.0443236610       -0.0192971029
 H          4.5885575316        0.2364216681        0.7259213405
 C          6.6033892459        0.6061539729        0.1004744044
 H          6.8303170799        1.2412708757        0.9442498393
 C          7.5705294151        0.3571691776       -0.8591140594
 H          8.5537478525        0.7935910730       -0.7640031893
 C          7.2729497392       -0.4579491500       -1.9384227277
 H          8.0275891775       -0.6640293592       -2.6834999062
 C          6.0121362373       -1.0116014828       -2.0672297178
 H          5.7859734072       -1.6611061045       -2.8998858098
 C          0.8896994496       -4.7732806712        0.7648160595
 C          0.6189408764       -5.3613548730        2.0019302517
 H          1.1912694433       -5.0597923910        2.8659056984
 C         -0.3871707799       -6.2980860056        2.1295522811
 H         -0.5951676957       -6.7348356548        3.0957819921
 C         -1.1310582330       -6.6809037727        1.0251147994
 H         -1.9191810592       -7.4121667237        1.1285739747
 C         -0.8487849188       -6.1300585802       -0.2141244709
 H         -1.4040603631       -6.4437917335       -1.0868360293
 C          0.1510391723       -5.1875571841       -0.3460907323
 H          0.3801397595       -4.7748666587       -1.3195904248
 Cu        -0.3651329198        2.2026095960        1.2302674300
 N         -1.3248428885        1.2520829605       -0.1313061032
 N         -1.2740729287        1.2147653617        2.4912946873
 N          0.8394845421        2.4127526539        2.6130298858
 N          0.3283730701        3.8187402051        0.4567447853
 C         -1.1011944439        1.3846273604       -1.4539696379
 C         -2.2744266547        1.0499213051       -2.1652775512
 H         -2.3812855155        1.0354684438       -3.2323280933
 C         -3.2227753280        0.6941381958       -1.2417839402
 H         -4.2400158488        0.4166852625       -1.4335665863
 C         -2.6241498321        0.7990855190        0.0393015628
 C         -3.1815441486        0.4227606675        1.2723072808
 C         -2.4270308186        0.5076984629        2.4545143594
 C         -2.5920211440       -0.0912376160        3.7338630659
 H         -3.4042300960       -0.7348287889        4.0129116589
 C         -1.5024320110        0.2566241656        4.5013627326
 H         -1.2988408658       -0.0344534195        5.5135489438
 C         -0.6878098326        1.0859716855        3.7018559702
 C          0.5214129764        1.8236807633        3.7859431149
 C          1.5211546338        2.1466563563        4.7295604475
 H          1.5449630063        1.8238967436        5.7523154127
 C          2.4411432280        2.9403523659        4.0820135315
 H          3.3189694365        3.3929853568        4.5025909516
 C          1.9860685499        3.1241173575        2.7458990655
 C          2.4513502537        3.9408689074        1.7054951057
 C          1.6405764405        4.2359717364        0.5974789652
 C          1.9441538696        5.1055057614       -0.4808140932
 H          2.8960965136        5.5643600833       -0.6629221484
 C          0.8057754507        5.2247878638       -1.2382907852
 H          0.6696881491        5.8417205559       -2.1049165080
 C         -0.1872211006        4.4310258834       -0.6259867998
 C          0.1619823031        1.7977345581       -2.0361049271
 C          1.3715488678        1.7016349276       -1.3432958326
 H          1.3884459395        1.2632241661       -0.3564533866
 C          2.5481176763        2.1632234214       -1.8973695979
 H          3.4703385446        2.0871195699       -1.3385494373
 C          2.5503095673        2.7223272641       -3.1640191251
 H          3.4690690230        3.0956000633       -3.5910649509
 C          1.3676817474        2.7879777836       -3.8814202647
 H          1.3640875314        3.2091888610       -4.8767686993
 C          0.1899564569        2.3260057578       -3.3302571963
 H         -0.7276248284        2.3967962219       -3.8933739867
 C         -4.5622149505       -0.0597239857        1.3794870904
 C         -5.3814690602        0.4689159130        2.3791961794
 H         -4.9874385840        1.2309953979        3.0359312681
 C         -6.6894764193        0.0455362747        2.5166094450
 H         -7.3120177215        0.4705759553        3.2906406458
 C         -7.2030991950       -0.9211011017        1.6670544873
 H         -8.2241563778       -1.2549122824        1.7788139990
 C         -6.3974691426       -1.4581750980        0.6771250830
 H         -6.7829533356       -2.2191963817        0.0133889351
 C         -5.0916160349       -1.0288466645        0.5318082607
 H         -4.4623703381       -1.4709267282       -0.2206532363
 C          3.7832195795        4.5442487005        1.8374782412
 C          4.8813546799        3.7292378389        2.1079630762
 H          4.7360584165        2.6622980200        2.1963619287
 C          6.1440879653        4.2742869051        2.2429502938
 H          6.9897166470        3.6329856407        2.4463027408
 C          6.3281984617        5.6418903190        2.1238872932
 H          7.3145692142        6.0678475334        2.2330014660
 C          5.2404928531        6.4617349353        1.8721163360
 H          5.3773530156        7.5303076695        1.7918374820
 C          3.9770102773        5.9192988459        1.7280509167
 H          3.1256594953        6.5611368220        1.5565804027
 C         -1.5830096789        4.3365673937       -1.0085408652
 C         -1.9745047138        4.5817759418       -2.3266878578
 H         -1.2266101989        4.8362765215       -3.0620103591
 C         -3.2996262655        4.4733108512       -2.6984181807
 H         -3.5858031154        4.6558042505       -3.7244994477
 C         -4.2624397680        4.1261429755       -1.7646136691
 H         -5.2968944341        4.0310612455       -2.0599097179
 C         -3.8923928790        3.9107657405       -0.4471675163
 H         -4.6401048169        3.6535692765        0.2894544602
 C         -2.5695518218        4.0242345832       -0.0694141855
 H         -2.2892438987        3.8798656689        0.9656222839
  150
       -239.73878713
 Cu         1.1860877092       -2.1006437995        0.3328528295
 N          2.1588855776       -3.2043749114        1.5594384698
 N          2.0600351058       -0.6426608279        1.0351392969
 N          1.0346161057       -1.0196918422       -1.1493769618
 N         -0.2304160364       -3.1619776548       -0.3314413532
 C          2.1123810349       -4.5511325029        1.5620746708
 C          2.4349803867       -5.0333653772        2.8464340858
 H          2.4973454952       -6.0658548702        3.1299654452
 C          2.7197440431       -3.9411623359        3.6297437991
 H          2.9901682514       -3.9394614022        4.6673841630
 C          2.5646672496       -2.7903870223        2.8174670767
 C          2.9088377003       -1.4662515713        3.1307480372
 C          2.7693132889       -0.4482391731        2.1742371587
 C          3.4240560717        0.8081033928        2.0555435654
 H          4.0905614552        1.2242590022        2.7872741279
 C          3.1308213175        1.3158506798        0.8089746357
 H          3.4864913934        2.2320802700        0.3793667450
 C          2.2829164927        0.3827295627        0.1773120414
 C          1.6916541627        0.1576093089       -1.0923538271
 C          1.6877854548        0.7287093717       -2.3860792240
 H          2.1545336653        1.6514543693       -2.6703098193
 C          1.0131835030       -0.1438527623       -3.2053787603
 H          0.8379986293       -0.0209273980       -4.2557693072
 C          0.5745680239       -1.2395658028       -2.4069478344
 C         -0.1617153816       -2.3952169468       -2.6944524357
 C         -0.5675147230       -3.2721978311       -1.6665665867
 C         -1.5027269867       -4.3284954686       -1.7951874742
 H         -1.9782826044       -4.6360857007       -2.7062129513
 C         -1.6996498225       -4.8522252956       -0.5421620568
 H         -2.3780601508       -5.6382315349       -0.2738156506
 C         -0.9016178633       -4.1103677296        0.3521406611
 C          1.8873516153       -5.3408454723        0.3665650934
 C          2.2263113689       -4.8412306117       -0.8932963722
 H          2.6725939706       -3.8589481171       -0.9722507648
 C          2.0191670266       -5.5971629185       -2.0294517511
 H          2.2993570390       -5.1971994026       -2.9938705806
 C          1.4668130344       -6.8641748447       -1.9339180486
 H          1.2958539938       -7.4516423428       -2.8242388332
 C          1.1476709574       -7.3797798600       -0.6880484623
 H          0.7282029942       -8.3724180681       -0.6080921500
 C          1.3647100803       -6.6325710642        0.4525074091
 H          1.1105830687       -7.0361244655        1.4207497742
 C          3.5386188330       -1.1256511190        4.4097615198
 C          3.0716195673       -0.0216943680        5.1227415405
 H          2.2313225671        0.5327739778        4.7333298870
 C          3.6572957902        0.3423991684        6.3198764824
 H          3.2793292811        1.1959786079        6.8642439183
 C          4.7264328735       -0.3836309793        6.8192782610
 H          5.1873525950       -0.0984911279        7.7534789379
 C          5.2069256990       -1.4735012081        6.1115387313
 H          6.0486572831       -2.0342648947        6.4912758073
 C          4.6200388233       -1.8442307152        4.9158573088
 H          5.0162217118       -2.6746630202        4.3506248462
 C         -0.5416126543       -2.6937267958       -4.0798093002
 C         -0.3351166395       -3.9713704095       -4.6011778810
 H          0.1197101164       -4.7273122737       -3.9784422512
 C         -0.6866863576       -4.2644832623       -5.9051297158
 H         -0.5156787688       -5.2572669227       -6.2956732265
 C         -1.2570063747       -3.2921073720       -6.7102419402
 H         -1.5380485352       -3.5249835228       -7.7266224709
 C         -1.4629538046       -2.0198399163       -6.2038156795
 H         -1.9119089900       -1.2569784479       -6.8230194226
 C         -1.1036586106       -1.7191692161       -4.9038624402
 H         -1.2886314481       -0.7326748078       -4.5100037910
 C         -0.8520648340       -4.3067377359        1.7900271601
 C         -0.5401883722       -3.2750957624        2.6790360923
 H         -0.3444742733       -2.2835909472        2.2972632024
 C         -0.4824862519       -3.5087686634        4.0387064659
 H         -0.2208707038       -2.7031371359        4.7099482542
 C         -0.7511649959       -4.7686577017        4.5468889488
 H         -0.6991159959       -4.9487113833        5.6103487994
 C         -1.0908121120       -5.7943278535        3.6803067416
 H         -1.3095600073       -6.7786983749        4.0689584461
 C         -1.1439807893       -5.5672948453        2.3196272943
 H         -1.3917931823       -6.3777642975        1.6514790130
 Cu        -1.0566448418        2.1907614792       -0.1102694313
 N         -1.1307226673        2.2109187710       -1.9985338250
 N         -1.7790781133        0.4981958051       -0.1271535186
 N         -0.5305386533        1.7121260985        1.5849278408
 N         -0.9893908484        4.0218796582        0.4458344674
 C         -0.5332450952        3.1083284098       -2.8078670382
 C         -1.0221487850        2.9497218138       -4.1203209391
 H         -0.6907031173        3.4933135108       -4.9832890089
 C         -1.9344972987        1.9248932770       -4.0946374846
 H         -2.4758673787        1.5206891303       -4.9278624293
 C         -2.0140999692        1.4670094304       -2.7564224060
 C         -2.7553578916        0.3551930739       -2.3036185393
 C         -2.5706748933       -0.1568437707       -1.0136584418
 C         -3.0833178051       -1.3038886990       -0.3413833678
 H         -3.7619818976       -2.0238524924       -0.7539385340
 C         -2.5428303229       -1.3265341720        0.9215888819
 H         -2.7273892963       -2.0514140351        1.6900842387
 C         -1.7231875766       -0.1800434194        1.0381956473
 C         -0.9925322977        0.5192148265        2.0329000772
 C         -0.6714864019        0.4025897224        3.4010864977
 H         -0.9089797370       -0.4312221440        4.0326573352
 C         -0.0264876078        1.5657671747        3.7599157832
 H          0.3080151867        1.8484465098        4.7402404151
 C          0.0258180989        2.4017679312        2.6112213103
 C          0.3684425161        3.7568258933        2.4800670561
 C         -0.1058188586        4.5096715752        1.3945378219
 C          0.0729969118        5.8951248058        1.1568218643
 H          0.7292129001        6.5418253100        1.7054309993
 C         -0.7247307467        6.2310976019        0.0898340339
 H         -0.8672243430        7.2086278353       -0.3278251367
 C         -1.3896518980        5.0574349502       -0.3180667340
 C          0.4903311277        4.0561015775       -2.4046561170
 C          1.3350018504        3.8313684336       -1.3147586929
 H          1.2467724001        2.9130482233       -0.7525846493
 C          2.2817850593        4.7683495561       -0.9509851984
 H          2.9137355886        4.5860612582       -0.0933948558
 C          2.4223416595        5.9416855084       -1.6729711654
 H          3.1598316601        6.6746456845       -1.3815129331
 C          1.6120168624        6.1652224000       -2.7737546575
 H          1.7202264689        7.0746482531       -3.3474337713
 C          0.6600833258        5.2341626086       -3.1381252202
 H          0.0214315006        5.4260530022       -3.9866592180
 C         -3.7143193623       -0.2818901631       -3.2130383525
 C         -4.6337882993        0.4973129701       -3.9161416247
 H         -4.6390819322        1.5670926557       -3.7690341243
 C         -5.5429711990       -0.0904416348       -4.7750237618
 H         -6.2517903754        0.5263230711       -5.3084715157
 C         -5.5472963049       -1.4640626431       -4.9542743414
 H         -6.2533520928       -1.9209752384       -5.6317407712
 C         -4.6416452377       -2.2470257048       -4.2583393684
 H         -4.6346693425       -3.3184326843       -4.3960619481
 C         -3.7374081582       -1.6648827412       -3.3906580990
 H         -3.0202986548       -2.2793835716       -2.8703870366
 C          1.1237287742        4.3833186060        3.5688862063
 C          0.6975773337        5.5593164096        4.1831999393
 H         -0.2203554413        6.0254132056        3.8572988232
 C          1.4215669654        6.1037704968        5.2276767364
 H          1.0784350265        7.0125869491        5.7004120050
 C          2.5782802463        5.4860680240        5.6749469034
 H          3.1411969878        5.9157275621        6.4904223126
 C          3.0052420544        4.3117546686        5.0764048703
 H          3.9043988209        3.8221011823        5.4221664695
 C          2.2815780314        3.7617369716        4.0359698833
 H          2.6144413570        2.8530857247        3.5577273889
 C         -2.4428122325        4.9530365755       -1.3097868622
 C         -3.4450167762        3.9873809412       -1.1880822251
 H         -3.4388208245        3.3203052761       -0.3364601428
 C         -4.4510051019        3.8944081736       -2.1286057907
 H         -5.2240164330        3.1481331531       -2.0098367306
 C         -4.4768418341        4.7588258505       -3.2110164687
 H         -5.2588151180        4.6794103471       -3.9521181821
 C         -3.5014975166        5.7357372658       -3.3304916852
 H         -3.5250325850        6.4198752878       -4.1665973847
 C         -2.5002798746        5.8409490303       -2.3856404585
 H         -1.7397829662        6.6003820267       -2.4847423275
  150
       -239.73843643
 Cu         0.8083520095       -2.0009009635       -1.1590888270
 N         -0.7123097988       -2.0720927882        0.0088736307
 N         -0.3451229901       -1.7110212707       -2.5686734502
 N          2.0347734682       -1.2385268542       -2.3185682153
 N          2.2780246307       -2.8785558417       -0.2737346946
 C         -0.6443429897       -2.1928857160        1.3505784891
 C         -1.8243257387       -2.8029239928        1.8284713328
 H         -2.0517628348       -3.0091264654        2.8563214795
 C         -2.6306482921       -3.0355854224        0.7439579384
 H         -3.5862183816       -3.5217101173        0.7341846806
 C         -1.9449657119       -2.5535100151       -0.3989438742
 C         -2.4467374536       -2.4720309487       -1.7082889373
 C         -1.6680480638       -1.9376078509       -2.7454191931
 C         -2.0008475249       -1.4800907442       -4.0513331319
 H         -2.9840335249       -1.5047436954       -4.4814963301
 C         -0.8572269456       -0.9604466602       -4.6151253071
 H         -0.7510987300       -0.5200966435       -5.5877031600
 C          0.1756239640       -1.1212185851       -3.6661315874
 C          1.5702561673       -0.8959898322       -3.5399172340
 C          2.6580653885       -0.4527400163       -4.3233750539
 H          2.6007032681       -0.1122824392       -5.3389176359
 C          3.7822457633       -0.5473851666       -3.5351793860
 H          4.7936482664       -0.3221441008       -3.8154431737
 C          3.3804493806       -1.0731092347       -2.2750854028
 C          4.1262827923       -1.5157857316       -1.1741147526
 C          3.5566309218       -2.3525546908       -0.2011891759
 C          4.2081128557       -2.9280942591        0.9191760729
 H          5.1997288792       -2.6917942473        1.2523966501
 C          3.3277952827       -3.8135195421        1.4888353297
 H          3.5102420203       -4.4551081902        2.3286530118
 C          2.1464416553       -3.7797782867        0.7175891658
 C          0.4669666547       -1.7315957008        2.1580818929
 C          1.4061015707       -0.8244768306        1.6622152777
 H          1.2713269881       -0.4262303060        0.6674114291
 C          2.4995260512       -0.4446455069        2.4111278794
 H          3.2222477849        0.2439595649        1.9965502501
 C          2.6673067696       -0.9383109983        3.6942037535
 H          3.5261936566       -0.6465349608        4.2797648343
 C          1.7208692269       -1.8013952337        4.2208556153
 H          1.8382377290       -2.1793988146        5.2266790515
 C          0.6338683940       -2.1944876814        3.4662352251
 H         -0.0824604736       -2.8854495722        3.8826194017
 C         -3.8049002011       -2.9270101308       -2.0244107376
 C         -4.0070984140       -3.7601234617       -3.1253020414
 H         -3.1562154459       -4.0739418522       -3.7125009476
 C         -5.2755051734       -4.2027894042       -3.4496935500
 H         -5.4150568118       -4.8547280860       -4.2998825546
 C         -6.3662321987       -3.8133846423       -2.6891996174
 H         -7.3572869786       -4.1571156937       -2.9463325218
 C         -6.1779020918       -2.9788327426       -1.5999927327
 H         -7.0214883140       -2.6611858950       -1.0039018937
 C         -4.9093030866       -2.5419093285       -1.2679854607
 H         -4.7712679009       -1.8768438328       -0.4313172645
 C          5.5508656232       -1.1651905044       -1.1089896300
 C          5.9393867030        0.1693036132       -1.2103723503
 H          5.1819545687        0.9322182742       -1.3138171896
 C          7.2751480964        0.5194464276       -1.1585330635
 H          7.5618443007        1.5587828166       -1.2271308961
 C          8.2455072205       -0.4592706220       -1.0213933774
 H          9.2898413584       -0.1865602185       -0.9855870906
 C          7.8710144247       -1.7902724431       -0.9370324365
 H          8.6250546063       -2.5580719259       -0.8424797924
 C          6.5348120891       -2.1426954738       -0.9774169465
 H          6.2444449952       -3.1819340971       -0.9336185870
 C          0.9930981306       -4.6467689271        0.8661049272
 C          0.6855849148       -5.2098211252        2.1066799933
 H          1.3039194781       -4.9782654500        2.9605293512
 C         -0.4142024561       -6.0314417181        2.2524117432
 H         -0.6451702185       -6.4524517509        3.2206613248
 C         -1.2253658297       -6.3141775230        1.1654071933
 H         -2.0906242414       -6.9495865903        1.2836205639
 C         -0.9161684624       -5.7837878364       -0.0764200754
 H         -1.5377065179       -6.0102626798       -0.9309073675
 C          0.1859483174       -4.9666288955       -0.2286437998
 H          0.4375554947       -4.5735548542       -1.2046598273
 Cu        -0.6704335532        2.0373921144        1.2109276128
 N         -1.7465780199        1.2543763018       -0.1319191634
 N         -1.5299946410        1.0037853459        2.4567338691
 N          0.5886538733        2.2013945594        2.5389350253
 N          0.0268546348        3.6262338236        0.4364779623
 C         -1.5763371871        1.3965444412       -1.4639051805
 C         -2.7747545960        1.0610263210       -2.1255161073
 H         -2.9224667057        1.0454491307       -3.1869330651
 C         -3.6791296565        0.6822667124       -1.1673001504
 H         -4.6811275536        0.3392406760       -1.3318094310
 C         -3.0363970319        0.8057223852        0.0901444654
 C         -3.5456843209        0.3828286113        1.3319296570
 C         -2.7345712885        0.3799309199        2.4774644241
 C         -2.8988657921       -0.1550250287        3.7857742274
 H         -3.7576654509       -0.6902213830        4.1401077043
 C         -1.7576609917        0.1259134974        4.5027184496
 H         -1.5441342218       -0.1426221568        5.5190042876
 C         -0.9134886793        0.8687282329        3.6527754139
 C          0.3148224590        1.5716486507        3.7034954349
 C          1.3684756805        1.8288256646        4.6052212183
 H          1.4369104471        1.4593179263        5.6096766775
 C          2.2787287112        2.6199954913        3.9418636396
 H          3.2039903890        3.0002668230        4.3289431219
 C          1.7595867396        2.8824300698        2.6434390133
 C          2.2069852642        3.6874339972        1.5874198089
 C          1.3520492546        4.0140002947        0.5211266148
 C          1.5964278712        4.9673487594       -0.4977726798
 H          2.5297361256        5.4669437038       -0.6694016179
 C          0.4177980090        5.1427129264       -1.1815506013
 H          0.2316447166        5.8267350406       -1.9862988293
 C         -0.5452000515        4.3166752079       -0.5694928777
 C         -0.3345085555        1.7687293497       -2.1112586834
 C         -0.3493555818        2.2933789781       -3.4070684993
 H         -1.2913332024        2.4147679754       -3.9190118750
 C          0.8210824664        2.6808815085       -4.0270004329
 H          0.7873176017        3.0942841470       -5.0249521241
 C          2.0366601123        2.5499620324       -3.3760187155
 H          2.9507235742        2.8626812234       -3.8582808764
 C          2.0689083054        2.0026699545       -2.1053494353
 H          3.0115986298        1.8673297075       -1.5954550078
 C          0.9027492783        1.6070273594       -1.4858778484
 H          0.9430797138        1.1655948577       -0.5012485540
 C         -4.9418782220       -0.0617516485        1.4202010594
 C         -5.9591800219        0.7453185361        0.9097146308
 H         -5.7022813725        1.6917029789        0.4583524841
 C         -7.2812056381        0.3517318850        0.9951607235
 H         -8.0569786396        0.9908040458        0.5989458450
 C         -7.6136023668       -0.8561671757        1.5862100907
 H         -8.6468924874       -1.1642829877        1.6492710474
 C         -6.6121494509       -1.6665943025        2.0944710569
 H         -6.8626015824       -2.6140380734        2.5494264878
 C         -5.2889801057       -1.2728725487        2.0179657877
 H         -4.5103210558       -1.9220866307        2.3852901641
 C          3.5568895263        4.2685547308        1.6276289937
 C          4.4550053035        4.0165087764        0.5931662205
 H          4.1427790289        3.3971159497       -0.2343062261
 C          5.7330747375        4.5411522085        0.6293000699
 H          6.4222057526        4.3330342457       -0.1762884693
 C          6.1298526638        5.3349199512        1.6926757898
 H          7.1272353502        5.7481240467        1.7189029975
 C          5.2395160017        5.6015998160        2.7193886357
 H          5.5403341798        6.2296236750        3.5453100811
 C          3.9631329897        5.0702482336        2.6909737918
 H          3.2626274496        5.2972046803        3.4809594304
 C         -1.9696286612        4.3046558998       -0.8443039921
 C         -2.8931080903        4.0795871236        0.1790149919
 H         -2.5379328830        3.9092341669        1.1867615649
 C         -4.2487323838        4.1008800619       -0.0805851363
 H         -4.9484198006        3.9428119631        0.7280762558
 C         -4.7107238993        4.3395287960       -1.3645665004
 H         -5.7714995078        4.3474544786       -1.5680446387
 C         -3.8045543517        4.5820524149       -2.3843107001
 H         -4.1611379522        4.7797417830       -3.3849499748
 C         -2.4481328219        4.5766017763       -2.1273175831
 H         -1.7440087539        4.7632769254       -2.9238428142
  150
       -239.73843307
 Cu         0.7117351792       -2.2091627507        1.5803370698
 N         -0.0590060511       -3.7691616213        2.3902319262
 N         -0.9548781105       -1.4229830923        1.5989139982
 N          1.2857317278       -0.4599907660        1.5814376536
 N          2.4076023587       -2.7307835204        0.8879971624
 C          0.6390837776       -4.8392532405        2.8161501737
 C         -0.1993978741       -5.9743201648        2.8349489230
 H          0.0852798891       -6.9593402782        3.1492198959
 C         -1.4492736980       -5.5613856866        2.4463402079
 H         -2.3292961669       -6.1645531374        2.3379614657
 C         -1.3680961323       -4.1696506381        2.1881519351
 C         -2.4318629311       -3.2873593578        1.9453392342
 C         -2.2059891667       -1.9136106008        1.7823956796
 C         -3.0787330257       -0.8004912600        1.9279968513
 H         -4.1311010991       -0.8685884857        2.1298113686
 C         -2.3120014709        0.3411119187        1.8705665482
 H         -2.6488101066        1.3535044368        1.9791686719
 C         -0.9765167177       -0.0719772083        1.6705009181
 C          0.3254179267        0.4897760847        1.6026836809
 C          0.9549177168        1.7549537405        1.5964601708
 H          0.4609365343        2.7070957364        1.6182089664
 C          2.3116983736        1.5254519034        1.5673768882
 H          3.0857909333        2.2682345222        1.5281386088
 C          2.5130042400        0.1154275882        1.5418814167
 C          3.6654681899       -0.6765165106        1.4350907937
 C          3.5818145823       -2.0529629404        1.1598464138
 C          4.6597053283       -2.9603346697        0.9989829625
 H          5.6933046912       -2.7463195418        1.1862105557
 C          4.1259436248       -4.1594991898        0.5990936537
 H          4.6661035796       -5.0510630125        0.3476380800
 C          2.7280519402       -3.9888408958        0.5233115615
 C          2.0078855767       -4.7674027530        3.2906548923
 C          2.5402320880       -3.5704321224        3.7772198340
 H          1.9125883344       -2.6902914891        3.8202714023
 C          3.8492821132       -3.5056294751        4.2102624187
 H          4.2490724794       -2.5680720165        4.5693653218
 C          4.6489461641       -4.6364967037        4.1871057024
 H          5.6748768592       -4.5826257378        4.5199635711
 C          4.1220963096       -5.8385300830        3.7433565202
 H          4.7379890508       -6.7265207628        3.7366165275
 C          2.8152857609       -5.9070294642        3.3036240828
 H          2.4153116448       -6.8431505070        2.9452762498
 C         -3.8182480917       -3.7680050060        1.9703961308
 C         -4.6768804892       -3.4332074915        0.9251279945
 H         -4.2956583870       -2.8443701800        0.1051498915
 C         -5.9882835212       -3.8690925847        0.9248253989
 H         -6.6372571629       -3.6148588915        0.0991320083
 C         -6.4676080121       -4.6300409760        1.9784563216
 H         -7.4935070006       -4.9678526782        1.9815779050
 C         -5.6269083982       -4.9521614270        3.0315617819
 H         -6.0002312808       -5.5352738199        3.8608641186
 C         -4.3108388038       -4.5284923604        3.0288448235
 H         -3.6624971314       -4.7617941106        3.8604431699
 C          4.9818860039       -0.0478861148        1.5887733758
 C          5.2257785640        0.7833206982        2.6817341066
 H          4.4382555124        0.9503060581        3.4019814402
 C          6.4668454703        1.3648460790        2.8605913737
 H          6.6430735837        2.0005249526        3.7159916416
 C          7.4853751910        1.1282520541        1.9523552285
 H          8.4569132210        1.5772764350        2.0973639083
 C          7.2495340687        0.3175807106        0.8537549173
 H          8.0377232629        0.1330365302        0.1375684517
 C          6.0076976919       -0.2608026916        0.6680147672
 H          5.8181874755       -0.8643428772       -0.2072669501
 C          1.7629487339       -4.9650787335        0.0573789109
 C          0.5195661615       -4.5720930407       -0.4441275123
 H          0.2904234013       -3.5172849079       -0.5105512966
 C         -0.4077515951       -5.5104406300       -0.8492171157
 H         -1.3727462624       -5.1907210776       -1.2168709263
 C         -0.1084343487       -6.8613613689       -0.7833811623
 H         -0.8379714529       -7.5948999052       -1.0929097433
 C          1.1351300383       -7.2641697144       -0.3248034076
 H          1.3785513812       -8.3162463085       -0.2831435153
 C          2.0633367603       -6.3292645106        0.0877955080
 H          3.0232573566       -6.6531428634        0.4591508730
 Cu        -0.8157169114        2.1574721287       -1.5917132362
 N         -2.3971328245        2.9234095876       -2.3310388240
 N         -1.6653462258        0.5342717693       -1.5344094538
 N          0.6963629068        1.1157021347       -1.5893757704
 N          0.2231365475        3.6195654360       -1.0067234354
 C         -2.4972694043        4.1958637174       -2.7655466124
 C         -3.8445054453        4.6065115056       -2.7168942895
 H         -4.2186215775        5.5638173802       -3.0230847501
 C         -4.5803578843        3.5330223431       -2.2770368334
 H         -5.6392224826        3.4946109890       -2.1123189408
 C         -3.6739814260        2.4673231533       -2.0537576230
 C         -3.9831950352        1.1278273996       -1.7697301833
 C         -2.9677002400        0.1697946284       -1.6410961114
 C         -2.9999586159       -1.2474119407       -1.7440533061
 H         -3.8899878179       -1.8316382322       -1.8819726207
 C         -1.6989114612       -1.6976378203       -1.7368028644
 H         -1.3653823107       -2.7124128567       -1.8295053873
 C         -0.8720770338       -0.5612184088       -1.6095223354
 C          0.5058157738       -0.2217378738       -1.6069354333
 C          1.7708227338       -0.8455350538       -1.6964719396
 H          1.9511173620       -1.9022888393       -1.7364788839
 C          2.7093383337        0.1597013527       -1.7412167806
 H          3.7731161845        0.0427781209       -1.8113391352
 C          2.0222366606        1.4033877680       -1.6453845257
 C          2.4537852817        2.7353211962       -1.6066054298
 C          1.5647854077        3.7784503923       -1.2884585136
 C          1.9180123849        5.1200753869       -0.9992221703
 H          2.9009728295        5.5386282182       -1.0903493567
 C          0.7841818291        5.7511186100       -0.5513860227
 H          0.7032836880        6.7622130991       -0.2032661158
 C         -0.2524167737        4.7959688591       -0.5517086939
 C         -1.3840704365        4.9390384193       -3.3240992068
 C         -0.3091016191        4.2751149276       -3.9203220201
 H         -0.3129115609        3.1942742910       -3.9671373598
 C          0.7398676210        4.9854005245       -4.4682339209
 H          1.5548852468        4.4535331790       -4.9387549237
 C          0.7425379360        6.3701330185       -4.4296110921
 H          1.5688255759        6.9245866606       -4.8497097790
 C         -0.3283389766        7.0405536028       -3.8608600128
 H         -0.3366815847        8.1208561502       -3.8395608137
 C         -1.3865436333        6.3353061799       -3.3234655399
 H         -2.2177433401        6.8617555852       -2.8799343781
 C         -5.3791602012        0.6817482093       -1.7069446706
 C         -5.8023703562       -0.0891745828       -0.6257444148
 H         -5.0961949234       -0.3232598705        0.1558500053
 C         -7.1111330757       -0.5246951275       -0.5417183761
 H         -7.4278996483       -1.1079566884        0.3109040606
 C         -8.0128991624       -0.2129292213       -1.5460343704
 H         -9.0351071863       -0.5560984364       -1.4836677688
 C         -7.5970525273        0.5371004952       -2.6342510298
 H         -8.2941135458        0.7719472518       -3.4254882705
 C         -6.2916633185        0.9851438692       -2.7154181533
 H         -5.9630207853        1.5504532547       -3.5748923468
 C          3.8602231475        3.0749754011       -1.8577049032
 C          4.8922059354        2.4819256974       -1.1368656476
 H          4.6595497215        1.7697023015       -0.3606740660
 C          6.2079211369        2.8279233621       -1.3841217487
 H          6.9943462184        2.3692249301       -0.8034199257
 C          6.5146534691        3.7592751761       -2.3613246681
 H          7.5433619959        4.0253341464       -2.5545368464
 C          5.4943215787        4.3526226317       -3.0869064804
 H          5.7264433410        5.0807406689       -3.8505508706
 C          4.1775391135        4.0197159187       -2.8333474204
 H          3.3803264134        4.4814734751       -3.3964279751
 C         -1.5983135191        4.9928438644       -0.0480247003
 C         -2.3413863256        3.9320134846        0.4747293182
 H         -1.8920709307        2.9495562689        0.5267377284
 C         -3.6317384803        4.1281363349        0.9241677683
 H         -4.2005199858        3.2931478967        1.3084680265
 C         -4.2012513129        5.3900134683        0.8821965674
 H         -5.2135079085        5.5402932846        1.2268143256
 C         -3.4613403891        6.4589419367        0.4034546333
 H         -3.8963238204        7.4478908867        0.3812436849
 C         -2.1727192815        6.2663033609       -0.0528453560
 H         -1.6067612492        7.1006158790       -0.4380320363
  150
       -239.73840534
 Cu         0.9077486006       -1.9384737345       -0.4039898951
 N          0.4851026894       -2.1350813071        1.4626714882
 N         -0.9011127671       -1.8633592960       -0.7562522960
 N          1.0267435240       -1.1431876527       -2.0810601164
 N          2.6829012427       -2.6260213093       -0.6789209066
 C          1.3920724709       -2.1788998629        2.4589631227
 C          0.8416664833       -2.8479971989        3.5724941693
 H          1.3234887863       -3.0020278558        4.5179474707
 C         -0.4355148806       -3.2128575456        3.2356830567
 H         -1.1261154324       -3.7689781390        3.8375458914
 C         -0.6689016981       -2.7532201291        1.9154427495
 C         -1.8749294208       -2.8426880709        1.2000261643
 C         -1.9917904655       -2.3153661530       -0.0932844393
 C         -3.1167082885       -2.0895446578       -0.9357732593
 H         -4.1306337959       -2.3293963162       -0.6782627642
 C         -2.6642743765       -1.4789823108       -2.0832512672
 H         -3.2435911312       -1.1633505206       -2.9294384799
 C         -1.2639602347       -1.3501318546       -1.9503833796
 C         -0.1457395490       -0.9492660794       -2.7255439884
 C          0.1301368768       -0.4750671296       -4.0260294846
 H         -0.6029695404       -0.2199913496       -4.7662264064
 C          1.4993547129       -0.4145031444       -4.1452626666
 H          2.0620057788       -0.1283011721       -5.0128914739
 C          2.0597128033       -0.8724077363       -2.9193826919
 C          3.3771906764       -1.1971077927       -2.5669944651
 C          3.6499143837       -1.9907530228       -1.4390386888
 C          4.9206730740       -2.4352409820       -0.9938703672
 H          5.8660212345       -2.0860185725       -1.3606272099
 C          4.7038324122       -3.3612003783       -0.0038416272
 H          5.4466253302       -3.9310013733        0.5193025561
 C          3.3066686861       -3.4842358040        0.1510913859
 C          2.7195939271       -1.6005059524        2.3981395890
 C          3.0427498920       -0.5707534293        1.5104404823
 H          2.2708873441       -0.1689843800        0.8683627684
 C          4.3236695604       -0.0571702377        1.4694000744
 H          4.5709860031        0.7325971238        0.7751398261
 C          5.3047942838       -0.5423246319        2.3175282062
 H          6.3054199510       -0.1388650490        2.2760788697
 C          4.9908550506       -1.5413662879        3.2233235137
 H          5.7482433323       -1.9188459993        3.8956220506
 C          3.7141025622       -2.0631402637        3.2664535086
 H          3.4822817180       -2.8516998560        3.9651807420
 C         -3.0433297948       -3.5023600390        1.7928950282
 C         -3.7332423751       -4.4622360653        1.0527212114
 H         -3.3825533350       -4.7173049021        0.0630944322
 C         -4.8362734254       -5.1037426880        1.5839335157
 H         -5.3555963172       -5.8502469106        1.0005421762
 C         -5.2749183325       -4.7937932385        2.8604950198
 H         -6.1381237580       -5.2934105883        3.2747090460
 C         -4.6009252091       -3.8377122949        3.6022027376
 H         -4.9431290933       -3.5869592062        4.5962654334
 C         -3.4942671161       -3.1981485295        3.0756667646
 H         -2.9855732054       -2.4347816609        3.6428785254
 C          4.4586162707       -0.8238894016       -3.4856180884
 C          5.3783774485       -1.7692615592       -3.9381747067
 H          5.2875286200       -2.7948094961       -3.6122519821
 C          6.3757649723       -1.4094750064       -4.8249871796
 H          7.0783937663       -2.1534060515       -5.1713940074
 C          6.4727508183       -0.1029061588       -5.2748792130
 H          7.2551417166        0.1764504816       -5.9649860476
 C          5.5550516799        0.8401423966       -4.8422480367
 H          5.6199695152        1.8593919324       -5.1946496436
 C          4.5510488983        0.4829789762       -3.9621298455
 H          3.8395663736        1.2188405774       -3.6193709562
 C          2.6102597075       -4.4634018783        0.9639097148
 C          3.2282884242       -5.0270383672        2.0825764229
 H          4.2280196288       -4.7181918584        2.3468654776
 C          2.5634587135       -5.9516597856        2.8629521144
 H          3.0510611176       -6.3701027926        3.7319725056
 C          1.2736870422       -6.3415396373        2.5406891677
 H          0.7511540023       -7.0562149164        3.1590631681
 C          0.6621157560       -5.8175922685        1.4136391958
 H         -0.3373295287       -6.1299851082        1.1464579168
 C          1.3252007832       -4.8973784827        0.6269359246
 H          0.8533085894       -4.5118638826       -0.2669674835
 Cu        -1.4027604910        1.8032069801        0.3895679547
 N         -1.8085226833        1.8623796769       -1.4825360980
 N         -2.9503267975        0.8266954323        0.6522954063
 N         -0.9447270987        1.0942061937        2.0470349768
 N         -0.2188186723        3.2706012627        0.7657153941
 C         -0.9926733772        2.2800263186       -2.4684696905
 C         -1.7356903363        2.4547413283       -3.6560977511
 H         -1.3346357529        2.7382198250       -4.6093829999
 C         -3.0342182278        2.1214167640       -3.3742895485
 H         -3.8656260025        2.1085508114       -4.0516962963
 C         -3.0843969995        1.7593350234       -2.0044192310
 C         -4.2062823373        1.2366047774       -1.3399475341
 C         -4.1052544559        0.7077278865       -0.0482834107
 C         -5.0225827931       -0.0048908919        0.7753476660
 H         -6.0357571272       -0.2451759714        0.5172035851
 C         -4.3674351487       -0.3374270584        1.9371116413
 H         -4.7699928296       -0.8753752882        2.7723324893
 C         -3.0612183290        0.1960649991        1.8387625940
 C         -1.9076607423        0.3573324204        2.6489600716
 C         -1.4933246495        0.0675829298        3.9661941060
 H         -2.0418942669       -0.5019173371        4.6914358761
 C         -0.2735212774        0.6775684964        4.1444446885
 H          0.3149916865        0.6960188239        5.0411880061
 C          0.0463981451        1.3604213320        2.9377007533
 C          1.0344272442        2.3190019248        2.6645528908
 C          0.9134956945        3.1784987618        1.5574619486
 C          1.8060199374        4.2080599110        1.1664386672
 H          2.7901895029        4.3624585555        1.5636746538
 C          1.1873756430        4.9297683476        0.1746552411
 H          1.5619651972        5.8067056934       -0.3162711433
 C         -0.0786923840        4.3459669198       -0.0336039469
 C          0.4347619573        2.4903487517       -2.3375768681
 C          1.1977377183        1.8309342540       -1.3732997734
 H          0.7253174511        1.0993268458       -0.7310813923
 C          2.5435836363        2.1010350919       -1.2382004894
 H          3.1161998079        1.5893287107       -0.4819321834
 C          3.1624767412        3.0227264165       -2.0667933546
 H          4.2132472223        3.2423778648       -1.9449517311
 C          2.4265364432        3.6525482101       -3.0574269785
 H          2.9056869617        4.3599098649       -3.7195672815
 C          1.0799798934        3.3846539190       -3.1966212575
 H          0.5090807603        3.8937324232       -3.9576315549
 C         -5.4948742214        1.1987109623       -2.0447086102
 C         -6.0382336906        2.3698452979       -2.5701501398
 H         -5.4981257041        3.2976928346       -2.4543495912
 C         -7.2591248583        2.3486455561       -3.2177058860
 H         -7.6723162336        3.2648631710       -3.6138968822
 C         -7.9521421427        1.1577276094       -3.3605582576
 H         -8.9047768305        1.1417652730       -3.8689332867
 C         -7.4145972668       -0.0130694756       -2.8526343083
 H         -7.9454209162       -0.9466780433       -2.9705869268
 C         -6.1976929330        0.0058377737       -2.1963834940
 H         -5.7695770531       -0.9115620097       -1.8227913794
 C          2.0996036333        2.5325408853        3.6498667070
 C          2.7892861638        1.4481144606        4.1910617900
 H          2.5501313974        0.4510672846        3.8588684261
 C          3.7897974239        1.6434142774        5.1237615386
 H          4.3240015314        0.7907982332        5.5167491519
 C          4.1051210505        2.9220529037        5.5523230178
 H          4.8859284686        3.0745278808        6.2827387381
 C          3.4026296539        4.0045700504        5.0482551461
 H          3.6270869491        5.0028879714        5.3949920028
 C          2.4091923227        3.8143564564        4.1065961197
 H          1.8432069437        4.6583682719        3.7413090098
 C         -1.1497644081        4.8688375125       -0.8604419528
 C         -2.4867622889        4.6449592945       -0.5227337348
 H         -2.7210209880        4.0823475250        0.3708642671
 C         -3.5046807287        5.1534156034       -1.3039389974
 H         -4.5326584153        4.9794469128       -1.0184577852
 C         -3.2126025221        5.8935498852       -2.4379148524
 H         -4.0097813030        6.2827002592       -3.0542287401
 C         -1.8908117166        6.1446285549       -2.7687272148
 H         -1.6581051916        6.7336095287       -3.6443557111
 C         -0.8688501073        5.6484809135       -1.9840726235
 H          0.1591944962        5.8438522631       -2.2481162908
  150
       -239.73822116
 Cu         0.6527703779       -2.6237743948        0.2236176627
 N          0.5423839636       -3.0893331867        2.0824449918
 N         -1.0761251663       -1.9624741844        0.3004004817
 N          0.7213759814       -1.5924176085       -1.3204405538
 N          2.0686864779       -3.6862744437       -0.5243639353
 C          1.5287847204       -3.6665251457        2.8015820796
 C          0.9747403256       -4.3560204921        3.8999598716
 H          1.5239340895       -4.8894065972        4.6506399748
 C         -0.3819798347       -4.1611884441        3.8579319101
 H         -1.1143625425       -4.5651231047        4.5287825908
 C         -0.6542078308       -3.3512526197        2.7275088236
 C         -1.9054473649       -2.8158415756        2.3753772760
 C         -2.0748900220       -2.0523746782        1.2144034703
 C         -3.1472837324       -1.2365974506        0.7502559538
 H         -4.0803703075       -1.0818725722        1.2577576792
 C         -2.7486200702       -0.6562000338       -0.4310876406
 H         -3.3082763909        0.0239175801       -1.0438530537
 C         -1.4417403975       -1.1235456588       -0.6932776839
 C         -0.4293342403       -0.9784817935       -1.6743094703
 C         -0.2549156675       -0.4016380497       -2.9505770783
 H         -1.0036348792        0.1133762912       -3.5188517832
 C          1.0390354956       -0.6659317952       -3.3337296419
 H          1.4960874389       -0.3926308086       -4.2647848964
 C          1.6385932349       -1.4524586430       -2.3121012133
 C          2.8761862491       -2.1031252398       -2.2272211349
 C          3.0626487906       -3.1686497675       -1.3351725134
 C          4.1599068343       -4.0676267784       -1.3198850126
 H          5.0736602739       -3.9387900139       -1.8667548463
 C          3.8060742999       -5.1218937147       -0.5169754715
 H          4.3808734687       -6.0062083203       -0.3233207201
 C          2.4958769791       -4.8714979979       -0.0519155323
 C          2.9459322571       -3.5133418001        2.5364423162
 C          3.4355354168       -2.4358537296        1.7958926057
 H          2.7365749213       -1.7032145837        1.4187608175
 C          4.7871010284       -2.3075898024        1.5476244369
 H          5.1536317690       -1.4707235359        0.9695234467
 C          5.6824254703       -3.2427111885        2.0391474975
 H          6.7383829626       -3.1441558452        1.8355859670
 C          5.2134659610       -4.3005253276        2.8004298099
 H          5.9073558339       -5.0281386284        3.1965980059
 C          3.8629845710       -4.4326767977        3.0534438997
 H          3.5072301702       -5.2667709399        3.6379010166
 C         -3.0560170119       -3.0306546714        3.2609063495
 C         -4.2670185710       -3.4758998634        2.7325723879
 H         -4.3387821646       -3.6726785432        1.6729077178
 C         -5.3563353555       -3.6916772116        3.5557349451
 H         -6.2860496599       -4.0444462756        3.1337750122
 C         -5.2570983944       -3.4634822722        4.9182295728
 H         -6.1078478863       -3.6365778423        5.5607520069
 C         -4.0625080344       -3.0075384978        5.4521146240
 H         -3.9794745243       -2.8220557116        6.5136339579
 C         -2.9714946196       -2.7887410954        4.6319060113
 H         -2.0501439336       -2.4071820540        5.0467661453
 C          3.9650519955       -1.7257627077       -3.1410873207
 C          3.8213599628       -1.8198111812       -4.5219620944
 H          2.9085523176       -2.2232891979       -4.9348170519
 C          4.8522038094       -1.4351133511       -5.3601810443
 H          4.7325804963       -1.5216599526       -6.4307288321
 C          6.0345376638       -0.9438468234       -4.8320556113
 H          6.8376663170       -0.6406325238       -5.4877748778
 C          6.1866630022       -0.8503971750       -3.4585133162
 H          7.1083011328       -0.4706772459       -3.0419653323
 C          5.1628731322       -1.2452591229       -2.6181184207
 H          5.2763527891       -1.1746534910       -1.5467767419
 C          1.6634805681       -5.7796332443        0.7137003010
 C          0.2693165496       -5.7230174485        0.6355951049
 H         -0.1961440386       -5.0111319436       -0.0328436272
 C         -0.5143011353       -6.5696868955        1.3931726549
 H         -1.5909237694       -6.5006401797        1.3324865179
 C          0.0743122394       -7.5062280017        2.2271933998
 H         -0.5400219949       -8.1625002140        2.8256058705
 C          1.4552348602       -7.6037366420        2.2797025262
 H          1.9190246352       -8.3445699032        2.9153340190
 C          2.2433300056       -6.7545696533        1.5287874140
 H          3.3186067901       -6.8260777164        1.5858400106
 Cu        -0.6555985421        2.5599896708       -0.3368286481
 N         -0.1511127316        4.0766283397       -1.3924521899
 N          1.0157336105        1.8499925743       -0.6603016298
 N         -0.5956790865        1.4510295622        1.1339752536
 N         -2.5468518369        2.6539238130       -0.1487754912
 C         -0.9161729259        5.1759321545       -1.5449994705
 C         -0.5926973745        5.8120579045       -2.7602975226
 H         -1.0324223281        6.7173133147       -3.1307641798
 C          0.4295704125        5.0948329030       -3.3330820139
 H          0.9084131085        5.2865360711       -4.2731600352
 C          0.7263849944        4.0173802484       -2.4621596079
 C          1.8185349157        3.1351523897       -2.5298790580
 C          1.9962575361        2.1468587953       -1.5509483505
 C          3.1578295004        1.4266216476       -1.1583603205
 H          4.1059204338        1.4617043558       -1.6598397167
 C          2.8546574431        0.7507346191        0.0005921121
 H          3.5167009055        0.1464762061        0.5868600931
 C          1.5045256713        1.0301945721        0.3003856644
 C          0.5552045959        0.7703950347        1.3223036061
 C          0.4611905895        0.0714908514        2.5478509636
 H          1.2206065387       -0.5496671568        2.9813045248
 C         -0.7719102942        0.3661656875        3.0807863613
 H         -1.1742995330        0.0062445230        4.0074345051
 C         -1.4469784547        1.2245258181        2.1669895257
 C         -2.7119302051        1.8239260914        2.1805366774
 C         -3.2127527795        2.4956011742        1.0509987493
 C         -4.5432769610        2.9532520118        0.8815438797
 H         -5.3106790878        2.9273848423        1.6298923000
 C         -4.6599502452        3.3898179682       -0.4135918662
 H         -5.5449676824        3.7611200827       -0.8919067941
 C         -3.4122286000        3.1835278815       -1.0371468511
 C         -1.8202630032        5.6665719907       -0.5224062918
 C         -2.8939148053        6.4942973910       -0.8567451037
 H         -3.0600994052        6.7521170152       -1.8914369343
 C         -3.7533754501        6.9595734487        0.1183845987
 H         -4.5891689180        7.5866380033       -0.1570651580
 C         -3.5487091172        6.6279388587        1.4479600722
 H         -4.2236200771        6.9923358299        2.2084670671
 C         -2.4654918392        5.8379307331        1.7965740272
 H         -2.2784900905        5.5998622774        2.8343059633
 C         -1.6097468759        5.3606932193        0.8245103703
 H         -0.7565006344        4.7575282644        1.1045969693
 C          2.8736864601        3.3151305537       -3.5311583548
 C          3.3985553897        2.2060584915       -4.1950256529
 H          3.0005559724        1.2263706802       -3.9808311305
 C          4.4081423068        2.3541211731       -5.1263851593
 H          4.7970799448        1.4832872471       -5.6332521263
 C          4.9224666427        3.6103826559       -5.4019949436
 H          5.7129381676        3.7264523707       -6.1286548267
 C          4.4256352447        4.7164531406       -4.7318745503
 H          4.8359273564        5.6962664762       -4.9288371931
 C          3.4117777073        4.5727748609       -3.8035463579
 H          3.0524382899        5.4322006871       -3.2575524524
 C         -3.5585998616        1.7447425277        3.3780010647
 C         -3.8711639513        0.5245779597        3.9700233266
 H         -3.5046794999       -0.3901099050        3.5312111873
 C         -4.6762033362        0.4761861532        5.0932077600
 H         -4.9206510640       -0.4812862853        5.5290241683
 C         -5.1696832102        1.6433716512        5.6507201809
 H         -5.7957409058        1.6033209598        6.5298173623
 C         -4.8591932034        2.8635759497        5.0725343813
 H         -5.2399096359        3.7784374605        5.5030026427
 C         -4.0660173686        2.9149856431        3.9423004333
 H         -3.8217063232        3.8649794555        3.4908015898
 C         -3.1216877750        3.4046125767       -2.4402251324
 C         -2.1284053699        2.6752420097       -3.0953253027
 H         -1.5826845433        1.9257429187       -2.5403527497
 C         -1.8425122332        2.9040202661       -4.4259216574
 H         -1.0574690248        2.3412768646       -4.9109506137
 C         -2.5566482243        3.8537829810       -5.1378022938
 H         -2.3288086567        4.0383306660       -6.1771007543
 C         -3.5695444767        4.5606025112       -4.5100281507
 H         -4.1369568301        5.2944945495       -5.0644087625
 C         -3.8546894287        4.3379402877       -3.1775882720
 H         -4.6357147305        4.9031284680       -2.6926133177
  150
       -239.73811811
 Cu         0.6326500884       -2.2145925722       -0.3745611378
 N          1.6411316859       -1.6209242348        1.1158356054
 N         -0.9079084768       -1.9448421610        0.5905140219
 N         -0.5311857884       -2.2183581770       -1.8031088881
 N          1.8595387555       -3.1895720319       -1.4530994974
 C          2.9656076037       -1.3694329743        1.1214645177
 C          3.4340672809       -1.3514830813        2.4506375704
 H          4.4391645420       -1.1395099369        2.7576165375
 C          2.3527181935       -1.5669499856        3.2663025022
 H          2.3426413005       -1.5841831166        4.3383477145
 C          1.2225530464       -1.7377916244        2.4289049890
 C         -0.1192923441       -1.8001344917        2.8442205293
 C         -1.1688553868       -1.8163047924        1.9162740478
 C         -2.5848982548       -1.7711761254        2.0598661591
 H         -3.1158307030       -1.6863312192        2.9880132291
 C         -3.1356099048       -1.8407019726        0.8011929887
 H         -4.1767911714       -1.8410562277        0.5458202340
 C         -2.0633742458       -1.9470699001       -0.1107296300
 C         -1.8463446678       -2.1242503764       -1.4987523465
 C         -2.5889736853       -2.2594559396       -2.6900679886
 H         -3.6579028016       -2.2380356074       -2.7658737390
 C         -1.6817797566       -2.4236175340       -3.7113870958
 H         -1.9039884936       -2.5477583281       -4.7530421983
 C         -0.3806084522       -2.4435466061       -3.1343427415
 C          0.8893517392       -2.7078609229       -3.6665747894
 C          1.9621085129       -3.0461918487       -2.8249674693
 C          3.2239598734       -3.5504374682       -3.2265904952
 H          3.5832150261       -3.5925283837       -4.2361869463
 C          3.8622417500       -3.9946515832       -2.0945700772
 H          4.8168562898       -4.4802697831       -2.0398385896
 C          2.9872870642       -3.7801165316       -1.0105967880
 C          3.7519210027       -1.0665767942       -0.0576393116
 C          5.1361186201       -1.2595451435       -0.0469014561
 H          5.6102374791       -1.6448247556        0.8425892793
 C          5.8955608649       -0.9890890286       -1.1672497567
 H          6.9629203467       -1.1569596830       -1.1459237366
 C          5.2954432566       -0.5074166433       -2.3194224975
 H          5.8903259891       -0.3029756010       -3.1974494163
 C          3.9292243614       -0.2823315073       -2.3326268352
 H          3.4529709792        0.1162147853       -3.2169579351
 C          3.1653263869       -0.5538444867       -1.2158630520
 H          2.1029844201       -0.3555206191       -1.2299314475
 C         -0.4393844568       -1.7850566495        4.2773070431
 C          0.1076189195       -2.7338059334        5.1390403343
 H          0.7750728290       -3.4841180041        4.7414222886
 C         -0.2184176824       -2.7295722322        6.4822963318
 H          0.2071438380       -3.4737796730        7.1398485937
 C         -1.0913747552       -1.7785032440        6.9854811997
 H         -1.3462742033       -1.7778143074        8.0348991065
 C         -1.6360623972       -0.8285562617        6.1377008731
 H         -2.3123632691       -0.0802761758        6.5241951722
 C         -1.3129176490       -0.8296670533        4.7934281506
 H         -1.7213433209       -0.0737397396        4.1387404170
 C          1.0909718098       -2.7157056497       -5.1227287009
 C          0.3356760741       -3.5366964843       -5.9554104763
 H         -0.3820692033       -4.2162426588       -5.5210451869
 C          0.5269286481       -3.5111110459       -7.3248123162
 H         -0.0611385946       -4.1570677462       -7.9603666293
 C          1.4702590531       -2.6640827861       -7.8825296920
 H          1.6145795319       -2.6420445340       -8.9526551990
 C          2.2316722722       -1.8488494136       -7.0607686316
 H          2.9709173095       -1.1880041272       -7.4899130400
 C          2.0478574793       -1.8771237510       -5.6909428429
 H          2.6361780976       -1.2386856704       -5.0485278075
 C          3.1739717532       -4.2391184437        0.3527420415
 C          4.4578386818       -4.3792844341        0.8838978055
 H          5.3116708731       -4.1267508378        0.2739260579
 C          4.6383360307       -4.8094801679        2.1831877658
 H          5.6372748404       -4.8998170183        2.5852111152
 C          3.5452837463       -5.1245025011        2.9742001958
 H          3.6893428210       -5.4561198079        3.9919618437
 C          2.2682280293       -5.0246131353        2.4471030287
 H          1.4106441679       -5.2947221558        3.0470610794
 C          2.0819813652       -4.5908562030        1.1500034503
 H          1.0833981692       -4.5354335430        0.7374372354
 Cu        -1.7803203816        2.0698684133        0.2854479408
 N         -0.4139211211        1.7024292373       -0.9912968257
 N         -3.0050736030        1.3228118087       -0.8677653010
 N         -3.0795291700        1.7138953884        1.5444743837
 N         -1.1129264352        3.4268780310        1.4570369078
 C          0.8922262996        1.9698198736       -0.7884705831
 C          1.5313400115        2.1632967755       -2.0326036775
 H          2.5712496907        2.3816906741       -2.1755649518
 C          0.5894949098        1.9612074169       -3.0089679876
 H          0.7246001537        2.0479934153       -4.0693587922
 C         -0.6331626926        1.6582779814       -2.3575730792
 C         -1.8448066171        1.2900583409       -2.9647085476
 C         -2.9910114053        1.0420690616       -2.1937223836
 C         -4.2363924425        0.4277083150       -2.5033956634
 H         -4.5313355985        0.0861564998       -3.4769785001
 C         -4.9510613671        0.3172313034       -1.3314698666
 H         -5.9287642352       -0.1066161428       -1.2034228130
 C         -4.1546281975        0.8804111786       -0.3115354699
 C         -4.2015198173        1.1182599219        1.0871323098
 C         -5.0645139628        0.9004691331        2.1831807523
 H         -6.0288258061        0.4321444404        2.1405864274
 C         -4.4233388503        1.3861512049        3.3003696499
 H         -4.7933720872        1.3764486809        4.3072185642
 C         -3.1833413556        1.9451755513        2.8788113834
 C         -2.1949698097        2.6828101922        3.5486107149
 C         -1.2048156077        3.3800474480        2.8358729005
 C         -0.2864120401        4.3201926679        3.3691611293
 H         -0.1470243654        4.5325142412        4.4109581583
 C          0.3488490791        4.9136501109        2.3075031839
 H          1.0741142403        5.7027413436        2.3465170306
 C         -0.1953652377        4.3554597823        1.1319126333
 C          1.5237340900        1.9649262389        0.5157524506
 C          0.9231083096        1.3419427178        1.6126035180
 H         -0.0074545139        0.8071989835        1.4762598318
 C          1.5058531368        1.3948845029        2.8616545572
 H          1.0148826925        0.9215441347        3.6996335984
 C          2.7192217763        2.0377101750        3.0397897109
 H          3.1724849099        2.0805745248        4.0190523579
 C          3.3531456399        2.6129092098        1.9510844202
 H          4.3095135500        3.0995527902        2.0793451083
 C          2.7645580678        2.5791669354        0.7033211912
 H          3.2573683155        3.0488958717       -0.1337092091
 C         -1.9168929199        1.0929467386       -4.4155478511
 C         -2.9731042588        1.6438102092       -5.1410554447
 H         -3.7068237251        2.2487490073       -4.6283208719
 C         -3.0693560087        1.4436283047       -6.5050804813
 H         -3.8889438862        1.8825910617       -7.0554804958
 C         -2.1199478182        0.6815380908       -7.1664251264
 H         -2.2001494521        0.5194082640       -8.2312069524
 C         -1.0679654919        0.1276865624       -6.4557347352
 H         -0.3272111193       -0.4738470322       -6.9621883365
 C         -0.9633736528        0.3346456535       -5.0932136585
 H         -0.1553236656       -0.1182737636       -4.5403074440
 C         -2.2368345326        2.8122253338        5.0123598052
 C         -3.3816706905        3.2691672054        5.6609669065
 H         -4.2381836512        3.5702819733        5.0763294136
 C         -3.4118862702        3.3745578560        7.0394375974
 H         -4.3041054315        3.7360958322        7.5297584143
 C         -2.3027712594        3.0232599869        7.7910394948
 H         -2.3302328388        3.1020311067        8.8677884640
 C         -1.1565062541        2.5770706362        7.1542240242
 H         -0.2869852673        2.3028330556        7.7336171563
 C         -1.1202550511        2.4768048542        5.7760708926
 H         -0.2295927791        2.1199938018        5.2813188419
 C          0.0796580014        4.7779135549       -0.2284820558
 C          1.3257053845        5.3136991322       -0.5608391484
 H          2.0857349513        5.3947500961        0.2013658282
 C          1.5979198575        5.7083675087       -1.8554673310
 H          2.5702048359        6.1114096374       -2.1006818276
 C          0.6329083563        5.5846222076       -2.8418673409
 H          0.8510793362        5.8846525831       -3.8560956325
 C         -0.6169822095        5.0822375819       -2.5188492988
 H         -1.3786316696        4.9967250937       -3.2805448584
 C         -0.8959464679        4.6915856173       -1.2245042962
 H         -1.8815379926        4.3241191805       -0.9711500396
  150
       -239.73811057
 Cu         0.2909380170       -2.2655735407        0.3998817197
 N         -0.3243710997       -3.9212097674       -0.3140503800
 N         -1.2959479088       -2.1543705771        1.3358482443
 N          0.8807261494       -1.1197592780        1.7139824671
 N          1.7894564005       -1.7840490750       -0.6616006747
 C          0.4260313518       -4.7957903412       -1.0124268050
 C         -0.4143721849       -5.6370284366       -1.7700059832
 H         -0.0897866834       -6.4486060469       -2.3913596984
 C         -1.7095954115       -5.2769410102       -1.4899924846
 H         -2.6076858951       -5.7283753982       -1.8640271085
 C         -1.6547698670       -4.1999966267       -0.5704735451
 C         -2.7277459186       -3.6758758398        0.1684425255
 C         -2.4998110216       -2.7718643327        1.2155105913
 C         -3.2907489049       -2.3687756522        2.3282593826
 H         -4.3030167661       -2.6690574038        2.5155062118
 C         -2.5074133820       -1.5702349853        3.1292229042
 H         -2.7758318021       -1.1253706063        4.0667139401
 C         -1.2597726026       -1.4405180424        2.4846199807
 C         -0.0033341661       -0.8212713744        2.6914274896
 C          0.6523627106       -0.0258078587        3.6559813037
 H          0.2158641581        0.3460194859        4.5618111228
 C          1.9463057188        0.1438678629        3.2214308330
 H          2.7218908856        0.6957958705        3.7158229625
 C          2.0773455611       -0.5357908380        1.9768176108
 C          3.1566528250       -0.7125396455        1.1019094578
 C          2.9944496451       -1.3441623612       -0.1435515722
 C          3.9747580261       -1.4491535600       -1.1613207289
 H          5.0039389929       -1.1633161362       -1.0672219546
 C          3.3518445957       -1.9515847421       -2.2747625740
 H          3.7912142330       -2.1150390653       -3.2389369367
 C          1.9926309767       -2.1330480243       -1.9476782492
 C          1.8648961928       -4.9129040062       -0.8708942338
 C          2.5059829046       -4.5312552228        0.3103867335
 H          1.9167485209       -4.1613053773        1.1388258846
 C          3.8764420880       -4.6393190077        0.4343054395
 H          4.3535749221       -4.3395993700        1.3567200374
 C          4.6356249054       -5.1384035132       -0.6113018488
 H          5.7087757154       -5.2150231670       -0.5162738176
 C          4.0083103645       -5.5519659935       -1.7753938790
 H          4.5946663964       -5.9561777629       -2.5881027605
 C          2.6375972418       -5.4487899566       -1.9033604429
 H          2.1543902566       -5.7635326567       -2.8156459420
 C         -4.0920281266       -4.1476399775       -0.1116883027
 C         -4.6429735423       -3.9480159378       -1.3757372629
 H         -4.0516267692       -3.4592249304       -2.1358735021
 C         -5.9354690506       -4.3542998417       -1.6499280440
 H         -6.3546686131       -4.1859866067       -2.6313718056
 C         -6.6927284482       -4.9750370733       -0.6697294147
 H         -7.7022683762       -5.2932087378       -0.8845883918
 C         -6.1477074617       -5.1899305847        0.5853528239
 H         -6.7304979862       -5.6832817611        1.3495469546
 C         -4.8576995219       -4.7773697254        0.8652938786
 H         -4.4264452222       -4.9669603067        1.8367693894
 C          4.4674570447       -0.1650960209        1.4753003520
 C          5.6005940743       -0.9758147704        1.4922769007
 H          5.5068674256       -2.0184484744        1.2261813775
 C          6.8258446665       -0.4576513786        1.8678541321
 H          7.6966320696       -1.0970302427        1.8832482240
 C          6.9389961286        0.8755394140        2.2278472955
 H          7.8970000298        1.2782155202        2.5216912216
 C          5.8190667868        1.6899427029        2.2098601805
 H          5.9008831902        2.7317292207        2.4832443455
 C          4.5914298660        1.1750780421        1.8366841282
 H          3.7233545650        1.8171285998        1.8034928643
 C          0.9504181566       -2.5353554631       -2.8710102776
 C         -0.3812894173       -2.1624356497       -2.6817380597
 H         -0.6441639201       -1.5406250606       -1.8378339632
 C         -1.3589158751       -2.5667359876       -3.5679082026
 H         -2.3835065932       -2.2669899112       -3.4009272600
 C         -1.0326563553       -3.3428893204       -4.6671984553
 H         -1.8010240628       -3.6656185968       -5.3542440377
 C          0.2894091657       -3.6960549323       -4.8834192752
 H          0.5535732785       -4.2929042625       -5.7447564553
 C          1.2711278310       -3.2928800755       -4.0009927118
 H          2.2965514157       -3.5829331726       -4.1706292073
 Cu        -0.5426914866        2.6001920391        0.6791216900
 N         -1.4532733845        1.3449755759       -0.4268380490
 N         -1.6919813294        2.1673428297        2.0485703371
 N          0.5243084608        3.1971922388        2.0577305174
 N          0.3929806737        3.8017301981       -0.4769584899
 C         -1.0911801841        1.0635275739       -1.6949540971
 C         -2.2167279971        0.6066524197       -2.4145164543
 H         -2.2217646960        0.3037799819       -3.4429793292
 C         -3.2729238087        0.5745638889       -1.5401592039
 H         -4.2861332847        0.2980295838       -1.7568719657
 C         -2.7931442459        1.0263353235       -0.2845188762
 C         -3.5046318768        1.0723547533        0.9254765216
 C         -2.9031211990        1.5609218905        2.0959574601
 C         -3.2764212994        1.4822296333        3.4666164480
 H         -4.1867062045        1.0494059986        3.8350258393
 C         -2.2459980869        2.0108931080        4.2120300102
 H         -2.1949951934        2.0990822600        5.2804678502
 C         -1.2547094335        2.4313443396        3.2999493179
 C          0.0284534998        3.0385387085        3.3034411187
 C          0.9847402079        3.5195263517        4.2241473482
 H          0.8857741034        3.5165760505        5.2924391366
 C          2.0580477889        3.9690365600        3.4886366381
 H          2.9654643431        4.3936529223        3.8721240770
 C          1.7374875090        3.8054913343        2.1108257344
 C          2.3830448438        4.2026005310        0.9297234436
 C          1.7108153047        4.1828519421       -0.3042380115
 C          2.1678397967        4.7464035421       -1.5228399807
 H          3.1434190580        5.1584358380       -1.6911337663
 C          1.1243026730        4.6903887891       -2.4122531598
 H          1.1082174920        5.0693766116       -3.4154067700
 C          0.0290052038        4.1171518686       -1.7332236755
 C          0.2697021623        1.1525303679       -2.1857038147
 C          1.3592500698        1.1810987728       -1.3116060281
 H          1.1901908104        1.0814999752       -0.2476138045
 C          2.6446893649        1.3274272411       -1.7900504232
 H          3.4711251093        1.3662117906       -1.0953304823
 C          2.8784426719        1.4078927296       -3.1523398833
 H          3.8855508031        1.5238609471       -3.5244631809
 C          1.8133420034        1.3252630230       -4.0336200646
 H          1.9903124903        1.3681104381       -5.0988407537
 C          0.5236239543        1.2007314195       -3.5588292522
 H         -0.3005857416        1.1593610070       -4.2538613430
 C         -4.8730685630        0.5525616387        1.0027664420
 C         -5.8618462670        1.2951031306        1.6483675952
 H         -5.6143523109        2.2670768216        2.0498989623
 C         -7.1515207346        0.8094739194        1.7519928680
 H         -7.9086860296        1.3990045525        2.2484912303
 C         -7.4744696416       -0.4296507213        1.2229423912
 H         -8.4809994005       -0.8112747852        1.3108658331
 C         -6.5001265160       -1.1769367441        0.5820081418
 H         -6.7404565513       -2.1474902119        0.1726836691
 C         -5.2118131175       -0.6895382954        0.4680552302
 H         -4.4516920106       -1.2864316181       -0.0108022850
 C          3.7517488572        4.7364869861        0.9824046981
 C          4.0768650899        5.7968954989        1.8250813376
 H          3.3023652044        6.2595892405        2.4185024632
 C          5.3710444458        6.2813451750        1.8755634737
 H          5.6085437883        7.1081529761        2.5291454922
 C          6.3601159736        5.7139365414        1.0892876173
 H          7.3712552859        6.0906988649        1.1339543408
 C          6.0441426713        4.6657030451        0.2408133959
 H          6.8097823133        4.2192845316       -0.3768055142
 C          4.7501045809        4.1833319333        0.1825234108
 H          4.5071282823        3.3604596627       -0.4725993938
 C         -1.3239095410        3.9837816347       -2.2400159181
 C         -2.4271581455        4.0534777492       -1.3860369655
 H         -2.2705563874        4.2339809453       -0.3308011505
 C         -3.7087276271        3.9080775657       -1.8782677942
 H         -4.5507079417        3.9511962160       -1.2023782117
 C         -3.9172090961        3.7098932879       -3.2333240725
 H         -4.9200942843        3.5906735396       -3.6157991377
 C         -2.8334404030        3.6745858649       -4.0957388851
 H         -2.9925676106        3.5327674851       -5.1552110156
 C         -1.5495693989        3.8138091244       -3.6076202979
 H         -0.7063589785        3.7678881269       -4.2799793053
  150
       -239.73807274
 Cu         0.8887038526       -2.2212127508        0.1526308261
 N          2.4999413803       -1.9441838648        1.1436259289
 N         -0.0961531825       -1.8661811747        1.6786196730
 N         -0.7054512734       -1.8027595752       -0.6894560066
 N          1.3708742846       -3.2253595462       -1.4024146819
 C          3.7469825428       -1.9915446668        0.6341148911
 C          4.6718287883       -2.2429168266        1.6700101590
 H          5.7359863888       -2.3140731058        1.5593374608
 C          3.9617081810       -2.3114892891        2.8410886211
 H          4.3450630244       -2.5093160328        3.8229551235
 C          2.5978490537       -2.1060549496        2.5150899532
 C          1.5392944029       -1.9551289775        3.4269610011
 C          0.2240966059       -1.7456371067        2.9916798732
 C         -0.9437329370       -1.3009152469        3.6746028729
 H         -1.0080361129       -1.0936146469        4.7258738134
 C         -1.9356271115       -1.1339749460        2.7353844320
 H         -2.9429516432       -0.8070578344        2.9034536793
 C         -1.3781640427       -1.4801468278        1.4854004052
 C         -1.7457066328       -1.4985955381        0.1159879774
 C         -2.8869470025       -1.2851098092       -0.6880727730
 H         -3.8684810621       -1.0428144658       -0.3302622549
 C         -2.4924282846       -1.4587082923       -1.9941870767
 H         -3.1100489502       -1.3769209075       -2.8676841240
 C         -1.1169991527       -1.8270684115       -1.9832818079
 C         -0.2435019975       -2.2482567199       -2.9919987449
 C          0.9582478546       -2.9052241595       -2.6822855114
 C          1.8122794540       -3.5685900213       -3.5998638167
 H          1.7284349760       -3.5251335621       -4.6682576691
 C          2.7223956887       -4.2825051088       -2.8620009714
 H          3.4864051759       -4.9356352999       -3.2357399572
 C          2.4160070839       -4.0674008358       -1.5011036081
 C          4.0859009530       -1.7202336952       -0.7492435587
 C          3.2438203560       -0.9722875555       -1.5742100738
 H          2.3203353667       -0.5816626627       -1.1743237141
 C          3.5864907370       -0.7195827607       -2.8865776183
 H          2.9192274489       -0.1384314467       -3.5060171475
 C          4.7753293583       -1.2014580486       -3.4078046905
 H          5.0368620592       -1.0101929873       -4.4381452414
 C          5.6307029107       -1.9266291959       -2.5944129744
 H          6.5641736760       -2.2997733143       -2.9911176735
 C          5.2957053952       -2.1777554680       -1.2790634045
 H          5.9643281842       -2.7529481119       -0.6574216103
 C          1.8145805310       -1.9102146713        4.8681776886
 C          1.0616652365       -2.6865952795        5.7474286484
 H          0.2971716235       -3.3390170074        5.3516742748
 C          1.3057192036       -2.6443719111        7.1071965792
 H          0.7212219546       -3.2579920188        7.7770490389
 C          2.2982202290       -1.8205091781        7.6121188782
 H          2.4885817842       -1.7884649889        8.6747248664
 C          3.0418512442       -1.0330427060        6.7480219515
 H          3.8110945130       -0.3811412412        7.1373364360
 C          2.8026612455       -1.0749425486        5.3868049664
 H          3.3661407493       -0.4413527249        4.7174308327
 C         -0.6257436716       -2.1166088913       -4.4068834878
 C         -1.7573771424       -2.7553833204       -4.9057757927
 H         -2.3618007697       -3.3571197996       -4.2432850488
 C         -2.0855301174       -2.6510231441       -6.2455196559
 H         -2.9587281686       -3.1619696071       -6.6243630554
 C         -1.2961198048       -1.8991377386       -7.0999201420
 H         -1.5477263567       -1.8256904859       -8.1480542263
 C         -0.1772444010       -1.2473714487       -6.6076572987
 H          0.4376320258       -0.6545992064       -7.2691354846
 C          0.1606911158       -1.3602479573       -5.2718357817
 H          1.0326986091       -0.8566486637       -4.8830789664
 C          3.0384161642       -4.7181250456       -0.3638191521
 C          2.3359440593       -4.9295091219        0.8252909045
 H          1.2970015132       -4.6343238276        0.8870606923
 C          2.9512544675       -5.5175364204        1.9119702709
 H          2.3976899895       -5.6595568175        2.8289713435
 C          4.2722246453       -5.9266029416        1.8296479801
 H          4.7546377914       -6.3789791640        2.6833615329
 C          4.9669950688       -5.7621565988        0.6424431248
 H          5.9926366917       -6.0944720222        0.5681415973
 C          4.3577203356       -5.1692293646       -0.4453513557
 H          4.9088863021       -5.0284525395       -1.3624897245
 Cu        -2.0189929424        2.2390654067        0.1742951850
 N         -1.1515910109        1.7734829057       -1.4785353595
 N         -3.6498553216        1.8048702352       -0.5901643636
 N         -2.9617860481        1.9685701592        1.7506545820
 N         -0.8167778499        3.3489304107        1.1874301178
 C          0.1789811943        1.7899099117       -1.6889741634
 C          0.4391532136        1.8628756503       -3.0747173412
 H          1.4099416487        1.8752128411       -3.5303948126
 C         -0.7713436967        1.8675631658       -3.7166074949
 H         -0.9477981930        1.9313587532       -4.7722552047
 C         -1.7736086815        1.8024043916       -2.7160377460
 C         -3.1552383927        1.6961539410       -2.9338975430
 C         -4.0567570397        1.5986761081       -1.8657398319
 C         -5.4132703783        1.1721053890       -1.8160467537
 H         -6.0131456608        0.9167992282       -2.6684758440
 C         -5.7742061302        1.0900006639       -0.4898611644
 H         -6.7218340354        0.7848204509       -0.0895968009
 C         -4.6475696021        1.4846864583        0.2638633962
 C         -4.2563355182        1.6100023235        1.6212839877
 C         -4.8060429287        1.4455449218        2.9118899491
 H         -5.8154478969        1.1560384015        3.1324378725
 C         -3.7980138760        1.7136498749        3.8105571445
 H         -3.8631323487        1.6843975703        4.8808979275
 C         -2.6429168372        2.0808908309        3.0643955935
 C         -1.3773806484        2.5421165034        3.4500552348
 C         -0.5154443237        3.1427287594        2.5218478110
 C          0.6827702684        3.8425603786        2.8172638810
 H          1.1536524381        3.8821659357        3.7802738490
 C          1.0837399073        4.4631174743        1.6615761507
 H          1.9271814168        5.1135211631        1.5359704023
 C          0.1281814798        4.1526939242        0.6686697106
 C          1.1855474209        1.6849508778       -0.6510735157
 C          0.9055899161        1.1032678256        0.5873356415
 H         -0.0843040695        0.7130881567        0.7766356488
 C          1.8769582081        1.0270714320        1.5648196044
 H          1.6347321059        0.5912390754        2.5218619193
 C          3.1563904328        1.4953856358        1.3210131765
 H          3.9157929882        1.4255636490        2.0856779920
 C          3.4569237854        2.0481385586        0.0873409547
 H          4.4555021143        2.4086895101       -0.1138834285
 C          2.4843010958        2.1469373607       -0.8866491137
 H          2.7238281237        2.5981782205       -1.8369751761
 C         -3.6950109880        1.6216627075       -4.2966798828
 C         -4.7460340572        2.4632927957       -4.6605702000
 H         -5.1244641954        3.1746829437       -3.9408864216
 C         -5.2838764628        2.4071931525       -5.9321841717
 H         -6.0917515510        3.0710261498       -6.2036886486
 C         -4.7904301264        1.5006203083       -6.8563218222
 H         -5.2135971378        1.4537886981       -7.8488666594
 C         -3.7560779800        0.6517144916       -6.4996517868
 H         -3.3721081262       -0.0652810000       -7.2097866484
 C         -3.2087782111        0.7107340952       -5.2314155229
 H         -2.4171349976        0.0323706870       -4.9523455538
 C         -0.9876138005        2.4626189916        4.8663878846
 C         -1.7309710711        3.1093365404        5.8497521754
 H         -2.5746456885        3.7189160317        5.5610258748
 C         -1.3771325203        2.9965670782        7.1818232798
 H         -1.9569978562        3.5086019937        7.9359511110
 C         -0.2849117476        2.2286132903        7.5497817845
 H         -0.0149109355        2.1337760581        8.5911370595
 C          0.4623608253        1.5853689599        6.5773129439
 H          1.3131863693        0.9816633343        6.8568949428
 C          0.1191559997        1.7072382133        5.2437026226
 H          0.6966336435        1.1993252283        4.4860679373
 C          0.0852016495        4.6699309317       -0.6859377925
 C         -1.1239557743        4.8012835931       -1.3736550101
 H         -2.0496299094        4.5544855316       -0.8712067242
 C         -1.1478683501        5.2529191584       -2.6777969673
 H         -2.0903575297        5.3339332746       -3.1999007985
 C          0.0305007208        5.6033010630       -3.3164424607
 H          0.0111095272        5.9491118962       -4.3393145848
 C          1.2318106726        5.5188319466       -2.6315146934
 H          2.1517551942        5.8070148513       -3.1200199019
 C          1.2615362033        5.0616705346       -1.3290203747
 H          2.2023186280        4.9808446873       -0.8063268113
  150
       -239.73807025
 Cu         1.0887173893       -2.4908813738        0.2765050903
 N         -0.1462322395       -3.4192968601        1.4173179330
 N         -0.3444932852       -1.8182245142       -0.6776714077
 N          1.9763051483       -1.0597751567       -0.4957041539
 N          2.7957862073       -3.3745398084        0.4307460993
 C          0.1986059236       -4.1621539117        2.4894490078
 C         -0.8184160529       -5.1014195822        2.7619067314
 H         -0.8227111072       -5.8087744763        3.5677212367
 C         -1.8146088623       -4.8981405962        1.8418024328
 H         -2.7256911455       -5.4544777017        1.7421900292
 C         -1.4025549694       -3.8290078456        1.0065755780
 C         -2.1666148512       -3.2148434427       -0.0002706525
 C         -1.6522253796       -2.1648286936       -0.7715515549
 C         -2.2626433342       -1.2567661338       -1.6831050091
 H         -3.2990254954       -1.2513593074       -1.9623218455
 C         -1.2973622667       -0.3681053026       -2.0963882349
 H         -1.4211401868        0.4396741333       -2.7910910101
 C         -0.0978164577       -0.7342388352       -1.4439664245
 C          1.2601686351       -0.3272715806       -1.3781354504
 C          2.1301677551        0.5930406904       -2.0025815810
 H          1.8585289714        1.2975855001       -2.7625168939
 C          3.3821654352        0.3847118383       -1.4731483272
 H          4.2918549917        0.8887707931       -1.7381262074
 C          3.2803495640       -0.6885327226       -0.5449970584
 C          4.2739529443       -1.4307324864        0.1088326639
 C          3.9943033242       -2.7081473541        0.6221287887
 C          4.9014519473       -3.6035331221        1.2436046402
 H          5.8970058519       -3.3623629437        1.5607771533
 C          4.2549344406       -4.8064523181        1.3802221699
 H          4.6647554015       -5.7174773610        1.7701913437
 C          2.9587235248       -4.6450244558        0.8457151666
 C          1.3956504768       -3.9513922449        3.2790578135
 C          2.0807764976       -2.7358000624        3.2365226764
 H          1.6956141685       -1.9465041774        2.6078179692
 C          3.2316470049       -2.5421126800        3.9723035490
 H          3.7543317807       -1.5979850085        3.9121013649
 C          3.7174299200       -3.5553315025        4.7826115995
 H          4.6222711600       -3.4083616846        5.3534525599
 C          3.0317855346       -4.7567976019        4.8594034999
 H          3.4015545673       -5.5470765332        5.4971942139
 C          1.8816937001       -4.9547155793        4.1214512797
 H          1.3646112143       -5.8999997202        4.1781675393
 C         -3.5484826864       -3.6522850490       -0.2285985653
 C         -3.9820249561       -3.9395763483       -1.5222977595
 H         -3.2857642517       -3.8504298531       -2.3433380857
 C         -5.2782969080       -4.3613299437       -1.7523282856
 H         -5.5980377423       -4.5880724729       -2.7589312364
 C         -6.1644403842       -4.4989245444       -0.6967394100
 H         -7.1752972688       -4.8339796636       -0.8779993605
 C         -5.7487372782       -4.2021313092        0.5912857426
 H         -6.4375711215       -4.2973042224        1.4184163933
 C         -4.4534062199       -3.7798580593        0.8248184383
 H         -4.1382676226       -3.5254869511        1.8257681333
 C          5.6407354941       -0.8993524107        0.1129688873
 C          6.7248272419       -1.6763923720       -0.2937244723
 H          6.5543218924       -2.6880264883       -0.6305576195
 C          8.0018015262       -1.1475558650       -0.3064246910
 H          8.8315991903       -1.7597482464       -0.6286513590
 C          8.2192262492        0.1637486594        0.0839035087
 H          9.2185941986        0.5731568771        0.0761278655
 C          7.1472928230        0.9498813688        0.4730464682
 H          7.3042729541        1.9770497946        0.7672683013
 C          5.8685514638        0.4267117455        0.4803467078
 H          5.0346553916        1.0424274458        0.7810458177
 C          1.9656431960       -5.6846322432        0.6536955688
 C          0.9935463240       -5.5788400235       -0.3447224933
 H          1.0015717506       -4.7206245988       -1.0032809873
 C          0.0344460412       -6.5589475640       -0.5014642111
 H         -0.7194977532       -6.4530586806       -1.2683282283
 C          0.0366252552       -7.6754101260        0.3186496340
 H         -0.7191825026       -8.4375916130        0.1999904453
 C          1.0196642305       -7.8127328386        1.2850626803
 H          1.0345614497       -8.6891119039        1.9172687639
 C          1.9772902211       -6.8320652442        1.4499722367
 H          2.7302051570       -6.9375346328        2.2158597980
 Cu        -1.0418346140        2.5154917209       -0.1951295942
 N         -2.5047575075        2.5486248488       -1.4158746164
 N         -1.8568463988        1.1411077303        0.7272022065
 N          0.4520445399        1.9315307115        0.7248934583
 N         -0.1736470829        4.2033197749       -0.3895641866
 C         -2.5883098686        3.2740637010       -2.5503777145
 C         -3.9290202411        3.3204874580       -2.9843359023
 H         -4.2806393674        3.7935800740       -3.8800856053
 C         -4.6685182233        2.5809000420       -2.0973576618
 H         -5.7196297233        2.3739167034       -2.1406741790
 C         -3.7765514534        2.1017356877       -1.1066439635
 C         -4.0999347807        1.1825252611       -0.0937699705
 C         -3.1182903315        0.6403530218        0.7410201332
 C         -3.1421944022       -0.4107676779        1.7015651496
 H         -4.0048846178       -0.9957199169        1.9535972466
 C         -1.8708350829       -0.5430814500        2.2087872124
 H         -1.5276522959       -1.2513473511        2.9380773936
 C         -1.0787800282        0.4472612423        1.5859797380
 C          0.2466782427        0.9452695634        1.6277985993
 C          1.4409340228        0.7482375599        2.3517449749
 H          1.5785788487        0.0668397612        3.1674441360
 C          2.3692563385        1.6228214265        1.8367545255
 H          3.3810884730        1.7472236617        2.1697511247
 C          1.7234470804        2.3970988799        0.8343960683
 C          2.1388407514        3.5049183577        0.0844683979
 C          1.1956081684        4.3519410088       -0.5172347972
 C          1.4494005251        5.6222198755       -1.0928930964
 H          2.4215670193        6.0253961355       -1.2996276973
 C          0.2329977227        6.2267628027       -1.2920916917
 H          0.0575550009        7.2162873936       -1.6663188673
 C         -0.7572226671        5.3352758993       -0.8285600242
 C         -1.4627100156        3.8303844759       -3.2771066333
 C         -0.1867676238        3.2707115253       -3.1956478188
 H         -0.0352090285        2.4001944991       -2.5734782430
 C          0.8668918050        3.8171202858       -3.9006981304
 H          1.8509824432        3.3755623406       -3.8292378651
 C          0.6723955290        4.9256548551       -4.7071556865
 H          1.5011987468        5.3551229448       -5.2500647137
 C         -0.5948168498        5.4735502765       -4.8191341189
 H         -0.7565141393        6.3318724142       -5.4554138961
 C         -1.6528977209        4.9290531384       -4.1197507345
 H         -2.6352493338        5.3673764908       -4.2046191074
 C         -5.5007181146        0.7624853765        0.0559821464
 C         -6.4905354076        1.7149932211        0.2919892184
 H         -6.2123299899        2.7560788184        0.3652279377
 C         -7.8096464757        1.3324577872        0.4452042676
 H         -8.5668404624        2.0795523938        0.6340415500
 C         -8.1620091189       -0.0043333990        0.3542509117
 H         -9.1939285055       -0.3016963420        0.4686070900
 C         -7.1858558336       -0.9560086438        0.1130607933
 H         -7.4512525090       -1.9995748990        0.0316839242
 C         -5.8632652950       -0.5784243444       -0.0299959823
 H         -5.1090906476       -1.3234956454       -0.2323639734
 C          3.5679244919        3.8410355829        0.0026400782
 C          4.3164061915        4.1068295594        1.1455285705
 H          3.8302951581        4.1092561523        2.1099794080
 C          5.6635739235        4.4039062094        1.0463561117
 H          6.2316256592        4.6186253426        1.9402671458
 C          6.2828670920        4.4304683395       -0.1921597158
 H          7.3354836408        4.6608388840       -0.2685684533
 C          5.5447507037        4.1688748393       -1.3345695472
 H          6.0230447201        4.1904413088       -2.3030163516
 C          4.1956847389        3.8838218246       -1.2396235136
 H          3.6164268886        3.6794774472       -2.1273317609
 C         -2.1765306917        5.6066541743       -0.7030855784
 C         -2.9444240063        4.9850782340        0.2850379992
 H         -2.4671011371        4.3112010342        0.9838950196
 C         -4.2976044748        5.2367123322        0.3874425608
 H         -4.8737765174        4.7471784412        1.1598742337
 C         -4.9128286322        6.1188830717       -0.4855475754
 H         -5.9737201227        6.3071154532       -0.4111079569
 C         -4.1555264969        6.7701863004       -1.4456994571
 H         -4.6273673710        7.4724718975       -2.1178943983
 C         -2.8007602576        6.5254882050       -1.5495697760
 H         -2.2171146451        7.0299957544       -2.3042036374
  150
       -239.73802348
 Cu         0.7405834931       -2.1998783335       -0.0275556151
 N          2.1092698021       -1.8863688261        1.2787539116
 N         -0.5441841132       -1.9507911675        1.2829688169
 N         -0.6904301862       -1.8449178145       -1.1580311530
 N          1.5585601243       -3.1470314259       -1.4823892088
 C          3.4339685292       -1.8373420762        1.0369085599
 C          4.1426012919       -2.0440912554        2.2405586638
 H          5.2089255278       -2.0344828652        2.3520244579
 C          3.2151902033       -2.1922061498        3.2384825867
 H          3.4013703259       -2.3816014653        4.2775319305
 C          1.9360768518       -2.0790342349        2.6392832805
 C          0.7082467118       -2.0506471101        3.3207184540
 C         -0.5057881669       -1.9102977844        2.6380533018
 C         -1.8256105158       -1.6235362241        3.0895945107
 H         -2.1285879913       -1.5352162427        4.1155447492
 C         -2.6204036426       -1.4611345229        1.9787987244
 H         -3.6675367702       -1.2307872911        1.9541722554
 C         -1.7916375303       -1.6603295868        0.8532428645
 C         -1.8862891302       -1.6526642550       -0.5602618715
 C         -2.8758321077       -1.5361372756       -1.5588107754
 H         -3.9242001286       -1.3889930183       -1.3881789402
 C         -2.2342550965       -1.6511947655       -2.7698885452
 H         -2.6899889057       -1.6205885661       -3.7403306708
 C         -0.8557629506       -1.8892944818       -2.5052943013
 C          0.2202213239       -2.2239405798       -3.3362980377
 C          1.3808707655       -2.8133391180       -2.8127533873
 C          2.4335113836       -3.4007273717       -3.5601447268
 H          2.5530922265       -3.3292366374       -4.6237337672
 C          3.2254904611       -4.0853788102       -2.6734351579
 H          4.0841820608       -4.6849856891       -2.9039236709
 C          2.6511920579       -3.9272043742       -1.3933943361
 C          4.0409171175       -1.5418139462       -0.2466594900
 C          3.3549790337       -0.8550798358       -1.2502681433
 H          2.3444626846       -0.5208546808       -1.0697285529
 C          3.9584063912       -0.5957084945       -2.4639536468
 H          3.4081908983       -0.0697543273       -3.2302561180
 C          5.2590778498       -1.0038342617       -2.7059709987
 H          5.7243893383       -0.8059189465       -3.6603479022
 C          5.9598183730       -1.6654406461       -1.7112419153
 H          6.9777261723       -1.9825554876       -1.8881833713
 C          5.3617795807       -1.9271850945       -0.4950723882
 H          5.9123909006       -2.4580571918        0.2659231348
 C          0.6759060728       -2.0780841954        4.7897074996
 C         -0.1477998539       -2.9896967776        5.4479715336
 H         -0.7255722202       -3.6934175704        4.8664725689
 C         -0.2087345439       -3.0122958044        6.8288023276
 H         -0.8441613765       -3.7304263820        7.3265412532
 C          0.5411892296       -2.1168132480        7.5735702088
 H          0.4908194605       -2.1331367910        8.6525012593
 C          1.3525275790       -1.1977564710        6.9285143983
 H          1.9299202075       -0.4885805009        7.5035400142
 C          1.4223045558       -1.1782711512        5.5481603625
 H          2.0419461985       -0.4481849820        5.0489020775
 C          0.1029077035       -2.0529047004       -4.7933221063
 C         -0.8700595636       -2.7285551768       -5.5238561522
 H         -1.5327655103       -3.4143103788       -5.0171967451
 C         -0.9679111928       -2.5478177430       -6.8916571049
 H         -1.7212121764       -3.0840926159       -7.4503466675
 C         -0.1033540268       -1.6849875640       -7.5447833735
 H         -0.1808737359       -1.5450533988       -8.6132439191
 C          0.8654191895       -1.0060965257       -6.8240292037
 H          1.5407740061       -0.3307651838       -7.3288913499
 C          0.9730295813       -1.1928679656       -5.4584888851
 H          1.7224943883       -0.6626945454       -4.8903777499
 C          3.0799761273       -4.5757041373       -0.1688000681
 C          2.1744972408       -4.8566015000        0.8575827500
 H          1.1280676551       -4.6188653321        0.7210799068
 C          2.6009351965       -5.4414919731        2.0328324001
 H          1.8899385789       -5.6380501777        2.8223712014
 C          3.9340981949       -5.7780523039        2.2015146345
 H          4.2676146829       -6.2283763792        3.1246503707
 C          4.8343716135       -5.5440038189        1.1749035519
 H          5.8722913462       -5.8197777801        1.2955281164
 C          4.4138333394       -4.9537049825       -0.0002112870
 H          5.1229934979       -4.7577573507       -0.7898059218
 Cu        -1.8826236545        2.1702075335        0.1755206150
 N         -0.8285336822        1.7109269252       -1.3386361624
 N         -3.3793995693        1.6464358837       -0.7532946126
 N         -2.9501231668        1.8461671997        1.6334023688
 N         -0.8679158489        3.3888700207        1.2574821169
 C          0.5176154157        1.7410844596       -1.3589348579
 C          0.9635110899        1.8329871465       -2.6945350612
 H          1.9875362122        1.8644681106       -3.0112784319
 C         -0.1489926480        1.8367640224       -3.4971107258
 H         -0.1756427270        1.9175157581       -4.5658434719
 C         -1.2797473510        1.7458003119       -2.6461214501
 C         -2.6252023029        1.6213577240       -3.0302600247
 C         -3.6402835878        1.4750593803       -2.0713769049
 C         -4.9898606670        1.0347481151       -2.1740190487
 H         -5.4934539080        0.7925571476       -3.0903358389
 C         -5.4889309520        0.9131648081       -0.8951638776
 H         -6.4715178604        0.5901249577       -0.6090592842
 C         -4.4564633375        1.3007679506       -0.0136310123
 C         -4.2137585584        1.4421307632        1.3788240347
 C         -4.8847730303        1.2898663763        2.6128375489
 H         -5.9034144402        0.9768519234        2.7394402503
 C         -3.9831441541        1.6161862467        3.6016897141
 H         -4.1585740788        1.6359701586        4.6603399006
 C         -2.7682655771        1.9986800573        2.9678056935
 C         -1.5989442708        2.5861364372        3.4713451609
 C         -0.6946470481        3.2415807553        2.6224227771
 C          0.4649880769        3.9655373331        2.9997231333
 H          0.8672282947        4.0225620177        3.9921383333
 C          0.9629992177        4.5535912497        1.8639926352
 H          1.8094252473        5.2084960595        1.7934338766
 C          0.1109986512        4.1910574000        0.7992924981
 C          1.3473937125        1.6430547956       -0.1731588833
 C          0.8628294244        1.0830486421        1.0112377681
 H         -0.1375163564        0.6729859811        1.0353462066
 C          1.6422030654        1.0511876958        2.1494940476
 H          1.2270761480        0.6554240993        3.0644308119
 C          2.9437002890        1.5212059021        2.1173649410
 H          3.5569952042        1.4861157421        3.0056097824
 C          3.4562942355        2.0323487271        0.9362754899
 H          4.4758742006        2.3885243045        0.9005966136
 C          2.6673070984        2.1037948234       -0.1934246808
 H          3.0673919565        2.5302354518       -1.1003612659
 C         -3.0027988479        1.5952994232       -4.4472876913
 C         -4.0507552500        2.4055879983       -4.8858072853
 H         -4.5455841285        3.0552929433       -4.1784969976
 C         -4.4385579288        2.3999565066       -6.2120410983
 H         -5.2463851518        3.0389440894       -6.5380358018
 C         -3.7949851273        1.5768074427       -7.1217681793
 H         -4.1011179018        1.5692228263       -8.1574347328
 C         -2.7600764167        0.7613354269       -6.6951220989
 H         -2.2575523768        0.1090067528       -7.3940966917
 C         -2.3634046977        0.7705404219       -5.3707818589
 H         -1.5713234408        0.1157844369       -5.0426435782
 C         -1.3720835983        2.5704862476        4.9228762986
 C         -1.2040108859        3.7457258744        5.6506868761
 H         -1.2549803170        4.6964010361        5.1405378433
 C         -1.0043781738        3.6970549202        7.0180584525
 H         -0.8824104518        4.6148578733        7.5747851512
 C         -0.9640885407        2.4780630103        7.6752488780
 H         -0.8059102411        2.4438563248        8.7430911705
 C         -1.1323170798        1.3044245178        6.9593151811
 H         -1.1003067877        0.3496843390        7.4635606314
 C         -1.3404953300        1.3501569342        5.5937877238
 H         -1.4587879262        0.4376359385        5.0293501853
 C          0.1916111459        4.6492324701       -0.5746502095
 C         -0.9495092017        4.7371313848       -1.3760689840
 H         -1.9149899200        4.4956954121       -0.9517113715
 C         -0.8560274733        5.1387117843       -2.6934915462
 H         -1.7463682734        5.1874942196       -3.3038431198
 C          0.3734786097        5.4790855561       -3.2334230867
 H          0.4458603350        5.7861395054       -4.2662454551
 C          1.5074078922        5.4320968902       -2.4387774681
 H          2.4666383639        5.7095399117       -2.8520968770
 C          1.4199481180        5.0257335036       -1.1222069043
 H          2.3089230744        4.9729104478       -0.5123771051
  150
       -239.73801416
 Cu         0.8872081542       -2.1921954595        0.1084354623
 N          2.5067864381       -1.8138897705        1.0451880247
 N         -0.0759845480       -1.8014533292        1.6370681945
 N         -0.7346866242       -1.8643528520       -0.7165080301
 N          1.3698176054       -3.2594758399       -1.4018662112
 C          3.7426770110       -1.8339237663        0.5077894368
 C          4.7004365485       -1.9955653816        1.5314118917
 H          5.7639478386       -2.0258154696        1.3980826751
 C          4.0203575425       -2.0390889770        2.7213503660
 H          4.4340034435       -2.1736172108        3.7016317172
 C          2.6420631332       -1.9077329404        2.4197018574
 C          1.5985078401       -1.7605869837        3.3493510363
 C          0.2672767583       -1.6172364692        2.9367020231
 C         -0.9004316603       -1.1826907465        3.6263138977
 H         -0.9510242173       -0.9363360903        4.6699603938
 C         -1.9161793923       -1.0850876540        2.7028089687
 H         -2.9301302543       -0.7843469462        2.8797815854
 C         -1.3732974399       -1.4632580441        1.4556359400
 C         -1.7668244005       -1.5523628167        0.0965009477
 C         -2.9304864343       -1.4131616024       -0.6911558050
 H         -3.9110131661       -1.1806152764       -0.3243008856
 C         -2.5584959777       -1.6394667953       -1.9957069665
 H         -3.1970128874       -1.6174583459       -2.8576324040
 C         -1.1726531633       -1.9679660514       -1.9979387391
 C         -0.3102106443       -2.4207482638       -3.0028174273
 C          0.9174514144       -3.0258034734       -2.6868154780
 C          1.7686687731       -3.7169949763       -3.5860718253
 H          1.6580501878       -3.7396372135       -4.6526376826
 C          2.7179066248       -4.3597140296       -2.8319256734
 H          3.4922110410       -5.0111847907       -3.1869214052
 C          2.4378167294       -4.0751161582       -1.4784848318
 C          4.0391367111       -1.6289723234       -0.8967891000
 C          3.1541824140       -0.9590398314       -1.7439486485
 H          2.2288379341       -0.5704474612       -1.3453884612
 C          3.4568799047       -0.7811274089       -3.0784576597
 H          2.7561955360       -0.2636874016       -3.7172687934
 C          4.6475830013       -1.2581234351       -3.5999051547
 H          4.8766999959       -1.1252070489       -4.6470123173
 C          5.5458469782       -1.9027011953       -2.7654375637
 H          6.4812114313       -2.2710526589       -3.1621195651
 C          5.2500695588       -2.0810044733       -1.4289783007
 H          5.9509653621       -2.5964066738       -0.7906885539
 C          1.9024719733       -1.6417658783        4.7808858146
 C          1.2027304276       -2.4105966823        5.7092319116
 H          0.4599818741       -3.1122462751        5.3588716441
 C          1.4722208498       -2.2981595812        7.0602383137
 H          0.9294682933       -2.9068262889        7.7685868321
 C          2.4363889687       -1.4097569515        7.5071694987
 H          2.6460900392       -1.3223307979        8.5630882337
 C          3.1258337207       -0.6285150290        6.5937414503
 H          3.8718808300        0.0740712174        6.9372381351
 C          2.8620283096       -0.7414493105        5.2413300522
 H          3.3846584570       -0.1153944002        4.5329597074
 C         -0.7281088706       -2.3813988890       -4.4129019700
 C         -1.8652160762       -3.0595454486       -4.8431015688
 H         -2.4448741573       -3.6274455284       -4.1306094465
 C         -2.2296869215       -3.0376514459       -6.1771058652
 H         -3.1074617804       -3.5772372712       -6.5016711640
 C         -1.4701242601       -2.3324323594       -7.0959188316
 H         -1.7507735938       -2.3240103926       -8.1392694612
 C         -0.3442172219       -1.6443647875       -6.6738912924
 H          0.2481463744       -1.0883405206       -7.3859648708
 C          0.0284352229       -1.6725127353       -5.3428690421
 H          0.9044460242       -1.1375966899       -5.0083401041
 C          3.1061070981       -4.6421091937       -0.3225268681
 C          2.4366835395       -4.8121804972        0.8919661051
 H          1.3899760279       -4.5479723246        0.9621276670
 C          3.0941902992       -5.3217099487        1.9935039205
 H          2.5653240577       -5.4322627893        2.9292330686
 C          4.4257796304       -5.6925324657        1.9021839197
 H          4.9408656889       -6.0837628773        2.7669499221
 C          5.0892250819       -5.5691758685        0.6922893508
 H          6.1233415469       -5.8724921136        0.6117438076
 C          4.4376360315       -5.0543531388       -0.4106503630
 H          4.9640407977       -4.9451063326       -1.3464640078
 Cu        -2.0129151608        2.1921590458        0.2237295380
 N         -1.1226710387        1.6824963021       -1.4084165744
 N         -3.6301226047        1.7006319260       -0.5390514173
 N         -2.9688205885        1.9592413836        1.8017476290
 N         -0.8457388597        3.3659788484        1.2119219105
 C          0.2088134130        1.7135838335       -1.6128025364
 C          0.4753145202        1.7434625014       -2.9994565126
 H          1.4482793601        1.7572327420       -3.4499058593
 C         -0.7311198757        1.7076447608       -3.6470282253
 H         -0.9030488952        1.7337608845       -4.7050531515
 C         -1.7379806233        1.6609126475       -2.6498289989
 C         -3.1163405457        1.5323790605       -2.8744762535
 C         -4.0252911814        1.4551913714       -1.8109820500
 C         -5.3778300530        1.0164249488       -1.7597079324
 H         -5.9684976555        0.7314589425       -2.6091642008
 C         -5.7477434916        0.9671549278       -0.4343131738
 H         -6.6953590692        0.6637724845       -0.0325791436
 C         -4.6308497744        1.3948961937        0.3160431281
 C         -4.2546862227        1.5713868733        1.6721284018
 C         -4.8151501077        1.4405852042        2.9620646229
 H         -5.8210981464        1.1389627521        3.1821913311
 C         -3.8223147585        1.7593361952        3.8610286166
 H         -3.8984596368        1.7665444435        4.9310308212
 C         -2.6671344562        2.1241515883        3.1139595812
 C         -1.4178312381        2.6298517643        3.4964043054
 C         -0.5591533798        3.2176640119        2.5574168963
 C          0.6195681192        3.9543442428        2.8420575972
 H          1.0750499547        4.0412407712        3.8094013041
 C          1.0247530645        4.5375099396        1.6686192207
 H          1.8561955448        5.2003277995        1.5286226992
 C          0.0905940201        4.1676123931        0.6755648104
 C          1.2139780519        1.6700907510       -0.5687801857
 C          0.9362955553        1.1600942628        0.7008443838
 H         -0.0487066028        0.7677974150        0.9096264990
 C          1.9019287729        1.1621066606        1.6866985651
 H          1.6571498471        0.7908699781        2.6697760801
 C          3.1775804524        1.6272056956        1.4198055876
 H          3.9332149240        1.6185325241        2.1914256915
 C          3.4796447641        2.0993241956        0.1535215571
 H          4.4760116668        2.4547249801       -0.0670260673
 C          2.5099477619        2.1287519170       -0.8274439596
 H          2.7504416480        2.5233606149       -1.8023263489
 C         -3.6467401359        1.4223797157       -4.2387236810
 C         -4.6990746627        2.2515169160       -4.6268941291
 H         -5.0852590038        2.9760244754       -3.9245975231
 C         -5.2283805228        2.1668513757       -5.9004920769
 H         -6.0372516822        2.8214444251       -6.1908367713
 C         -4.7247805719        1.2437495582       -6.8024872227
 H         -5.1408731527        1.1747818411       -7.7967272721
 C         -3.6892538382        0.4068794686       -6.4215992431
 H         -3.2972987128       -0.3230475141       -7.1140724144
 C         -3.1507139919        0.4943482532       -5.1511378671
 H         -2.3583545940       -0.1749642042       -4.8530848903
 C         -1.0438047364        2.6115120554        4.9193990666
 C         -1.8098751354        3.2825929965        5.8683638566
 H         -2.6610922302        3.8645215127        5.5466076345
 C         -1.4694947136        3.2284919784        7.2075921770
 H         -2.0670783587        3.7589792122        7.9346369559
 C         -0.3680277475        2.4956811573        7.6174419028
 H         -0.1084363911        2.4472865921        8.6646219834
 C          0.4011171550        1.8277290644        6.6793242926
 H          1.2594290519        1.2506290551        6.9905903410
 C          0.0709186559        1.8907686611        5.3383629932
 H          0.6660683762        1.3628809372        4.6084589334
 C          0.0606334217        4.6256332174       -0.7005491068
 C         -1.1401144387        4.7123309116       -1.4095372082
 H         -2.0697425662        4.4764557471       -0.9091768834
 C         -1.1503459576        5.1063100116       -2.7324682260
 H         -2.0860428722        5.1537274198       -3.2706972047
 C          0.0332673972        5.4414363065       -3.3696371660
 H          0.0246589345        5.7416778902       -4.4069535602
 C          1.2257918379        5.4000531783       -2.6656680479
 H          2.1496008714        5.6757229390       -3.1540723618
 C          1.2419451506        5.0011926776       -1.3439316749
 H          2.1761068379        4.9522113451       -0.8055929270
  150
       -239.73799168
 Cu         0.5123473292       -2.6455556839        0.3274546887
 N          0.6778187431       -2.9497858559        2.2211079418
 N         -1.0868356987       -1.7535942211        0.6295918349
 N          0.4227235369       -1.7539992234       -1.2995356191
 N          1.6676329275       -3.9126863835       -0.5468829112
 C          1.6933993004       -3.6118129986        2.8163039482
 C          1.2578405807       -4.1482384268        4.0452010939
 H          1.8588718297       -4.7059028107        4.7362154749
 C         -0.0483980306       -3.7652516827        4.2129686998
 H         -0.6975224845       -4.0173688555        5.0283340191
 C         -0.4094122410       -2.9985035014        3.0774820614
 C         -1.6211826826       -2.3104487086        2.8951849111
 C         -1.8990477080       -1.6215966382        1.7087884160
 C         -2.9201607141       -0.6919909612        1.3602378844
 H         -3.7100524373       -0.3588015102        2.0061237384
 C         -2.6785189883       -0.2708613239        0.0735307035
 H         -3.2547093986        0.4320517880       -0.4964419614
 C         -1.5169744300       -0.9448310277       -0.3646162569
 C         -0.6806003769       -1.0026115905       -1.5074924229
 C         -0.6267221917       -0.4884262897       -2.8210345727
 H         -1.3739639876        0.1161010892       -3.2934788746
 C          0.5536717173       -0.9245574651       -3.3746379811
 H          0.9205217783       -0.7038929792       -4.3577241441
 C          1.1932669012       -1.7583589867       -2.4168128413
 C          2.3557845826       -2.5395058070       -2.4719221259
 C          2.5643366381       -3.5695377802       -1.5428056776
 C          3.5428051764       -4.5928165208       -1.6286568401
 H          4.3595604344       -4.6115533714       -2.3237183203
 C          3.2136086622       -5.5452434523       -0.6979385716
 H          3.7120090382       -6.4792935470       -0.5274849065
 C          2.0352424216       -5.1089743490       -0.0525123918
 C          3.0533847746       -3.6534335459        2.3171761949
 C          3.5254563977       -2.6762640720        1.4397239120
 H          2.8525719990       -1.8869138677        1.1377715645
 C          4.8228737145       -2.7155202666        0.9716977874
 H          5.1761707955       -1.9509797372        0.2935582927
 C          5.6808863711       -3.7258299987        1.3732356700
 H          6.6932945254       -3.7604335969        0.9989205008
 C          5.2338411492       -4.6857846447        2.2662979305
 H          5.9023842262       -5.4695852537        2.5927550804
 C          3.9382277316       -4.6479600087        2.7413935626
 H          3.5969016367       -5.4046039320        3.4305951006
 C         -2.6032045229       -2.2778245885        3.9847933334
 C         -3.9429528970       -2.5644205521        3.7256757067
 H         -4.2411148678       -2.8254206894        2.7208299363
 C         -4.8761797975       -2.5443964049        4.7452396459
 H         -5.9093987141       -2.7759217593        4.5313543583
 C         -4.4895025475       -2.2355481692        6.0388889089
 H         -5.2192814069       -2.2251826403        6.8351431824
 C         -3.1630807266       -1.9363312916        6.3055145572
 H         -2.8549502044       -1.6889407809        7.3114115561
 C         -2.2275213211       -1.9525311238        5.2880904874
 H         -1.1993787019       -1.6929689164        5.4929547108
 C          3.3336508033       -2.2930883471       -3.5399123489
 C          2.9716269122       -2.3058158691       -4.8840797232
 H          1.9692221486       -2.5953174598       -5.1611930377
 C          3.8947886225       -1.9850794982       -5.8619780420
 H          3.6004727772       -1.9985919000       -6.9011528900
 C          5.1917544808       -1.6481032125       -5.5140291776
 H          5.9091133328       -1.3901114373       -6.2788967082
 C          5.5679118233       -1.6550681418       -4.1811056631
 H          6.5815692333       -1.4035248640       -3.9038567986
 C          4.6486226738       -1.9797617219       -3.2013688401
 H          4.9351833111       -1.9760428465       -2.1602315702
 C          1.2498715025       -5.8573764171        0.9101159876
 C         -0.1211025565       -5.6305158671        1.0587079404
 H         -0.6117998135       -4.9085080331        0.4198496025
 C         -0.8524487570       -6.3228067661        2.0023799762
 H         -1.9081927428       -6.1220199115        2.1145819324
 C         -0.2386149614       -7.2729904910        2.8021163211
 H         -0.8102805591       -7.8080031684        3.5458545227
 C          1.1099386089       -7.5413480436        2.6331515944
 H          1.5894800460       -8.2947645885        3.2417513841
 C          1.8471394058       -6.8463714799        1.6952569048
 H          2.9004104367       -7.0505516428        1.5792089011
 Cu        -0.4799520346        2.6082961685       -0.3926741716
 N         -0.0992870787        3.8396569906       -1.8019272034
 N          1.0283296181        1.6767823814       -0.9104174396
 N         -0.1990869407        1.7127392440        1.1971212898
 N         -2.2654095600        2.9935553538        0.1587427521
 C         -0.6885391605        5.0399101587       -1.9678954816
 C         -0.5402701019        5.4556099462       -3.3076580993
 H         -0.8809114387        6.3875344565       -3.7144400033
 C          0.1877102755        4.4882248598       -3.9554719893
 H          0.5174312546        4.4916990583       -4.9760736780
 C          0.4733775441        3.4745072612       -3.0072532291
 C          1.3967387186        2.4276328163       -3.1544044853
 C          1.7706457826        1.6539910452       -2.0469775243
 C          2.8812089252        0.8000553791       -1.8068689815
 H          3.6467298445        0.5544680100       -2.5161595715
 C          2.8067066661        0.3789278031       -0.4998722683
 H          3.5135122222       -0.2372098804        0.0172257659
 C          1.6232015374        0.9220542942        0.0420930786
 C          0.8829536675        0.9040909451        1.2501736369
 C          0.9408962841        0.3182876628        2.5344686297
 H          1.6891357999       -0.3681765016        2.8805979146
 C         -0.1311918315        0.8077454751        3.2432438933
 H         -0.3963114942        0.5750468714        4.2560311953
 C         -0.8620989524        1.6732807653        2.3812267065
 C         -2.0236095014        2.4305139652        2.5624933931
 C         -2.6605272913        3.0649447665        1.4826110624
 C         -3.9147530202        3.7208818903        1.5374670448
 H         -4.4853995746        3.8984582007        2.4275941470
 C         -4.2571169782        4.0485685873        0.2504311455
 H         -5.1647187036        4.5162563485       -0.0772531995
 C         -3.2287726501        3.5732299152       -0.5879975311
 C         -1.2599204283        5.8103736476       -0.8799148707
 C         -0.8299958094        5.6266875333        0.4369156813
 H         -0.0395996180        4.9176514624        0.6440816718
 C         -1.3905059781        6.3521873311        1.4685515473
 H         -1.0429794189        6.1963657477        2.4800780879
 C         -2.3837389322        7.2825517974        1.2101985581
 H         -2.8288282366        7.8422832292        2.0195294879
 C         -2.7919557000        7.5016358121       -0.0955231233
 H         -3.5538942401        8.2388425756       -0.3045100551
 C         -2.2316259948        6.7815033937       -1.1316081400
 H         -2.5586246283        6.9514709225       -2.1458939103
 C          2.0127384893        2.1551446617       -4.4592688073
 C          1.1989700035        1.8491586809       -5.5483538728
 H          0.1266957407        1.8695929467       -5.4234516401
 C          1.7547524299        1.4999296518       -6.7646707913
 H          1.1118648466        1.2540602174       -7.5976551977
 C          3.1309057612        1.4605041016       -6.9158350031
 H          3.5648011392        1.1828321200       -7.8649098214
 C          3.9473630979        1.7902071580       -5.8474228512
 H          5.0210561768        1.7785450757       -5.9643498271
 C          3.3946432579        2.1356499077       -4.6282702577
 H          4.0341067043        2.4198089389       -3.8062525110
 C         -2.6171200215        2.5553648395        3.9013985896
 C         -2.9893233558        1.4324740845        4.6340456092
 H         -2.8608561631        0.4500045627        4.2063827111
 C         -3.5495664264        1.5711230170        5.8906792858
 H         -3.8456435305        0.6892900051        6.4392817673
 C         -3.7341254311        2.8290678983        6.4386192802
 H         -4.1691963533        2.9349499675        7.4214091027
 C         -3.3607512289        3.9525031300        5.7189284257
 H         -3.5005665682        4.9367756768        6.1418323916
 C         -2.8118402133        3.8185418602        4.4577767918
 H         -2.5174866607        4.6924262778        3.8953214452
 C         -3.2661960163        3.5887734521       -2.0374252818
 C         -2.6229431233        2.6041957669       -2.7879053619
 H         -2.0843837232        1.8255839160       -2.2673020797
 C         -2.6800083757        2.6200841050       -4.1667902961
 H         -2.1816348328        1.8481349367       -4.7365013351
 C         -3.3815748906        3.6148840087       -4.8269431090
 H         -3.4172780825        3.6305162942       -5.9061461932
 C         -4.0463453086        4.5835160868       -4.0928660476
 H         -4.6050334391        5.3556670760       -4.6021857097
 C         -3.9992014010        4.5674508925       -2.7133489739
 H         -4.5147125685        5.3284308959       -2.1480675315
  150
       -239.73790635
 Cu         1.3996071354       -1.9704444980       -0.1125469979
 N         -0.3337470072       -1.8062812130       -0.9152933219
 N          2.0044769358       -0.6082947907       -1.2132822897
 N          2.9295358554       -1.5416817797        0.8563863794
 N          1.4979749142       -3.7283442506        0.6740594951
 C         -1.4720581105       -2.4059167821       -0.5129591182
 C         -2.4324368303       -2.3378582186       -1.5465908863
 H         -3.4436293060       -2.6889193620       -1.4898326629
 C         -1.8587987299       -1.6682884222       -2.5933852241
 H         -2.3151431348       -1.4116327313       -3.5287455924
 C         -0.5367037435       -1.3361176287       -2.2011410166
 C          0.3412635606       -0.5126877421       -2.9244364154
 C          1.5606045308       -0.0873623332       -2.3839330705
 C          2.5550587645        0.8215828666       -2.8441722628
 H          2.5098034881        1.3885689830       -3.7535332957
 C          3.5608931178        0.8474638420       -1.9071186078
 H          4.4638112995        1.4251588475       -1.9364069420
 C          3.1955990447       -0.0641550082       -0.8917393585
 C          3.7459348422       -0.6245394079        0.2876412532
 C          4.9455808263       -0.5680982853        1.0268688872
 H          5.7833173214        0.0676480460        0.8152729958
 C          4.8294370762       -1.4867938081        2.0448162041
 H          5.5702754989       -1.7368865143        2.7798406593
 C          3.5648719213       -2.1236660155        1.9059503478
 C          3.0360859068       -3.2598604349        2.5387494391
 C          1.9883851651       -3.9841648368        1.9446816616
 C          1.3904026592       -5.1809146191        2.4136193062
 H          1.5341980188       -5.6115425101        3.3851195818
 C          0.5841641884       -5.6538589636        1.4075913390
 H          0.0190155927       -6.5652912435        1.4078578703
 C          0.6889177180       -4.7488189789        0.3311188797
 C         -1.7023673336       -2.9954489442        0.7906010537
 C         -0.9558096936       -2.6421544517        1.9156884406
 H         -0.1901871489       -1.8851796427        1.8248153130
 C         -1.1854132059       -3.2485165687        3.1348281718
 H         -0.5889117260       -2.9720781675        3.9910772625
 C         -2.1796513764       -4.2026403551        3.2669065517
 H         -2.3536587515       -4.6762187911        4.2218260316
 C         -2.9500824531       -4.5424394308        2.1670878393
 H         -3.7323383571       -5.2821315320        2.2630687178
 C         -2.7166142055       -3.9462338605        0.9449633003
 H         -3.3083947411       -4.2348920264        0.0902839797
 C         -0.0418600941       -0.0533036298       -4.2662764018
 C         -0.3707854658       -0.9732258717       -5.2595865005
 H         -0.3474951831       -2.0278502859       -5.0285969027
 C         -0.7070309393       -0.5432970104       -6.5294848564
 H         -0.9539782458       -1.2665871515       -7.2930555128
 C         -0.7291005326        0.8100904136       -6.8248872822
 H         -0.9960658841        1.1447750691       -7.8163933746
 C         -0.4123375205        1.7328498065       -5.8420069862
 H         -0.4427744627        2.7908497015       -6.0611257318
 C         -0.0659769641        1.3053716198       -4.5725343525
 H          0.1523514079        2.0258741009       -3.7974151524
 C          3.6990730965       -3.7461816521        3.7529774804
 C          4.0183608752       -2.8532150676        4.7768113139
 H          3.7529779588       -1.8116036610        4.6736734565
 C          4.6532914435       -3.2923124696        5.9230897876
 H          4.8826294972       -2.5897654771        6.7113793942
 C          4.9973867836       -4.6269052658        6.0614386769
 H          5.4950800597       -4.9694012745        6.9565192437
 C          4.7114835266       -5.5170001372        5.0391480400
 H          4.9966194645       -6.5548186908        5.1320425032
 C          4.0693560962       -5.0831224915        3.8946363858
 H          3.8793570964       -5.7729514327        3.0861699407
 C          0.1387421558       -4.9161175703       -1.0004419153
 C         -1.0135727458       -5.6776679446       -1.2049925715
 H         -1.5072028602       -6.1277290650       -0.3573324892
 C         -1.5378830018       -5.8321055700       -2.4727691746
 H         -2.4384515052       -6.4123198915       -2.6142832767
 C         -0.9156146087       -5.2474905077       -3.5639162176
 H         -1.3301869417       -5.3676635463       -4.5540481209
 C          0.2481975702       -4.5195390544       -3.3783170217
 H          0.7575150467       -4.0843341697       -4.2266538719
 C          0.7725616981       -4.3555064891       -2.1121930641
 H          1.6917036772       -3.8017315680       -1.9757765503
 Cu        -0.3963379285        2.3837746790        0.1150593946
 N         -1.5141165919        1.0444613707        0.9103050436
 N          0.9878003961        1.8412559125        1.2208163803
 N          0.9956026085        3.1592899137       -0.8463166210
 N         -1.5617682841        3.7019437519       -0.6740860451
 C         -2.7425320169        0.6686341621        0.5017423487
 C         -3.3806620857       -0.0583004555        1.5311636254
 H         -4.3452734509       -0.5216191699        1.4691994401
 C         -2.5065274979       -0.1311630118        2.5817589233
 H         -2.6536930761       -0.6365711569        3.5155302644
 C         -1.3325944508        0.5654464644        2.1960853209
 C         -0.1326125054        0.5984152169        2.9247817714
 C          1.0347142258        1.1566737757        2.3904132759
 C          2.3788190075        1.2114020368        2.8566028041
 H          2.7422178064        0.7754702757        3.7667469379
 C          3.1149320542        1.9034061016        1.9240195695
 H          4.1625752251        2.1294970079        1.9582843322
 C          2.2178473877        2.2948771783        0.9054532045
 C          2.2186789628        3.0825046541       -0.2724606576
 C          3.1129717257        3.8889956294       -1.0063584820
 H          4.1544777631        4.0276132226       -0.7900383086
 C          2.3876743364        4.4610695095       -2.0263493981
 H          2.7403936740        5.1618517034       -2.7585645017
 C          1.0409548553        4.0218990654       -1.8940646304
 C         -0.1320688065        4.4568963002       -2.5310697433
 C         -1.3884528232        4.2315112674       -1.9429195275
 C         -2.6539466422        4.6603017197       -2.4165800268
 H         -2.8510521261        5.0691222993       -3.3881490041
 C         -3.5637099750        4.4258181856       -1.4150095471
 H         -4.6069405242        4.6743124229       -1.4193922002
 C         -2.8564063730        3.8553256329       -0.3365264787
 C         -3.3155368288        0.9273142444       -0.8038708056
 C         -4.7044911935        0.8880202801       -0.9643996475
 H         -5.3315892208        0.6742159794       -0.1129041752
 C         -5.2848276869        1.1493820490       -2.1885138665
 H         -6.3606880792        1.1236400363       -2.2892393034
 C         -4.4938207571        1.4532146263       -3.2842446786
 H         -4.9467652868        1.6689031627       -4.2406681951
 C         -3.1166026964        1.4759310620       -3.1461268452
 H         -2.4947277375        1.7016466616       -3.9991974352
 C         -2.5318469653        1.2047201487       -1.9249755029
 H         -1.4556009595        1.2065360828       -1.8293981585
 C         -0.0867098745        0.0000684387        4.2657530298
 C         -0.9727782536        0.4191785154        5.2558819694
 H         -1.6983800704        1.1843056159        5.0230447649
 C         -0.9140852419       -0.1251491209        6.5250552502
 H         -1.6024084155        0.2126251204        7.2861676632
 C          0.0226169748       -1.1015234287        6.8228696793
 H          0.0645527523       -1.5289781219        7.8137741881
 C          0.9020429484       -1.5312026865        5.8431419445
 H          1.6250086768       -2.3037434236        6.0640662101
 C          0.8522520332       -0.9814865324        4.5744444549
 H          1.5183534320       -1.3374577494        3.8016606569
 C          0.0010040933        5.2716599883       -3.7430315177
 C          0.8610987271        4.8650915903       -4.7640636574
 H          1.4061984914        3.9387165744       -4.6605640009
 C          1.0072103242        5.6264814850       -5.9081060258
 H          1.6682817990        5.2911560059       -6.6943065341
 C          0.3117582792        6.8163429276       -6.0468649825
 H          0.4275016451        7.4119730819       -6.9401728901
 C         -0.5225855716        7.2444154257       -5.0272011407
 H         -1.0509648915        8.1820414483       -5.1203196058
 C         -0.6775225939        6.4816337365       -3.8849938749
 H         -1.3018333762        6.8355742246       -3.0784292857
 C         -3.3704985908        3.5839130260        0.9923034997
 C         -2.5305699000        3.6306658974        2.1077996463
 H         -1.4875623232        3.8855325285        1.9763656823
 C         -3.0237434325        3.3753825563        3.3713453484
 H         -2.3593748778        3.4239153277        4.2226633097
 C         -4.3633072670        3.0716505533        3.5505893995
 H         -4.7464767974        2.8631122617        4.5387021875
 C         -5.2120383243        3.0499951473        2.4556986487
 H         -6.2605169061        2.8269697111        2.5922654149
 C         -4.7256580712        3.3120670850        1.1904858205
 H         -5.3893736714        3.2851648803        0.3398922818
  150
       -239.73788466
 Cu         1.4357293209       -2.0067266925       -0.1033943401
 N         -0.2889691782       -1.7964796563       -0.9122465785
 N          2.0569188606       -0.6045580421       -1.1434320993
 N          2.9576265303       -1.6247324625        0.8962563968
 N          1.5112769925       -3.7931896699        0.6191533527
 C         -1.4333110531       -2.4046843302       -0.5421792771
 C         -2.3825866869       -2.2981170581       -1.5827732575
 H         -3.3953873720       -2.6475188883       -1.5486574898
 C         -1.7955411665       -1.5956214722       -2.6002576753
 H         -2.2414801671       -1.3058332798       -3.5309595670
 C         -0.4766632085       -1.2810556607       -2.1828513009
 C          0.4122020457       -0.4354253784       -2.8665240473
 C          1.6258969244       -0.0334563256       -2.2955334541
 C          2.6251001346        0.8945511201       -2.7044680080
 H          2.5891056376        1.5027851509       -3.5871877259
 C          3.6198964102        0.8802515435       -1.7552856860
 H          4.5213217364        1.4610304807       -1.7475411523
 C          3.2443008158       -0.0752979062       -0.7852467794
 C          3.7814808834       -0.6862730162        0.3751874613
 C          4.9723963931       -0.6623394751        1.1300279898
 H          5.8129900375       -0.0191399066        0.9557830455
 C          4.8437393335       -1.6226949909        2.1073667543
 H          5.5762886154       -1.9045081104        2.8392262207
 C          3.5797784697       -2.2506710372        1.9283959619
 C          3.0370941968       -3.4062565695        2.5126422431
 C          1.9878955597       -4.0983618838        1.8841075699
 C          1.3724443728       -5.3035838895        2.3066311702
 H          1.5027436410       -5.7688301347        3.2639663362
 C          0.5693375190       -5.7321062098        1.2785459525
 H         -0.0063905185       -6.6362009456        1.2430055758
 C          0.6937208116       -4.7919195780        0.2347145284
 C         -1.6779067253       -3.0319519955        0.7410313359
 C         -0.9388468054       -2.7138852509        1.8815272517
 H         -0.1700073253       -1.9575161684        1.8178906259
 C         -1.1808480790       -3.3523725807        3.0815628709
 H         -0.5899468035       -3.1019326861        3.9497569436
 C         -2.1804718573       -4.3052593417        3.1787348397
 H         -2.3645945233       -4.8046023073        4.1185083237
 C         -2.9437260841       -4.6101789894        2.0637714340
 H         -3.7304218870       -5.3481372496        2.1331195435
 C         -2.6980674372       -3.9811397661        0.8605036083
 H         -3.2851416849       -4.2417014966       -0.0063883212
 C          0.0478891443        0.0617936525       -4.2002421790
 C         -0.2706663913       -0.8354932656       -5.2177843503
 H         -0.2509593854       -1.8948553068       -5.0094904378
 C         -0.5923244110       -0.3782293473       -6.4816803165
 H         -0.8305545549       -1.0846043242       -7.2636185294
 C         -0.6120029320        0.9813355332       -6.7468136837
 H         -0.8692463944        1.3385173468       -7.7330294835
 C         -0.3053797999        1.8815807987       -5.7402091642
 H         -0.3362991919        2.9438277750       -5.9371361028
 C          0.0294295976        1.4268072407       -4.4769353547
 H          0.2416243806        2.1311359874       -3.6853523981
 C          3.6830587286       -3.9420086048        3.7148903054
 C          4.0016428587       -3.0884860939        4.7720834064
 H          3.7496498478       -2.0407888431        4.7011971687
 C          4.6192509303       -3.5741938107        5.9089944349
 H          4.8483177021       -2.9020745626        6.7234721003
 C          4.9466174615       -4.9167391183        6.0046693781
 H          5.4306534545       -5.2956806175        6.8925203009
 C          4.6617897062       -5.7677031613        4.9493023392
 H          4.9342108266       -6.8113544788        5.0092314758
 C          4.0368582473       -5.2872252171        3.8139259321
 H          3.8477773010       -5.9465201357        2.9801642236
 C          0.1547242055       -4.9084211372       -1.1067249276
 C          0.8050535514       -4.3171011309       -2.1927130106
 H          1.7272774659       -3.7761634917       -2.0284041736
 C          0.2931641516       -4.4353940164       -3.4689811961
 H          0.8159739589       -3.9783777167       -4.2974164982
 C         -0.8750573744       -5.1460399707       -3.6905242467
 H         -1.2798300246       -5.2301816806       -4.6883960038
 C         -1.5143560159       -5.7599575989       -2.6256334383
 H         -2.4185551349       -6.3267813276       -2.7954699724
 C         -1.0020644981       -5.6522171642       -1.3481660768
 H         -1.5083631480       -6.1257705812       -0.5210310955
 Cu        -0.4230084236        2.4275299691        0.1243012198
 N         -1.5168225921        1.0426206934        0.8679127569
 N          0.9701071089        1.8614871675        1.2054557319
 N          0.9543395207        3.2556941357       -0.8107622767
 N         -1.6121147283        3.7506652296       -0.6171831545
 C         -2.7388223133        0.6644844342        0.4433729811
 C         -3.3709812408       -0.1017717241        1.4475222324
 H         -4.3298457592       -0.5743208464        1.3682163645
 C         -2.4989636196       -0.1964767902        2.4983518526
 H         -2.6430136457       -0.7327419360        3.4152427765
 C         -1.3320337442        0.5253037075        2.1380738717
 C         -0.1324245490        0.5491042966        2.8683235794
 C          1.0285198281        1.1356506302        2.3495967706
 C          2.3746706920        1.1849979617        2.8103039095
 H          2.7478230660        0.7176948500        3.7006945600
 C          3.1001773016        1.9158486114        1.8990661716
 H          4.1467724153        2.1467174488        1.9345415198
 C          2.1944553559        2.3374148337        0.9005755058
 C          2.1814122755        3.1690476946       -0.2468790032
 C          3.0637383298        4.0100248617       -0.9559709355
 H          4.1056008566        4.1494332041       -0.7421415068
 C          2.3268313936        4.6133334752       -1.9494870022
 H          2.6689425323        5.3443950984       -2.6567058185
 C          0.9850724213        4.1566644662       -1.8264416608
 C         -0.1959037509        4.5967679898       -2.4451438614
 C         -1.4479487046        4.3276782342       -1.8663343819
 C         -2.7212556081        4.7471448910       -2.3272267598
 H         -2.9253931301        5.1854897367       -3.2843586092
 C         -3.6274944868        4.4590155354       -1.3365039948
 H         -4.6756337413        4.6860036920       -1.3344132632
 C         -2.9101475982        3.8659674851       -0.2770837544
 C         -3.3055900006        0.9539971422       -0.8585216564
 C         -2.5151234147        1.2739801631       -1.9635068690
 H         -1.4399848425        1.2857387105       -1.8574444921
 C         -3.0912369985        1.5722866056       -3.1822833778
 H         -2.4636321601        1.8301011530       -4.0221223558
 C         -4.4668086709        1.5354518556       -3.3344160726
 H         -4.9137525214        1.7724644628       -4.2886086068
 C         -5.2639276774        1.1891909506       -2.2558064301
 H         -6.3382621610        1.1513922594       -2.3683062769
 C         -4.6920710900        0.9000637598       -1.0338056341
 H         -5.3240203919        0.6516763962       -0.1953517117
 C         -0.0864237351       -0.0812777905        4.1945874540
 C         -0.9877256768        0.3057015171        5.1845242939
 H         -1.7191411384        1.0678280185        4.9604891880
 C         -0.9374457623       -0.2657403742        6.4418706325
 H         -1.6374517177        0.0481160678        7.2025497851
 C          0.0053486336       -1.2397156730        6.7275977652
 H          0.0404375844       -1.6902975800        7.7084732992
 C          0.8999378230       -1.6374672942        5.7482035079
 H          1.6260857302       -2.4093340447        5.9604267907
 C          0.8605489025       -1.0585397123        4.4920143493
 H          1.5408419680       -1.3897927505        3.7205721994
 C         -0.0788516246        5.4562683300       -3.6271863270
 C         -0.7809217671        6.6570102469       -3.7268958114
 H         -1.4114594228        6.9704264146       -2.9084920506
 C         -0.6416683142        7.4619096139       -4.8418814012
 H         -1.1882583941        8.3917464969       -4.9023580035
 C          0.2000548611        7.0857699765       -5.8758482154
 H          0.3034491648        7.7141845573       -6.7479550380
 C          0.9187474752        5.9056111031       -5.7785725164
 H          1.5857537412        5.6110883888       -6.5760387536
 C          0.7884129403        5.1022517162       -4.6616358683
 H          1.3519711509        4.1839143022       -4.5892014386
 C         -3.4197639756        3.5413186588        1.0414634177
 C         -2.5818847602        3.5712338293        2.1590473616
 H         -1.5440002293        3.8504035339        2.0366179754
 C         -3.0713080927        3.2694726903        3.4137645252
 H         -2.4092727736        3.3076127998        4.2674443407
 C         -4.4045436859        2.9331584957        3.5817347437
 H         -4.7844453749        2.6880032306        4.5626790957
 C         -5.2514111507        2.9261278848        2.4852077678
 H         -6.2951549940        2.6773870070        2.6133698408
 C         -4.7692772075        3.2360925144        1.2292373808
 H         -5.4314950981        3.2217322701        0.3771689796
  150
       -239.73783783
 Cu         0.9409742269       -2.0539876709       -0.3848256400
 N         -0.7897804414       -2.9066585387       -0.1253319098
 N          0.6904548805       -2.2236839027       -2.2153965095
 N          2.1872754656       -0.7519933295       -0.9206104200
 N          1.9862372494       -2.2756872562        1.2308483759
 C         -1.4157485430       -3.0871379774        1.0538597017
 C         -2.3726090122       -4.1208990324        0.9316113913
 H         -3.0367960945       -4.4604823352        1.7016007036
 C         -2.3256216879       -4.5673683710       -0.3611136431
 H         -2.9000433199       -5.3610411930       -0.7969203101
 C         -1.3420799411       -3.7971140171       -1.0318653484
 C         -1.0416372724       -3.8664153925       -2.3995606992
 C         -0.0916000454       -3.0205068514       -2.9814742513
 C          0.2191789896       -2.7410998188       -4.3423023079
 H         -0.2474244526       -3.2020594683       -5.1920404854
 C          1.1752297554       -1.7536417385       -4.3532419035
 H          1.6362302264       -1.3111292799       -5.2138333129
 C          1.4531007874       -1.4391678892       -3.0023291923
 C          2.3439969383       -0.6242340043       -2.2578548589
 C          3.4590588201        0.2047175070       -2.5070851965
 H          3.8319112638        0.4893833156       -3.4722322601
 C          3.9867450061        0.5398324780       -1.2828996285
 H          4.8668659003        1.1245427648       -1.0976452601
 C          3.1989954912       -0.1019360065       -0.2859981275
 C          3.4312365353       -0.2785196036        1.0860249790
 C          2.7551233462       -1.2788679084        1.8084739869
 C          2.8831207246       -1.5676053523        3.1911561129
 H          3.3789265537       -0.9475592110        3.9125745815
 C          2.2294231031       -2.7521932181        3.4220627332
 H          2.1646368078       -3.2836109504        4.3513756777
 C          1.7111027827       -3.1865295373        2.1832428970
 C         -1.1853641518       -2.3120806754        2.2558243965
 C         -0.5498208689       -1.0703753259        2.2300314971
 H         -0.2293351835       -0.6589682030        1.2815380942
 C         -0.3478335736       -0.3581027640        3.3936792859
 H          0.1390766565        0.6020612516        3.3494435350
 C         -0.7774234735       -0.8582542085        4.6107336732
 H         -0.6181654551       -0.2953031162        5.5183001837
 C         -1.4237948942       -2.0816466385        4.6514635655
 H         -1.7686381999       -2.4787880535        5.5956452318
 C         -1.6267138446       -2.7990034840        3.4905830416
 H         -2.1166735809       -3.7585365778        3.5403739776
 C         -1.7494046224       -4.8134440045       -3.2721742328
 C         -1.0109309262       -5.6832345038       -4.0730982506
 H          0.0678807090       -5.6592127765       -4.0200004313
 C         -1.6468592684       -6.5819410109       -4.9088238999
 H         -1.0616514064       -7.2565565775       -5.5167289379
 C         -3.0301778404       -6.6178768925       -4.9690329294
 H         -3.5270795559       -7.3179430813       -5.6242057881
 C         -3.7730124032       -5.7482487288       -4.1880296550
 H         -4.8521398915       -5.7650761431       -4.2382121158
 C         -3.1394987281       -4.8547557405       -3.3443628404
 H         -3.7230303658       -4.1672216488       -2.7509788881
 C          4.5242195128        0.4697942129        1.7167491725
 C          5.4672200338       -0.1806075358        2.5141664166
 H          5.3965690028       -1.2491162920        2.6534234132
 C          6.5076624513        0.5224694871        3.0911554059
 H          7.2306815292        0.0022121118        3.7025852109
 C          6.6301885824        1.8864857775        2.8828365533
 H          7.4401629027        2.4351279232        3.3404256206
 C          5.7158751529        2.5376949792        2.0718070548
 H          5.8079481761        3.5990371421        1.8929764931
 C          4.6803541985        1.8361805043        1.4848109226
 H          3.9714539740        2.3509518164        0.8569896387
 C          1.0891115474       -4.4685083467        1.9108674648
 C          0.4400225484       -5.1730287875        2.9270136583
 H          0.3880539471       -4.7469895642        3.9173003892
 C         -0.1601599370       -6.3888124506        2.6666987587
 H         -0.6686622327       -6.9170091324        3.4607550856
 C         -0.1187025926       -6.9315550962        1.3927876552
 H         -0.5985143418       -7.8773517095        1.1889034270
 C          0.5499829711       -6.2584149128        0.3833638152
 H          0.5992203216       -6.6835461407       -0.6089370768
 C          1.1565263098       -5.0453722041        0.6398507809
 H          1.6974333080       -4.5342541778       -0.1450848069
 Cu        -1.1733988367        1.8985682575       -0.1058401120
 N         -1.4205695752        3.3692741476        1.0673980374
 N         -2.3737593221        0.9572762180        0.9234675252
 N         -1.6535937676        0.6809833772       -1.3848961140
 N          0.3750477292        2.3059870934       -1.1272926070
 C         -1.0327107803        4.6387439887        0.8328258645
 C         -1.0112688986        5.3530690145        2.0479365086
 H         -0.7743509854        6.3931055798        2.1581341375
 C         -1.4352065709        4.4945738497        3.0322453350
 H         -1.5796537502        4.7184126846        4.0708898453
 C         -1.7002670434        3.2463471456        2.4152123711
 C         -2.3750891292        2.1554423720        2.9933898720
 C         -2.8076946918        1.0796380240        2.2046660861
 C         -3.6988177763       -0.0039515744        2.4435792914
 H         -4.1945748033       -0.2096539447        3.3716442360
 C         -3.8164794422       -0.7179171842        1.2728939218
 H         -4.4156057301       -1.5904492178        1.0995031662
 C         -2.9682524613       -0.1012652340        0.3291918139
 C         -2.5486740842       -0.2634192570       -1.0151827055
 C         -2.8205737719       -1.0743191911       -2.1356706535
 H         -3.4981671695       -1.9046703265       -2.1542188634
 C         -2.0690380720       -0.5829063744       -3.1795302500
 H         -2.0122721128       -0.9754407422       -4.1764913592
 C         -1.3214260321        0.5243489204       -2.6898750126
 C         -0.3718910167        1.3652677025       -3.2897006869
 C          0.4114637835        2.2354097525       -2.5106285476
 C          1.4191031464        3.1187642296       -2.9684504764
 H          1.6569471721        3.3220854892       -3.9932807765
 C          1.9962762375        3.6885338656       -1.8611484740
 H          2.8238008596        4.3705282535       -1.8468558397
 C          1.3392673383        3.1634804157       -0.7318462683
 C         -0.8208671523        5.1906127325       -0.4921593945
 C         -1.4552223826        4.6490666319       -1.6132660536
 H         -2.1358729178        3.8172597315       -1.4883066494
 C         -1.2346493634        5.1735414466       -2.8710846536
 H         -1.7214183408        4.7314845311       -3.7285682998
 C         -0.3955195210        6.2631392497       -3.0356206750
 H         -0.2187957634        6.6680982589       -4.0209064668
 C          0.2048946637        6.8380258956       -1.9271828681
 H          0.8458787164        7.6996309198       -2.0481897052
 C         -0.0076669536        6.3127899424       -0.6683975183
 H          0.4706727340        6.7589014288        0.1901107490
 C         -2.6843166719        2.1916862538        4.4272608226
 C         -3.9868134321        2.0305394601        4.8927303281
 H         -4.7935812006        1.9228261045        4.1833614553
 C         -4.2545472705        2.0497236389        6.2490885743
 H         -5.2704734829        1.9305161017        6.5966587749
 C         -3.2276857853        2.2265531413        7.1611950858
 H         -3.4383280856        2.2371055039        8.2203409138
 C         -1.9302305993        2.3989248302        6.7075818192
 H         -1.1259348512        2.5439331401        7.4145716144
 C         -1.6598673257        2.3875518217        5.3524244576
 H         -0.6479712122        2.5177140340        4.9979996099
 C         -0.2172950408        1.3282165252       -4.7464533323
 C         -1.3531348862        1.3683879986       -5.5555290856
 H         -2.3272352664        1.4402339079       -5.0939096709
 C         -1.2394565512        1.3465675189       -6.9326519702
 H         -2.1286254163        1.3849656149       -7.5450988689
 C          0.0091141683        1.2787222997       -7.5282158001
 H          0.0977400017        1.2606264780       -8.6043752750
 C          1.1435086696        1.2311392945       -6.7348218156
 H          2.1200154499        1.1692612528       -7.1939770000
 C          1.0335358153        1.2559650349       -5.3571838805
 H          1.9149833063        1.1866575494       -4.7396938075
 C          1.6877745838        3.4297516207        0.6497687852
 C          2.3286371167        4.6253033386        0.9884761729
 H          2.5244399319        5.3554145990        0.2184999416
 C          2.6950780972        4.8853076842        2.2932502087
 H          3.1777510577        5.8200876568        2.5400268740
 C          2.4524007010        3.9495285355        3.2848585481
 H          2.7470635309        4.1484402000        4.3044893504
 C          1.8431507547        2.7499445444        2.9577196773
 H          1.6911011627        2.0054732370        3.7262765714
 C          1.4555425809        2.4910862244        1.6579000713
 H          1.0040742162        1.5433968125        1.3986816717
  150
       -239.73776715
 Cu         1.6517438285       -1.9891606931       -0.4792117264
 N          0.4044085691       -1.6642860644        0.9451517192
 N          0.2395020381       -1.9078516315       -1.6797022000
 N          2.6638965137       -1.6980581642       -2.0171950285
 N          3.2226636982       -2.8029585544        0.2950568371
 C          0.7094038651       -1.4251018145        2.2351705545
 C         -0.4321304725       -1.6382771952        3.0388919848
 H         -0.4953894683       -1.4798276478        4.0972303314
 C         -1.4547834356       -2.0022515301        2.2048902529
 H         -2.4694988171       -2.2120628451        2.4790299694
 C         -0.9314610405       -2.0229273342        0.8859957194
 C         -1.6800756209       -2.2063687500       -0.2889351600
 C         -1.1027884880       -2.0563675442       -1.5571649220
 C         -1.6467512908       -2.0631313270       -2.8739165269
 H         -2.6833863588       -2.1794503624       -3.1231707759
 C         -0.6074187323       -1.8740662809       -3.7538060949
 H         -0.6614893610       -1.8206526064       -4.8236090637
 C          0.5709325799       -1.7842241886       -2.9805658507
 C          1.9711780997       -1.6934314811       -3.1795262180
 C          2.8870358598       -1.6712198553       -4.2512153476
 H          2.6339508373       -1.6559919351       -5.2935549789
 C          4.1474358535       -1.6859498283       -3.6977989239
 H          5.0836962453       -1.7169922019       -4.2213489376
 C          3.9948303842       -1.7394862516       -2.2842438087
 C          4.9339937765       -1.9647165939       -1.2647669234
 C          4.5203942764       -2.4164449960       -0.0002300244
 C          5.3385487181       -2.7373095526        1.1126234329
 H          6.3831680642       -2.5131291710        1.2046884678
 C          4.5365601058       -3.3493373498        2.0437570876
 H          4.8408323219       -3.7623979425        2.9855644369
 C          3.2354668668       -3.4018145410        1.5008939167
 C          1.9945942056       -0.9631612916        2.7198679229
 C          2.9084279712       -0.3118690966        1.8903661418
 H          2.6416641771       -0.1243680346        0.8608516085
 C          4.1362244360        0.0960184300        2.3712348078
 H          4.8329839077        0.5889227835        1.7095383462
 C          4.4732228897       -0.1182651437        3.6971803656
 H          5.4362194418        0.1975635152        4.0704522316
 C          3.5650192703       -0.7356633043        4.5415090897
 H          3.8182832869       -0.8988398725        5.5795766587
 C          2.3394978323       -1.1510402139        4.0616075436
 H          1.6471469910       -1.6473476586        4.7238011932
 C         -3.1062604970       -2.5467469395       -0.1957927701
 C         -3.5198099045       -3.6453666699        0.5559749288
 H         -2.7807936617       -4.2331187204        1.0798653982
 C         -4.8560851455       -3.9939557870        0.6133144142
 H         -5.1621999516       -4.8499673414        1.1971381730
 C         -5.8009356565       -3.2549868934       -0.0799941730
 H         -6.8442723867       -3.5310720605       -0.0380820610
 C         -5.4011051326       -2.1598401786       -0.8276662779
 H         -6.1313977614       -1.5754691356       -1.3688089755
 C         -4.0655075253       -1.8053338153       -0.8826429330
 H         -3.7651642959       -0.9324701685       -1.4421297357
 C          6.3559144617       -1.8439747067       -1.5986740835
 C          7.2745303024       -2.8355266695       -1.2559413828
 H          6.9293270615       -3.7237723760       -0.7486225909
 C          8.6075489097       -2.7068944282       -1.5980863982
 H          9.3064228554       -3.4858383548       -1.3299781296
 C          9.0484584302       -1.5900246625       -2.2888626111
 H         10.0913420352       -1.4899251169       -2.5506856582
 C          8.1413300888       -0.6090996821       -2.6546895884
 H          8.4756934567        0.2588051825       -3.2047564369
 C          6.8065256948       -0.7383759773       -2.3215924737
 H          6.1002492673        0.0251182740       -2.6130252316
 C          2.0904227110       -4.0978141523        2.0556978016
 C          1.9847809420       -4.3138651710        3.4312340663
 H          2.7573380456       -3.9408350053        4.0860002525
 C          0.8913085602       -4.9720685657        3.9575693395
 H          0.8161843698       -5.1194166149        5.0255061296
 C         -0.1096370790       -5.4444638068        3.1242014916
 H         -0.9656315063       -5.9558543084        3.5395517571
 C          0.0014360128       -5.2685000610        1.7546475745
 H         -0.7594017863       -5.6592302039        1.0935560675
 C          1.0889561573       -4.6049967501        1.2237474245
 H          1.1792201849       -4.4870361821        0.1522781140
 Cu        -1.6114144251        1.9657244166       -0.6756513421
 N         -3.1440122878        2.8679926655       -0.0460960226
 N         -2.5536875515        1.5066066178       -2.1712189687
 N         -0.1651564604        1.6451902990       -1.7424308106
 N         -0.5019825525        1.8153299895        0.8278195871
 C         -3.1709640061        3.7055674950        1.0105204092
 C         -4.4984862532        3.8612286099        1.4508466456
 H         -4.8187107314        4.4990462786        2.2513647335
 C         -5.2956309170        3.1227241694        0.6092860237
 H         -6.3650006657        3.0484608208        0.6288466365
 C         -4.4442648249        2.4951332231       -0.3324148507
 C         -4.8345653332        1.8139513555       -1.4993672405
 C         -3.8815418740        1.4335004900       -2.4570610845
 C         -3.9872414983        0.9833979988       -3.8026896168
 H         -4.9042261076        0.7931612336       -4.3252796243
 C         -2.7117659493        0.8662579397       -4.3099730200
 H         -2.4332179125        0.5668982297       -5.3013482553
 C         -1.8218307709        1.1983323652       -3.2686180183
 C         -0.4295521555        1.2962032115       -3.0225561713
 C          0.7941974608        1.2239342348       -3.7192380693
 H          0.9131381228        0.9741720053       -4.7553123371
 C          1.7860771204        1.5526371949       -2.8227443825
 H          2.8377453748        1.6016421332       -3.0262276347
 C          1.1727432131        1.7927797189       -1.5618118713
 C          1.6746680687        2.1498165585       -0.3014450378
 C          0.8411393742        2.1403640214        0.8334829282
 C          1.2556771528        2.2613816443        2.1828751412
 H          2.2522657617        2.4759195614        2.5139379467
 C          0.1589276832        2.0100516004        2.9686033648
 H          0.1338781034        1.9685867695        4.0396220892
 C         -0.9190764458        1.7247684600        2.1080186988
 C         -2.0155653432        4.4454342887        1.4821101915
 C         -0.9982909130        4.8203216212        0.6017155759
 H         -1.0731603992        4.5492785984       -0.4431790820
 C          0.0809107851        5.5569701722        1.0470488684
 H          0.8480779522        5.8548903252        0.3461923873
 C          0.1727016105        5.9264408676        2.3789932045
 H          1.0221951358        6.4948276090        2.7282631508
 C         -0.8387866050        5.5751166232        3.2583437464
 H         -0.7765539948        5.8710430888        4.2956375832
 C         -1.9283691361        4.8528095177        2.8144926899
 H         -2.7156612873        4.5806253786        3.5008967090
 C         -6.2635702710        1.5802078298       -1.7415540157
 C         -6.8793053736        2.0163283052       -2.9124721043
 H         -6.3056181203        2.5741792652       -3.6374365838
 C         -8.2233970425        1.7750976647       -3.1299891700
 H         -8.6902407444        2.1247606399       -4.0393036988
 C         -8.9723371982        1.0927423993       -2.1857738371
 H        -10.0207603278        0.9012912674       -2.3598653432
 C         -8.3715653067        0.6648113112       -1.0131353664
 H         -8.9513476836        0.1366925069       -0.2699368579
 C         -7.0301625224        0.9109281755       -0.7882440747
 H         -6.5590085165        0.5738098799        0.1230258202
 C          3.0850676737        2.5228558161       -0.1424698539
 C          3.4078265520        3.7141248381        0.5080366536
 H          2.6110226519        4.3415009787        0.8780596094
 C          4.7255283670        4.0980888310        0.6645383116
 H          4.9583689397        5.0272407748        1.1641894943
 C          5.7460807073        3.2925147140        0.1871710029
 H          6.7772630328        3.5859018824        0.3175307574
 C          5.4376008500        2.1038079781       -0.4528484746
 H          6.2329281630        1.4636349980       -0.8059665220
 C          4.1186832238        1.7235550363       -0.6272542753
 H          3.8883360583        0.7810318577       -1.1022909825
 C         -2.2458102063        1.3079676976        2.5171593643
 C         -2.7386537494        1.6770720398        3.7717419264
 H         -2.1302129540        2.2892925343        4.4196121691
 C         -3.9988486686        1.2878144261        4.1784110639
 H         -4.3692273105        1.5939272254        5.1463847559
 C         -4.7903636379        0.5063994028        3.3520366887
 H         -5.7762277588        0.2024766627        3.6718762056
 C         -4.3042280163        0.1102843271        2.1175516708
 H         -4.8990451666       -0.5242323510        1.4758135693
 C         -3.0481742177        0.5055776550        1.7035589750
 H         -2.6717937314        0.1766239943        0.7457045016
  150
       -239.73776029
 Cu         0.8183097640       -2.6660263963        0.7255815337
 N          0.0089152597       -3.6885653124       -0.6687148237
 N         -0.4324918870       -3.3388394224        1.8746988406
 N          1.7879966598       -2.4268734112        2.2638205523
 N          1.8930702618       -1.3666266697       -0.1144464880
 C          0.5097206020       -3.8042172219       -1.9140366953
 C         -0.5248257123       -4.1387565972       -2.8102104104
 H         -0.4072333720       -4.3204587403       -3.8607185894
 C         -1.6790887636       -4.2504948385       -2.0735004317
 H         -2.6605805438       -4.4867957434       -2.4349214135
 C         -1.3433237825       -3.9788028588       -0.7237183769
 C         -2.1709903149       -4.0945919089        0.4037047244
 C         -1.6596464133       -3.8854007940        1.6931619156
 C         -2.1335840014       -4.2804254284        2.9744010426
 H         -3.0768974597       -4.7566133740        3.1619681463
 C         -1.1441981122       -3.9999918978        3.8914762788
 H         -1.1649199048       -4.1884466103        4.9476723012
 C         -0.0801563469       -3.4058996161        3.1787437968
 C          1.2144113756       -2.8687375035        3.4049549219
 C          2.1397045556       -2.6935301258        4.4561402434
 H          1.9810744993       -2.9588354918        5.4837202466
 C          3.2765287043       -2.1466148545        3.9026798577
 H          4.1814220365       -1.8957534869        4.4207598237
 C          3.0314014476       -1.9448751772        2.5149328574
 C          3.7848396657       -1.3688861222        1.4804325736
 C          3.2048867328       -1.0991478000        0.2270619166
 C          3.7865744009       -0.3550326671       -0.8311014705
 H          4.7952905687        0.0080463504       -0.8629955375
 C          2.8202742997       -0.1878500114       -1.7903836033
 H          2.9123118246        0.3552708068       -2.7099455194
 C          1.6474524389       -0.8121338854       -1.3176623399
 C          1.9251798395       -3.6980097752       -2.2131209772
 C          2.8854986768       -4.0281194957       -1.2539350880
 H          2.5656562485       -4.3832568450       -0.2833418671
 C          4.2316082108       -3.9265009314       -1.5424097156
 H          4.9597221712       -4.1971363940       -0.7906255271
 C          4.6473661187       -3.4922166879       -2.7905641554
 H          5.7008305072       -3.4046502836       -3.0129025296
 C          3.7041759252       -3.1820804619       -3.7570673249
 H          4.0244272072       -2.8525130725       -4.7350238933
 C          2.3566202822       -3.2918567876       -3.4771917531
 H          1.6240119726       -3.0409839938       -4.2291636592
 C         -3.5717996267       -4.5099925761        0.2588020149
 C         -4.5764773313       -3.7228209566        0.8177383735
 H         -4.3067144166       -2.8091332585        1.3252465897
 C         -5.9037586972       -4.0890626057        0.7002164301
 H         -6.6712254740       -3.4624132006        1.1303725181
 C         -6.2459258789       -5.2530188332        0.0319980396
 H         -7.2826133136       -5.5425710126       -0.0567061683
 C         -5.2532843504       -6.0480203595       -0.5177323013
 H         -5.5159594131       -6.9615941422       -1.0310861695
 C         -3.9249101899       -5.6802112148       -0.4088779067
 H         -3.1495997268       -6.3106926516       -0.8186546634
 C          5.1860783013       -0.9923285413        1.7054823106
 C          6.1731095577       -1.4228363656        0.8188674055
 H          5.8933122520       -2.0450685339       -0.0182561251
 C          7.4963345607       -1.0766815150        1.0173493133
 H          8.2506275132       -1.4226050747        0.3253953173
 C          7.8571577869       -0.2884612337        2.0980154638
 H          8.8907653001       -0.0135502243        2.2486819802
 C          6.8846359063        0.1454020267        2.9834998579
 H          7.1579084729        0.7659849206        3.8245836211
 C          5.5616349553       -0.2076645294        2.7936602409
 H          4.8047925045        0.1479860276        3.4745434051
 C          0.3533497093       -0.8169784244       -1.9725488556
 C         -0.8309196529       -0.9887687020       -1.2533270312
 H         -0.7935002712       -1.0669231024       -0.1755902909
 C         -2.0469049266       -1.0648608153       -1.9010175077
 H         -2.9408265693       -1.2526815348       -1.3255673129
 C         -2.1180953366       -0.9015844455       -3.2734523768
 H         -3.0713057984       -0.9501111166       -3.7787588491
 C         -0.9582797675       -0.6685832550       -3.9943163128
 H         -1.0080392111       -0.5231110527       -5.0638816577
 C          0.2647110488       -0.6382409936       -3.3564876554
 H          1.1653209944       -0.4873851975       -3.9316573119
 Cu        -0.7379496200        2.1802325830        0.2851263640
 N         -2.0906566587        1.9356994656       -1.0495990501
 N         -1.6086695215        0.9393616252        1.3470377969
 N          0.7019770708        1.7425639586        1.3662381587
 N          0.0943812346        3.8949294688       -0.0246629706
 C         -2.0847822410        2.4880993296       -2.2773134661
 C         -3.3953202617        2.4814311807       -2.8040522594
 H         -3.6861347590        2.8372649592       -3.7727853335
 C         -4.2049900011        1.8852036208       -1.8729365641
 H         -5.2643958704        1.7313696870       -1.9362944332
 C         -3.3835581771        1.5237759601       -0.7755645058
 C         -3.7763876021        0.7715899650        0.3440535184
 C         -2.8625529685        0.4230283057        1.3468711034
 C         -2.9353471707       -0.5013753006        2.4279112005
 H         -3.8000744787       -1.0755533348        2.7013806591
 C         -1.6995196573       -0.5374391918        3.0309528186
 H         -1.4045384321       -1.1277235077        3.8763418074
 C         -0.8765431140        0.3705223594        2.3283237849
 C          0.4460227061        0.8783261135        2.3751702510
 C          1.5724845941        0.8270932624        3.2231832098
 H          1.6604367360        0.2314005220        4.1112712796
 C          2.5024764334        1.6941142088        2.6970201081
 H          3.4600564150        1.9546026088        3.1045486562
 C          1.9298792344        2.2896774055        1.5393962345
 C          2.3686384542        3.3690754503        0.7584480794
 C          1.4642746712        4.0997953260       -0.0281826518
 C          1.7352960006        5.2535665734       -0.8066881340
 H          2.7103123815        5.6408797799       -1.0284827323
 C          0.5279497167        5.7488550083       -1.2317913955
 H          0.3620293922        6.6404167695       -1.8042722647
 C         -0.4748252497        4.9006532340       -0.7152224540
 C         -0.9001555568        2.9634148387       -2.9655618187
 C          0.3816172466        2.5290273205       -2.6203369272
 H          0.5012110066        1.7926161925       -1.8392223612
 C          1.4943252083        3.0306294790       -3.2648924626
 H          2.4787130980        2.7033113062       -2.9630442515
 C          1.3563734616        3.9568412015       -4.2852702633
 H          2.2293050039        4.3524957367       -4.7831751972
 C          0.0896350409        4.3701071062       -4.6633239122
 H         -0.0274264014        5.0864663601       -5.4641078118
 C         -1.0254154507        3.8801099332       -4.0136859459
 H         -2.0054987381        4.2277456455       -4.3012629798
 C         -5.1501808430        0.2614565684        0.4540932679
 C         -5.8710488301        0.4753081178        1.6281715486
 H         -5.4189579405        1.0445702134        2.4274084310
 C         -7.1575306797       -0.0119472675        1.7630372425
 H         -7.7074668541        0.1694748144        2.6751325830
 C         -7.7409827868       -0.7315086295        0.7331403724
 H         -8.7456358789       -1.1139186078        0.8397440323
 C         -7.0285775859       -0.9613563727       -0.4323243666
 H         -7.4732120568       -1.5325354006       -1.2342521514
 C         -5.7448959410       -0.4683411224       -0.5733653242
 H         -5.1883538584       -0.6667684588       -1.4771120925
 C          3.7717618016        3.7729723783        0.8900498127
 C          4.1440626031        5.0925498793        1.1397960161
 H          3.3803324231        5.8482078857        1.2479923651
 C          5.4774221378        5.4258412938        1.2906460878
 H          5.7534739401        6.4511866374        1.4899384841
 C          6.4579225118        4.4514229789        1.1971038015
 H          7.4982063458        4.7168729754        1.3146592476
 C          6.0974553749        3.1344818629        0.9620861783
 H          6.8539762024        2.3655785630        0.8985094884
 C          4.7658991377        2.7968409074        0.8161314768
 H          4.4803258515        1.7726723843        0.6296616926
 C         -1.9086841293        5.1012807436       -0.8035561283
 C         -2.7708079640        4.5871886518        0.1686168331
 H         -2.3569887558        4.0581307425        1.0165478631
 C         -4.1363530892        4.7565424114        0.0601954480
 H         -4.7897497298        4.3394824523        0.8130858682
 C         -4.6700910209        5.4589673326       -1.0078594112
 H         -5.7392037221        5.5838531274       -1.0954828853
 C         -3.8238089228        6.0082062358       -1.9572126186
 H         -4.2346046059        6.5694361741       -2.7843764363
 C         -2.4575987525        5.8366762808       -1.8562843610
 H         -1.8048050849        6.2520031501       -2.6086644577
  150
       -239.73775129
 Cu         0.8577954112       -2.1525328405       -0.1120848593
 N          2.1622758758       -1.7274300456        1.2273977069
 N         -0.4702249668       -1.9133870805        1.1561918643
 N         -0.5457624945       -1.8705579086       -1.2896339544
 N          1.7466208594       -3.1489860118       -1.5085386220
 C          3.4842283721       -1.5890218377        1.0133523281
 C          4.1784237806       -1.7400041062        2.2342637945
 H          5.2388095552       -1.6578775992        2.3700094383
 C          3.2414101120       -1.9506966607        3.2117049189
 H          3.4185132835       -2.1252094411        4.2548631169
 C          1.9704507760       -1.9235996882        2.5843705738
 C          0.7239494890       -1.9616400567        3.2310895668
 C         -0.4744773645       -1.8706539799        2.5116166942
 C         -1.8203435156       -1.6471506051        2.9203239984
 H         -2.1592716586       -1.5641431114        3.9354570022
 C         -2.5877986792       -1.5306413194        1.7846889047
 H         -3.6449965133       -1.3597922903        1.7278934675
 C         -1.7157745386       -1.6916302052        0.6851678927
 C         -1.7693775721       -1.7269029717       -0.7307433212
 C         -2.7398692138       -1.7496058451       -1.7545540382
 H         -3.8000088191       -1.6630242233       -1.6132871592
 C         -2.0604843211       -1.9223026164       -2.9386359325
 H         -2.4747146847       -2.0398273639       -3.9212292384
 C         -0.6761484009       -2.0260538046       -2.6297933239
 C          0.4114155742       -2.3954693912       -3.4349700394
 C          1.5932672594       -2.8895906981       -2.8606305889
 C          2.7446718587       -3.3695246725       -3.5348648945
 H          2.9367220597       -3.2746458117       -4.5855676825
 C          3.5585310058       -3.9427952415       -2.5900697051
 H          4.4909467448       -4.4443769199       -2.7608242956
 C          2.9065685042       -3.8124848923       -1.3451311984
 C          4.0875432039       -1.2761089287       -0.2676144011
 C          3.3598914540       -0.6902800319       -1.3059883333
 H          2.3230883314       -0.4314312267       -1.1487541418
 C          3.9503229793       -0.4404671890       -2.5283142217
 H          3.3622839262       -0.0134876753       -3.3278247981
 C          5.2852313104       -0.7438410334       -2.7381619982
 H          5.7426976998       -0.5530899596       -3.6977454321
 C          6.0292842971       -1.2921337950       -1.7066065531
 H          7.0737329203       -1.5244836544       -1.8591912934
 C          5.4400115320       -1.5548191562       -0.4862868666
 H          6.0242399794       -2.0041843547        0.3016544714
 C          0.6455712878       -2.0238927180        4.6971925858
 C         -0.1667475415       -2.9828449413        5.3010991130
 H         -0.6997151189       -3.6880916627        4.6799950970
 C         -0.2729978179       -3.0498900264        6.6776009181
 H         -0.8992467704       -3.8041646994        7.1316118698
 C          0.4203034057       -2.1531341321        7.4738408401
 H          0.3355921564       -2.2047368067        8.5495282521
 C          1.2195557748       -1.1878896098        6.8838220141
 H          1.7529520479       -0.4775349135        7.4985799165
 C          1.3338505175       -1.1232210095        5.5077413733
 H          1.9438771263       -0.3564589963        5.0540938944
 C          0.2195382769       -2.3592895379       -4.8878170423
 C          0.5338439030       -3.4435160998       -5.7052463703
 H          0.9269663536       -4.3462038883       -5.2618868102
 C          0.3045717489       -3.3816813366       -7.0673314131
 H          0.5471839544       -4.2307390113       -7.6898308552
 C         -0.2431309891       -2.2424464036       -7.6345944658
 H         -0.4201452255       -2.1989735160       -8.6991364252
 C         -0.5718974915       -1.1641794515       -6.8290925479
 H         -1.0102107529       -0.2755521830       -7.2602533808
 C         -0.3478717511       -1.2238210730       -5.4672741784
 H         -0.5989090023       -0.3846686272       -4.8364109562
 C          3.3338820851       -4.3808386051       -0.0809045892
 C          2.4087908439       -4.6995500190        0.9167332147
 H          1.3544912233       -4.5464982997        0.7292340636
 C          2.8271310746       -5.2131979255        2.1276354541
 H          2.0996353214       -5.4402436007        2.8937349407
 C          4.1735652850       -5.4390606712        2.3624678321
 H          4.4999916287       -5.8340086463        3.3131207807
 C          5.0973541586       -5.1644602980        1.3673061948
 H          6.1473682494       -5.3526199164        1.5405447415
 C          4.6844934229       -4.6452048430        0.1565179381
 H          5.4109612929       -4.4169127592       -0.6082285872
 Cu        -1.9731197017        2.0896106523        0.2293370360
 N         -0.8704911519        1.7508250122       -1.2601496215
 N         -3.4034033670        1.4508340562       -0.7249222169
 N         -3.0378895632        1.7122532588        1.6649955728
 N         -1.0435776261        3.3516838334        1.3193935519
 C          0.4761133435        1.7973204962       -1.2591217928
 C          0.9402585722        1.8682087170       -2.5888774504
 H          1.9681729596        1.8906103713       -2.8920231153
 C         -0.1603074436        1.8402347148       -3.4072249056
 H         -0.1663103598        1.8653307270       -4.4794227450
 C         -1.3042317518        1.7669171830       -2.5719450741
 C         -2.6333666337        1.5633919299       -2.9864445226
 C         -3.6496745851        1.3110372676       -2.0520314264
 C         -5.0021069553        0.8840243470       -2.1751132573
 H         -5.5192301534        0.7028498016       -3.0970402257
 C         -5.5104134272        0.7231880524       -0.9048217589
 H         -6.4976999642        0.3991947700       -0.6369573275
 C         -4.4887345744        1.0920735305       -0.0038979937
 C         -4.2787424199        1.2491884499        1.3914320896
 C         -4.9608492644        1.0705831388        2.6145160559
 H         -5.9661042514        0.7123442416        2.7266528905
 C         -4.0898361377        1.4390326203        3.6164974158
 H         -4.2826897326        1.4525922729        4.6721561227
 C         -2.8832558013        1.8736030233        3.0019933950
 C         -1.7456891372        2.5070512403        3.5239436578
 C         -0.8633708665        3.2036345293        2.6837091192
 C          0.2666508835        3.9703929770        3.0625892261
 H          0.6688685839        4.0375132022        4.0543072907
 C          0.7407874937        4.5839630753        1.9284186919
 H          1.5606725798        5.2720132510        1.8592829168
 C         -0.0975767963        4.1961964690        0.8644401959
 C          1.2972696755        1.7212576536       -0.0660335680
 C          0.8189115958        1.1558820212        1.1174579810
 H         -0.1679825452        0.7147296499        1.1366228163
 C          1.5877763785        1.1576908925        2.2631907079
 H          1.1726430857        0.7627503511        3.1781331096
 C          2.8770746514        1.6600383137        2.2378778218
 H          3.4825408768        1.6507369318        3.1320838439
 C          3.3882665061        2.1690893343        1.0552393736
 H          4.3999195715        2.5474464905        1.0235326573
 C          2.6066082658        2.2117184730       -0.0808186792
 H          3.0039829261        2.6388588482       -0.9887248945
 C         -2.9331373574        1.5719736091       -4.4237723380
 C         -2.5348544660        2.6526977675       -5.2105883229
 H         -2.0228868987        3.4818743519       -4.7451541105
 C         -2.8083167181        2.6751125410       -6.5651423041
 H         -2.4989806220        3.5219693469       -7.1605932141
 C         -3.4754651443        1.6167273003       -7.1601707968
 H         -3.6830344399        1.6324541160       -8.2200212662
 C         -3.8746277731        0.5385534608       -6.3880033823
 H         -4.3899994416       -0.2929302163       -6.8465572150
 C         -3.6124582678        0.5180039659       -5.0308286507
 H         -3.9086612390       -0.3315584240       -4.4364149237
 C         -1.5361938766        2.4941389901        4.9770255780
 C         -1.3965951962        3.6721902906        5.7069811007
 H         -1.4576744999        4.6218503001        5.1961582577
 C         -1.2146985358        3.6274432407        7.0768022139
 H         -1.1150739887        4.5473695203        7.6344539572
 C         -1.1647614626        2.4095948919        7.7355040529
 H         -1.0210704968        2.3784051386        8.8054693600
 C         -1.3054112017        1.2332302855        7.0180586759
 H         -1.2665682304        0.2794258452        7.5234046437
 C         -1.4950697890        1.2746420138        5.6498011093
 H         -1.5907557250        0.3590136369        5.0858572760
 C         -0.0608758624        4.6853481111       -0.5007163648
 C         -1.2323885931        4.7906686644       -1.2541839703
 H         -2.1783530022        4.5192119017       -0.8048051706
 C         -1.1939423990        5.2575595434       -2.5526712673
 H         -2.1126322123        5.3423386756       -3.1160496944
 C          0.0118130279        5.6265893678       -3.1265344073
 H          0.0423953035        5.9839980488       -4.1454574028
 C          1.1776719191        5.5463783907       -2.3820492122
 H          2.1187429457        5.8426818729       -2.8226951710
 C          1.1434654369        5.0897757185       -1.0794978264
 H          2.0545179709        5.0199276557       -0.5048605958
  150
       -239.73774635
 Cu         0.7619742559       -2.8228032733       -0.6910723922
 N         -0.8439923041       -2.4594843037        0.2718785260
 N         -0.2576677552       -3.4297519147       -2.1063932845
 N          2.0640625411       -2.6798884506       -1.9941502883
 N          2.1725549879       -2.8907825433        0.5994940135
 C         -0.9328121504       -1.8205052059        1.4558201243
 C         -2.1857680976       -2.0919421893        2.0455886211
 H         -2.5415702564       -1.6911803040        2.9742664302
 C         -2.8777440300       -2.8979817830        1.1792277501
 H         -3.8706638058       -3.2840080736        1.3048130613
 C         -2.0349864104       -3.1329103389        0.0625902937
 C         -2.4111884157       -3.7750904088       -1.1284684430
 C         -1.5496387604       -3.8238739952       -2.2314814559
 C         -1.7404638060       -4.2134152025       -3.5868669300
 H         -2.6514524958       -4.5965733660       -4.0034562751
 C         -0.5604614908       -3.9832373067       -4.2572001178
 H         -0.3585305137       -4.1527991724       -5.2972576057
 C          0.3595534590       -3.4897569664       -3.3070499711
 C          1.7112803729       -3.0684401254       -3.2393073281
 C          2.8265439724       -2.9082657487       -4.0893043629
 H          2.8524366378       -3.1271562307       -5.1394023998
 C          3.8501336743       -2.4104664227       -3.3138590053
 H          4.8436805710       -2.1673267188       -3.6367677222
 C          3.3680646965       -2.3045172596       -1.9793600597
 C          3.9906989084       -1.9507832659       -0.7745574558
 C          3.3822196402       -2.2338935441        0.4568122640
 C          3.9783737205       -2.1257649564        1.7386912726
 H          4.9321174865       -1.6785598823        1.9408210511
 C          3.1237768439       -2.7186442000        2.6344886762
 H          3.2811906283       -2.8552594634        3.6865434266
 C          2.0194224011       -3.2002602239        1.9002819130
 C          0.0734470545       -0.9324405122        2.0031463758
 C          1.0181053618       -0.2994175920        1.1928874801
 H          0.9881487148       -0.4527349398        0.1231970482
 C          1.9855411917        0.5147329154        1.7455023415
 H          2.7239694821        0.9710655303        1.1049218843
 C          2.0065232829        0.7557070396        3.1081069634
 H          2.7590942229        1.4021203984        3.5348130571
 C          1.0495913159        0.1690009868        3.9190971038
 H          1.0507315343        0.3619058808        4.9822774174
 C          0.0986129674       -0.6707800454        3.3767951900
 H         -0.6270952253       -1.1421029286        4.0212343714
 C         -3.7566347052       -4.3574014526       -1.2347294154
 C         -4.1753289116       -5.3242926057       -0.3225025632
 H         -3.4996797637       -5.6380737792        0.4596535141
 C         -5.4321003515       -5.8902798345       -0.4272541586
 H         -5.7423554098       -6.6432474635        0.2826925864
 C         -6.2927430485       -5.4956551108       -1.4387205359
 H         -7.2753668524       -5.9367569538       -1.5176419510
 C         -5.8878713045       -4.5307918050       -2.3459147599
 H         -6.5576019195       -4.2109485364       -3.1308588319
 C         -4.6288367561       -3.9676021214       -2.2477994441
 H         -4.3256869445       -3.1999271259       -2.9432898113
 C          5.3317994416       -1.3482924774       -0.8072156820
 C          6.4027906065       -2.0183962047       -1.3922470383
 H          6.2554661179       -3.0152307727       -1.7812154651
 C          7.6515969755       -1.4272515431       -1.4487526828
 H          8.4770082703       -1.9596519238       -1.8985893716
 C          7.8450774847       -0.1568204566       -0.9323065318
 H          8.8187594081        0.3073371236       -0.9849741741
 C          6.7862326093        0.5148259511       -0.3443784484
 H          6.9281107455        1.5072050225        0.0576679001
 C          5.5397899706       -0.0789020917       -0.2744882394
 H          4.7127177294        0.4481363897        0.1766903863
 C          0.9255953835       -4.0076052763        2.4066246820
 C          0.2850834836       -4.9443396369        1.5918477143
 H          0.6290901852       -5.0883230656        0.5763252025
 C         -0.7657353455       -5.6967853446        2.0766491966
 H         -1.2469801914       -6.4186375987        1.4319632914
 C         -1.1946972489       -5.5370393601        3.3841260428
 H         -2.0225723159       -6.1200898073        3.7599751112
 C         -0.5465931567       -4.6342057349        4.2115438159
 H         -0.8685887748       -4.5163903765        5.2362959253
 C          0.5077780135       -3.8821264216        3.7331084088
 H          1.0024780841       -3.1714115972        4.3773852829
 Cu        -0.5409326239        2.3485906236       -0.3356442883
 N         -2.2966911570        3.1059328534       -0.1349246146
 N         -1.2949382872        0.9818797467       -1.3215183147
 N          0.9718097888        1.8980561662       -1.3007111363
 N          0.5780741516        3.1353914397        0.9969027872
 C         -2.5583680340        4.2935029349        0.4430248800
 C         -3.8941746710        4.3150095484        0.8977285282
 H         -4.3805123150        5.1419839059        1.3769837570
 C         -4.4589380296        3.1132954136        0.5511712410
 H         -5.4590201134        2.7826925500        0.7523323653
 C         -3.4607663304        2.3579822788       -0.1151959027
 C         -3.6300432694        1.1348443484       -0.7834674277
 C         -2.5654391265        0.5302831778       -1.4655304987
 C         -2.5502528878       -0.4506113962       -2.4965079832
 H         -3.4130501272       -0.9800597645       -2.8518972639
 C         -1.2666421930       -0.5218153590       -2.9861961844
 H         -0.9078518405       -1.1326829600       -3.7917192125
 C         -0.4931852994        0.3901529442       -2.2348972100
 C          0.8363978657        0.8827515924       -2.1823895882
 C          2.0987145963        0.6222470433       -2.7601312571
 H          2.3043024504       -0.1140991837       -3.5119489877
 C          2.9915193093        1.4937938042       -2.1794108768
 H          4.0487666021        1.5488800713       -2.3573282505
 C          2.2709192153        2.2841477617       -1.2386945144
 C          2.6919983709        3.2200493428       -0.2840801912
 C          1.8401336499        3.6454214607        0.7496180001
 C          2.1644026902        4.5472349352        1.7945114701
 H          3.0614576214        5.1316298255        1.8582341894
 C          1.1102964734        4.5451370392        2.6718677231
 H          1.0423502206        5.0849336081        3.5959380772
 C          0.1474181254        3.6450494271        2.1661833714
 C         -1.6135162990        5.3932668160        0.4839564920
 C         -0.5817170009        5.4961772757       -0.4526740982
 H         -0.5062655319        4.7587290205       -1.2405535477
 C          0.3301667392        6.5301944000       -0.3856786646
 H          1.1306296748        6.5864236202       -1.1093661698
 C          0.2213284221        7.4943886238        0.6030501843
 H          0.9399476828        8.2986057535        0.6586148224
 C         -0.8204294620        7.4262476732        1.5136798595
 H         -0.9181739542        8.1841752615        2.2778414974
 C         -1.7316989030        6.3908175982        1.4543136842
 H         -2.5312463255        6.3339797207        2.1769422567
 C         -4.9580576882        0.5171308202       -0.8785684995
 C         -5.1098160190       -0.8309646662       -0.5600900853
 H         -4.2494685218       -1.3912379661       -0.2259846065
 C         -6.3492688669       -1.4368165945       -0.6426747042
 H         -6.4546071843       -2.4794779044       -0.3804549820
 C         -7.4505357252       -0.7116909109       -1.0667501411
 H         -8.4181620373       -1.1864058111       -1.1365380204
 C         -7.3052472673        0.6235966214       -1.4066868138
 H         -8.1591400740        1.1893402022       -1.7502864640
 C         -6.0699946868        1.2370988063       -1.3110440165
 H         -5.9530998362        2.2720475324       -1.5968449024
 C          4.0910189398        3.6647897850       -0.3130095865
 C          4.9013266526        3.5658916632        0.8166905481
 H          4.4951600371        3.1458002589        1.7252458569
 C          6.2218240721        3.9732279076        0.7701219701
 H          6.8397743302        3.8904442001        1.6530341217
 C          6.7541468822        4.4829500976       -0.4031653464
 H          7.7850843423        4.8031550934       -0.4367149593
 C          5.9599985703        4.5731544492       -1.5344660330
 H          6.3714262584        4.9663145896       -2.4526138005
 C          4.6406812045        4.1630721590       -1.4927585282
 H          4.0172074500        4.2441975350       -2.3710837455
 C         -1.0809248389        3.2487668568        2.8270049013
 C         -1.6960297939        2.0253154286        2.5521717483
 H         -1.2344955562        1.3443436437        1.8521651540
 C         -2.8798763093        1.6757273017        3.1691115239
 H         -3.3489644928        0.7336709505        2.9248286898
 C         -3.4678115760        2.5284660991        4.0886977208
 H         -4.3987202376        2.2575631105        4.5646020615
 C         -2.8509373378        3.7298832732        4.3973439411
 H         -3.2992416383        4.3954641906        5.1213132600
 C         -1.6698860373        4.0865282009        3.7778509812
 H         -1.2069573261        5.0329771445        4.0112739311
  150
       -239.73754318
 Cu         0.9431529788       -2.6856872630       -0.6466995189
 N         -0.6916413729       -2.1765000525        0.2261801305
 N         -0.0568829235       -3.3026786071       -2.0732190921
 N          2.2829966496       -2.6089477061       -1.9233559234
 N          2.3292102915       -2.8625292871        0.6874832320
 C         -0.7682636700       -1.5264882198        1.4036714835
 C         -2.0402545370       -1.7421519257        1.9793337981
 H         -2.3830732594       -1.3372016535        2.9109089936
 C         -2.7528414068       -2.5277187710        1.1120916145
 H         -3.7497115221       -2.9004477666        1.2423982946
 C         -1.9112158323       -2.7938241499        0.0024298383
 C         -2.2652188697       -3.4906931191       -1.1631696130
 C         -1.3581220620       -3.6467588779       -2.2204155843
 C         -1.5438450175       -4.0236890592       -3.5804628937
 H         -2.4753900021       -4.3314601643       -4.0155862929
 C         -0.3400083695       -3.8532700725       -4.2270564938
 H         -0.1263194926       -4.0309629963       -5.2635700145
 C          0.5817821396       -3.3961923762       -3.2589885225
 C          1.9497216693       -3.0333328784       -3.1624921824
 C          3.1080438832       -3.0129266241       -3.9693325084
 H          3.1577293441       -3.2913286063       -5.0044124603
 C          4.1413786956       -2.5777478354       -3.1703829043
 H          5.1735393227       -2.4762102242       -3.4462855568
 C          3.6132668875       -2.3537929317       -1.8677728213
 C          4.2484230652       -2.0796062821       -0.6466236534
 C          3.5886413016       -2.2973920609        0.5737458355
 C          4.1152595015       -2.1310252021        1.8806120805
 H          5.0578286005       -1.6800874669        2.1219253236
 C          3.1847079617       -2.6257198287        2.7595217685
 H          3.2776426383       -2.6961796038        3.8256435110
 C          2.0943261717       -3.0896550813        1.9928667958
 C          0.2823331214       -0.6966652029        1.9625842366
 C          1.3118423104       -0.1784096335        1.1741941892
 H          1.3159035810       -0.3778184558        0.1120344158
 C          2.3255251587        0.5693708850        1.7375130821
 H          3.1331985144        0.9286841636        1.1184781855
 C          2.3102927135        0.8650421372        3.0895767909
 H          3.1000474801        1.4602648344        3.5229531081
 C          1.2725325226        0.3960843093        3.8773148160
 H          1.2460452186        0.6308902160        4.9318348301
 C          0.2761855001       -0.3829020357        3.3257553730
 H         -0.5102382333       -0.7656504639        3.9575198777
 C         -3.6134459573       -4.0464272156       -1.3279740773
 C         -3.7538688905       -5.3750725968       -1.7294983317
 H         -2.8686253422       -5.9748496960       -1.8841018091
 C         -5.0075697065       -5.9286809130       -1.9059121331
 H         -5.1009582194       -6.9613630030       -2.2092181083
 C         -6.1420783593       -5.1616788637       -1.6964996964
 H         -7.1220004499       -5.5929541344       -1.8385625259
 C         -6.0131974461       -3.8385192295       -1.3085920062
 H         -6.8912545000       -3.2294180600       -1.1524885076
 C         -4.7605483594       -3.2834080706       -1.1227051387
 H         -4.6672490651       -2.2457869832       -0.8420789387
 C          5.6522623686       -1.6565390110       -0.6820718837
 C          6.0363603902       -0.6335139477       -1.5491254323
 H          5.2863366188       -0.1596510789       -2.1645227573
 C          7.3538172281       -0.2219508852       -1.6152451625
 H          7.6338562333        0.5733910699       -2.2911634162
 C          8.3132156350       -0.8324853019       -0.8241283523
 H          9.3436984610       -0.5131473062       -0.8761316221
 C          7.9468554072       -1.8646517193        0.0241870731
 H          8.6948341784       -2.3569590890        0.6285338475
 C          6.6290017239       -2.2763325669        0.0955101830
 H          6.3533486374       -3.1043042961        0.7313330599
 C          0.9206334673       -3.7865830768        2.4835028798
 C          0.2163868990       -4.6773201289        1.6691500354
 H          0.5746206335       -4.8764235931        0.6679820881
 C         -0.9196904617       -5.3091268926        2.1333396788
 H         -1.4609920853       -5.9837106015        1.4855604757
 C         -1.3660810992       -5.0815822473        3.4249159946
 H         -2.2590847741       -5.5711954602        3.7842973354
 C         -0.6554483518       -4.2300290073        4.2551095949
 H         -0.9922307732       -4.0599523517        5.2678711690
 C          0.4780901420       -3.5910919687        3.7936114467
 H          1.0163245548       -2.9133973994        4.4385438392
 Cu        -0.7200814535        2.1856270889       -0.3647536339
 N         -2.4386479219        2.9517012743       -0.0884210275
 N         -1.5259377724        0.8668236453       -1.3706315283
 N          0.7603259336        1.7106384691       -1.3504938745
 N          0.4111319786        2.9954223687        0.9250773831
 C         -2.6766489878        4.1605941286        0.4569798801
 C         -4.0110118869        4.2190756516        0.9075091816
 H         -4.4846445560        5.0732509196        1.3504402785
 C         -4.5986208642        3.0183079796        0.5931050947
 H         -5.6173044419        2.7276415444        0.7606490183
 C         -3.6106423450        2.2202334091       -0.0354569012
 C         -3.8234266708        1.0111445317       -0.7185277438
 C         -2.8078149609        0.4319843637       -1.4890165634
 C         -2.8257568747       -0.5414183971       -2.5278218205
 H         -3.6885112599       -1.0843994151       -2.8615878899
 C         -1.5570303664       -0.6125479875       -3.0551425344
 H         -1.2266546210       -1.2172373108       -3.8767471343
 C         -0.7531208068        0.2735395279       -2.3088388946
 C          0.5846650510        0.7387302157       -2.2736081493
 C          1.8128147249        0.5285219626       -2.9385168357
 H          1.9841231015       -0.1735000534       -3.7314955270
 C          2.7199092789        1.4011553697       -2.3823781123
 H          3.7487990821        1.5281054960       -2.6582898883
 C          2.0536193927        2.1213551659       -1.3512792274
 C          2.4944505395        3.0668707878       -0.4186749378
 C          1.6818000722        3.4700669739        0.6544649009
 C          2.0974267418        4.2702074459        1.7470807163
 H          3.0491704644        4.7563662216        1.8348857233
 C          1.0722488438        4.2747768798        2.6570247674
 H          1.0682088969        4.7467278587        3.6198032969
 C          0.0424055634        3.4655727823        2.1327170183
 C         -1.7193837676        5.2505445256        0.4469038000
 C         -1.7816763389        6.2555744132        1.4143495753
 H         -2.5446452081        6.2081185786        2.1762452715
 C         -0.8624705278        7.2856998945        1.4184992233
 H         -0.9141258796        8.0485163547        2.1821081964
 C          0.1262035939        7.3451853451        0.4497028070
 H          0.8473906176        8.1491267392        0.4587760830
 C          0.1746713798        6.3753260022       -0.5380805269
 H          0.9241074852        6.4292535458       -1.3150542867
 C         -0.7390459038        5.3407466603       -0.5442310481
 H         -0.7088705479        4.5983637049       -1.3305189365
 C         -5.1706122824        0.4207714150       -0.7021263812
 C         -5.7332220155        0.0118597505        0.5047991797
 H         -5.1619095207        0.1227206800        1.4141226126
 C         -6.9986939185       -0.5434962025        0.5359922496
 H         -7.4225153052       -0.8621050028        1.4772641743
 C         -7.7238590767       -0.6882952864       -0.6355273427
 H         -8.7171891939       -1.1124214777       -0.6091213890
 C         -7.1731821344       -0.2815133430       -1.8396107432
 H         -7.7366300971       -0.3883952292       -2.7550701749
 C         -5.9037870307        0.2661833191       -1.8753621564
 H         -5.4837316040        0.6032438335       -2.8112729196
 C          3.8673553603        3.5870327144       -0.5071894460
 C          4.9607739223        2.7247166934       -0.4936182328
 H          4.8046417975        1.6605176549       -0.3914256370
 C          6.2479797217        3.2227512333       -0.5771307998
 H          7.0850270040        2.5402964672       -0.5507747555
 C          6.4620368637        4.5862516180       -0.6875603185
 H          7.4675215433        4.9740946045       -0.7573957142
 C          5.3803656577        5.4518799162       -0.7027971344
 H          5.5419172743        6.5166837618       -0.7876396412
 C          4.0928208473        4.9582738433       -0.6066914706
 H          3.2474978547        5.6304668422       -0.6192821479
 C         -1.1864465657        3.1324112624        2.8277440669
 C         -1.8719068029        1.9385931086        2.5964906819
 H         -1.4752851417        1.2253847691        1.8890826681
 C         -3.0431607865        1.6599107593        3.2718502802
 H         -3.5631028777        0.7336385437        3.0754715100
 C         -3.5538090539        2.5543776584        4.1970331184
 H         -4.4749923812        2.3350818971        4.7164542897
 C         -2.8698689191        3.7308122453        4.4552368834
 H         -3.2563863487        4.4313367173        5.1816782284
 C         -1.6976432819        4.0147566379        3.7841534504
 H         -1.1791649217        4.9404737100        3.9810425450
  150
       -239.73749935
 Cu         0.0033614743       -2.7794155245        0.5916994761
 N         -0.6180910732       -4.0880876642       -0.6615224785
 N         -1.2373861290       -3.4412247589        1.7943042313
 N          0.8543402909       -2.2220844438        2.1293991919
 N          0.9976415164       -1.4764841158       -0.3919933643
 C         -0.0241252806       -4.3919167891       -1.8292008393
 C         -0.9431214036       -5.0567559883       -2.6687734596
 H         -0.7287569808       -5.4463270889       -3.6447360695
 C         -2.1151411827       -5.1818845568       -1.9668436205
 H         -3.0156522794       -5.6688764251       -2.2860036959
 C         -1.9139502375       -4.5696354712       -0.7029400061
 C         -2.7791334717       -4.6328903880        0.4014106290
 C         -2.3780753461       -4.1675314041        1.6632703365
 C         -2.9079456916       -4.3477451307        2.9722937309
 H         -3.8207514316       -4.8580402832        3.2110678001
 C         -2.0208493122       -3.7860728880        3.8632467567
 H         -2.1022078358       -3.7620363182        4.9327103456
 C         -0.9733424507       -3.2246745305        3.1013872038
 C          0.2351434814       -2.5069389993        3.2958334240
 C          1.0195064265       -1.9915817928        4.3511136493
 H          0.7981119840       -2.0779419480        5.3977152734
 C          2.1087597513       -1.3776875751        3.7761737361
 H          2.9011049737       -0.8576354220        4.2784893596
 C          1.9816484609       -1.5083357894        2.3649953982
 C          2.7398415372       -1.0011017324        1.2997148030
 C          2.2647115037       -1.0580954287       -0.0207546129
 C          2.9431503328       -0.6199056653       -1.1856929481
 H          3.9593944199       -0.2794876591       -1.2230847500
 C          2.0710724712       -0.7486874036       -2.2370245544
 H          2.2501478029       -0.4641504409       -3.2552001908
 C          0.8625373637       -1.2596366882       -1.7168477394
 C          1.3826697389       -4.1658624883       -2.1016744166
 C          2.3224255825       -4.1300200387       -1.0687225248
 H          1.9973643474       -4.2952265132       -0.0500779054
 C          3.6565500957       -3.8998843925       -1.3385532737
 H          4.3689264856       -3.8622482034       -0.5268965503
 C          4.0832984282       -3.7201007777       -2.6441254240
 H          5.1265011475       -3.5345767188       -2.8529424941
 C          3.1664690392       -3.7880174578       -3.6806025060
 H          3.4972926610       -3.6602132003       -4.7014495947
 C          1.8303476920       -4.0123820066       -3.4155057472
 H          1.1160861839       -4.0465958252       -4.2241087092
 C         -4.0904380271       -5.2767766501        0.2397144613
 C         -4.4620340379       -6.3622124495        1.0288877523
 H         -3.7589168148       -6.7638696998        1.7433414835
 C         -5.7060234600       -6.9466946436        0.8757882777
 H         -5.9799609274       -7.7924604019        1.4895706356
 C         -6.5978656259       -6.4543745353       -0.0624276132
 H         -7.5705645402       -6.9093624030       -0.1769475598
 C         -6.2334498537       -5.3805023680       -0.8579420774
 H         -6.9229199412       -4.9937674643       -1.5943058345
 C         -4.9878131220       -4.7989087097       -0.7136934209
 H         -4.7049973640       -3.9570621105       -1.3278966727
 C          4.0211805429       -0.3559098697        1.6028284620
 C          4.9389055536       -0.9967244474        2.4349570944
 H          4.7105650555       -1.9838836455        2.8098858371
 C          6.1384254527       -0.3917195342        2.7579741677
 H          6.8423158314       -0.9028835021        3.3987491320
 C          6.4378518013        0.8670008315        2.2632967026
 H          7.3719009164        1.3442380477        2.5207337638
 C          5.5335406195        1.5131086186        1.4372279010
 H          5.7598397858        2.4984871325        1.0572341469
 C          4.3360356245        0.9074357831        1.1061512542
 H          3.6220716478        1.4249890918        0.4832104556
 C         -0.3710462458       -1.4614577178       -2.4485915515
 C         -0.3627738138       -1.5406758836       -3.8441302155
 H          0.5708439467       -1.4456479428       -4.3765578850
 C         -1.5302117570       -1.7640108001       -4.5450434417
 H         -1.5027456575       -1.8347120042       -5.6232123272
 C         -2.7349135259       -1.9046910338       -3.8751817487
 H         -3.6453386422       -2.0896084555       -4.4261560936
 C         -2.7631619443       -1.7966576978       -2.4953689358
 H         -3.6993754614       -1.8767272546       -1.9608916964
 C         -1.5982613697       -1.5706854380       -1.7917890730
 H         -1.6323270101       -1.4661454687       -0.7167420695
 Cu         0.0114130289        2.4742772036        0.5484199285
 N         -0.9895420896        1.8353685891       -0.9059861498
 N         -0.8305547977        1.2645071434        1.6228516055
 N          1.2216684533        2.5344464508        1.9172462923
 N          0.6305666235        4.1679190455       -0.0106605053
 C         -0.7627741137        2.1336915370       -2.2021329526
 C         -1.9103254657        1.8252593379       -2.9579454760
 H         -2.0044066223        1.9201294241       -4.0216899493
 C         -2.8408536898        1.3049126369       -2.0935216673
 H         -3.8162627654        0.9362965528       -2.3403657056
 C         -2.2623667152        1.3082890674       -0.8006964348
 C         -2.7795079985        0.6942568019        0.3556775387
 C         -2.0128247175        0.6041567523        1.5267444182
 C         -2.2234118330       -0.0468827253        2.7748705085
 H         -3.0776176975       -0.6416263830        3.0338165555
 C         -1.1348532113        0.2150311880        3.5753695181
 H         -0.9765559172       -0.1150178557        4.5828025350
 C         -0.2668694650        1.0425778278        2.8325465576
 C          0.9393685751        1.7673315592        2.9971814917
 C          1.9627141780        1.9559410113        3.9483120211
 H          2.0184794228        1.4832036834        4.9091855378
 C          2.8588952555        2.8485018883        3.4042773808
 H          3.7645585623        3.2026169584        3.8559822229
 C          2.3571955672        3.2492900308        2.1347065679
 C          2.7795906944        4.2063996145        1.2002076895
 C          1.9253409759        4.6211853130        0.1619303610
 C          2.1251024421        5.7160787177       -0.7135952692
 H          3.0231776649        6.2967253605       -0.7902639835
 C          0.9512096084        5.9062705787       -1.4027326265
 H          0.7370229940        6.6801751860       -2.1136037400
 C          0.0323248172        4.9491681185       -0.9334650020
 C          0.5051114336        2.6055391491       -2.7221631566
 C          0.5542074788        3.3161305348       -3.9243415818
 H         -0.3627033015        3.5214328464       -4.4551687292
 C          1.7562861591        3.7767898417       -4.4228475628
 H          1.7748965650        4.3379275770       -5.3461815057
 C          2.9383811377        3.5236567026       -3.7456360540
 H          3.8772806043        3.8861783019       -4.1376032967
 C          2.9072691751        2.7945597886       -2.5686450160
 H          3.8262650309        2.5666687738       -2.0472349728
 C          1.7065025896        2.3423996094       -2.0608838811
 H          1.6901651961        1.7595451045       -1.1507856445
 C         -4.1148471791        0.0874865467        0.3207100273
 C         -5.2165624953        0.8275797986       -0.1061771702
 H         -5.0745820205        1.8530009864       -0.4133502146
 C         -6.4791215900        0.2650490031       -0.1152044669
 H         -7.3249146965        0.8515891994       -0.4438810896
 C         -6.6635707945       -1.0438202244        0.3001968234
 H         -7.6507469446       -1.4817155182        0.2949981800
 C         -5.5751854453       -1.7894865661        0.7217246462
 H         -5.7095713713       -2.8126173058        1.0412999391
 C         -4.3105156230       -1.2311179356        0.7293757281
 H         -3.4625623003       -1.8283854029        1.0290888730
 C          4.0896340132        4.8538939823        1.3409966107
 C          4.9826556134        4.8550137980        0.2696921782
 H          4.6937524722        4.3798477154       -0.6564584204
 C          6.2284338895        5.4411650409        0.3935971857
 H          6.9135149252        5.4276011691       -0.4418942608
 C          6.5997621749        6.0430834828        1.5847674584
 H          7.5728071833        6.5014697410        1.6806216797
 C          5.7135344083        6.0613284466        2.6487634226
 H          5.9924780207        6.5422952618        3.5749896248
 C          4.4686040164        5.4711929548        2.5303248909
 H          3.7691810016        5.5134080432        3.3516421564
 C         -1.3823469410        4.8885448932       -1.2493199683
 C         -2.3145982923        4.4778892880       -0.2937884373
 H         -1.9751241790        4.2036660777        0.6963784777
 C         -3.6615496157        4.4443722581       -0.5942855862
 H         -4.3683869258        4.1342926708        0.1624571175
 C         -4.1065585276        4.8181814786       -1.8516032767
 H         -5.1598943288        4.7839451166       -2.0881403349
 C         -3.1938042450        5.2497704874       -2.8005123620
 H         -3.5377482074        5.5539362592       -3.7786086183
 C         -1.8467855994        5.2946484536       -2.5018404663
 H         -1.1374638696        5.6273393559       -3.2443103783
  150
       -239.73746511
 Cu         0.4743127878       -2.8387856049       -0.3910913855
 N          0.6261528262       -1.8781311998        1.2467801696
 N         -1.0122987255       -3.6912034984        0.2924481935
 N         -0.2425077541       -3.3683126968       -2.0059043295
 N          2.1902959379       -2.7775822185       -1.2545451121
 C          1.4560357803       -0.8431757189        1.4840479360
 C          1.5761288328       -0.6485367164        2.8773413419
 H          2.1496393076        0.1203857007        3.3556139769
 C          0.7810692613       -1.5815807905        3.4897222683
 H          0.6287068800       -1.7086940032        4.5439430096
 C          0.1828683130       -2.3595921777        2.4656058897
 C         -0.8154614570       -3.3327898580        2.6462907269
 C         -1.4678016742       -3.9140927809        1.5503406468
 C         -2.6124815017       -4.7532430874        1.4357731553
 H         -3.1948375475       -5.1321412422        2.2526947921
 C         -2.8446957229       -4.9631297278        0.0953423078
 H         -3.6350363071       -5.5395705918       -0.3456712681
 C         -1.8206396525       -4.2903567759       -0.6071593977
 C         -1.3637872248       -4.1226334691       -1.9387661670
 C         -1.6959813001       -4.5464529699       -3.2427761948
 H         -2.5381731188       -5.1551471360       -3.5101693399
 C         -0.7336858517       -4.0348300328       -4.0847573565
 H         -0.6535843091       -4.1886401698       -5.1437905729
 C          0.1989417869       -3.3151886252       -3.2869324754
 C          1.4452422342       -2.7504814760       -3.6019635073
 C          2.3739394072       -2.4567427654       -2.5898098250
 C          3.6859479783       -1.9404948882       -2.7398594909
 H          4.1095619989       -1.5660002339       -3.6510285020
 C          4.2851041152       -1.9849762164       -1.5047467310
 H          5.2940627934       -1.7110745846       -1.2653421273
 C          3.3437307988       -2.5268366046       -0.6063056420
 C          2.0821828111       -0.0228836852        0.4645163156
 C          3.2096206884        0.7418933148        0.7821182496
 H          3.6057576640        0.7162692092        1.7854381325
 C          3.8325111046        1.5159590208       -0.1751447612
 H          4.6992214484        2.1032832653        0.0924767722
 C          3.3609825764        1.5310306028       -1.4770355416
 H          3.8587679596        2.1206660824       -2.2321982963
 C          2.2391821418        0.7889530163       -1.8031352652
 H          1.8675785490        0.7949110187       -2.8161999172
 C          1.5892136786        0.0445765914       -0.8399812123
 H          0.6930906336       -0.5022503575       -1.0966521883
 C         -1.1985727703       -3.7199076203        4.0107559122
 C         -0.2254964437       -4.1559733371        4.9094078991
 H          0.8046372792       -4.2008466902        4.5884231440
 C         -0.5742647329       -4.5470609384        6.1883941861
 H          0.1895806321       -4.8894977804        6.8714775266
 C         -1.8978091453       -4.5029647226        6.5952995990
 H         -2.1687702295       -4.8065898991        7.5957844959
 C         -2.8710191111       -4.0647954971        5.7126429676
 H         -3.9039501874       -4.0183732222        6.0259263373
 C         -2.5262359444       -3.6801980991        4.4302302454
 H         -3.2850784756       -3.3207620673        3.7530587724
 C          1.7861675921       -2.5753527441       -5.0168759071
 C          2.9950246445       -3.0263713264       -5.5448921436
 H          3.6960653428       -3.5372359121       -4.9020131213
 C          3.2785379093       -2.8609162824       -6.8877540136
 H          4.2169173831       -3.2198935451       -7.2848035815
 C          2.3625916412       -2.2471986546       -7.7266403065
 H          2.5885175677       -2.1186352971       -8.7749609409
 C          1.1502017777       -1.8122889988       -7.2166369410
 H          0.4236958341       -1.3465277218       -7.8670919478
 C          0.8620370832       -1.9795271284       -5.8756480388
 H         -0.0819658130       -1.6411174738       -5.4756786173
 C          3.5688882564       -2.8870520425        0.7806904383
 C          4.5125018874       -2.2035785081        1.5498904660
 H          5.0637146876       -1.3878509579        1.1073528669
 C          4.7192463086       -2.5431847027        2.8720587848
 H          5.4420455446       -1.9960133115        3.4601629877
 C          4.0050437244       -3.5813412029        3.4482341594
 H          4.1685353954       -3.8435276139        4.4833273394
 C          3.0895709180       -4.2882093768        2.6856735668
 H          2.5480399954       -5.1180094840        3.1178861232
 C          2.8715818249       -3.9465137569        1.3661840002
 H          2.1672761671       -4.5115443496        0.7704165959
 Cu        -1.1758438814        2.0385374917        0.0302108816
 N          0.1794656711        3.0376644175       -0.8420179424
 N         -1.3830706540        1.0272207657       -1.4963962788
 N         -1.9861021905        0.5879378122        0.8231770617
 N         -1.8029081501        3.1264759133        1.4751407017
 C          1.0196238329        3.9153129739       -0.2627609176
 C          1.6570605978        4.6837030944       -1.2604114025
 H          2.4051370466        5.4330591876       -1.0911779146
 C          1.2002408219        4.2359480380       -2.4729011902
 H          1.4964559469        4.5748650267       -3.4462656202
 C          0.2682004938        3.2006291749       -2.2114272823
 C         -0.3057726977        2.3494130833       -3.1715985791
 C         -1.0463392469        1.2221236486       -2.7962378858
 C         -1.5530574938        0.1106760970       -3.5274601061
 H         -1.4810658620       -0.0141210372       -4.5905381642
 C         -2.1343185366       -0.7539868261       -2.6285459746
 H         -2.6048539693       -1.6947126287       -2.8398647324
 C         -2.0160932162       -0.1573121889       -1.3529887681
 C         -2.4032456402       -0.3949776767       -0.0096512731
 C         -3.1720393254       -1.3151843255        0.7331972423
 H         -3.6446542245       -2.1956934177        0.3430602342
 C         -3.2054902462       -0.8498641688        2.0280433969
 H         -3.7366697672       -1.2701075045        2.8598630658
 C         -2.4789760072        0.3719436278        2.0678373884
 C         -2.3716242279        1.3427791812        3.0741824839
 C         -1.9969766874        2.6603114480        2.7641175253
 C         -1.9121483989        3.7646828248        3.6480831703
 H         -1.9839778637        3.7142377797        4.7167496420
 C         -1.6992785248        4.8841482095        2.8810402543
 H         -1.6307387279        5.8981401751        3.2235862752
 C         -1.6569849325        4.4648247852        1.5359815578
 C          1.2755746405        4.0049833983        1.1621355561
 C          1.0815044895        2.9204441649        2.0200411370
 H          0.7644304933        1.9706925134        1.6141569802
 C          1.2945343152        3.0492712912        3.3780399753
 H          1.1109732335        2.2068031733        4.0291282810
 C          1.7313459678        4.2517571502        3.9083887807
 H          1.8905290326        4.3513168526        4.9719295591
 C          1.9660227354        5.3247301369        3.0643334837
 H          2.3166609988        6.2632489761        3.4695991446
 C          1.7427734796        5.2042853535        1.7074360503
 H          1.9066521395        6.0521913312        1.0602162877
 C         -0.0426686998        2.6056471149       -4.5953918359
 C         -0.4001349604        3.8263638325       -5.1643273888
 H         -0.8723694487        4.5756257848       -4.5462758282
 C         -0.1670349669        4.0704096519       -6.5046639877
 H         -0.4563302971        5.0177871521       -6.9358282867
 C          0.4383909718        3.1060970195       -7.2941107520
 H          0.6244344896        3.3004767366       -8.3400148709
 C          0.8086755466        1.8949597431       -6.7344767257
 H          1.2941527929        1.1418027168       -7.3379685202
 C          0.5654912511        1.6426912587       -5.3968830030
 H          0.8738854280        0.7011792758       -4.9658584057
 C         -2.7691158990        0.9725726443        4.4360478330
 C         -3.6826723645        1.7285093031        5.1684096983
 H         -4.1262546582        2.6048729760        4.7196277375
 C         -4.0480437403        1.3394618905        6.4436905656
 H         -4.7623385747        1.9294171200        6.9995300946
 C         -3.5069815355        0.1955230561        7.0079603195
 H         -3.7912933326       -0.1024196074        8.0063909504
 C         -2.6065745440       -0.5684240497        6.2835967226
 H         -2.1859804825       -1.4660898067        6.7130503143
 C         -2.2474560455       -0.1889411710        5.0044789195
 H         -1.5440850476       -0.7789210066        4.4366260581
 C         -1.5911180252        5.3149933818        0.3626040126
 C         -2.1702191269        4.9173897482       -0.8450700055
 H         -2.6893161308        3.9697863228       -0.8975522305
 C         -2.1010689355        5.7287584437       -1.9594982036
 H         -2.5604372643        5.4058744521       -2.8831795118
 C         -1.4582993810        6.9540476854       -1.8935059443
 H         -1.3973091185        7.5844873505       -2.7684256022
 C         -0.9049725312        7.3721812718       -0.6941011942
 H         -0.4140881262        8.3329780765       -0.6341591451
 C         -0.9767827738        6.5673000248        0.4253467457
 H         -0.5364885172        6.8936148874        1.3551228474
  150
       -239.73744549
 Cu         0.9598341418       -1.9499739591       -0.4171548746
 N          0.5209954199       -2.1293584735        1.4439344015
 N         -0.8448161109       -1.8462831689       -0.7766526159
 N          1.1036578923       -1.1709486158       -2.0957218184
 N          2.7321407181       -2.6520915871       -0.6666889997
 C          1.4247605958       -2.1779028540        2.4428372089
 C          0.8692113305       -2.8482349430        3.5525601992
 H          1.3486175128       -3.0075671211        4.4983785729
 C         -0.4088688346       -3.2070240288        3.2110582251
 H         -1.1022147314       -3.7631495489        3.8096199139
 C         -0.6381772292       -2.7408048753        1.8922841909
 C         -1.8447081693       -2.8084833801        1.1744932262
 C         -1.9491465722       -2.2707879933       -0.1162986704
 C         -3.0659281856       -2.0181639274       -0.9628489153
 H         -4.0898372860       -2.2224241815       -0.7152303141
 C         -2.5919134718       -1.4246995593       -2.1101487541
 H         -3.1589316658       -1.1045815899       -2.9615595421
 C         -1.1903567375       -1.3294504482       -1.9744325459
 C         -0.0612580764       -0.9535373042       -2.7459037084
 C          0.2310870235       -0.4751143299       -4.0410178389
 H         -0.4918730263       -0.2007725123       -4.7843629130
 C          1.6020195385       -0.4349695678       -4.1504400643
 H          2.1746522864       -0.1509398403       -5.0121742993
 C          2.1467541621       -0.9071032662       -2.9231356789
 C          3.4581077881       -1.2394190511       -2.5551040039
 C          3.7122538109       -2.0284008616       -1.4196614606
 C          4.9745919068       -2.4782162819       -0.9564736506
 H          5.9265190461       -2.1376955383       -1.3141905295
 C          4.7398785771       -3.3967620459        0.0363727792
 H          5.4726986059       -3.9681568151        0.5716469836
 C          3.3402822567       -3.5096498146        0.1757891148
 C          2.7491603938       -1.5924395605        2.3850569151
 C          3.0607897979       -0.5565729041        1.5003830434
 H          2.2827102522       -0.1614236732        0.8615952850
 C          4.3351790401       -0.0273221136        1.4608673139
 H          4.5716671512        0.7694702143        0.7706582736
 C          5.3215611956       -0.5052797204        2.3071802604
 H          6.3176047334       -0.0904504080        2.2677010022
 C          5.0189294123       -1.5110732393        3.2095124882
 H          5.7808543376       -1.8820042785        3.8803004772
 C          3.7479036859       -2.0469805895        3.2522211585
 H          3.5236389898       -2.8389215554        3.9496768812
 C         -3.0209809528       -3.4602011324        1.7595440093
 C         -3.7272155775       -4.3967863077        1.0048940990
 H         -3.3863688904       -4.6360789658        0.0080397160
 C         -4.8340942775       -5.0360390145        1.5306398105
 H         -5.3662227992       -5.7640353631        0.9356219889
 C         -5.2602571854       -4.7477995169        2.8164633712
 H         -6.1260902083       -5.2462467912        3.2266073635
 C         -4.5708159227       -3.8141598932        3.5723618855
 H         -4.9036694993       -3.5792704000        4.5734800212
 C         -3.4609345866       -3.1761077216        3.0508648349
 H         -2.9422128176       -2.4276776007        3.6286190127
 C          4.5532484603       -0.8734994269       -3.4601322901
 C          5.4750878637       -1.8239418022       -3.8975697594
 H          5.3751554488       -2.8483470886       -3.5707079387
 C          6.4863317202       -1.4704817172       -4.7711402794
 H          7.1905448194       -2.2181873638       -5.1059884772
 C          6.5952520762       -0.1653491928       -5.2224672213
 H          7.3884645320        0.1091015187       -5.9020990425
 C          5.6757088895        0.7827163768       -4.8048835737
 H          5.7501940456        1.8007790733       -5.1588514708
 C          4.6579705142        0.4319773156       -3.9380401274
 H          3.9443123520        1.1712856977       -3.6069766076
 C          2.6284512505       -4.4812291532        0.9842755239
 C          3.2307663299       -5.0459930789        2.1109728322
 H          4.2292497399       -4.7423479793        2.3857655919
 C          2.5523373646       -5.9656955540        2.8853693578
 H          3.0279602769       -6.3853775609        3.7603932949
 C          1.2642680098       -6.3494261387        2.5491205982
 H          0.7312635927       -7.0606669164        3.1624639389
 C          0.6679584051       -5.8238384029        1.4146839804
 H         -0.3301392143       -6.1311385882        1.1368371144
 C          1.3447251710       -4.9085172915        0.6339269642
 H          0.8848142134       -4.5219006413       -0.2657631075
 Cu        -1.4434288413        1.8074198931        0.3820593613
 N         -1.8689184729        1.8257889530       -1.5011270013
 N         -3.0135462081        0.8804823151        0.6804719022
 N         -0.9847336096        1.0981119320        2.0460202983
 N         -0.2347272112        3.2669148803        0.7442031493
 C         -1.0692417228        2.2855801941       -2.4822345536
 C         -1.8409917045        2.5634343091       -3.6325161957
 H         -1.4644208121        2.9117243193       -4.5741620338
 C         -3.1414072949        2.2549187596       -3.3332718625
 H         -3.9981822297        2.3655008282       -3.9684460677
 C         -3.1608007335        1.7791839547       -1.9976446043
 C         -4.2772360377        1.2723895394       -1.3158490147
 C         -4.1656246319        0.7558217550       -0.0197381753
 C         -5.0624762888       -0.0110641612        0.7765015379
 H         -6.0567780568       -0.2962917169        0.4897385243
 C         -4.4030790633       -0.3494820180        1.9346595989
 H         -4.7915507112       -0.9216451039        2.7535750405
 C         -3.1103563559        0.2184181227        1.8511100115
 C         -1.9488413741        0.3687369906        2.6527851102
 C         -1.5293935745        0.0752109108        3.9685131057
 H         -2.0791889817       -0.4892002587        4.6969140904
 C         -0.3050656774        0.6768306022        4.1405912640
 H          0.2880772482        0.6914931112        5.0344019030
 C          0.0126974032        1.3576413558        2.9315459498
 C          1.0032230316        2.3115005958        2.6542924713
 C          0.8908060142        3.1683188278        1.5444504425
 C          1.7946863361        4.1908124573        1.1588423153
 H          2.7769600083        4.3382004854        1.5634980902
 C          1.1886258954        4.9155946146        0.1628832031
 H          1.5743732059        5.7886185923       -0.3262561560
 C         -0.0810371825        4.3398992622       -0.0546549385
 C          0.3642610651        2.4625149314       -2.3699414437
 C          1.1230175233        1.7923242617       -1.4088438049
 H          0.6421967452        1.0734609920       -0.7584650907
 C          2.4744209718        2.0373801774       -1.2835858092
 H          3.0433891417        1.5171666686       -0.5301801973
 C          3.1048599753        2.9464190062       -2.1175013474
 H          4.1591828576        3.1512232373       -1.9993011384
 C          2.3737137623        3.5863494866       -3.1048870654
 H          2.8606038676        4.2842386636       -3.7714706576
 C          1.0216099427        3.3432031880       -3.2343481428
 H          0.4577000480        3.8640483353       -3.9921728337
 C         -5.5964729910        1.2380923245       -1.9614941463
 C         -6.6880982897        1.8037899868       -1.3040508181
 H         -6.5374683720        2.2735730497       -0.3428381122
 C         -7.9440268659        1.7863023746       -1.8807953759
 H         -8.7786275676        2.2371777977       -1.3638163737
 C         -8.1340039418        1.1915742765       -3.1172231502
 H         -9.1158072863        1.1751087804       -3.5666652255
 C         -7.0592011476        0.6137396183       -3.7720985040
 H         -7.2034664536        0.1392130805       -4.7319333399
 C         -5.8000369398        0.6382015329       -3.2016376477
 H         -4.9702191478        0.1695594214       -3.7085877998
 C          2.0666099361        2.5259444256        3.6422320881
 C          2.7581214862        1.4430841355        4.1836146589
 H          2.5229490964        0.4457120757        3.8495139267
 C          3.7552724220        1.6403239983        5.1196175242
 H          4.2913143407        0.7889450940        5.5128099704
 C          4.0646137509        2.9193024778        5.5513853874
 H          4.8425436187        3.0732851385        6.2845631726
 C          3.3599185096        4.0002232328        5.0470412596
 H          3.5797124575        4.9987484424        5.3961451741
 C          2.3701528323        3.8080218803        4.1018763544
 H          1.8027388957        4.6506197863        3.7354671848
 C         -1.1315685925        4.8625870276       -0.9078152363
 C         -2.4782264371        4.6176859518       -0.6264832552
 H         -2.7399065626        4.0499305451        0.2562702338
 C         -3.4708679447        5.1016093864       -1.4547626900
 H         -4.5067293328        4.8905698397       -1.2305873862
 C         -3.1435238313        5.8564888783       -2.5691614236
 H         -3.9208107159        6.2283692233       -3.2201316338
 C         -1.8142779215        6.1401098287       -2.8373150853
 H         -1.5548449928        6.7414443764       -3.6970199225
 C         -0.8176364694        5.6539840823       -2.0148606812
 H          0.2168631027        5.8651256435       -2.2383538900
  150
       -239.73735736
 Cu         1.2105991384       -2.0655435704       -0.2130260783
 N         -0.1615352043       -2.5990658209        0.9758345692
 N         -0.0799366876       -1.5024858502       -1.3995147084
 N          2.2870958366       -0.9551870569       -1.2104227385
 N          2.7754985931       -3.0317180629        0.3224030309
 C          0.0130772437       -2.9706442828        2.2577982463
 C         -1.1378745629       -3.6499309406        2.7093510075
 H         -1.2924289217       -4.0311244917        3.6995309639
 C         -2.0389427879       -3.6547707416        1.6754936716
 H         -3.0330262706       -4.0569891968        1.6829543419
 C         -1.4270137561       -2.9910727239        0.5824668229
 C         -2.0562930187       -2.5955560167       -0.6117084666
 C         -1.3993349250       -1.7860490174       -1.5472515060
 C         -1.8314537964       -1.1423428201       -2.7428151821
 H         -2.8227091452       -1.1832693258       -3.1512827014
 C         -0.7577075736       -0.4542452515       -3.2582315011
 H         -0.7297088388        0.1297225681       -4.1569539724
 C          0.3341409266       -0.6883221116       -2.3935688862
 C          1.7177625754       -0.3955447953       -2.3041616566
 C          2.7244085172        0.2470618965       -3.0536293561
 H          2.5775873445        0.7836197314       -3.9707234694
 C          3.9109863730        0.0432705015       -2.3835536293
 H          4.8928813777        0.3451174447       -2.6956665628
 C          3.6259236800       -0.7396543131       -1.2309588658
 C          4.4753655738       -1.3673060142       -0.3086924959
 C          4.0246112527       -2.4504141688        0.4601254340
 C          4.7833112732       -3.2409656265        1.3586512592
 H          5.7822238955       -3.0265290876        1.6845753141
 C          3.9948873633       -4.3025732584        1.7288591904
 H          4.2717994017       -5.1216398593        2.3634093813
 C          2.7635125343       -4.1622073685        1.0560321200
 C          1.1706172153       -2.6279051296        3.0607092260
 C          1.9743496541       -1.5265395071        2.7570034856
 H          1.7175938590       -0.8961901244        1.9175076923
 C          3.0852171847       -1.2320505286        3.5212925208
 H          3.7061662317       -0.3873914912        3.2587310257
 C          3.4098586063       -2.0151361191        4.6165962985
 H          4.2837338531       -1.7870365804        5.2087559417
 C          2.6023333448       -3.0901175336        4.9500198086
 H          2.8442009267       -3.6995786028        5.8091032707
 C          1.4937622785       -3.3923402020        4.1848435828
 H          0.8799347526       -4.2419272455        4.4418327384
 C         -3.4608775631       -2.9574334095       -0.8431721993
 C         -3.8697013719       -4.2890769340       -0.8117892456
 H         -3.1381230741       -5.0605581214       -0.6214044747
 C         -5.1916603963       -4.6205200590       -1.0429383748
 H         -5.4962012527       -5.6569307248       -1.0224986961
 C         -6.1247301358       -3.6295465818       -1.3023209496
 H         -7.1572289600       -3.8906259156       -1.4812692925
 C         -5.7287055203       -2.3028825579       -1.3304804698
 H         -6.4518405737       -1.5242188438       -1.5242214421
 C         -4.4067093492       -1.9677371598       -1.1040416209
 H         -4.1049891235       -0.9305921507       -1.1062114985
 C          5.8745637051       -0.9284701308       -0.2423540919
 C          6.9315656697       -1.8165594215       -0.4255333295
 H          6.7199279771       -2.8566967752       -0.6245940231
 C          8.2378896329       -1.3651583445       -0.3856644070
 H          9.0502650795       -2.0610995509       -0.5363999985
 C          8.5079201175       -0.0254899455       -0.1586203836
 H          9.5295299873        0.3233843594       -0.1272632102
 C          7.4627724003        0.8648459577        0.0255652908
 H          7.6678154311        1.9101776799        0.2067481036
 C          6.1557317377        0.4185203246       -0.0209824595
 H          5.3377780332        1.1056619056        0.1393750718
 C          1.6772691401       -5.1229390194        1.0290163976
 C          1.4743976224       -5.9963940206        2.0995363413
 H          2.1269384406       -5.9412721469        2.9574278229
 C          0.4344826704       -6.9041713230        2.0792411702
 H          0.2815179452       -7.5644901941        2.9208571197
 C         -0.4147505956       -6.9711600755        0.9865719173
 H         -1.2308282119       -7.6786350959        0.9760184870
 C         -0.2028454926       -6.1340117070       -0.0965485354
 H         -0.8440648946       -6.1966167746       -0.9644811053
 C          0.8331663087       -5.2221242580       -0.0799620773
 H          1.0057401773       -4.5842123362       -0.9364417043
 Cu        -1.3868528409        2.4175309006       -0.8292771842
 N         -2.5739874779        2.7603309131        0.6305528736
 N         -2.8702876508        2.1174347212       -1.8872099447
 N         -0.5914011702        2.7843585267       -2.4453993443
 N          0.3517731872        2.0842350526       -0.1059599303
 C         -2.2121753237        3.2669149132        1.8228952094
 C         -3.2293968866        3.0226151968        2.7690621027
 H         -3.2229085807        3.3486986105        3.7907702494
 C         -4.2450037907        2.3738848549        2.1126328203
 H         -5.1895618842        2.0672348422        2.5172938407
 C         -3.8318599912        2.2015999949        0.7668133817
 C         -4.6230284271        1.7386010979       -0.2976513102
 C         -4.1629306984        1.7966491709       -1.6220111364
 C         -4.8179033307        1.6433570867       -2.8771268505
 H         -5.8439301846        1.3625221717       -3.0152746151
 C         -3.9091119244        1.9533200870       -3.8637188680
 H         -4.0770508156        1.9586883452       -4.9233118516
 C         -2.6896990682        2.2528291166       -3.2186381428
 C         -1.3612005253        2.6311077422       -3.5459692254
 C         -0.5705339041        2.9130377495       -4.6805739181
 H         -0.9005538947        2.8794520826       -5.7012083699
 C          0.6868605788        3.2382021611       -4.2197146430
 H          1.5493518131        3.4842887883       -4.8095544977
 C          0.6675179650        3.1313520279       -2.8019343744
 C          1.6860869075        3.2321839482       -1.8400958881
 C          1.5010552228        2.7214194973       -0.5455451536
 C          2.4582472797        2.6690310004        0.4991941626
 H          3.4312658996        3.1187208346        0.4784042402
 C          1.8881165033        1.9809816289        1.5389761891
 H          2.3511056554        1.7261422707        2.4721467364
 C          0.5824181229        1.6221861821        1.1388896120
 C         -1.0012571855        4.0371256278        2.0369789530
 C         -0.4263463610        4.7831118117        1.0054054848
 H         -0.9088369529        4.8091665179        0.0373453365
 C          0.7378496341        5.4949185468        1.2156096173
 H          1.1772068339        6.0566548494        0.4037177191
 C          1.3415919466        5.4914370220        2.4623368770
 H          2.2556404165        6.0435833228        2.6234129237
 C          0.7620062483        4.7839210615        3.5030818758
 H          1.2232370804        4.7888229079        4.4803762413
 C         -0.3997727895        4.0670785810        3.2967667136
 H         -0.8392492820        3.5023213931        4.1049455174
 C         -5.9884407540        1.2674420673       -0.0219994048
 C         -7.0852659568        1.8494170434       -0.6533626627
 H         -6.9317162727        2.6863930169       -1.3183251684
 C         -8.3643599020        1.3859863161       -0.4060037675
 H         -9.2068763159        1.8500346389       -0.8979473342
 C         -8.5677468335        0.3331030469        0.4706205357
 H         -9.5669589941       -0.0313411435        0.6577638194
 C         -7.4841658210       -0.2450785083        1.1107519990
 H         -7.6353016411       -1.0651460534        1.7973915571
 C         -6.2049078703        0.2210434181        0.8722722703
 H         -5.3610002862       -0.2367182999        1.3656551765
 C          2.9450199286        3.8732979779       -2.2333576719
 C          2.8998046288        5.1040220995       -2.8898609111
 H          1.9414906691        5.5649873685       -3.0810348361
 C          4.0648605961        5.7417934109       -3.2714606130
 H          4.0137032506        6.6979897657       -3.7717252075
 C          5.2953249589        5.1584676781       -3.0163333654
 H          6.2048301380        5.6556980928       -3.3195603848
 C          5.3511778453        3.9312718229       -2.3766752542
[truncated: 1,223,036 more chars]
