# Supplementary material for: Automated and Efficient Generation of General Molecular Aggregate Structures
Source: Angew Chem Int Ed Engl. 2022 Dec 16;62(4):e202214477. doi: 10.1002/anie.202214477 (PMC10107477; doi:10.1002/anie.202214477)
Supplement: Supplementary file 2 — Supporting Information [file ANIE-62-0-s001.zip › SI/comparison_with_crest/xtb_structures/E/gISS_single_structure.xyz]

150
 -239.73377215980031
Cu        0.67453650366530    0.53095295107746    0.14310862462692
N        -1.08950662922147    1.10583602575046    0.55985234930459
N         1.02825755657869    2.19461265566398   -0.54830788270789
N         2.51181430974365    0.42832240111214    0.23510263765903
N         0.63077973013192   -1.37487140186425    0.11354806521154
C        -2.00692895533449    0.35358016433398    1.20272605946387
C        -3.30223656228939    0.77486921652488    0.83357538509951
H        -4.22615996470820    0.37756737269816    1.20485973656233
C        -3.15644832710184    1.82681118522667   -0.03412767715867
H        -3.93772755694247    2.37222768701267   -0.52534229067861
C        -1.76559025305761    2.05384321362359   -0.18991915709139
C        -1.15686263160197    3.10339534929012   -0.89787280236980
C         0.23861104719867    3.20594057876792   -0.98397694722115
C         1.09942517513642    4.24953066123736   -1.42339188918993
H         0.77443709327816    5.19419973378640   -1.81488005494433
C         2.39591094616235    3.83974807295734   -1.20601387976063
H         3.29442751726744    4.38533401244889   -1.42096471926063
C         2.32963000944503    2.54491775307896   -0.64739502539561
C         3.19359904301104    1.51328026893167   -0.19430648071866
C         4.57183983300939    1.26196072207460   -0.02562990357215
H         5.36801922112713    1.94049190091289   -0.26333804600941
C         4.68710257299610   -0.00077159772831    0.51217416214276
H         5.59680193108685   -0.50585322537570    0.77256537983885
C         3.37620261973991   -0.54287160043903    0.63021306712216
C         2.89656236450383   -1.81186355040767    0.99231004178921
C         1.56503315828720   -2.18153959781852    0.73677356343396
C         1.01340798305610   -3.48311853851361    0.85111163363409
H         1.51157361320309   -4.33646131560930    1.26748586709604
C        -0.24357068454675   -3.44079193378757    0.30183068828941
H        -0.92463938096269   -4.26034255387914    0.18099544688509
C        -0.44995884299724   -2.12632712214170   -0.16561606836986
C        -1.68301899436005   -0.67791869512027    2.16653366321134
C        -0.42371107627172   -0.75169040722269    2.76506026529343
H         0.31880770782628   -0.00299143404274    2.52810386391620
C        -0.12241689371912   -1.75406889011193    3.66391931796939
H         0.85793437390151   -1.78321722429319    4.11821211858200
C        -1.07321039532730   -2.70381845043487    3.99573166526937
H        -0.83463226946849   -3.49270999633085    4.69384298767339
C        -2.33669206098553   -2.62860737097733    3.43211097311912
H        -3.08741125119861   -3.36037514282136    3.69479779132051
C        -2.64178152171783   -1.62697424912840    2.53349254040278
H        -3.62603687482941   -1.58534386975197    2.09358873611253
C        -1.99007946271033    4.11472218397750   -1.55676606762689
C        -1.76319211369714    4.42734565377222   -2.89661751797270
H        -0.96314041127610    3.93038536016388   -3.42585751499028
C        -2.57024621295576    5.33792190912715   -3.55245405974162
H        -2.38718338323662    5.56578659611736   -4.59251322063354
C        -3.61897290098287    5.94743495809912   -2.88358006841603
H        -4.25819294160351    6.64848871095068   -3.39967233396308
C        -3.84022109087725    5.65877502721126   -1.54665770053593
H        -4.65162246603797    6.13862755090032   -1.01801314086128
C        -3.02480543582317    4.76023109869686   -0.88349002400685
H        -3.16913143142745    4.57110140732959    0.16906192099380
C         3.80593960562011   -2.80716479751928    1.57637758845833
C         4.99717911215634   -3.15855737620676    0.94626660284818
H         5.23885158036194   -2.72395247077153   -0.01218146746740
C         5.84727555541469   -4.08565356433130    1.52105841716552
H         6.76537799407664   -4.35424416419795    1.01913115864535
C         5.52409186425658   -4.67299098279477    2.73300536014157
H         6.19219589478393   -5.39252179906837    3.18254241521074
C         4.33591364276618   -4.33853860305002    3.36155508763541
H         4.07468507312024   -4.79561397353584    4.30499482452728
C         3.48015694266506   -3.41787457251361    2.78659173310810
H         2.55763599000038   -3.15069161530073    3.27962145711748
C        -1.58306987814354   -1.65676317686340   -0.94056879596615
C        -1.43897629382095   -0.64605734289928   -1.89395620547768
H        -0.46039316748007   -0.21986555497642   -2.07145457172519
C        -2.52740083484933   -0.20017419602442   -2.61689297513654
H        -2.40194813309093    0.59121409127250   -3.34194253696893
C        -3.77628280483820   -0.76506929651665   -2.41726120078276
H        -4.62760695869061   -0.41116355883387   -2.97956547950450
C        -3.92579097560564   -1.79132656881791   -1.49853757828272
H        -4.89631339238998   -2.24208909086077   -1.34806691035582
C        -2.84168107710080   -2.23710939297114   -0.76943412829617
H        -2.96497691060066   -3.02427738379070   -0.04118437383029
Cu       -0.88983884626535    4.16288086711927    3.28011693175343
N        -2.20487758817841    5.36305565292665    4.00687665113537
N        -0.51034212256979    5.45510059008187    1.99894399468541
N         0.83072353996675    3.60500869324451    2.90328800446032
N        -1.22040464469393    2.44857125038365    4.06113171688065
C        -2.91944945799913    5.10641574474909    5.12016985122373
C        -4.14270510177442    5.80499289912490    5.07009258840085
H        -4.90109277486870    5.79740343370164    5.82837439147960
C        -4.13844890113533    6.54435771422475    3.91232229410253
H        -4.92164098736733    7.17900747396259    3.54632011144615
C        -2.90940604935500    6.28856075849559    3.25452648852419
C        -2.37624354450201    6.96720586072240    2.14365342217444
C        -1.12971571657788    6.60141439027911    1.61325877544457
C        -0.21576546657015    7.32351849537353    0.79550917114406
H        -0.40748596092004    8.27988738784861    0.34840917790440
C         0.96146867235368    6.61244711575616    0.75862281461821
H         1.87020988519241    6.87949709115214    0.25537418027259
C         0.76086309275480    5.45100208283757    1.53331505518204
C         1.52502076141822    4.36931990128842    2.03663412146293
C         2.85657575067021    3.89835845298824    1.99412716743162
H         3.65196366561517    4.31587311525518    1.40887813725938
C         2.93209944069299    2.83837696384729    2.86664728976156
H         3.80200105987091    2.24977617233577    3.08453721023809
C         1.63530441377705    2.64507249815024    3.42374623835183
C         1.13238079128424    1.74206956143849    4.37022437659289
C        -0.24068855110979    1.68256849079583    4.66583272765040
C        -0.87948986248132    0.69951905859010    5.46399206702121
H        -0.38344371065547   -0.05632545035251    6.03951200177221
C        -2.22984699172346    0.88274101586439    5.32793539634846
H        -3.00396712345389    0.27927033195160    5.75877928617707
C        -2.41887077379214    1.96735650482503    4.44379470859760
C        -2.40271270442101    4.34529939549460    6.24158343953282
C        -1.02728924085103    4.25743928765056    6.47037234075550
H        -0.34544857423486    4.76588119160986    5.80198300246737
C        -0.53730403312998    3.54821380661293    7.54824328791918
H         0.52987617209814    3.50033417969788    7.71378150565090
C        -1.40607937294794    2.91316295915511    8.42039150650648
H        -1.02116709302167    2.35132997022894    9.25878378450734
C        -2.77306106857239    3.01354103424257    8.21815393302453
H        -3.45491498642240    2.52982200963437    8.90286011033895
C        -3.26900189017608    3.72933895460780    7.14692248535756
H        -4.33448839316049    3.79910507662457    6.98960870138850
C        -3.03690281920876    8.16420766171343    1.61582670870139
C        -3.12180372859244    8.36601859203496    0.23795185845867
H        -2.71851137812602    7.61990238139712   -0.42969496578640
C        -3.73735545122059    9.49281057499744   -0.27274197891702
H        -3.80539215126345    9.62584082820512   -1.34278959859092
C        -4.26282029011056   10.44868480549096    0.58101107783613
H        -4.74420526699914   11.32907516230768    0.18166745295652
C        -4.15557316408963   10.27468010629482    1.95122789144981
H        -4.54380615717550   11.02663310387189    2.62275754610744
C        -3.54722519498770    9.14562344718437    2.46613370113182
H        -3.43543325422319    9.03133992071354    3.53390751931864
C         2.06114449249280    0.81523563693522    5.02944350730665
C         2.93361045792432    0.02733590668816    4.28019135160160
H         2.88781353946378    0.05762256985898    3.20153588889011
C         3.83496590092063   -0.81348007917078    4.90678441132879
H         4.50572975580875   -1.41645253057023    4.31215429796939
C         3.87462641710994   -0.88682370205594    6.28921649772446
H         4.57988100166956   -1.54357816341626    6.77664643540457
C         3.00576341922199   -0.11444785053064    7.04277548539310
H         3.03339426449452   -0.16706240192081    8.12156848255153
C         2.10601340853034    0.73011410128195    6.41987883669642
H         1.44064455862260    1.34583333932497    7.00647608451208
C        -3.69832818686748    2.45421665909374    3.96818069304453
C        -3.81778541575133    3.17860158035981    2.78053823310218
H        -2.93287996857231    3.35705679169701    2.18576118869642
C        -5.04366835691898    3.65575556401125    2.36308943756373
H        -5.11841135197389    4.22442832208676    1.44750293068540
C        -6.18266521317768    3.40794272350011    3.11079136599157
H        -7.13992449984122    3.78742536122533    2.78525983176306
C        -6.08566683922437    2.66511195558379    4.27587932424796
H        -6.97160619552699    2.46013728203712    4.86002311775643
C        -4.86060815393274    2.19041181998378    4.69906533961952
H        -4.79435737095259    1.62685320050746    5.61672121728966
