# Supplementary material for: Automated and Efficient Generation of General Molecular Aggregate Structures
Source: Angew Chem Int Ed Engl. 2022 Dec 16;62(4):e202214477. doi: 10.1002/anie.202214477 (PMC10107477; doi:10.1002/anie.202214477)
Supplement: Supplementary file 2 — Supporting Information [file ANIE-62-0-s001.zip › SI/comparison_with_crest/xtb_structures/E/gISS_ensemble.xyz]

150
 -239.73793160451234
Cu        0.02923321249261    1.24301822031073    1.36810994636511
N        -1.86522122144434    1.53533619874681    1.40539188744903
N         0.26813923392712    3.02697512748006    1.75002472619088
N         1.76760339826410    1.12202853763742    1.99501596005176
N         0.32898290955910   -0.39580010353206    0.42966555518809
C        -2.79286360106411    0.56460592984940    1.26909853355882
C        -3.98397126189301    1.12068934916300    0.75648266853471
H        -4.89835973390623    0.59132206115824    0.57488119070675
C        -3.76995356221918    2.46435647083759    0.59142135917756
H        -4.45851543829373    3.18133410938116    0.19134053397799
C        -2.44478601781332    2.73447288941502    1.01644346315199
C        -1.83137926803089    3.99422997495258    1.11797749577596
C        -0.51969742843433    4.11816014293202    1.60593876187503
C         0.22793559655147    5.23608972285708    2.06854893450466
H        -0.11849394905851    6.25143560019887    2.09376841712966
C         1.44692112459167    4.77178754634293    2.50993668984118
H         2.24934582719045    5.34721978691431    2.92851784690894
C         1.45416158441690    3.37862046014015    2.29479564170470
C         2.33023085030108    2.27122104396468    2.42542757864387
C         3.63418316035906    1.98389600519704    2.88190685737736
H         4.32631115405628    2.69420011197689    3.29015431581575
C         3.82360883803810    0.63045307799567    2.72224390828591
H         4.70402870869046    0.07110332262460    2.97160354867127
C         2.64619384245428    0.09646614886164    2.12711870233228
C         2.30039168216776   -1.18815319606758    1.68582574746570
C         1.17023074131430   -1.39744425678912    0.87867889071635
C         0.83296823990283   -2.59419861685104    0.19686084489146
H         1.32659260644776   -3.53846339390470    0.31957260421573
C        -0.20179870228163   -2.29750928490232   -0.65450643509941
H        -0.67209609393477   -2.95960255517727   -1.35491145542297
C        -0.48359786036295   -0.92304222066564   -0.50487543978869
C        -2.59673674651181   -0.82495376371497    1.63241247319512
C        -1.59511037144747   -1.22567578383028    2.51825385063357
H        -0.96490892009295   -0.47927958744989    2.97810979286343
C        -1.40850594965838   -2.55836028644657    2.82132487562278
H        -0.63045229732660   -2.84724134376990    3.51212027317651
C        -2.22395749964794   -3.52638464791299    2.26183184374155
H        -2.07106306669174   -4.56860761499829    2.50041187429688
C        -3.24189487336131   -3.14349311545875    1.40420223573970
H        -3.89105354184448   -3.89091538522128    0.97061555749347
C        -3.42968751462617   -1.81174803749437    1.09580052971686
H        -4.21634473392894   -1.52833707924017    0.41409708553528
C        -2.53243954483691    5.21691455841988    0.71306819603113
C        -1.86642004432444    6.14565268722954   -0.08881072518834
H        -0.85866813949746    5.93375421645476   -0.41585116959371
C        -2.49200082553287    7.31230961706428   -0.48452132804036
H        -1.96409017153155    8.01776133981783   -1.10994136233127
C        -3.79110354644269    7.57830361143472   -0.08338390454892
H        -4.27813338439316    8.49191561642684   -0.39058843713963
C        -4.45925557348574    6.66706570534719    0.71652720307590
H        -5.46761321292297    6.87354279490264    1.04480709792546
C        -3.83739989549528    5.49758929322018    1.11076994357143
H        -4.34611826468196    4.80561409530855    1.76088714774485
C         3.16233240796427   -2.32852195040255    2.02803376723721
C         4.51326764476450   -2.33605842423089    1.69159898575531
H         4.92244869576678   -1.51089649518090    1.12784971513484
C         5.31680120453157   -3.40453302264084    2.04459160992236
H         6.36190864131620   -3.40281512405294    1.77107432560129
C         4.78591077321927   -4.47584680775631    2.74362646590710
H         5.41645270088979   -5.30711388828773    3.02230508582656
C         3.44164547434514   -4.47930773944369    3.07720220162743
H         3.02088288893477   -5.31566010324749    3.61659643960214
C         2.63336525373342   -3.41708202929845    2.71816554212365
H         1.58491570797180   -3.41938256022879    2.97830275710450
C        -1.40900219447747   -0.13870217098232   -1.30031079468432
C        -1.18701023366122    1.22070956152473   -1.53456998240976
H        -0.29548003239740    1.68823497091142   -1.13793900860953
C        -2.08395948538483    1.96422442206599   -2.27497789608860
H        -1.90446209381540    3.01792809869721   -2.43369400244614
C        -3.20948361336197    1.36357175836636   -2.81460711252471
H        -3.91358307020375    1.94787500943738   -3.38820502706843
C        -3.42124997043260    0.00788088015590   -2.62270860089323
H        -4.29054350496980   -0.46743392090739   -3.05438880036448
C        -2.53035006833085   -0.73856639628336   -1.87765002799076
H        -2.70799101139095   -1.79106791288907   -1.71733493663379
Cu       -2.27626320924566    1.59380649385374    5.41002592601427
N        -1.29879819778553    3.19811416915123    5.08831667962840
N        -3.71010997706772    2.34198373252269    4.54351206851070
N        -3.15882067541313    0.01717366740726    5.03864905446510
N        -1.41126567610516    0.69449328465874    6.85495317727862
C         0.00156510910268    3.37239218743620    5.40229959810939
C         0.26664433215134    4.74796894553202    5.56095914995026
H         1.22013809010971    5.18054103370080    5.79177863044562
C        -0.90281124231911    5.41929526977269    5.30912167415375
H        -1.06588361846703    6.47751362724338    5.36252069601757
C        -1.88677714689673    4.44770491609654    4.99625018676668
C        -3.20910583351302    4.68478800210767    4.58507237624196
C        -4.07441419779814    3.62089645066140    4.28410504404144
C        -5.33967682348651    3.56609658522540    3.63249300325936
H        -5.91426341016850    4.41495587184930    3.31274804455684
C        -5.67510204183205    2.23951782062094    3.47801355067057
H        -6.55810130552997    1.84194409565841    3.01687779855959
C        -4.63609694429603    1.48416703994647    4.06158846252281
C        -4.31528495419379    0.13322775039155    4.35000503858109
C        -4.84740481281985   -1.15963974584365    4.15782505394622
H        -5.75390083247873   -1.39385640686810    3.63464346640294
C        -3.97694023739450   -2.04313073411909    4.75290546918102
H        -4.07275029320558   -3.11030092046194    4.78719436573816
C        -2.92780414433100   -1.28519087839756    5.34600012849090
C        -1.83962834917403   -1.63597173188242    6.15873666990234
C        -1.12241239647676   -0.65770217761273    6.86906064276898
C        -0.15910610373625   -0.88949188262529    7.88343744055717
H         0.24289247792912   -1.84629448291028    8.15353721108618
C         0.12092150974210    0.32312478445398    8.46253936961317
H         0.77243012106632    0.50741703159191    9.29426308150285
C        -0.68300004540361    1.28690237261317    7.81977498782145
C         0.95731228451876    2.28837318857968    5.49899460830846
C         0.72031556405340    1.06492194351739    4.86997382410207
H        -0.16521323940833    0.96093791250047    4.25751806292474
C         1.59803288284124    0.01098934660917    5.00875003182827
H         1.39025452572221   -0.92706343164864    4.51399838656661
C         2.75001728301110    0.16054110175918    5.76255539488201
H         3.43545760576721   -0.66634705079705    5.87598523609206
C         3.02289945832404    1.38229122429347    6.35544802145569
H         3.92903447541057    1.50958384311776    6.93036924280854
C         2.14158800134816    2.43707680055391    6.22421578672385
H         2.35451918325029    3.37969392096665    6.70444350382167
C        -3.69628837364374    6.05719770750345    4.40857335199809
C        -4.92036271340945    6.43563937578086    4.95905186197190
H        -5.48002150066195    5.72003990849671    5.54396479556426
C        -5.40401988023471    7.71834870313170    4.78275891972452
H        -6.34998731871511    8.00030363548987    5.22197443296044
C        -4.67968236308767    8.64171304134299    4.04667711940591
H        -5.06110265414536    9.64217630647970    3.90559557815417
C        -3.46531699037439    8.27461229980296    3.49130107977744
H        -2.90038957630067    8.98578982198835    2.90649737194511
C        -2.97617365094128    6.99504608123871    3.67139430401907
H        -2.04603336068588    6.69997346504502    3.21302766404888
C        -1.47420740338069   -3.04886060273906    6.32674725856464
C        -2.40923144721800   -3.99952070418835    6.72724191570988
H        -3.41144057895191   -3.68476959303640    6.97644594548261
C        -2.05122673902700   -5.33017057968001    6.84422553250280
H        -2.78518996825917   -6.05632989549376    7.16225102382888
C        -0.75751092447087   -5.73365222086461    6.55927679377604
H        -0.48221338080143   -6.77442400450919    6.64515487088749
C         0.18412812995964   -4.79356086419284    6.17419428294466
H         1.19844192323665   -5.09841911864520    5.95993574855823
C        -0.16789992948325   -3.46157794508561    6.06577984061499
H         0.56798474087521   -2.72812303721696    5.76926084356766
C        -0.82229138644894    2.68088430855327    8.19722805191399
C        -2.02679107989550    3.36347340793097    8.01105553832491
H        -2.87682066100335    2.83559506856471    7.59948560965008
C        -2.14335211462193    4.69408175423411    8.35991826459478
H        -3.07815219781503    5.21106710130484    8.19725817228136
C        -1.06823654737399    5.36569297324590    8.91825216733639
H        -1.15915274083582    6.40833992426800    9.18424678565053
C         0.12038516574194    4.69010870243932    9.14234845012388
H         0.95716156437051    5.20684455615324    9.59027030801066
C         0.24323464585168    3.36064032499285    8.79114761155447
H         1.17550562379177    2.84145951292734    8.95374234955355
150
 -239.73782928448205
Cu       -0.15384807146994    1.31974722056036    1.21358385841946
N        -1.85604535964295    1.12631308781838    2.06526238271985
N        -0.45669862026025    3.12766207551050    1.12091372646498
N         1.60485249542823    1.84257384081102    0.98723439825528
N         0.33459455473924   -0.40087330277870    0.55542880668243
C        -2.33525216070896   -0.03725505899950    2.55316071685056
C        -3.74544363262157   -0.00539450453400    2.54302115341751
H        -4.39506757638244   -0.77821386030159    2.90361630447482
C        -4.12374948065356    1.21358393129591    2.04278591494526
H        -5.12487126802560    1.55376967845423    1.87012272854305
C        -2.93894433634344    1.93854048115168    1.75993701354578
C        -2.84037027255557    3.27304562151435    1.33166865114493
C        -1.58293774043432    3.87732493975048    1.15778341162400
C        -1.18238107676869    5.23586831166260    1.03478126451946
H        -1.84130095384894    6.08274269566135    1.04574508415128
C         0.19256819781721    5.26239245085703    0.95261029576526
H         0.82176817886704    6.12626948053265    0.86244110962727
C         0.62996366403714    3.92321621152267    0.99900145744728
C         1.82913775451441    3.17157171576421    0.90264202183214
C         3.21656589487697    3.37736685390043    0.74720819846540
H         3.70367043557949    4.32882625481651    0.65891135346275
C         3.80855426086879    2.13492293702358    0.75457658552079
H         4.85528134403358    1.92101738368723    0.65911567572120
C         2.77489146441843    1.16389719745242    0.87375037675820
C         2.77829332559002   -0.23768876473057    0.87000825205550
C         1.58492079214340   -0.96577623815230    0.72850297267977
C         1.47310993889690   -2.36034401045339    0.49838812774213
H         2.28199584554928   -3.06339270608500    0.53881994797535
C         0.16090929774307   -2.61584693080969    0.18732256918551
H        -0.26515869423334   -3.56002162369971   -0.09025826013315
C        -0.52119336909856   -1.38132863624231    0.21075578201789
C        -1.51466876499899   -1.12915698605335    3.03820297857740
C        -0.18578607092310   -0.94444597266893    3.42455719716792
H         0.24162633816773    0.04700209104130    3.39973429180138
C         0.58383333986541   -2.00943173659336    3.84508342545305
H         1.60984246283690   -1.84610063043525    4.13938270872835
C         0.04498411843069   -3.28223262570722    3.91173763425950
H         0.65282750737451   -4.11216395746021    4.24083885371010
C        -1.28110010863631   -3.47743357886097    3.56246335642171
H        -1.71381146770659   -4.46606363393889    3.62085988733217
C        -2.05216056426887   -2.41652756753851    3.13402300420068
H        -3.07874685838631   -2.58458146026355    2.84819017767048
C        -4.03346337076187    4.06682353625402    1.02182280558433
C        -4.05664986270139    4.80808336463051   -0.16176868634227
H        -3.20504488743462    4.76857006340171   -0.82558155164581
C        -5.16263179114815    5.56359745527781   -0.50020720280109
H        -5.16545512449063    6.12550121306549   -1.42308662149215
C        -6.26565614960914    5.60017358350554    0.33734611468957
H        -7.12922461072287    6.19212170371818    0.07288735634668
C        -6.25106436628503    4.87578310820518    1.51691941057868
H        -7.10111650798471    4.91010372230210    2.18283950926476
C        -5.14733600055909    4.11626510765418    1.85640139435344
H        -5.12650680777460    3.58248985204312    2.79157352583306
C         4.05278003027905   -0.96590733182004    0.95244539753500
C         5.06775758934915   -0.74757543731134    0.02483990193498
H         4.90095315648837   -0.05890991857824   -0.79012092489167
C         6.26531836337800   -1.43201757406159    0.12298029520456
H         7.04198719845993   -1.26115121393512   -0.60824958842727
C         6.46966476626840   -2.33727655672776    1.15103754183028
H         7.40685074640694   -2.86847860660528    1.22744122231521
C         5.46415779558388   -2.56283278889514    2.07658363562306
H         5.61596970888560   -3.27188843995244    2.87768534391213
C         4.26249766980503   -1.88701940801893    1.97661239518751
H         3.47817751572949   -2.06255275243382    2.69836136246388
C        -1.89640168226501   -1.14876563915431   -0.18868341408988
C        -2.29385428082740    0.07224689003123   -0.73931108499354
H        -1.55698143311664    0.84963956897628   -0.89275379701256
C        -3.60907727134608    0.28864628062718   -1.09898950547164
H        -3.90261540827923    1.24460326559165   -1.50860576815200
C        -4.55045147597210   -0.71452928771293   -0.93717733039452
H        -5.58008395335882   -0.54166466311099   -1.21316747346635
C        -4.16182137072808   -1.94313915892290   -0.42816824791492
H        -4.89026599973549   -2.73318326078625   -0.31352114959863
C        -2.84921999734757   -2.16195184989621   -0.06075065469994
H        -2.55459654739743   -3.11534470829074    0.35064573164388
Cu       -1.00333641356937    2.48597615012886    5.69471260737700
N        -0.88821248391922    4.09462580398074    4.68738193218011
N        -2.81523048148797    2.49024221562942    5.42932969691968
N        -1.28053887203433    0.70100819546626    6.05083490097506
N         0.57974764916940    2.38769955770638    6.74699406422910
C         0.26996575184394    4.70548695656062    4.36228775491954
C         0.02941096570884    6.07508527836359    4.13096020736792
H         0.76250498416965    6.80028602534002    3.83733244073794
C        -1.31653848791793    6.28517738267912    4.29455657781268
H        -1.84026339340271    7.21729089753073    4.21539782585115
C        -1.89951867976410    5.03734684377374    4.63002332613096
C        -3.26591271942529    4.75885111155559    4.80134160678443
C        -3.70519120593784    3.46356587191770    5.11890018421777
C        -4.99407054062428    2.85740782528983    5.11269687441710
H        -5.92054227973120    3.36422556608936    4.91809126766374
C        -4.82873245715962    1.51627606242853    5.37853497531705
H        -5.59411163293054    0.76723828923336    5.43831686619442
C        -3.44795414289708    1.30510205126591    5.57693676379325
C        -2.55434144232100    0.26446428704064    5.93784318563575
C        -2.57630309118458   -1.11384895653257    6.23960497882828
H        -3.44239885372714   -1.74637517248813    6.22525193269558
C        -1.28349253822938   -1.48001958042384    6.53539371060023
H        -0.94186010734483   -2.46131321932099    6.79885655992008
C        -0.47204086758660   -0.31305630712733    6.45394910470054
C         0.87647772682767   -0.06372110952942    6.75157445135062
C         1.35580244668590    1.25184853896383    6.88271339882466
C         2.61733564839454    1.64322915381839    7.39826046528966
H         3.42491256627182    0.98002961317836    7.63891515275538
C         2.58472662226762    3.00602858951643    7.56205076161383
H         3.35544653770611    3.62619046981968    7.97629902290479
C         1.30303041202049    3.44198275222665    7.16919757174965
C         1.53236657841662    4.00949370381259    4.22144541757883
C         1.57026512175022    2.63278941967941    3.99193033939106
H         0.63551804818186    2.10219071176885    3.86553025220536
C         2.76967255590488    1.95787510401236    3.90915667610296
H         2.77274521324812    0.89160140378877    3.73170439778095
C         3.96481790550241    2.64678206526020    4.02910539638891
H         4.90470704749985    2.11846271686489    3.96705878482631
C         3.94506565552601    4.01958148620566    4.21354454561132
H         4.87529508745794    4.56403536637870    4.29170987808289
C         2.74536549935675    4.69665244992370    4.30591748430051
H         2.74052200287027    5.76373699067986    4.46697726791151
C        -4.26774664318221    5.81035323528724    4.59580834159279
C        -5.27506428412549    6.00234519866623    5.54082320864215
H        -5.28389330238171    5.39408129612409    6.43374806355052
C        -6.23833704011740    6.97582181278747    5.35456176343601
H        -7.00837485027392    7.11837297243107    6.09898125948912
C        -6.21875193616587    7.76729256940699    4.21782312141028
H        -6.97431939561500    8.52500284107685    4.07147729621476
C        -5.22725335757128    7.57973530245677    3.26919035295941
H        -5.21272829645068    8.18505084146623    2.37459009523725
C        -4.25890520952537    6.61193480553664    3.45574700610301
H        -3.50614399266566    6.44630285332952    2.70127184029490
C         1.79738909318220   -1.18169022370132    6.99315420585921
C         1.50486227216223   -2.18185674630606    7.91647986336091
H         0.60929564590752   -2.10576926397696    8.51449843166644
C         2.37102947996395   -3.24452200472909    8.09827725229106
H         2.13434484924768   -4.01050910860977    8.82243879462900
C         3.53953006055947   -3.32852506415912    7.35990708869682
H         4.21055571897972   -4.16328363650751    7.49871061939084
C         3.84842968382147   -2.33026579010210    6.45046320804286
H         4.76304389149668   -2.38291506095557    5.87716568939159
C         2.98967914348201   -1.26210276552490    6.27346600844789
H         3.23167686589904   -0.48239725188331    5.56582811826227
C         0.76904178196895    4.78395446394721    7.30839469454302
C        -0.58962200089172    4.99855087184318    7.55237216616393
H        -1.24950763069335    4.14792503013725    7.66030980522851
C        -1.09029155830922    6.27953714213038    7.67135224919799
H        -2.14604622957711    6.42819071165006    7.84706194981234
C        -0.24424529347160    7.37143188428631    7.56871798588078
H        -0.63852116296797    8.37294155113946    7.65623422251323
C         1.11114774762153    7.17113275795938    7.36303605860141
H         1.77645048420465    8.02004747242053    7.29586280663821
C         1.61577430701591    5.89214273565801    7.23816496020064
H         2.67006683790016    5.74056704104961    7.06300261617823
150
 -239.73742516311432
Cu        0.58921671251133    1.65828060910936   -0.37797870429738
N        -1.30242022923310    1.75128927351833   -0.52460821739881
N         0.64768363088361    3.42251533448452   -0.88340437461624
N         2.23622774410286    2.02989634556752    0.33290267590532
N         1.00234456232970   -0.18678582748907   -0.28617330190646
C        -2.16146364305106    0.81187912709282   -0.08242707401474
C        -3.39639521163815    0.95572090040097   -0.74551086958037
H        -4.27446084940370    0.36690166140400   -0.56479822511738
C        -3.28237350434342    2.03575710616789   -1.58717829410603
H        -4.04308876043226    2.45253060050212   -2.21798024411508
C        -1.96538706046206    2.53969220102882   -1.44683143677722
C        -1.47341409824163    3.76124742521568   -1.93838491366917
C        -0.22332902564363    4.24444392495477   -1.52422311676022
C         0.39081763111750    5.52593935218423   -1.59245425934512
H        -0.03355459801572    6.39609188483353   -2.05278745874261
C         1.59832682075042    5.44853388295620   -0.93693938469487
H         2.30736776105177    6.23931200274248   -0.78811739519715
C         1.74429017083076    4.11514321995677   -0.50010218887036
C         2.67164527461060    3.30226752464704    0.19842372639434
C         3.91407871930484    3.41437597444051    0.86040878891507
H         4.50027104426740    4.30912827505096    0.94453840408312
C         4.20269825239823    2.17569673139707    1.38465649422967
H         5.06938067960980    1.90305234038390    1.95496976067211
C         3.14592251869697    1.29406876843699    1.02033698277069
C         2.91103828383038   -0.06336042580127    1.27397666649325
C         1.83840310815141   -0.73856350661505    0.66646900265099
C         1.55008993014257   -2.12374603258001    0.75313452716560
H         2.03271078270491   -2.81936901675087    1.41189276236982
C         0.55480844812484   -2.39005087739435   -0.15523840670187
H         0.12907699881156   -3.34827434541427   -0.38081832967200
C         0.24658912194250   -1.17744231248639   -0.80365908106027
C        -1.86306408262937   -0.08903550260188    1.01470419611247
C        -0.94884279463834    0.27139339521983    2.00786113798851
H        -0.46815634389738    1.23956530380378    1.96101091154642
C        -0.67195200789408   -0.58469567506253    3.05453366900953
H         0.03567681605742   -0.28535056989389    3.81484650342463
C        -1.30545907475791   -1.81368690138002    3.13795408624943
H        -1.08430965133229   -2.48498782534499    3.95470442103497
C        -2.23465821451827   -2.17133992794691    2.17428883592622
H        -2.74064823573898   -3.12366570181207    2.24292839813359
C        -2.51715109373809   -1.31761275599027    1.12667392849861
H        -3.23480409084281   -1.60363029026296    0.37282178098140
C        -2.31041079619940    4.55715839663172   -2.84659031797098
C        -2.74044742509978    4.00149328589747   -4.05066991338358
H        -2.46311285737594    2.98506059566522   -4.28757375931940
C        -3.49837278395134    4.74235487468439   -4.93758094904081
H        -3.81576889940103    4.30267978505568   -5.87199672776694
C        -3.85046104874865    6.04626051743571   -4.63071775845693
H        -4.44461467036903    6.62460964365091   -5.32264206863795
C        -3.44312288702041    6.60136408483044   -3.42918381224212
H        -3.72719640347757    7.61328662494565   -3.17925202534075
C        -2.67642633847546    5.86562642942010   -2.54390424117762
H        -2.38118760385933    6.29287008409456   -1.59727490699450
C         3.83432477631571   -0.80733894157641    2.14127207591068
C         5.19819041958586   -0.83501987094382    1.86177422689182
H         5.56839767817016   -0.33246643760749    0.98134162557071
C         6.06829352959541   -1.53039252409382    2.68013406151839
H         7.12246909424817   -1.54992659805344    2.44537378743082
C         5.59184472021074   -2.20260643185058    3.79286519568866
H         6.27279547253217   -2.74299056087405    4.43374748963532
C         4.23695691014890   -2.17917418254006    4.08044991099347
H         3.86033887005290   -2.69920327914427    4.94943367969744
C         3.36305114480615   -1.49030588453393    3.26026906508699
H         2.30797453697734   -1.46128313289777    3.48983443100750
C        -0.66596985703141   -1.00110423400729   -1.91373388812321
C        -0.52879292970171    0.07093810822482   -2.79809602956677
H         0.30491652365335    0.75125170539840   -2.67738087191694
C        -1.43029621378744    0.25709525492344   -3.82478567927567
H        -1.30858922967649    1.09666883690533   -4.49442595837162
C        -2.47221636497665   -0.63518203155147   -4.01285440321016
H        -3.17729317344001   -0.48574638545792   -4.81694717177368
C        -2.59294246543008   -1.72876237756003   -3.17167343523889
H        -3.39421577770545   -2.43803513650142   -3.32269796211551
C        -1.70136562249880   -1.91254290500655   -2.13412416121143
H        -1.81447367222938   -2.75656417907469   -1.47111337030002
Cu        2.22164235644084    0.72411606298106   -4.96576242940701
N         2.62743304867766    2.01713694760419   -6.30364394914229
N         0.81502044447536    0.17967512365946   -5.99441516330808
N         2.07141015309268   -0.95588512431216   -4.24666337049156
N         3.14176864284966    1.26256640172070   -3.41271001456036
C         3.73161829149331    2.79028232444890   -6.29749568597065
C         3.48496841562167    3.96840092621251   -7.02934907601578
H         4.19361869700733    4.75292719925027   -7.21024153665556
C         2.20243272137529    3.88332759317243   -7.51595478950454
H         1.68396314408908    4.61303806382670   -8.10621357678286
C         1.66809956497696    2.64654695835371   -7.07689131241950
C         0.45246472186656    2.05066829492909   -7.45331667526225
C         0.10960693447323    0.77079235199551   -6.99125650579973
C        -0.84444728942119   -0.18191878711476   -7.44508878993975
H        -1.54460564458823   -0.02003911819391   -8.24243668500523
C        -0.65460763636323   -1.34097201062822   -6.72486649287203
H        -1.19577284036454   -2.26209407281857   -6.82042043100485
C         0.39322443624124   -1.09218161264444   -5.81269235195775
C         1.11237486760627   -1.74643287366844   -4.77889408552725
C         1.18139874923596   -3.00369692066356   -4.14449866734509
H         0.54844035276119   -3.84479725376984   -4.35047326702375
C         2.21803742167875   -2.94043123306031   -3.23997891855646
H         2.54863551492353   -3.73166892641476   -2.59689671206675
C         2.76027400321905   -1.62539281620034   -3.28688273082301
C         3.79340600517101   -0.97668534902357   -2.58776413423898
C         3.94311165033240    0.42076944963406   -2.66449892133413
C         4.80624329268653    1.22710912041778   -1.88069086482903
H         5.52748953035607    0.86815728452123   -1.17364029420551
C         4.52356495111269    2.53695659016832   -2.17652319772613
H         4.97207267562622    3.40640879421774   -1.73850668011471
C         3.47225840036376    2.53518131500030   -3.11541278877788
C         4.99446095478958    2.35769865717238   -5.73059833568619
C         5.30329210133347    0.99807669607517   -5.63876255512303
H         4.58998482861257    0.26670375840053   -5.99524418161711
C         6.51609571389122    0.58396008621455   -5.12638470847713
H         6.74258903705610   -0.47214588167700   -5.08085781635180
C         7.44334811501402    1.51546410495670   -4.68802392500785
H         8.38977530275457    1.19071396310289   -4.28083871307678
C         7.15532417911504    2.86709715432064   -4.78792629613790
H         7.88001272531008    3.59699552260822   -4.45665026795896
C         5.94909760727723    3.28673800119160   -5.31268401020952
H         5.72852260919443    4.34059974577062   -5.38790432985924
C        -0.44402418289985    2.72724058105465   -8.39758044719830
C        -1.79415597684837    2.87251824395299   -8.08248063693111
H        -2.15799666611672    2.49349552688453   -7.13845486191384
C        -2.65372436748751    3.51284531964831   -8.95498198554051
H        -3.69688185630719    3.62795574401238   -8.69742638828731
C        -2.18293522799976    4.00489235985233  -10.16113864514597
H        -2.85573855997871    4.50281851750608  -10.84358363737794
C        -0.84679694182104    3.84887450556182  -10.49148221875339
H        -0.47759854969889    4.21896198865170  -11.43691809945722
C         0.01792117532532    3.21706194149723   -9.61744692260772
H         1.05421004270511    3.07454060672318   -9.88559585299077
C         4.75259852776265   -1.74624046428609   -1.78680062149346
C         4.34597595895807   -2.69886310274076   -0.85640158616316
H         3.29369567106137   -2.83891531829597   -0.67099771401653
C         5.27640782549637   -3.42408913696616   -0.13619363475486
H         4.94203558889729   -4.14756626647338    0.59305403001816
C         6.63064008757910   -3.22374388125746   -0.34157240543545
H         7.35593785231738   -3.79631451877032    0.21725848433930
C         7.04806707901538   -2.28220822695860   -1.26783138434358
H         8.10309305201486   -2.12089659307373   -1.43720128001613
C         6.12056317437128   -1.54709222614563   -1.98131256790934
H         6.44823381148753   -0.82303308813405   -2.71239598092343
C         2.77677746193990    3.69682289555896   -3.63400486492430
C         1.45894156892097    3.62175382693678   -4.09101470805917
H         0.92238503347290    2.68538239987134   -4.01724360003983
C         0.83032390400016    4.72898676872697   -4.62405181685182
H        -0.18505489939016    4.64846660085369   -4.98502063522585
C         1.49328343997124    5.94271301338545   -4.69051568958184
H         1.00150957781467    6.80564016665577   -5.11450436222136
C         2.78462145006109    6.04439239669195   -4.19989085453540
H         3.30115065504926    6.99312302592052   -4.23371050135547
C         3.41888982571684    4.93737144480703   -3.67422224348317
H         4.43097820959269    5.01985239231014   -3.30853983889625
150
 -239.73737825298369
Cu       -0.99674454928390    1.86002073244120   -0.39164385791301
N        -2.89122761119439    1.90066232385480   -0.61365949161322
N        -0.92394205119448    3.52301638277959   -1.15685444840471
N         0.65848158955472    2.34408027882474    0.26021233551423
N        -0.51474011760636    0.03672559472225   -0.13136623325798
C        -3.72331242701549    0.94713221241647   -0.14533490721652
C        -4.87970697505709    0.89779250075000   -0.95112484649818
H        -5.72608838092600    0.25788275951411   -0.79772607770654
C        -4.74141670354728    1.85355816812583   -1.92486394151578
H        -5.42665733414775    2.05921579537312   -2.72221849116817
C        -3.50152832838799    2.50435434653767   -1.70379657940382
C        -2.98580502640331    3.62445250103173   -2.37799041807837
C        -1.76535821184071    4.19705559689020   -1.97484083727379
C        -1.16810774315432    5.46065667312122   -2.23327221518265
H        -1.59817229992690    6.24121066086830   -2.83096197123218
C         0.01843129281168    5.51594965434778   -1.53438940316722
H         0.71363067553798    6.33185133564943   -1.49823250832574
C         0.15979281445331    4.28056004205827   -0.87106762419520
C         1.09221921343885    3.58230684534411   -0.06097757166159
C         2.35651998091597    3.77585737601707    0.53580037642338
H         2.95215958628164    4.66527227774890    0.46861637260365
C         2.65458492367295    2.62289050590224    1.22599648157419
H         3.54029155496053    2.42570026773652    1.79816258154948
C         1.58629439217327    1.70559814450904    1.01817893424903
C         1.38082260850473    0.37727105545734    1.41416677750147
C         0.35013335636602   -0.39793247596229    0.85601286537610
C         0.16258793168186   -1.79341887521025    1.02162374461244
H         0.70789482527527   -2.41725610262597    1.70246246446412
C        -0.80960509010848   -2.18010010268172    0.13315942903100
H        -1.16660655564876   -3.17625069749562   -0.04110055760536
C        -1.19941294807912   -1.03045691031318   -0.58478596367610
C        -3.45991207317633    0.13607052780489    1.02652879010281
C        -2.53687768101678    0.52221145690428    2.00091597388534
H        -2.02984249086846    1.47137236409162    1.90618281529916
C        -2.27107278209767   -0.28822698321679    3.08529998427113
H        -1.55126956272568    0.02678331218529    3.82623754979000
C        -2.93397631802329   -1.49321974425205    3.23977394923741
H        -2.72096113705106   -2.12442257412076    4.08997414535351
C        -3.87768491692313   -1.87495191937440    2.30041898074078
H        -4.40809214288347   -2.80915376962378    2.41849257397142
C        -4.13995937473245   -1.07162039098384    1.20962202498605
H        -4.86472923143714   -1.38753362384656    0.47560215703195
C        -3.66641488047369    4.20871186606027   -3.53693721690167
C        -2.90702120339520    4.52947093968398   -4.66508112262920
H        -1.84552814128248    4.32790373372225   -4.66105060384557
C        -3.50237439800635    5.07306099311840   -5.78679894696238
H        -2.89936827942051    5.30925626050961   -6.65175107105239
C        -4.86680710286437    5.31257472140745   -5.80587648419824
H        -5.33176299528729    5.73914663719500   -6.68228233213127
C        -5.62881232987611    5.00458443903609   -4.69194793294776
H        -6.69104389999350    5.20165986382567   -4.69283064055253
C        -5.03638130214266    4.45786205955765   -3.56926436830316
H        -5.62816970722829    4.25499866918871   -2.69269647027748
C         2.30018934572868   -0.25077929462120    2.37444972104129
C         3.66734391307215   -0.31385347995180    2.11894662575120
H         4.05027652984762    0.08013122486518    1.18917819513034
C         4.52287617157498   -0.90763727141531    3.02861811144334
H         5.58053630105818   -0.96005582450792    2.81485565987584
C         4.02751665039370   -1.43924960060837    4.20765391915562
H         4.69754683757907   -1.90163541604339    4.91728126679865
C         2.66862541435828   -1.38084877494374    4.46964432257953
H         2.27666923556704   -1.79706097843831    5.38650612210690
C         1.80906149210818   -0.79559189712906    3.55880228856875
H         0.74904969716883   -0.74905999149471    3.76192152478436
C        -2.09633626847073   -0.99158550425123   -1.72452776602442
C        -1.93869565686784   -0.04409427015179   -2.73891024519749
H        -1.11977948286803    0.66103968662576   -2.68353150818352
C        -2.80695946340001   -0.00970553413940   -3.81196527362204
H        -2.68016196846231    0.73933559986289   -4.58053560840102
C        -3.83707965679221   -0.93090335587516   -3.90569943959597
H        -4.51935465704160   -0.89805587072986   -4.74213681391288
C        -3.98184250236139   -1.89929634584363   -2.92538467574654
H        -4.77601693321702   -2.62829134479596   -3.00153381698881
C        -3.11973219235788   -1.93420497917240   -1.84792075939622
H        -3.24489484544639   -2.68057293893031   -1.07831992019955
Cu       -4.05590595685389    4.50932902259027    2.12594240855434
N        -3.18632311020654    5.70147789122460    0.93773612840162
N        -5.39337199547700    4.30409922984560    0.89789187334644
N        -4.71676755534459    2.93006793992505    2.78915244866783
N        -3.35694957775420    4.87956606713317    3.84988259588145
C        -1.97161703043185    6.24470659179856    1.16101422883306
C        -1.85369734737423    7.44439688208806    0.43078403284725
H        -0.98942124809692    8.07822859244883    0.40054775315731
C        -3.02080819400500    7.60982436363610   -0.27197761554094
H        -3.27968467770461    8.42945488300066   -0.91279000229281
C        -3.85583061746074    6.50596998678196    0.03320075449970
C        -5.11027263077582    6.21008903921631   -0.52658991698767
C        -5.82342166726829    5.06473754933662   -0.13774321981267
C        -6.96299694205775    4.40819794787335   -0.68465989031477
H        -7.54902658805320    4.76252984861100   -1.51183665333515
C        -7.15531080120917    3.24129834823441    0.02154941797578
H        -7.91993971167231    2.50593926834564   -0.13675088167568
C        -6.15638161797928    3.19457539792166    1.01684791115173
C        -5.75979867335281    2.39273855404015    2.11780319463652
C        -6.12545802999606    1.19222705945095    2.76262552309119
H        -6.91247075990323    0.53000188107762    2.45844035420089
C        -5.27433916927804    1.03578204078734    3.83262272164965
H        -5.26782521161172    0.22130305997650    4.52949469687658
C        -4.40852212242640    2.16519341699199    3.86834978248517
C        -3.43397959256622    2.59568730840471    4.78199706965068
C        -2.94139380203675    3.91286061318642    4.74573704516039
C        -2.14358444871392    4.54627983103559    5.73181789703571
H        -1.69916859170931    4.06229202485598    6.57923413459118
C        -2.08856293618795    5.88148818271820    5.41508237231021
H        -1.60800421375663    6.65965887092874    5.97523327117143
C        -2.86626402471818    6.06672887376414    4.25447452248188
C        -0.95006469395923    5.62009249400086    1.97623846437232
C        -0.97252083577722    4.24689880646441    2.22920451816318
H        -1.74323854426449    3.64467421304980    1.76516867837623
C        -0.02300167230922    3.65771809472376    3.03722249231378
H        -0.05956855344706    2.59242635870432    3.21788451419672
C         0.98799877775274    4.42229918821999    3.59471397090186
H         1.73187751367812    3.96114832270852    4.22743827958394
C         1.04598437925467    5.77936276128265    3.32275365615457
H         1.84053930892728    6.37817769291267    3.74469040317497
C         0.09153537086942    6.37389720246224    2.52175712407228
H         0.13515472639636    7.43502625390559    2.32982381562047
C        -5.67054152376657    7.06688372497432   -1.57683705604351
C        -6.99482184273160    7.49516926117710   -1.49160051185255
H        -7.58455823699742    7.21823918536770   -0.62968543778085
C        -7.54345992961685    8.28646016952382   -2.48310085979287
H        -8.56885483860070    8.61680057141730   -2.40035233391026
C        -6.78308832881436    8.65584475940414   -3.58056381535584
H        -7.21411139152558    9.27060646551443   -4.35686322090227
C        -5.46881936912557    8.23010203167398   -3.67848359559399
H        -4.87334755459782    8.50462263508397   -4.53692936720386
C        -4.91547117685985    7.44411047881269   -2.68597114748714
H        -3.90178820591197    7.08725275229777   -2.78007646971137
C        -2.96092321526727    1.69272045169150    5.83838103957905
C        -3.84680969794790    1.03512245146686    6.68762329368558
H        -4.90481448846383    1.23423424365442    6.60735474846145
C        -3.37691914385098    0.16508521454934    7.65440738602362
H        -4.07504174376199   -0.33346741502269    8.31110484968569
C        -2.01789205511616   -0.06560917582779    7.78647481512224
H        -1.65408098674953   -0.75024533116004    8.53831668372055
C        -1.12681245808035    0.59506668929986    6.95666544308534
H        -0.06411542482817    0.42702082844090    7.05892703741412
C        -1.59254279224700    1.47244349329636    5.99590824533113
H        -0.89848674553981    1.98935601196953    5.34910896200540
C        -3.21944552142339    7.33543278801573    3.64491143839488
C        -4.44696944682856    7.50930834125731    3.00081586645991
H        -5.15272058755813    6.68956893417145    2.97421708504157
C        -4.77127042461265    8.71695306014879    2.41579298926154
H        -5.71951883608694    8.83003275236557    1.91012905580752
C        -3.88752437745598    9.78163074471632    2.47782619101469
H        -4.14064445245001   10.72404811323780    2.01528265078284
C        -2.68217525859026    9.63341663023897    3.14474095610830
H        -1.99598676805384   10.46589338592625    3.20699619676011
C        -2.35077289487247    8.42575811194072    3.72602505989977
H        -1.40423147751003    8.30974850662519    4.23183362058457
150
 -239.73712801797507
Cu        0.33835590503846    1.72245064643064    1.15169397152953
N        -1.51337257575900    1.92780284372493    1.53716170912444
N         0.50058314635218    3.54162737560393    1.20807555169492
N         2.15532196923906    1.78026614677490    1.43157200787197
N         0.54591882574358   -0.01759574847379    0.42436003891035
C        -2.35108841374832    0.89534980678267    1.77014433729573
C        -3.66167497963888    1.26608897777084    1.40653945714580
H        -4.53932702570693    0.65974196102282    1.51345909533657
C        -3.61001580372924    2.55789329948589    0.94804948321883
H        -4.42715298514424    3.13177895362808    0.56046162854512
C        -2.26321638393574    2.98807247583335    1.04920465741318
C        -1.74708825835482    4.27220174579297    0.80124099102573
C        -0.38756549122948    4.54862504728203    1.03807846222641
C         0.33415744819326    5.76423620153628    1.18513606374748
H        -0.08840811198393    6.74902952093802    1.12967291798864
C         1.64529197557448    5.44472493558580    1.46579196485514
H         2.45556470439188    6.12408434434835    1.64540343200709
C         1.73289952486635    4.03815729720244    1.46378375700521
C         2.70129207890217    3.00744340175881    1.57856342814889
C         4.08565498048493    2.84933694391231    1.80280964967667
H         4.78823901124161    3.64298965681687    1.96665318526278
C         4.34214962844582    1.49691359111599    1.79127032617739
H         5.29355146323366    1.02181218309493    1.93209488511934
C         3.11690954132780    0.82545882415053    1.51928194163856
C         2.79201612156609   -0.52292230696122    1.31804523929953
C         1.54004930366752   -0.90097020257381    0.80134222595515
C         1.16448760180258   -2.19600594747687    0.36406020447240
H         1.74682790865400   -3.08781768955644    0.48877043030334
C        -0.04846303712138   -2.07535061568513   -0.26810785432973
H        -0.60160527074572   -2.85171778097157   -0.75950891786561
C        -0.40133790109945   -0.71095315213187   -0.23600432049368
C        -1.94404828157116   -0.37578984122209    2.33481223812166
C        -0.75924672049128   -0.51757190998915    3.06046373982452
H        -0.14216916456038    0.34955335694281    3.24523226147135
C        -0.37119743854267   -1.74788512028033    3.54962594609851
H         0.55151607179492   -1.83760244900927    4.10350553048814
C        -1.16472687696794   -2.86407763107101    3.35061473615398
H        -0.85596656893420   -3.82491368809463    3.73548701571259
C        -2.35990890143021   -2.73403935884330    2.66256016762345
H        -2.99091542450896   -3.59820490539331    2.51083373581675
C        -2.74645125454681   -1.50749725902430    2.16236105397930
H        -3.67086794008712   -1.42201018056064    1.61281473107034
C        -2.58133831348862    5.34384625749338    0.25078714777016
C        -2.07329062200445    6.11293219924908   -0.79936346242830
H        -1.08809752997631    5.89370710478298   -1.18508585300094
C        -2.82564692713819    7.12529853884250   -1.36275337346964
H        -2.41762162132031    7.70534902206684   -2.17797570264394
C        -4.09928437833980    7.39514715082014   -0.88902386279271
H        -4.68668727633012    8.18757965560848   -1.32854455043681
C        -4.61154703616570    6.64360440800710    0.15449074488881
H        -5.59855801001742    6.85543853879094    0.53942534995305
C        -3.86188213620574    5.62887948195895    0.71869074249493
H        -4.25205038856117    5.07359929891891    1.55466825676699
C         3.79411048895107   -1.56736498371632    1.57464206538502
C         5.03468846948285   -1.54353432974885    0.94291547826169
H         5.25285697651847   -0.75868717589893    0.23388518391675
C         5.96563754462131   -2.53567382815275    1.19044663585651
H         6.92082675209462   -2.51245980124109    0.68626449175748
C         5.67508710252874   -3.56003277294237    2.07607402295318
H         6.40369813891643   -4.33368132762290    2.26818947403146
C         4.44347525477377   -3.59127113048226    2.70924053679810
H         4.21020407749831   -4.38973746998860    3.39879654987448
C         3.50711167320787   -2.60598851623904    2.45804461311052
H         2.54613295939322   -2.62883579685024    2.95096742968135
C        -1.52609829933204   -0.09631381195965   -0.91648247081710
C        -1.44825589025744    1.21008181018955   -1.40535063740621
H        -0.52748509451518    1.76626351723672   -1.28755231324049
C        -2.52538998356408    1.78830970586672   -2.04715125624431
H        -2.45289322642717    2.80508504188923   -2.40604411173126
C        -3.69487417031516    1.06959421564775   -2.23189325867470
H        -4.53825089704980    1.52505331625803   -2.72938418718607
C        -3.77334811109919   -0.23870487445613   -1.78250418958315
H        -4.67986226362100   -0.80685331386785   -1.93535744549921
C        -2.70096257419788   -0.81912381313811   -1.13520498819512
H        -2.77178874348723   -1.83366667406287   -0.77340138988223
Cu       -1.59978468636102    3.06158324804127    5.31366090713689
N        -0.84230443834250    4.63269717764607    4.57258885231021
N        -3.20235129932280    3.51223068125960    4.56216516565988
N        -2.34278331125696    1.38394220534863    5.37392833591712
N        -0.46612495096584    2.55016772332447    6.74514605160884
C         0.46537215628260    4.95602476548131    4.64961375491070
C         0.61198433126408    6.35070488351176    4.50890194741483
H         1.54011488568096    6.88755276208480    4.50890323917737
C        -0.64133332641107    6.87424094293119    4.31257899852663
H        -0.89926677992851    7.90783851452945    4.19124998046953
C        -1.55731504724482    5.79307991759066    4.33686617148820
C        -2.93914063831423    5.84633570047843    4.08713415904159
C        -3.72699535011559    4.68525212115117    4.13185161942618
C        -5.05799084723862    4.40904339790326    3.70584956226943
H        -5.75139721264409    5.13365228121694    3.32207686194091
C        -5.27489019777333    3.05698745205116    3.85454354799981
H        -6.16868535641701    2.51330741434261    3.61785979285671
C        -4.09301970620051    2.50888602677087    4.39634333545755
C        -3.59002160202180    1.26840461774124    4.86566090348020
C        -3.99043886493063   -0.07906443148407    4.98678739200424
H        -4.92740303435341   -0.48728551417518    4.66131433328146
C        -2.95022656040849   -0.75507701658501    5.58227906305492
H        -2.91605146395022   -1.80214577807963    5.80921854163188
C        -1.92333331903195    0.18934724901013    5.86576115712319
C        -0.70736276552525    0.10060449267714    6.56138438029767
C        -0.02377582630590    1.26037805512883    6.97047184739424
C         1.07284243132280    1.32639237440273    7.86659433806699
H         1.61245663170649    0.48503840111777    8.25484042250889
C         1.27659947315558    2.65162931176505    8.16428451144478
H         1.99554833121079    3.05764417351678    8.84877066982088
C         0.29591594489824    3.38948933481333    7.47186918158404
C         1.52821305234737    3.98080505612098    4.78153223263102
C         1.33286575185174    2.64869383394439    4.41082301048036
H         0.38306974252113    2.36256262163636    3.97706240359212
C         2.33304700011605    1.71288431793782    4.57150187979102
H         2.16008135536122    0.68716290424926    4.27671480759537
C         3.56250578075561    2.08899447598661    5.08555609217271
H         4.34569917564235    1.35621398135711    5.21184093504335
C         3.78456795054807    3.41420463465329    5.42249121737131
H         4.74678655290312    3.71561210381731    5.81130125342499
C         2.78260826089438    4.35173677684926    5.27128429135890
H         2.95937575126785    5.37864776185998    5.55221387881138
C        -3.56944205982366    7.11370605453669    3.70251748514711
C        -4.74392114269381    7.52836518458034    4.32889372256849
H        -5.15986286626416    6.92572720156924    5.12336671614544
C        -5.35900433885412    8.70958979384313    3.95872443780770
H        -6.26499886910197    9.02221257769603    4.45756171851840
C        -4.81797767923158    9.49153978191991    2.95139325399026
H        -5.30194622385634   10.41200072106393    2.66002914889876
C        -3.65522913568234    9.08531384696771    2.31798072028691
H        -3.23342222396682    9.68411673869459    1.52399879381177
C        -3.03452762453325    7.90841418042817    2.68995980977277
H        -2.14667316292819    7.57791022245908    2.17396502964867
C        -0.16678183903538   -1.21057722533559    6.93989888673968
C        -0.94063299446295   -2.14906569829157    7.61766458216256
H        -1.94272170329114   -1.88872431745737    7.92331550635515
C        -0.42064158398771   -3.39030847525075    7.93566180076497
H        -1.03079374011246   -4.10638050805949    8.46682284788151
C         0.87750435588162   -3.71628335820495    7.58061387068370
H         1.27915538889390   -4.68870524344685    7.82442185313843
C         1.66194662555224   -2.78394897543818    6.92150610345192
H         2.67911173729054   -3.02746693121215    6.64925231328873
C         1.14812878568148   -1.53936142995589    6.61009755654574
H         1.75976784429134   -0.81174578669245    6.09651042758513
C         0.03246499205666    4.81055636004423    7.60321278786592
C        -1.26282723101265    5.32013981864073    7.48431594090321
H        -2.08678493410007    4.64061903098004    7.31064240231680
C        -1.50030678220404    6.67503268104792    7.60280986443837
H        -2.50656021678759    7.05419169050502    7.49615068870051
C        -0.45517793790254    7.54678484760672    7.85998833224861
H        -0.64214248490114    8.60682190248626    7.94678316189654
C         0.82896559956480    7.05015838127751    8.01456767225904
H         1.64521445875875    7.72536812491926    8.22793177047692
C         1.07216049429427    5.69670629587465    7.89222565548274
H         2.07605110241457    5.31443549813205    7.99846487953545
150
 -239.73665050032940
Cu        0.29332588071502   -0.03974562017236   -0.75220780207761
N        -1.51392978334932    0.49242786615234   -1.14239259406879
N         0.82428401585610    1.71128942675768   -1.07817557226129
N         1.84413651904581   -0.08790643448019    0.24947272115218
N         0.33056635244081   -1.95634770334077   -0.78139446366520
C        -2.58014898619188   -0.32656756748224   -1.05561942358689
C        -3.60489839582351    0.13431411227997   -1.90710185523490
H        -4.57005345515965   -0.31751033075934   -2.02806959270265
C        -3.15802154708772    1.29973665278095   -2.48022587773581
H        -3.67506378633513    1.91560146388741   -3.19011335679120
C        -1.85139291710123    1.53716992742799   -1.98562502996160
C        -1.07951475835975    2.69941267924278   -2.16036410615288
C         0.21373036845913    2.79340518250595   -1.62805351367081
C         1.04511510900307    3.92178612191032   -1.37998899498117
H         0.83066342135008    4.92817490882746   -1.68323077213155
C         2.11756863611238    3.49210772077296   -0.63406492670642
H         2.92801348985541    4.08464025273450   -0.25627492002524
C         1.94796438903278    2.10525290932137   -0.43733005848350
C         2.54913961322871    1.05955309996330    0.30706235312350
C         3.63284946695941    0.87162806332648    1.19499499241734
H         4.36423231136253    1.61124164441037    1.45848390406596
C         3.54538079405565   -0.41828406917174    1.66248384134177
H         4.20403427860402   -0.89375304599922    2.36292724724738
C         2.42348597202262   -1.03040344433002    1.03321330586115
C         1.86515618194627   -2.31278823622320    1.12317541049332
C         0.83431788550438   -2.71638260515537    0.25857819681803
C         0.28129685526842   -4.01964789881900    0.15890053177261
H         0.46569074327824   -4.82871408734857    0.83894411936258
C        -0.52599295953851   -4.03410316647510   -0.94859822073347
H        -1.06404837384109   -4.87532273189265   -1.33872238415436
C        -0.46804302299252   -2.74605724075904   -1.52591143099934
C        -2.68422704902065   -1.40653888397692   -0.09256576444027
C        -1.97587644889308   -1.35791344257290    1.11046775023715
H        -1.33631097325813   -0.50960401659841    1.31413472790568
C        -2.10349249607206   -2.36815599247362    2.04229928493607
H        -1.55668044617679   -2.30720479372074    2.97275329353299
C        -2.93807233153000   -3.44579667980228    1.79554336137041
H        -3.03221461229809   -4.23848618876254    2.52318664734845
C        -3.66060920794040   -3.49533614718970    0.61434752244711
H        -4.32039439833237   -4.32929346016021    0.42205875318241
C        -3.54389536758505   -2.48343357199597   -0.31751660717430
H        -4.10258677163724   -2.52952715180749   -1.23997812351354
C        -1.68611222520172    3.89700285405571   -2.75211347053086
C        -0.98965440234243    4.65576070926482   -3.69144814384503
H        -0.01375869766700    4.32552680121978   -4.01066696230663
C        -1.54718740892266    5.80455071924679   -4.22044741427247
H        -0.99898991521766    6.37793070609410   -4.95406078217315
C        -2.80173748071961    6.22483719512341   -3.81041640130658
H        -3.23400205048406    7.12578311579384   -4.22006296791979
C        -3.49502798464562    5.48807480937685   -2.86410466912277
H        -4.46730654460917    5.81847883903839   -2.52857454144636
C        -2.94481144175482    4.33416006923543   -2.33889765643308
H        -3.47492114763725    3.77812624134907   -1.57994171597656
C         2.39914043997985   -3.25896870069906    2.11178637024340
C         3.76165352462461   -3.54290487778120    2.16301199906094
H         4.42362252025997   -3.09941643670319    1.43521467969618
C         4.26207606575080   -4.41615705586698    3.11043691725178
H         5.32037977252640   -4.63114004251977    3.13258715294296
C         3.41220447875534   -5.01771315797623    4.02292763030081
H         3.80448143904739   -5.69818516905415    4.76419854329973
C         2.05514631134306   -4.74296028440229    3.97984143517828
H         1.38721641452017   -5.20755076736056    4.69078309592553
C         1.55117318551382   -3.87240787159473    3.03191055610786
H         0.49567002288053   -3.64547361729617    3.00796859349959
C        -1.10316666176684   -2.33719490740088   -2.76155568430987
C        -0.68090783581240   -1.20035781857979   -3.45353157017530
H         0.16185445392763   -0.64296769753543   -3.06859424430521
C        -1.32067673819157   -0.78911697215525   -4.60453543376158
H        -0.99267624078458    0.10761842724445   -5.11166468081720
C        -2.37809791989132   -1.52452360777744   -5.11327029244542
H        -2.87991295742975   -1.20578126369771   -6.01481484628614
C        -2.78098545160784   -2.67940990541718   -4.46336245758463
H        -3.59587231187270   -3.26517636518272   -4.86430546565810
C        -2.15538164518883   -3.08241639987585   -3.30106283417939
H        -2.49358706414058   -3.97256084938163   -2.79383754067860
Cu        2.29891779373052   -1.61075379001797   -4.98105386682967
N         3.08600966440746   -0.44605472394001   -6.29907311737074
N         0.98390059881552   -2.03060214192020   -6.21182560703821
N         1.79800053265984   -3.22882527275830   -4.23910143438964
N         3.04387213810910   -1.14017580469668   -3.28714806690751
C         4.23643578618419    0.23354428743775   -6.12736636172816
C         4.25232677278602    1.36486572907051   -6.96852200577131
H         5.05520674146525    2.07091202801002   -7.05305056228335
C         3.08914841455929    1.34189056994955   -7.69766969838860
H         2.76577783262315    2.05594235016148   -8.42966115715935
C         2.36078446854016    0.19723218069916   -7.28835522537089
C         1.17877892186788   -0.29909846642897   -7.86114652561252
C         0.57116572336179   -1.46316916583945   -7.37284159306009
C        -0.40029496921196   -2.33054793412415   -7.94630028716904
H        -0.90457346785448   -2.16227860076494   -8.87864938849002
C        -0.51205750214671   -3.42908038450808   -7.12503230695326
H        -1.14249851729023   -4.28560263889634   -7.26414945800994
C         0.37237016027846   -3.22329308410364   -6.04455681332157
C         0.82961788308109   -3.90689901860690   -4.89032154760605
C         0.64954608730591   -5.14924428589368   -4.24717934463299
H        -0.04903037940142   -5.91009043016516   -4.53679708997467
C         1.55423089841834   -5.19618983348520   -3.21127916587951
H         1.69544737576734   -6.01020337363290   -2.52857157049785
C         2.25747356673716   -3.95812209160148   -3.19176155871233
C         3.25743984363678   -3.42930027387890   -2.35808820796330
C         3.59856297740176   -2.06633812625571   -2.42226865238363
C         4.43682080793175   -1.37072536713032   -1.51411392661522
H         4.98561369561058   -1.81218409509466   -0.70597156213842
C         4.38523737432464   -0.04273745778273   -1.84771264393434
H         4.88142668609028    0.76319217428775   -1.34491580959568
C         3.49932229578494    0.08065306180600   -2.94031722687919
C         5.33202036642226   -0.23428756279888   -5.30033337484306
C         5.52254559691219   -1.59831635502312   -5.06979752337068
H         4.83520713926602   -2.31048687620328   -5.50646698407089
C         6.59104455537217   -2.03962718467342   -4.31540729983941
H         6.73777175603213   -3.10050911814594   -4.16910668037714
C         7.48095002334624   -1.13225608638964   -3.76414465695391
H         8.31005955390443   -1.47899569672349   -3.16483995424403
C         7.30917218081226    0.22270723394938   -3.99695084400037
H         8.00645678144874    0.93381385836289   -3.57749420749913
C         6.25461919382959    0.66859213587302   -4.76802186558587
H         6.12338103931040    1.72486265149605   -4.94712973739022
C         0.61051194298357    0.33685660636649   -9.05566025691615
C        -0.74462506945965    0.66084158066336   -9.09209879528692
H        -1.35569721098507    0.46834096679965   -8.22210998536455
C        -1.29714456569523    1.24109988039022  -10.21845098919458
H        -2.34697965743905    1.49589516893177  -10.23178116528056
C        -0.50941408969022    1.49328358178956  -11.32965244718621
H        -0.94297796255867    1.94158490339824  -12.21134039657573
C         0.83557583913544    1.16215805176380  -11.30785504514409
H         1.45127473215710    1.34641707645225  -12.17620891787567
C         1.39393070548208    0.59064681658466  -10.17985200438617
H         2.43703914511163    0.31100169947243  -10.17094313032320
C         3.98286198374201   -4.30930724660502   -1.43413944944213
C         3.32397645296491   -5.19768786899510   -0.58799013993560
H         2.24745648283805   -5.18219086259087   -0.54713065255734
C         4.03543781231974   -6.05737127289075    0.22746370224464
H         3.50578603060182   -6.73285717160119    0.88341325029458
C         5.41968635757326   -6.05047087670197    0.21153232381157
H         5.97453014571688   -6.72744573757617    0.84406393104149
C         6.08759696688395   -5.16610169628613   -0.61938151411327
H         7.16798928784555   -5.15217290228417   -0.63750904787891
C         5.37862283783758   -4.30314514772446   -1.43331466995248
H         5.90176782918069   -3.62771040934477   -2.09310932933217
C         3.09121623342047    1.32336917660971   -3.56522709898420
C         1.92819804329691    1.42158360768367   -4.33256886345499
H         1.27940989744979    0.56503874058713   -4.42703514800560
C         1.60448332490217    2.59103455460551   -4.98811264789435
H         0.71807937039562    2.62722330528625   -5.60635097929448
C         2.41341299083798    3.70888480192075   -4.86243958474349
H         2.16940128599192    4.62156852739195   -5.38675393687283
C         3.53637437851339    3.64780372925121   -4.05437145105232
H         4.16043977412108    4.52178394871299   -3.93396307961878
C         3.87346623513281    2.47233141115152   -3.41462044778710
H         4.76595263705578    2.43222086325485   -2.81004800404042
150
 -239.73642427520534
Cu        0.39858008612085    0.78104909831802   -0.62176462211592
N        -1.48970403135953    0.93176140395863   -0.30028752460868
N         0.38812008825513    2.53948620102130   -1.21998517332271
N         2.18059909231255    1.13590137804827   -0.29756388885420
N         0.82281409065548   -1.08508918088521   -0.56075946880686
C        -2.24655240669661   -0.04118760958614    0.24355649595634
C        -3.58852064680269    0.12063969291202   -0.15702793317176
H        -4.40979903637245   -0.50362350500995    0.13638636979359
C        -3.64618044109928    1.26178445051359   -0.91932353382255
H        -4.50957211122001    1.68196555334762   -1.39741366028002
C        -2.33098572357487    1.78414305118845   -0.99395260556187
C        -1.94455809141001    3.03081287783794   -1.51743979752580
C        -0.59744193345098    3.41694732709854   -1.54389935319364
C         0.00776989266217    4.69575853812038   -1.70093165375342
H        -0.51116715795102    5.60072915854409   -1.95080123221924
C         1.34518152704979    4.56142974588695   -1.41026873942849
H         2.09257353493671    5.33091139190736   -1.41056935199724
C         1.55828887659169    3.20426153882852   -1.08837864990143
C         2.59820936726169    2.38600941335423   -0.58022540216206
C         3.94745941146835    2.50609932006204   -0.17609084377650
H         4.55155001783333    3.38912369671370   -0.25818850491766
C         4.31335466793440    1.29224848743247    0.35576147073092
H         5.26936939932814    1.03349275947819    0.76771941495472
C         3.19384757160569    0.41802295244815    0.24694902021607
C         2.99148557667093   -0.91936075102546    0.61376213652887
C         1.82323942757379   -1.60427597098082    0.24074382470428
C         1.55971571620406   -2.98541355873687    0.43373051399736
H         2.15022028008329   -3.65535374320782    1.02829065670603
C         0.42124161638441   -3.28316372365492   -0.26918954960368
H        -0.03278716063604   -4.24875698973210   -0.37364094393340
C        -0.01072468232795   -2.09082007077612   -0.89144245117524
C        -1.75236504997453   -0.98528650967307    1.22807465563724
C        -0.67224401486463   -0.65617692181813    2.05064946133553
H        -0.19450243263471    0.30767474796694    1.93682533617515
C        -0.22904426569089   -1.53846475005084    3.01521288632203
H         0.60008716254388   -1.26086587511486    3.65079600700306
C        -0.85138728667880   -2.76492857685420    3.18014611273365
H        -0.50034593411160   -3.45615176422032    3.93226101290317
C        -1.93488090544961   -3.09520120265615    2.38217427441280
H        -2.42919529852574   -4.04710679956498    2.51367645020792
C        -2.38828145237502   -2.21310206833830    1.42181157219789
H        -3.22823458549760   -2.47704452233462    0.79730435733126
C        -2.96597854299098    4.02186146692607   -1.87319112247647
C        -2.85404545494237    4.76967546818681   -3.04419012690246
H        -2.02995369372066    4.57488039730451   -3.71231114012882
C        -3.79371210798718    5.73453335767720   -3.35451979259909
H        -3.69885601945172    6.30039324873680   -4.27007029746808
C        -4.85113051767744    5.98185191363111   -2.49460706595212
H        -5.58012375020736    6.74182656333713   -2.73402243259458
C        -4.96284305989862    5.25565844342988   -1.32025806067879
H        -5.77647138904326    5.45389255928429   -0.63779128938607
C        -4.03113643941116    4.28286934597648   -1.01100476515065
H        -4.10467809276077    3.73824070328517   -0.08137877557563
C         4.04012545183040   -1.62502515341942    1.36211273434895
C         5.35002227712745   -1.65982021449355    0.89020205877634
H         5.58392513351184   -1.20279192751312   -0.05909102907455
C         6.33779969517143   -2.30798309426686    1.60768242327080
H         7.34783372066979   -2.33107599233361    1.22562757014832
C         6.03502709403747   -2.93019045565868    2.80689361721277
H         6.80783804289778   -3.43550262007204    3.36709321063762
C         4.73500165617621   -2.90226427107453    3.28449449246698
H         4.49312632421242   -3.38465974017443    4.22055167167289
C         3.74460213513927   -2.25615223476388    2.56888430723219
H         2.73432774183021   -2.21978766503585    2.94861036223217
C        -1.13040438044948   -1.96325130503943   -1.80106531719772
C        -1.24406398149131   -0.87524452729998   -2.66906125569608
H        -0.45589318452584   -0.13451351031731   -2.67980417503956
C        -2.33732708958100   -0.74065660249586   -3.49994359708446
H        -2.41866337689840    0.12075925058759   -4.14813723260186
C        -3.32860987651904   -1.70781618766198   -3.50951827952750
H        -4.18388241197590   -1.60501049003671   -4.16075891680214
C        -3.21005886084766   -2.81417349150393   -2.68486576368854
H        -3.97396194382948   -3.57853626295360   -2.69717040260560
C        -2.12721729169672   -2.94224825744930   -1.83888233500437
H        -2.05827123093034   -3.79865392388175   -1.18632050577292
Cu        0.92937352271324   -0.87366539464204   -5.26438305611559
N         0.93512320862625    0.23706591373355   -6.83312393788185
N        -0.61854746872350   -1.66336373048490   -5.88476913455816
N         1.07901780817723   -2.44511271518369   -4.30816925904425
N         2.11252258191908   -0.07074350283913   -4.00779249120685
C         1.90591111196751    1.11980186970104   -7.13975135198533
C         1.38643508414676    2.12654370261479   -7.97834002012399
H         1.94262574669417    2.94458003186249   -8.39274213518497
C         0.06980323247239    1.81573261335398   -8.21469142007692
H        -0.63307794917311    2.37032517144070   -8.80506610995997
C        -0.21207666372890    0.62085186645392   -7.50726612308679
C        -1.39104261465578   -0.13985087684085   -7.56958876123957
C        -1.52805596746077   -1.32332377067082   -6.83219329401369
C        -2.43766497730914   -2.41093668955277   -6.95424592027367
H        -3.26575400211004   -2.44920377370686   -7.63593050229512
C        -2.01698767333901   -3.40255906400173   -6.09761570749348
H        -2.46283407519147   -4.36646365363316   -5.94732327618571
C        -0.86720900803894   -2.91482693089424   -5.44022537473759
C         0.10603144022766   -3.35887708062836   -4.51055215645347
C         0.43590070259111   -4.52304660776430   -3.78602955143768
H        -0.14338655267843   -5.42520536649473   -3.75050346407622
C         1.64222582424292   -4.28042235148719   -3.16955488925958
H         2.18726887179773   -4.96684895853927   -2.55292143980401
C         2.02906507239691   -2.94527377458680   -3.47881777697016
C         3.12912472119370   -2.14829926050757   -3.11703405360188
C         3.12692954218718   -0.76484244428525   -3.37390549699892
C         4.06788279397988    0.18007978261096   -2.89154034205573
H         4.95230460909117   -0.04797245808704   -2.33040463416840
C         3.61590616372262    1.42413619419348   -3.24811354224966
H         4.07596697597271    2.36384646804381   -3.01589626322849
C         2.38970211529177    1.24637432580765   -3.92420540991170
C         3.29734791959576    0.94682143207565   -6.76913424401587
C         3.83070641700528   -0.32821594737657   -6.56933458422401
H         3.19043645497056   -1.19340860074790   -6.67826270454892
C         5.16726371184756   -0.48969060228750   -6.26393558494776
H         5.56901376488382   -1.48560788342637   -6.14065125385002
C         5.99396510845418    0.61443723519386   -6.13462959146957
H         7.03714873904783    0.48664674462295   -5.88503941759144
C         5.47810583216562    1.88375416299391   -6.34064487211535
H         6.12120064542111    2.74747283477410   -6.24996821389569
C         4.14758722794706    2.04987012755381   -6.66865187867668
H         3.74897326056417    3.03981780681332   -6.83013536573856
C        -2.46570061387327    0.23635705472333   -8.49544309785887
C        -3.78157421016133    0.30923116406654   -8.04178857502237
H        -3.99061723724062    0.11880675170881   -6.99900215198100
C        -4.80512108219861    0.64206617174476   -8.90910765901866
H        -5.82007119840562    0.70403001286272   -8.54410048789540
C        -4.53303620617951    0.89320416076123  -10.24392307404701
H        -5.33396167399708    1.14766114208923  -10.92219207121271
C        -3.23002329449458    0.81041878356967  -10.70695639143851
H        -3.01449229747640    0.99446512350602  -11.74942163297397
C        -2.20251188063553    0.48703532757060   -9.84083730018210
H        -1.19001915831268    0.39914001671505  -10.20609908600123
C         4.31199103379911   -2.76257974357620   -2.50320716128659
C         4.21611717618763   -3.65467021908705   -1.43805377213918
H         3.25306034176662   -3.83654302731570   -0.99071962109314
C         5.34378523942971   -4.26528023496585   -0.92277649932513
H         5.24933961867504   -4.94696696040783   -0.09002298306844
C         6.59040610277572   -4.00220963376243   -1.46421326045119
H         7.46981325274360   -4.48635471787848   -1.06621801339337
C         6.70121417745642   -3.11017302678437   -2.51807803638125
H         7.67024406943389   -2.89661921295976   -2.94601965344356
C         5.57582502159941   -2.49480141531457   -3.03225896953095
H         5.66330620482460   -1.81425070505308   -3.86550435428408
C         1.52256993535940    2.30181253977118   -4.40973686994577
C         0.16620026493084    2.08621407177579   -4.66528698580527
H        -0.27010442630095    1.12456459642499   -4.44385712492439
C        -0.62105714313570    3.07775348782284   -5.21243709775561
H        -1.65860374144212    2.87208508701870   -5.43709351299897
C        -0.08457514153114    4.32700426492830   -5.48020734767823
H        -0.69653132334157    5.10041263345236   -5.92154354851678
C         1.24192184408870    4.57782641156547   -5.17135308400752
H         1.66101836331331    5.55645950208155   -5.35700854854051
C         2.03703178586107    3.58034040113291   -4.64430702292644
H         3.07570773675018    3.78178517932448   -4.43364483358505
150
 -239.73571518603470
Cu        1.20697002277121    1.12647022373155    0.56582273009515
N        -0.28098734471309    2.15652392580134    1.15189582705214
N         1.75827528302281    2.55858473994539   -0.43400820965444
N         2.95232820480642    0.58437192294689    0.33350062119078
N         0.74857543151229   -0.68751858898547    0.89292718183232
C        -1.18748273118630    1.72778995038613    2.05505845939547
C        -2.41432378617322    2.38552437161465    1.84209326861846
H        -3.30367446189031    2.26398440457583    2.42896693687549
C        -2.23610627052564    3.24664567136606    0.78827027232088
H        -2.97810471970329    3.87732123636207    0.34113853193348
C        -0.89145809903216    3.11849816203466    0.36305858107649
C        -0.23489230291220    3.87762851314490   -0.62150986655985
C         1.11852561345281    3.65153012699921   -0.91496989419456
C         2.07607794214404    4.40338673537494   -1.64985055288681
H         1.87336122574371    5.33702137273020   -2.13828893391740
C         3.28254703501163    3.74391425392189   -1.56851234344328
H         4.21861592288545    4.04096894987485   -2.00065031795953
C         3.05989430081324    2.57951961992404   -0.80340387605327
C         3.75132747480189    1.42108479226986   -0.36614706875701
C         5.04313203699800    0.85551677473827   -0.41835723811394
H         5.89687335301795    1.29093108961366   -0.89989834943220
C         4.99022157375267   -0.32977869787078    0.27887098478666
H         5.80148729534111   -1.00984021422550    0.44908873463641
C         3.65098765354331   -0.51277116659838    0.72444685240557
C         3.00364563289330   -1.55004180562663    1.41128087831808
C         1.59960614140550   -1.60300725153991    1.48258404144285
C         0.82179076345608   -2.70296234286886    1.92382677961806
H         1.20366561247423   -3.58452175183553    2.40009830392470
C        -0.48266714409629   -2.43978967658516    1.58613785232820
H        -1.32737133802715   -3.08504904038168    1.72798557143996
C        -0.50015883529924   -1.19365735337068    0.92680830505449
C        -0.90107579100821    0.79126128784700    3.12347149173374
C         0.38801304147652    0.64139501209962    3.64041402837056
H         1.18993716788669    1.24098561490402    3.23293470473734
C         0.62570105448455   -0.22539133134317    4.68872236223645
H         1.61900418127865   -0.30985902263192    5.10623913354124
C        -0.40579592492398   -0.97255416192074    5.23186099932117
H        -0.21195853570629   -1.65436176370502    6.04648595449814
C        -1.68981340490748   -0.82760130647460    4.73358968370512
H        -2.50118147100812   -1.40130583772252    5.15816228746410
C        -1.93874060591868    0.05276575497098    3.70038943690459
H        -2.94196526453357    0.16608138370172    3.31966525051634
C        -0.94905284787690    4.91515163441007   -1.37000418519643
C        -0.81120289467140    4.96891687037712   -2.75764736924937
H        -0.19574680090014    4.23330855834116   -3.25512974681218
C        -1.47422412256568    5.93022126394735   -3.49636074229733
H        -1.36210364334737    5.95346995349893   -4.57074121305990
C        -2.28290631672402    6.85983703071181   -2.86377867007639
H        -2.79984113881437    7.61227555171628   -3.44078434616775
C        -2.42310652700029    6.81935879151562   -1.48636757122142
H        -3.04714872689352    7.54726760473456   -0.98746866103502
C        -1.76465798488889    5.85649499751253   -0.74466474351741
H        -1.85116730909529    5.84401097801281    0.33038238814948
C         3.78276746060776   -2.63701491482759    2.01603542244697
C         4.71069206297680   -3.36532655664892    1.27651551914186
H         4.82886049826252   -3.15857335211289    0.22342508273963
C         5.44680731544990   -4.37319915149958    1.87196924720400
H         6.15800581321979   -4.93600509582233    1.28498509470772
C         5.27167057932726   -4.66677311769312    3.21382945888683
H         5.85140385486729   -5.45058485901543    3.67844812989499
C         4.34211489674030   -3.95591231721878    3.95519893866626
H         4.19583146840812   -4.18577903163530    5.00095710067663
C         3.59896194955167   -2.95359466634371    3.36148147803055
H         2.87568739775793   -2.39736145657552    3.93946313260841
C        -1.63785241964870   -0.59444794645705    0.25503839372173
C        -1.46948763168639    0.24100624706156   -0.85223038367206
H        -0.47293088293705    0.42565456992389   -1.23102193702785
C        -2.55922632514560    0.81836656041867   -1.47266521823075
H        -2.40886348557447    1.47518081430261   -2.31744191304978
C        -3.84107576111676    0.55702969698814   -1.01762657115616
H        -4.69202298955095    1.01520020734893   -1.49933806175739
C        -4.02543022795676   -0.30545093007349    0.05089947982366
H        -5.02468933166264   -0.52716353849861    0.39773872247592
C        -2.93831528680704   -0.87967144031905    0.67848722549734
H        -3.08772608445038   -1.54290253167869    1.51674728648044
Cu        3.00868713690570    4.70034251289873    2.59809782463716
N         3.48759478066063    4.17499969714311    4.39572857373052
N         1.21346983614380    4.66305575864723    3.14358778724079
N         2.35087052672946    5.88682231711819    1.32599589625704
N         4.57169130588204    4.45933694007775    1.48343641745898
C         4.75791774484024    4.03123299877138    4.82044193160757
C         4.80163274888038    3.11491893118939    5.89175552273640
H         5.68132732727472    2.81798731830080    6.42860123317797
C         3.50668299184731    2.74101350229172    6.15387079677082
H         3.16902648980812    2.04094566271931    6.89318299824411
C         2.67569002811749    3.42552990836779    5.23157626639508
C         1.27102037390234    3.50445240219809    5.25337190588919
C         0.57762579021904    4.20405791257186    4.25446804601758
C        -0.74393909058960    4.73175400633182    4.23991499428888
H        -1.48941326867395    4.55851965379847    4.99151228124677
C        -0.85126687194514    5.55143307063621    3.14125846889276
H        -1.70463259638230    6.13092670449314    2.84565195982973
C         0.39473397995951    5.51273315246144    2.48097657332836
C         1.04483697266413    6.20131421533599    1.42558910137906
C         0.76035183286107    7.23376290702232    0.50132312954218
H        -0.18676636270102    7.71585241022719    0.36257352421990
C         1.93637443781985    7.51996536398863   -0.14886796287125
H         2.08696302325711    8.25736717950630   -0.91340636559753
C         2.93367555833085    6.64184919156148    0.36243449446199
C         4.28640073442886    6.47062983587432    0.05237391723520
C         5.03308608542472    5.41402120667590    0.59459233561717
C         6.33999068326020    5.04864131813813    0.18338658399848
H         6.94060414659546    5.58487270241116   -0.52514478324997
C         6.65541999007849    3.88721289621190    0.83456962771988
H         7.55372204902376    3.31266401152770    0.72364391742798
C         5.54156068253189    3.53737577394702    1.63143736112644
C         5.86309325969555    4.82936921347239    4.32490585609658
C         5.64140172792431    6.09241468424972    3.77061121952801
H         4.63218445002485    6.47756665223484    3.71644116867412
C         6.69722557014428    6.85421347677166    3.31252663398905
H         6.50699502687519    7.83341033634410    2.89611113445131
C         7.99433279517693    6.37552161211353    3.39780967052789
H         8.81859480208341    6.96877262853085    3.02996933565846
C         8.22929922096918    5.13612430374045    3.97070649526042
H         9.24062922661938    4.76406124353205    4.05236188706487
C         7.17808741150457    4.37382986760270    4.43948553875153
H         7.36613922595301    3.40567467672375    4.87784140519360
C         0.52940902280479    3.01729656622544    6.42117272680745
C        -0.68139776508288    2.34175560624340    6.27013963528639
H        -1.06081431099638    2.15012853812834    5.27969585982773
C        -1.38117653947279    1.89362696989604    7.37401110200132
H        -2.30782314919872    1.35640609431453    7.23424214248328
C        -0.90009431127761    2.13059196272112    8.65084295551182
H        -1.44826228139887    1.78088929123186    9.51318781992686
C         0.28275101531464    2.83262750547373    8.81528270566835
H         0.65265214353033    3.04310208499952    9.80831114058118
C         0.99106710311240    3.27294366585867    7.71354857102413
H         1.89521784165884    3.84770266961748    7.84883406990228
C         4.93190352651669    7.38980166047393   -0.89576732382991
C         4.41395993372304    7.58558944139492   -2.17331994856528
H         3.55014233222960    7.01951281995756   -2.48676476348854
C         5.01856232010597    8.47003405956189   -3.04743502886674
H         4.61085550030798    8.60751701636088   -4.03845660695042
C         6.14331503153455    9.17743737295980   -2.65730021680973
H         6.61083195595597    9.87223071960502   -3.33912212819126
C         6.66838372802700    8.98627532051650   -1.38979312380735
H         7.54681331281661    9.53398424826645   -1.08078585384030
C         6.07175463778563    8.09605428459405   -0.51682471535462
H         6.47624384342254    7.94829683345946    0.47345610931017
C         5.44935658638252    2.32916266178635    2.42551323244247
C         4.22545113885535    1.76756251421800    2.78820793655544
H         3.30837915436195    2.24037274509273    2.46087576724862
C         4.17731061704430    0.60734926191883    3.53269384636984
H         3.22138783479457    0.18434510515114    3.79384205035023
C         5.34295757246049   -0.02476199826194    3.92996115662868
H         5.29843350925156   -0.93516005344347    4.50887410838636
C         6.56553537786889    0.51290523688110    3.56593428779937
H         7.48151607564514    0.02390998096943    3.86580663528964
C         6.61931370213786    1.67355750133515    2.82197627281763
H         7.57810729968058    2.09129405311602    2.55753476879709
150
 -239.73538612167243
Cu        0.36526556607113    0.21102333335726    0.30509404766820
N        -1.40385575371730    0.85080113744056    0.01766935606125
N         1.02355531590997    1.83369853022688   -0.24581941464943
N         2.03279466901839    0.05184138474446    1.07026726823263
N         0.24278423658167   -1.68887449760651    0.32411073069234
C        -2.53100701666651    0.16429260080409    0.30200167316140
C        -3.59737434887141    0.67144947650627   -0.46777397604789
H        -4.61482462860257    0.33461990381939   -0.43164062249391
C        -3.10159536781310    1.71076449176621   -1.21448113062328
H        -3.63516636655718    2.30746547081507   -1.92768547830588
C        -1.72653389360882    1.83644492099625   -0.89855349275421
C        -0.85156501709872    2.84216934180196   -1.34498743330819
C         0.49137497442686    2.86430265504809   -0.94750886618216
C         1.50665074067310    3.85288208940591   -1.07253205563010
H         1.39497786915846    4.79556302345118   -1.57108721262508
C         2.62129779809582    3.39662890519496   -0.40768675227929
H         3.56723297511896    3.89380294818375   -0.32084510051985
C         2.29258649012382    2.12812091550443    0.11920401357255
C         2.88210075535652    1.08596179756492    0.87970198017239
C         4.09704185320225    0.78278415116509    1.53223752825319
H         4.96836493322696    1.40630546942451    1.56467866930694
C         3.94180584609851   -0.45152468453985    2.11954937786371
H         4.66896208427872   -0.97706753245151    2.70753444911913
C         2.64469339009796   -0.92960333345814    1.78105709393339
C         2.00155003627564   -2.15618063272761    1.99156721224574
C         0.83832938091740   -2.49305923494575    1.27808280478738
C         0.22447656156860   -3.76938745831288    1.22121197234137
H         0.48942633494296   -4.61372385374598    1.82696283864496
C        -0.72944304018831   -3.71736226076971    0.23515912114822
H        -1.35021429137067   -4.52268579589751   -0.10568519083097
C        -0.68610571772104   -2.42170454133886   -0.31974496910232
C        -2.63405563806083   -0.86472196419168    1.31900333524338
C        -1.73614950133863   -0.93003290237034    2.38708711472331
H        -0.94548702590361   -0.19659884895702    2.45596625837084
C        -1.85399695781750   -1.91295917072669    3.34875096162604
H        -1.15398460638742   -1.94507556472880    4.17224507330246
C        -2.86780998937321   -2.85289405877977    3.27098779366744
H        -2.95158639337531   -3.62679334853336    4.01955247390293
C        -3.77885790807655   -2.78677645287240    2.22956701960190
H        -4.57838867979281   -3.51102608524125    2.16738866760838
C        -3.67083937958676   -1.80072266958604    1.26965316763450
H        -4.38105375197836   -1.76194765271432    0.45837257454742
C        -1.34613437553973    3.91948340040796   -2.20920812290173
C        -0.64782818663108    4.24385452479462   -3.37184262378376
H         0.24172802213301    3.68536967129476   -3.62482620086327
C        -1.10144777391115    5.24450314825841   -4.21000935726052
H        -0.55403317666325    5.47775266746527   -5.11191401488420
C        -2.25749889220849    5.94131038191498   -3.90029206474744
H        -2.61578661728410    6.71851543378315   -4.55911678598974
C        -2.95030203726819    5.63829774333186   -2.74011913524509
H        -3.84665068756196    6.18503411426139   -2.48707204590651
C        -2.49827873969682    4.63931644735829   -1.89958583660425
H        -3.02979015747257    4.42521658650774   -0.98498320208274
C         2.59915145526604   -3.14739943156474    2.89632337924655
C         3.90853987253330   -3.58603252971287    2.71628591599426
H         4.47836833528788   -3.22022987301453    1.87512594943974
C         4.46334545540900   -4.51032343618270    3.58196275621912
H         5.47786391092990   -4.84798800477622    3.42747330325820
C         3.72178254419620   -5.00756572235166    4.64056662748864
H         4.15740746401063   -5.72837530814504    5.31654522055710
C         2.41629634658388   -4.58227182190177    4.82343980994064
H         1.83172232803517   -4.97129335753897    5.64461480483881
C         1.85669904492125   -3.66269208276726    3.95632344293771
H         0.84026196287070   -3.32730161735951    4.09875310110067
C        -1.43233408909917   -1.95103089667655   -1.47158600892580
C        -0.92326155074210   -0.95715796671765   -2.31137606112293
H         0.06419689302919   -0.55710522088762   -2.12303841730837
C        -1.66254971816099   -0.49063784398386   -3.37981228620357
H        -1.26120544798278    0.29125373981754   -4.00846126575309
C        -2.91431835090211   -1.02027790266939   -3.64694509446724
H        -3.49556162331224   -0.64694817244841   -4.47697260159426
C        -3.41135253388242   -2.03830948292386   -2.84953227742402
H        -4.38035986231930   -2.46600428505798   -3.06392540900792
C        -2.67828952323211   -2.50389943610806   -1.77631948320641
H        -3.07696556375361   -3.28582735434417   -1.14822763005531
Cu        2.59435946650253    4.21499281538277    3.07821532420954
N         2.78997697982375    5.56763861275182    1.75487084668111
N         0.86302145715214    3.95023077443769    2.52885272631260
N         2.38111066228598    2.53362172966822    3.79825583436249
N         3.97607758736619    4.51996685000607    4.35093800200331
C         3.93532573291291    6.23133721989854    1.48979615513287
C         3.63435330637427    7.45539988706055    0.85898907495662
H         4.34850773295154    8.17665014812225    0.51292945226420
C         2.27070158631157    7.51447888171363    0.71581669451791
H         1.69794301862100    8.31766676483333    0.29602607774570
C         1.73874950408039    6.32104437413397    1.26297966508934
C         0.39550222474836    5.90768600755077    1.22828115931369
C        -0.00429490466814    4.69147924958351    1.79671889924344
C        -1.21844701898813    3.95457595290080    1.71582098078410
H        -2.10115190365589    4.27044671187632    1.19550019676834
C        -1.03293318647813    2.76486712716538    2.38129721878657
H        -1.75642000915616    1.98601907836828    2.52076793535813
C         0.29048345865524    2.77412554635081    2.87449647050270
C         1.17376335101172    1.95235743278269    3.62054725016848
C         1.20198844419421    0.68319538249418    4.23890900472006
H         0.39489473175185   -0.02157905009989    4.27004733988795
C         2.45735050012639    0.52594397313373    4.77911957784675
H         2.82395569394397   -0.33129646433568    5.30961095827184
C         3.18408612092891    1.72540191909241    4.53633084884384
C         4.44196934212308    2.17368856893110    4.95935284379380
C         4.79977129594333    3.52866186464914    4.85112807339455
C         5.92894020056703    4.15167712049083    5.43915290370941
H         6.73383720405089    3.64153260092184    5.93101925880963
C         5.77014390823950    5.50691472637948    5.28651691052821
H         6.41688109895241    6.27849085565318    5.65598617867814
C         4.54164985080159    5.71137918803777    4.62530618846024
C         5.26532438310132    5.70535702324116    1.73088180142164
C         5.50187262122252    4.33182414807097    1.82453653901630
H         4.67387625296171    3.64618870853244    1.71422857856354
C         6.77496588523282    3.84901832659710    2.05013408071507
H         6.94117653628057    2.78248633619645    2.11410712249488
C         7.84210684643206    4.72075901110155    2.18660654271758
H         8.83542425255422    4.34042781131843    2.37356516984955
C         7.62609538790855    6.08431573005188    2.07248696118795
H         8.45567977211691    6.77015647609991    2.16775168699120
C         6.35624921194368    6.57235178814985    1.83848105475495
H         6.19670473158195    7.63643283200768    1.75834637216314
C        -0.61171925362422    6.73138375487462    0.55103602933572
C        -1.80717580145039    7.03102655968092    1.20356794205941
H        -1.96650369538990    6.66144474136126    2.20618922085136
C        -2.76526972772568    7.81721607770251    0.59253268341079
H        -3.68262444044024    8.04789488968436    1.11476837302045
C        -2.54841985537328    8.31485294323486   -0.68161257742283
H        -3.29440428305857    8.93521619730275   -1.15608035841025
C        -1.37160419599838    8.01072287100360   -1.34513184694363
H        -1.20049648314326    8.38675275453424   -2.34298979808672
C        -0.41270662160753    7.22340529784800   -0.73726616576012
H         0.49120327316604    6.97021582521617   -1.26989209703080
C         5.36682880713387    1.23895078012090    5.61440457796108
C         4.97760576564723    0.51136073150392    6.73612172835053
H         3.99380475437414    0.66713320613980    7.15317633831225
C         5.85387020029800   -0.37430569439481    7.33559554368936
H         5.54226328243948   -0.92777557826394    8.20950228346918
C         7.12858480080310   -0.54899299581298    6.82341356949060
H         7.81107862324146   -1.24232301461240    7.29220373533681
C         7.52682792769240    0.17559592118790    5.71209851324839
H         8.52210888445776    0.04702963478525    5.31178845561760
C         6.65521562050433    1.06610042055578    5.11387897717914
H         6.96212918774410    1.62981087803668    4.24558559343931
C         3.90425121273453    6.98832150121704    4.36349024416340
C         2.51335119845346    7.10715060350689    4.30538727264326
H         1.89779525424885    6.23838079074908    4.49748824993950
C         1.92112490146558    8.32019994407629    4.01646041844491
H         0.84441282192585    8.39049750795398    3.95855969125206
C         2.70145997496117    9.44417539527772    3.80080195884652
H         2.23693837018218   10.38993132320326    3.56432436555564
C         4.08003281716228    9.34991546517043    3.90051740836309
H         4.69208600250052   10.22763764255795    3.74927524024271
C         4.67708134357887    8.13782882661902    4.18413486157178
H         5.75227847544566    8.06639121991220    4.24519117821790
150
 -239.73535606285006
Cu        1.52801580906174    0.96940836440798    0.85382548995683
N        -0.35478432937760    1.22964674818878    0.92017708789076
N         1.74387278198057    2.75153257343288    0.47226621792005
N         3.29940024794977    1.09209729359645    1.34008618205012
N         1.79060804573880   -0.89861987260297    0.59990564262499
C        -1.25427109901210    0.27716864684801    1.24639348694701
C        -2.51461987885839    0.61951171922377    0.71613601099752
H        -3.42069730632496    0.05882749519901    0.83687851815582
C        -2.37342735429269    1.82698316838905    0.07904951301163
H        -3.12899789957522    2.37001671820907   -0.45357208604982
C        -1.02023193538222    2.22082590490429    0.22027711904891
C        -0.45507554055778    3.44398647826586   -0.18133792541890
C         0.90386274987283    3.71576112841517    0.02215946386450
C         1.66450879416460    4.91245450385712   -0.09203376290542
H         1.28293856707133    5.86100608494663   -0.41542091613184
C         2.94585217183010    4.63700510934884    0.32613136711224
H         3.77475642172550    5.31647014569551    0.34925060780704
C         2.97257888166314    3.27324258498229    0.69267662866724
C         3.87967851605277    2.30402374833084    1.19275452235148
C         5.22287606199998    2.20208463828792    1.61603361531017
H         5.94360074545539    2.99570443254774    1.62268766605517
C         5.41916978299443    0.90314934617324    2.02471706573864
H         6.32506198544379    0.48525417705916    2.41896034689683
C         4.20571160704112    0.19322811786274    1.80233572030570
C         3.86289785485163   -1.16043684751381    1.91588136293797
C         2.68603993943049   -1.65829626687891    1.32953112820076
C         2.33725875192842   -3.02262314422699    1.16832750582287
H         2.86274034732521   -3.85369474183283    1.59630853823219
C         1.23971971260310   -3.06639371298129    0.34470506845944
H         0.74278245582145   -3.94285637751405   -0.02256318394672
C         0.93056471804459   -1.73715508649701   -0.01013329559709
C        -0.97507789090053   -0.86100285807276    2.10115971033128
C         0.07939336518800   -0.84738475524111    3.01743598175047
H         0.70624491265045    0.03015603857741    3.08763599794020
C         0.32099553905047   -1.93573559441416    3.83107767543960
H         1.13612958571303   -1.90429100880170    4.54085486010927
C        -0.47895100011075   -3.06321284469119    3.75152000588156
H        -0.28130433831950   -3.91692404729930    4.38270344287699
C        -1.54007319186381   -3.08318775757844    2.86132033688783
H        -2.17421911705709   -3.95590963265233    2.79911138052125
C        -1.79261211255089   -1.99353401080474    2.05244830009671
H        -2.61775830104494   -2.02129148081680    1.35783656943854
C        -1.29646551059054    4.48140648031226   -0.78757422068632
C        -0.88572375206143    5.09914141022587   -1.96848349098310
H         0.04333536503774    4.79352761614142   -2.42743786264236
C        -1.66921158209208    6.06796306821995   -2.56608776344960
H        -1.34148665732637    6.53082560363540   -3.48581810626240
C        -2.87423569471840    6.43994363982601   -1.99371906364113
H        -3.48999742587148    7.19133934464836   -2.46564690425929
C        -3.28397858698761    5.84530711621740   -0.81206785391174
H        -4.21697225674467    6.13866555857526   -0.35391130241339
C        -2.50187608822870    4.87753156189324   -0.21157126018222
H        -2.81560800874341    4.43609692122878    0.72201453412195
C         4.78194420533068   -2.09786404994852    2.57506099353738
C         6.10650500003070   -2.22010422676607    2.16303435594037
H         6.45519253655677   -1.64166869612573    1.32050945102758
C         6.95956543618611   -3.10307452169914    2.79907062801182
H         7.98286002973436   -3.19431740097070    2.46483607958778
C         6.50540632933576   -3.87378099031900    3.85622890022213
H         7.17330888863938   -4.56273483919825    4.35172387703614
C         5.18808148008950   -3.76279563102966    4.26970645250231
H         4.82696902100417   -4.36525478144360    5.09069992768529
C         4.33131739575999   -2.88521223099782    3.63245963815893
H         3.30472878899870   -2.79493167484179    3.95469092524387
C        -0.07517049811558   -1.31318529069082   -0.96606123175470
C         0.07633935409707   -0.13990578187262   -1.70947832578440
H         0.97761638083591    0.44782218600260   -1.59625052062054
C        -0.90488185630699    0.26761220487317   -2.59083489584595
H        -0.77877370450850    1.18650194906320   -3.14522619012140
C        -2.04695094823177   -0.49634696503173   -2.76643491339048
H        -2.81738566443458   -0.17176035294900   -3.44998428849557
C        -2.18978308100179   -1.68431763410978   -2.06815330050870
H        -3.07150147591809   -2.29199403330568   -2.21374801045051
C        -1.21410765669360   -2.09276162335155   -1.18094231758434
H        -1.33790748672963   -3.01128199398109   -0.62793284257723
Cu        3.35587946955516    5.03696483906710    3.84924993434853
N         3.02243171620557    6.54127865883759    2.72649665504143
N         1.64172130034391    4.45110117743129    3.53528218505887
N         3.62086891280736    3.27584023212005    4.33039717952495
N         4.86603094843294    5.49577466262094    4.92106015420890
C         3.93929386988190    7.47202998748412    2.38758577772895
C         3.28405532756721    8.66035919248933    2.00435043017562
H         3.75949250399192    9.55885794669932    1.66298076332176
C         1.93469978246672    8.42624265261326    2.08926265174683
H         1.14274012243991    9.12090794589094    1.89022066404089
C         1.76728576610272    7.08919778369327    2.52654315476374
C         0.55352780858029    6.38965822635131    2.63990749364287
C         0.52346244198507    5.05517752683610    3.06430326642648
C        -0.50728067645418    4.07501482444550    3.04889215799159
H        -1.51387065635870    4.24018303502031    2.71827469207959
C         0.03547025557443    2.88869872551389    3.48543195540253
H        -0.47482412169267    1.95349134842448    3.60569717770308
C         1.39438275393758    3.14288090106733    3.77450609962795
C         2.54527216621043    2.46185450781590    4.24724833572974
C         2.93878946347737    1.16846798893792    4.65536010207665
H         2.30931965579678    0.30155319740745    4.69625995258274
C         4.27486291165112    1.23655530149637    4.97543297475641
H         4.89615083646119    0.42967225705073    5.31276190222207
C         4.68856918882613    2.58840210094183    4.81002074576267
C         5.88689732008188    3.25380334104528    5.09637244606966
C         5.94516185632911    4.65728665269253    5.13243510224682
C         7.02347353187563    5.44089483031232    5.61455588481167
H         7.98962466179558    5.06542295778463    5.88950945777896
C         6.58103295669900    6.73813513008273    5.68754798626539
H         7.12531278027898    7.58593962988626    6.05497357441141
C         5.23376856554507    6.74373384888080    5.27026678721369
C         5.36980236319853    7.23825712116251    2.33268336560448
C         5.89740148841338    5.95238189652233    2.19114749884959
H         5.22393716726968    5.10998827142722    2.12366330320442
C         7.26164954037012    5.75176785363888    2.13343332569564
H         7.65225115940639    4.75015916806884    2.01806867602360
C         8.13309799194476    6.82484845490858    2.21330956681345
H         9.20029452145732    6.66370425476805    2.17659783734047
C         7.62372289386139    8.10751902685241    2.33230870115469
H         8.29708445601431    8.95095561642650    2.38630084320615
C         6.25993650605043    8.31475801253948    2.38299841618175
H         5.87384195356122    9.31715051654611    2.48404923178483
C        -0.71195097426862    7.03594867388437    2.27527860695357
C        -1.79125736842381    6.97504412236574    3.15652617663385
H        -1.67254604115672    6.46313799749555    4.10054394212722
C        -2.99051914901253    7.58676447194277    2.84512932240933
H        -3.81429165557238    7.53802299076793    3.54266719793020
C        -3.13483376997118    8.26632456417551    1.64700723291999
H        -4.07017384182605    8.75001985373212    1.40676842303764
C        -2.07477870979462    8.31969368368070    0.75748403136495
H        -2.18398054258054    8.83887044180857   -0.18319545951073
C        -0.87488067373188    7.70753047983356    1.06560422421620
H        -0.06189375257499    7.73078571071569    0.35602577155668
C         7.08194232695775    2.47921726931792    5.45900010136248
C         7.05756688518767    1.58006951097991    6.52185307729881
H         6.15652721480764    1.47800496742345    7.10830431236615
C         8.18643059541900    0.85198640684090    6.84940402483682
H         8.15778836938408    0.16401850698898    7.68188469103450
C         9.35251390579860    1.00659705183306    6.11869997647463
H        10.23280435474543    0.43593482668807    6.37514348206617
C         9.38691839160327    1.90164661799094    5.06216401852970
H        10.29535093469970    2.02861956072644    4.49120565474542
C         8.26231184726245    2.63650652061905    4.73674841438776
H         8.28576744858037    3.33351982609669    3.91236009370682
C         4.32938548827790    7.87764931428969    5.30283847985527
C         2.95382569045238    7.70683764330960    5.47745925690929
H         2.55749438146345    6.71146729784192    5.62785218568233
C         2.10237063510795    8.79345493740190    5.46876126877037
H         1.03909663549813    8.64189132454594    5.58723526308655
C         2.60600166419040   10.07393412429584    5.30887619006001
H         1.93759553050638   10.92195616434129    5.29306014242173
C         3.97262175368310   10.26109114324960    5.17984678435504
H         4.37184146090954   11.25947569782343    5.07126711036433
C         4.82741456431826    9.17706915566427    5.18131046621348
H         5.88969540618222    9.32710946833463    5.06354084214572
150
 -239.73483993821921
Cu       -0.37675320615570    1.03973200629858    0.21113709772992
N        -2.25366280383073    1.17191020000792   -0.08006098196664
N        -0.22414089883104    2.79650516038429   -0.28478724871798
N         1.24885299692207    1.36284294359231    1.01223187299451
N         0.05039211394287   -0.81582339135211    0.18531891101219
C        -3.13014025121690    0.18333076893657    0.19428599832201
C        -4.23999126622831    0.28804598950195   -0.67088199890606
H        -5.10171669602311   -0.35041996120525   -0.66685892066688
C        -4.02909997716719    1.37922145850876   -1.47446726454385
H        -4.64970876922547    1.72317320392215   -2.27741769414219
C        -2.79357231246994    1.95574757288762   -1.08700095791638
C        -2.23222449054819    3.16057287939297   -1.54144266648807
C        -1.01507610803027    3.62182468211604   -1.00945556423811
C        -0.38273334182796    4.89491262649048   -1.02548746846779
H        -0.77483761157699    5.77198900758971   -1.50357929528866
C         0.77150229154913    4.79970825469837   -0.27866310218195
H         1.48118050193819    5.57775248597784   -0.07494639681790
C         0.85803613421669    3.46642439326438    0.17241487949501
C         1.72964643773571    2.62060605475326    0.90573558939632
C         2.97042780012716    2.67667943549261    1.57763011157405
H         3.59090616411517    3.54626302743045    1.67442092037668
C         3.20803794277957    1.42047575542150    2.08722724258178
H         4.06134081079348    1.10866779676059    2.65785060664711
C         2.12895925479563    0.58055338749142    1.68949470611987
C         1.88946561070386   -0.79238995658368    1.83448599521921
C         0.87028096842063   -1.43550428577467    1.11001949968481
C         0.65373812136720   -2.83370352912845    1.02127588327738
H         1.16382922854682   -3.58060291369933    1.59734051941547
C        -0.29363557265752   -3.03681210378382    0.04879870608292
H        -0.66183169028530   -3.97836075812670   -0.30908107721995
C        -0.63630982351510   -1.77124441165796   -0.46940846839682
C        -2.93961458926744   -0.80524119682884    1.23656181602284
C        -2.02758996130363   -0.61494091711665    2.27792980207058
H        -1.47819234047068    0.31307264057117    2.34543129158003
C        -1.81280594605718   -1.59785274371104    3.22043570745989
H        -1.09218066851528   -1.42882814048009    4.00754306153218
C        -2.51597705681761   -2.78873098387021    3.16634081523656
H        -2.34002606815911   -3.55959877513314    3.90179106248587
C        -3.45478597033446   -2.97604917771843    2.16565856568957
H        -4.01879270321622   -3.89689778315039    2.12273178157904
C        -3.66746875121470   -1.99856134577814    1.21506362396824
H        -4.38894103134770   -2.16544479679130    0.43056601255999
C        -2.88340250406770    3.96094395563594   -2.58167818936772
C        -2.10972341112687    4.46276551962897   -3.63027955037664
H        -1.05301812008550    4.23975070314245   -3.65945695929521
C        -2.68700120447281    5.21189453988065   -4.63755688511856
H        -2.07485088896874    5.58548415136197   -5.44568278607139
C        -4.04552078218554    5.48302456023015   -4.61459396027718
H        -4.49521217198727    6.07073151645290   -5.40121316770654
C        -4.82165508308983    4.99724260645347   -3.57539818615875
H        -5.88115028221307    5.20821860096989   -3.54171659709888
C        -4.24808319401622    4.24113635056531   -2.57082244302625
H        -4.85364952353918    3.88982966008997   -1.75297808297216
C         2.76941996848392   -1.60688147055641    2.68563736245350
C         4.14461860728309   -1.63869247258324    2.47014528750355
H         4.56548417362432   -1.07492970648044    1.65075902516479
C         4.96160590729438   -2.41422933569039    3.27227556018070
H         6.02600491702935   -2.43803837711757    3.08915261974623
C         4.41960707222149   -3.16349262746263    4.30309245520914
H         5.05941357980631   -3.76792871911570    4.92883052002152
C         3.05233305300305   -3.13941970267445    4.52354624809524
H         2.62389581566809   -3.72581074998294    5.32357452438198
C         2.23195239543341   -2.37120796279866    3.71911967742172
H         1.16556360255486   -2.35091837140824    3.88887868170275
C        -1.48520308052361   -1.51721088301143   -1.61840326418188
C        -1.25460386917326   -0.42764470976147   -2.46154082121209
H        -0.42073962929368    0.23175826133903   -2.25980702263275
C        -2.06940332204755   -0.19632872435530   -3.55205317690873
H        -1.88558507735141    0.65880320004767   -4.18670089070182
C        -3.11780672317708   -1.05639309535889   -3.83444245357269
H        -3.75672657374822   -0.87115743828610   -4.68522537724073
C        -3.33712898656992   -2.15918892499975   -3.02477544754009
H        -4.14680394154424   -2.83917165045338   -3.24848122413664
C        -2.52878754480109   -2.39153198073347   -1.93014621810070
H        -2.71228651844187   -3.24288672611657   -1.29236076458436
Cu       -3.95120226884338    2.51606495421540    3.38061863164250
N        -3.19407834488223    3.41145115792369    4.88439904091434
N        -3.87243003832061    0.94443778895746    4.32522835675490
N        -5.26040471846801    1.63688194787660    2.44626124858839
N        -3.77335965273423    3.70901717811724    1.92768881186998
C        -3.02768607961971    4.74651373567777    4.97120795294935
C        -1.99105197114414    5.03456649485634    5.88093849660835
H        -1.65750309224810    6.01486751366130    6.16036734158668
C        -1.55094202108157    3.83532760993701    6.38726278444089
H        -0.76502316426205    3.68068381617322    7.10030014809207
C        -2.31981509898544    2.81457595467081    5.77564804241152
C        -2.34329252346538    1.44932306459294    6.10596058625519
C        -3.20857052867715    0.56475661745184    5.44650920282605
C        -3.68892049479446   -0.72626034865462    5.80112186487420
H        -3.36522504659743   -1.29223299826419    6.65357764625645
C        -4.67099193683818   -1.06918448809931    4.89889333359963
H        -5.25400153036813   -1.96925546441848    4.88334356458500
C        -4.77572773210847   -0.00287585321055    3.98152684975342
C        -5.56220839425392    0.39011084620279    2.86903987081998
C        -6.64678664639239   -0.08323749939825    2.09990406916318
H        -7.11817744959052   -1.04113468223576    2.20534872799693
C        -6.98751326776251    0.92408055238758    1.22553806015704
H        -7.78132370535468    0.90254885353463    0.50446402975432
C        -6.08231822900351    2.00385996866055    1.43110999034682
C        -5.93764970348828    3.26284381613585    0.82880312823832
C        -4.81837593286643    4.07192534286915    1.09969103825968
C        -4.45338547278234    5.27425008442071    0.44018020062785
H        -5.04945365196004    5.80989520745359   -0.27193614587831
C        -3.19446974378672    5.60820898882626    0.87003747978081
H        -2.60099667938034    6.43674106186318    0.53766976500311
C        -2.78555403656374    4.61358391261670    1.78179925659262
C        -3.91089622582380    5.70245213206563    4.33038605335346
C        -5.23512137037901    5.36468675189295    4.04001395499761
H        -5.59786016825957    4.37729808838705    4.29296291716778
C        -6.08512404820867    6.28422244326400    3.45936105479822
H        -7.11044043361718    6.00800329760111    3.25671593531237
C        -5.63307595866543    7.55708095093538    3.15226647090602
H        -6.29702958346655    8.27394311167541    2.69177568170197
C        -4.32696257894063    7.90981116212677    3.45138398854925
H        -3.97319616047096    8.90483345041634    3.22239536804626
C        -3.47603587726060    6.99775659818969    4.04313673701635
H        -2.45849501232628    7.27578525677717    4.27182691543718
C        -1.54762468989437    0.94985775248811    7.23368586441949
C        -0.73678739684496   -0.17172088590770    7.07287989537045
H        -0.68099494036058   -0.64549189436536    6.10417242135829
C         0.00652145773220   -0.66063390297279    8.13041045277908
H         0.63982617400832   -1.52434502739482    7.98834291796892
C        -0.06035805398628   -0.04635012496229    9.37003573181896
H         0.51552986655664   -0.43167483611548   10.19836237970674
C        -0.87374441255139    1.06141913392852    9.54432370028389
H        -0.93729237062787    1.53786854925565   10.51179885483280
C        -1.60992992181629    1.55909024795804    8.48555992290960
H        -2.26063889676275    2.40926477698157    8.62716811797686
C        -6.93453845614286    3.72991114450494   -0.14346613629894
C        -7.30882790345452    2.93638861782030   -1.22688031036322
H        -6.84517690439325    1.97098207849223   -1.35895398408103
C        -8.23217416281778    3.39478008268877   -2.14784841463662
H        -8.50250296192323    2.77388199520512   -2.98969686568891
C        -8.80606316129264    4.64622880392141   -1.99735672479071
H        -9.52753528155645    5.00288559282357   -2.71757856557167
C        -8.44884697472978    5.43839082408034   -0.91857419266821
H        -8.89706388215226    6.41336372026803   -0.79341512024277
C        -7.51862967275878    4.98774483155343   -0.00086842500790
H        -7.24611855794111    5.60125214964566    0.84470161654808
C        -1.49033026292232    4.50860872463161    2.42194202537198
C        -1.00378612428667    3.28000695262944    2.87292984994507
H        -1.59059260617165    2.39024433715623    2.69271958935355
C         0.20503209280351    3.19179216686483    3.53075285373696
H         0.55520607876327    2.23356723798178    3.88800183714281
C         0.97163527940906    4.32825868592465    3.72891574258087
H         1.91477843114567    4.26058129790678    4.25013939124693
C         0.52586609754915    5.54672258560358    3.24442650458881
H         1.12828571438567    6.43341741461860    3.38261592987840
C        -0.68945216025792    5.63941198783049    2.59600597957359
H        -1.03753666236392    6.59589121926600    2.23747453808515
150
 -239.73479558596981
Cu       -0.81581688436620    1.70495125737659    0.31145049493385
N        -2.67196347784487    1.73112121315132   -0.15251131626091
N        -0.72504768333409    3.48881730696871   -0.12847397929023
N         0.71664873860198    2.10067837403680    1.26593936544934
N        -0.24804834447705   -0.12068639038219    0.28586115209728
C        -3.50317689467119    0.67823543189815   -0.01265092726105
C        -4.54039004742802    0.76655686503817   -0.96565401016043
H        -5.35543733159229    0.07757198033781   -1.07236514179342
C        -4.33405346465612    1.91434455982008   -1.68625984770358
H        -4.90459504943562    2.26552595444853   -2.52271686144749
C        -3.17628529810359    2.53990718226132   -1.15895311205837
C        -2.66646183038582    3.80333167349695   -1.49948100350255
C        -1.51768199607036    4.30474291427747   -0.86323908110433
C        -0.96874635002263    5.61321430565301   -0.77254789793024
H        -1.38487111957445    6.49024896003793   -1.22976322007791
C         0.13816198296216    5.54737868974358    0.04488404571632
H         0.78197674296251    6.35423349455623    0.33628790576821
C         0.27642129197848    4.19992289596129    0.43691267489809
C         1.13377174561400    3.38357840551306    1.21910830245439
C         2.30313894968166    3.49735849168316    2.00314560935082
H         2.86369364283639    4.39743185669173    2.16475552835191
C         2.55983135764358    2.24937028675876    2.52312711009110
H         3.37116308957134    1.97614681568552    3.16966354074630
C         1.57091548307793    1.35815663520701    2.01695220978744
C         1.39814125581207   -0.02882561740454    2.12339970928436
C         0.50443373364126   -0.71421481704438    1.28253043131740
C         0.38946112842251   -2.12047096748936    1.14114550398141
H         0.87960244608958   -2.84992455760529    1.75583130905151
C        -0.42819402669027   -2.35428456620451    0.06369180693689
H        -0.69254702757044   -3.30692640181455   -0.35192335511805
C        -0.79447455293735   -1.09742291096411   -0.46137453471291
C        -3.33855715020175   -0.36712504341519    0.97656941907629
C        -2.54205447763242   -0.19517460697907    2.11157484304706
H        -2.08427268121390    0.76609780037946    2.30171598595833
C        -2.33339492026856   -1.23755201130309    2.98984073905680
H        -1.70756971627910   -1.08947542886572    3.85729631822559
C        -2.93292634983172   -2.46724710570328    2.77809750942699
H        -2.75801534641342   -3.28232434838383    3.46440326181466
C        -3.76871779527541   -2.63650292094925    1.68751335255562
H        -4.25648158054589   -3.58704024969844    1.52415275056529
C        -3.97159211229655   -1.60070666862699    0.79869645083753
H        -4.60682558584575   -1.75162561416995   -0.05999522563250
C        -3.31469896085800    4.63021568988670   -2.52075855556948
C        -2.52484819899951    5.26952807646341   -3.47850347746806
H        -1.45419417518261    5.12637734343433   -3.45986301960456
C        -3.10098510280586    6.05413879165570   -4.45909180986857
H        -2.47526245170691    6.53605477356695   -5.19636110951613
C        -4.47562457178333    6.22270168019087   -4.50015357140283
H        -4.92426785176412    6.83903681606197   -5.26515434721981
C        -5.26912382976534    5.59687059145916   -3.55309667696233
H        -6.34226167805476    5.72467375878347   -3.57093770909327
C        -4.69618343385975    4.80611627310435   -2.57513779308286
H        -5.31900307775050    4.34526588854960   -1.82707376613336
C         2.22256957630157   -0.80048773152820    3.06575120374641
C         3.61304215193398   -0.74545244412490    3.01426343670563
H         4.09170471602131   -0.15393392831685    2.24800772407682
C         4.37717278957906   -1.47030243120943    3.91037410057932
H         5.45508832432766   -1.42586514940836    3.85403806783164
C         3.76639848110517   -2.25546021763821    4.87389934104072
H         4.36500861236328   -2.81896629936888    5.57420950037120
C         2.38397297267438   -2.32114350118739    4.92913899364983
H         1.90121785138321   -2.93784697339646    5.67392099928494
C         1.61743277054822   -1.60422240245532    4.02952112083767
H         0.53980885907191   -1.65716744737451    4.07195279199229
C        -1.53520331647566   -0.85605637040232   -1.68530409846896
C        -1.30254162715229    0.28451531550102   -2.45766081008007
H        -0.54271985959179    0.98967831834732   -2.14749348152019
C        -2.02021822376303    0.50982421846635   -3.61541170470993
H        -1.83668593339068    1.40374989287383   -4.19417160952863
C        -2.97035615610699   -0.40594886864995   -4.03640860967826
H        -3.53403494947777   -0.22590120851984   -4.93982502339236
C        -3.18663775546796   -1.55792995528015   -3.29751673091431
H        -3.91832762514809   -2.28087683752058   -3.62910004243751
C        -2.47521386069707   -1.78518506487917   -2.13646696177424
H        -2.65764578641631   -2.67626164980177   -1.55528025394766
Cu       -4.58925370706911    2.87205576531447    3.29090615345544
N        -3.94840075360077    3.78791435821864    4.83506552079826
N        -4.37983681352382    1.29776265928144    4.19600967498790
N        -5.78864303680732    1.89132800190547    2.31189689661988
N        -4.48654207635517    4.11016061403670    1.87596090622245
C        -3.94711758587301    5.12683859114895    4.98821475191113
C        -2.95897460911498    5.49338857648284    5.92429196857769
H        -2.75724771798082    6.49157967471552    6.26087154041087
C        -2.36585650766753    4.33508861840591    6.36436272317629
H        -1.57308399251860    4.23925316169406    7.08010659997069
C        -2.99761160953819    3.26029974000932    5.69069128745295
C        -2.83290480482633    1.88805376816500    5.92969249878928
C        -3.63878903105402    0.94535226632098    5.27548315840803
C        -3.97234367775751   -0.40072352299593    5.58831520095943
H        -3.56305765627851   -0.96073477686695    6.40757721143527
C        -4.94506197923597   -0.80778729950078    4.70120821000594
H        -5.43392797206096   -1.76174566785248    4.66496824320769
C        -5.18110954926144    0.27298018353420    3.82544690025577
C        -5.97855898916102    0.61098690306325    2.70157179488672
C        -6.96650571545413    0.04246189383154    1.86980382034470
H        -7.33761985302462   -0.96188387089037    1.93623721066283
C        -7.36370875772417    1.02411772201812    0.98974264814805
H        -8.11102013123505    0.93432007498014    0.22538942353681
C        -6.58967963747538    2.18857893069845    1.25767405755457
C        -6.54755689665779    3.46680956792602    0.68086761214061
C        -5.53537009860474    4.38389119885551    1.01879566595614
C        -5.28173224556929    5.63947618219360    0.40838564864904
H        -5.91290302906680    6.13139088366866   -0.30493456534750
C        -4.08107884972512    6.09260184227573    0.89298231342690
H        -3.56989985371918    6.98997024935926    0.60531057658324
C        -3.59761213134525    5.11913905255972    1.79074822767939
C        -4.91857529886801    5.99902173588767    4.35643757379128
C        -6.18361677851035    5.52226333143664    4.00356787040643
H        -6.44112579418871    4.49345130860118    4.21753259044341
C        -7.10902759821628    6.35536946990078    3.40809271877714
H        -8.08578438196741    5.96975503270595    3.15152289292134
C        -6.79406656729836    7.67990657068336    3.15230373278589
H        -7.51609635454812    8.32927932635519    2.67928295992217
C        -5.55107520692408    8.17056913484901    3.51833472106623
H        -5.30535279042874    9.20598488727753    3.33080672757918
C        -4.62463867481246    7.34364761192984    4.12171018469480
H        -3.65493762868782    7.72821154689315    4.39873769328343
C        -1.83458009924952    1.42358929995573    6.90405121950132
C        -0.81912122825474    0.57366384671649    6.47209875693808
H        -0.78209991548141    0.28578817126051    5.43142131457655
C         0.15132767165326    0.13245501527026    7.35166024240796
H         0.94292265915926   -0.51248085406865    6.99783890656236
C         0.10949853526269    0.52239101146833    8.68015902012289
H         0.86427237611567    0.17560576359843    9.37040845949537
C        -0.90271329970785    1.35920585394255    9.12114736839489
H        -0.93989301449878    1.66085302623791   10.15784674186963
C        -1.86677323882588    1.81325982210071    8.23946800333516
H        -2.66202069752143    2.45829256213384    8.58324673665658
C        -7.53959295492933    3.84533413415791   -0.33469891849813
C        -7.75431164521292    3.05100395675958   -1.45951744225437
H        -7.16829999802155    2.15473578197757   -1.59235315364021
C        -8.67949049425195    3.42455608979851   -2.41657054066218
H        -8.82679588738712    2.80529246936761   -3.28961715483352
C        -9.41371537452858    4.58852555083835   -2.26130184472509
H       -10.13797047363237    4.87742609241306   -3.00862853480221
C        -9.21386458844386    5.38032348386696   -1.14231750501262
H        -9.78721343469880    6.28684916892606   -1.01298626935609
C        -8.28193915867657    5.01608614773516   -0.18860390320642
H        -8.13137994886028    5.62862795538291    0.68781591024649
C        -2.32620249872042    5.13656071685041    2.48522248760468
C        -1.71964238572135    3.95715475279458    2.92304623920706
H        -2.17807218464367    3.00840722655775    2.67682887552929
C        -0.54852501945306    3.99019776794164    3.65155387383830
H        -0.10920978843319    3.06906642824496    4.00757323488403
C         0.06551118038489    5.20099909768523    3.92610641959035
H         0.97856628492367    5.22576263609176    4.50180799675710
C        -0.49288256852818    6.37487905717983    3.44861997945430
H        -0.00812715255905    7.32086713103447    3.64439404469577
C        -1.67537971410811    6.34645131906516    2.73694447020920
H        -2.11685558953946    7.26760212175183    2.38883565363290
150
 -239.73478851120157
Cu        0.28226561545978    0.75026253935285   -0.55232583289085
N        -1.56276503803293    1.10740696235909   -0.21427906730441
N         0.50115703346836    2.52289488542419   -0.95708660736969
N         2.07933548307737    0.83468354042666   -0.19766686788899
N         0.43105236163525   -1.12281066536025   -0.70082093654070
C        -2.43192893508532    0.21713355918649    0.30297084819797
C        -3.74370804926957    0.55842037062687   -0.08406107581290
H        -4.63632098832277    0.03987156082135    0.20707544909174
C        -3.66032890222980    1.70741358495103   -0.83241644788593
H        -4.46682714142577    2.24532558399668   -1.29092658295371
C        -2.29019896203340    2.06328363456235   -0.90120656871722
C        -1.73922823212466    3.24585577803943   -1.41733794295865
C        -0.36597222430214    3.50807412693068   -1.30077903917215
C         0.37422647181583    4.72181422956507   -1.33621502970206
H        -0.03682194299384    5.68618285802829   -1.56591095506458
C         1.66780998428573    4.43422382528341   -0.95977526847550
H         2.48516822302041    5.12235271456695   -0.86690102410916
C         1.72934096844346    3.04358725476241   -0.72884341505138
C         2.65369171601133    2.05228095742719   -0.30733223817461
C         3.99498858740082    1.94248012979328    0.12086383895641
H         4.70556856800661    2.74514241043673    0.16165430150331
C         4.19197412201165    0.63263423602789    0.49410022678553
H         5.09728097042717    0.20281241483720    0.87623389205193
C         2.97674788166625   -0.07307480275199    0.26281766108531
C         2.59278664553411   -1.40760454786078    0.45777480068392
C         1.34548136770310   -1.87789356152259    0.00710597246585
C         0.88724287475546   -3.22067359362911    0.01455069713927
H         1.37368657892255   -4.04429917937955    0.50031516406005
C        -0.28470519628934   -3.25550444415327   -0.69995244244626
H        -0.87236742606415   -4.12299717755159   -0.92813490797456
C        -0.54044667416074   -1.94298427821996   -1.14719927358566
C        -2.03872669906213   -0.83262957772633    1.22319330999081
C        -0.90590324079830   -0.68718688814058    2.02799270509059
H        -0.32273164037830    0.22175120182043    1.96313199372010
C        -0.54186820971073   -1.67838626329182    2.91687662640061
H         0.33164349015497   -1.54134733071011    3.53883926162058
C        -1.29757675066118   -2.83469629633603    3.02163475275800
H        -1.00897299750090   -3.61233131466533    3.71361754407878
C        -2.43356435223576   -2.98278830916836    2.24218374932290
H        -3.03126159082777   -3.87897676697314    2.32740948189433
C        -2.80718555380929   -1.99051498003422    1.35780279464679
H        -3.68929243644308   -2.11272361392270    0.74785457684881
C        -2.61297231761769    4.25909260117244   -2.02528692695719
C        -2.36217476912911    4.67586292803966   -3.33037309046907
H        -1.54078407758237    4.23145748349720   -3.87330476175259
C        -3.16807321026849    5.62152550796166   -3.93574224925957
H        -2.96358859712185    5.92888243892515   -4.95132378820898
C        -4.23311946608630    6.17021330694209   -3.24065134786179
H        -4.86211583523648    6.91270794246041   -3.70921447592229
C        -4.48789126018204    5.76569593549926   -1.94023543955911
H        -5.31510033560210    6.19535724852364   -1.39409794470136
C        -3.68665956733467    4.81478646893013   -1.33501480279219
H        -3.87519134319737    4.51164955088257   -0.31562126085793
C         3.51878637782596   -2.34951808733165    1.09956366068730
C         4.81673150527009   -2.51034553902580    0.62135465351574
H         5.13103986492210   -1.95063930270849   -0.24510466119633
C         5.68151844419716   -3.40551599080113    1.22197130244830
H         6.68113896440146   -3.52786000748019    0.83130964036570
C         5.26768306525493   -4.14824878921374    2.31475025584719
H         5.94412085227450   -4.84685557370653    2.78459054680352
C         3.98087107775915   -3.99076538981945    2.80292665540334
H         3.65400661001968   -4.56418714798584    3.65839837597105
C         3.11114977866573   -3.10182875685141    2.19978144189278
H         2.11142482597085   -2.97058727582285    2.58667965759965
C        -1.63342301163872   -1.51323724996022   -1.99540974424642
C        -1.55142173419680   -0.34776132082393   -2.76140103191104
H        -0.62382242705696    0.21099354813068   -2.78231593550037
C        -2.63220320831377    0.09021958925623   -3.49885512113242
H        -2.55914291677931    1.01042707563874   -4.06017836529807
C        -3.80338928075328   -0.64787088787504   -3.52750018278982
H        -4.64799017451476   -0.30299621816372   -4.10505038562767
C        -3.87964391606252   -1.83606777228449   -2.81957915832320
H        -4.78503452115325   -2.42552068435166   -2.85159643438086
C        -2.81044607467771   -2.26360912890432   -2.05873619447838
H        -2.88838525885769   -3.17560407852285   -1.48693152152082
Cu        1.53102081024587    0.21477746342893   -5.09359385747216
N         1.93900728029454    1.54866256753491   -6.41119828614937
N        -0.16230994780599    0.12734578516404   -5.80968476175590
N         1.13209869682726   -1.49294056447384   -4.52298934247609
N         2.89633128980218    0.30085499267310   -3.77872291401966
C         3.17039265475463    2.05449432755933   -6.61704867521677
C         3.06456404162958    3.34161833206167   -7.18180932398352
H         3.88559349892946    3.96803512067169   -7.47133289178170
C         1.72604579920720    3.60226180691394   -7.34858475817944
H         1.28416405458226    4.49685438885383   -7.74139792905639
C         1.01637936399911    2.46612234593983   -6.88479030341191
C        -0.35624433407123    2.19682017670916   -7.01403592307188
C        -0.88507548155320    0.96718427136302   -6.59228626100539
C        -2.08033846107775    0.28282832808004   -6.94906027385136
H        -2.85404288291508    0.68090553309400   -7.57755370592040
C        -2.01638528167412   -0.98046837752442   -6.40418863922740
H        -2.74314180024770   -1.76455309767218   -6.48983953883170
C        -0.80178631578900   -1.05790751961869   -5.68996560812549
C        -0.06249319196666   -1.98739773752672   -4.91360160012330
C        -0.15658287616859   -3.32094864387849   -4.46218481672795
H        -0.99117264829334   -3.97669954107783   -4.61695176510078
C         1.02230502338674   -3.60708656150860   -3.81227623781502
H         1.28941551614706   -4.53943862076204   -3.35542527575944
C         1.82636347341322   -2.43194185721756   -3.83182495195602
C         3.10330062019378   -2.13044304838097   -3.33317328983048
C         3.58424483391223   -0.80877035163491   -3.32196170990789
C         4.77804707717245   -0.35850091487636   -2.70386248244168
H         5.51707849683582   -0.98202048050853   -2.24114046857743
C         4.79972752202964    1.00772805480696   -2.80403434228029
H         5.54496586921620    1.66721106018883   -2.40587484852557
C         3.61426301342413    1.39683370487633   -3.46238318905149
C         4.38504249704789    1.29365146221254   -6.39564586595180
C         4.37330261901978   -0.10186627826528   -6.46183920763152
H         3.44814267957968   -0.61487869542539   -6.68839034837149
C         5.53218505789664   -0.82573554193736   -6.26692434613243
H         5.50477240577265   -1.90413638189395   -6.33772173572700
C         6.72513087723763   -0.17500911736008   -5.99711433952174
H         7.63001054177712   -0.74260095803075   -5.83591887573131
C         6.75369839981344    1.20946931316016   -5.94910702533416
H         7.68437982479610    1.72153488673119   -5.75069750285739
C         5.59986584733835    1.93881780732264   -6.15642842774997
H         5.62604192833314    3.01700650873825   -6.11464484770048
C        -1.25272679188043    3.15398116878511   -7.67197318967379
C        -2.45060764203008    3.50687188520221   -7.05101123656976
H        -2.69296115512765    3.08335844422363   -6.08694287614717
C        -3.31336680587495    4.40659133991569   -7.64801115633385
H        -4.23427306657256    4.67636364025554   -7.15119120746755
C        -3.00128341785351    4.95756870241674   -8.88002440323489
H        -3.67680950997931    5.65824081233324   -9.34810904419196
C        -1.82279884829261    4.59865869206629   -9.51382519735121
H        -1.58238568306118    5.01421417387838  -10.48162268573386
C        -0.95351698750781    3.70510211139454   -8.91634295657947
H        -0.04892766290587    3.40520765350768   -9.42402797680295
C         3.96785035703848   -3.20178060926240   -2.82219013237353
C         3.51059272232414   -4.11701899891175   -1.87819013933089
H         2.51271893240668   -4.00939136346761   -1.48516121753476
C         4.33628254347674   -5.12293079448358   -1.41282136322715
H         3.96897346991029   -5.81458796291224   -0.66866128701816
C         5.63036655712100   -5.24040339845606   -1.88999303338533
H         6.27449758691662   -6.02744993691492   -1.52675222839701
C         6.09351393459639   -4.34153640032649   -2.83687156694930
H         7.10046509397642   -4.42994750904573   -3.21889283853930
C         5.27290145839247   -3.32980823554205   -3.29857187053974
H         5.63199483802737   -2.63804475792701   -4.04608228525036
C         3.20145332810270    2.76144152420482   -3.72180103630222
C         1.86463478457292    3.11153875068387   -3.92323357049685
H         1.09620713804920    2.35543572864444   -3.82664886271734
C         1.51852447054904    4.41073060191655   -4.23487577094370
H         0.48569584190046    4.66539971066364   -4.41800962529108
C         2.48664514021566    5.39695426477799   -4.31589573431734
H         2.20893227688353    6.41054876725784   -4.56385786554295
C         3.81022931335914    5.07482780573945   -4.06792053163511
H         4.57107237164049    5.84116506497907   -4.11415726019210
C         4.16437083686878    3.77370636176209   -3.77590149416362
H         5.20150288415302    3.52647035301169   -3.61034609449751
150
 -239.73471954130864
Cu       -0.05845467892628    0.07896178069946   -0.77813386755485
N        -1.77328867802681    0.77144369158421   -0.21488909242826
N         0.33361831309405    1.80714262215154   -1.36491377728915
N         1.79161666990992   -0.04187778490840   -0.66835731370441
N        -0.15811821703860   -1.84304754047578   -0.73091709963071
C        -2.66902855275523    0.05695012571137    0.49133565362101
C        -3.96742911512892    0.55472885524422    0.25281967642059
H        -4.87166960203916    0.18759838125754    0.69746311655430
C        -3.83959608277594    1.62861733386778   -0.59322718730144
H        -4.62831983620950    2.23230588744737   -0.99749302725615
C        -2.45689982323492    1.78536011480987   -0.86663630229939
C        -1.82426477321742    2.86531427592012   -1.50501930668815
C        -0.42440778003330    2.90533318064372   -1.61310145997350
C         0.46059597119388    4.00669587461109   -1.77908217627483
H         0.15919328600186    5.01815192950335   -1.97352804620501
C         1.73947669051075    3.54685550720021   -1.56251811653980
H         2.64875982044245    4.11591716235920   -1.57869797616363
C         1.63623837921262    2.16567708399342   -1.29688462794908
C         2.47841321062797    1.08996744542686   -0.91992999700032
C         3.84405565208859    0.85956161213745   -0.63972395527442
H         4.63356481879345    1.57941927980996   -0.73084233066497
C         3.94566177903221   -0.44163499255915   -0.20828401519226
H         4.83927455242679   -0.94860462134299    0.09968832996308
C         2.64202283516853   -1.01295891400645   -0.25363965510937
C         2.15372717281767   -2.28361431956685    0.07236699539480
C         0.81897798311233   -2.64730937768691   -0.16943972946845
C         0.29307649626721   -3.95770361641750   -0.03161414891205
H         0.82738539887912   -4.80838680763918    0.34257878334136
C        -0.99335442559058   -3.92533327117201   -0.49665812166352
H        -1.66534952338234   -4.75619557016563   -0.58166515330264
C        -1.25041749072213   -2.60535143390147   -0.92979465687901
C        -2.28911953448591   -0.97592077000804    1.43585160161747
C        -1.02454631966635   -0.97058785869933    2.03030866814615
H        -0.33210666212204   -0.17269924124992    1.79814515605296
C        -0.66128842329869   -1.95923573919300    2.92213513403182
H         0.32025145269492   -1.93476992772809    3.37439398776112
C        -1.55181739303052   -2.96995866825299    3.24515051936339
H        -1.26383598579180   -3.74861652435815    3.93615473120980
C        -2.82005174875693   -2.96819868406139    2.68724248336700
H        -3.52325271869925   -3.74615075652241    2.94798687500768
C        -3.19060089591370   -1.97834622680976    1.79892894361358
H        -4.17646251983066   -1.98710170732558    1.35996112420588
C        -2.58147638102771    4.04161226689919   -1.94454352481303
C        -2.30763645029436    4.61665177264044   -3.18648898015026
H        -1.55480830460451    4.17339210623222   -3.82121882814524
C        -3.00016181425829    5.73303216650950   -3.61507378446400
H        -2.78372554414089    6.15868749904218   -4.58435107694198
C        -3.96616039019457    6.30695646358425   -2.80497045504084
H        -4.50552333394747    7.18090577380049   -3.13889975051754
C        -4.22655838439361    5.76152687058161   -1.55847109910225
H        -4.96367215733385    6.21744803131740   -0.91364241835976
C        -3.54164300803636    4.63999384884614   -1.12967249758687
H        -3.72270897036607    4.23924826120070   -0.14370229971982
C         3.07495837333603   -3.26929991772518    0.65424993478376
C         4.27759463062500   -3.57744328080586    0.02255255883697
H         4.50651406130724   -3.12307273687866   -0.93054551716788
C         5.15056702385234   -4.49338863958421    0.58222673425084
H         6.07354108982206   -4.73316226575211    0.07323631823576
C         4.83899289446894   -5.10734284492814    1.78378323020518
H         5.52168387459817   -5.82108056705978    2.22073363378843
C         3.64594233552575   -4.80559332761408    2.42029915166069
H         3.39888594386557   -5.28231576778079    3.35779630058903
C         2.76814330806537   -3.89664368627785    1.86011266729878
H         1.84133309219750   -3.65445785500706    2.35894389669707
C        -2.49556784656676   -2.16841654968619   -1.53022698984209
C        -2.56854838654250   -1.07670239588400   -2.39570145030356
H        -1.66388774978511   -0.54245494231657   -2.64687787238722
C        -3.77842317582448   -0.67984290999978   -2.93002654582487
H        -3.81821062886557    0.17292153391167   -3.59067717373168
C        -4.93903135284015   -1.37163890939144   -2.62782913227141
H        -5.88368703422368   -1.05426101697288   -3.04418968439541
C        -4.87916135219112   -2.47353986592617   -1.79086630860763
H        -5.77988605520822   -3.02197830366612   -1.55377633821570
C        -3.67272457979616   -2.87004650491532   -1.25105986596695
H        -3.64012688949227   -3.71745927678482   -0.58395358853921
Cu        2.54078502636087   -1.99794502476769   -4.10439819667798
N         3.60118009310120   -3.51008410377461   -4.66986741394285
N         4.13466939252762   -1.22045274647808   -3.52446007601067
N         1.99941577794577   -0.22587083211681   -4.21612125215490
N         0.69439196860144   -2.53578978236589   -4.14384450447371
C         3.10641870574781   -4.54673949330664   -5.37186409904577
C         3.88889254389078   -5.69651531801118   -5.13513211591259
H         3.73562019214189   -6.66177003814560   -5.57662629759263
C         4.90999106361186   -5.32502283754431   -4.29558532552714
H         5.68044515438493   -5.95408612162205   -3.89479248003825
C         4.74821807024544   -3.94266817248177   -4.02393851521710
C         5.65935747956779   -3.07884911217888   -3.39314248269074
C         5.37892660334828   -1.70700174971387   -3.28424277443427
C         6.24991967785203   -0.59342975862326   -3.12584898030483
H         7.30480265852154   -0.65553555529129   -2.93862230556209
C         5.50852485558670    0.54616365870278   -3.33922760703338
H         5.85490212444958    1.56142486799501   -3.32731614912052
C         4.18575835716696    0.12969211102919   -3.59548032318929
C         2.94456153304154    0.70255710826349   -3.96891546863130
C         2.40652670330124    1.97838289646180   -4.25043135997501
H         2.92635882944558    2.91208070884431   -4.16216789311628
C         1.11570235606502    1.77810087693381   -4.67853107835543
H         0.41721212077000    2.53139272006978   -4.98678418840618
C         0.85818054873302    0.37837350840492   -4.62948450565606
C        -0.26754180869579   -0.38921080834349   -4.95059256070192
C        -0.31467255853701   -1.77110012583579   -4.70382036553349
C        -1.46994891211852   -2.58403000043084   -4.83420809252605
H        -2.42235625930563   -2.26033281377730   -5.20466641670821
C        -1.14127994970531   -3.82735867503996   -4.36673238215428
H        -1.79539150253583   -4.67182269436405   -4.27645490280300
C         0.20411794846485   -3.77343198253782   -3.93935178880074
C         2.01145397950879   -4.41439328043641   -6.31360396349619
C         1.72492534772636   -3.18247416275872   -6.90769602676021
H         2.34218883563778   -2.32494683429176   -6.67607275062108
C         0.67852992370792   -3.05620159636724   -7.79865029954234
H         0.47626257826571   -2.09515347347085   -8.25034192675134
C        -0.10014348381964   -4.15538611709496   -8.12176042701248
H        -0.92444925362202   -4.05418010225903   -8.81241998799955
C         0.19402710863200   -5.38927036704372   -7.56439523906629
H        -0.40083706499640   -6.25281549548941   -7.82544478462884
C         1.24293084713577   -5.52219501138199   -6.67645897306909
H         1.46140734629401   -6.48395072277451   -6.23829861804635
C         6.98166672775235   -3.54712999366626   -2.96579222111073
C         7.49084042564471   -3.15199006960749   -1.72791009400637
H         6.89435113593597   -2.52078674725248   -1.08607842769076
C         8.73942980108547   -3.57369439439045   -1.31193084149199
H         9.11392035399227   -3.26864965935696   -0.34537050556022
C         9.51049459626017   -4.38199309751939   -2.13101271366509
H        10.48693121976041   -4.70981515737412   -1.80653558984390
C         9.02751766724962   -4.75602485384945   -3.37437318183486
H         9.63346147771679   -5.36792965916420   -4.02658540079894
C         7.77558305753023   -4.34338378387726   -3.79028059742148
H         7.41716964890960   -4.60833625591323   -4.77357748983133
C        -1.43940087710290    0.27886670299555   -5.53270683303480
C        -2.01125005201107    1.38440733322478   -4.90723738971256
H        -1.61842882446258    1.71701766166514   -3.95737331792013
C        -3.10334521944281    2.02227611612138   -5.46819720409475
H        -3.54489156076230    2.87029019075987   -4.96382288940436
C        -3.63426105627464    1.57045168628849   -6.66478040057601
H        -4.48550379982894    2.07018478913329   -7.10303447053048
C        -3.07177764515947    0.47197983995961   -7.29446507565526
H        -3.48324462991498    0.11554873989783   -8.22764928331034
C        -1.98517338292499   -0.17191471336717   -6.73308774837772
H        -1.54063088488048   -1.02347430086974   -7.22661753897518
C         0.91718409000292   -4.88334568432002   -3.33810531082906
C         1.99815478098843   -4.70156455990117   -2.47513347361926
H         2.31108963547499   -3.69779395138141   -2.22721672459264
C         2.66291262419868   -5.78671371229029   -1.93906547326987
H         3.50325558259008   -5.62796415611701   -1.28030689850809
C         2.25510557185255   -7.07586193686140   -2.23697679485453
H         2.78119321062095   -7.92148859418612   -1.81912482281905
C         1.16749844601023   -7.27262474019891   -3.07167480219701
H         0.83978309228863   -8.27577170684613   -3.30536819134443
C         0.50399015109495   -6.19079262219585   -3.61335554160114
H        -0.32929579466003   -6.35514837809210   -4.27882453829843
150
 -239.73467156208500
Cu        0.86291762412145    0.55533375095067    0.45660884825869
N        -0.74832448215301    1.52931776739947    0.79321356606767
N         1.43645246500658    1.95768882559534   -0.58324172238680
N         2.66871699811132    0.18016047732945    0.54503030728895
N         0.52538313828481   -1.28690560703724    0.83867382506755
C        -1.71369725706767    1.13325693825905    1.64605874555368
C        -2.93727616281346    1.73855157642659    1.28477480062515
H        -3.87084317146290    1.62389279754077    1.80000317590367
C        -2.69404613752357    2.52728642608520    0.19018286754587
H        -3.40969687206574    3.10107242678526   -0.36485791118301
C        -1.31328598618723    2.41321640247401   -0.11190836693297
C        -0.59576689123739    3.12988772172949   -1.08253865467787
C         0.79477201053785    2.97467649183445   -1.20483708059090
C         1.78881356020847    3.77956752186655   -1.82600006454914
H         1.59787992859584    4.67489855135871   -2.38662331986729
C         3.01752694253884    3.23333255851812   -1.52421397582312
H         3.98191251854823    3.59766552267787   -1.82240084527934
C         2.77284222128433    2.08479617577663   -0.74127717619616
C         3.48780466794349    1.04405990316355   -0.09231305059174
C         4.81992486083655    0.62453002736286    0.11321168766438
H         5.69791837887135    1.11743618394806   -0.25710582418571
C         4.76608463837400   -0.51462656511733    0.88442983148589
H         5.59951938822189   -1.09331592255838    1.23252572101169
C         3.39365042375593   -0.81724078588505    1.11416518531655
C         2.74956532298453   -1.90964864691339    1.71506460219941
C         1.36571446453760   -2.10518847845118    1.57137062572773
C         0.63022514019137   -3.25451226358341    1.95857082146778
H         1.02020404618848   -4.08472915437049    2.51411556749375
C        -0.64174449770403   -3.10805749255901    1.46452333974979
H        -1.44933997512614   -3.81020639620883    1.53557534301201
C        -0.67523864704554   -1.88758708684747    0.75826312172065
C        -1.49784955479820    0.24027566428326    2.76762635745073
C        -0.22656096071221    0.03074469636619    3.30576695226257
H         0.61324798668161    0.58962393497677    2.91680381048272
C        -0.03236372778905   -0.87489486572040    4.32814203251540
H         0.96226943560018   -1.03458592460100    4.71781314878022
C        -1.10630142415337   -1.56159424933852    4.86750188998045
H        -0.95133951399723   -2.26746354616039    5.66980151415142
C        -2.38058617196968   -1.32828212950252    4.37792722104020
H        -3.22648949408366   -1.84762320932196    4.80493333484822
C        -2.57623571291534   -0.44260475386883    3.33834250652418
H        -3.57067383840468   -0.28805864880267    2.94931123206726
C        -1.26862204732083    4.06870224360601   -1.98603311208728
C        -1.00365111507999    3.99816893807253   -3.35431940050703
H        -0.31947576544686    3.24661795840446   -3.72104832635481
C        -1.62535953194342    4.86082113856997   -4.23706523161891
H        -1.41629155594904    4.78830025035825   -5.29452451782809
C        -2.51255949223833    5.81696955654619   -3.77015678957907
H        -2.99460652463141    6.49315072680307   -4.46066820749513
C        -2.77191527771643    5.90485299623144   -2.41241408346130
H        -3.45125062967124    6.65703857722579   -2.03740445513497
C        -2.15915461662020    5.03676671234529   -1.52882509729964
H        -2.33246386124918    5.12907105282354   -0.46922173256842
C         3.54259851603653   -2.91645024932054    2.43583396003469
C         4.62002026050974   -3.55145305628619    1.82233497425516
H         4.84602012785000   -3.33356339824546    0.78903789373817
C         5.37410508516606   -4.48045169062764    2.51553979039062
H         6.20383021868450   -4.96951497312296    2.02608681942268
C         5.06751125423727   -4.78667831385866    3.83107046443749
H         5.66132442940868   -5.50815163456187    4.37249125160376
C         3.99168711174659   -4.16802403132575    4.44605038020951
H         3.74528674285969   -4.40307480926790    5.47116259786366
C         3.23076775657355   -3.24485780959790    3.75372805844862
H         2.39822625480556   -2.75724038840618    4.23773344049680
C        -1.77766678847764   -1.37977125176367   -0.03690534080096
C        -1.55024726949196   -0.61216895331227   -1.18152956595981
H        -0.53354710060059   -0.41639280084159   -1.49560882395426
C        -2.60755970277906   -0.11760726648729   -1.91895909470672
H        -2.41510118882260    0.48506827996963   -2.79502658487453
C        -3.91109745729965   -0.39283398897949   -1.53969977702470
H        -4.73692806149824    0.00031171813077   -2.11391805402781
C        -4.14939441182816   -1.18193200347376   -0.42605337085905
H        -5.16473608891322   -1.40893734987308   -0.13388976335306
C        -3.09556360147709   -1.67569259998852    0.31681095649680
H        -3.28423520820570   -2.27560818348262    1.19418946829408
Cu       -0.41735408857924    3.65315732420364    4.45950121954577
N        -1.63615848471257    4.84688997142484    5.32544540773214
N        -0.60782215578688    4.63928909535760    2.92014433017129
N         1.18233833099828    3.17755312225941    3.68675895895849
N        -0.29219127306558    2.13788998874539    5.58098367167671
C        -1.93624484820531    4.81488764878761    6.63906718871119
C        -3.20503039425995    5.39366710243436    6.84794192738237
H        -3.68476766953763    5.52501432525895    7.79810667116402
C        -3.66506114272549    5.81690310192300    5.62515833406364
H        -4.60033166385668    6.29602931155378    5.41139504969760
C        -2.67145838111597    5.49046754893233    4.66913790990079
C        -2.62167505112600    5.88450242936338    3.32384184106571
C        -1.51371862845201    5.56780383215859    2.52471105668706
C        -1.01125792982086    6.16954129498975    1.33806860439079
H        -1.48620992049027    6.97176483057975    0.80561814972473
C         0.21752114600370    5.60566359284054    1.07180981370976
H         0.87943942465561    5.83887125078471    0.26064252944540
C         0.45605266061399    4.65166787991996    2.08234267537658
C         1.48374199238524    3.77680988111218    2.51493452488447
C         2.78672525520736    3.38223245269013    2.13924975521418
H         3.31603065056723    3.71921576590604    1.26990537630820
C         3.24277396433977    2.52513591295261    3.11374273305905
H         4.19827521475742    2.03805083961476    3.14310134151908
C         2.20729243196637    2.37984157438565    4.08187084800370
C         2.10572026660560    1.63202949045999    5.26213498632426
C         0.89524701085740    1.55115569834361    5.97462966846738
C         0.61784825667038    0.69689661012740    7.07127492640162
H         1.33583354079804    0.08642958777946    7.58305424947080
C        -0.72866024040178    0.77978397884823    7.32038154472835
H        -1.28298728590460    0.23011218864195    8.05549762977688
C        -1.27585923734761    1.66567726966004    6.36925415277018
C        -1.01221894143506    4.36011485767154    7.66025110372035
C         0.36844514945125    4.39631327461069    7.44853563241644
H         0.75201914766689    4.78602631007251    6.51510086439757
C         1.24185627419169    3.95714527059573    8.42293175777268
H         2.30665881322513    3.99512873140352    8.24072119728788
C         0.75954009456503    3.48059731374705    9.63089089026348
H         1.44356907629400    3.12996672609135   10.38972248964104
C        -0.60598944462974    3.46830335693414    9.86502361249361
H        -0.98653876999991    3.11066911946047   10.81106935388119
C        -1.48374973338403    3.90941054815159    8.89507425089392
H        -2.54702781031553    3.88897264596668    9.07896780478160
C        -3.68121466440873    6.72102148660511    2.74723986926312
C        -4.29592035397835    6.31886635797426    1.56289018389713
H        -4.00641635679118    5.37966479544119    1.11449873264343
C        -5.28558403179234    7.09272099711817    0.98720485642395
H        -5.76082617300569    6.76551087171968    0.07357498676259
C        -5.66909294359494    8.28422527613109    1.58069732995120
H        -6.43980010640503    8.89153521902997    1.12950271833396
C        -5.05897089738569    8.69524538427983    2.75455197494776
H        -5.35092926790076    9.62698617602320    3.21673828055431
C        -4.07306202524872    7.92015619474944    3.33691029014727
H        -3.58190597045071    8.25074282756197    4.24010625652151
C         3.26383260033200    0.84745569676653    5.70970506776377
C         3.88969800352945   -0.04180491896898    4.83798215902168
H         3.49738290827618   -0.17428267793723    3.84028921346397
C         4.98823702820156   -0.77273778790400    5.25055039720560
H         5.45885030590627   -1.46295424051759    4.56575628943587
C         5.47895235275001   -0.62507546370578    6.53706623789110
H         6.33885051933810   -1.19440062045252    6.85752821842541
C         4.86220426722077    0.25514860225963    7.41155523100006
H         5.24344014437113    0.37504772168339    8.41534420920149
C         3.76084658720954    0.98447203236405    7.00419774201172
H         3.28579818147084    1.68042681429530    7.67991796831113
C        -2.68337539840160    1.96269221911539    6.18664600551730
C        -3.19596489997594    2.34698711888111    4.94534358331972
H        -2.53653092436469    2.39851692032535    4.09051453964251
C        -4.53386091484432    2.65324166209480    4.79922371415914
H        -4.90808218628392    2.96837752364190    3.83554837442587
C        -5.39484267908320    2.56511849393563    5.88056538405131
H        -6.43949357619164    2.81391791036299    5.76577357854011
C        -4.90715590922527    2.15087872944797    7.10917609767040
H        -5.57547470659849    2.07059358366025    7.95467080249207
C        -3.56868902868465    1.84880217738570    7.26153615073775
H        -3.19320473019153    1.54365722041717    8.22624569550667
150
 -239.73451747506252
Cu        0.16484855341105    1.49737895620336    0.42319993761870
N        -1.27919984232165    2.71487566604119    0.73067422083943
N         0.79233185296643    2.64396274974092   -0.87199289349618
N         1.91452337725781    0.90277304272113    0.41732538171181
N        -0.34644511541092   -0.20866337484373    1.12729884065744
C        -2.19926271736801    2.57279574454797    1.70518479340940
C        -3.37693940648862    3.26430213897923    1.34434198995342
H        -4.26764258586512    3.33931154565489    1.93657494896963
C        -3.14863830482151    3.84978199511475    0.12636383798264
H        -3.84285202703615    4.42369111090454   -0.45507347175825
C        -1.82327335689709    3.52091431308744   -0.25650007362897
C        -1.12592034922259    3.99040940320291   -1.38014887755721
C         0.21712186806423    3.63686889093490   -1.58999195344825
C         1.23036695637369    4.20074919400326   -2.41268880356696
H         1.09156982332872    5.02237141808815   -3.08942897014896
C         2.40871055775722    3.54242898823120   -2.13450922967222
H         3.37333892197282    3.72388617909936   -2.56845860719407
C         2.11044040347681    2.56517100820249   -1.16095403452503
C         2.75951600157340    1.54492983160828   -0.41740298063091
C         4.04656745773125    0.98618357010892   -0.26150933214056
H         4.93296283536326    1.29644057357315   -0.78013516580862
C         3.93874492143318   -0.00855893524290    0.68407738101257
H         4.72859396633890   -0.63632614850603    1.04843257993653
C         2.57186458030641   -0.08661161411161    1.07540272722452
C         1.87037660156385   -0.98042782233988    1.89838780398092
C         0.46619866869689   -1.00895623547432    1.90980276481786
C        -0.35226192719665   -1.97709010638458    2.54596672065929
H        -0.00364120434341   -2.75538611694195    3.19611998630696
C        -1.64396387722940   -1.74110294992098    2.14765902818442
H        -2.51566518186288   -2.31029138119592    2.40536766944626
C        -1.61042463256774   -0.65045032128867    1.25351644237475
C        -1.97798450647578    1.84210359552815    2.93751419509217
C        -0.69162945960456    1.54924663106166    3.39501828478847
H         0.16319135318738    1.92653922975698    2.85103968109849
C        -0.50025228226945    0.79203149365092    4.53201724777642
H         0.50376278207312    0.56258983314681    4.85794745748750
C        -1.58617814597153    0.34428065855668    5.26430992566003
H        -1.43345240406838   -0.24678013092087    6.15497431843365
C        -2.86753004999270    0.67108841016644    4.85306453268114
H        -3.71979706109489    0.34234297653020    5.43032871701165
C        -3.06423343362006    1.40705434984749    3.70268725513405
H        -4.06865639642532    1.63419387899004    3.38088042561494
C        -1.76949932530739    4.87003680042790   -2.36116641608100
C        -1.65205567893759    4.56934932152710   -3.71873531777337
H        -1.10423929214649    3.68749843071125   -4.01809127351225
C        -2.24845708468928    5.37298893718041   -4.67173107086529
H        -2.15622221829120    5.12227832620631   -5.71854845616870
C        -2.96086312269304    6.49784152844161   -4.28885732802138
H        -3.42128782271708    7.12822809134892   -5.03519470622580
C        -3.07309479096644    6.81232594782943   -2.94463784281827
H        -3.61467675486626    7.69574774888264   -2.63784895826945
C        -2.48768122825384    6.00346762238949   -1.98912561294604
H        -2.54405194900391    6.26696984960965   -0.94544571842342
C         2.61194678906414   -1.96805483270888    2.69656229398006
C         3.52037950281831   -2.83402995419270    2.09234764397026
H         3.64775336331460   -2.80478819498289    1.02032666776016
C         4.22810837310235   -3.74853081144332    2.85045161429997
H         4.92482439196023   -4.41902273554448    2.36863490385580
C         4.04416499485435   -3.80872979859602    4.22193823398364
H         4.60197439210098   -4.51991046521307    4.81297687647645
C         3.13690042675655   -2.95721260936025    4.83020970585997
H         2.98746928295475   -2.99936821240545    5.89919980724889
C         2.42086318777411   -2.04785085554522    4.07432796948003
H         1.72035988860228   -1.37922563560659    4.55131841850637
C        -2.72598906386892   -0.13269240668844    0.48357498134206
C        -2.53431536328913    0.41428218687765   -0.78728941402194
H        -1.53980119307947    0.42970628777989   -1.21307170492562
C        -3.60076656758107    0.91772468868118   -1.50513917374319
H        -3.43428427956454    1.34812176899369   -2.48224927272414
C        -4.88070053697291    0.87034843492430   -0.97748380326402
H        -5.71308846123294    1.26923252256555   -1.53811365620767
C        -5.08845329981953    0.30081543719962    0.26836236345510
H        -6.08708699504141    0.25199300695340    0.67850171379219
C        -4.02475141369608   -0.20056453755245    0.99180517301371
H        -4.18742618168520   -0.62763095690162    1.96978091586753
Cu       -0.44008552681029    5.39225877296775    3.87470789943669
N        -1.44519548863070    6.83908167947724    4.63208753731888
N        -0.63385545347926    6.17458390988710    2.21508950792569
N         1.02467197086105    4.60595923712545    3.07884478188290
N        -0.39640515929794    4.03543273515818    5.19901597872273
C        -1.66779009341783    7.01285417293157    5.95004878071643
C        -2.83678228041336    7.77965763523141    6.13615187546493
H        -3.23880707507303    8.08940749634916    7.08089843141132
C        -3.30798988185796    8.11011215655529    4.88970864504270
H        -4.18339276634133    8.68327029124969    4.65448656502367
C        -2.42494709135641    7.53400507590138    3.94315775509525
C        -2.41355149364371    7.75060902217972    2.55709717845456
C        -1.43200657325193    7.16631297974498    1.74526906075340
C        -0.95379738077658    7.51935827915158    0.45261934013458
H        -1.36196877577911    8.29699039906543   -0.16484346630636
C         0.15832655029032    6.74856256772895    0.19491172309303
H         0.77475253842113    6.76590196534749   -0.68268254436191
C         0.34821741133725    5.91847064210681    1.31902689205063
C         1.29026247942617    4.98067101486323    1.80973093289186
C         2.49603372110749    4.36460237575940    1.40814106839488
H         2.97980435887907    4.49518448576257    0.46024435365406
C         2.93198663409374    3.60808945380160    2.47087559023027
H         3.82033950564693    3.00763551722757    2.50891382694872
C         1.97843842892739    3.74716551591959    3.52067822202450
C         1.89735618139609    3.20480440112421    4.80989320747324
C         0.75212344438696    3.38331344739765    5.60619666766331
C         0.47909366250066    2.74727505379945    6.84352816992746
H         1.17080842566876    2.14775691769849    7.40216399155670
C        -0.82716669986510    3.01910652261789    7.16001405049315
H        -1.37205883201659    2.65662752725951    8.00929375529826
C        -1.35661801635864    3.80336158869952    6.11339547104577
C        -0.75139395310100    6.57771807588662    6.98667986612034
C         0.60969166738673    6.40827753094768    6.72093235524879
H         0.98597013158141    6.61621777197056    5.72827676417030
C         1.47421659027438    5.99531637377242    7.71461984399643
H         2.52443083135010    5.87236067705434    7.49043187828293
C         1.00370144055074    5.75021862360337    8.99419700501503
H         1.67996821253896    5.41961301252918    9.76876367394958
C        -0.33857237740394    5.94350187565244    9.27783548400143
H        -0.70843778871990    5.76673831936204   10.27771329900643
C        -1.20692604286291    6.35996663765012    8.28885273824725
H        -2.25340946556058    6.49947458786714    8.51286016092582
C        -3.35993339196995    8.69097105238979    1.94337928904936
C        -4.12404740740540    8.28737557262359    0.85044937165232
H        -4.04031243676256    7.27042549674444    0.49637392332658
C        -5.00267982694053    9.16597851667693    0.24514003105083
H        -5.59732756690827    8.83819528676989   -0.59544779459812
C        -5.12265153312872   10.46358269702348    0.71460187303336
H        -5.80506015543720   11.15192325277043    0.23831388161466
C        -4.36199456808318   10.87594511498612    1.79649361398953
H        -4.44771490601817   11.88900679724951    2.16165463408136
C        -3.48856915883592    9.99720739292137    2.40983739455531
H        -2.88046837629186   10.32360962138330    3.24052827484865
C         2.99278375766123    2.35538471510977    5.29546516558100
C         3.42795229295799    1.26942215665470    4.53798419017619
H         2.93340281767399    1.03780044720579    3.60587178179711
C         4.46628353953805    0.47349093648771    4.98484005775278
H         4.78872699099565   -0.36832702801349    4.38972260085315
C         5.08545265560097    0.75048782901004    6.19217518822577
H         5.89787370385497    0.12941654305949    6.53925018733993
C         4.65835703087533    1.82666552509827    6.95323765325931
H         5.14016778955885    2.04731822142973    7.89474872061520
C         3.61812706532280    2.62267532845343    6.51144374617980
H         3.29156928756655    3.46964687176468    7.09666658068322
C        -2.73717700721357    4.22231788976313    5.97238596180659
C        -3.29277398441162    4.50208379076091    4.72162282285239
H        -2.69085911869068    4.37654253879775    3.83278686046008
C        -4.60048705738716    4.92855237177786    4.60944648428710
H        -5.00554200916130    5.16030621968814    3.63462489103847
C        -5.39181855846067    5.06517130364640    5.73793871499615
H        -6.41270805694071    5.40602173951081    5.64864592005756
C        -4.86563420628914    4.75555313293787    6.98137314315283
H        -5.48098424537400    4.84931731010752    7.86483820024905
C        -3.55562528951860    4.33604267530851    7.09918993804761
H        -3.14935805626281    4.11411292022700    8.07396183744853
150
 -239.73447281521052
Cu        0.87383111915704    0.18585841938044   -0.23713285760092
N        -0.94744033229009    0.79083551739004   -0.10133818333378
N         1.31919276947891    1.89327111808038   -0.78358940050910
N         2.64741804942084    0.13226848228722    0.27605922830916
N         0.84931470381674   -1.72187715609406   -0.20674658047715
C        -1.94840793780728    0.03587137479058    0.38956571115887
C        -3.17776367732090    0.47046998622552   -0.14597014641054
H        -4.14160481371717    0.06166282385182    0.08689973872849
C        -2.90727803326473    1.54440762727826   -0.95856699270697
H        -3.60982496786362    2.10897297452435   -1.53965389254677
C        -1.50668192498775    1.76176817407087   -0.91646302288804
C        -0.78656370539623    2.84145923130620   -1.45380014385339
C         0.60130987555842    2.93880766320246   -1.26324846394252
C         1.47999117745666    4.05495437986726   -1.34039285668917
H         1.20374261238166    5.03897403782456   -1.66745215795910
C         2.70456039832909    3.65637859687095   -0.85236068270842
H         3.58978290376232    4.25368022079161   -0.74824698322988
C         2.57947709510132    2.29624226159677   -0.50033951411027
C         3.35244831679244    1.26874991373305    0.09686742364132
C         4.63840034152798    1.08657929312243    0.65134469323912
H         5.42357156897784    1.81767985375452    0.67033094540560
C         4.66845789513441   -0.18512105509996    1.17691831733640
H         5.49163001697525   -0.64831602311549    1.68459417540401
C         3.41163960902131   -0.79581317748148    0.90349200929091
C         2.89727214043505   -2.07568146681044    1.15229417025156
C         1.67524040624876   -2.48928650038595    0.59495714674688
C         1.15541511354449   -3.80853631714538    0.62867553157393
H         1.58767282505713   -4.63926022149023    1.15183696194418
C         0.01986153004615   -3.81569665357653   -0.13689415766974
H        -0.60745255225293   -4.65854372858485   -0.34792393833921
C        -0.14438841685590   -2.51284760764711   -0.65726961053567
C        -1.74732108182520   -0.97730327916111    1.40807568687379
C        -0.68273851936476   -0.87933714141459    2.30734300519725
H        -0.01460157122907   -0.03070755223665    2.24724051821588
C        -0.49252205326179   -1.83979011381549    3.28013889781156
H         0.33002657937327   -1.73950256654437    3.97438444206404
C        -1.35727225854795   -2.91803847827983    3.37479290828149
H        -1.20252502623207   -3.67464792361806    4.13012819464024
C        -2.42994201427859   -3.01401130268348    2.50298616695051
H        -3.11315323972183   -3.84755182464403    2.58094541348975
C        -2.63153797607435   -2.04999513376612    1.53518096614132
H        -3.46332711002328   -2.13328278714784    0.85229392174457
C        -1.46754788013782    3.95126673783503   -2.12717075316065
C        -0.94296724234277    4.45741915552388   -3.31697614558388
H        -0.05469503827548    4.00656196972867   -3.73379670243318
C        -1.55340070837790    5.51475142593666   -3.96409462284886
H        -1.13436334904656    5.89342728606386   -4.88544976173856
C        -2.69289337606070    6.09322777083530   -3.42926724399473
H        -3.16955725504725    6.92111663040879   -3.93310338002369
C        -3.20979828834017    5.61338383000433   -2.23688704288715
H        -4.08635335206977    6.07406126115566   -1.80507825995557
C        -2.60377870817145    4.55346315186474   -1.58863073213460
H        -2.98795587738119    4.20722779950576   -0.64090543421434
C         3.64632898796282   -3.01137310902942    2.00085449029456
C         4.98988245322615   -3.29450947306803    1.76672134155077
H         5.48288735171944   -2.85345975419481    0.91484492278149
C         5.68067658471872   -4.16026779969489    2.59435579519383
H         6.71997613711271   -4.37709952229936    2.39389919770873
C         5.04498949959240   -4.75158176033518    3.67354986860347
H         5.58749245962065   -5.42352807623028    4.32226104189138
C         3.70848276743326   -4.47821607908693    3.91471150848701
H         3.20610640499278   -4.93530462039178    4.75490938235309
C         3.01310858542214   -3.61930966985993    3.08495171757997
H         1.97423117191954   -3.39726953833858    3.27864491258050
C        -1.18816633331463   -2.10753865394747   -1.57914034595180
C        -1.05774609731486   -0.99057885699126   -2.40615863471975
H        -0.13561681769476   -0.42689495762338   -2.39478377491412
C        -2.09501379048086   -0.59517768064347   -3.22605377546563
H        -1.99444495055835    0.29500675675835   -3.82709748945881
C        -3.26269954214905   -1.33556776102945   -3.28669632771015
H        -4.06692510002777   -1.02616906494199   -3.93725129720046
C        -3.38594010922296   -2.47779529534938   -2.51383153061601
H        -4.28749941019935   -3.07127610477783   -2.56639090780171
C        -2.36752272696090   -2.85513809461298   -1.66320759151811
H        -2.48978762502144   -3.72970545047542   -1.04329509359855
Cu        1.41492998137808   -2.69072132738687   -4.41350427942485
N         2.04423010343916   -4.45969065738099   -4.84141367531083
N         2.76467201611928   -2.55903880334399   -3.15658920353731
N         1.52417464165756   -0.84324806634923   -4.37512333827652
N        -0.33963401888530   -2.53380345805270   -5.13931581258124
C         1.54157990689824   -5.23170954024677   -5.82437493533018
C         1.80283417745921   -6.58889427495964   -5.54368659289199
H         1.53658483203316   -7.41983468617166   -6.16727503479981
C         2.51475872144484   -6.62964846224962   -4.37068896743171
H         2.87028013237778   -7.50037672520743   -3.85557652285056
C         2.68131110392507   -5.29115467572587   -3.93518805385197
C         3.47243734803732   -4.83911623397832   -2.86781781141809
C         3.59197069917133   -3.47068313732684   -2.58842909954284
C         4.59695515775333   -2.75235218255856   -1.88398866056188
H         5.41580782946708   -3.20526738138067   -1.35906805142506
C         4.37238053741031   -1.41035637825722   -2.08981017887743
H         4.95661302957545   -0.58660650360036   -1.72768022483988
C         3.21913448229783   -1.31098257578832   -2.89627440405670
C         2.46888309707696   -0.31390550903637   -3.56918229889277
C         2.43963442948971    1.09181174381496   -3.71195669728792
H         3.08453022501283    1.78700184874280   -3.21028733795894
C         1.45012223154686    1.37781316488572   -4.62380212342092
H         1.16378171138197    2.34791183864105   -4.98115487243240
C         0.85030602179504    0.14659147343978   -5.01375544650269
C        -0.23240136335758   -0.16155332130098   -5.84618910745203
C        -0.77849120054211   -1.45605653282398   -5.88547049549862
C        -1.99265269378931   -1.82273592999041   -6.51894318140535
H        -2.58329396035192   -1.18563080764192   -7.14761410050428
C        -2.26830674929611   -3.11247365458472   -6.14729575584977
H        -3.13503495720626   -3.68608466100145   -6.41054899196697
C        -1.23483304464835   -3.52873120154651   -5.27976879183870
C         0.92766815777311   -4.70533851077523   -7.02835278235251
C         1.25872813736593   -3.43736185831248   -7.51160105067566
H         1.99806946072242   -2.84707485850728   -6.98734516998270
C         0.66397216265951   -2.94423775012459   -8.65547988020321
H         0.93758047303833   -1.96358323233853   -9.01837334402456
C        -0.26917886706281   -3.70334849456926   -9.34227510537920
H        -0.74120321838957   -3.31186702305675  -10.23139488462872
C        -0.58480475659118   -4.97376112599147   -8.88853834278050
H        -1.30284389568116   -5.57510863150249   -9.42762411036315
C         0.01298783606120   -5.47540083051282   -7.74984285630579
H        -0.24306432252327   -6.46191954477915   -7.39488593487555
C         4.28395214577973   -5.77408201508352   -2.08129164759089
C         4.25016071740533   -5.70026275367041   -0.68937786299458
H         3.60535905864190   -4.97386921511981   -0.21753434929923
C         5.01613179529745   -6.55684819221485    0.07808493575453
H         4.97252823931492   -6.49203410481356    1.15558439364679
C         5.84044637576212   -7.48802370695144   -0.53218313345711
H         6.44412972996085   -8.15352214554231    0.06714424372772
C         5.89402389296201   -7.55749735048286   -1.91494000485771
H         6.54592302234950   -8.27321349978220   -2.39452207475259
C         5.12109395599802   -6.70962019798547   -2.68624170007286
H         5.18343170812337   -6.74615624859223   -3.76377320917709
C        -0.86997543170726    0.90522634590652   -6.63240268324327
C        -1.35450847841110    2.05806813645282   -6.01931902386537
H        -1.28716166732998    2.16487878809047   -4.94638598918828
C        -1.95181101757921    3.05467700714479   -6.76889155962792
H        -2.33447545972357    3.93536850627486   -6.27370308242435
C        -2.06335906267427    2.92162482769661   -8.14251924462142
H        -2.52606224903184    3.70232783995825   -8.72790981304690
C        -1.58252268214505    1.77957162726737   -8.76231286720398
H        -1.66691271811891    1.67045642886631   -9.83381217315098
C        -0.99650938525655    0.77600858390907   -8.01407940436065
H        -0.61984223607880   -0.11459342928844   -8.49483007872877
C        -1.17178199474153   -4.80584364425103   -4.59574580684799
C        -0.46483556593220   -4.97546649020792   -3.40355634027288
H         0.01776870054780   -4.12428193829045   -2.94531341828978
C        -0.37759021132244   -6.21670454331217   -2.80513520354613
H         0.20178654704918   -6.33379516274790   -1.90059751002616
C        -1.01947969100923   -7.31017219849455   -3.36220335756756
H        -0.94474372270291   -8.28111346380477   -2.89520814171513
C        -1.76186188549632   -7.14793204690193   -4.52036779442969
H        -2.27570488712570   -7.99382836938581   -4.95450743966221
C        -1.83802466376602   -5.91227548904124   -5.13095117588985
H        -2.39775004206192   -5.80211371299618   -6.04687628696802
150
 -239.73445597803641
Cu        0.54593961565686    0.77139556939706    0.72983031798787
N        -1.32788663434463    1.03471720403014    0.98470573978294
N         0.48458339140031    2.00158592451812   -0.63304588305607
N         2.33757328617388    1.20597761047007    0.73964899221549
N         1.01282777191593   -0.89664225370524    1.53415500221340
C        -2.04281029073379    0.48026883218628    1.98318768851114
C        -3.40359326378138    0.42614308894728    1.61396810641950
H        -4.20576678702162    0.06096544153423    2.22545866587281
C        -3.50678123918896    0.97125007625410    0.35936900372077
H        -4.39184180629316    1.05125689348909   -0.24056503415774
C        -2.20525121599783    1.37426079357162   -0.03214481367895
C        -1.84855516350685    2.08827319175839   -1.18732976841974
C        -0.52028903746357    2.49597937838486   -1.39421647079377
C         0.04887817011187    3.47656248785999   -2.25255245462405
H        -0.49528188913807    4.06492972572039   -2.96673596606862
C         1.39102548649401    3.56658431312731   -1.95298967295949
H         2.11552257781645    4.21747894185596   -2.40356074896063
C         1.64509721967486    2.62815814017087   -0.93033597733293
C         2.72455728263821    2.15552672442310   -0.13874030274156
C         4.10473167447635    2.38958665588177    0.04204328921380
H         4.69811842947308    3.09950671256611   -0.50089166787773
C         4.52385971829404    1.55051487086896    1.04984752634201
H         5.51724833278595    1.47175320304551    1.44689564318785
C         3.40487873806499    0.76942040234089    1.45655821295425
C         3.27049368949306   -0.30911085236886    2.34428741840465
C         2.10284623921889   -1.08994181752376    2.36280900654948
C         1.91512404065186   -2.31285179141568    3.05595898352786
H         2.60648429800613   -2.74506775275192    3.75254323533617
C         0.71470521958405   -2.83387573552194    2.64218086115505
H         0.28110547709718   -3.77080587337217    2.93262194406246
C         0.18318082699723   -1.94486656348474    1.68473558742805
C        -1.47664379569567    0.03822565352635    3.24224959535073
C        -0.25958281997756    0.53451437458939    3.71441834473780
H         0.25511650327393    1.30342261904713    3.15495201187422
C         0.28732534892269    0.05800442625300    4.88786355660030
H         1.23597052713787    0.44551962561070    5.22864687487496
C        -0.38257710540447   -0.89246263164065    5.63846864288030
H         0.04693344570405   -1.25762005374023    6.55932703536784
C        -1.61049658748816   -1.36349427690519    5.20450006136837
H        -2.14638403993365   -2.09525981669741    5.79168159077887
C        -2.15078970633745   -0.90859285847901    4.01936976975089
H        -3.09784316737544   -1.29773471239379    3.67902918516095
C        -2.84628609619408    2.44978103130560   -2.19911427791075
C        -2.55930909749365    2.21311033235605   -3.54441740032502
H        -1.61942485343240    1.75109785176847   -3.80996335764549
C        -3.47238731170167    2.54103019886609   -4.52835623211511
H        -3.23755906974805    2.34526195394512   -5.56452802450579
C        -4.68441291798065    3.12032577905768   -4.18971537615704
H        -5.39523842645633    3.38115001712987   -4.95971680789047
C        -4.97560588245044    3.36840321926028   -2.85857056593272
H        -5.91398043167287    3.83015975528856   -2.58644169550032
C        -4.06752553003267    3.03445286159490   -1.87151521400746
H        -4.28337360846404    3.25961798695356   -0.83995468829642
C         4.39692798235160   -0.68040524469472    3.21345551270986
C         5.65748476022522   -0.93893119045266    2.68030361936409
H         5.79567802611271   -0.91604526652509    1.60943546212317
C         6.71752049683704   -1.25800720011510    3.50901603307564
H         7.68872000820470   -1.46194120231588    3.08187037373177
C         6.53738361193633   -1.31828114463377    4.88094047879336
H         7.36824600155719   -1.56043224821267    5.52689733081079
C         5.28510591354796   -1.07289503674778    5.41922905953642
H         5.13638597401828   -1.12028715760070    6.48801386059086
C         4.22118661375418   -0.76314217690193    4.59333380767266
H         3.24774344778284   -0.56511448234571    5.01564742193002
C        -1.01084533053695   -2.14718267239229    0.88562840234182
C        -1.11076930890920   -1.63430415041519   -0.40989722048463
H        -0.27062058083883   -1.10246535277228   -0.83639841735187
C        -2.26131074921907   -1.81339944952169   -1.15167799015852
H        -2.32723484963479   -1.39904185637478   -2.14747795250126
C        -3.32778132569105   -2.52262383729521   -0.62402433982402
H        -4.22940504538263   -2.65653287681536   -1.20309334636422
C        -3.22741919823396   -3.06748213021830    0.64584394685032
H        -4.05198411537462   -3.63268092406164    1.05623911511869
C        -2.08054876048662   -2.88742632557707    1.39314166044071
H        -2.01209891730521   -3.29944173159456    2.38845667573730
Cu       -1.58234069088904    3.82800873401691    4.38074544736979
N        -3.18926137939206    4.53537340872337    5.14780078731330
N        -2.27547673704478    4.18609780066623    2.71643359738029
N         0.02127606930710    3.92978331934426    3.47964706466838
N        -0.71573781402008    2.87570132572558    5.76726366268031
C        -3.38485367801873    4.72057207406848    6.46833212938540
C        -4.76640150615374    4.69563240975597    6.74928035288921
H        -5.21233303609263    4.84333684764692    7.71343486382864
C        -5.42102345994599    4.52035352744168    5.55473182212554
H        -6.47915179907401    4.44446877388432    5.39858879435727
C        -4.43159167059390    4.43859055467893    4.54354828706437
C        -4.62547738838115    4.43421125514726    3.15415508038100
C        -3.52845081824737    4.46053058585855    2.27982006350966
C        -3.42071289943515    4.89086179728863    0.92925822413981
H        -4.24171116041531    5.22763398724364    0.32522351375024
C        -2.08341907293611    4.89756014496265    0.59772012305704
H        -1.64538000474652    5.18597159370892   -0.33804576994769
C        -1.37985018498311    4.45691370329936    1.73738247672936
C        -0.04443037878705    4.27741787687327    2.17629914792060
C         1.27363849913759    4.40899613495039    1.68646432180913
H         1.54421331271172    4.70999898630022    0.69368586887343
C         2.12030017743381    4.11350913145111    2.72953047438213
H         3.19283004642608    4.11463378756007    2.70532071319723
C         1.31671339802507    3.78313788300407    3.85873597413582
C         1.62968563910224    3.38475224026778    5.16405296166831
C         0.63018076488294    2.97465867241733    6.06550606775920
C         0.84032780071809    2.39036039031866    7.34001748591512
H         1.78754812532519    2.29677154652437    7.83419732164056
C        -0.37813654405975    1.94942398894632    7.78995661060261
H        -0.57475840826958    1.42102567780358    8.70209034657033
C        -1.32559860415152    2.24306528558851    6.78705395046132
C        -2.31233090628896    5.00881434414183    7.40112069440794
C        -1.12012293161012    5.59451218598615    6.96734143471059
H        -1.00819545357747    5.85970309566265    5.92453776896838
C        -0.09621975481734    5.84942674733064    7.85711851379177
H         0.81888612293241    6.30191983776045    7.50177521603832
C        -0.24200083798604    5.53618015647521    9.19863763427918
H         0.56283670619435    5.72837669013897    9.89286780206490
C        -1.43184642649634    4.98599053322242    9.64717473067784
H        -1.55552838689894    4.75297550215316   10.69511272016389
C        -2.45977295794890    4.73061690886079    8.76162202020817
H        -3.38020676574908    4.29111172182489    9.11438857290883
C        -5.96918113604166    4.48633308409295    2.56913907152441
C        -6.30226258542818    3.56825413486931    1.57336450955257
H        -5.57591575173959    2.82114905856538    1.28708936044000
C        -7.55156645057233    3.59416837731040    0.98376892319580
H        -7.79999694885184    2.87272574497278    0.21862805853766
C        -8.48354738553043    4.54288480498022    1.37226376009283
H        -9.45923869014244    4.56592688224371    0.90971881525175
C        -8.15796070849051    5.46512629935188    2.35337278574139
H        -8.87902750943590    6.21227461911858    2.65154722520755
C        -6.91075104491245    5.43911040493348    2.94998208560433
H        -6.64800457013117    6.17536770663769    3.69495348783904
C         3.03973557238242    3.30573798830197    5.56838378416801
C         3.94754460911366    2.57465972098486    4.80504655449811
H         3.60184526419158    2.05042396212222    3.92676112884478
C         5.27519777254008    2.49330184720321    5.18132489098634
H         5.96462506954295    1.91253463374093    4.58609263818431
C         5.71686843260805    3.14651028624955    6.31963028842678
H         6.75465113736367    3.08487630867595    6.61200741544376
C         4.82220488999175    3.87961172701068    7.08267762400081
H         5.16363822175865    4.39371653443312    7.96949870022414
C         3.49214901023387    3.95678525867802    6.71420741293711
H         2.79485323232884    4.53584416256107    7.30186947114014
C        -2.71694324166703    1.83410710322994    6.78992034912123
C        -3.42167108773128    1.61719952332287    5.60386466158422
H        -2.91827806809402    1.74080224163081    4.65582597239937
C        -4.74799977940589    1.23658482576898    5.63112493910008
H        -5.27963161400933    1.08824197378498    4.70223643354078
C        -5.39827444588270    1.04942484273593    6.83952019836906
H        -6.43850126493962    0.75975760367440    6.85881369288910
C        -4.70349087002479    1.23191944831562    8.02399710732522
H        -5.20220824316187    1.07916045532162    8.97054350056402
C        -3.37746068458688    1.61486687879699    8.00157967605809
H        -2.84755749561396    1.76940864550432    8.92900543747403
150
 -239.73444143386311
Cu        0.81687314798583    0.45838118208674    0.05153275868197
N        -1.02316095919632    0.77005358991750    0.38780757475542
N         1.01958898218518    2.22779997819704   -0.37110754131763
N         2.63696448670203    0.53693067867163    0.28715602056591
N         0.98285275753354   -1.41201064412099   -0.23155245485602
C        -1.88352809883530   -0.14692754775719    0.87862093472486
C        -3.20232959511866    0.22320652476912    0.54644266880140
H        -4.09265437176465   -0.30411151086099    0.82790483842033
C        -3.13148353192898    1.40822016319016   -0.14279495121419
H        -3.94790067587557    1.96067832045678   -0.56413920737827
C        -1.76294552147524    1.76294023464697   -0.22925426520066
C        -1.23125578563920    2.95460724896877   -0.75283988661900
C         0.14849904393295    3.19783570048668   -0.74168681604148
C         0.91445751990008    4.36915242492764   -0.99599143358122
H         0.51579596805629    5.31671534062717   -1.30149920272410
C         2.23330965905772    4.07355686671706   -0.73738738488104
H         3.07258156108714    4.73160902751824   -0.84642537394061
C         2.27855876010663    2.72137780647681   -0.33154939335463
C         3.22131220284656    1.73443542219615    0.05671241561729
C         4.60729501161199    1.59763537149491    0.28940309746163
H         5.34136301621248    2.37372792725091    0.19799177361069
C         4.82678115089588    0.29124738791653    0.66170596075591
H         5.76828365702387   -0.15220914631488    0.92182894773779
C         3.57707881951775   -0.38807027667533    0.60996649378053
C         3.22374918309907   -1.73617225317263    0.75234936295355
C         1.95910931194871   -2.20024078593108    0.34902477061957
C         1.55060562194167   -3.55310809160788    0.24160230431411
H         2.11136369249318   -4.40112552742117    0.58255320823564
C         0.33600045848731   -3.56135864078205   -0.39889315341792
H        -0.23801834082436   -4.42144673155246   -0.68325045247383
C         0.01442801047412   -2.22265593158365   -0.70111147482563
C        -1.49714831062444   -1.28074304535893    1.69666778523668
C        -0.30438696394036   -1.28890172257853    2.42422875589336
H         0.34736059882756   -0.42774656850860    2.38191121949822
C         0.04476666352840   -2.37927684510712    3.19505874623951
H         0.96981651695581   -2.36566778382220    3.75476098232751
C        -0.78451505819418   -3.48605333788673    3.26173011418655
H        -0.50359902255450   -4.34219938901975    3.85690164578959
C        -1.98162955673346   -3.48242459713921    2.56455995037805
H        -2.63879555618937   -4.33844174798950    2.61933318300698
C        -2.33942065311482   -2.39161525345881    1.79830502153533
H        -3.26978448859041   -2.40162285685219    1.25200886357244
C        -2.12237023874463    3.98604585038226   -1.29491187189793
C        -1.85957839244667    4.52432651208467   -2.55436417313362
H        -1.00746644695238    4.16517852007437   -3.11315031701298
C        -2.69284571137562    5.48290667881708   -3.09860896393998
H        -2.48066318157880    5.88402675915040   -4.07920708684449
C        -3.80088452420982    5.92308892012775   -2.39388699656975
H        -4.45570004172743    6.66752062030391   -2.82237114652561
C        -4.06250316431983    5.40677506564559   -1.13582072675037
H        -4.91852633350889    5.75365194227194   -0.57613880079428
C        -3.22943523938772    4.45008139791347   -0.58797595750933
H        -3.42325169971414    4.07377459477584    0.40478114417096
C         4.21862104168951   -2.71123903241121    1.22043585574932
C         5.44159161146688   -2.85216918376645    0.56940416021866
H         5.64943519078811   -2.25075131262356   -0.30309787268051
C         6.36670101096994   -3.78092232811078    1.00907321780852
H         7.30792524165515   -3.88738837512442    0.48952003693031
C         6.08733794428013   -4.57855814916748    2.10608780310546
H         6.81061412930345   -5.30434109887228    2.44720344881422
C         4.87290129465040   -4.44638522365332    2.75897477810979
H         4.64847848967128   -5.06887852351259    3.61302378739550
C         3.94327136521147   -3.52324723272071    2.31815634292270
H         2.99639013656298   -3.41788283290041    2.82644015998993
C        -1.11419578289454   -1.76414239699711   -1.48945540995892
C        -1.03842342280349   -0.60198216043330   -2.26115613858837
H        -0.10806613666974   -0.05108881213159   -2.30179364643589
C        -2.13275891462526   -0.15891739867185   -2.97685594217375
H        -2.06258344129932    0.75171744732473   -3.55432561223460
C        -3.31763063108254   -0.87598660172658   -2.95587185244960
H        -4.17569196919425   -0.52223994309372   -3.50787795548901
C        -3.39222267715464   -2.05410580358422   -2.23069820918078
H        -4.30946481255842   -2.62544862315600   -2.22414980533648
C        -2.30245889960461   -2.49804761776503   -1.50885734820299
H        -2.37029133144871   -3.40783973934041   -0.93217174450187
Cu        3.07620370516287    4.54569921874599    2.70222383170254
N         2.61257118867740    6.00696345429512    1.58561640401916
N         1.34491315635116    3.95565985478745    2.61657894861791
N         3.40700172863853    2.80739426700895    3.19637731182265
N         4.68716543460756    5.05090158357505    3.57247430754954
C         3.48716678721107    6.91217303809680    1.09745435341446
C         2.79753374511352    8.09336858992928    0.75728948687505
H         3.23185021453306    8.97232198343196    0.32287815279852
C         1.46840367720683    7.88115636255189    1.02664350084115
H         0.66515830510030    8.58099587175936    0.90748026718885
C         1.34696267240011    6.56311386866246    1.53081935246527
C         0.15455437145157    5.88075023506938    1.83065345125611
C         0.17473621486726    4.55801823704242    2.29241172016560
C        -0.85172723299870    3.58649777156460    2.45320918610800
H        -1.89508209133772    3.74939713603526    2.26629300773488
C        -0.25789562741588    2.40785762976992    2.84266270240550
H        -0.75089521356792    1.48204022379895    3.06424244741567
C         1.12976371551244    2.65656297243797    2.92756789617884
C         2.33422587580718    1.98714611340694    3.26506116090787
C         2.78550739209618    0.70642219783337    3.65236603962265
H         2.17301724243486   -0.16301139092455    3.78878115427069
C         4.14985055393227    0.79029267027655    3.80970982701907
H         4.81374072835135   -0.00446080304603    4.08957294375856
C         4.53030245623144    2.13998169380144    3.56542599820523
C         5.74484491399818    2.82330199809579    3.70616483448029
C         5.79164440119881    4.22865302160886    3.69582446223797
C         6.90443756756735    5.03759176074197    4.03606404857440
H         7.89860375918102    4.68127718058977    4.22181981667512
C         6.45705656304423    6.33366693370329    4.11005292991706
H         7.02652561380175    7.19864970412309    4.38862044751078
C         5.07412385261200    6.31395762364355    3.83826994144553
C         4.89767499382199    6.65647244894130    0.87580829885496
C         5.39367628991489    5.35938717708323    0.72102910743093
H         4.71089650636719    4.52286327663262    0.76693689956443
C         6.73913875088378    5.13902935736391    0.50656175760773
H         7.10402931392306    4.12858359260072    0.38387356162172
C         7.62284214324796    6.20293575256561    0.43929430057291
H         8.67631366962999    6.02675762490860    0.27994903157302
C         7.14242135838305    7.49561090547479    0.56987854160008
H         7.82426683095958    8.33172671936906    0.50986800432120
C         5.79671541387810    7.72218633401338    0.77731711439859
H         5.43395666892048    8.73246540843943    0.88587942337044
C        -1.14209209950524    6.53667242072593    1.63232662401295
C        -2.08700645761722    6.50935200394619    2.65794209050890
H        -1.84398770396036    6.00977478253334    3.58457672621763
C        -3.30797895341774    7.13860736421637    2.50798318995586
H        -4.02617225519383    7.11566235347059    3.31493870183505
C        -3.60815129052814    7.80404607396683    1.33097352705140
H        -4.55927275923888    8.30306134286324    1.21737866550924
C        -2.68437787653210    7.82250813355580    0.29944180286283
H        -2.91677609885594    8.32907428155994   -0.62562901660253
C        -1.46413156504830    7.19077259686595    0.44514432590637
H        -0.76153558619241    7.18367006208278   -0.37401957159852
C         6.98066533268066    2.07634019076590    3.97818877218555
C         7.06894360746031    1.20996619793319    5.06478381844673
H         6.22406052945234    1.10575756228777    5.72924372369860
C         8.23976384825224    0.51877161050685    5.31635618270618
H         8.29900035839110   -0.14313304477065    6.16815809358358
C         9.33636301278810    0.67815198169839    4.48583227601047
H        10.25011414606059    0.13789351124404    4.68436993921138
C         9.25831250260501    1.53950815594237    3.40386164170417
H        10.11226222725908    1.67055707509725    2.75511989631998
C         8.09159681365834    2.23704253305853    3.15337721641559
H         8.02793318077278    2.90836576616229    2.30996078408283
C         4.16275081531872    7.43922748997793    3.93170366713195
C         2.82201489451538    7.26184588176057    4.28214889241935
H         2.46320421538417    6.27003284288261    4.52344356740369
C         1.95855491924414    8.33789887364783    4.33215897495950
H         0.92050189412569    8.18057094159687    4.58776169990229
C         2.41791689600670    9.61501179892876    4.05523829823356
H         1.73874723809285   10.45406740995191    4.08464369716183
C         3.75499987416553    9.81052934683449    3.74981850495632
H         4.12125065036649   10.80708465484147    3.54828338501663
C         4.62105382779617    8.73689772306236    3.69322712387191
H         5.65837409629713    8.89227281489706    3.43868053917600
150
 -239.73424864885948
Cu        0.75013429276352    0.85196528585418    0.18307688986378
N        -1.09295092518017    1.00586452533413    0.66978348073045
N         0.64535427427659    2.52286125368199   -0.58113102125124
N         2.55771100971165    1.23068575295165    0.21124023688707
N         1.20913892342321   -1.00337730592471    0.22495890483644
C        -1.76449243803702    0.10334326365434    1.41110319689491
C        -3.14855723323115    0.22670740517428    1.16569526735291
H        -3.92335594761485   -0.34441001959241    1.63954306315306
C        -3.31145228716831    1.24146395483935    0.25721262125084
H        -4.23092922367466    1.58089280860923   -0.17780379990643
C        -2.02128389115510    1.74571424201372   -0.04399472172216
C        -1.71579542530506    2.86139466071393   -0.83895467862330
C        -0.38938861940487    3.29521246100463   -0.98980264061807
C         0.15873258982164    4.52851713523805   -1.43863673244185
H        -0.41024072281782    5.35981928388608   -1.80948672599681
C         1.52256169553775    4.47206088319633   -1.25102060714202
H         2.24161741452847    5.23760008508654   -1.47126389936677
C         1.80803442739379    3.20034773697262   -0.70983724344274
C         2.92140279087291    2.44072882187385   -0.26402764032629
C         4.32125890669938    2.56657594969188   -0.13255269437340
H         4.90418280356709    3.42278213016222   -0.41199367562938
C         4.77597741783005    1.39671257551241    0.43279997033376
H         5.79228900037571    1.15458083377198    0.67643928715664
C         3.65499900536536    0.53586213844896    0.60671171250227
C         3.53840630020908   -0.80046812861455    1.01795234967146
C         2.34440336468728   -1.51445742631454    0.82669979301695
C         2.16002725975050   -2.91022753702820    0.99821450928695
H         2.88035791741645   -3.58488972415369    1.41787485798206
C         0.91836459991912   -3.21912336308569    0.50221254953002
H         0.47347984289380   -4.19244119687889    0.43206476066867
C         0.35592133805138   -2.02135586000292    0.01249080993922
C        -1.13970286780613   -0.82173257300430    2.33547409823960
C         0.11945704026069   -0.57144255874599    2.88618369175757
H         0.62794487246792    0.35401016315761    2.65329284343958
C         0.71389355075499   -1.48936085364773    3.72766771136961
H         1.69281592114055   -1.28288189645700    4.13443612857464
C         0.05647923345153   -2.65949183149015    4.06623723987164
H         0.52478295820690   -3.37221199525769    4.72848540351151
C        -1.20845718021319   -2.90363699504835    3.55797520371880
H        -1.73316728874892   -3.80866502239141    3.82835160686205
C        -1.80025384459038   -1.99857121272575    2.70079580631132
H        -2.77735062012048   -2.20676664595121    2.29295543862190
C        -2.77301047164442    3.62410503991935   -1.51124764437571
C        -2.62877295133673    3.93168220225619   -2.86455283986171
H        -1.75144196102492    3.58717202833146   -3.39274587578270
C        -3.60519080179369    4.64636500179553   -3.53200756883296
H        -3.48408718414712    4.86884110469393   -4.58223303360381
C        -4.73579930149120    5.07817862798495   -2.85793677366116
H        -5.49651666674937    5.64026483625266   -3.37915212537875
C        -4.88222721789422    4.78999007616558   -1.51103986293010
H        -5.75586056488636    5.13434409415236   -0.97637698936595
C        -3.91227962158660    4.06662982696181   -0.84276662487077
H        -4.01428882386460    3.86615968528327    0.21155419487273
C         4.70650407652775   -1.49228718756799    1.58336344479382
C         5.91142314046765   -1.55035042842211    0.88755941103559
H         5.97246439890226   -1.12648201616641   -0.10395707701336
C         7.01224199421405   -2.17571125481796    1.44394777880341
H         7.93963181671619   -2.21962682733373    0.89131550340389
C         6.92871199604224   -2.74499010168822    2.70375736916281
H         7.79200476321991   -3.22538136251264    3.13985307414789
C         5.73161339735934   -2.70032588429715    3.39882320972394
H         5.65876347380802   -3.14446765162404    4.38064961393302
C         4.62646868168534   -2.08576432164306    2.84157435635617
H         3.69565243196324   -2.04469447358422    3.38689707215175
C        -0.89396336277492   -1.88564750991858   -0.71173002429299
C        -1.06477438180851   -0.89490872178501   -1.68173708774814
H        -0.23951684726126   -0.23665680160608   -1.91879510059985
C        -2.26658227772859   -0.76051206481244   -2.34769380194194
H        -2.38613170003087    0.01909019768825   -3.08630709603102
C        -3.31587646655413   -1.62232567474770   -2.07355581072028
H        -4.25720175847893   -1.51251415546475   -2.59131728251913
C        -3.14729461542931   -2.63221817126219   -1.14013435556998
H        -3.95882081448636   -3.31522999984924   -0.93324649425905
C        -1.94870132955093   -2.76790295172940   -0.46839800673659
H        -1.82627799989171   -3.54627591791361    0.26930221930217
Cu       -0.63396327007037    2.07336948297873    5.05935156915747
N        -2.10413454599867    2.40488254254097    6.23714574524356
N        -1.52629388170562    3.01879485554287    3.75982904910110
N         0.84206279879501    2.54758688446480    4.06595313242291
N         0.37425445222400    0.68538673847375    5.85881112335941
C        -2.11596335839038    2.07561364988885    7.54414301240095
C        -3.44739082664204    1.90628037760315    7.97567385318846
H        -3.75684099605643    1.66653515103529    8.97419979368247
C        -4.26014359458139    2.17371951069869    6.90103699863869
H        -5.33089586720846    2.12671584876620    6.86972929289559
C        -3.41795927938926    2.50864838746053    5.81156268111304
C        -3.79246538694974    3.02840097079458    4.56263618546912
C        -2.81676092853263    3.40888797310247    3.62806294373853
C        -2.87178407382069    4.32662135349035    2.54399488581826
H        -3.75542999730149    4.84738217706248    2.22742609797298
C        -1.58846055766194    4.49567584540203    2.07236418661371
H        -1.26705521240766    5.13377895064997    1.27208880142499
C        -0.75625304043637    3.66936702060200    2.85511080371009
C         0.61958670987268    3.37294123785118    3.02023082624665
C         1.86795513213235    3.72466229644810    2.46110138507155
H         2.01647238953500    4.39728274615235    1.63956861301875
C         2.83289132743940    3.07207920429820    3.19255102916658
H         3.89351294831232    3.11578920132078    3.03810721827789
C         2.17146039208993    2.30307371232210    4.19314843799278
C         2.63777069569980    1.43381703229088    5.18664772637248
C         1.75115996704564    0.68010254709416    5.97841814125311
C         2.10831857005017   -0.35366102008676    6.88036936157597
H         3.10933712239962   -0.62162792161481    7.15663975841286
C         0.94434294203202   -0.95056123371722    7.29466446310296
H         0.85111846547853   -1.79542932687088    7.94855536477614
C        -0.11745510563707   -0.30148156591878    6.63140463031577
C        -0.91878841818182    2.02475454226190    8.36155281535761
C         0.21842458676973    2.75965731533118    8.01541549341613
H         0.19227117560456    3.39765172055828    7.14212367562340
C         1.36348855411907    2.69018912765184    8.78280512655909
H         2.23312662236467    3.26475562134072    8.49629104786494
C         1.39680467985277    1.89611620187862    9.91747972243502
H         2.29589791721472    1.83526092306105   10.51300858585409
C         0.26475305697937    1.19021173790914   10.29131739236266
H         0.28119471921701    0.58111449468891   11.18378605228665
C        -0.88371408981636    1.25753197170756    9.52779875546026
H        -1.75870896966580    0.69648593359132    9.81830271187930
C        -5.19509118574754    3.28576294673078    4.22447445627109
C        -5.67697491212639    2.86243409519618    2.98518644584567
H        -5.01575191507256    2.32313037102777    2.32192340446510
C        -6.98736778112632    3.10653597856605    2.62127630317239
H        -7.35049362884156    2.76767218859738    1.66162105851379
C        -7.83392146050648    3.78538498699069    3.48285179572764
H        -8.85730117936102    3.97921390656388    3.19723892065950
C        -7.36044299728405    4.22159469379454    4.70950459622151
H        -8.01374743501824    4.76289482212099    5.37830476237126
C        -6.05145539852809    3.97509729007385    5.08022501853836
H        -5.67474962509454    4.34297951596422    6.02291962576868
C         4.08439140971542    1.23508319693716    5.34593069089914
C         4.86739844138265    0.88715724564799    4.24746495648864
H         4.39923555160967    0.75510000465848    3.28415721707805
C         6.22623924634095    0.67978466261272    4.39159354235637
H         6.81658633143063    0.39273713383281    3.53371539039857
C         6.82507404022980    0.82906474293312    5.63114023213422
H         7.88695532970552    0.66765590259652    5.74356183137888
C         6.05646057910017    1.18681433369856    6.72718448775584
H         6.52108185971785    1.31133825654418    7.69464722185364
C         4.69518606136643    1.38419653761518    6.58947032273556
H         4.09599904071176    1.67078809200584    7.44144848202950
C        -1.51118985300027   -0.70132330377031    6.67582971357835
C        -2.37335530230852   -0.47697966431718    5.60084900876490
H        -1.99580499341832   -0.00193864575995    4.70710495041069
C        -3.69544520204564   -0.86798866518532    5.66331267104508
H        -4.34773285160372   -0.67559486678843    4.82383040204574
C        -4.18532985453800   -1.50098780169895    6.79344627791404
H        -5.22188592043224   -1.79997867303058    6.84388712590096
C        -3.33502970315095   -1.75317891325129    7.85768391597411
H        -3.70896858770098   -2.25333136279098    8.73975082943269
C        -2.01184897606550   -1.36408127287602    7.79934248598801
H        -1.35867333208682   -1.55263071182073    8.63768239128651
150
 -239.73409534967561
Cu        0.42066618202715    0.19539684916954   -0.59386076463679
N        -1.44917919612368    0.62201069490856   -0.58635939674250
N         0.76205480312291    1.83847508032973   -1.36287672961412
N         2.16416405442305    0.36891336506739   -0.01272202776044
N         0.55639839699811   -1.68245391797193   -0.34312592440105
C        -2.41236591613934   -0.14806594061606   -0.04365015456149
C        -3.65493125914963    0.15927813795249   -0.63467682508141
H        -4.59724764467122   -0.28307546967219   -0.37659562233305
C        -3.43462183019425    1.17008920850690   -1.53742836853545
H        -4.15651153936956    1.64509592160155   -2.17251935839969
C        -2.05018740867271    1.47029626519536   -1.49994624515751
C        -1.39876601625346    2.52972621701837   -2.15069213201504
C        -0.02749849941986    2.75499118022340   -1.97658630102528
C         0.75534564444574    3.92749315286192   -2.16850687465196
H         0.39915353771126    4.83568817294146   -2.61530675985497
C         1.98904934427310    3.70256198522246   -1.60254647415324
H         2.81215676774490    4.38749691425754   -1.53783534544335
C         1.97104843334532    2.38524526493527   -1.09645145967727
C         2.79713504349325    1.51651316256761   -0.33854696665709
C         4.08195585462386    1.49678183901681    0.24966214953571
H         4.81535138184174    2.27710344765487    0.18152450809816
C         4.18822947067388    0.30606811828423    0.93147123270121
H         5.01952857578246   -0.03206450491588    1.51918582086231
C         2.98307986242526   -0.42280201352343    0.72365597519298
C         2.58010990722574   -1.71456132623243    1.08572598452703
C         1.41373073718243   -2.29165029088785    0.55351728830200
C         1.02968001697443   -3.65080647024776    0.67586119112705
H         1.52242895960337   -4.38436064576510    1.28333817646402
C        -0.05360354010740   -3.83988015114791   -0.14239900690397
H        -0.56993117124107   -4.76189998131518   -0.32415623482796
C        -0.32125909856433   -2.60664345987075   -0.77491030486467
C        -2.18605677942070   -1.06339038024983    1.05858950583649
C        -1.15364032796530   -0.84754016936565    1.97416034729025
H        -0.52463253280225    0.02591751073847    1.86735912669486
C        -0.94450079237721   -1.72673892571355    3.01756408030621
H        -0.14496016905696   -1.53935116788394    3.72035164465168
C        -1.75966985729510   -2.83597379323602    3.17193846165449
H        -1.58885168194357   -3.52830681268233    3.98319603163827
C        -2.80431449790463   -3.04567956706628    2.28636729335555
H        -3.45103584793011   -3.90258178257616    2.40992588955068
C        -3.02321072429780   -2.16519001941993    1.24584010561364
H        -3.83281447192223   -2.33712275610496    0.55311245365230
C        -2.17445057778760    3.50375277767567   -2.92838755058012
C        -1.79025371671240    3.81010719636452   -4.23165325114199
H        -0.93539331157360    3.30793907450829   -4.66000126731473
C        -2.50864908068451    4.72796849899647   -4.97497305233950
H        -2.20868609245280    4.94597617358267   -5.98944603694678
C        -3.60287809758784    5.37019590405359   -4.41945124273129
H        -4.15849744141517    6.09343605951537   -4.99801072518622
C        -3.97984423257759    5.08609006814333   -3.11683989706986
H        -4.82539157881487    5.59363035486165   -2.67568784451051
C        -3.27557372267699    4.15526271945517   -2.37650771496538
H        -3.55757341572571    3.94446895891122   -1.35542463103245
C         3.44075226448179   -2.52463005147448    1.96021428980700
C         4.77897286338570   -2.74737628001412    1.64318428137772
H         5.19005824446019   -2.34397678601369    0.72904440001295
C         5.58015663400770   -3.50953789639729    2.47323526757701
H         6.61280458347011   -3.68060265741440    2.20521211117550
C         5.06124436261939   -4.05385145225256    3.63587885772154
H         5.68838981748727   -4.64644421315982    4.28538770844495
C         3.73133573715373   -3.83901399815647    3.95958920723962
H         3.32061660306222   -4.26250021083530    4.86465288735263
C         2.92523320606508   -3.08566388837398    3.12707045477253
H         1.88916772550183   -2.91436009546702    3.37899429986343
C        -1.34615064693079   -2.37404861347172   -1.77452260594159
C        -1.23687458056239   -1.36074196827347   -2.72904952431450
H        -0.34172772421469   -0.75672615677688   -2.76472612461926
C        -2.25804669766487   -1.12496232292476   -3.62795946483844
H        -2.16781143358887   -0.31458211881540   -4.33679291393834
C        -3.39611866761067   -1.91402526605569   -3.61827024921674
H        -4.19633338858750   -1.72294339548826   -4.31794815478730
C        -3.49841305619071   -2.95276135880812   -2.70754789296247
H        -4.37810839616939   -3.58055005440273   -2.70195862190637
C        -2.48699045117461   -3.18157465369410   -1.79632645766461
H        -2.58712389004122   -3.97645997809968   -1.07335979032901
Cu        4.22252812943612    1.16665122453037   -3.90403878460811
N         5.12470488970651   -0.49576506741363   -4.25264497495607
N         5.60083856281932    1.59245652374116   -2.75547454947791
N         4.02502851263591    2.99985046332899   -3.98672849878340
N         2.42992864131826    0.98789095236397   -4.52283337025720
C         4.71239263745376   -1.39238117928971   -5.16879109296782
C         5.17305543670575   -2.67722385577121   -4.81676658590374
H         5.01110452264771   -3.57652930486543   -5.37830647704069
C         5.91287980971554   -2.54038956154424   -3.66775501565227
H         6.39593797909267   -3.32070796208196   -3.11313413603574
C         5.90031484904869   -1.16563293229822   -3.32044706469871
C         6.64134350393517   -0.52836112499438   -2.31181984438977
C         6.55995802771853    0.86221866518039   -2.13469649255239
C         7.43532449662542    1.77875203257834   -1.48845567020777
H         8.30619154190864    1.50869034085187   -0.92252788780722
C         6.99931995798620    3.05148768073020   -1.78407685160281
H         7.44004596183974    3.97930442133101   -1.47388624893967
C         5.84919628125264    2.91180297221731   -2.58889280463131
C         4.92643551817022    3.72636093853383   -3.29299649037335
C         4.69060981286657    5.09374025743893   -3.55626544420691
H         5.25131552441430    5.91664600092355   -3.15651465999906
C         3.63099787850944    5.15380257285426   -4.43269937111381
H         3.19635789514953    6.04096015239621   -4.84971115643348
C         3.19123755000596    3.82110051230506   -4.67201956531436
C         2.13291274856087    3.28273525286482   -5.41756648684037
C         1.78809579661806    1.92397923042656   -5.31320487513721
C         0.63392054001048    1.31389269446662   -5.86829106326403
H        -0.08061440512180    1.79320530851032   -6.50918103493370
C         0.60390960790453    0.01983309256577   -5.41889773374103
H        -0.14780069257039   -0.71607002918039   -5.62410559814538
C         1.72066828740615   -0.15663646762163   -4.57267732093784
C         4.00172044265821   -1.02113538028304   -6.37753587742623
C         4.16367177461470    0.24759007998394   -6.93923932909887
H         4.83876499649275    0.95195624544442   -6.47198270003300
C         3.48951270782963    0.59786877039822   -8.09163628585172
H         3.63729426339448    1.58026070584765   -8.51784845549736
C         2.63930901387709   -0.30737055121212   -8.70575015596660
H         2.10497198816136   -0.02960266134529   -9.60254155674243
C         2.48759141106710   -1.57620152970559   -8.17014325538883
H         1.83374949612033   -2.28884573452223   -8.65211477818847
C         3.16795467505187   -1.93561870574948   -7.02371385940092
H         3.04010191847505   -2.92201645169317   -6.60444957066041
C         7.58867426972632   -1.27907405360595   -1.48237401924573
C         7.60356781779308   -1.06999648382361   -0.10320034746380
H         6.90802568242093   -0.36434105974929    0.32500221432725
C         8.48295463872087   -1.76298587853821    0.70656935246354
H         8.47526825571210   -1.59445147291653    1.77398024872067
C         9.37449256262747   -2.66608193511838    0.15100808662193
H        10.06383399363970   -3.20719429272252    0.78234506546544
C         9.38720967104906   -2.86148868591301   -1.22053831457038
H        10.09483800824091   -3.54904107768861   -1.66053987027849
C         8.50366312876642   -2.17530243305003   -2.03272247742549
H         8.53883401825575   -2.30537013881153   -3.10400174578111
C         1.35845555877540    4.14963545485190   -6.31527459025303
C         0.80517583895452    5.34943519754772   -5.87453694350614
H         0.89639747473965    5.62631231861405   -4.83574279364439
C         0.10847497697532    6.16488315823854   -6.74752960876607
H        -0.31951312912682    7.08990699865957   -6.38893902592020
C        -0.04670722272380    5.79757941586922   -8.07389213065476
H        -0.58918440512202    6.43663183290875   -8.75499292294395
C         0.49378934998640    4.60291203777762   -8.52110721730458
H         0.37480371334551    4.30914580422470   -9.55397943443063
C         1.18869352538282    3.78462006704007   -7.65095076910172
H         1.62171072910250    2.85980084269365   -8.00216487901296
C         2.02571991048835   -1.35995428990792   -3.82259560863200
C         2.82891399850227   -1.33750274223306   -2.68069205713754
H         3.20141267802520   -0.39194235316825   -2.31216869322337
C         3.16011769921178   -2.50738008760987   -2.02813023614828
H         3.82037370901201   -2.47578547989495   -1.17539795548226
C         2.64807787768791   -3.71909866133888   -2.45812720012017
H         2.90316932115662   -4.63007358660233   -1.93773874221794
C         1.80079792120624   -3.75049315832713   -3.55296507509950
H         1.38231726317780   -4.68972469977717   -3.88530220847829
C         1.50022674757128   -2.58897253293769   -4.23420732052394
H         0.86425252939475   -2.63159728231693   -5.10482597374183
150
 -239.73386180105226
Cu        0.49229127761426    0.54680679401829    0.07582362502691
N        -1.29926939110603    1.17155033926729    0.25690928486591
N         0.99147496435146    2.22113414997056   -0.50162175966233
N         2.29795878344744    0.38432336528513    0.42730441282189
N         0.40777243887925   -1.35961659813066   -0.03535384231334
C        -2.32420979430809    0.43611579377260    0.73457796372745
C        -3.54084117952826    0.93282151734028    0.21933751152360
H        -4.52128360489964    0.56505863529165    0.44923559535990
C        -3.23797707858650    2.01157481465030   -0.57077289554481
H        -3.92366306265728    2.61455332619228   -1.13253593143225
C        -1.83033474186473    2.17821050406987   -0.53298077159520
C        -1.09328010464247    3.22299101677143   -1.11373605247848
C         0.30313666540693    3.27295001826102   -1.00671959146794
C         1.24798616485183    4.29982509192626   -1.28294817877897
H         1.00930715482305    5.26653023416418   -1.68274657884986
C         2.48706795804669    3.83947617753127   -0.89776198772862
H         3.42269525995803    4.36058756529157   -0.96259379697583
C         2.30270270254683    2.53093868408467   -0.40099116071427
C         3.06312699163823    1.45881411995608    0.13540583516088
C         4.39779473059904    1.15786544600837    0.48174844715225
H         5.23693686032375    1.81864694805496    0.38158068289048
C         4.40325068759222   -0.12572231567361    0.98012250352551
H         5.25338700567392   -0.66961445239059    1.34342142326026
C         3.07402477588205   -0.62831283197865    0.89476680759810
C         2.52114657562818   -1.89782009452731    1.12275433539918
C         1.22972196305475   -2.21795685335662    0.67155184771842
C         0.64241573249099   -3.50883748145996    0.64577073293138
H         1.06092085771381   -4.39192675835933    1.08712562243711
C        -0.52376134690090   -3.40940344456759   -0.07035544097821
H        -1.19653496169495   -4.20499708955923   -0.32446184688017
C        -0.63637160326828   -2.07007045355634   -0.49867107855837
C        -2.17987570633639   -0.65626570047699    1.67508183576623
C        -1.02786346578033   -0.81318505165346    2.44813337356317
H        -0.23406350166741   -0.08457141229817    2.36568998802522
C        -0.89801948804873   -1.87399246029389    3.32091980092376
H         0.00160530944936   -1.96957308299156    3.91233335506237
C        -1.91852482797410   -2.80029027724243    3.45141130748685
H        -1.81369228686492   -3.63456793621335    4.12939322646339
C        -3.07903400681355   -2.64441466535944    2.71092475199130
H        -3.88333636427004   -3.35899378634242    2.81373205779055
C        -3.21271617967294   -1.58413809438852    1.83797656024336
H        -4.11658749678900   -1.48043594628074    1.25810394254169
C        -1.78796818420496    4.29160476815544   -1.84082462240979
C        -1.37744311136407    4.62485746236835   -3.13101249547453
H        -0.54332081688886    4.09819008397754   -3.57156545048723
C        -2.04607354890487    5.59599774716017   -3.85262510663377
H        -1.72167329416851    5.83939197752720   -4.85399167086362
C        -3.13537525244612    6.24867484225509   -3.29934212233649
H        -3.66507709401895    6.99933358134790   -3.86710399623973
C        -3.53767384217265    5.93981253076737   -2.01002312672371
H        -4.37941772394860    6.45482656339465   -1.56918089514712
C        -2.86323154116917    4.97748780369407   -1.28127508094848
H        -3.14971170699312    4.76999544671908   -0.26222963310436
C         3.33025280697116   -2.94987505353809    1.75389862338505
C         4.57550796150728   -3.30382636967590    1.24041235655104
H         4.93479812716835   -2.82327695197572    0.34260587604636
C         5.33050495730507   -4.28930076448635    1.84944560914194
H         6.29098481988165   -4.56083401109371    1.43621848039761
C         4.85788264746733   -4.93081773786578    2.98224839380622
H         5.45192285177355   -5.69584976706774    3.45977290198456
C         3.61615052366041   -4.59231912104342    3.49434162967607
H         3.23924652083239   -5.09183769457631    4.37509484095227
C         2.85352583882273   -3.61524709158340    2.88194886441555
H         1.88645919236224   -3.34864995600428    3.28175139890260
C        -1.63964664382269   -1.53789278567083   -1.40138053778964
C        -1.34282934083405   -0.48975037237599   -2.27568953152621
H        -0.34044529102674   -0.08290844617701   -2.29493956394216
C        -2.30989798292317    0.01717553571744   -3.12052688765690
H        -2.06819536156615    0.83703731851871   -3.78164090226706
C        -3.58528000461605   -0.52330194704214   -3.12461229235216
H        -4.34204079749994   -0.12198969149003   -3.78222226322507
C        -3.88222311563596   -1.58667654416962   -2.28756720510150
H        -4.87246211400001   -2.01921959325528   -2.29718795987512
C        -2.92043261017182   -2.09319775986390   -1.43659398190215
H        -3.15987049938621   -2.90997210545191   -0.77270884180554
Cu       -1.38816368439774    4.18125450074141    3.04990740707022
N        -2.72331336470469    5.45980116764256    3.60267344305274
N        -0.72679238414608    5.48322364591657    1.88971238200987
N         0.33936431341433    3.52362435176597    2.92963987642717
N        -1.94005242232214    2.46311272108954    3.70707021094277
C        -3.61916091100426    5.23163057278314    4.58246585251388
C        -4.76815946720595    6.02103966741198    4.36892422932829
H        -5.63431110163587    6.05255627588336    5.00053647420731
C        -4.53164977751000    6.78439471742458    3.25212932081033
H        -5.20052847017324    7.48549208263600    2.79244508887980
C        -3.23602649284973    6.45224153811413    2.78282147910629
C        -2.49178037652371    7.11598975973172    1.79156817381261
C        -1.20268712062689    6.67829807028186    1.45271308259231
C        -0.12481218633229    7.36251692741498    0.82374501513331
H        -0.18270241928763    8.34161958984992    0.38854090612968
C         0.99760162223895    6.57799534250582    0.95383515469275
H         1.99185572917604    6.79887903762026    0.61766821977224
C         0.60112519407506    5.41052846719414    1.63920486574054
C         1.20796534381606    4.26894135550859    2.21828230305191
C         2.50059904838395    3.71875248040800    2.37117263741278
H         3.40263169755702    4.10461026989606    1.93866777532095
C         2.37343112116060    2.62997453367212    3.20060927148804
H         3.16175367092267    1.98296625972614    3.53295258492844
C         0.99367965800967    2.49950329805675    3.53169996596973
C         0.29360239011618    1.59432983451516    4.34026706628007
C        -1.11051075894101    1.60720448752495    4.40849382463780
C        -1.91882486788252    0.63042442591393    5.04447149094132
H        -1.56058892197639   -0.18603560963032    5.63925338864942
C        -3.21992054466771    0.91052967462307    4.72256670586677
H        -4.08548886885431    0.34143159191115    4.99843680862412
C        -3.20841228365108    2.04693444277983    3.88446867531361
C        -3.34298934239783    4.40616096882643    5.74270099215142
C        -2.03145323246083    4.19670900783040    6.17621898983928
H        -1.21493048146566    4.65980434345039    5.63872896820363
C        -1.77368845231584    3.42523191391598    7.29133357281788
H        -0.75261648606076    3.28304576756416    7.61651811496974
C        -2.81558163667735    2.84826758359090    7.99869343978898
H        -2.61219212109380    2.23844461213496    8.86671501619976
C        -4.12196944276744    3.06963822943969    7.59381942830832
H        -4.93898433540719    2.63281980075554    8.15011538802975
C        -4.38597172047077    3.84732579982264    6.48418040180853
H        -5.40528835225167    4.01123889850384    6.16974430062373
C        -2.97539698086051    8.36893474073003    1.20401770193199
C        -2.83026779843765    8.59860848896820   -0.16453527710235
H        -2.38945153074845    7.83191618433978   -0.78350934238482
C        -3.26668931484128    9.78095845455076   -0.73088830184909
H        -3.15751971344111    9.93664724057801   -1.79445153859826
C        -3.83765433051397   10.76445735287898    0.06006282776357
H        -4.17646482484478   11.68948747922964   -0.38248402478645
C        -3.95974533724119   10.55952741009805    1.42471969144000
H        -4.38473550541535   11.33112092374039    2.05012909214210
C        -3.53271712583134    9.37457401506601    1.99393488821807
H        -3.59883462364361    9.23352164825249    3.06235602529972
C         1.05003886210863    0.59493752710344    5.10524701696971
C         2.00312861907863   -0.21244116881013    4.48606659504893
H         2.14631067746580   -0.14741376364456    3.41733230306316
C         2.74442487696254   -1.11639641231046    5.22484204193553
H         3.48192825041645   -1.73263398003767    4.73110565713509
C         2.54038094486446   -1.23535810431930    6.58956968570844
H         3.12171723663272   -1.94058282656585    7.16492312871058
C         1.58735302536556   -0.44599525913146    7.21238335458266
H         1.42348258306466   -0.53507566701424    8.27658962641652
C         0.84829490041927    0.46238839943582    6.47813195271666
H         0.11859390906473    1.09158215939588    6.96558404668602
C        -4.37449379022768    2.64315398017419    3.26386618418139
C        -4.27993264310173    3.40978183529879    2.10129446904256
H        -3.31101359092455    3.53523559892006    1.63889441395584
C        -5.40071437304404    3.99176063379732    1.54466536480203
H        -5.31082131040005    4.59088933140156    0.65011823972391
C        -6.64440198917843    3.81148719533346    2.12683336871213
H        -7.51914086717273    4.27445969231149    1.69460183713433
C        -6.75908416954873    3.02880862067651    3.26383824261926
H        -7.72785033861922    2.87673858612393    3.71832063353617
C        -5.63991358601239    2.44685889230179    3.82448445980078
H        -5.73792282997395    1.85243190481916    4.71962601035467
150
 -239.73385037250125
Cu        0.74856970393044    0.45725056451498   -0.38491150030228
N        -1.15325876235757    0.73785383847445   -0.41919577061268
N         0.98485936536889    2.16489389960891   -1.05830189422016
N         2.46029724804270    0.73379684223528    0.25924312019050
N         1.03271593734334   -1.41915693940257   -0.22641841409110
C        -2.07244874638676   -0.13593256161529    0.03531263657654
C        -3.31612488128818    0.11945184670038   -0.57854124328639
H        -4.22987102054889   -0.40753263268781   -0.38480492252940
C        -3.14510779990895    1.20367429237268   -1.40268277763438
H        -3.88002311185185    1.66830750927124   -2.03053575866274
C        -1.78864560543143    1.59980335319294   -1.29642714396326
C        -1.20303601681846    2.74409894886848   -1.85944155286086
C         0.14359509111018    3.05669014274006   -1.63908758335895
C         0.84106355264075    4.29261349417698   -1.74428868902977
H         0.42786725948993    5.19663843355826   -2.14843333469480
C         2.07528691651499    4.12518625134619   -1.16067793314580
H         2.84470205116670    4.86226795031926   -1.03584871578456
C         2.14257289788805    2.78289923287427   -0.72937898459826
C         3.01263990394532    1.93963707080290    0.00729104281664
C         4.27884294453878    1.98836476794906    0.63318186907072
H         4.95203695554680    2.82383868096158    0.62263604741841
C         4.45691710632898    0.77770231221444    1.26238151013665
H         5.29502587350019    0.47459986874428    1.85942857680469
C         3.31696421457710   -0.02838472414699    0.98316192835327
C         3.00596833263945   -1.36352967732197    1.27050839286515
C         1.90747383235223   -2.00287382173942    0.67051488257212
C         1.63317776601393   -3.39327987099263    0.71256616276888
H         2.16487047972575   -4.11406772256161    1.30235800003707
C         0.59803126638127   -3.62699104165140   -0.15457234719729
H         0.16659636188716   -4.57739735807817   -0.40018753539335
C         0.25003390447498   -2.38789032802017   -0.73555535213733
C        -1.81737110220157   -1.11178606375303    1.07764155110343
C        -0.83553493173017   -0.89611293775851    2.04708727136438
H        -0.26658658482705    0.02358827004178    2.02967001326332
C        -0.60102008936061   -1.83667214145761    3.02995125156790
H         0.15758321062323   -1.64950322482641    3.77671054783746
C        -1.33894237309963   -3.00826292176745    3.06870383193062
H        -1.14646563001477   -3.74799620770329    3.83181112602514
C        -2.33480116482784   -3.22052126392801    2.12928977804004
H        -2.92246737943557   -4.12682461093717    2.16219729197613
C        -2.58013585032481   -2.27934854052127    1.14971090179313
H        -3.35087675218860   -2.45288944104205    0.41445089517295
C        -2.03503025252749    3.71325729589759   -2.58377770349330
C        -1.65959451977249    4.13528795939592   -3.85689334152124
H        -0.77011563546491    3.72074262978765   -4.30809583110446
C        -2.42860845860653    5.05695069621769   -4.54256384091109
H        -2.13269854077417    5.36672007355170   -5.53412284847967
C        -3.56775539578174    5.58603406901215   -3.95855457091105
H        -4.16319878496941    6.31250993287843   -4.49167130539482
C        -3.93882143700045    5.18432099675103   -2.68562644933393
H        -4.82045080425420    5.60256620482317   -2.22199560186820
C        -3.18199420778394    4.25044386666345   -2.00318046019337
H        -3.45944418489643    3.94863402110855   -1.00386231729431
C         3.90078710679330   -2.14057473643013    2.14065829753065
C         5.26225951919807   -2.24086207406835    1.86299473888587
H         5.66691287684095   -1.77282962997425    0.97724097812088
C         6.09777376392608   -2.96168528272141    2.69605296499071
H         7.14931596666430   -3.03650297687246    2.45933912843763
C         5.58958808596752   -3.58586726467714    3.82273264133341
H         6.24384650485113   -4.14361598524834    4.47631108907832
C         4.23617006446521   -3.49592611579549    4.10509974527389
H         3.83385408779884   -3.98308968357491    4.98143161962896
C         3.39651263091569   -2.78477400007832    3.26865139907835
H         2.34190371051909   -2.70995287983012    3.48840284563766
C        -0.75926000773860   -2.18626315943023   -1.75737226628695
C        -0.71271568592049   -1.10955958505356   -2.64531093866282
H         0.12619458625571   -0.42954013509511   -2.61460119569239
C        -1.72455791611155   -0.90632524828591   -3.56242463205544
H        -1.68610549144812   -0.04773428970752   -4.21708901749335
C        -2.78802778670258   -1.79000671236592   -3.63953485181495
H        -3.58183841053030   -1.62471436488419   -4.35291912164524
C        -2.82322618419198   -2.88989981844293   -2.79819095209960
H        -3.64324271639485   -3.59103963534126   -2.86126938899165
C        -1.82243349796857   -3.08720738770477   -1.86803083258309
H        -1.87289752471118   -3.93200789544000   -1.19855083313192
Cu        4.56274526412600    1.87009985506425   -3.50603482919831
N         5.59624401791501    0.30153258529298   -3.91207742510661
N         5.87577599148302    2.33752559493047   -2.29961916981641
N         4.22849667930152    3.68383595476243   -3.50341317404103
N         2.80662205941997    1.58715262564357   -4.18442248378839
C         5.27572973265797   -0.57335942564755   -4.88432193303251
C         5.82119588018594   -1.83788962030183   -4.58359331319321
H         5.74135132290371   -2.71594999745247   -5.19425877107602
C         6.51817937549471   -1.70817413534197   -3.40728386475403
H         7.04273537691862   -2.47936829519451   -2.87820587753380
C         6.39469671843090   -0.35809542447022   -2.99177534270403
C         7.06064121927692    0.27883528687919   -1.93188446120556
C         6.87236311938108    1.64928790275214   -1.69013097806481
C         7.66297332066482    2.59412666899387   -0.97877145275217
H         8.53925485065845    2.36072710426509   -0.40493253592740
C         7.14048673487484    3.84481274991862   -1.22438853879973
H         7.50472844813047    4.78558021434895   -0.85890932686061
C         6.02174038798493    3.66174500032332   -2.06389756289336
C         5.05748614419974    4.43999951098187   -2.75326761943914
C         4.72786942455688    5.79757269419332   -2.96048394853721
H         5.21707116014567    6.63932178194677   -2.50937994700836
C         3.68777809935404    5.82202021237294   -3.86168708290499
H         3.19972663585095    6.69414125156715   -4.25033976592098
C         3.35280629993834    4.47381939067075   -4.17297778984645
C         2.35539933612773    3.89612984295169   -4.97121388014262
C         2.11240043250302    2.51184534335372   -4.94308925157242
C         1.02292637910590    1.84526850010004   -5.56032885283423
H         0.28720441195889    2.30240967505523   -6.19335928533601
C         1.08496596582891    0.53014743363668   -5.18075510617847
H         0.39983530724516   -0.25034893755467   -5.44558606535422
C         2.19110029927132    0.39543520533088   -4.31323325104321
C         4.57193846321588   -0.19281845682328   -6.09424598157733
C         4.65032475722110    1.11219549807410   -6.58650385866246
H         5.25447213365234    1.84112627105205   -6.06313727435362
C         3.98435372144739    1.46951913156579   -7.74156805543896
H         4.06708001062318    2.48119232905396   -8.11345593588209
C         3.22551039642425    0.53528817399264   -8.42769596688340
H         2.69791170062501    0.81748069198197   -9.32708946652030
C         3.15699112980539   -0.76737313514960   -7.96055668821910
H         2.57450809921556   -1.50173536103411   -8.49820344942111
C         3.82982983379745   -1.13287342347917   -6.81167530846430
H         3.76661638014112   -2.14646659941838   -6.44605489273625
C         8.03929474638999   -0.44082690904600   -1.11134152750014
C         8.00328986665564   -0.29652197569614    0.27579683482409
H         7.24618513894913    0.33512369764797    0.71506826165437
C         8.91140726309788   -0.95976374874774    1.07865267938794
H         8.86463168364547   -0.84210440633737    2.15186195299424
C         9.88194075365906   -1.76757224014281    0.50893003505619
H        10.59404773102226   -2.28508184276797    1.13475381202253
C         9.94373599233197   -1.89722683256525   -0.86904850244053
H        10.71199943130609   -2.50930874209583   -1.31868934521250
C         9.03220246768547   -1.24065519028566   -1.67484712239121
H         9.10473868849026   -1.31760118041440   -2.74935001426898
C         1.53714111462224    4.74771992692038   -5.84402453385461
C         0.88852403188516    5.88025340516279   -5.35738136985637
H         0.94098411849117    6.11017622497367   -4.30459685916493
C         0.14916807025758    6.68547227408105   -6.20424973642901
H        -0.35098618123293    7.55818044674667   -5.80964222342225
C         0.04444136975901    6.37431024452323   -7.54976241430508
H        -0.53261074624514    7.00492659397958   -8.21001706215774
C         0.68056684496093    5.24681562431344   -8.04308704916125
H         0.60228112243577    4.99681231544129   -9.09125202685806
C         1.41967614919143    4.43947152386152   -7.19946939613072
H         1.92786863832211    3.56854388506258   -7.58611249469773
C         2.56944601373672   -0.81825012589581   -3.61495702147827
C         3.33692519644797   -0.79247209893641   -2.44886452040237
H         3.62421273886923    0.15880703219084   -2.02357200410722
C         3.73991691421660   -1.96502869468082   -1.84343675008761
H         4.37268698664012   -1.92656364883608   -0.97041307984583
C         3.33392063917075   -3.18881440589057   -2.34613257919454
H         3.64300744061019   -4.10264987277538   -1.86129615618310
C         2.52244887762107   -3.22930188903532   -3.46745808130762
H         2.18681121986073   -4.17976310761544   -3.85689489512716
C         2.15269757398798   -2.06123950427770   -4.10191654299053
H         1.54727007764777   -2.10831465742114   -4.99382912735046
150
 -239.73384567898020
Cu        0.03741692008385    0.26023756951870    0.66037013308245
N        -1.79310779814512    0.76488363316834    0.86793578336074
N         0.44248192479417    2.02755278929313    0.35524220204627
N         1.83057468848856    0.15644500474155    1.08317373831830
N         0.08492198652204   -1.61292581272355    0.27784911793249
C        -2.77814348469268   -0.08208973030900    1.22746426069346
C        -4.01767451915364    0.41803431409009    0.77139796123037
H        -4.97472017216853   -0.03950534870874    0.92876089044242
C        -3.76837067040640    1.60838162013062    0.13846463093932
H        -4.47900112249558    2.24128100693319   -0.35585246087505
C        -2.37102345886938    1.83870513992737    0.21091205720930
C        -1.68015797406142    2.98361395213693   -0.21631232042551
C        -0.29401224400575    3.09780292259821   -0.02648764621404
C         0.58212026131870    4.21749048231931   -0.06161867220406
H         0.29424487186553    5.21917397822685   -0.31864094748717
C         1.82666098600657    3.78695458302947    0.34344112714735
H         2.71786043645450    4.37653468492909    0.44330587435632
C         1.71698963342734    2.40362032456606    0.60090344846134
C         2.52497771827900    1.31239887522957    1.01610599175648
C         3.85676722714765    1.05204344222956    1.40552284319550
H         4.64576744292925    1.77627976223422    1.46861594824014
C         3.93258026990438   -0.29085520883902    1.69851611037567
H         4.79952186660361   -0.82666488273781    2.03325096789632
C         2.65318563784322   -0.86216589531499    1.44391763824049
C         2.18936777245760   -2.18644329011101    1.43756634251322
C         0.94376014586259   -2.51624702352354    0.87682499724527
C         0.44747237305140   -3.82197673859898    0.63094042828709
H         0.91354134636229   -4.73464080653027    0.94667141269506
C        -0.70497046510843   -3.68707698026736   -0.10186819189705
H        -1.31715256529013   -4.47418362414088   -0.49674883984995
C        -0.89722205619882   -2.30759411726978   -0.32380134418896
C        -2.57124067131899   -1.29455800190763    1.99508491072133
C        -1.41576569235228   -1.49394738837090    2.75393306352573
H        -0.68310094908248   -0.70162702313655    2.82442634654758
C        -1.20246416831152   -2.68517849511325    3.41627044849122
H        -0.29203575290512   -2.82718483096461    3.98002849516548
C        -2.15560077490401   -3.68821985951999    3.37562607150206
H        -1.98610253805781   -4.61903576851023    3.89609945980650
C        -3.33180646907833   -3.48365464612983    2.67383149103640
H        -4.08909288481822   -4.25427304437288    2.65344062052490
C        -3.53796202311287   -2.30419588874907    1.98805496263137
H        -4.44757173554029   -2.16692730857592    1.42422232278105
C        -2.39311541551867    4.10173393200485   -0.84251549707381
C        -1.90550441036487    4.64609303217684   -2.03073831615476
H        -1.01908629152891    4.22305373798749   -2.48100957957199
C        -2.56049847605329    5.69827756704073   -2.64247163233064
H        -2.17697795901329    6.10344879946668   -3.56764148342237
C        -3.70415886057035    6.23467720021959   -2.07317790068037
H        -4.21157158024453    7.06011867157081   -2.55027419152645
C        -4.18905524374411    5.71015124797535   -0.88660043848709
H        -5.07258925497668    6.12892866054833   -0.42593488930930
C        -3.54267821701513    4.65028469316079   -0.27938060987464
H        -3.90345388853370    4.26425186338539    0.65968495065734
C         3.05593592382462   -3.26674191264888    1.93155380937346
C         4.34591323053163   -3.43069185736917    1.43132755677621
H         4.69609496872400   -2.77938045689421    0.64436956374665
C         5.16055042709950   -4.44070731637660    1.90860624133671
H         6.15660264900005   -4.56054732754754    1.50772959349377
C         4.70274254688671   -5.29966591023574    2.89416815279601
H         5.34252634312945   -6.08489233272712    3.26882065373051
C         3.41867200468865   -5.15019857426316    3.39112853256146
H         3.05426363528518   -5.81669887510755    4.15917686461276
C         2.59847946435126   -4.14634565993928    2.91069644954065
H         1.60120801214708   -4.02647568680341    3.30629696288018
C        -1.91556867265854   -1.70257657753387   -1.16186305838927
C        -1.66549801236566   -0.52134600926091   -1.86425534194491
H        -0.68665979293220   -0.06457219380887   -1.80198741305616
C        -2.64782147872984    0.05528530929108   -2.64438258765613
H        -2.44281986353581    0.97634324871851   -3.17100804535265
C        -3.89186588675291   -0.54398232191662   -2.75435710793563
H        -4.66109401157797   -0.08861168424058   -3.36032407834073
C        -4.14083120995244   -1.73448432636920   -2.09074081840193
H        -5.10605463423993   -2.21141449538091   -2.18418266614706
C        -3.16342455058356   -2.31239148637252   -1.30529419654749
H        -3.36626633450472   -3.23046401049259   -0.77493400083646
Cu       -2.44648770724983    1.51128030650566    4.91075421529591
N        -4.04081029362658    2.19140061240035    5.72633251300507
N        -2.42183571275682    2.99473453369383    3.81784995315514
N        -0.64075563805546    1.49937414714982    4.53841147089886
N        -2.32503887047923   -0.30215722463572    5.43739004737746
C        -4.64702631993133    1.67197803109565    6.81103322450804
C        -6.00111062933044    2.06906642492411    6.83315264453838
H        -6.71029943005544    1.82732475339556    7.60049537497227
C        -6.20563212936746    2.87660565072639    5.74220533543326
H        -7.11222014504087    3.36980153558464    5.44962607397510
C        -4.97155198031928    2.96114771116938    5.05085221322721
C        -4.66677515322656    3.81531952156962    3.98502410040242
C        -3.35932519196848    3.92197882270209    3.49793195186274
C        -2.69985289110598    4.96490323945051    2.78953687682659
H        -3.17165044131730    5.85769196628654    2.42545205420485
C        -1.35932933348471    4.65396360600248    2.74578207960325
H        -0.57014429860231    5.23421374767853    2.30938635173128
C        -1.20483651445736    3.41340796374015    3.40005587841395
C        -0.17274657395040    2.52612984799854    3.79637064068839
C         1.23294069271788    2.41275402377085    3.72121454710552
H         1.89048777904588    3.09975864645862    3.22614331224801
C         1.58228608066100    1.28553488686832    4.42805012143230
H         2.57394506582093    0.90355269999412    4.57498655709454
C         0.38333150972559    0.69605475195417    4.92313009571567
C         0.13171132465978   -0.45192782049444    5.68615717019735
C        -1.17992269320900   -0.89533941659510    5.93458969773842
C        -1.55128105623520   -2.12046307261317    6.54373649012944
H        -0.87800402150729   -2.81941735939768    6.99980575821223
C        -2.91021747064849   -2.24597350812253    6.40845314279691
H        -3.51469019852593   -3.07530435170588    6.71908816884594
C        -3.36603284106338   -1.11384342663376    5.70184921333212
C        -3.94846332634280    0.92560523000157    7.83987705495220
C        -2.58364941337984    1.11833565206369    8.06768447476433
H        -2.04593814677626    1.85045347760471    7.48031812417841
C        -1.92455802416841    0.39783450292691    9.04319933058841
H        -0.86883960853148    0.56289186868253    9.20599247817864
C        -2.61193106210418   -0.52309061287046    9.81659918365458
H        -2.09354900774344   -1.09216446249303   10.57424771235602
C        -3.97206118582829   -0.70076369073883    9.62145657454543
H        -4.51544165042625   -1.40773569022713   10.23189738618757
C        -4.63696589006348    0.02003144283455    8.64977817475103
H        -5.69463763753650   -0.12880256487802    8.49485820493038
C        -5.71398651611597    4.68949632475599    3.42233999875818
C        -6.22851983218295    4.40838335905886    2.16108748176679
H        -5.88042748816966    3.53300307243468    1.63169905837985
C        -7.19278146856042    5.22683215721625    1.60139865890118
H        -7.58923233584725    4.99782858133641    0.62258007892430
C        -7.64936106465535    6.33559677595742    2.29412889365716
H        -8.39795122721509    6.97847423436038    1.85488943875478
C        -7.14748893390778    6.61515651939701    3.55444064986519
H        -7.50562032293617    7.47636801272350    4.09939505024212
C        -6.18739286787147    5.79487137314937    4.11944282668356
H        -5.79063697126859    6.01057195080473    5.10069858368027
C         1.26728098669223   -1.25033755583929    6.16540760330008
C         2.25067902256588   -1.67915823243072    5.27570294029969
H         2.15466236107987   -1.44788690144620    4.22481677177521
C         3.32847084129990   -2.41933924740706    5.72492363606798
H         4.08000581605742   -2.74956381981528    5.02278582652357
C         3.44054048342741   -2.74160055150838    7.06707529233070
H         4.28400369740533   -3.31797358238300    7.41719169408804
C         2.46651270753178   -2.32216412502258    7.95881751932614
H         2.55122312217354   -2.57011272847678    9.00698620561159
C         1.38626250352928   -1.58392702602069    7.51319771281085
H         0.63280335422296   -1.24398296566383    8.20839934333888
C        -4.72328380555872   -0.88217002488065    5.24784827556879
C        -4.99873872300308   -0.09794549872405    4.12558293400615
H        -4.18114757692469    0.32040876604392    3.55570361314707
C        -6.30089772179363    0.14045490817073    3.73471132623029
H        -6.49508350801348    0.76740408058068    2.87629047683821
C        -7.35658652253399   -0.41359812813441    4.43947493274582
H        -8.37473950227210   -0.21769563771226    4.13725262138375
C        -7.09679776767191   -1.22513272938695    5.53166178168036
H        -7.91545423595087   -1.66966445895056    6.07950382649888
C        -5.79638809307366   -1.46089260796730    5.93045789632202
H        -5.60280434773057   -2.07862662211706    6.79392075744115
150
 -239.73384099937519
Cu        0.93581063482451    0.48099460824146   -0.61449255080755
N        -0.90112081777551    0.99170478138250   -0.56690975507677
N         1.34084549405649    2.17999264858179   -1.18793781784375
N         2.67345391469187    0.51167397122710   -0.01443139203937
N         0.96295387940646   -1.41360519383838   -0.54716664120763
C        -1.88547262332811    0.21163174328573   -0.07869818748692
C        -3.11163042427665    0.57585371752276   -0.67056015704744
H        -4.06645764272406    0.13712148709447   -0.45576193762759
C        -2.85800933899745    1.63309903011893   -1.51091441932493
H        -3.56163681034415    2.14816455545404   -2.13484209820460
C        -1.47077956763972    1.91206178712988   -1.42891764441324
C        -0.77968723203054    3.01540794829810   -1.95810644526552
C         0.59231638640200    3.18219682792294   -1.71215618970100
C         1.41232309762644    4.34369967836313   -1.74757655230368
H         1.09327777231395    5.30692295073369   -2.09546445223045
C         2.62626017869653    4.01821611086997   -1.18612295980830
H         3.46280208769720    4.66824689942001   -1.01827534050619
C         2.56078693047039    2.65303569487375   -0.83759503612308
C         3.34964066107568    1.66779931617510   -0.18959222509640
C         4.63202023397711    1.52207866145610    0.38676350290327
H         5.39436122877417    2.27662807702571    0.41738978806204
C         4.69255168001057    0.24898238789455    0.90640173741958
H         5.50829221035931   -0.19831160278439    1.44127508990255
C         3.45894934377350   -0.39836217065773    0.61366613812003
C         2.99790632308882   -1.70205553274262    0.83129281501926
C         1.79125243713178   -2.15609438676167    0.27288705072512
C         1.31671600361991   -3.49168566074453    0.28682230406231
H         1.76709840847142   -4.30567826334426    0.82038370863550
C         0.20653951983270   -3.53425448477112   -0.51748946061085
H        -0.37898690658945   -4.39831885345979   -0.76389349441621
C         0.01783331560368   -2.23650581863465   -1.03803638619128
C        -1.67432258564612   -0.75174968068921    0.98506190720673
C        -0.61798355556141   -0.59919751453886    1.88738552854507
H         0.03258840466304    0.26097205608202    1.80236108424543
C        -0.40969576284882   -1.52222024659386    2.89194685229710
H         0.41314741454025   -1.38524300540261    3.57948419185841
C        -1.25495608162678   -2.61149135724874    3.02566922550518
H        -1.08738732776745   -3.33751186522537    3.80764810942843
C        -2.32542016140164   -2.75657355207670    2.15811808996270
H        -2.99597354656028   -3.59675172473701    2.26793705413628
C        -2.53927384729066   -1.83475583422040    1.15255802852194
H        -3.36919141309632   -1.95762053257858    0.47364939050469
C        -1.48962104339665    4.08188293475434   -2.67048331417623
C        -0.95326072791278    4.57997341935150   -3.85740532897944
H        -0.04218141028084    4.14729004349503   -4.24140046856662
C        -1.58978681058939    5.59214607551761   -4.54943601269273
H        -1.16353970936205    5.96154567307557   -5.47103091285254
C        -2.76602582146797    6.13505479244443   -4.05918862086829
H        -3.26400474122869    6.92763624802855   -4.59798693403783
C        -3.29690611178401    5.66200798800012   -2.86998440545763
H        -4.20610836982129    6.09291467708416   -2.47639714813949
C        -2.66625539975974    4.64448639362021   -2.17834592974549
H        -3.06562030032534    4.30065740816872   -1.23587615228828
C         3.83872551388793   -2.65312047351171    1.57403446326961
C         5.12943535768751   -2.94274643422783    1.13895812075486
H         5.50803155631856   -2.47870510736510    0.23953418178414
C         5.91497562092199   -3.84529914230952    1.83205756711697
H         6.90859877749851   -4.07201796607355    1.47384524287859
C         5.42842202368535   -4.46056303314832    2.97313992679228
H         6.04434188249850   -5.16235038744049    3.51584703853543
C         4.14563772444466   -4.17691618432294    3.41311628497401
H         3.76141749864408   -4.65601857324806    4.30190280490104
C         3.35230922653470   -3.28503757562915    2.71583232953304
H         2.35146142764398   -3.06147504646929    3.05506724120645
C        -0.97513785621732   -1.85558271813869   -2.02413912699385
C        -0.74814602658717   -0.81325157962851   -2.92473561020432
H         0.19645632855626   -0.28940792489479   -2.90318520807152
C        -1.71189292672518   -0.45600756104467   -3.84599820660030
H        -1.52195587856710    0.36361456039990   -4.52370949569057
C        -2.91632624747028   -1.13795529619949   -3.89847646769634
H        -3.67331815996293   -0.85124217484305   -4.61342327573581
C        -3.14276460664739   -2.19406959754763   -3.03079296204893
H        -4.07732986691680   -2.73530097056596   -3.07255822105944
C        -2.18226352583014   -2.55435352155502   -2.10703853248689
H        -2.37097061329316   -3.36881482589799   -1.42423099885855
Cu        4.81916788470647    2.29873170791753   -3.85497274564545
N         5.55383364431317    0.67452689604416   -4.54958059973559
N         6.16672778954936    2.30918573520493   -2.60340454507645
N         4.78896689548658    4.10695002159798   -3.51447113814754
N         3.05893442619233    2.43795711339082   -4.55016405838347
C         5.09624754159905    0.05577297450446   -5.65557263594779
C         5.40144449786113   -1.31881746652910   -5.58862825070389
H         5.17326757163876   -2.04908651497484   -6.34023743583969
C         6.09709588180165   -1.52283447736587   -4.42193664731317
H         6.46919211469663   -2.45513508063510   -4.04483420348171
C         6.21372132237537   -0.26593268438668   -3.77660145783923
C         6.98253040919543    0.04957905087717   -2.64390083203410
C         7.02979938157579    1.36436135819800   -2.15395566590254
C         7.95340719592721    2.01609327401169   -1.28979569952877
H         8.77370682891523    1.54000613529653   -0.78775581110247
C         7.64010157946297    3.35729628424351   -1.27776238226910
H         8.14460230548008    4.13881104866707   -0.74287577948740
C         6.51784769596202    3.52204807980511   -2.11697637254211
C         5.69467233892959    4.56075554139455   -2.62123692145325
C         5.54420203331288    5.96096563181204   -2.51055714592088
H         6.12889200171838    6.60742683516620   -1.88473784890527
C         4.52713865388804    6.32207540529616   -3.36512440361791
H         4.15254349440378    7.31268401892189   -3.53497800164881
C         4.02997796422622    5.13435053963994   -3.97244387017804
C         2.98024389431585    4.88924635026649   -4.86715684347198
C         2.55390229240656    3.57931082693029   -5.14491177964057
C         1.41003275142841    3.21183702385938   -5.89985423828787
H         0.80202627783179    3.87972571667881   -6.47856828351975
C         1.23668174730888    1.86049531679683   -5.74057898795722
H         0.44075514885825    1.26385304344290   -6.14106673595564
C         2.26324170196490    1.40405245897325   -4.88657224368968
C         4.49840762848889    0.76321490132282   -6.77198811696919
C         4.80320029068015    2.10493206192061   -7.01544100036899
H         5.50639366029577    2.61480725187380   -6.37046359642861
C         4.23137365978530    2.77518205558303   -8.07798142044303
H         4.48373854448849    3.81167505956666   -8.25270971320982
C         3.34894724257837    2.12201819719529   -8.92285980702177
H         2.89624387118048    2.64932735972595   -9.74974413076534
C         3.05974738142563    0.78411424432903   -8.70807317845434
H         2.38142709761012    0.26720760907056   -9.37165643847574
C         3.63264148924318    0.10753559469239   -7.64966687039081
H         3.39603979120716   -0.93175080794567   -7.47997977711303
C         7.83321078570916   -0.95969450320411   -2.00644014020165
C         7.83843050491168   -1.07028532130435   -0.61613265872858
H         7.19596394056867   -0.42211183937181   -0.04024420567428
C         8.63857956377563   -2.00353453995687    0.01479668649959
H         8.62680862624666   -2.07796553612788    1.09274859734294
C         9.45595306002958   -2.83614405527809   -0.73187571771058
H        10.08306826781087   -3.56543642365018   -0.24045966621696
C         9.47517537397908   -2.72012884375830   -2.11235554850339
H        10.12518905565455   -3.35428591266381   -2.69748333055887
C         8.67312316443740   -1.79002007331092   -2.74705570227375
H         8.71644698781594   -1.67912733495377   -3.82023891391110
C         2.26303332688855    6.01720019921912   -5.47813753172890
C         1.68843554941713    7.01221344707878   -4.69128173973341
H         1.75060254793028    6.94090534558652   -3.61614108873042
C         1.01513321310705    8.06889523477458   -5.27574035095200
H         0.56441060803330    8.82725704380147   -4.65223441788308
C         0.91377897240222    8.15385807503760   -6.65426150798335
H         0.39083640293615    8.98159450691405   -7.11005398830228
C         1.48512951384565    7.17085197227914   -7.44594506549104
H         1.41144020828007    7.23356888292863   -8.52202441727964
C         2.15027436884501    6.10778344467250   -6.86420748583468
H         2.60281987543667    5.34465899151866   -7.48022393111794
C         2.40412112350527    0.05534267166061   -4.37380155366718
C         3.08860434986057   -0.20996349598772   -3.18517862304415
H         3.51160165912500    0.61106045144667   -2.62318933195940
C         3.23117610187437   -1.50338984088702   -2.72528481856053
H         3.79043225389506   -1.69075835755394   -1.82105779173805
C         2.65713060452745   -2.55783025492791   -3.41502089361267
H         2.75974712148639   -3.56679031041209   -3.04441733739723
C         1.94555866686143   -2.30736036111831   -4.57664057623134
H         1.48704945326785   -3.12418977951224   -5.11531355237994
C         1.82497693313082   -1.01882398652859   -5.05629223764121
H         1.28676930648586   -0.83746392515702   -5.97384043833116
150
 -239.73383740691793
Cu        0.49758030044881    0.63075156695380    0.10651331536148
N        -1.30685670996813    1.22686646698785    0.25424523298665
N         0.97885485931072    2.31499889273030   -0.45747361185077
N         2.29877021324064    0.49815270095541    0.49275560558345
N         0.44513502989504   -1.27763822021530   -0.00240297626228
C        -2.32701667838219    0.47380964249065    0.71430142669763
C        -3.54199836125066    0.94472765230401    0.17174408160331
H        -4.51969491088805    0.55857010026697    0.38250693851887
C        -3.24350451972986    2.02605146214074   -0.61662003480121
H        -3.92902604215549    2.61255625735834   -1.19573416133234
C        -1.84043041671320    2.22098784914377   -0.54949748046316
C        -1.11029277387498    3.27953651183537   -1.11435456347917
C         0.28249620668110    3.35545480737851   -0.97492752818524
C         1.21486038052436    4.39915985351889   -1.22993456818552
H         0.96812225203308    5.36327490067438   -1.63099092358795
C         2.45383953036825    3.95937077902985   -0.82142444398462
H         3.38162685030319    4.49636791228189   -0.86667428494875
C         2.28231484660470    2.64672128635239   -0.33060141885158
C         3.05076706667038    1.58638985744068    0.21768720035488
C         4.38374256995266    1.30728792945513    0.58795264139380
H         5.21310622934830    1.98261752876390    0.50507270363684
C         4.40203503337983    0.02230108565294    1.08290814368658
H         5.25472620452657   -0.50889201411829    1.45892644083991
C         3.08317357612382   -0.50200075960465    0.97319114023394
C         2.54536538653721   -1.77893871684555    1.19577791308848
C         1.26673798829545   -2.11960795076594    0.72460610539954
C         0.69655350178431   -3.41824264496701    0.70063776299116
H         1.11914784554577   -4.29198429712783    1.15648750333562
C        -0.45930327455037   -3.33981527870842   -0.03433022895920
H        -1.11827258837990   -4.14596030728014   -0.29124617317345
C        -0.58240694501230   -2.00551253667570   -0.47597587063001
C        -2.17844108793525   -0.60985172359422    1.66411890307622
C        -1.03580680964888   -0.73875183002693    2.45607391852309
H        -0.25581981750584    0.00522374203563    2.38158415588743
C        -0.89756497160415   -1.79115674029115    3.33746379802670
H        -0.00447813806678   -1.86486967323861    3.94186157751271
C        -1.90196207349516   -2.73595085916130    3.45982561466597
H        -1.79087166225373   -3.56360167070874    4.14486549432699
C        -3.05469105195230   -2.60683712770162    2.70211312017495
H        -3.84710204531339   -3.33529888874853    2.79978137507885
C        -3.19571979865350   -1.55602427810306    1.81881139294463
H        -4.09287507528031   -1.47392713927033    1.22514014055837
C        -1.80511908757165    4.33461752319865   -1.86039432169959
C        -1.35585843906606    4.68453707412463   -3.13336105039477
H        -0.49505545642829    4.17890439719193   -3.54631381146198
C        -2.01875933722970    5.64499510666059   -3.87412472896316
H        -1.66251421242653    5.90259505320577   -4.86093728406872
C        -3.14356848001484    6.26801756165146   -3.35901482233998
H        -3.66921640025468    7.00955507000408   -3.94234059744353
C        -3.58729620176722    5.94054838197746   -2.08805439869669
H        -4.45997822615239    6.42928851113109   -1.67853811124826
C        -2.91662749220594    4.99184167042341   -1.33834839954636
H        -3.23642331467418    4.77317693416471   -0.33177946141065
C         3.35854279577219   -2.81527010138122    1.84786208737158
C         4.61384391985929   -3.16015133714446    1.35338524296183
H         4.97873851359015   -2.68477880688346    0.45505610563911
C         5.37258450255063   -4.13021020958080    1.98239968750264
H         6.34132516736544   -4.39468552771269    1.58415883502194
C         4.89322011178788   -4.76512213122194    3.11604053787460
H         5.48967037650958   -5.51856275581448    3.60877227006873
C         3.64187269686075   -4.43487216422557    3.60983099280415
H         3.26011507282944   -4.92931199982693    4.49132997236593
C         2.87605842234395   -3.47289200485492    2.97795135796169
H         1.90182072947172   -3.21203697995831    3.36380676809749
C        -1.57747314793100   -1.49535008052663   -1.40014882641547
C        -1.28316855105654   -0.44552365990911   -2.27340612128897
H        -0.28890253611034   -0.01880524283661   -2.27351058425062
C        -2.24183518255510    0.03813200369086   -3.14112565584354
H        -2.00214753452120    0.85935852108214   -3.80129089407676
C        -3.50594982909123   -0.52751890668310   -3.16964317074867
H        -4.25603939705765   -0.14506550148946   -3.84587963840604
C        -3.79985936337204   -1.59183765899941   -2.33275771700414
H        -4.78098917643643   -2.04391875368149   -2.36072552348583
C        -2.84668094814160   -2.07495671791738   -1.45879726861649
H        -3.08493679626690   -2.89267736898262   -0.79568099837095
Cu       -1.57743875666222    4.28743856506915    3.01287415673480
N        -2.96399512267684    5.51385766912091    3.55167947542688
N        -0.94721753892054    5.61278405508615    1.86456722564370
N         0.17013082630771    3.68511822574043    2.90893723552876
N        -2.07991697368890    2.55052526752720    3.65430369539718
C        -3.86728487352952    5.24792845181052    4.51532445184206
C        -5.03945594948215    5.99790364780876    4.28758106541486
H        -5.91635075095213    5.99463883731212    4.90500278908925
C        -4.81171071387203    6.77647488810592    3.17945261797639
H        -5.49716154967343    7.45694894961882    2.71327799290852
C        -3.49816204777267    6.49239605283255    2.72888580902324
C        -2.76495282964167    7.18471694651519    1.74868457190863
C        -1.45870609912440    6.79083548697621    1.42157887687710
C        -0.39854938957025    7.50837418865093    0.79964817099200
H        -0.48477524386657    8.48386138145031    0.36109492129011
C         0.74776217040238    6.76080494152199    0.94001301261714
H         1.73685652953400    7.01380043453355    0.61116573552543
C         0.38448830855057    5.58260795805303    1.62524572781960
C         1.02214946075276    4.46048125032730    2.20966208260003
C         2.33019880354745    3.95325336604505    2.37873477667392
H         3.22469497821206    4.37045662767063    1.96008474503536
C         2.22857978600910    2.85858558234005    3.20415372032566
H         3.03402847336155    2.23717437479481    3.54424388232944
C         0.85004720152050    2.68183079390372    3.51766691045579
C         0.17017242888417    1.75434561965429    4.31846389452949
C        -1.23438824073634    1.72243724742781    4.36946750815144
C        -2.02127033220734    0.72112365881159    4.99428734264406
H        -1.64631601443039   -0.08175949980997    5.59715427909478
C        -3.32543638591659    0.95824594676925    4.65009730463480
H        -4.17645648544518    0.36160882830503    4.91281125199667
C        -3.33680093025035    2.09297936294509    3.81000257575735
C        -3.58198136476783    4.42424049244249    5.67469675409218
C        -2.27180664248684    4.26104521880593    6.13146570937659
H        -1.46375799722573    4.75937726610361    5.61297235831797
C        -2.00578959786422    3.49017554217161    7.24505041518185
H        -0.98642542611788    3.38462254567244    7.58895383727797
C        -3.03785796900895    2.86672277156752    7.92693508573861
H        -2.82752796762217    2.25655584665901    8.79307682063189
C        -4.34386377366178    3.04164507984957    7.49889002624759
H        -5.15374296453367    2.56790714678704    8.03507179073765
C        -4.61660948840284    3.81963009434218    6.39153643553142
H        -5.63542056352810    3.94776040857263    6.05930359496565
C        -3.28568227712908    8.42341434081619    1.16261157391300
C        -3.13677076165166    8.66783474633973   -0.20292307421997
H        -2.66275753216201    7.92220821308804   -0.82320697632435
C        -3.61038777579351    9.83798580095826   -0.76503817427224
H        -3.49717430648641   10.00574255853489   -1.82637766554192
C        -4.22414531361693   10.79443079629267    0.02700903733338
H        -4.59251020578668   11.70955953636597   -0.41253455581937
C        -4.35104955524080   10.57556664112112    1.38906653754348
H        -4.80989429176964   11.32643806472396    2.01579240605545
C        -3.88595937123043    9.40307592751459    1.95399382113542
H        -3.95617659619513    9.25201212053708    3.02077668349808
C         0.94929496017506    0.77765622649031    5.08983571493077
C         1.93262187624029    0.00172406345877    4.47788365116748
H         2.08665246275043    0.07693421567448    3.41153155418031
C         2.69056387219020   -0.88549043083678    5.21990354030228
H         3.45018905978566   -1.47815022330358    4.73090194705867
C         2.47454197219576   -1.01781014158429    6.58155299595964
H         3.06751690061365   -1.71128459020949    7.15932306330277
C         1.49466701262865   -0.25677518328817    7.19795716381207
H         1.32308898066376   -0.35454356326555    8.26016744286568
C         0.73794925759810    0.63402319935512    6.46007597495816
H        -0.01350845604711    1.24075301202578    6.94286672534790
C        -4.50748048829023    2.65048916541525    3.16259703995439
C        -4.40783928678990    3.41974681116195    2.00214718140412
H        -3.43183468678299    3.57459017654521    1.56445693985605
C        -5.53116266766102    3.96660917587833    1.41633607965620
H        -5.43620578817209    4.56866720876111    0.52424689047559
C        -6.78301431838799    3.74658565457804    1.96646864312567
H        -7.66053978764190    4.18134667096550    1.51123870218643
C        -6.90188095692311    2.96034398445180    3.10057694037440
H        -7.87684417625553    2.77751689594920    3.52972948371348
C        -5.77977580376213    2.41394307383309    3.69074750109219
H        -5.88177880671390    1.81611055983513    4.58318151037568
150
 -239.73383537633933
Cu        0.31823841147174    0.23697114822391    0.57233336484553
N        -1.49388567046361    0.79406540377791    0.77344926245778
N         0.76556046251149    1.94721696846368    0.06931787556620
N         2.12713065669064    0.11440721965627    0.92107339219004
N         0.29378137414286   -1.66091731349020    0.37548701785644
C        -2.49704176048340    0.00795066049972    1.21586407399423
C        -3.72674509427947    0.48716521413575    0.71506976401602
H        -4.69623412548046    0.08023645961172    0.92452687824118
C        -3.45499703982433    1.60576146209300   -0.02951606679586
H        -4.15689881305839    2.20969004460609   -0.56982605535207
C        -2.05334710374231    1.81427450465438    0.02184017291534
C        -1.34777877428859    2.90310482154861   -0.51487163643325
C         0.04575538470153    2.99440004623320   -0.40001973744322
C         0.95882376900549    4.05906980679872   -0.63689588093132
H         0.69127315036354    5.03146466902830   -1.00321225789793
C         2.21107944225844    3.62344292314449   -0.26549947584884
H         3.13034728607322    4.17496483996042   -0.30898810157040
C         2.06667073295050    2.29263558711135    0.18314917513687
C         2.85948386141282    1.22315239966825    0.67664133317168
C         4.20194470473166    0.94823552396782    1.01383209355931
H         5.02110046161061    1.63743967049564    0.94442655927307
C         4.24552164661195   -0.35455073736938    1.45787890111405
H         5.11145512803615   -0.88648794014319    1.80094897498833
C         2.93252906474609   -0.89360964728712    1.34726001655348
C         2.41703518762930   -2.18789257134922    1.51904207841542
C         1.13661753663020   -2.52584979137283    1.04896082102802
C         0.58427923453198   -3.82955784023810    0.96521212222597
H         1.02408264285621   -4.71969681546610    1.37015979966287
C        -0.58194553618661   -3.73096271970966    0.24852663621570
H        -1.23239902556568   -4.53263604881004   -0.04195755132061
C        -0.72913404639871   -2.37833360481269   -0.12307198268087
C        -2.32153270548973   -1.11696313166769    2.11149138021087
C        -1.16377996477932   -1.27387303834810    2.87583973948320
H        -0.39043307225986   -0.52094891459749    2.82309933081104
C        -1.00227049929976   -2.36633797485691    3.70313432150265
H        -0.09782347977615   -2.46182640820214    4.28712405204639
C        -1.99724528162851   -3.32401700511076    3.79822741059528
H        -1.86724110621462   -4.18225767352550    4.44099653365370
C        -3.16458962775182   -3.16847814040209    3.06831970988756
H        -3.94994539747558   -3.90696174606171    3.14545144797242
C        -3.32878903134552   -2.07819189603266    2.23877485933064
H        -4.23704494035505   -1.97526134448072    1.66563006081479
C        -2.07594602582059    3.97215732581030   -1.20783699836694
C        -1.68041594835302    4.35335364169745   -2.48919531764870
H        -0.83181782759935    3.86494614512048   -2.94594606137591
C        -2.38186090466248    5.32249312944932   -3.18169366468226
H        -2.06973379989855    5.60269366334985   -4.17728231181005
C        -3.48844074095953    5.92560644507026   -2.60682687554758
H        -4.04340383767005    6.67463651441392   -3.15214743074900
C        -3.87615755986540    5.56904889391072   -1.32540545986556
H        -4.73174757680676    6.04534394157870   -0.86802906963501
C        -3.16985631018790    4.60777898426670   -0.62588292717543
H        -3.44614080598807    4.36163650071617    0.38752741870062
C         3.25485668929591   -3.24026656631438    2.11058713614930
C         4.51698359722923   -3.52859351204340    1.59699890505493
H         4.86855974995673   -2.99810004756184    0.72467665133960
C         5.30016004419842   -4.51236149143499    2.17229401575653
H         6.27479468236837   -4.73033927320928    1.76044309311960
C         4.83800320850908   -5.22012609976826    3.26939092713458
H         5.45341260333265   -5.98443333760250    3.72027781863721
C         3.57933970812961   -4.94845649022515    3.77994504457560
H         3.21038262199156   -5.50007451048036    4.63253121569895
C         2.79016882501799   -3.97109588982217    3.20272941278655
H         1.81117931769780   -3.75444394377606    3.60354412275979
C        -1.74084844213997   -1.83306242382478   -1.00858309437748
C        -1.46527553708666   -0.74183493041319   -1.83603502446131
H        -0.47329897516798   -0.30976116895158   -1.83184159760771
C        -2.43971324734432   -0.22344922150620   -2.66531830789350
H        -2.21444708653042    0.62917547899133   -3.28981754933965
C        -3.70142241618513   -0.79395623791941   -2.70045976873666
H        -4.46402291411271   -0.38386481599655   -3.34576652054184
C        -3.97689054302442   -1.89806207289078   -1.91014266933451
H        -4.95635755029484   -2.35324378460386   -1.94365692017439
C        -3.00765887504215   -2.41664857623421   -1.07496204932019
H        -3.23095971175473   -3.26572310491260   -0.44694183676447
Cu       -1.65350210141183    3.66105775678831    3.68890682939020
N        -3.01581389695144    4.87159135901732    4.30077906878537
N        -1.03976295571908    5.02510524219083    2.58283267137842
N         0.08759504951667    3.06091666847454    3.54076008589583
N        -2.15781165645809    1.91073275991183    4.27995326374444
C        -3.88802383250975    4.57668541374601    5.28429670768642
C        -5.06678123231451    5.33094449303333    5.11407478606527
H        -5.92430132819487    5.30821593781355    5.75779047449581
C        -4.87332463703100    6.14176798416382    4.02195901494448
H        -5.57335962759715    6.83397322981533    3.59648910934624
C        -3.57338711869237    5.87421548027308    3.52451527958863
C        -2.85944024914552    6.60016461531194    2.55411361572778
C        -1.55741387514962    6.21979189436374    2.19445952383572
C        -0.50391064213167    6.96396578340386    1.59301674582336
H        -0.59531817584399    7.95678806254860    1.19638365294473
C         0.64499809670509    6.21364412650806    1.69221999684523
H         1.63040989271390    6.48302903177812    1.36557309802787
C         0.29001777544037    5.00683800666868    2.33021560606052
C         0.93316568150676    3.86252912019829    2.86309788413133
C         2.24209428123417    3.34766971400439    2.99891477125853
H         3.13258230635736    3.77859237768869    2.58548861123643
C         2.14773161528150    2.22276520295415    3.78367404614159
H         2.95622531193531    1.58904762972234    4.09238210560347
C         0.77240352638336    2.03494577303148    4.10489342116038
C         0.09898787945323    1.07882813563541    4.87698684599258
C        -1.30519610076164    1.04966580888100    4.94575473448563
C        -2.08721622221900    0.02831254413300    5.54302436173834
H        -1.70753821573269   -0.80227487633464    6.10390995787074
C        -3.39609379422305    0.28847839342539    5.23484674387536
H        -4.24646045819152   -0.31247070238119    5.48981271154714
C        -3.41536089988189    1.45670001045656    4.44266328540120
C        -3.55567465624198    3.72351036144331    6.40935305670344
C        -2.22729688858873    3.56086489727567    6.81092043652243
H        -1.44440272212007    4.08337865974341    6.27779864795810
C        -1.91053227032449    2.76066519948064    7.88987535804117
H        -0.87733675349623    2.65574476071702    8.19010436439069
C        -2.90976256127120    2.10701361871737    8.59202423051976
H        -2.66041527859608    1.47356221537544    9.43068983793695
C        -4.23306549460413    2.28183280621803    8.22047646608501
H        -5.01689051106157    1.78501602949379    8.77407933084475
C        -4.55616535486938    3.08851990270983    7.14761292235275
H        -5.58821423965541    3.21681057414124    6.85905050030677
C        -3.38706083232250    7.85888560301805    2.01978950771934
C        -3.25262126662892    8.15177613605203    0.66217984013427
H        -2.78831662589266    7.42738700626849    0.01028176141781
C        -3.72828742867124    9.34266586127994    0.14771846567669
H        -3.62601909352907    9.54774305449405   -0.90813132224418
C        -4.32939913563563   10.27210465811034    0.98064586014002
H        -4.69846460340248   11.20408539711962    0.57875404861866
C        -4.44251208055818   10.00445884364570    2.33514577418435
H        -4.89123812311458   10.73393439105319    2.99363792248996
C        -3.97572593018349    8.81079382594794    2.85245402692795
H        -4.03457444313137    8.62198766695489    3.91386800944248
C         0.88201557849704    0.06953635595058    5.60047864944219
C         1.85831791950369   -0.68265866526164    4.94892315897708
H         2.00359199314571   -0.56328242945866    3.88523447540124
C         2.61949619435274   -1.60175432503959    5.64768401026446
H         3.37422341057657   -2.17502658084670    5.12895744303833
C         2.41266141464994   -1.79122210506376    7.00389658858324
H         3.00781172680038   -2.50958798375528    7.54802460003918
C         1.43857564214694   -1.05530445023528    7.65890413268456
H         1.27326234355736   -1.19858989827493    8.71696553927815
C         0.67958961225940   -0.13179585841439    6.96500830573532
H        -0.06690484563461    0.45545548911506    7.47855749070111
C        -4.59644349945196    2.04813516736031    3.84621090859912
C        -4.52304261016442    2.85519081029332    2.70975380858738
H        -3.55908759742320    3.01819810440787    2.24861592418795
C        -5.65885362735234    3.42944548980836    2.17591010826447
H        -5.58568327170667    4.06007749481346    1.30174112139788
C        -6.89616068980841    3.20079337790683    2.75441442520250
H        -7.78274789430161    3.65703020611004    2.33950639972533
C        -6.98922017117236    2.37872692672596    3.86531877579783
H        -7.95269220311477    2.18929802345457    4.31690714304468
C        -5.85511881083535    1.80475221633359    4.40359425854266
H        -5.93588490347980    1.17879271142662    5.27877471881420
150
 -239.73379505813000
Cu        0.57231572106913    0.44075054842249   -0.41864083662833
N        -1.28752728679160    0.83342072931205   -0.15023371408372
N         0.84531780719746    2.22458002834456   -0.78854843447701
N         2.36909147839739    0.48262744882378   -0.00999198247587
N         0.70981469221738   -1.44110942391300   -0.62557859862343
C        -2.20272815992361   -0.05942843066222    0.27529065411369
C        -3.48638573520426    0.33638442257968   -0.15224308210174
H        -4.40398309826361   -0.17490961700782    0.06420089282022
C        -3.34009403395046    1.52310595055183   -0.82752715994056
H        -4.11070251006764    2.10341416358436   -1.29603982346926
C        -1.96005658620472    1.84538399866467   -0.81444265103458
C        -1.36352771895478    3.03749336347719   -1.25574019505804
C         0.01616945388361    3.24546576111232   -1.12200604859857
C         0.79691967912814    4.43446215481083   -1.13597423273997
H         0.42124291804066    5.41582121138232   -1.35416523754382
C         2.07748271479801    4.09620452582710   -0.76058465944769
H         2.91850424600729    4.75253979699246   -0.64983442683414
C         2.08613574953088    2.70188947509093   -0.54343374879448
C         2.97607109849638    1.68390987389176   -0.11513989376384
C         4.31146396497486    1.54280357373250    0.32034814641547
H         5.04333952390343    2.32627177908693    0.36035911281847
C         4.47164001470707    0.22918474166611    0.69917824379864
H         5.36252555565883   -0.21916232378519    1.09388191437968
C         3.24243511527800   -0.44660842751090    0.45370505337996
C         2.83521546690149   -1.78081438512562    0.60086364966163
C         1.60697734616390   -2.22294840401824    0.07688986044976
C         1.16189659513207   -3.56697492154727    0.01122221403232
H         1.66224884224859   -4.40521391203899    0.45391739213055
C         0.00788877495034   -3.57743817468100   -0.72967408688716
H        -0.57613118611402   -4.43328824576510   -1.00755741549198
C        -0.24487949239930   -2.24836600523954   -1.12914298549281
C        -1.88898949241662   -1.17667186771358    1.14530875850411
C        -0.79484367306369   -1.12601826102975    2.01211560088465
H        -0.17850438241541   -0.23730318897616    2.03641428498802
C        -0.51025289122797   -2.18756008069271    2.84734042888712
H         0.33343952143190   -2.12489494022729    3.52017056434807
C        -1.30732874710740   -3.32049194416836    2.83511745359563
H        -1.07826189060065   -4.15387453647512    3.48303331430474
C        -2.40813695336647   -3.37359388452261    1.99537121312069
H        -3.03970542047343   -4.25047870112678    1.99075904073734
C        -2.70354327045820   -2.31076179708416    1.16541125164672
H        -3.55772492304791   -2.35914543336921    0.50736741601106
C        -2.19822421895277    4.12654415142088   -1.77997511867690
C        -1.89630284077091    4.70050052266612   -3.01313879276645
H        -1.05549466996642    4.32662410292935   -3.57805002077527
C        -2.67438524920326    5.72217932395443   -3.52411363834431
H        -2.43416587535289    6.14809122218903   -4.48767960116628
C        -3.75642126517585    6.19878294006004   -2.80275996022355
H        -4.36208714216017    7.00046654280228   -3.19879097417574
C        -4.05480733413383    5.64704062899633   -1.56741516301487
H        -4.89072853640159    6.02344232619667   -0.99593357912814
C        -3.28561398895895    4.61666183195018   -1.05967399491369
H        -3.50681514206992    4.19946029287670   -0.08841031150511
C         3.70651983666464   -2.75403079836449    1.27251375569157
C         5.03845089064510   -2.91613009528983    0.89842175381185
H         5.43585921208775   -2.32323956439506    0.09034516148007
C         5.83873538312511   -3.85013635520821    1.52957230025550
H         6.86594358507844   -3.97292964559078    1.21784511945603
C         5.32951525297069   -4.62814338902219    2.55540120096558
H         5.95650094653053   -5.35641339934708    3.04808887960608
C         4.01127727833992   -4.46393057258188    2.94736114127558
H         3.60912368227960   -5.06094828633507    3.75312478456447
C         3.20550792359063   -3.53899798137208    2.31080933539972
H         2.18087105885160   -3.40529026930485    2.62418972231311
C        -1.31917453912901   -1.80583712734575   -1.99467531175529
C        -1.23664132644966   -0.60391669571223   -2.69979401817140
H        -0.32912396363117   -0.02208700831307   -2.63253412746183
C        -2.29144886809829   -0.15105490569027   -3.46318303368174
H        -2.21032515418136    0.79583506349305   -3.97745622544234
C        -3.44491962200441   -0.90870369823197   -3.57477238437473
H        -4.27333751391169   -0.55328459141543   -4.16904166020001
C        -3.52238103468389   -2.13006455525681   -2.92595109927033
H        -4.41346881727684   -2.73400120160036   -3.02219207040702
C        -2.47525238088333   -2.57620167727712   -2.14487394181995
H        -2.55796834195422   -3.51853187236759   -1.62569112725852
Cu        1.31632846036440   -1.20150369768397   -5.01566538766855
N         1.92786515899508    0.13879126220928   -6.24633073094722
N        -0.35168992478373   -1.05926919743588   -5.78132429048082
N         0.69449171969999   -2.86886469534425   -4.52616614469110
N         2.61552655396839   -1.32111326700379   -3.63581087971116
C         3.21222931428768    0.52404706565899   -6.37523009146994
C         3.26529479682393    1.82841482714954   -6.90671172849941
H         4.15911979876209    2.37375129472024   -7.13914238780275
C         1.97010160177019    2.22768215704335   -7.12969016209015
H         1.63905367419957    3.16942557454263   -7.52159797729600
C         1.12767133634849    1.16077199793177   -6.72873792482604
C        -0.26181538528875    1.06029308982689   -6.90299352789712
C        -0.95032869153900   -0.10431342825539   -6.53528554524896
C        -2.22459222887486   -0.60811911147946   -6.91741666330149
H        -2.93357164629287   -0.08783135299393   -7.53284739239628
C        -2.33647448517777   -1.88400613906113   -6.41195104972206
H        -3.16170713237581   -2.55955455589958   -6.52654570621367
C        -1.14765783533534   -2.14810258165569   -5.69860761057040
C        -0.54723943945299   -3.19087762037014   -4.94829458461755
C        -0.81994702169876   -4.51618052992139   -4.54800557113064
H        -1.72702714961309   -5.05517644787524   -4.74169437646670
C         0.30119416878631   -4.97444689724463   -3.89408965876765
H         0.44020698850998   -5.95052491128579   -3.47233864768292
C         1.24663856507571   -3.91096665288259   -3.85503893585054
C         2.52665866743796   -3.78021380611975   -3.29532600914485
C         3.14715423797431   -2.52123582974254   -3.20156040920197
C         4.33891604671503   -2.24113303937677   -2.48796657496242
H         4.96079148386485   -2.97581986942108   -2.01718786362957
C         4.51311812596615   -0.88221685763916   -2.50382405253091
H         5.29295546542133   -0.32658505091340   -2.02092381508957
C         3.42440925656236   -0.32884667823422   -3.21141817148990
C         4.33752354772114   -0.35142382126872   -6.10940072398314
C         4.21199903381581   -1.73647317320119   -6.23888360101641
H         3.26354776638240   -2.15668171976968   -6.54583105311621
C         5.29074687218742   -2.56484422701365   -6.00321913753504
H         5.17899505855971   -3.63307940822730   -6.12542508648664
C         6.51272659329741   -2.03129123230693   -5.62726230680449
H         7.35380280455446   -2.68125037384599   -5.43482541846414
C         6.65372688804280   -0.65772293252871   -5.51187329195262
H         7.60773322042764   -0.23667744644960   -5.22837550352155
C         5.58209942549903    0.17639169343707   -5.76047804628168
H         5.69367754446220    1.24571683347305   -5.66455018059593
C        -1.01322491750728    2.14774352802893   -7.54272081384449
C        -2.13492413820403    2.67340029838433   -6.90365729508022
H        -2.42692753271307    2.28261323503812   -5.93952427362969
C        -2.85727042389655    3.69957957662411   -7.48286039122573
H        -3.71740884959642    4.10543313981871   -6.97015754845131
C        -2.48146260728165    4.20362927802033   -8.71711698318636
H        -3.04936020737111    5.00102001632103   -9.17326668838547
C        -1.37804125127603    3.67609535081661   -9.36789375281482
H        -1.08887350001671    4.05807561203699  -10.33616621181129
C        -0.64530014513020    2.65872583378042   -8.78521204755202
H         0.20303389129206    2.23397764956239   -9.30117946360407
C         3.24588969373199   -4.95356923805487   -2.78266193827757
C         2.65740729907019   -5.85004929285025   -1.89415350670153
H         1.65170921176582   -5.67075999748846   -1.55231936274259
C         3.36565162442433   -6.93800406495716   -1.41839137944818
H         2.89886877844761   -7.61508548088712   -0.71754124916914
C         4.66737470048748   -7.16200295066787   -1.83293678514674
H         5.21808309262518   -8.01331708269686   -1.46117295917582
C         5.25711411932872   -6.28779897642202   -2.73087713714574
H         6.26935584118512   -6.45996501209253   -3.06727565956346
C         4.55613440230931   -5.19301640459909   -3.19910878168733
H         5.01432303721867   -4.51805661134154   -3.90649038766587
C         3.18617555486688    1.08648357612386   -3.41463953951987
C         1.91865189286844    1.59473340586965   -3.70474655188459
H         1.07278206980855    0.92451687626840   -3.73897996678033
C         1.73366692311158    2.93596274790073   -3.96601185181140
H         0.74827332519412    3.29600297994906   -4.22263626890615
C         2.80084260760871    3.81503820315776   -3.90610053244475
H         2.65413610678064    4.86429353574057   -4.11423711479046
C         4.05602045097427    3.33609283397533   -3.56972638919441
H         4.89315931749197    4.01685752029245   -3.50761495565296
C         4.24882825808854    1.99120577966537   -3.32816900523925
H         5.23712085282807    1.62814129428681   -3.09248790381145
150
 -239.73379486379483
Cu        0.74303917515318    0.28780344565835    0.61722394357903
N        -1.03421468168788    0.82592864312782    1.03167934859052
N         1.12515327058036    2.01855456943787    0.13141464825781
N         2.57650552898602    0.16570770010714    0.76554286496487
N         0.69886574653698   -1.60461601565994    0.36765156749432
C        -1.97595031880485    0.01276417102715    1.55304390644310
C        -3.25636623820189    0.48242890885977    1.18987087236328
H        -4.19370503137997    0.05246899521705    1.48290715726837
C        -3.07676832820944    1.62426805407964    0.45188682297955
H        -3.83837084400380    2.22715264788750   -0.00166353399293
C        -1.68045913831973    1.85720523841617    0.37073069502071
C        -1.04346610749792    2.97619722116468   -0.19083640992381
C         0.35441514683659    3.07862588147382   -0.21300965215722
C         1.23297068708946    4.16175481647001   -0.49278585648061
H         0.92431973976274    5.14759421381195   -0.78291824313871
C         2.51932415216084    3.72214229173996   -0.27367495159284
H         3.42629130148897    4.28417451133418   -0.38649799751157
C         2.42958583439797    2.37097023616398    0.12559044517619
C         3.27449509732346    1.28883579908426    0.48804472104943
C         4.64627928094664    1.01146908677597    0.67017599969002
H         5.45092885435030    1.70874397558882    0.53929458559702
C         4.74134985291102   -0.30627785837159    1.05874680852742
H         5.64056176921019   -0.84496653053220    1.28636429621338
C         3.42586639698344   -0.85025447909391    1.07020584031339
C         2.93429613207937   -2.15103996842077    1.26183429174246
C         1.61145458080590   -2.48227688588582    0.92324159717743
C         1.05568211421473   -3.78607559507006    0.86799687622886
H         1.53891053873924   -4.68383275755514    1.20013831360634
C        -0.18197039026531   -3.67498491235859    0.28575730283756
H        -0.85891901406254   -4.47226948188534    0.04860785276550
C        -0.37171231879028   -2.31416211993525   -0.03332814477628
C        -1.68888693847958   -1.12466258864189    2.40253355682601
C        -0.45319828816607   -1.27378805155003    3.03541683926347
H         0.29797867918895   -0.50573283412595    2.91634642479646
C        -0.18687860750032   -2.37670792004175    3.82045232907393
H         0.77607750670678   -2.46524678864373    4.30345715226254
C        -1.15031654234337   -3.35401308034582    4.00227873007442
H        -0.93905200384891   -4.22070427800795    4.61122888020623
C        -2.39136631877035   -3.20719786793982    3.40401012797484
H        -3.15202558497785   -3.96100611238879    3.54982814466541
C        -2.66120734451238   -2.10572464541151    2.61806766853624
H        -3.62715254358208   -2.00827137330718    2.14743254462143
C        -1.85022946093425    4.06306885553645   -0.75589970269634
C        -1.57811871366684    4.52879320341056   -2.04177038731518
H        -0.76281574814700    4.09154550854960   -2.59970542196743
C        -2.35984480206591    5.51616418366628   -2.61170987316106
H        -2.14198968421009    5.86327885656596   -3.61133734479642
C        -3.42751820747971    6.05134495111447   -1.90991517146190
H        -4.04624154047641    6.81339371953884   -2.36037849060464
C        -3.69388403683779    5.60953988345201   -0.62403623804329
H        -4.51990772814849    6.03078279436829   -0.06877576347612
C        -2.90429081685736    4.63288005682948   -0.04531157553014
H        -3.08356387010864    4.32233786629706    0.97261393945768
C         3.82794690604544   -3.21436622441182    1.74217859369590
C         5.02754169046507   -3.49721774417469    1.09367561960868
H         5.28820534799127   -2.95205013549549    0.19874712098325
C         5.86183921092230   -4.49374458788697    1.56625021088383
H         6.78624908521778   -4.70840052664033    1.05007105465382
C         5.51477901767481   -5.21887506107611    2.69410198221363
H         6.17042127699898   -5.99315953556018    3.06405689176091
C         4.31919561097029   -4.95103472541774    3.34021136857682
H         4.04009239724089   -5.51470350539040    4.21863950036770
C         3.47842890861183   -3.96151860805273    2.86580175888356
H         2.54936901101238   -3.74777791966790    3.37274264992420
C        -1.47716679911144   -1.75353826956388   -0.78727762856468
C        -1.30128985909340   -0.63677341845347   -1.60780348351207
H        -0.31791913715930   -0.19470272650058   -1.69868321859401
C        -2.36426230015702   -0.10497470866999   -2.31017838900406
H        -2.21471798318453    0.76777832168726   -2.92956859723899
C        -3.61812417681154   -0.68743345060837   -2.22481274277228
H        -4.44958042847613   -0.26720663134746   -2.77095999775425
C        -3.79788648531839   -1.81625209343735   -1.44187907846412
H        -4.77182355587854   -2.28060305028183   -1.38206875966871
C        -2.73975266897689   -2.34774377704334   -0.73222754802441
H        -2.88748011780165   -3.21609388545240   -0.10828854819700
Cu       -0.86975688692738    3.52554469664495    4.12691251120393
N        -2.20300885812777    4.65040724322137    4.93856069328766
N        -0.44124628585958    4.94867732939999    3.00891008219193
N         0.86034627954062    2.99832009652899    3.74641122547984
N        -1.23281567005551    1.73651293985318    4.70186608026806
C        -2.95632412149437    4.27979806778393    5.99262023096205
C        -4.17217736860026    4.99341602992987    5.98082923923028
H        -4.95586382838115    4.91007997974740    6.70819478139203
C        -4.12349180078488    5.85696897258927    4.91377929610997
H        -4.88816766879539    6.53859624320743    4.59617516915308
C        -2.87544393366985    5.66136407878236    4.27138710299571
C        -2.30243338781288    6.45293758419390    3.25977926080440
C        -1.04159812269106    6.13579237070981    2.73230105915937
C        -0.09678588379914    6.93701967043511    2.03167030129239
H        -0.26977308286028    7.93834417810695    1.68700654059937
C         1.07808645537268    6.22519788461857    1.95669780854621
H         2.00532407532342    6.53956416782971    1.51881825887189
C         0.84528290670093    4.98624499609792    2.58959356118936
C         1.58674557183282    3.84842191698772    2.99344359102178
C         2.91596774813240    3.37209130655723    2.93877066969974
H         3.73190629835517    3.84549401720777    2.42922179054491
C         2.95696241306548    2.21940790306671    3.68716282914337
H         3.81504228530865    1.60026856691323    3.86336000679817
C         1.64199503558896    1.97747747787705    4.17877208003593
C         1.10443174267426    0.97774077217748    5.00059752320904
C        -0.27717884158315    0.89848375896671    5.24664286533674
C        -0.94641939582421   -0.16112092198536    5.91063281631478
H        -0.47282838176008   -0.98074168112388    6.41329904590557
C        -2.29082365907566    0.04935313221911    5.75562909164091
H        -3.08217137593717   -0.59005627598304    6.09334395331847
C        -2.44522696306578    1.22699349000408    4.99194858226038
C        -2.48543444004082    3.39468681036318    7.04100362377418
C        -1.12003389007996    3.26169657221831    7.30556224348842
H        -0.40853304077221    3.82688792217407    6.71864235409128
C        -0.67683855656993    2.43536407257714    8.31845578366683
H         0.38317598003200    2.35337865953379    8.51403389971147
C        -1.58295733105212    1.72628554825762    9.08973304874971
H        -1.23452596388432    1.07467817610029    9.87759229426076
C        -2.94064451943292    1.86808227241235    8.85274277376060
H        -3.65207543468911    1.32639082237391    9.45954870521150
C        -3.38982123746776    2.69939779503851    7.84630515779303
H        -4.44825962317549    2.80095955960118    7.66141100247865
C        -2.93363083492437    7.71035107338636    2.84820665022148
C        -2.97762526729186    8.06199790143007    1.49887521336142
H        -2.57064201393037    7.38411147574842    0.76406909383277
C        -3.55679133898127    9.25108250760753    1.09872731463025
H        -3.59378921608617    9.50076490384832    0.04816075076446
C        -4.08423621112347   10.12141553935318    2.03839805840578
H        -4.53420881909324   11.05204469961537    1.72568030930772
C        -4.01945223797245    9.79652224979799    3.38362220795665
H        -4.40992888208649   10.48042466116614    4.12316627033973
C        -3.44986020053751    8.60372032328263    3.78727861753695
H        -3.37205488152299    8.37037200634116    4.83860755579545
C         2.00644533909988   -0.02694984006383    5.57798305755787
C         2.89159299911087   -0.73873358585650    4.76996059250224
H         2.87508233778102   -0.59042751366920    3.70013188997748
C         3.76872260792962   -1.65273490078899    5.32456446691766
H         4.44990626470755   -2.19528650412371    4.68519601542095
C         3.77125685376461   -1.87543568970360    6.69147259818067
H         4.45847875818633   -2.58799740096782    7.12314160045898
C         2.88847961976712   -1.18022315409409    7.50194727134234
H         2.88673784509801   -1.34993645248020    8.56897359603765
C         2.01253690784442   -0.26346137372434    6.95154847680488
H         1.33596671935662    0.29195466803480    7.58382253494461
C        -3.70513950776933    1.77592228692475    4.53219375080467
C        -3.78064558517204    2.62188052292252    3.42391846697435
H        -2.87624415992470    2.85092955099575    2.87760506254287
C        -4.98888450820097    3.15469920105491    3.02267339165890
H        -5.03044680153311    3.81686442775742    2.17005859129881
C        -6.15260266399261    2.84354805972510    3.70577747211432
H        -7.09591115623834    3.26633154938973    3.39314171039531
C        -6.09864786404937    1.98180357759546    4.78889429864766
H        -7.00414673288170    1.72766304399809    5.32144410842887
C        -4.89157002030845    1.45077586870643    5.19641489422846
H        -4.85786544070853    0.79376212121818    6.05160434990375
150
 -239.73375595171998
Cu        0.51325296778746    0.22714202846817    0.28788031556518
N        -1.31015830161946    0.72864357646342    0.49461925055527
N         0.91468865028590    1.95825743247466   -0.17914223581743
N         2.32144562530268    0.14449679723353    0.63799661230874
N         0.53581059215933   -1.66581802584781    0.05409095420279
C        -2.29032174899178   -0.09577075642696    0.91839824561722
C        -3.53272903907931    0.35815252430317    0.42644569530332
H        -4.48969322501933   -0.08235346766526    0.62538442476295
C        -3.29291630036430    1.50155505092250   -0.29164825101661
H        -4.01158487270757    2.09801551638831   -0.81803206304786
C        -1.89813229024094    1.74938336911685   -0.23352671733259
C        -1.22312756406456    2.87152480532995   -0.74092748839959
C         0.16740998865640    2.99735970287067   -0.62416003243550
C         1.05287716783401    4.09036937856098   -0.83512077109410
H         0.76103178369304    5.06409954584962   -1.17868383018669
C         2.31616060532995    3.67864684195848   -0.47329104141489
H         3.22064048591046    4.25489430651200   -0.50280740965767
C         2.20645700498207    2.33481425494994   -0.05570804751766
C         3.02588470001946    1.27592550788970    0.41651016595394
C         4.37366379081314    1.02916880626634    0.75424194812234
H         5.17575674063847    1.73934084496456    0.69840454623947
C         4.44832704825893   -0.27893049655215    1.17781240664297
H         5.32619897362337   -0.79365631305808    1.51668694368843
C         3.14999272859603   -0.84935780961695    1.05258929902135
C         2.66623219176834   -2.15879670784659    1.20044089956350
C         1.39813277774029   -2.52104806633622    0.71459840340695
C         0.88238488471666   -3.83732746197318    0.60060491975340
H         1.34536462080291   -4.72340927721924    0.98818623974640
C        -0.28246302748925   -3.75568534899226   -0.12041404712490
H        -0.90904399180007   -4.56872701958057   -0.43104116070810
C        -0.46532130970675   -2.40025156006101   -0.46447345892851
C        -2.08047758716761   -1.23062122615905    1.79384328477922
C        -0.92413293324242   -1.35696219707337    2.56611397392244
H        -0.17932848807024   -0.57432266774296    2.53381791494973
C        -0.72986697941216   -2.45611789774899    3.37713004497289
H         0.17099052515658   -2.52728942543645    3.97005296585040
C        -1.68811993493922   -3.45297954846379    3.44450242817299
H        -1.53186485208543   -4.31666689988057    4.07399580399193
C        -2.85272297532511   -3.33017753070260    2.70426849892432
H        -3.60915674428614   -4.10020246221491    2.75872824565720
C        -3.05118527919197   -2.23165009079624    1.89312920354278
H        -3.95678948943453   -2.15253274178368    1.31199177124446
C        -1.98615818474316    3.94238004949954   -1.39251013966006
C        -1.61848777502700    4.38001008554757   -2.66380789225795
H        -0.76356064263170    3.93220079912074   -3.14941380354261
C        -2.35528803898836    5.35466188597183   -3.31083446879212
H        -2.06479607043980    5.67930045400637   -4.29947956517763
C        -3.46829107078549    5.90789581068607   -2.69931797979110
H        -4.04913393255895    6.66265119415168   -3.20852793004119
C        -3.82806868840590    5.49559281507810   -1.42645570761242
H        -4.68519287326816    5.93660448300285   -0.93780413236790
C        -3.08810156073407    4.52725204148926   -0.77335858813611
H        -3.34204746630777    4.23664411480015    0.23410828387128
C         3.52183882270872   -3.19988386308472    1.78609138905428
C         4.79897672863272   -3.44881568848318    1.28904214923244
H         5.15147593382934   -2.89516221300108    0.43163288465404
C         5.59639788467841   -4.42330669148977    1.86042644239658
H         6.58275969810225   -4.61027617349292    1.46146017030925
C         5.13347964227631   -5.16208892146516    2.93663065059895
H         5.75923324281539   -5.91958357598534    3.38473429269314
C         3.86022463317876   -4.93009436541796    3.43007471846361
H         3.49002767980046   -5.50513227769889    4.26649069264800
C         3.05738308437408   -3.96120868207120    2.85725926671866
H         2.06757993892487   -3.77590037899076    3.24677817250666
C        -1.48859983917165   -1.86554240282057   -1.34296423137562
C        -1.24265701916320   -0.74773833296294   -2.14385910392051
H        -0.26421271453399   -0.28623238706092   -2.12458940260220
C        -2.22878553142963   -0.23986588672223   -2.96575979400446
H        -2.02683372228571    0.63369239413306   -3.56892823155305
C        -3.47231520505161   -0.84752089826767   -3.02084279031842
H        -4.24409153404225   -0.44589242328785   -3.66057554572154
C        -3.71748993312281   -1.97780537480937   -2.25801712772900
H        -4.68228344711354   -2.46202359774411   -2.30750455822274
C        -2.73676952138995   -2.48575254460863   -1.42976862830764
H        -2.93677588439850   -3.35589566740581   -0.82311037882127
Cu       -1.43835440425066    3.47268035958483    3.51611623264790
N        -2.83991639198915    4.66227621921777    4.11597639702305
N        -0.83076362201855    4.86756286822876    2.43040159180650
N         0.32443543356441    2.90698678932329    3.37681944200988
N        -1.90459724292231    1.69501455598194    4.09238593064939
C        -3.73257455792545    4.34331843708148    5.07287856249585
C        -4.91874945667522    5.08250862634999    4.88206121991935
H        -5.79217182530598    5.03944265076894    5.50283019536163
C        -4.71056143327062    5.90871124648505    3.80529374653316
H        -5.41005230175381    6.59539278854574    3.37005772505792
C        -3.39434775691045    5.66635181119044    3.33798019643549
C        -2.67252507836648    6.41685959071720    2.39316808671980
C        -1.35834532833550    6.06146473397447    2.05418133529757
C        -0.30697485260801    6.83370213409923    1.48504456351325
H        -0.40684791703994    7.83326874367371    1.10785855996239
C         0.85056034878780    6.09811260282516    1.58762910840493
H         1.83749272424517    6.38679988146195    1.28297036906717
C         0.50174714851231    4.87419195132588    2.19595051742653
C         1.15842855072152    3.73076877714912    2.71284304506116
C         2.47553256875053    3.23422696979766    2.83850197571432
H         3.35780800732771    3.68528014743144    2.42895038219650
C         2.39898174142819    2.09590155447704    3.60498725785033
H         3.21612314591589    1.46734023749767    3.90119218082057
C         1.02668708636576    1.88406045950017    3.92447736785827
C         0.37111923377547    0.90833268914637    4.68624826571532
C        -1.03129679551295    0.85097809104538    4.75502797272923
C        -1.78690708151033   -0.19443909309106    5.34509583104864
H        -1.38524892652022   -1.01656646637899    5.90331801023432
C        -3.10067717978614    0.03208156534844    5.03453706968190
H        -3.93483269959224   -0.59376399112513    5.28273579481468
C        -3.14899658002524    1.20513893262660    4.24916001580245
C        -3.42644697158243    3.47818547766878    6.19600094380132
C        -2.10914966861708    3.30510458580435    6.62837593369733
H        -1.31090708118567    3.82862489840963    6.11969433746077
C        -1.82335237619763    2.49149891812156    7.70601959533383
H        -0.79851427124504    2.37682695605413    8.03019973501608
C        -2.84251274480530    1.83663929134097    8.37780278600089
H        -2.61681449215338    1.19394996588384    9.21606908455898
C        -4.15543985856867    2.02218262941583    7.97615072786099
H        -4.95553155730151    1.52489053277425    8.50566222823159
C        -4.44771715600645    2.84046980330864    6.90338830057887
H        -5.47188431440314    2.97521525398570    6.59088388893177
C        -3.20682819243785    7.67335189945060    1.86010741393241
C        -3.03777151947459    7.98471569590355    0.51034803399560
H        -2.54406208783136    7.27567497725727   -0.13648104026054
C        -3.51755030179091    9.17364722129246   -0.00460250998857
H        -3.38734137952490    9.39230384638763   -1.05462021673311
C        -4.15829837570590   10.08326312313943    0.82051164327796
H        -4.53104438410129   11.01368536197336    0.41837479479665
C        -4.30613894115551    9.79796733980137    2.16807313927447
H        -4.78599494285570   10.51232526927885    2.82113781064523
C        -3.83451196291345    8.60627661432197    2.68572101918327
H        -3.92016873973373    8.40496179461381    3.74298882448687
C         1.17612298484499   -0.09175243433828    5.39926960028056
C         2.15396220870255   -0.82971819641338    4.73412744312821
H         2.28331471288733   -0.70698337977532    3.66851612378842
C         2.93792775082502   -1.73716497037271    5.42300445239488
H         3.69360579241470   -2.29958859235142    4.89405185109967
C         2.75321918654469   -1.92784009474649    6.78230335405733
H         3.36693611980906   -2.63653916769597    7.31842810260760
C         1.77794626120003   -1.20573795572739    7.45056034417112
H         1.62983170798660   -1.34981405944639    8.51107053189370
C         0.99547457908769   -0.29455326624753    6.76637546891705
H         0.24729713044232    0.28225708220692    7.28936269375570
C        -4.34798717486181    1.76499777187866    3.65814733623976
C        -4.30218464854867    2.59433197061542    2.53640884061990
H        -3.34424959029431    2.80268641335037    2.08082581197464
C        -5.45798397175287    3.13601672572136    2.01111795206834
H        -5.40821099355001    3.78443768290127    1.14858447366745
C        -6.68709484871955    2.85222365652440    2.58263538410138
H        -7.58899022792228    3.28326487158000    2.17381594657550
C        -6.75181826987922    2.00776695373693    3.67857883323198
H        -7.70835952486430    1.77522826406315    4.12486732300586
C        -5.59805999710383    1.46655305253145    4.20866509727556
H        -5.65815152954777    0.82403005128622    5.07334804649444
150
 -239.73367085492308
Cu       -0.78381825261249    1.33840202405249    0.44177326303748
N        -2.49558454796645    0.85457102332909   -0.29348994701426
N        -1.03584854399116    3.06705714184659   -0.17855908110233
N         0.45378615827297    2.18066510917079    1.54553936928249
N         0.20703251548936   -0.28724421589759    0.72615732786373
C        -3.07935563253454   -0.35488196314193   -0.18445154218517
C        -4.02530155072044   -0.52280017198276   -1.21928344317684
H        -4.65625964890858   -1.37705908793413   -1.36500744255757
C        -4.03275417671066    0.63485781305704   -1.95202305243260
H        -4.62214071837239    0.85072696711163   -2.82149754561001
C        -3.08354670197564    1.50799735956248   -1.36386445929156
C        -2.85650463480269    2.84483298005141   -1.72113777414071
C        -1.90891277705164    3.62815954600704   -1.05018185169563
C        -1.69157446818860    5.03412576140701   -1.02510228567644
H        -2.24136665049480    5.75494038150191   -1.59991539009265
C        -0.70050447255085    5.28375780375941   -0.10364358578431
H        -0.29497039528844    6.23624403848224    0.17688373382633
C        -0.30582797711346    4.03372599951895    0.41941233230514
C         0.59568274600527    3.51216204984652    1.38045657242693
C         1.59464471712648    3.96902956803062    2.26693590371543
H         1.93237828771309    4.98251217585219    2.36265281307489
C         2.02623523273629    2.87358457870289    2.97901746890726
H         2.78064777122130    2.85806548748882    3.74156740992396
C         1.32172769773711    1.73790388229302    2.49035535054394
C         1.41531984107058    0.36866516113799    2.77545674104781
C         0.86443127284816   -0.58517094927552    1.90619198074626
C         1.09836066359603   -1.98388183346286    1.94147411073890
H         1.60824989545709   -2.50695751150450    2.72704180851795
C         0.58762155399830   -2.50785288623461    0.78131436300721
H         0.63587950616620   -3.52937057626202    0.45846776810765
C         0.05216798755343   -1.43290720432321    0.03796764890017
C        -2.81580436352652   -1.30074691359530    0.88055422305519
C        -2.29512596198852   -0.88788089544018    2.10781889529173
H        -2.11161807960516    0.16407904874005    2.27023613797295
C        -2.02042062185284   -1.80418618130635    3.10122945364307
H        -1.61382926677124   -1.46645193007726    4.04354555567261
C        -2.27778126824787   -3.15018535375480    2.90408180465111
H        -2.05835145673135   -3.86447692741223    3.68345967390424
C        -2.82521124391051   -3.57056370883191    1.70357934061463
H        -3.03738943074144   -4.61872434275380    1.54650972727192
C        -3.09356083776695   -2.65850694768147    0.70253559405071
H        -3.49123677342468   -2.99758557328730   -0.24217714932245
C        -3.66389298340590    3.48243823172662   -2.76933478964177
C        -3.03000497363130    4.16083311697195   -3.80902312459955
H        -1.95038580171664    4.18097526589816   -3.84377627571797
C        -3.77090256665415    4.78202332748304   -4.79683906952730
H        -3.26755042300064    5.29643550114734   -5.60248101727629
C        -5.15503047691661    4.74821031586641   -4.75359881843732
H        -5.73352579427788    5.23807376286036   -5.52282073390596
C        -5.79379538543261    4.08833140275083   -3.71661995525273
H        -6.87311762056894    4.06859985779330   -3.67307045561139
C        -5.05630021316820    3.45691422933538   -2.73232157699946
H        -5.55304147907066    2.96083931913155   -1.91225393939678
C         2.14587748803447   -0.07814611986147    3.97158287804577
C         3.48491822036421    0.24555940720861    4.17057482063483
H         4.01724812728230    0.79171978095042    3.40600900909605
C         4.13877239601864   -0.15647320012826    5.32116909481590
H         5.17994707372254    0.09539911388647    5.46146901889397
C         3.46552461269908   -0.88159342208289    6.29024321925291
H         3.97756076992133   -1.19176212915049    7.18925276627714
C         2.13505405929100   -1.21508944783683    6.09760519204571
H         1.60453169297480   -1.78455068988928    6.84735495689838
C         1.48089059750998   -0.82010353301331    4.94534166813903
H         0.44138656233786   -1.07321454967068    4.79682875814809
C        -0.49738013068355   -1.49949961492436   -1.30254484605547
C        -0.46188789644600   -0.39473849688672   -2.15730563236920
H         0.01842120715782    0.51632785388965   -1.82639366113021
C        -1.02142914867139   -0.46017894307607   -3.41737594696636
H        -0.99843135422053    0.40839980894206   -4.05957972624834
C        -1.60857644706383   -1.63408991923417   -3.86051223842924
H        -2.05229564449555   -1.68164569651756   -4.84388463038032
C        -1.61236485675303   -2.74983274825077   -3.03933414134267
H        -2.05361779857651   -3.67305336393080   -3.38719047663793
C        -1.06001221315032   -2.68731335921456   -1.77559762844909
H        -1.08035596050461   -3.55532485941334   -1.13456455902599
Cu       -4.09218947591962    0.82161554356113    4.64421136162773
N        -3.90000397092066    2.38855988857643    5.73108676610966
N        -3.27254143056858   -0.13280639906990    5.98340441783302
N        -4.78565434969964   -0.83149283993162    4.21022072633302
N        -4.41166649655803    1.39652203048119    2.86338394011001
C        -4.43508067401236    3.58788550083103    5.43422190311608
C        -3.71644018273568    4.60353163220900    6.09796277707503
H        -3.94170000543848    5.65172365712218    6.06704820042862
C        -2.73012804351313    3.99021801466992    6.83045594205463
H        -1.99198261810147    4.46102788709155    7.44949295835942
C        -2.84974020578602    2.59482780580267    6.60918845695013
C        -2.12986365310481    1.56622824321173    7.23532800331010
C        -2.44378839422564    0.21957713090772    6.99592698808558
C        -2.16060803269782   -0.96232915035317    7.73473162606993
H        -1.53822863132128   -1.00805214886093    8.60800179249752
C        -2.88019817765107   -1.99180599769606    7.16689129268212
H        -2.91365080091383   -3.01520848456571    7.48725461958573
C        -3.57568238860504   -1.44811659431040    6.06553287425647
C        -4.45042583591021   -1.85591369015007    5.02423881460532
C        -5.09531214678592   -3.02073034146777    4.55643919277127
H        -5.03844804401842   -3.99352828567763    5.00496720239247
C        -5.81206218213324   -2.65891557309060    3.43854904705592
H        -6.42631881791644   -3.29954985515324    2.83670201923247
C        -5.57391818793360   -1.27595457558911    3.20016919824089
C        -5.95800554906415   -0.40560949321703    2.17000336283387
C        -5.38912771309781    0.87189471919018    2.03933816968982
C        -5.56670413046447    1.76150955068471    0.94892145869099
H        -6.24329397388472    1.60755695161063    0.13128982109181
C        -4.70073098521704    2.80821380522788    1.13237556878818
H        -4.54280965407676    3.64183353598217    0.47611345177161
C        -3.97702004944893    2.54703101595589    2.31572699344777
C        -5.62128818354417    3.74584587388782    4.61471749692807
C        -6.57427917411583    2.72812481182329    4.52557174255490
H        -6.44213262039193    1.82454638143121    5.10566058803963
C        -7.68627613613413    2.87355974966624    3.72089357652194
H        -8.41319749738118    2.07539027535839    3.66670044066465
C        -7.87485157189329    4.03767132184557    2.99400121009275
H        -8.74012174094238    4.14698223412479    2.35670705633708
C        -6.95324722878264    5.06695786176918    3.09880434113905
H        -7.10343801828954    5.98207191358596    2.54404961301199
C        -5.84166463590746    4.92853863962659    3.90596501568891
H        -5.12002049485703    5.72815160200861    3.97531306057853
C        -1.06396803926799    1.86904054948169    8.19852910936744
C         0.19736737008866    1.30869165722584    8.00218394982186
H         0.37148336674367    0.68491036810282    7.13735617653220
C         1.22591231512991    1.56765252474575    8.88795029406719
H         2.20075979262025    1.13492306134622    8.71530045704126
C         1.00591874776371    2.37700107890123    9.99037870216734
H         1.80738468521056    2.57528125399290   10.68662983270752
C        -0.24791647797317    2.92801617735205   10.19981187957438
H        -0.42510940882596    3.55185988939401   11.06383702582835
C        -1.27685057469076    2.68045571259195    9.30974778141525
H        -2.25966637539953    3.09278848561290    9.48432826783066
C        -6.92439074222899   -0.86011606051804    1.16215336521723
C        -6.71750123316356   -2.04498556973423    0.46011704451469
H        -5.81732366304811   -2.61216613376068    0.64366530841815
C        -7.63636932679667   -2.47120382480226   -0.48094709673648
H        -7.46134576997920   -3.38789691719951   -1.02582989697914
C        -8.77882293278122   -1.72814244753441   -0.72775119203963
H        -9.49803191154082   -2.06544019023998   -1.45940533799653
C        -8.99431532069837   -0.55010262569618   -0.03191475744667
H        -9.88549527568161    0.03166568182032   -0.21822048925993
C        -8.07304648125597   -0.11539208604428    0.90264786367546
H        -8.24372405561453    0.79830679610889    1.45296800235380
C        -2.89075496204105    3.34665453098444    2.84846981317515
C        -1.89007453389158    2.79604933089167    3.65403486356459
H        -1.87574230091324    1.73064687822057    3.84049113445713
C        -0.92205290902546    3.59540906957502    4.22588254113288
H        -0.17335347425313    3.15361893114442    4.86769151616828
C        -0.90516728504803    4.95722517416375    3.97479966838220
H        -0.15313276248370    5.58217178828464    4.43245162671658
C        -1.85165786398345    5.50783764732845    3.12752129992339
H        -1.83193668956098    6.56638855220537    2.91116315219666
C        -2.83272403609754    4.71408010134936    2.56840030210321
H        -3.58130633183242    5.15509835366570    1.92803908161330
150
 -239.73366108187497
Cu        0.74758689423213    0.50854848362320   -0.87263939585380
N        -0.91444139214927    1.37145336216829   -0.50009211905551
N         1.29063809907707    2.02291475219043   -1.75635163670239
N         2.55536547677480    0.21511979260740   -0.72994039172910
N         0.45519528619576   -1.32800993839279   -0.53957970135783
C        -1.88744124985431    0.85045883716434    0.27499054455712
C        -3.12978817961188    1.40602045752494   -0.09018695356064
H        -4.07277580474362    1.19112099325424    0.37321905105042
C        -2.88953488985093    2.31563113958797   -1.09131430642500
H        -3.61152859252188    2.91339818734064   -1.61212638388010
C        -1.49468329145223    2.30874282351033   -1.33771149979010
C        -0.77010816803863    3.18640272147186   -2.16139721278979
C         0.62533480225764    3.09276608190442   -2.25872088180624
C         1.60384673844230    4.02815132506903   -2.69561534267551
H         1.39178362788504    4.98606378412516   -3.13066684750619
C         2.84233870363719    3.50802141138773   -2.39509517216242
H         3.79615745184667    3.96275184669996   -2.57682030734622
C         2.62455949298313    2.24606388930969   -1.80163841231050
C         3.36077257772117    1.18194357225352   -1.22182205029968
C         4.69690127974587    0.83032407968133   -0.93214925141061
H         5.56715495618069    1.40907391541751   -1.17133988284011
C         4.66068360498894   -0.37065599885524   -0.26194516149578
H         5.50389367694760   -0.92143813774276    0.10787180917404
C         3.29692222353428   -0.76764901183743   -0.15874011617378
C         2.66845166367295   -1.88745105881935    0.40487846168955
C         1.29405669734519   -2.12084078122519    0.22002805047437
C         0.58213479208299   -3.29237796562415    0.57960712619170
H         0.97430018433915   -4.10906958674400    1.15351019650343
C        -0.67109558110699   -3.19006271933103    0.03126374308275
H        -1.45222054524305   -3.92334424504446    0.07249852321913
C        -0.72010213747763   -1.97131228969605   -0.67702047998307
C        -1.63491970515420   -0.04773810635277    1.38548617548634
C        -0.40492906650215   -0.04676316845883    2.04799327630842
H         0.36614525757415    0.64423142124520    1.73428515468633
C        -0.17445316555391   -0.90467623861148    3.10451763758460
H         0.78204419223416   -0.88559966597350    3.60776847750729
C        -1.16432208247036   -1.77712234862600    3.52623026211944
H        -0.97982692642927   -2.45346544837410    4.34793566809218
C        -2.39750535680976   -1.76884112462015    2.89479393468415
H        -3.17713097494996   -2.43916222591426    3.22731965000252
C        -2.63523457458511   -0.90906207160966    1.84133695162847
H        -3.59418872013961   -0.91304478585007    1.34623104042382
C        -1.44493689798781    4.28938404431531   -2.85377471534352
C        -1.19775807344140    4.50831712557929   -4.20836482888207
H        -0.53159289303929    3.84120020364155   -4.73616897975116
C        -1.81185202193450    5.55232148505635   -4.87402666148019
H        -1.61905856199351    5.70657041128699   -5.92582181277373
C        -2.67068090180341    6.40161523259432   -4.19578630580585
H        -3.14673579713909    7.22001164885467   -4.71528891630520
C        -2.91064501205392    6.20149387455488   -2.84617395816429
H        -3.56969218776859    6.86902919031303   -2.31032541025115
C        -2.30492901558726    5.15358901189967   -2.17868727376523
H        -2.47120150592569    5.01374026964937   -1.12091872886328
C         3.47330235485517   -2.86546858456355    1.14738345870079
C         4.61719285677435   -3.42155788398117    0.57951700332538
H         4.88369095293488   -3.16583153503092   -0.43471353984351
C         5.39237837096067   -4.31697558017124    1.29360436605697
H         6.28126682336938   -4.73162727680629    0.83993035930041
C         5.03312216265886   -4.67633303937455    2.58194189766609
H         5.63970130552354   -5.37457889573536    3.13958741780260
C         3.89159868560932   -4.13608148295844    3.15198288450579
H         3.60710616618176   -4.41306392981097    4.15681808106559
C         3.11691868807102   -3.23763490266099    2.44258702307320
H         2.23695118385104   -2.80176288300745    2.89205915212706
C        -1.80737638135229   -1.51703649092460   -1.52096614631682
C        -1.58982678786745   -0.63274142464492   -2.58046604599241
H        -0.58532556493149   -0.29021538701440   -2.78419134849029
C        -2.63719950035882   -0.20375341832203   -3.36961349017108
H        -2.45105922738770    0.49153169775855   -4.17582613569278
C        -3.92388185579397   -0.65835122637091   -3.13223265755414
H        -4.74360176556881   -0.31669176510346   -3.74671997168657
C        -4.15044106573504   -1.55881585717200   -2.10433422891616
H        -5.15049807388971   -1.92464693324464   -1.91987963119498
C        -3.10593942884040   -1.98724279101608   -1.30974993172351
H        -3.29464783703683   -2.67801096509902   -0.50244553979837
Cu        4.83983457520227   -2.04868275960585   -3.76786350682486
N         4.12962435433456   -3.58138472764578   -4.66343401583291
N         5.93583173884308   -3.17844428709271   -2.81975606388046
N         6.14165222533862   -0.81377298771889   -3.36773147366392
N         3.62490846539942   -0.62689832135185   -4.04788615687083
C         3.26017036297613   -3.52065226072498   -5.68977706565951
C         2.53118004988557   -4.72527443028749   -5.76422392454270
H         1.78946236187304   -4.96305247084523   -6.50158995466774
C         2.99988782142215   -5.54491486857193   -4.76701327619723
H         2.66403787527483   -6.53460263393693   -4.52722401776539
C         4.01600704491099   -4.83245480159197   -4.08137728772168
C         4.87424180131886   -5.31639416565238   -3.08316550211070
C         5.90066729833732   -4.51089395949106   -2.56608776344234
C         7.09562017241077   -4.83559476040140   -1.86766670346194
H         7.36766027712715   -5.82091098221537   -1.53978564770932
C         7.84624104975163   -3.68355026785266   -1.76441523114224
H         8.81308261349750   -3.57606145716380   -1.31188114315389
C         7.10195835837937   -2.65281263341033   -2.37556468046666
C         7.21197796093246   -1.27103982257359   -2.68236646674927
C         8.13474123789119   -0.21119833076722   -2.54966254783001
H         9.08886898455591   -0.26608928288873   -2.06229551258381
C         7.58313156958629    0.88057741456582   -3.18203911216667
H         8.02677482997552    1.85212450392416   -3.28171352517261
C         6.29776134732403    0.50091621736745   -3.66379902512914
C         5.26162886624011    1.21131193265223   -4.28916185247859
C         3.98385005904862    0.64652885680212   -4.44580221172793
C         2.80670576518670    1.32578644929179   -4.85213999764209
H         2.75880814394858    2.34408318737994   -5.18467900020125
C         1.76072005983644    0.45124575083345   -4.70012760032158
H         0.72103521233965    0.65152833949438   -4.87471113311382
C         2.29235731403205   -0.75152753404847   -4.18857882738761
C         3.20727484582122   -2.40523774106490   -6.61535375985116
C         4.33709615660710   -1.61715001323964   -6.84875986518098
H         5.26510193975489   -1.85868471744014   -6.34792986429827
C         4.28468616388303   -0.55339772502386   -7.72665524565135
H         5.17217439122544    0.03890208756605   -7.90017394398915
C         3.10617568279900   -0.25379714873854   -8.39044487569200
H         3.06304670497344    0.58405870897234   -9.07089667364208
C         1.98617276247248   -1.04384864943570   -8.18724735257854
H         1.06870771991984   -0.82179843538202   -8.71325355377778
C         2.03571454878743   -2.11440290903768   -7.31661165004266
H         1.15921731452910   -2.72349804704991   -7.15608833288953
C         4.77023046341974   -6.70320103518332   -2.61390094594808
C         4.66440342119604   -6.95380260822888   -1.24677433122630
H         4.63416493853950   -6.12264137016897   -0.55723440432941
C         4.57053985821314   -8.25065071862561   -0.77811663237848
H         4.47977211681944   -8.43115297074319    0.28320817877377
C         4.59436983473793   -9.31493945689904   -1.66439870429825
H         4.52532709686279  -10.32818777952748   -1.29703646235254
C         4.71163845778917   -9.07498340542153   -3.02373582917359
H         4.73989190315446   -9.90259738998998   -3.71748742455334
C         4.79618262060028   -7.77903518993771   -3.49801653241671
H         4.90883557833890   -7.59205245783546   -4.55574898830263
C         5.48663185896398    2.59011237127189   -4.73879229699588
C         6.01392444856539    3.55619316426618   -3.88433572083819
H         6.22954730534484    3.29801484606199   -2.85811574849110
C         6.22706635459933    4.84783311383749   -4.32980719427653
H         6.62801380601402    5.58914262097162   -3.65353025276981
C         5.92417218161535    5.19439131133122   -5.63584970901175
H         6.09453698371789    6.20271726606427   -5.98275281811335
C         5.39936658795884    4.24156890812310   -6.49346252180937
H         5.16181912780078    4.50586882423752   -7.51371569904837
C         5.17789315239361    2.95177319962029   -6.04928810099449
H         4.77669344557625    2.20528479725496   -6.71871177108676
C         1.54244886638687   -1.93430374846775   -3.81083222634041
C         1.99775631346420   -2.80090718825811   -2.81566982400166
H         2.90611907331191   -2.56198420246797   -2.27981892478536
C         1.29867017821903   -3.94881961608064   -2.50405010732086
H         1.67988738886668   -4.61810290746738   -1.74658568381174
C         0.10879226470952   -4.23626483253449   -3.15148125220561
H        -0.43906734700081   -5.13322665769581   -2.90454829604349
C        -0.37756130610238   -3.36505822805163   -4.11156581218232
H        -1.31357553872278   -3.57634462757379   -4.60842354704188
C         0.33145917032986   -2.22801463929666   -4.44234355640788
H        -0.04109494967464   -1.56547211653804   -5.20893175869479
150
 -239.73363319880411
Cu        0.44869554618873    0.00331986517728   -0.13052762556671
N        -1.24491171586518    0.76638288302459    0.32281314616509
N         0.96096706507109    1.64710489066427   -0.76024158562124
N         2.26387616318990   -0.25368335472797    0.00945311686552
N         0.20044507670744   -1.86967755239838   -0.08732392835199
C        -2.21002889117086    0.12112244858512    1.00861387956884
C        -3.46575974700551    0.67590357518489    0.68977555292437
H        -4.40760948825890    0.37637743635083    1.10615674875074
C        -3.24369600869591    1.70448435933343   -0.19325802814825
H        -3.97987832142721    2.33323230894307   -0.65397392989367
C        -1.84526643636180    1.77655032551849   -0.40953803125273
C        -1.13424829309190    2.76906404328738   -1.10392856431374
C         0.26788620030866    2.74653516968471   -1.14480263431526
C         1.21885889502665    3.76945553216746   -1.41134634475965
H         0.97983289431180    4.76885237479258   -1.72124744752797
C         2.46805163900064    3.26165671793210   -1.13257196621136
H         3.40656263583776    3.77424133013117   -1.21154814106133
C         2.28548120006233    1.92184350097610   -0.72829106429807
C         3.04614284131634    0.80241161401674   -0.30469265660163
C         4.39028178317076    0.43923852825829   -0.07028278569246
H         5.24586762506455    1.07216910711763   -0.19948950214015
C         4.38377537946381   -0.86118442363688    0.37820543300425
H         5.23868116306207   -1.45005472877650    0.64992912722715
C         3.03008616305066   -1.30286277408601    0.40210740198432
C         2.43305576272554   -2.52185816448178    0.74960458000552
C         1.06465581511310   -2.75579412116391    0.52728134866010
C         0.38678912453592   -3.98992602275648    0.68783459953765
H         0.80488092227113   -4.87903690317234    1.11772665035118
C        -0.87279003230459   -3.83132994448214    0.16854715964716
H        -1.63480125152802   -4.58148040603640    0.08957290331890
C        -0.95766796290590   -2.51392468805833   -0.32806553009043
C        -1.93761102187437   -0.90908069406816    1.99214320222428
C        -0.70572975832125   -0.96969125235672    2.64882112567094
H         0.04567779035760   -0.22071128285774    2.43698552933143
C        -0.44765836782469   -1.96336914524398    3.57129711204085
H         0.51170846134499   -1.99355492066210    4.06841076403641
C        -1.41388832982064   -2.91115233281785    3.86650646414434
H        -1.20820098620803   -3.69309558279600    4.58267106536807
C        -2.65087069840291   -2.84293396497531    3.24619512606877
H        -3.41257195297632   -3.57189231150885    3.48320539157204
C        -2.91471625956046   -1.85010526237096    2.32397748839142
H        -3.87593324635116   -1.80863592673389    1.83498570678583
C        -1.83015349799381    3.89142266731796   -1.74112153313139
C        -1.51490484794938    4.22404525923508   -3.05860907150036
H        -0.77367962113664    3.64009761818912   -3.58509192069009
C        -2.15563133737408    5.27217123172296   -3.69120234351342
H        -1.90952665494282    5.51309408202970   -4.71525494673147
C        -3.11075611997727    6.01357438372781   -3.01508023150369
H        -3.61085774728554    6.83332779223271   -3.50925970508698
C        -3.41573633749445    5.70419651811214   -1.69971637767835
H        -4.14904942582422    6.28940978038771   -1.16415422714619
C        -2.78233350833239    4.65156562812495   -1.06551307556436
H        -3.00068439918192    4.42943587170254   -0.03164520195635
C         3.27089343164314   -3.60351162067475    1.28445359313810
C         4.39959571565245   -4.03173997687531    0.58951027021006
H         4.63400509277413   -3.58902003576915   -0.36698628671905
C         5.20150300927483   -5.03466957739666    1.10259402676173
H         6.07695898060131   -5.35023912721490    0.55315194700295
C         4.88632467325411   -5.62660270674457    2.31439474340197
H         5.51422199141015   -6.40846979289289    2.71552833661913
C         3.76237272502526   -5.21124742655438    3.01000401278693
H         3.51365643481427   -5.66908211560740    3.95648173548707
C         2.95895392736831   -4.20824384433998    2.50042875770462
H         2.09089467757363   -3.87203292432421    3.04838957818987
C        -2.06024859582460   -1.96366497687527   -1.09153663323336
C        -1.86779723986487   -0.92965095420712   -2.01086875214739
H        -0.87317148265851   -0.53418743891010   -2.15911731631593
C        -2.92708564244036   -0.42052165206497   -2.73385424249592
H        -2.76043780566758    0.38841065637244   -3.43091328036188
C        -4.20037341877230   -0.94013359804983   -2.56903804414306
H        -5.02913029351634   -0.53763007221631   -3.13242186787240
C        -4.40217768746172   -1.98282824133929   -1.67972168454873
H        -5.39199508447882   -2.39741414492170   -1.55183818492407
C        -3.34582834159107   -2.49240838274226   -0.95146337828194
H        -3.51528974672331   -3.29508242457998   -0.25026967847993
Cu        4.66174057351455   -1.85939153295272   -3.41177648335779
N         3.97385909873683   -3.18385028391184   -4.60010123570509
N         5.76908932073588   -3.13516056201310   -2.69728026191124
N         5.93168861845544   -0.70688432105646   -2.75784629687392
N         3.42418447928039   -0.43508866672140   -3.40986426503241
C         3.09848501733033   -2.93094766222638   -5.59222018506466
C         2.39261363004557   -4.10872019598340   -5.91117538720606
H         1.65153276601162   -4.20495500118500   -6.68058261883422
C         2.88283138788368   -5.10641828738678   -5.10453858457999
H         2.56783654935106   -6.13090487151498   -5.07293224960408
C         3.88737909344042   -4.52961761364724   -4.28748088476357
C         4.75568397751452   -5.19234647339784   -3.40692179219272
C         5.75952393495568   -4.49186640283705   -2.72127952812051
C         6.95282442534241   -4.92931180046250   -2.08374764541354
H         7.24241462604941   -5.95537147505451   -1.95823315464208
C         7.67621421850802   -3.80862796287056   -1.73483423771152
H         8.63420431252894   -3.77748206686440   -1.25279674091311
C         6.91761685578930   -2.68878160401440   -2.13599953085099
C         7.00177609881166   -1.27170205333114   -2.15675698787199
C         7.89687015501868   -0.24154743794976   -1.79684660546782
H         8.84442577403152   -0.37338301068707   -1.31136132294909
C         7.32962097448224    0.94363797707241   -2.20935725611184
H         7.75251457933239    1.92378798565780   -2.10389151550666
C         6.06112463180915    0.64333501246025   -2.78321759307895
C         5.01999115589385    1.44395653485985   -3.27971596386042
C         3.75815727038399    0.89573070097403   -3.56939954915116
C         2.56966640127096    1.60974451180351   -3.87010916963764
H         2.50145387740390    2.66850489023198   -4.02489292680141
C         1.54223967155959    0.70004127931278   -3.88668510664478
H         0.49971824820621    0.90525418433501   -4.03769711366053
C         2.09600295462164   -0.56190647727465   -3.58474190223131
C         3.01829903909984   -1.65173605444636   -6.27176658823381
C         4.13201019004801   -0.81178616499264   -6.34896708992213
H         5.06891707424026   -1.13131454514782   -5.91242893872617
C         4.05229820626377    0.40582735041668   -6.99429143592628
H         4.92817997221103    1.03672660777607   -7.05219796320193
C         2.86157857675410    0.81235776746322   -7.57403185539727
H         2.79704750151066    1.76967139659740   -8.07032959030714
C         1.75683831093133   -0.02249458236751   -7.52543726290428
H         0.82924635562558    0.28542473736096   -7.98649124428763
C         1.83451736244793   -1.24647783054120   -6.89119527655051
H         0.97031341433200   -1.89187135381775   -6.85130494321741
C         4.68874341294237   -6.65037198476470   -3.25206280895221
C         4.58619201894566   -7.20130292791492   -1.97598353194974
H         4.52682726385496   -6.54535540444618   -1.11942865574558
C         4.53258132250338   -8.57237901005055   -1.80846136775895
H         4.44340074838177   -8.98760559523848   -0.81507572434728
C         4.59419084370065   -9.41175266373760   -2.90866014346861
H         4.55747418842027  -10.48296593016059   -2.77635641932992
C         4.70718608386330   -8.87230118659969   -4.17965632007317
H         4.76467028439472   -9.52358144906718   -5.03964857522855
C         4.75110959061025   -7.50148191567521   -4.35293800541804
H         4.85993368238921   -7.08004217797392   -5.34139186946821
C         5.22322098212760    2.88882942179716   -3.43819467724563
C         5.71310021714864    3.66947470455047   -2.39278908688597
H         5.91229275706779    3.21206997688096   -1.43502972271077
C         5.90915623235529    5.02789996069615   -2.56096245547543
H         6.28182204920109    5.62159652013826   -1.73859126974068
C         5.62488224762394    5.62847182168874   -3.77589934498387
H         5.78147235486780    6.68890930469852   -3.90643488353250
C         5.13567062802782    4.86210327168651   -4.82093656379889
H         4.91235052734163    5.32521341589887   -5.77112812669000
C         4.93214829203017    3.50526570709581   -4.65402125222299
H         4.55968413300995    2.90497631850134   -5.47073582078988
C         1.37704771071224   -1.81055584531960   -3.41669845074154
C         1.86216033870360   -2.82236660108152   -2.58575837192273
H         2.76761191751221   -2.65373318612494   -2.01917116353917
C         1.19600425266474   -4.02485910129818   -2.47111853798965
H         1.60011884967480   -4.80210038630426   -1.83884347316806
C         0.00924309089569   -4.23024429872248   -3.15451466337397
H        -0.51378291951141   -5.17005659701051   -3.06081080893980
C        -0.50591355502177   -3.22217288994462   -3.95180404851467
H        -1.43962926951498   -3.37123074747175   -4.47478478945772
C         0.17018965517600   -2.02614676144764   -4.08607897049040
H        -0.22657493156587   -1.25284319995713   -4.72638384393168
150
 -239.73358178694389
Cu        0.57588731577837    0.40540302392853    0.70190323918421
N        -1.22505471790781    0.96668521997981    0.93819677078145
N         1.00853922048726    2.09697120969979    0.13460736114381
N         2.39031889598754    0.28583438315112    0.99849170864037
N         0.53897845798521   -1.49496261302698    0.55987902837759
C        -2.21258970137601    0.19283209523527    1.43417791661165
C        -3.45778441237479    0.65745223093984    0.95939504984708
H        -4.41908734471648    0.25498503660183    1.21107887069111
C        -3.21090000412310    1.75667640028480    0.17743144273539
H        -3.93012544575430    2.34736779524752   -0.35474863688463
C        -1.80879513468033    1.96680375124162    0.17875779327114
C        -1.12056872073073    3.04351650555850   -0.40381474956198
C         0.27588376013012    3.13440556089588   -0.33808640794698
C         1.18397273011668    4.18857585053442   -0.63307469904266
H         0.90797001495238    5.15241451455975   -1.01548833130310
C         2.44696039373990    3.75778948824003   -0.29250764828722
H         3.36578544833212    4.30448626601312   -0.38092825925717
C         2.31401583717795    2.44045719216265    0.19618699237953
C         3.11881597970601    1.38240605790238    0.69468375116205
C         4.47023694069678    1.11116508093153    0.99755869521015
H         5.29025370697521    1.79222146674786    0.87665911480016
C         4.52190961046110   -0.17528044834450    1.48562064860547
H         5.39620722905852   -0.69912907496962    1.81972911870315
C         3.20388467096370   -0.71118732331765    1.43479967640996
C         2.68912282169928   -1.99702694613008    1.66263366905608
C         1.39572018616368   -2.34418108999066    1.23477466737126
C         0.83874574643429   -3.64790446473998    1.19744030613157
H         1.28676202625637   -4.52920173217028    1.61258179741239
C        -0.34417496226926   -3.56443558839562    0.50615079269164
H        -1.00281758595690   -4.37160927161971    0.25155982745508
C        -0.49760362937304   -2.22164895210097    0.10385323591837
C        -2.00434953954671   -0.90170585553317    2.36002519512968
C        -0.82683809582322   -1.02234065608031    3.10052864547417
H        -0.06204001483104   -0.26430317274831    3.00540282586288
C        -0.63576013275803   -2.08497287256506    3.95972838429203
H         0.28207064140221   -2.15361646059583    4.52615643053394
C        -1.61817691468193   -3.04867887178374    4.10918190514139
H        -1.46420509267368   -3.88378169099394    4.77665271226861
C        -2.80354052522994   -2.92903189804834    3.40203543017960
H        -3.57881609518619   -3.67250463872747    3.52124267411921
C        -2.99831362129026   -1.86782570484802    2.54194039479531
H        -3.92043911580694   -1.79188025563956    1.98690336957401
C        -1.87765756132723    4.10556514078595   -1.07688716413453
C        -1.55345867349579    4.47081062155983   -2.38220833382155
H        -0.73364141672341    3.97454989313039   -2.88107374918582
C        -2.28982289118786    5.43625152024763   -3.04364548766346
H        -2.03436415473774    5.70424270872469   -4.05860068712301
C        -3.35741474409170    6.05324025644599   -2.41237902910449
H        -3.93780065746593    6.80096678293632   -2.93236162663348
C        -3.67143588094778    5.71452575840461   -1.10621533961377
H        -4.49001332405830    6.20782654607232   -0.60178049241228
C        -2.93266507380815    4.75431134497973   -0.43998204798904
H        -3.14818718992104    4.51972726412630    0.59067542820777
C         3.53508435242614   -3.03725603201052    2.26391265904154
C         4.78410797876594   -3.34778073047869    1.73139602047463
H         5.12172852242242   -2.84066117123945    0.83993375847315
C         5.57076621637938   -4.32549337758414    2.31219341023901
H         6.53482419313208   -4.56107517818851    1.88542689141735
C         5.12511607487351   -5.00601442651252    3.43311491348370
H         5.74252871718401   -5.76695815340846    3.88697125385327
C         3.87986416781198   -4.71164441459519    3.96353722778331
H         3.52343911448898   -5.24190869193493    4.83487092494395
C         3.08767644435594   -3.73937221423573    3.38187105023550
H         2.11934602910145   -3.50548128474979    3.79848553127157
C        -1.52604389006283   -1.69596059726913   -0.77419503075842
C        -1.26306360157636   -0.62806785889579   -1.63560387150899
H        -0.26950140253635   -0.20044337471474   -1.66260269810626
C        -2.25154960939897   -0.12770837820015   -2.45919391465681
H        -2.03540514033865    0.70742356070948   -3.10998729068291
C        -3.51542590915570   -0.69443251978394   -2.45539259004873
H        -4.28877191113610   -0.29895728059603   -3.09704248175256
C        -3.77912256022890   -1.77635819434746   -1.63108854728396
H        -4.76035506606954   -2.22896975123980   -1.63452058993836
C        -2.79591686525057   -2.27604061962568   -0.80065573709250
H        -3.00989643991823   -3.10761824641551   -0.14648882041694
Cu       -1.10978265281688    3.80997638616331    3.84806563375522
N        -2.44128769977685    5.09004303376464    4.41756425168703
N        -0.47418276737804    5.11798261103628    2.67476740516994
N         0.62251556132077    3.16169768446489    3.69578270470919
N        -1.63541904629534    2.09099585117292    4.53661705063234
C        -3.31714576373478    4.86134509362099    5.41504084755091
C        -4.47943791595804    5.63449134731710    5.21359898841553
H        -5.33575226243648    5.66062882677522    5.85871517085495
C        -4.27121248775077    6.38974520903623    4.08563768840106
H        -4.95646220214352    7.07775933679561    3.63035491935529
C        -2.97890731623242    6.07019117704403    3.59858495781582
C        -2.25264800959048    6.73854835748780    2.59709816773546
C        -0.96150663890161    6.31282218734498    2.25047054850141
C         0.10720566027897    7.01244453519622    1.62287913045404
H         0.03921834850846    7.99612471047976    1.19967017851273
C         1.23603418173484    6.23524055907233    1.73761508628541
H         2.22670791021867    6.46827942703246    1.39943768688672
C         0.85169909276354    5.05731808120699    2.41158356880777
C         1.47266595453495    3.91323731854170    2.96925132818730
C         2.77042527007962    3.36676439889331    3.08852463907718
H         3.65943829123303    3.75625940837958    2.63292275645297
C         2.66659375812458    2.27482089307582    3.91681658138179
H         3.46410791908039    1.62764014976936    4.22612903288300
C         1.29582077268822    2.14026858453678    4.28148543843752
C         0.62105816519722    1.23836592054077    5.11405052658786
C        -0.78017079833916    1.24652839307454    5.22193438806076
C        -1.56219536554779    0.26917333282564    5.88892027387252
H        -1.18022187210477   -0.53856855716012    6.48097222307649
C        -2.87357995247230    0.53666533323840    5.60157015610981
H        -3.72648926284359   -0.03681035265087    5.90619675943318
C        -2.89471579607443    1.66638974194331    4.75406680767337
C        -3.00639063174035    4.05198914442424    6.57781591167425
C        -1.68212331152013    3.86071943376795    6.98031447454213
H        -0.88480083821584    4.32820311782971    6.41843048429967
C        -1.38769822028229    3.10158340047957    8.09465109457657
H        -0.35720365202508    2.97314124164415    8.39485013217407
C        -2.40518190041322    2.51916228284665    8.83244824158804
H        -2.17326045350738    1.91799719880806    9.69934457989096
C        -3.72368257388514    2.72427360178584    8.45958953596323
H        -4.52145643438794    2.28344681586663    9.04013758312086
C        -4.02433773196745    3.49015219649958    7.35096103467148
H        -5.05309367225667    3.64154968526175    7.06204636281713
C        -2.75196627620011    7.98171142610465    2.00321177070614
C        -2.59949674709384    8.20750087442416    0.63449717511359
H        -2.14247718430216    7.44521340970600    0.02232279972872
C        -3.05072145221701    9.37938298250650    0.05849928615436
H        -2.93502182308934    9.53095706973267   -1.00493845407485
C        -3.64502076966229   10.35681670124247    0.83968720432720
H        -3.99656634090073   11.27341260477934    0.38959138405226
C        -3.77346979733851   10.15714214162805    2.20457412051485
H        -4.21594372545899   10.92479437154057    2.82264529849010
C        -3.33044536330680    8.98286211414331    2.78359533929977
H        -3.39983386764192    8.84761316532647    3.85250185686147
C         1.40216465092764    0.24746554015836    5.86529023123149
C         2.32987196665356   -0.57086423710127    5.22260098939416
H         2.43737589705036   -0.51587739558512    4.14875334236109
C         3.09069261682681   -1.47117968363331    5.94611776878123
H         3.80625794613032   -2.09823638199636    5.43418911151711
C         2.93430407867631   -1.57206462374510    7.31854521735449
H         3.53068185844777   -2.27449890378369    7.88182055401614
C         2.00974219129234   -0.76826450375176    7.96531883556726
H         1.88485084284543   -0.84200493975749    9.03594946818805
C         1.24886722214760    0.13406688242078    7.24605205868378
H         0.53950384607253    0.77312084067025    7.75049705927865
C        -4.08665482902346    2.24517680213262    4.16673831932424
C        -4.04266836139851    3.00478034843106    2.99668146005214
H        -3.09217342748463    3.14546954312443    2.50122241478561
C        -5.19213170071225    3.56312001600621    2.47461081197968
H        -5.14514672098745    4.15580469559465    1.57290083331052
C        -6.41265009000636    3.36721502122991    3.09865466784698
H        -7.30857022235808    3.81152729703769    2.69092374101715
C        -6.47655161227954    2.59372675080681    4.24575654900209
H        -7.42662435609376    2.43066557276673    4.73454925011081
C        -5.32950828788767    2.03493254609898    4.77190506404456
H        -5.38767067259631    1.44789615366297    5.67526584531287
150
 -239.73349512440475
Cu        0.86406766277521    0.60257083800261   -0.04501968529884
N        -0.89833319257127    1.31126871033424    0.09778292543399
N         1.47409930676652    2.30277758880271   -0.33790742301674
N         2.59195517800967    0.31304497192291    0.49387992008993
N         0.64511146901809   -1.25379952868611   -0.27446752714299
C        -1.97768209519167    0.59060434545692    0.46464380208511
C        -3.14137433169017    1.18846968160286   -0.05750196986127
H        -4.14551387660221    0.84396412790261    0.09512869415937
C        -2.75011278938546    2.32177438491430   -0.72951845755973
H        -3.37798988169815    3.00910747527118   -1.26146576998255
C        -1.34122352392718    2.41225412796095   -0.61444218447268
C        -0.51367036882223    3.48470394237458   -0.98787230351045
C         0.86302989664890    3.45134172721573   -0.72021600956826
C         1.82760741645602    4.49141971225766   -0.62062934455378
H         1.64617864714749    5.52566358240464   -0.84246961192493
C         2.98886633736446    3.93934427477936   -0.12822468642348
H         3.90793945394836    4.45002483673580    0.08133365321157
C         2.74678614117656    2.56017943966887    0.04527619354696
C         3.40248290021392    1.39419083953347    0.51519373922321
C         4.63822532441984    1.00445307463780    1.07556524978484
H         5.47948599399028    1.64554775939019    1.25170464333275
C         4.53806765379215   -0.33352865954282    1.38038255025418
H         5.29803233361961   -0.94615056837200    1.82563908909194
C         3.24194208956467   -0.77253535780934    0.98493208027826
C         2.59562343091196   -2.01577781726810    1.04021457692027
C         1.34276706018010   -2.21458343992596    0.43156918862514
C         0.67746063264953   -3.45359957749390    0.25796838175858
H         0.99386807720183   -4.39429242027813    0.66441373667636
C        -0.41103720817081   -3.22125537281099   -0.54495034500576
H        -1.10824015169015   -3.94925995381473   -0.91076271338238
C        -0.39995306016234   -1.85170259517297   -0.87840667389396
C        -1.90593666785618   -0.54568177761458    1.36317525688536
C        -0.86025738918412   -0.66781804576207    2.28196819795731
H        -0.10601660371346    0.10610836791158    2.33394808882765
C        -0.79266601155071   -1.75282393760974    3.13242695295543
H         0.02253670682779   -1.82624646683494    3.83860954223727
C        -1.76774282178681   -2.73587937863107    3.08975752069671
H        -1.70995922074929   -3.58875873634676    3.75012567376901
C        -2.82534738672747   -2.61194841473260    2.20329011212344
H        -3.59541877974832   -3.36949444291685    2.17549330698305
C        -2.90013045550910   -1.52612687296934    1.35387632098286
H        -3.72146962918187   -1.43835278689142    0.65925665898653
C        -1.07780174468080    4.70589843393646   -1.57042570122869
C        -0.48959123792336    5.25478291709932   -2.70974830092646
H         0.35823947477723    4.75531898240007   -3.15599052126963
C        -0.99456673671209    6.41103599581387   -3.27320196335191
H        -0.53491972818235    6.82145275041929   -4.16063437342664
C        -2.08549006903816    7.04511601512427   -2.70137421613145
H        -2.47797603459404    7.95057496592200   -3.13999425035177
C        -2.66557429067778    6.51758059159875   -1.55937525662558
H        -3.50741270599033    7.01660838340070   -1.10183275841673
C        -2.16815688972580    5.35691656416545   -0.99687314658403
H        -2.60271416528888    4.96277678043077   -0.09036841523569
C         3.26439350158894   -3.14422728199595    1.69841065310645
C         4.57083466139744   -3.49103848699610    1.36150853914748
H         5.07386241687548   -2.95607043600013    0.57035394910360
C         5.21156849764363   -4.53061070963467    2.01053566440048
H         6.22842616836596   -4.77999161708030    1.74285426700035
C         4.55519208535951   -5.24473272033685    2.99912257589508
H         5.05689866513808   -6.05527128260216    3.50679693322904
C         3.25160645834121   -4.91474079517577    3.33336912280921
H         2.73508824707443   -5.46906475838255    4.10360706284788
C         2.60962967034016   -3.87334309494561    2.69007901259485
H         1.60008781335950   -3.60274603779718    2.96221939711080
C        -1.29694722789389   -1.19296766824636   -1.80774610655458
C        -0.90302646348351   -0.06320116628467   -2.52845171454537
H         0.09985174946611    0.32036423847550   -2.40387169216251
C        -1.77420147411050    0.55566783664863   -3.40177631837611
H        -1.45599873198105    1.43638698851312   -3.94110221549644
C        -3.05254840126364    0.05560095088561   -3.58690472294066
H        -3.73544815073753    0.54606427388125   -4.26469948787534
C        -3.44741594170467   -1.08075845187393   -2.90015659362617
H        -4.44098102650037   -1.48016246036409   -3.04599574417642
C        -2.57977225248862   -1.70215621478129   -2.02446384183241
H        -2.89956923146645   -2.57895654015582   -1.48241995466406
Cu        5.83004136675882   -0.71500563221491   -2.21838259889903
N         5.56095150886122   -1.95703416096235   -3.64885708724448
N         6.72537861591225   -2.03998621111745   -1.30620985116627
N         6.84140011003977    0.39206320918700   -1.15047839677486
N         4.60747586691994    0.70967593740523   -2.47535385645732
C         5.00774180548610   -1.63697978428221   -4.83377915796632
C         4.46715217758104   -2.79390047703828   -5.43207614985059
H         3.98721585982742   -2.83664539994799   -6.39029810988274
C         4.73546075115140   -3.84692436828648   -4.59251022131793
H         4.46343887734332   -4.87509856916978   -4.72978116501302
C         5.43604956316836   -3.32474473601704   -3.47599635756114
C         6.04108670357368   -4.04625935429705   -2.43654982744995
C         6.77752532715336   -3.39006984450529   -1.43891340255780
C         7.76377997334855   -3.86360788774373   -0.53036388887915
H         8.04669440855263   -4.89219080228404   -0.41109097586945
C         8.32004261222023   -2.76653918904029    0.09158105437997
H         9.10636234610398   -2.76120849353174    0.82147266426386
C         7.66033970793974   -1.62823671462013   -0.41798573188134
C         7.71179180171516   -0.21356903856134   -0.31446593952829
C         8.44730638855115    0.78723108439085    0.35671007284350
H         9.22316094706307    0.61999835576889    1.07856405582810
C         7.99154993797118    1.99939536003011   -0.11109738902231
H         8.34495883263395    2.96982975283347    0.17877511946241
C         6.94139002359162    1.74034549030878   -1.03800943293063
C         6.05691137087058    2.57433469541113   -1.73864848342913
C         4.93888754717711    2.04962145984913   -2.40959892044927
C         3.86498499494190    2.79408801969062   -2.96257080261893
H         3.81556634998906    3.86334146068291   -3.02430719096999
C         2.90880194744063    1.89388659135649   -3.35733871883007
H         1.94555870905929    2.11518413516263   -3.77525882168101
C         3.38826480027605    0.60625864778464   -3.03504705404369
C         5.09217251185073   -0.30990564692485   -5.41303300365582
C         6.15071666321636    0.54363592173615   -5.09226717188656
H         6.92528974659073    0.19943431628570   -4.42002422609934
C         6.22721188524409    1.80745406526382   -5.64185072080382
H         7.05873327253890    2.44979488295379   -5.38785736466929
C         5.25177070902868    2.24598274965901   -6.52242621054587
H         5.30708929283410    3.23852903721057   -6.94507019563273
C         4.21176180512867    1.39869026224728   -6.86930934211788
H         3.45623569239111    1.73166244219706   -7.56646293548527
C         4.13545431138512    0.13016746630113   -6.32945661619485
H         3.32048244685008   -0.52505944701100   -6.59683076088280
C         6.00564469764959   -5.51412165608793   -2.42778331175116
C         5.56422827783194   -6.18462083239020   -1.28871007086022
H         5.21799876349733   -5.61423607466131   -0.43934868217153
C         5.54333241316870   -7.56633125752297   -1.25373656297852
H         5.19122926323890   -8.07377492949255   -0.36731700575762
C         5.97391358220176   -8.29749445438472   -2.34850674336391
H         5.96369319258033   -9.37700390659841   -2.31798666570255
C         6.42142898342191   -7.63857519989890   -3.48199867366873
H         6.76531566945070   -8.20490239936216   -4.33526323508456
C         6.43503302106980   -6.25677396337574   -3.52515782522092
H         6.80322625629752   -5.74250524914986   -4.40067155085759
C         6.25758706081649    4.02852683115402   -1.72395568605722
C         6.41781822442373    4.72614909854319   -0.52831853454447
H         6.36142166666000    4.19411777195636    0.41007360546335
C         6.61248833366909    6.09524384844393   -0.53379969113148
H         6.72611514891214    6.62430438107220    0.40146637605344
C         6.65782250379328    6.78878959875534   -1.73151068740713
H         6.81369719029575    7.85735541924349   -1.73389737808507
C         6.49945391248992    6.10489984698717   -2.92569235304845
H         6.53399947819912    6.64048689172093   -3.86333853574028
C         6.29661202724364    4.73779862947375   -2.92342337563260
H         6.18079146798870    4.20185880406665   -3.85380649200496
C         2.67577945541432   -0.64368774952088   -3.21798499063769
C         2.90990517972798   -1.74877673448771   -2.39767466734400
H         3.60792532444261   -1.66085392535943   -1.57650418055853
C         2.25597775499452   -2.94356602464097   -2.61858411720929
H         2.46548442918955   -3.79326780079921   -1.98530286438623
C         1.32653329198967   -3.05083146597588   -3.63947280120430
H         0.81319143452587   -3.98543154129231   -3.80872596054699
C         1.05416850420082   -1.95208288968576   -4.43707420175030
H         0.31941496424252   -2.02577329786629   -5.22603205356010
C         1.72193993922696   -0.76161660462441   -4.23235290584637
H         1.52007771604422    0.08495728502609   -4.87126925781669
150
 -239.73349506727973
Cu        0.55006228222999    0.56817506855785    0.40010467223135
N        -1.26095225398594    1.12078079360700    0.64299146570699
N         0.97013845606550    2.26740389053046   -0.16797497030815
N         2.37314447139057    0.46687236559460    0.69006351872184
N         0.53931525682171   -1.33706277715294    0.24843299806315
C        -2.24773404179226    0.34485012001669    1.13713271446118
C        -3.49530021821801    0.81639370875246    0.67404133038077
H        -4.45635102733890    0.41580938919577    0.92943064547877
C        -3.25102912109527    1.91871460048024   -0.10305192447301
H        -3.97223925606073    2.51385174147762   -0.62750241704326
C        -1.84812380500029    2.12480883111974   -0.11007352292193
C        -1.16600629409582    3.19835258706526   -0.70412034083980
C         0.22999390714988    3.29685831826651   -0.64455197341255
C         1.12896108309423    4.35678115028605   -0.94730189070214
H         0.84433513945374    5.31581980574976   -1.33541778233043
C         2.39537616669501    3.93773203072816   -0.60573647679289
H         3.31016385560887    4.49080574087428   -0.69726485379713
C         2.27228477334002    2.62155976813234   -0.11089575813419
C         3.08827677351704    1.57160784429472    0.38596258841515
C         4.44411489853892    1.31660631337082    0.68250190738153
H         5.25486263924271    2.00869352195717    0.56143048571614
C         4.51336514741080    0.02899541764391    1.16482409341402
H         5.39536163032428   -0.48475551943984    1.49415944610763
C         3.20154667631166   -0.52235831302217    1.11572255888019
C         2.70625149882311   -1.81788307538164    1.33123440241203
C         1.41576998467299   -2.17940479982628    0.90750954906191
C         0.87983515814019   -3.49188867843196    0.86183380963861
H         1.34624214336321   -4.36986836455329    1.26351652369613
C        -0.31082190266702   -3.42071036216513    0.18333377513637
H        -0.95906523747961   -4.23564380150082   -0.07313696446834
C        -0.48949151718558   -2.07620052163764   -0.20375018109164
C        -2.04475811931441   -0.76938742922545    2.04047266814346
C        -0.86480992430464   -0.92157725075167    2.77091525559976
H        -0.09210054591580   -0.17056891394491    2.68800628156897
C        -0.68020756679786   -2.00834253235890    3.60103661242669
H         0.24031845358716   -2.10225414767910    4.15920935699734
C        -1.67220664982047   -2.96487185879016    3.73217567768754
H        -1.52292797802272   -3.81929124700802    4.37586015342276
C        -2.86072077025587   -2.81358050143752    3.03668019780340
H        -3.64381961812217   -3.55107295916650    3.14131067320114
C        -3.04864530151535   -1.72855495315781    2.20530736278028
H        -3.97329080080180   -1.62962463610663    1.65835668322419
C        -1.92290304589294    4.24657838257429   -1.39901569138698
C        -1.58847210204713    4.58171149640110   -2.71014788099744
H        -0.76551867536889    4.07297082487853   -3.19103447563747
C        -2.31781243574562    5.53241019265169   -3.39957225822921
H        -2.05381898723434    5.77659967194991   -4.41832576687363
C        -3.38980563316236    6.16423540099182   -2.79088308386844
H        -3.96572728848794    6.89982748744159   -3.33271681297631
C        -3.71533750831052    5.85434430512178   -1.48042247124480
H        -4.54109400802109    6.35599302195315   -0.99616399302825
C        -2.98266734959764    4.90940662708257   -0.78554623397254
H        -3.20912352731799    4.69785992659525    0.24794749394298
C         3.57547754803364   -2.84922879757875    1.91413362090803
C         4.83009469409114   -3.12224710039867    1.37387189896298
H         5.15081207125167   -2.59795698371212    0.48614567181125
C         5.64474816057937   -4.08396264544388    1.94239003617681
H         6.61372299359097   -4.28852139080989    1.51076945761415
C         5.22119552172095   -4.78717491698658    3.05785019501730
H         5.86100241684347   -5.53454290153127    3.50311889354210
C         3.96930170276217   -4.53319776898538    3.59342654535130
H         3.62949543117692   -5.08272503407651    4.45944906581528
C         3.14956332249777   -3.57625966523600    3.02447464732578
H         2.17608443136824   -3.37352833024585    3.44555586335724
C        -1.54043331278304   -1.56049730304928   -1.06080730234009
C        -1.31160388921062   -0.48123935548920   -1.91759063234587
H        -0.32612752671719   -0.03652617006325   -1.95922415805512
C        -2.32425311742021    0.00920779089388   -2.71763247515955
H        -2.13505978689227    0.85323556542311   -3.36535228198977
C        -3.57848709052834   -0.57821166487829   -2.69380543902583
H        -4.37094960341718   -0.18976688106737   -3.31613206896202
C        -3.80814703813764   -1.67160465503760   -1.87448151717682
H        -4.78170100464737   -2.14041005300691   -1.86234476458578
C        -2.80047149564301   -2.16223912463174   -1.06842550718771
H        -2.98769155606135   -3.00283819688892   -0.41763150278027
Cu       -1.26564279417746    3.97002410738238    3.52858649746844
N        -2.56438169513613    5.23815258265178    4.15372773361563
N        -0.64733700019231    5.28380411326600    2.37162246114633
N         0.44922186689215    3.31319708798359    3.34733077080375
N        -1.80779963774972    2.26076069097734    4.18542767493048
C        -3.40365775727859    4.99865970310606    5.18015647072292
C        -4.56641781800307    5.78148203454433    5.03269809092443
H        -5.39766031777315    5.80379159372915    5.71003760870693
C        -4.39456793481250    6.55279062343621    3.90834085341645
H        -5.09145009972267    7.25244011058822    3.48994994985238
C        -3.12372767666809    6.23278747206550    3.36897249902444
C        -2.42374342932608    6.90863426931257    2.35322931660851
C        -1.14369289163021    6.48205313202398    1.96701538615953
C        -0.08701832476839    7.18313780243080    1.32124250629732
H        -0.16366756872569    8.16796375957150    0.90217985199562
C         1.04461355644683    6.40590675525735    1.41140837208486
H         2.02821329600756    6.64157560966269    1.05493322857135
C         0.67501232169513    5.22403402617519    2.08661561355285
C         1.30011364121181    4.07551071760034    2.63135151960670
C         2.59841591219086    3.53204079332707    2.75622574319772
H         3.49035608129625    3.92882431760946    2.31278643035246
C         2.49286056850873    2.43310706005961    3.57564840836845
H         3.29234396621807    1.78913610139556    3.88637958141219
C         1.12034175365439    2.28841878280136    3.93012583727026
C         0.43924829742453    1.37556750500482    4.74704939079389
C        -0.96432215072529    1.38665133623536    4.84541735177229
C        -1.76088485718869    0.40080043890320    5.48117171934587
H        -1.39192995428113   -0.43388794967673    6.04322948366191
C        -3.06945287296329    0.69800872576990    5.20534600416278
H        -3.93141920267401    0.12976604937399    5.49436989014955
C        -3.07454149632755    1.85255866243937    4.39390398731756
C        -3.04333128360095    4.17528838352904    6.31873081521563
C        -1.70230256526380    3.99627942806001    6.66844207141582
H        -0.93222886965027    4.48088404601496    6.08331705421137
C        -1.35544487035779    3.23022865080163    7.76274395206621
H        -0.31245355788326    3.11394000419034    8.02234957429808
C        -2.33687485193477    2.62623512452904    8.53150914174034
H        -2.06462630832497    2.02006975256988    9.38317837907224
C        -3.67109618303892    2.81633697294885    8.20979976096730
H        -4.44020038599263    2.35814241835208    8.81494167455052
C        -4.02375306273140    3.59000314397584    7.12188147125276
H        -5.06441055209679    3.73162055833099    6.87318202767121
C        -2.93290306286720    8.16456603432706    1.79550098537344
C        -2.83449737929089    8.40916929853078    0.42528972392749
H        -2.41343341667775    7.65034689760014   -0.21672592552396
C        -3.29193756060421    9.59662776868487   -0.11305528796332
H        -3.21873752315286    9.76403368302193   -1.17794169676975
C        -3.83763184536857   10.57029241876738    0.70743581630164
H        -4.19195521313586   11.49975896099953    0.28686942454903
C        -3.91426242372413   10.34994554054431    2.07306381980523
H        -4.31932174792883   11.11368409197422    2.72094773696722
C        -3.46619742990267    9.15985052421415    2.61456230548033
H        -3.49568913490430    9.00698913365323    3.68297292412293
C         1.20839663432783    0.37610051605610    5.49765996667318
C         2.17081564701403   -0.41478899657511    4.87119452016900
H         2.31525317304201   -0.33705365163231    3.80319871631718
C         2.91857008794200   -1.32057284562791    5.60149814198377
H         3.66351419698497   -1.92340811027165    5.10246856019751
C         2.71166513850077   -1.45928538980333    6.96390012555179
H         3.29691231195626   -2.16739178161531    7.53172780929861
C         1.75021874543901   -0.68608257643058    7.59395813162703
H         1.58386609094258   -0.79023075851460    8.65639945393462
C         1.00553786819505    0.22486039934500    6.86900864112508
H         0.26951906027619    0.84194285651620    7.36224873589251
C        -4.25454329361174    2.47453707245127    3.82634943887559
C        -4.19698893305878    3.24497097930653    2.66381607350121
H        -3.24766329075909    3.35731965335066    2.15901955298108
C        -5.33170343728957    3.84718823211707    2.15887848431025
H        -5.27174968825753    4.44831906365545    1.26325432982397
C        -6.55184454828668    3.68505556327190    2.79353028575263
H        -7.43648091737887    4.16384508649220    2.40043591479133
C        -6.63019505671056    2.90077359291855    3.93248598180684
H        -7.58060159736345    2.76370954013722    4.42851643646705
C        -5.49747870021472    2.29806964031868    4.44146395305715
H        -5.56558311087131    1.70190026675047    5.33834300286155
150
 -239.73342407617349
Cu        1.05819192332621    0.15497305367662   -0.53543677151531
N        -0.80060770247746    0.62248026491896   -0.55538318393641
N         1.43306104916076    1.87723677198015   -1.11802094198275
N         2.77660622742122    0.23789728624305    0.13152005983995
N         1.15613140702710   -1.74451409322839   -0.39606903704490
C        -1.78387289829531   -0.19510491335680   -0.12982253209929
C        -2.99344685096619    0.14701772458876   -0.76615794595000
H        -3.94172863874074   -0.32788813404364   -0.60611886334543
C        -2.73706483640621    1.24078782643906   -1.55794214069431
H        -3.42820034158909    1.75622394969707   -2.19584518537587
C        -1.36390243457772    1.55633802254578   -1.40860000907104
C        -0.69660145733762    2.70677503687817   -1.86704052441096
C         0.67239205059401    2.88603872385585   -1.62012892397937
C         1.47726155373198    4.05983997290654   -1.62680725436982
H         1.15676776463217    5.02697069651735   -1.96290133886373
C         2.69105062816463    3.73692428434458   -1.06556994301743
H         3.52623063530726    4.38759542323634   -0.89449806942126
C         2.63560598987369    2.36688936350748   -0.73457714315579
C         3.40598940516319    1.42166699972692   -0.01233315362247
C         4.57975631425813    1.39903130738071    0.77317308637955
H         5.28809223185908    2.19977511997478    0.86382081845123
C         4.60613190909021    0.17981927434258    1.41017934485317
H         5.33761550226439   -0.16025680369392    2.11717514478096
C         3.47584342084639   -0.56680235188249    0.97141552375383
C         3.01794206488948   -1.86328930235079    1.24704523485642
C         1.93842737879633   -2.41232411570212    0.52646976072641
C         1.55237245040409   -3.77526576112277    0.52617303844449
H         2.01063940975053   -4.55281277459012    1.10529071700188
C         0.52589515183430   -3.90603545772482   -0.37394358335415
H         0.02618656480137   -4.81238389898724   -0.65478328953890
C         0.29736749835015   -2.63257911036817   -0.93391784096173
C        -1.61494747587168   -1.14113219359036    0.95677110890382
C        -0.65843780747873   -0.91339991065293    1.94913810253382
H        -0.03110881745900   -0.03430290027362    1.88855161670641
C        -0.53277550175201   -1.77791546961608    3.01764684314947
H         0.19379797361155   -1.56784065032721    3.78994604442677
C        -1.34464030608394   -2.89695606736279    3.10983351472821
H        -1.23905636243889   -3.57863109294727    3.94123526750542
C        -2.30437719462995   -3.12776954264243    2.13762061885553
H        -2.94737106548820   -3.99308498358407    2.21179698560678
C        -2.45057347790194   -2.25242405436903    1.07977712141980
H        -3.20522172968702   -2.43144669117107    0.32931874153268
C        -1.45633466364379    3.81419863292662   -2.45556720540855
C        -0.97476482653801    4.47690147419539   -3.58397866249522
H        -0.05586843316881    4.14267616409717   -4.03889577546919
C        -1.67741289116490    5.53244489954707   -4.13337487458466
H        -1.29548012142919    6.02620272953632   -5.01514347797163
C        -2.86258043379787    5.95850375359684   -3.55684966793209
H        -3.40958991602891    6.78546684638319   -3.98500937984013
C        -3.33687438144427    5.32422356702187   -2.42020884605231
H        -4.25089885058030    5.66299256995618   -1.95444196768172
C        -2.64205237387273    4.26240191682547   -1.87269450601863
H        -2.99890081980483    3.79147309628880   -0.96882622061263
C         3.63622650048284   -2.66630201100761    2.30823834913306
C         5.01763936606092   -2.80083140815849    2.43429179844489
H         5.66176047519473   -2.35189824163113    1.69666038905220
C         5.56416858748813   -3.54329025904911    3.46453704032252
H         6.63732777137442   -3.64457077912216    3.53933612846870
C         4.74518021202107   -4.15927708750953    4.39562038572823
H         5.17449982612390   -4.73568694847037    5.20170787458166
C         3.37044025593924   -4.03308794052581    4.28221477181493
H         2.72292546004766   -4.50964166315500    5.00394307602817
C         2.82066347485416   -3.29876728771618    3.24903315835784
H         1.74940879252439   -3.19405522367817    3.16944912847170
C        -0.70157489166325   -2.32205437661424   -1.93789976028313
C        -0.55865192690781   -1.26322512013616   -2.83697097706926
H         0.35932506659145   -0.69223127188632   -2.84236077382768
C        -1.57546003020190   -0.95055795677981   -3.71743726260715
H        -1.46430965738463   -0.11870571710767   -4.39586644682569
C        -2.74139019120283   -1.69785231855270   -3.74325513522222
H        -3.53528642666145   -1.44073632733160   -4.42821480834121
C        -2.87170462839276   -2.78645329461392   -2.89702784192454
H        -3.76885069478950   -3.38850065599550   -2.92447186449207
C        -1.86291394832642   -3.09806628143337   -2.00753831559726
H        -1.98031130092637   -3.93368904034693   -1.33492449725033
Cu        3.86638155870929   -0.49979789013087   -3.68243414258592
N         3.39715174443572   -0.46691604823138   -5.54915990145419
N         2.91099409267515   -2.09365620478871   -3.54763000877000
N         4.78157355241071   -1.17930142099212   -2.22622861029926
N         4.54007157515845    1.23513855928869   -3.22056562480042
C         3.84932563938237    0.46162608983764   -6.41408343090042
C         2.94092854982585    0.59671302043666   -7.48325162020104
H         3.05419684016517    1.25416954988654   -8.32310125390119
C         1.93780068247453   -0.31957017629728   -7.27773478544890
H         1.06977813695445   -0.47777056510399   -7.88744483902779
C         2.23546159245742   -1.00775494184364   -6.07498750724613
C         1.60808302128472   -2.16150239570054   -5.57039055178363
C         2.03788163194514   -2.73863442030713   -4.36569237981791
C         1.87364900636319   -4.05784558329863   -3.85658994891583
H         1.24958895067398   -4.81497961045338   -4.29048089990656
C         2.70975239852347   -4.19338063966626   -2.77289911929074
H         2.85580289921693   -5.06442785911529   -2.16461276181982
C         3.36672257608078   -2.95619464497172   -2.60932402857041
C         4.44073394231262   -2.42756767310489   -1.85104259425271
C         5.38900381237523   -2.88484623804550   -0.90883484264549
H         5.38512916940103   -3.84778513340299   -0.43557415657727
C         6.31240766917121   -1.87628151360676   -0.75464211561606
H         7.19025461693615   -1.89304512326539   -0.13740158530420
C         5.90041105408374   -0.78344105766585   -1.56924513211151
C         6.42142906523788    0.50080652388236   -1.77474523370696
C         5.72038157916728    1.45353684128645   -2.53583705153740
C         6.03108710272972    2.83411921484708   -2.61942855919173
H         6.86890341905679    3.31274000276968   -2.15129733550603
C         5.04990937613251    3.42482439581326   -3.37224668915026
H         4.95125022756789    4.46769667457081   -3.60198097371556
C         4.13411601166358    2.41299298776987   -3.73049005667519
C         5.15750043536463    1.07851596663591   -6.30325135128599
C         6.20064201114194    0.41721640937926   -5.65040930996863
H         6.02299893556472   -0.56011321734270   -5.22242463662533
C         7.45604431681628    0.98562955717348   -5.57413371545985
H         8.25517129479453    0.44754561620985   -5.08378863741619
C         7.69553984888792    2.22894815604191   -6.13646356744828
H         8.67564125289848    2.67798346548074   -6.06723969194946
C         6.67402688081501    2.88626759753338   -6.80290272274504
H         6.85975871289265    3.85024727008422   -7.25459374626269
C         5.42152317272180    2.31315429094581   -6.89887194296370
H         4.62986753012134    2.82727670348797   -7.42202956918164
C         0.61333121631840   -2.87734418195068   -6.37442785873181
C        -0.52861557982876   -3.40381761020655   -5.77061076765308
H        -0.68170472649942   -3.25651195070695   -4.71393167479680
C        -1.46979131582460   -4.08550622231521   -6.51783535569030
H        -2.35500492143826   -4.47227120311355   -6.03431075992534
C        -1.27993502238708   -4.27399067655797   -7.87685381796550
H        -2.01539857777518   -4.80772930289078   -8.46042661506334
C        -0.13296780475493   -3.78535998276082   -8.48107360819022
H         0.03300649611788   -3.94859463767455   -9.53609398177804
C         0.80642266763126   -3.09462659198714   -7.73923778215431
H         1.71439193925169   -2.74589602198511   -8.20826867207634
C         7.71293997382247    0.87711762787777   -1.18663789677793
C         7.99065750344627    0.67248537533813    0.16308802120830
H         7.22242163701266    0.27145450512083    0.80405043779762
C         9.22062992596680    1.02027480720313    0.68996005417994
H         9.41621104692137    0.86464879335589    1.74115826567806
C        10.19871882669625    1.56979978482735   -0.12178344344331
H        11.16006578484921    1.83791765057283    0.29072551349510
C         9.93402587577771    1.77770372322859   -1.46550573330851
H        10.69192217940208    2.20633153349972   -2.10512552345298
C         8.70240117450649    1.43974689855273   -1.99341121110839
H         8.49889136578958    1.59636128155010   -3.04198243138814
C         2.93194750562325    2.60402867044943   -4.51639539284986
C         1.82597276658738    1.76128923148988   -4.39576457974071
H         1.83280508527147    0.98475680563099   -3.64333132572493
C         0.73326612383105    1.91578679966166   -5.22374075215567
H        -0.10736990991418    1.24645240709587   -5.13014962256111
C         0.70655877229679    2.92577850816143   -6.17220486812878
H        -0.14722589654084    3.03463444441650   -6.82442537463344
C         1.77268318457198    3.80563478163257   -6.26214070825309
H         1.74972262927628    4.61029810047195   -6.98337853560633
C         2.87121588418207    3.65103274655823   -5.44029057948278
H         3.70820851149440    4.32606017239842   -5.53101155944137
150
 -239.73339956048059
Cu       -1.01048845761816    1.89752718110534    0.50189725957637
N        -2.72664978295355    1.71312174743101   -0.29902249733880
N        -1.25104918862004    3.72040369143623    0.54136779256051
N         0.26868031157116    2.26585111371536    1.77649966432255
N        -0.06488776706192    0.28534729029108    0.11691206571670
C        -3.28977683007297    0.52845509684875   -0.61607798617188
C        -4.22561539498131    0.71532161715974   -1.65388640058444
H        -4.83792836000379   -0.04755319943642   -2.09383935303325
C        -4.24355429571720    2.05568291822350   -1.94875640210274
H        -4.82331122011168    2.54237358028491   -2.70782880128430
C        -3.31154651091827    2.68819155300940   -1.08844227968312
C        -3.06375507381975    4.06885824255071   -0.98644079830545
C        -2.08723483567771    4.56643376056348   -0.10992910117424
C        -1.76954458932531    5.88337331271738    0.33056254601560
H        -2.24256458472490    6.78567586921906   -0.00558005795965
C        -0.76590226314342    5.78347508689268    1.26687264406845
H        -0.29505565712100    6.58482749138942    1.80261077556456
C        -0.45706863309384    4.41211596299210    1.38878223270991
C         0.43801232874569    3.56787412825106    2.09354271147459
C         1.46864502995592    3.65915063799138    3.05360059120059
H         1.83203721968898    4.56540306434515    3.49728890136020
C         1.89831840890869    2.37521890500901    3.30311234196059
H         2.67011599329632    2.07592841290276    3.98556445834722
C         1.16100684614944    1.50064101686062    2.45570851032455
C         1.25699718104829    0.12704965187579    2.19344563056024
C         0.64282374255471   -0.43442356519261    1.06162767298524
C         0.84928187550203   -1.74234498913812    0.55440069608411
H         1.38568571440079   -2.52508080560162    1.05402780435246
C         0.27028310219875   -1.79050759101826   -0.68881545159820
H         0.28134981153347   -2.61547545831909   -1.37388118518187
C        -0.27267418634270   -0.51399803104727   -0.94655022636045
C        -3.03998358666364   -0.70880370508169    0.09679546258270
C        -2.55611387250587   -0.69691942467807    1.40631950213670
H        -2.35756829165544    0.25351730415704    1.87932093606208
C        -2.35196254517983   -1.87354164513496    2.09532975223258
H        -1.98721964699070   -1.84261922100440    3.11251810563854
C        -2.62282360095853   -3.09136517163559    1.49409565441650
H        -2.45677203138887   -4.01313397039830    2.03177087646260
C        -3.11446751431698   -3.11816261196113    0.19964267328267
H        -3.33188986418597   -4.06527886302563   -0.27338065473680
C        -3.32961885229253   -1.94203298210388   -0.49062591435640
H        -3.70925806462713   -1.97334344271986   -1.50036620290462
C        -3.85451168653159    5.01845963229507   -1.77541013596281
C        -3.21801511507583    6.04949321379799   -2.46637874756623
H        -2.13954395775228    6.11242607594526   -2.44560601359087
C        -3.95174478606114    6.96653216244504   -3.19424598945810
H        -3.44411034166259    7.75761794792523   -3.72717532549672
C        -5.33270208871731    6.87274537138072   -3.24422289272587
H        -5.90553340875521    7.59268088185028   -3.80947181299400
C        -5.97460115567778    5.85190700397613   -2.56446282716705
H        -7.05157903029866    5.77770135946262   -2.59246490016388
C        -5.24467026322021    4.93298319401744   -1.83522402046556
H        -5.75146414406971    4.16155190770050   -1.27579310713949
C         2.08731713510197   -0.73264512253579    3.04902984024497
C         3.43566813819571   -0.45609582718548    3.25808376702591
H         3.88810298747716    0.38663903361668    2.75680457842493
C         4.20043855970472   -1.27399778655223    4.06961872133555
H         5.24759124198246   -1.05372200321245    4.21805380036730
C         3.63036054998841   -2.37484698505965    4.68673233484815
H         4.22894303017828   -3.01077830728879    5.32196687909265
C         2.29075853439333   -2.66031205407649    4.48016696939185
H         1.84195425672325   -3.52013319979820    4.95609180605375
C         1.52500016953078   -1.84920322796803    3.66396919813800
H         0.47960741283668   -2.06725272302010    3.50247801625448
C        -0.85625788290631   -0.06301084059019   -2.19578038407087
C        -0.79864722735034    1.27882401682427   -2.58104818995619
H        -0.28417896554864    1.99099194594563   -1.94961457450847
C        -1.37962875172006    1.69940129339212   -3.76051063046021
H        -1.34008119892300    2.74386244192325   -4.03448818923775
C        -2.00950960295631    0.78816899813105   -4.59223063039572
H        -2.46887234943973    1.12018731984387   -5.51141534765961
C        -2.03656798195198   -0.55228196820383   -4.24313149921833
H        -2.51225904967996   -1.26953738855085   -4.89676177885534
C        -1.46382761533890   -0.97626759314105   -3.06076958233975
H        -1.50094399228986   -2.01950549094730   -2.78672127807944
Cu       -4.24161091658432    5.34725450325046    3.17691966349079
N        -5.40143501169232    4.35406756382588    2.04357783766413
N        -3.35157865448773    3.79420350478001    3.59688746854057
N        -2.70142260447992    6.13573233072937    3.81045937377482
N        -5.14802147122908    6.97961396955808    3.56347881508152
C        -6.39482841623354    4.89812341886932    1.30922801107788
C        -7.37935807580995    3.92228904549002    1.05310303183503
H        -8.27245803478564    4.06657350279437    0.47694880530361
C        -6.95001374620545    2.75129690311367    1.62603272381360
H        -7.46812363751825    1.81300010792089    1.64517479460063
C        -5.69960676873304    3.01613288850615    2.23788619810402
C        -4.85996791021151    2.08090175479054    2.86949009749673
C        -3.65762228173498    2.47851276559580    3.47343856669617
C        -2.55469975668080    1.74546551147445    3.99842933735888
H        -2.48797704821599    0.67657023604832    4.06059397631757
C        -1.59694039258732    2.65121813509586    4.39347786428415
H        -0.63910599204873    2.43763795194395    4.82695102071086
C        -2.11624773730137    3.93587987171438    4.12718768908853
C        -1.74747668344856    5.29738061180917    4.27049921900617
C        -0.66458516012194    6.07294317733240    4.73686094105175
H         0.24109097910865    5.69004897386161    5.16503476063238
C        -0.99772943474082    7.39243675402599    4.52762806827766
H        -0.39982090451021    8.25134353978233    4.76365609627633
C        -2.31000895718829    7.42514839875151    3.97731822581496
C        -3.18968274095135    8.47345217901320    3.67206839985426
C        -4.55724103844432    8.22541660018721    3.46665118811043
C        -5.58798264144613    9.19657663947925    3.39520035595972
H        -5.43992309300534   10.25693345204554    3.33353386622151
C        -6.78276514862522    8.52418413753891    3.45881231913082
H        -7.76466665249289    8.95482079456077    3.47969206925836
C        -6.48355021023322    7.15097582452592    3.58280645575654
C        -6.37175212709714    6.24480583233867    0.77282360246472
C        -5.16619441957866    6.92533782780207    0.59291287037611
H        -4.24586553186486    6.43694172034199    0.87709006326372
C        -5.14370055682439    8.19004512893036    0.04426555353342
H        -4.19894917099580    8.69520248774714   -0.10031817341004
C        -6.32328851747071    8.80908695671727   -0.33411614661762
H        -6.30562711506092    9.80265203069957   -0.75703133689536
C        -7.52583408621753    8.14153587023006   -0.17191137563005
H        -8.44939593059469    8.61723073142532   -0.46991741030061
C        -7.55216808966773    6.87063367696287    0.36664677972526
H        -8.49448918614012    6.35971276783926    0.49179492634013
C        -5.21578292219824    0.65848029728630    2.87017932042545
C        -5.12607372605088   -0.08235668713205    4.04860041857469
H        -4.83381517328987    0.41339476310909    4.96305814910068
C        -5.43422775428390   -1.42919484209465    4.05831577004699
H        -5.36396189399527   -1.98880833879199    4.97991299483860
C        -5.83478214604943   -2.06146979375230    2.89290205155150
H        -6.07079550017553   -3.11513929251621    2.90038039513847
C        -5.93008750479907   -1.33531072235634    1.71830221636811
H        -6.23458279325078   -1.82357602920461    0.80447402686661
C        -5.62329798287468    0.01184252327192    1.70435904048045
H        -5.66348273798425    0.56532426361468    0.77864169203893
C        -2.70780862731641    9.86133041537200    3.64381822829966
C        -2.06653636267466   10.43121809947543    4.74021226055457
H        -1.95333495484045    9.85565083997149    5.64688132500777
C        -1.61223277748143   11.73627122973285    4.68477483743863
H        -1.12266654899543   12.17036937904986    5.54443145543021
C        -1.78617699032281   12.48813178810523    3.53489680144602
H        -1.42689819185931   13.50572489407126    3.49261097137637
C        -2.42808065206529   11.93094008288229    2.44117074472401
H        -2.56977797502173   12.51385755136764    1.54260438070091
C        -2.89053221233502   10.62976269561063    2.49579015388031
H        -3.38969645759469   10.19098934766541    1.64456001685452
C        -7.43031568661724    6.07876778906063    3.82392672240293
C        -7.05587634535180    4.92410991184919    4.51617948125516
H        -6.04942160461312    4.84067087868463    4.90435582267308
C        -7.95820486111691    3.89955158276843    4.71926720152716
H        -7.64668540928281    3.00733238511260    5.24311404069433
C        -9.25909162672588    4.01334916542680    4.25703612536175
H        -9.96198009925279    3.20818387428167    4.41142902242553
C        -9.65546539213169    5.17046543197939    3.60635830912866
H       -10.67388698077077    5.27076214672273    3.25897481782419
C        -8.75439639591363    6.19469891498255    3.39432267495882
H        -9.06495399963777    7.08796136664283    2.87429405520025
150
 -239.73336549259184
Cu        0.63320582520363    0.58604002200818   -0.04934961989703
N        -1.19951498851447    0.97447943537763    0.30861158313427
N         0.87503728117559    2.33922501809135   -0.55331563017254
N         2.46998191695260    0.63094728667416    0.14334687470654
N         0.76653851173945   -1.31095301996060   -0.26283595544339
C        -2.08218226659257    0.08476045503902    0.80814880120894
C        -3.38494162721635    0.42546375240757    0.38454009513875
H        -4.28965282959706   -0.08658961049004    0.64632489060147
C        -3.28257327833875    1.56640582909223   -0.36855656604284
H        -4.07856647120778    2.08410876542314   -0.86599671378575
C        -1.91197598714011    1.92990719175903   -0.39802893742208
C        -1.35974042838240    3.09185076518867   -0.96154387562323
C         0.02420789539255    3.32036649397494   -0.93802715087615
C         0.81098359084461    4.47158950011565   -1.21902665712889
H         0.42420279559930    5.42233986106215   -1.53156764688048
C         2.12533070500936    4.15013869444059   -0.96423254998119
H         2.98296810962262    4.78589021621216   -1.07220604564181
C         2.14358831271235    2.80400499131766   -0.53894190307732
C         3.07203325357679    1.80738715199509   -0.13879196887321
C         4.45910321567561    1.65552685410246    0.07353819937760
H         5.20090764339327    2.42006420504733   -0.05282962611009
C         4.66268942244323    0.35626377153179    0.48270357159684
H         5.60121775984860   -0.09841848054181    0.73390970805163
C         3.40029008599966   -0.30113423664846    0.47862213013298
C         3.02138054911623   -1.63599676906968    0.68763142319342
C         1.74011443137032   -2.09011688444114    0.33552309635837
C         1.30190575882768   -3.43903224350549    0.30795940146738
H         1.85404317774937   -4.28045058115143    0.67812232484885
C         0.07310957062746   -3.45341914243808   -0.30200353717562
H        -0.52648346355108   -4.31327699034949   -0.52834152867736
C        -0.22728088835724   -2.12341147863732   -0.66518708594480
C        -1.72789297676231   -1.00979008559954    1.68782173845028
C        -0.50110111445945   -1.04717925059441    2.35348493457706
H         0.18798207314812   -0.22384386690450    2.23499915054713
C        -0.16468552697954   -2.11013352823891    3.16615167643790
H         0.79118491454319   -2.11085479146352    3.67102971048046
C        -1.05134646734473   -3.15767411915657    3.34742220029348
H        -0.78682124140788   -3.99302371736131    3.97895293414436
C        -2.28562390259086   -3.12150888946613    2.71878058469980
H        -2.98750577599319   -3.93038352873547    2.86440513701792
C        -2.62366495672005   -2.06133631063995    1.90282271168738
H        -3.58329464209405   -2.05200210997743    1.40999251022585
C        -2.23011970523379    4.08167374220684   -1.60395879848650
C        -1.90746757144225    4.54472184887308   -2.87986071232018
H        -1.01335266486363    4.17786772123435   -3.36265173837470
C        -2.73457944168323    5.43598421214988   -3.53641581459659
H        -2.47264358141721    5.78254793718844   -4.52558557387193
C        -3.90428473559793    5.87129627631700   -2.93578420530611
H        -4.56019996096184    6.55407679074274   -3.45549200808392
C        -4.22694847141198    5.42903759016194   -1.66308969778027
H        -5.14015298100070    5.76357762223713   -1.19174380297764
C        -3.38917620124156    4.55611854814171   -0.99349582620638
H        -3.61916282065624    4.25427184114213    0.01669267422479
C         4.00195138877698   -2.60585521718066    1.19580675541392
C         5.21901472810790   -2.80059157422709    0.54788298768502
H         5.42919477223659   -2.25530341887933   -0.36023703109817
C         6.13633981401062   -3.71146608115692    1.03910320176943
H         7.07344859427331   -3.85983492768260    0.52254263270880
C         5.85532402127392   -4.43532690410233    2.18586283561928
H         6.57449999384074   -5.14362969941523    2.56968893786542
C         4.64467690394100   -4.25201796132145    2.83379943382698
H         4.41839265776809   -4.81591276982051    3.72711053321712
C         3.72105505105827   -3.34948573366672    2.34050516155439
H         2.77875267920311   -3.20171526197040    2.84685821599272
C        -1.35891098931764   -1.68391638670948   -1.45927202088116
C        -1.26429966901159   -0.57245063534843   -2.30014311006977
H        -0.32366403879988   -0.04313403473080   -2.37571373130089
C        -2.35232268993102   -0.15520693104089   -3.04044880367710
H        -2.26691626243243    0.71513297582800   -3.67521412411878
C        -3.54932740054681   -0.84906594807786   -2.97304772344459
H        -4.40115489776307   -0.51786061032574   -3.54826220528595
C        -3.64545766153230   -1.97412381191804   -2.17018908533267
H        -4.57389540727096   -2.52518362932392   -2.12423898359439
C        -2.56240604165130   -2.39150943012447   -1.42290651861213
H        -2.64683851433297   -3.25731746498943   -0.78386058705753
Cu       -1.72936117544733    3.84389688104024    3.23729032149581
N        -3.22711562353408    4.77351091080888    4.00565774714914
N        -1.46044839936064    5.31392672055883    2.13354806473436
N         0.06263080170221    3.54760774288455    2.90736730076294
N        -1.87283960948404    2.01799180185143    3.78768913145099
C        -3.96306338102383    4.29296552826318    5.02739700827962
C        -5.26380971664727    4.83329079939007    4.97018333269421
H        -6.05657542950778    4.63567573605308    5.66491498578679
C        -5.29277942991913    5.70522050485410    3.90927226040556
H        -6.13157182799979    6.27716934754243    3.56363124869692
C        -4.00595584679063    5.68804170029068    3.31551438167304
C        -3.51287708395994    6.55337940167039    2.32202841883796
C        -2.20598275846253    6.40909843325081    1.83146872567579
C        -1.35834921084811    7.32211136672273    1.14357358583654
H        -1.65212670647586    8.28924252258149    0.78350347140447
C        -0.09851813976603    6.77010776854896    1.10154863784464
H         0.78881426388131    7.20029123478436    0.67938051934864
C        -0.18006642119623    5.51717911807586    1.74395212833726
C         0.69334956066537    4.48790539449148    2.17551122175620
C         2.07526385698445    4.19313936073899    2.16725240152883
H         2.83821920325650    4.77405722055198    1.68794872104256
C         2.24405504900260    3.05303024813222    2.91699308606623
H         3.17108263529126    2.55415176346552    3.12305320245159
C         0.95722005051723    2.63640471293353    3.36451079395190
C         0.53003593906711    1.56839805766262    4.16527608696113
C        -0.83697679534479    1.30785210330687    4.36526907271377
C        -1.38791172000234    0.16845282633457    5.00592250034149
H        -0.83178406009781   -0.58541883955513    5.52639604625595
C        -2.74198292814770    0.20426554353037    4.80204202997073
H        -3.45573743970435   -0.53282290961158    5.11250945259569
C        -3.01920677626511    1.35462403117710    4.03178243309692
C        -3.41705296552369    3.46602835877866    6.08664887446368
C        -2.05684154373640    3.51367296277057    6.40206468992628
H        -1.40742500790555    4.17858910855696    5.84857386476977
C        -1.54334686303374    2.73774792564763    7.42156556954668
H        -0.48961975961523    2.79513058704821    7.65592443279857
C        -2.37309993133828    1.90059407934140    8.14918766536707
H        -1.96870013429816    1.28800386687105    8.94158930260611
C        -3.72802119656910    1.86291669388552    7.86229261066967
H        -4.38144790862343    1.22016138830320    8.43472608224647
C        -4.24835870609436    2.64284502677096    6.84900356233153
H        -5.30336460524904    2.60374777347363    6.62478149647029
C        -4.30209456715201    7.71023339798449    1.88883164049396
C        -4.35692848440467    8.05555119008254    0.53822662833035
H        -3.82975634035834    7.44857939185072   -0.18206430253632
C        -5.09348734133275    9.14705524761925    0.11904238243819
H        -5.13615366972626    9.39220500916819   -0.93240713926042
C        -5.77264838681865    9.92665586063969    1.04089508568510
H        -6.34693976828959   10.78046064811981    0.71294134547242
C        -5.69996518524991    9.61182425998148    2.38802682603094
H        -6.20983187632893   10.22787629614456    3.11442213572790
C        -4.97188279543710    8.51565134821661    2.81045744270344
H        -4.89180813186467    8.29383409052690    3.86408735939103
C         1.53687606924867    0.68081789836513    4.76128169396510
C         2.53286669996249    0.10542573834227    3.97371007365882
H         2.53486417767959    0.27521489899230    2.90754895362301
C         3.49909032489222   -0.70430778330016    4.54127568856930
H         4.26342209687014   -1.14304493326729    3.91618228828356
C         3.48469764175835   -0.95528982924202    5.90327494944460
H         4.24107249720132   -1.58657980335929    6.34570868927617
C         2.49635758986557   -0.39231745810779    6.69433042244955
H         2.48215377927772   -0.58287368985343    7.75772558739881
C         1.52932028980890    0.41849802238247    6.12994805876148
H         0.76879713928494    0.87121512611060    6.74854286842310
C        -4.31769316505361    1.73818509851785    3.51539441733749
C        -4.44632304821378    2.57907508540954    2.40806293338938
H        -3.55167743686285    2.92725966121881    1.91158917716495
C        -5.68977419734790    2.95550493293351    1.94376183845332
H        -5.76973660992289    3.61595142299222    1.09223573650642
C        -6.83696148883462    2.48876194821298    2.56382530224176
H        -7.80996116772028    2.78878633753954    2.20392486933251
C        -6.72705786058856    1.62954467131122    3.64482283673770
H        -7.61850420703540    1.25426951563535    4.12713266940217
C        -5.48416597959146    1.25426776011478    4.11433836657259
H        -5.41034173741294    0.59632868714170    4.96634149232170
150
 -239.73334922528693
Cu        1.49044393461100    0.28704505522437   -0.89291722876738
N        -0.25537369653771    1.06079998847168   -0.73418106228059
N         2.18663807837302    2.00551653969369   -0.83085541243087
N         3.15457282590712   -0.17866649879007   -0.24782151054259
N         1.25133558922056   -1.52637606163356   -1.43234597380728
C        -1.38629371036482    0.33843067344540   -0.61175175536135
C        -2.48258084456655    1.09192459492416   -1.07534188707439
H        -3.50602009249789    0.77113063024408   -1.08066586231331
C        -1.99882175201508    2.32650264625942   -1.43760753213543
H        -2.55563693617865    3.14628742849039   -1.84767563832221
C        -0.60186222139551    2.31739423605105   -1.20151842476759
C         0.27874196077253    3.41377230769190   -1.23441932036380
C         1.64110213989427    3.24544432305816   -0.94609396128905
C         2.63339171740862    4.18315009974561   -0.54455071465698
H         2.50293799715093    5.24777796024976   -0.52008231451729
C         3.73815450053712    3.47255273606118   -0.13524094566738
H         4.65998919214115    3.86207120056842    0.25029817539762
C         3.43009709808196    2.10670670595671   -0.30447922119328
C         3.98261450726019    0.84695961484655    0.03710410733418
C         5.07916416804555    0.34201618339982    0.77080920090740
H         5.90498171810473    0.91905083316057    1.13980563168119
C         4.85459461693576   -1.00452970111599    0.94105503669947
H         5.46517770059228   -1.69277840887398    1.49230805377167
C         3.64833433900384   -1.33595920762159    0.26093439924240
C         2.96084510811558   -2.54187236360132    0.06167383243780
C         1.85392800921062   -2.60215291338410   -0.80901378480501
C         1.24780614293991   -3.78743921547414   -1.29243790976776
H         1.53609157746448   -4.78633652497917   -1.02964809784286
C         0.26935972058026   -3.41106711163555   -2.17671240512993
H        -0.35636992042827   -4.05799455288750   -2.75978372473500
C         0.28904903257368   -2.00325040687278   -2.24668048744758
C        -1.44075811244426   -0.93953969225415    0.07235250960668
C        -0.51985866667849   -1.24177741263587    1.07837182228398
H         0.24679927070763   -0.52097287268724    1.32896008636081
C        -0.60276093032144   -2.43087111963822    1.77419499812051
H         0.10129743340890   -2.63314384215647    2.56915128828437
C        -1.59246239409753   -3.35123759282909    1.46839995048839
H        -1.65055541055183   -4.28642937283948    2.00613222674267
C        -2.51768349823226   -3.05836660801209    0.47952849387651
H        -3.29770433241923   -3.76866899580341    0.24551249743880
C        -2.45445312866015   -1.85897105191279   -0.20169736738015
H        -3.18197325155899   -1.63024808988913   -0.96535826673260
C        -0.24302806381131    4.77412112004245   -1.39948774529044
C         0.40911148596737    5.68079531337477   -2.23442123325492
H         1.28118146937104    5.35936605715414   -2.78167808333132
C        -0.06891595017644    6.96877756676180   -2.38392051537226
H         0.44177870294522    7.65423925457606   -3.04463535251647
C        -1.19413585174981    7.38166489587114   -1.68963227197290
H        -1.56578207887526    8.38905658666303   -1.80567509803618
C        -1.83395368624766    6.49739189792792   -0.83650247909506
H        -2.70087089286184    6.81798283442504   -0.27716842581746
C        -1.36449371147068    5.20563962918688   -0.69071300100009
H        -1.84780859520525    4.52974813848568   -0.00100298586186
C         3.36057680634779   -3.75871266592927    0.77725588987247
C         4.68876206384591   -4.17227189214068    0.86439528967029
H         5.44901497208745   -3.62066913228621    0.33707264325453
C         5.03067312682650   -5.30723653183602    1.57569097163599
H         6.06486638624353   -5.61684215996393    1.62371743798775
C         4.05644827803506   -6.04931384184465    2.22184047156753
H         4.32647905898420   -6.93348416038583    2.77995214208062
C         2.73243475781819   -5.65004904909591    2.14269396693922
H         1.96460781483571   -6.22215938658005    2.64318027225033
C         2.38645660099784   -4.52038868253257    1.42640531165816
H         1.35520886670544   -4.20609455743436    1.37616809496162
C        -0.58895759360293   -1.19163983094655   -3.06687463345693
C        -0.22701044373290    0.07359629406936   -3.53379360831744
H         0.77195995542590    0.44205177521021   -3.34701978665418
C        -1.13224957262997    0.84698375352415   -4.23368484331226
H        -0.85170295730901    1.83258376731966   -4.57259333245219
C        -2.40289731538024    0.37001812751091   -4.51003222745957
H        -3.10783302879922    0.98522020059720   -5.04870519961211
C        -2.75411820691869   -0.90693694296532   -4.10484702875247
H        -3.73589769521074   -1.29643791589111   -4.33405012010798
C        -1.85766706968404   -1.68038655493900   -3.39499871407609
H        -2.14648600298553   -2.66520188675270   -3.06146794738161
Cu        4.34558756795039    0.18142007902535   -4.05879456847720
N         4.03496269862066    0.95878837228376   -5.78508607511046
N         3.11608499330165   -1.13586739601421   -4.50914702607924
N         5.01419321507380   -1.12429674408298   -2.94179519051407
N         5.27683681306316    1.48020316979192   -3.01024938374526
C         4.71744481705321    2.02065442561615   -6.25641166188626
C         3.93512502158089    2.70092759528195   -7.21058301026912
H         4.23365084495196    3.57310823632725   -7.75885565344038
C         2.76568041674732    1.99288048480067   -7.35211608647736
H         1.93316487810898    2.23704424806439   -7.98252689099961
C         2.83655194572932    0.88204177986409   -6.47503122319221
C         1.96919586852425   -0.22446417088772   -6.41867247907654
C         2.19809621096492   -1.26347618847567   -5.50329662303969
C         1.75818126561451   -2.61714165429666   -5.50237441437955
H         1.03595440800504   -3.03286852865175   -6.17810260711880
C         2.47793398070220   -3.28923791479976   -4.54168040887485
H         2.41831106942636   -4.32967397886020   -4.28863193743263
C         3.33888417433494   -2.34586430746737   -3.94377266322492
C         4.43319259777395   -2.33627892062597   -3.04332893458317
C         5.22001325404988   -3.26762132117756   -2.32973909267564
H         5.01486351183470   -4.31633816897061   -2.23387307250504
C         6.29501523666910   -2.57313696673584   -1.82342276621732
H         7.11400752692158   -2.97464083883788   -1.25775674761452
C         6.13868085809676   -1.20547947015608   -2.18709358938348
C         6.89229040258062   -0.05524319268224   -1.91726265881778
C         6.42635458030434    1.21905456789647   -2.28991909531918
C         6.97994961834468    2.45715226261486   -1.87827322324169
H         7.85412496485923    2.57638603551084   -1.26860513506831
C         6.17288657090014    3.44726629051111   -2.37621513552227
H         6.27631966504053    4.50373114535869   -2.22357241563335
[truncated: 2,783,716 more chars]
