# Supplementary material for: Automated and Efficient Generation of General Molecular Aggregate Structures
Source: Angew Chem Int Ed Engl. 2022 Dec 16;62(4):e202214477. doi: 10.1002/anie.202214477 (PMC10107477; doi:10.1002/anie.202214477)
Supplement: Supplementary file 2 — Supporting Information [file ANIE-62-0-s001.zip › SI/comparison_with_crest/xtb_structures/F/gISS_single_structure.xyz]

118
 -193.75677430918833
Ti       -0.41565728540512   -0.47023488315353   -0.46615896750754
O        -1.06853560826320   -0.63645720501167    1.23687346334472
O         0.05317757476663   -1.21850438979710    3.05607013611718
O         0.23439596771537   -0.79236024590970   -2.11415421787978
O        -2.14842908571041   -0.61507803678855   -1.18633003635041
O        -3.99780923556182    0.33105956673444   -1.95820702064232
O         1.17467494417226    0.17378992368918    0.05841399995186
N        -0.23635448582799   -2.47664715423712   -0.17913337209310
N        -1.05873719627687    1.50284697601161   -0.36718569105996
C        -0.37758611839220   -1.46428192954483    1.95224291263732
C        -0.18011315669945   -2.81882938064335    1.22483724001963
H        -1.03056361803411   -3.46175852284243    1.51160942153050
C         1.13013011395111   -3.55968386815142    1.56846551281413
H         1.21497465983248   -4.39853067887087    0.86494120120968
C         2.33337705476481   -2.63680849827311    1.38579736140275
H         2.31396028842436   -2.16948838681046    0.39707825576376
H         3.25802571661143   -3.20152801718063    1.48902993437852
H         2.31377701220996   -1.85941728585549    2.14684433823962
C         1.06742438219120   -4.11707828564358    2.98669717145557
H         1.98485094839363   -4.65423610624007    3.21652617343909
H         0.22826125875319   -4.80079437035999    3.08725737337661
H         0.94316443519632   -3.30575791617966    3.69786276243460
C        -0.39434330227455   -3.36989067564453   -1.08359752585956
H        -0.51758352568130   -4.42445512436373   -0.81096487544963
C        -0.39919593907037   -3.06207294576711   -2.48553014709016
C        -0.04844323103905   -1.75552153660394   -2.94175262399940
C         0.00896229416225   -1.54342953658728   -4.33473688802182
H         0.30270223507164   -0.56404079397643   -4.68431218917864
C        -0.30633068705771   -2.54504227793593   -5.22301107968872
H        -0.26980342902346   -2.34718817323137   -6.28420702950420
C        -0.66696798704182   -3.81275509279795   -4.77052051993388
H        -0.91310721388389   -4.58870855470139   -5.47817302038282
C        -0.69873182801846   -4.06504589678444   -3.41909559251820
H        -0.96636018739529   -5.04509131805123   -3.04865937431315
C        -2.89730353906474    0.38753202826279   -1.44038697551241
C        -2.28529687564342    1.76319338612763   -1.05889697937142
H        -3.00791368766276    2.31203432146510   -0.43073241466119
C        -2.04896893923372    2.57082439586263   -2.35856728429537
H        -3.02536837858389    2.65652813263735   -2.84830489558059
C        -1.08819140037848    1.82803580289361   -3.28361440268291
H        -0.90722180973752    2.41503329406453   -4.18233481247406
H        -1.51397740426889    0.86910549033474   -3.57814065135358
H        -0.13423740628712    1.64757819628201   -2.77988732359508
C        -1.52216175807577    3.96710760106542   -2.03692135155462
H        -0.55154555009705    3.90499483682381   -1.54681185784695
H        -2.21003203299115    4.50355393404253   -1.38672592289225
H        -1.40576420249425    4.54013092243574   -2.95371647865023
C        -0.72046247615447    2.21432427324798    0.64530602078044
H        -1.37107358094686    3.03602445349432    0.97444965066071
C         0.50464555020702    2.05163622956323    1.36298233399385
C         1.43707402838883    1.03521864101359    0.99621601967625
C         2.67226174220202    1.00089765727287    1.67454936112091
H         3.38962165644901    0.25036077523000    1.37670740160036
C         2.94690874955709    1.87625726324009    2.69701162378291
H         3.89325015962331    1.81270578048929    3.21365102370494
C         2.01684128469708    2.84353772216009    3.07890337932827
H         2.24180491145613    3.51918336909627    3.88918357356720
C         0.81984720272064    2.92989578637545    2.41262723262294
H         0.09678423900410    3.68386571552829    2.69091481676015
Ti       -4.05432457326004   -5.79270140489264   -1.54420542921680
O        -4.15134887769668   -5.46717081724798    0.27000167155693
O        -2.91243893946495   -4.32737188422062    1.71560306080718
O        -3.97324414453175   -5.70709771923205   -3.32252747784237
O        -2.20929093041194   -5.98075363863077   -1.36465002430054
O        -0.46577072632914   -7.20365134658845   -0.73798301185906
O        -5.83625831818518   -6.05804329688744   -1.67126522040312
N        -3.89469542210685   -3.75203493332255   -1.57370586622832
N        -3.93665944391845   -7.79955548992070   -1.00380763441267
C        -3.55934826554441   -4.41088746478164    0.68984332499325
C        -3.73861003319322   -3.19803736622582   -0.24878869588207
H        -2.85047476202989   -2.54865893703401   -0.19879435986641
C        -4.95292172820897   -2.33914940786149    0.18216249151011
H        -5.10210964246927   -1.58365649023787   -0.59966617813437
C        -6.21640138549397   -3.19049490400691    0.29070676953413
H        -6.39252169905207   -3.72697531780542   -0.64471362139219
H        -7.07639215342003   -2.55663568192387    0.49766527407447
H        -6.12366318000046   -3.91839884169842    1.09642954206586
C        -4.62732844888354   -1.62545317706838    1.49148516312784
H        -5.46264109211279   -0.99802799779116    1.79442647060059
H        -3.74280189686283   -0.99757748663259    1.37100403128236
H        -4.42483367850112   -2.34596378206073    2.28060434764130
C        -3.81665881718107   -2.97211954819200   -2.59007711048990
H        -3.67474807210029   -1.89789032862010   -2.44264110710257
C        -3.89182772293479   -3.41635953261922   -3.94784343622664
C        -3.96244156498082   -4.80587460981614   -4.25691268917006
C        -3.99246758709991   -5.17722949941847   -5.61673854620084
H        -4.04348536461691   -6.23098854589916   -5.85180789538664
C        -3.95948231605389   -4.22894812306716   -6.61207536228150
H        -3.98689959298382   -4.54035952944984   -7.64624674578496
C        -3.88937088071485   -2.87084339284027   -6.30309227512350
H        -3.86320297392965   -2.13857109602319   -7.09471987840745
C        -3.85363760003217   -2.47597122616129   -4.98706168031354
H        -3.80138917341504   -1.42864745291857   -4.72758705691195
C        -1.64028857055672   -7.07102241766555   -1.00732925804417
C        -2.59507781802309   -8.30138321770471   -0.97840077005945
H        -2.38773347647179   -8.88366292172158   -0.06453845740359
C        -2.28559500883480   -9.19345031989911   -2.20552497300835
H        -1.21500549470139   -9.42208261356906   -2.15811715514963
C        -2.58872134450386   -8.46222428798365   -3.51083248536262
H        -2.34297141700080   -9.10107883816008   -4.35736585745981
H        -1.99993298690483   -7.54803355782246   -3.58831466081964
H        -3.64871487249057   -8.19940891751976   -3.56220885791300
C        -3.08088467338692  -10.49526991643889   -2.12529195324654
H        -4.15028731454887  -10.28982716543500   -2.14969567652961
H        -2.84860730902658  -11.03881634704148   -1.21203796185547
H        -2.83625655854977  -11.13346162553019   -2.97098447774149
C        -4.82889623084054   -8.32076813493414   -0.24463145686915
H        -4.56686837153217   -9.17958133789406    0.38799326509054
C        -6.18804053376225   -7.88076073096645   -0.17314675559082
C        -6.63704295041628   -6.74926180143097   -0.91769396738707
C        -8.00054099118140   -6.39865863567449   -0.82102036282009
H        -8.34085999973536   -5.54663348589251   -1.39225668670404
C        -8.86446333616761   -7.10362086324854   -0.01857466001771
H        -9.90048091549004   -6.80483052947513    0.04420275782126
C        -8.41713145644210   -8.19996532245019    0.71937537634276
H        -9.10342877010667   -8.74438305833458    1.34886724726897
C        -7.09939561123004   -8.57788633613225    0.63651835534940
H        -6.74398438919533   -9.42797267075666    1.20200206416490
