# Supplementary material for: Automated and Efficient Generation of General Molecular Aggregate Structures
Source: Angew Chem Int Ed Engl. 2022 Dec 16;62(4):e202214477. doi: 10.1002/anie.202214477 (PMC10107477; doi:10.1002/anie.202214477)
Supplement: Supplementary file 2 — Supporting Information [file ANIE-62-0-s001.zip › SI/comparison_with_crest/xtb_structures/F/gISS_ensemble.xyz]

118
 -193.76762870921866
Ti       -0.41304818493906   -1.26450263834589    1.70762169911979
O        -0.44116123149188   -1.29241899843204    3.54545087578829
O         0.50446099919509   -2.03043379940228    5.39736455799404
O        -0.29423956648008   -1.64806482778794   -0.00696505365592
O        -2.18291186861696   -0.60455600481395    1.57691725366883
O        -3.63058292717198    0.97466644435333    0.97761929851136
O         1.47673791907170   -1.05057238408337    1.68163344257865
N         0.21814099237567   -3.25842149405791    2.13186492016557
N        -0.21813420967168    0.87787895807651    1.85248166566788
C         0.11404495563660   -2.19739320549221    4.25447880356929
C         0.19015189861993   -3.57883214064345    3.54236831791073
H        -0.78147339920134   -4.05624043752833    3.77169169687347
C         1.31627228088615   -4.51184901678674    4.03967919383429
H         1.25913219381051   -5.43969440697411    3.45667816452548
C         2.68122653203172   -3.86956270688203    3.80870832248347
H         2.81103313647222   -3.61524833290829    2.75801825572672
H         3.47374353496870   -4.55462631211884    4.10292417040132
H         2.76919490041159   -2.96154769370774    4.40080645302729
C         1.13575352611228   -4.89732545807697    5.50648049898001
H         1.88722274419812   -5.63506465181119    5.78054379546092
H         0.15277234110591   -5.32702935943017    5.68424278913351
H         1.25782949469540   -4.02644568097626    6.14176568812189
C         0.56507891805766   -4.10313857393733    1.24040854349610
H         0.84684059618166   -5.12503609274557    1.52060431853304
C         0.60523924611438   -3.84847567264266   -0.17233788540390
C         0.15552293646785   -2.61814826752427   -0.73604595367591
C         0.20436435705671   -2.48356706164403   -2.14092923080170
H        -0.14261083325016   -1.55218487241252   -2.56483646201797
C         0.67412294761480   -3.49409765000973   -2.94541742828194
H         0.69996172746258   -3.35900296045248   -4.01702455142407
C         1.11514849272821   -4.69340678951011   -2.38957596547880
H         1.48203349141200   -5.48402220776464   -3.02569582363879
C         1.07271009353294   -4.85953401075180   -1.02517193821136
H         1.41034566666773   -5.79014006963672   -0.58953791433978
C        -2.51842280533872    0.59004987283259    1.28889737061450
C        -1.35183906300016    1.60740539356096    1.37922451013874
H        -1.64490491047982    2.41231645653985    2.07493358114526
C        -1.10050102850634    2.23937816620780   -0.00929325430291
H        -2.06050815293038    2.66251081549058   -0.32594799813154
C        -0.65999979461084    1.18448873826462   -1.01943376079946
H        -0.52532449553092    1.64048484792244   -1.99905299556074
H        -1.41436351405913    0.40124352598291   -1.09823985892563
H         0.28354804019546    0.72855861862673   -0.70616899810477
C        -0.06319841565432    3.35547199817970    0.09278935978128
H         0.89028676513343    2.95471071120381    0.43406370611664
H        -0.38763966206255    4.12724166716256    0.78775649682142
H         0.08778341609137    3.81586148749579   -0.88070831843236
C         0.54847745494630    1.39787097516694    2.73633938281692
H         0.31476586602713    2.38949556830664    3.14820334815450
C         1.78364273671486    0.81002436596043    3.14459632776226
C         2.23240378068499   -0.37831568746537    2.49499341920936
C         3.56464635914263   -0.78072314803999    2.74060114468382
H         3.94264801678786   -1.63458728185189    2.19821719412270
C         4.35280976079632   -0.12208263343319    3.65261184894762
H         5.35893883892216   -0.47013468174178    3.83701066224052
C         3.87262031476135    0.98933610287100    4.34631636719906
H         4.49804403996516    1.48629897306024    5.07145029574173
C         2.61007988002415    1.45666140924263    4.07421324913411
H         2.23827071791985    2.34278364719282    4.57036876848741
Ti       -4.22800757719498   -2.71200815469304    4.51435529252642
O        -2.90194278979974   -2.65207837154971    3.19545224749509
O        -2.19501900265462   -3.17921462455827    1.16855555834390
O        -5.77099307356100   -2.98809800801823    5.40444030663121
O        -3.53774580235726   -4.35080606084760    5.07316703103168
O        -2.04333261077648   -5.48840562226935    6.25777035114817
O        -4.67065419165732   -0.99889905305098    4.34009263490772
N        -5.12557359791252   -3.85098438835695    3.00890077115591
N        -2.85624340879860   -2.06889625918847    5.89462399089312
C        -3.06496293227275   -3.13147234644390    2.02718839092239
C        -4.45667275897900   -3.73694268206226    1.74603487569304
H        -4.30745645447269   -4.72078576128257    1.26610341836224
C        -5.29491217398983   -2.85497604387149    0.77930782338108
H        -6.21794614342839   -3.42059736507481    0.58081238560704
C        -5.66562612140009   -1.52351850122290    1.42411016660441
H        -6.16218849889608   -1.67204965226668    2.38810852121612
H        -6.33814918707544   -0.97562725939609    0.76649016861997
H        -4.77544254333036   -0.91224660689584    1.56611316322389
C        -4.55691109643508   -2.63174423022129   -0.53653358375041
H        -5.19544016697227   -2.08191946129494   -1.22411957755335
H        -4.27840697634874   -3.57752719068990   -0.99670239547106
H        -3.65015964262793   -2.05441202826159   -0.36795498267577
C        -5.90071157571673   -4.84175742140356    3.24541111416000
H        -6.04683502586022   -5.61536171235593    2.47907429644350
C        -6.65239353132095   -4.99229528326847    4.45307859321361
C        -6.56932486161980   -4.01175078228189    5.48651937135304
C        -7.40246083396262   -4.17699896237820    6.61344260423297
H        -7.35537662464323   -3.42423744407772    7.38697977804270
C        -8.23725842723426   -5.26232663919749    6.73207009026903
H        -8.85609653070926   -5.36722850161329    7.61099673882436
C        -8.29340406831083   -6.23187083181136    5.73073336266553
H        -8.94840738316970   -7.08223029075321    5.83736513841359
C        -7.51429560217103   -6.08919574316089    4.60839494427977
H        -7.55805664640500   -6.82874450620544    3.82127573043747
C        -2.61448104330015   -4.46070154226645    5.95681068245010
C        -2.25499485490809   -3.12646970211328    6.66170101261530
H        -1.15913361766532   -3.02512419429027    6.69753609186349
C        -2.78682201246795   -3.17389031053767    8.11474427250483
H        -2.33429204958053   -4.05942033904529    8.57438782319722
C        -4.30642744479877   -3.31798988110907    8.13560045658322
H        -4.66342302281216   -3.34723927942688    9.16363957038036
H        -4.60897624814786   -4.24151927769627    7.64098295659228
H        -4.77347540910883   -2.47254068743454    7.62158214286237
C        -2.35309719110883   -1.93103210119842    8.88834117672739
H        -2.80978961709313   -1.03845943502894    8.46301423279736
H        -1.27186824825897   -1.81825154571812    8.86428703781630
H        -2.66568905505780   -2.01280482293199    9.92690849411431
C        -2.24583245641824   -0.94280796521276    5.79377538624411
H        -1.28583672697103   -0.80229044877226    6.30027593512952
C        -2.75940574812228    0.19021473965709    5.08911750641202
C        -4.00545833488390    0.11567576353561    4.40250714271048
C        -4.51158378113756    1.29353458002375    3.81699543334779
H        -5.45516417133821    1.23729883738323    3.29597583655653
C        -3.80852139746991    2.47195436694560    3.88117294598458
H        -4.21409394059850    3.35775011138579    3.41542600856342
C        -2.57265149052950    2.53349093968282    4.52831094336876
H        -2.03344061483728    3.46868233469921    4.57160278668870
C        -2.05762485822858    1.40480163879230    5.11991665328170
H        -1.10390858387132    1.43433750505607    5.62817444385605
118
 -193.76760571809243
Ti       -1.24604993821911   -0.77327820984760    0.11330827502404
O        -1.95424979122962   -0.51988135196082    1.78982458355268
O        -1.76474996155617   -0.95603508790788    3.94443547804011
O        -0.52843532692830   -1.42247182653284   -1.35921749383178
O        -2.79640798669640   -0.13247932771882   -0.76247511782633
O        -3.84164149873613    1.35410965772972   -2.04492060469377
O         0.52604871689562   -0.57559285399682    0.76483920852583
N        -0.95474514350561   -2.68643026439512    1.01392002417960
N        -0.99092366861014    1.36780075232648    0.02582592186003
C        -1.73956877399687   -1.30243066352208    2.77570597040159
C        -1.50692832166665   -2.77989746915401    2.34828150640465
H        -2.52517143346882   -3.20693297582335    2.27487731726827
C        -0.69465828150335   -3.63301284148974    3.34727504167286
H        -0.60088812486482   -4.64056328005432    2.92290725685000
C         0.70166736046370   -3.04651910844347    3.53334706786617
H         1.21153229742870   -2.96404542450859    2.57474486306298
H         1.29242245482731   -3.68173061166769    4.19011006857137
H         0.63138061865227   -2.05652257135059    3.97800581389058
C        -1.40847130417129   -3.78057570865125    4.68923963419927
H        -0.84984151252887   -4.46810463432712    5.32112923398777
H        -2.41413099877412   -4.17369136813562    4.56085039876965
H        -1.46836881613417   -2.82041716250145    5.19070984136018
C        -0.39003878516348   -3.67390063964394    0.43564180447619
H        -0.31358498889202   -4.64470909564397    0.93966072700999
C         0.16392007419615   -3.65288566359785   -0.88839584423652
C         0.05355577158748   -2.51392148425754   -1.73907693532611
C         0.59914342990643   -2.61063637256042   -3.03802966759482
H         0.50960587000196   -1.74807691974225   -3.68278038754659
C         1.22037385501107   -3.75609873265544   -3.47427743680447
H         1.62749878586995   -3.79807957187125   -4.47412136705759
C         1.32755336519803   -4.86576984630379   -2.63806135221399
H         1.81555283750919   -5.76285593128483   -2.98650743439045
C         0.80127886739168   -4.80627130894487   -1.36924909170364
H         0.87821147371165   -5.66554664241300   -0.71687417818189
C        -2.93815247088840    1.01102984008295   -1.30483535195443
C        -1.82428387064455    2.02356858043406   -0.93165697611590
H        -2.30042546052460    2.92801584563802   -0.51559158329435
C        -1.04193007438194    2.43070734372324   -2.20155771644342
H        -1.78960302736001    2.80476842333317   -2.91009689130972
C        -0.32850046038180    1.22895670598151   -2.81344446718018
H         0.18415802969383    1.52573002059465   -3.72710785427360
H        -1.04899097997097    0.44678856753140   -3.05424136889569
H         0.40409495444362    0.82233370110986   -2.11028039510880
C        -0.04714367565991    3.54410339458942   -1.88046080272972
H         0.68601603642725    3.19797301388264   -1.15323885637067
H        -0.55602628482514    4.41689170462106   -1.47644400826431
H         0.48089765209223    3.84526572590999   -2.78210294008634
C        -0.57531944825339    2.00866855240257    1.05319718659998
H        -0.88311448700610    3.05216909515010    1.20867177264638
C         0.38187485368607    1.47947002386868    1.97088714067670
C         0.96668131958839    0.20600988201487    1.70320157360388
C         2.08658810174198   -0.16299249743645    2.48176932895752
H         2.58725699102910   -1.08853228197646    2.23954222356378
C         2.51715981746037    0.61641679034656    3.52781198932553
H         3.35982026855556    0.29219882772712    4.12122359471957
C         1.88041864404384    1.81884586337218    3.83642318903526
H         2.21880862307024    2.41167589363559    4.67189920869612
C         0.84065288769625    2.24930473656526    3.04890558930926
H         0.36481632657797    3.20015426314970    3.24663053824235
Ti       -5.89878769347567   -1.75648832006484    1.49537804235195
O        -4.19083382418189   -1.89323708955500    0.74585823295782
O        -2.83580827714495   -2.73470024627523   -0.78512188565092
O        -7.66708672482965   -1.90177853381181    1.80640490877788
O        -5.53541478054873   -3.28753890291795    2.49555102467381
O        -4.66471423342889   -4.22330388570308    4.31090262643349
O        -6.16751852851333   -0.09264294496669    0.92753774375681
N        -6.26172955363917   -3.11375371892612   -0.05315873438598
N        -5.07848220762689   -0.90320001248654    3.16663021414693
C        -3.95091681066659   -2.55191263587742   -0.31713143589897
C        -5.18152508707759   -3.19371082506740   -0.99237674984899
H        -4.92477194258264   -4.23933668213901   -1.23995303206477
C        -5.56710628421295   -2.47071036616441   -2.31248395907240
H        -6.39601977093657   -3.05282129639986   -2.74295226837691
C        -6.05312585458298   -1.04994533109488   -2.04587515858066
H        -6.86506093356551   -1.03878064282053   -1.31210975191389
H        -6.41546608146045   -0.60941398072806   -2.97304777014133
H        -5.23235123786585   -0.43031727184349   -1.68680837747821
C        -4.39982007724344   -2.46826867881459   -3.29398323760934
H        -4.71470542789237   -2.02236665507860   -4.23460727436406
H        -4.04568671398263   -3.47898466752863   -3.48636722757847
H        -3.57158069279656   -1.88691011096844   -2.89417331122424
C        -7.11738576128583   -4.06187413444740    0.03297746362924
H        -7.02039505073586   -4.94481687781369   -0.61366699268253
C        -8.25195707576260   -4.03263462480797    0.90368190682125
C        -8.49035821317536   -2.90721088915643    1.74798490154424
C        -9.67070857058947   -2.90741282008645    2.52108547676629
H        -9.86246723600000   -2.04625993355210    3.14459561416770
C       -10.54197037046467   -3.97008423035577    2.49457869716415
H       -11.43160480527017   -3.94687114365728    3.10650759445681
C       -10.28934382608756   -5.07953377984464    1.68781786102296
H       -10.97748026026767   -5.91012380783663    1.67945927427365
C        -9.16289785096987   -5.10048320368272    0.90180844221940
H        -8.96327595469132   -5.95014241553438    0.26412578224866
C        -5.01289281420397   -3.25543206632204    3.66647052623803
C        -4.84905935437049   -1.82584594433859    4.24583309755638
H        -3.83278661449858   -1.72117474644255    4.65636475019625
C        -5.86034836106138   -1.64028446203938    5.40293749908519
H        -5.64792998908105   -2.43992917072617    6.12098309742357
C        -7.29496444795129   -1.78348525847382    4.90159165005778
H        -7.99269072197614   -1.64742066486098    5.72607639103990
H        -7.45326542009240   -2.77579722574192    4.47826448178725
H        -7.50335656919007   -1.03376614876764    4.13248818154439
C        -5.65970654914132   -0.28883531285202    6.08431272378787
H        -5.88952449993154    0.52327880256227    5.39598299315063
H        -4.63445276173262   -0.17794860459453    6.42913021050872
H        -6.32090529328109   -0.20539552206879    6.94388376298814
C        -4.41170162361254    0.19446566738433    3.12665717140983
H        -3.68675859609050    0.41457754504467    3.91661577583872
C        -4.58376621492196    1.20338041234677    2.12820287290412
C        -5.51000474239931    1.02014908158668    1.06128225147835
C        -5.71623224214263    2.09244320637236    0.17025969148103
H        -6.41816727941733    1.95357662984998   -0.63778274188033
C        -5.02129825130006    3.26916055324798    0.30876415212112
H        -5.19041864784650    4.07126939505354   -0.39402347860270
C        -4.09215769675748    3.43404304788877    1.33796633992581
H        -3.55635936336844    4.36714177634905    1.43521566972298
C        -3.87771577173505    2.41154203006256    2.23120736788210
H        -3.16566463613065    2.52319617091853    3.03704654431705
118
 -193.76760219565898
Ti       -1.50926787288079   -0.92365636263969   -0.39254858614833
O        -1.97224119229300   -0.99447723918111    1.38405279596518
O        -1.34092410851819   -1.52584563798181    3.43048278063294
O        -0.90415373425103   -1.24313390657982   -2.01565312362673
O        -3.29764543088989   -0.67653037064463   -0.96229194104759
O        -4.88095886424761    0.54889426492502   -1.93093923530224
O         0.23297495897480   -0.29242937445754    0.02131477820062
N        -0.58638100299592   -2.74151518937679    0.23491284687127
N        -1.83982661393312    1.20385648010020   -0.27618960259573
C        -1.40799630932026   -1.76030149642097    2.23578446441820
C        -0.86496533633930   -3.07838689982889    1.61436425369468
H        -1.72882174650134   -3.76946718841709    1.63745892469262
C         0.29974444125528   -3.73468188820927    2.38829065567161
H         0.59427328289139   -4.63827698533110    1.84001665302423
C         1.49502058181653   -2.78836108659452    2.45184821490065
H         1.79843332129734   -2.49059604183067    1.44940941979538
H         2.33559937677207   -3.27548834364733    2.94171076989828
H         1.23282652881982   -1.89675804805004    3.01670347058603
C        -0.12170222648991   -4.17982152815205    3.78700084739739
H         0.69557691254084   -4.72616943194612    4.25353898244021
H        -0.99201872578211   -4.83078848149760    3.74850292007902
H        -0.35636143817978   -3.31669903664957    4.40093504226958
C         0.10691069034914   -3.49484028490886   -0.52704569357206
H         0.51346650411797   -4.44171098887052   -0.15272869599073
C         0.40591853420021   -3.22969602927190   -1.90569999368540
C        -0.13439107204310   -2.10567024378123   -2.59676875229865
C         0.19078322511857   -1.95675749808141   -3.96294173924809
H        -0.22431684712101   -1.10672481729334   -4.48497363698519
C         1.00313436071783   -2.85549980742044   -4.61132258717978
H         1.23331859335348   -2.71328703517467   -5.65726981561616
C         1.53073782969039   -3.95127576719431   -3.93068204497830
H         2.16771170493992   -4.65394886809367   -4.44489075928183
C         1.22761485906952   -4.12884228582430   -2.60129299761058
H         1.63087605675193   -4.98005310385402   -2.07018491700865
C        -3.81585115126974    0.41799219350703   -1.35627477260316
C        -2.96120939838728    1.66988130430814   -1.02874448053203
H        -3.58369421507360    2.37406848873739   -0.45041857985688
C        -2.53169133604671    2.36913321560054   -2.33892757993189
H        -3.45665175779463    2.57052627646327   -2.89104179875431
C        -1.63632506129907    1.46027728903547   -3.17561558332940
H        -1.37527167405336    1.95333462329863   -4.11071920653505
H        -2.15496223234689    0.52870035210630   -3.40339136088039
H        -0.71845181572661    1.22298931886395   -2.63006849842079
C        -1.82670458431134    3.68892418884546   -2.03326583132821
H        -0.91923799164218    3.50861651445833   -1.45863020929366
H        -2.47390699397449    4.35471854790734   -1.46597952919370
H        -1.55188678833712    4.18893006963885   -2.95901436361631
C        -1.44320904938684    1.86121424068703    0.74823183726392
H        -1.98444485408081    2.76474127263732    1.06170992442718
C        -0.24080546366312    1.55661944713348    1.45491144694899
C         0.60510070649094    0.51725002045154    0.96536423288055
C         1.89901093882747    0.42539965664818    1.52586325147889
H         2.57811684199674   -0.30500771686242    1.11192389847170
C         2.28045031105928    1.22356914856490    2.57676981556714
H         3.26810561360366    1.11037834662210    2.99985806687939
C         1.41028971450344    2.17650231996132    3.10725075896455
H         1.71743702170257    2.78379150505888    3.94437698220075
C         0.17459973010512    2.35011356115316    2.53329350128863
H        -0.49532660656235    3.11463885251084    2.90251445197807
Ti       -5.46436096142986   -3.23879958799776    1.48353810587699
O        -3.91276448112762   -2.86731929307825    0.50828620083931
O        -2.65901800058224   -3.18380550780201   -1.28445360179503
O        -7.07432916358707   -3.86015628403154    2.00408172685670
O        -4.58440623947123   -4.69463371633561    2.24688463102465
O        -3.16973115452314   -5.47948117039959    3.76807253785811
O        -6.22112455389625   -1.66514275785261    1.14647997218941
N        -5.71601185622468   -4.52339496231883   -0.14424236675125
N        -4.62875747075408   -2.32872970336187    3.11720334256944
C        -3.69110099172706   -3.34931187012921   -0.64943120044450
C        -4.80912730181171   -4.24756024987205   -1.21988543354604
H        -4.33779284649329   -5.16719507281062   -1.61077131322838
C        -5.57012748272133   -3.56453684490021   -2.38977245396390
H        -6.27836108098066   -4.31738502918158   -2.76771343548377
C        -6.35785125462772   -2.35186403809914   -1.90481419061140
H        -7.02047443224162   -2.61388250200054   -1.07418162267610
H        -6.96135153826916   -1.95972110873002   -2.72147415958841
H        -5.67867385916066   -1.56089204066927   -1.58952593007656
C        -4.61366710609505   -3.17578122783995   -3.51210036471490
H        -5.17801228501477   -2.76627683103292   -4.34670625569097
H        -4.04652519462490   -4.03641891822047   -3.86080185977140
H        -3.91048492002865   -2.42169747582866   -3.16489492301533
C        -6.30269452856060   -5.65834726071601   -0.06549333130544
H        -6.09844865224519   -6.43153946442678   -0.81887624784593
C        -7.27289467159267   -5.98432995744577    0.93370179610169
C        -7.64085646756256   -5.02799871792324    1.92697238547212
C        -8.66517486517138   -5.38362370251080    2.83013213244833
H        -8.95766775095773   -4.65275498019955    3.57002184470779
C        -9.26450570604859   -6.61935830925925    2.78039825489817
H       -10.03953318090473   -6.86650631645072    3.49082006781304
C        -8.88220785592959   -7.55936905477932    1.82329559526128
H        -9.35631199525293   -8.52788558422185    1.79703045155132
C        -7.90446822280948   -7.23766319596079    0.91353957662293
H        -7.60855269065778   -7.95459490600407    0.16065635298446
C        -3.87947117324312   -4.60549419543152    3.31451205334525
C        -4.00112299368518   -3.23841183149864    4.03739421523661
H        -2.99529204784427   -2.89339788718282    4.32296007507172
C        -4.83243559008189   -3.43365258097305    5.32862770260229
H        -4.31198854437247   -4.20186215664366    5.91101482995027
C        -6.24260149811679   -3.91920565270903    5.00280707689050
H        -6.81241581107703   -4.05026880278669    5.92106992439098
H        -6.20614290108534   -4.87662787952409    4.48208269561293
H        -6.75558164660363   -3.19106230320502    4.36748057218509
C        -4.88170276088360   -2.13960037761649    6.13745362722805
H        -5.41274836113583   -1.36514929898826    5.58575526404411
H        -3.87834270264464   -1.78584581864435    6.36212713086630
H        -5.40353202856558   -2.30876912176711    7.07662274086426
C        -4.28001094372731   -1.09199790985764    3.12194269352853
H        -3.52023803374847   -0.74881754786996    3.83104894161860
C        -4.85768627828319   -0.08992875027560    2.28146490776872
C        -5.85948232650820   -0.43039176580587    1.32748257751420
C        -6.47004558488828    0.61405092691996    0.60449966258601
H        -7.22944397498555    0.35548395196759   -0.11750605861385
C        -6.08735471174574    1.91986437817687    0.79228403951699
H        -6.56397696867226    2.70033806086201    0.21803532022737
C        -5.08264515128918    2.24639447329881    1.70539203706339
H        -4.79516351785109    3.27874092588605    1.84277924820232
C        -4.47692850946351    1.25170424474523    2.43555848432806
H        -3.70020260935137    1.48690598129571    3.14982021224489
118
 -193.76759649625367
Ti       -1.23406148736739   -1.31085044304516   -0.83016793058850
O        -1.71540033175495   -1.78667023053916    0.87832797541620
O        -1.09089966057229   -2.72400106001676    2.77578283495771
O        -0.59834253107772   -1.24948164094068   -2.47323692169122
O        -3.02448677707780   -1.00711280477846   -1.36820785632564
O        -4.67584525593232    0.33643589263773   -2.01219251517410
O         0.47616329253433   -0.71463481759883   -0.26425791008316
N        -0.23616767866335   -3.18244053716583   -0.58781767894672
N        -1.65531509009204    0.72464853230205   -0.24180389361773
C        -1.13005865444298   -2.69588831010846    1.55750157175945
C        -0.51843104195970   -3.82343425752748    0.67837063281088
H        -1.34892552517444   -4.53950208684667    0.53072200066767
C         0.66568949451308   -4.58188413135175    1.31803490027554
H         1.00898895725381   -5.33135694971084    0.59399653205499
C         1.81573059036610   -3.62281437921493    1.61130874917323
H         2.11602721882768   -3.10050516532354    0.70439270928580
H         2.67226444493992   -4.17003313391226    1.99958709962871
H         1.50834665249782   -2.88801632190506    2.35184210793954
C         0.24717309855169   -5.33781318174751    2.57718412222804
H         1.08230073302939   -5.93807622309449    2.93249496872477
H        -0.59151089969351   -6.00076763718056    2.37785903907490
H        -0.03447065746615   -4.63963916763603    3.35833459418699
C         0.49611603006086   -3.72569207128455   -1.48039385152730
H         0.93329151543974   -4.71734523831110   -1.31336594304172
C         0.80700552933764   -3.15234963574279   -2.75910666029499
C         0.22657499375724   -1.92806486915083   -3.20337135852571
C         0.57410663123400   -1.46823956526700   -4.49266270804808
H         0.13020455879465   -0.54211986986952   -4.82890661233266
C         1.44210876632479   -2.16724478717856   -5.29656182561164
H         1.68747691209912   -1.78839199627036   -6.27812133632792
C         2.00671655286087   -3.36324611385215   -4.85729345687328
H         2.68663241487777   -3.90858667711620   -5.49337889993681
C         1.68485666148474   -3.84128504328640   -3.60900234424113
H         2.11764138387376   -4.77021129425497   -3.26319227889410
C        -3.59679289544945    0.12378391955410   -1.49022163852630
C        -2.79145486525468    1.30317795165607   -0.88560697954807
H        -3.44092399027113    1.84302302565575   -0.17536550715031
C        -2.38445019097125    2.28269008178267   -2.01074386426185
H        -3.31498310896332    2.56816304077628   -2.51433337309343
C        -1.45680837078123    1.60631905126062   -3.01561910408447
H        -1.21350308331980    2.29732583051321   -3.82120306113710
H        -1.94012375564945    0.72711723867473   -3.44265218039294
H        -0.53104792317427    1.29056896918214   -2.52587470508737
C        -1.72479452176278    3.52789133154341   -1.42188956447266
H        -0.81278654280647    3.25735014240703   -0.89158083716081
H        -2.39479423278400    4.03460586325200   -0.73037774631936
H        -1.46539594161791    4.22399073669695   -2.21602695852831
C        -1.29159077613226    1.14699452379089    0.91063293743784
H        -1.87176630516300    1.93323677595094    1.41371314279243
C        -0.07892706000662    0.73988161135044    1.54501872598431
C         0.81266373106932   -0.12321664422628    0.84127163200742
C         2.11053445975880   -0.28147609516224    1.37692434014845
H         2.82170508485668   -0.86698888051686    0.81342322006345
C         2.45649716181368    0.27333125973121    2.58500747237556
H         3.44939468824400    0.11266756615566    2.97960052955786
C         1.54365520519268    1.03924969251075    3.31067429794152
H         1.82349857525479    1.45223329014324    4.26720790791702
C         0.30055700673427    1.28396779430214    2.77986427408745
H        -0.40289093007405    1.91364030801745    3.30737603256461
Ti       -5.11819000835431   -4.15629722843950    0.41395583587898
O        -3.58499387177884   -3.48084211773315   -0.41853561837959
O        -2.27700325455616   -3.35809268118871   -2.19659984807933
O        -6.68991959700865   -4.97176089233709    0.74795657474347
O        -4.15759504649188   -5.70036331787913    0.82894732075420
O        -2.71562499444346   -6.74723449027869    2.15375276361350
O        -5.96430408704629   -2.59416087830466    0.44461682405993
N        -5.28840630982728   -5.03509296521935   -1.47400053648649
N        -4.33396599472377   -3.60735400581634    2.22385354535371
C        -3.31792247205878   -3.68879707671481   -1.64579443726747
C        -4.38986482283702   -4.46819879694719   -2.43644061700618
H        -3.87434565375638   -5.24437232481329   -3.02993068001102
C        -5.17193617538246   -3.55430528633365   -3.42051815134357
H        -5.82953906465981   -4.22477330794826   -3.99430775296722
C        -6.03584307725335   -2.54336280858298   -2.67358116575031
H        -6.69125531911683   -3.03713426492713   -1.94934916360478
H        -6.65242968528480   -1.99666504578028   -3.38487454907274
H        -5.40794510664564   -1.81773842161631   -2.15822521728580
C        -4.22232940314359   -2.84738883634830   -4.38210147439309
H        -4.79668352603208   -2.27291225683260   -5.10519080739685
H        -3.59948972192149   -3.56194498581988   -4.91639349760979
H        -3.57060254614399   -2.16716902013819   -3.83747839632416
C        -5.80208779464859   -6.19128963028389   -1.66848760980279
H        -5.54655431953669   -6.75573316804472   -2.57574830355719
C        -6.75018280595060   -6.79900626290144   -0.78652631876805
C        -7.17849190385495   -6.12435299921577    0.39571737747701
C        -8.17435532485837   -6.74507523702728    1.17935244826753
H        -8.51293561953129   -6.22527702144231    2.06386552122312
C        -8.68899956798526   -7.97313496389921    0.83900507256591
H        -9.44257555134209   -8.42867950723307    1.46434512247798
C        -8.24776132278133   -8.63927124803760   -0.30434915772336
H        -8.65550696653533   -9.60492531208920   -0.55874637869888
C        -7.29706602951887   -8.05222082970820   -1.10349550445407
H        -6.95598005099062   -8.55452021233082   -1.99778719808535
C        -3.46556207874781   -5.82678234960743    1.90102081479844
C        -3.66060449727209   -4.67161695309331    2.91805218593163
H        -2.67495079274674   -4.35075912532282    3.28918520929384
C        -4.48123943115608   -5.20390061147499    4.11767508604217
H        -3.92205983435293   -6.05979121660695    4.51140825795219
C        -5.86380922906018   -5.67015833584529    3.66900365823529
H        -6.42675375548734   -6.04218251626378    4.52325530191411
H        -5.77635487696947   -6.47544601595340    2.93889817228427
H        -6.41381307938640   -4.84026494684392    3.21523313770569
C        -4.59702757574010   -4.13830986474878    5.20487357576629
H        -5.16634527788465   -3.28375515881491    4.84195230223215
H        -3.61302641163150   -3.79761480832917    5.51799204034420
H        -5.10998695972240   -4.54736495196033    6.07232347783143
C        -4.04709641073514   -2.38847920932355    2.51248939345907
H        -3.30732129785875   -2.17813833573707    3.29121709018792
C        -4.66861020860814   -1.25101301715057    1.90882759553134
C        -5.65576685748073   -1.41465127492340    0.89467010400764
C        -6.31000518850141   -0.26356173880764    0.41261019208049
H        -7.05941670362334   -0.38835957376844   -0.35402308826156
C        -5.97977225102211    0.98438268632885    0.88230916011021
H        -6.48750107728105    1.85155272998841    0.48722145054656
C        -4.98841484605698    1.14394129021955    1.85238993448056
H        -4.74209492223404    2.13218627331465    2.21268014287967
C        -4.34344365211206    0.03891830328409    2.35489602863716
H        -3.57676876018449    0.14335272203478    3.10993569952215
118
 -193.76759115546577
Ti       -1.13812188991546   -1.34023374567781    0.39766174725514
O        -1.16615804393035   -1.77551891006801    2.18353432259499
O        -0.05321833643853   -2.54896833558081    3.92486742070621
O        -0.87860375627607   -1.27882845608338   -1.34400323072580
O        -3.02479979718549   -1.31908282891234    0.26348509631226
O        -4.94626662299909   -0.25501486856957   -0.08745832150810
O         0.55224789039010   -0.49307846351309    0.57087676806524
N         0.14141452662074   -3.04688958836713    0.46119202835137
N        -1.71577233105036    0.65553904696801    0.98633096849167
C        -0.34180926918062   -2.57513143584631    2.74030344650475
C         0.22570536794497   -3.65294879634442    1.77258373897837
H        -0.50609680094143   -4.48137039741866    1.82287940128012
C         1.61435300267350   -4.20775560212463    2.15976752766365
H         1.90590140033398   -4.93675540951008    1.39338969577096
C         2.64551869442872   -3.08309163301993    2.18360644606573
H         2.67285545316115   -2.57179471139791    1.22273587835491
H         3.63472298676445   -3.48359359936795    2.39544533747619
H         2.39046573240538   -2.36099823504149    2.95588980273277
C         1.58458393396680   -4.95180622667889    3.49309132045495
H         2.55520771166922   -5.41007329131921    3.67193936512777
H         0.83043070411700   -5.73532339069077    3.49136221768536
H         1.37262317437509   -4.26242404075186    4.30354710475743
C         0.74731468126024   -3.52573882335662   -0.55457603427056
H         1.35481386676391   -4.43419640513422   -0.46349074345567
C         0.69612212069885   -2.98371776635557   -1.88303101404078
C        -0.13777177512204   -1.87729730623594   -2.22007182500114
C        -0.14337987095867   -1.44581391316220   -3.56472958024533
H        -0.78045161030200   -0.61056256669603   -3.81814153640667
C         0.62816348836244   -2.06069946506371   -4.52129227330851
H         0.60137336192475   -1.70623005844722   -5.54152184354784
C         1.44345104090616   -3.14006593982395   -4.18628230842402
H         2.04697287320680   -3.61956962075175   -4.94138604096885
C         1.46659326956275   -3.58908661266434   -2.88684188535977
H         2.09486159277116   -4.42892220156516   -2.62272491585757
C        -3.76636106719590   -0.28493036674227    0.21018219848881
C        -3.03534835659618    1.02980045405902    0.58619625910665
H        -3.59311566079303    1.51725353784822    1.40427785196301
C        -3.02526552394377    1.98679992740101   -0.62831246533029
H        -4.07354656593267    2.11355467086779   -0.92147308487862
C        -2.24772678199609    1.38329443951752   -1.79389139105340
H        -2.28721424584881    2.05074207575359   -2.65333165770479
H        -2.67847067568908    0.42240725934830   -2.07660946782046
H        -1.20250094613077    1.22669736353599   -1.51238225007421
C        -2.44111450531302    3.34214809434732   -0.23576942148656
H        -1.40642213006664    3.22880250399201    0.08484614707753
H        -3.01104065304300    3.79377115696690    0.57360366350919
H        -2.46353341333072    4.01903862563749   -1.08659340311716
C        -1.18473249211747    1.20312737246266    2.01459283497373
H        -1.75693286087106    1.93568587605005    2.60090611163593
C         0.18005176367882    1.01091256490957    2.38657129649100
C         1.02099222356351    0.21848396648065    1.54983248832091
C         2.41040086547405    0.26892263028680    1.80341871906287
H         3.06589368626832   -0.26527987425835    1.13184605948265
C         2.91592510059505    0.95984021821689    2.87755479780146
H         3.98135890936692    0.95960312842944    3.05690468379635
C         2.07330792222309    1.66065686887635    3.74114094885704
H         2.48320496855761    2.18496558572807    4.59027097645099
C         0.72532696987551    1.69785451861946    3.48029775953818
H         0.06332896550897    2.27231405358043    4.11383784932102
Ti       -4.20546471816993   -4.62814512282455    2.51984004620315
O        -2.99515220751949   -3.79933421321795    1.35683718518189
O        -2.13896432506374   -3.57880851887994   -0.66967989079780
O        -5.54101813921322   -5.63031200051847    3.19868926079341
O        -2.96673889752622   -5.99958284520651    2.76411911238906
O        -1.16750780498285   -6.78533951423490    3.80150501570096
O        -5.23957191575602   -3.19051829650765    2.68707317488055
N        -4.63337053264699   -5.63185075113516    0.73520826693905
N        -3.15543609880181   -3.88100395168881    4.11134200675640
C        -2.97114472992791   -4.03020261982596    0.10487560959966
C        -4.05256092954645   -5.00174868845118   -0.41351991915683
H        -3.55987407543257   -5.73086903457065   -1.08157880959770
C        -5.15246035123722   -4.27058671148951   -1.23231716930241
H        -5.81370416193421   -5.06064767013249   -1.61942943228862
C        -5.97236518712742   -3.33559077762196   -0.34938662204254
H        -6.37844025759846   -3.86334459777647    0.51925582088215
H        -6.79971949671619   -2.92429390454647   -0.92500419889790
H        -5.36002272748750   -2.50035753768920   -0.01198605294820
C        -4.54457823497780   -3.51245694093982   -2.40769971054597
H        -5.33737001137840   -3.06616255685620   -3.00353763785506
H        -3.95960252215718   -4.17521239249988   -3.04219332982937
H        -3.89159121625278   -2.71942903958466   -2.04908153279870
C        -4.98808923151063   -6.86088936205678    0.69084006312306
H        -4.84007014498638   -7.43842776904001   -0.23204335450679
C        -5.62701311601191   -7.54331198088403    1.77346817341299
C        -5.90569303032917   -6.86250852710172    2.99635184742350
C        -6.61213758859355   -7.56987973505641    3.99204973273272
H        -6.84214184600208   -7.04970515947434    4.91056183608746
C        -6.98553916274056   -8.88002835085243    3.80909880408164
H        -7.51551158060742   -9.39887155029624    4.59418723412201
C        -6.68593643580549   -9.54824952912755    2.62203902382254
H        -6.97925497716162  -10.57810825160471    2.49223096626543
C        -6.02201189741936   -8.88144340473021    1.62114551327721
H        -5.79447634595599   -9.38587552855576    0.69260452237003
C        -2.06864998020121   -5.98138757378448    3.67972466710090
C        -2.21464379929868   -4.80693395546682    4.68239093008151
H        -1.22906244146230   -4.33876785958402    4.83003176053479
C        -2.69242277881066   -5.37074856245784    6.04241181972716
H        -1.95205774387570   -6.12330568282071    6.33520184372486
C        -4.05925521767890   -6.03687034452981    5.90810017772159
H        -4.38149727524863   -6.42297880343716    6.87364535905711
H        -4.01038361482836   -6.86889729458578    5.20497910773018
H        -4.79879326402197   -5.31437503973128    5.54996942172157
C        -2.73090963740805   -4.26830409211164    7.09788821109095
H        -3.47620271643869   -3.51789060310354    6.83806773913365
H        -1.76112772845654   -3.78455609989343    7.18662741150427
H        -2.99321048284686   -4.68973365673914    8.06564190431429
C        -2.99051777414444   -2.62115365275120    4.30291250447721
H        -2.14814462425825   -2.27328825545281    4.90868559826013
C        -3.87065695538396   -1.60961787281789    3.80727720751026
C        -5.01067840437869   -1.95696425486548    3.02656559819759
C        -5.90058835338093   -0.92799464624983    2.65888788435770
H        -6.76514956271651   -1.18984135260647    2.06828421650886
C        -5.65721086133186    0.37633218737921    3.01482961323150
H        -6.34972993494406    1.14709523402510    2.71094292826268
C        -4.52084153844209    0.71717942794852    3.75114455545970
H        -4.34534944145318    1.74759184883678    4.02442390928671
C        -3.64103667362006   -0.26539658210735    4.13782006268840
H        -2.75755234451190   -0.02076646956886    4.71090816003689
118
 -193.76674351860140
Ti       -0.15227536433880   -1.00351322508374   -2.22059028297694
O        -1.25629196933663   -1.16512911587953   -0.73890184738724
O        -2.57155690404751   -2.44004128913770    0.50940947016668
O         1.00318376228961   -1.28218752367009   -3.53334621228910
O        -1.67960683876995   -1.10048923489229   -3.31779328114440
O        -3.08685105378608   -0.04519588127948   -4.66917202226317
O         1.21808048514103   -0.41565893088322   -1.18758706894988
N        -0.13885355043583   -3.04913587776109   -1.97272586242387
N        -0.75258462747047    0.98286246278486   -2.21311131437642
C        -1.65203280789898   -2.29280649770283   -0.27097930422869
C        -0.85221292032697   -3.50642458543773   -0.80411928096178
H        -1.55363594517913   -4.31616557335017   -1.05527753969854
C         0.12883464192261   -4.04481544967522    0.26689542441332
H         0.73830608019390   -4.81690859411933   -0.22296297703473
C         1.05613527887395   -2.93728397835223    0.76004666088801
H         1.59381480822076   -2.49514057982189   -0.08286953649360
H         1.77826664677634   -3.34101465246669    1.46752054532186
H         0.48303461664301   -2.15644211485337    1.26059493989297
C        -0.64498146216753   -4.68305088714898    1.41606738465264
H         0.04319944555972   -5.03074997970761    2.18313190690851
H        -1.22647198269763   -5.53007448663743    1.06050110290567
H        -1.32915363561478   -3.96292484203043    1.85595674437900
C         0.16351916030246   -3.90074837769942   -2.88471207169944
H        -0.12545310175512   -4.94947314810341   -2.75722342154854
C         0.90602006959597   -3.58990278111423   -4.06620908937209
C         1.33471484144635   -2.25539207240022   -4.32319031848879
C         2.15364469999993   -2.02681021889190   -5.44842458510884
H         2.48039306420418   -1.01625281798903   -5.64081888488690
C         2.49700709525327   -3.05551684879614   -6.29126235803503
H         3.12002813892669   -2.85293359926191   -7.15006221441725
C         2.04226505115792   -4.35541681168698   -6.05732251433038
H         2.31869531543715   -5.15224992771030   -6.73227143472217
C         1.25674351487643   -4.61333023114354   -4.95945753014997
H         0.90116838037629   -5.61460319460552   -4.76024482239349
C        -2.20751594201269   -0.05416241534387   -3.82252842565988
C        -1.69208675340909    1.28711308069039   -3.24788445992591
H        -2.56148499363348    1.85164457416870   -2.86428540462347
C        -1.03303458265956    2.11620799982071   -4.37905061960304
H        -1.75434534165357    2.13590833917642   -5.20312348192587
C         0.25585768293871    1.45486294742732   -4.85563007846034
H         0.71784066327035    2.06354901356554   -5.63039514822149
H         0.04563722051756    0.47842839645741   -5.28905079806197
H         0.96459837174248    1.33808259151523   -4.02990381078000
C        -0.76635816222560    3.54441667909331   -3.90648838162571
H        -0.05049846517878    3.54944782882465   -3.08534877122561
H        -1.68386310676390    4.02881937603113   -3.57738608108507
H        -0.34915214672980    4.12872164878354   -4.72288168424797
C        -0.68764338821367    1.70417558680400   -1.15698577368988
H        -1.37288107679328    2.55324706823635   -1.03018840688452
C         0.28519888501497    1.51007209273176   -0.12575312650582
C         1.23967883855027    0.45297044364744   -0.21833994431088
C         2.23504202746140    0.38234280687011    0.77931914802878
H         2.97292415392330   -0.40269988373624    0.69895397138078
C         2.26156761512689    1.27129208147848    1.82732931520437
H         3.02929945739852    1.18439742345747    2.58202373716018
C         1.30679755239108    2.28293836502439    1.92885474401256
H         1.33403453358416    2.97145611582070    2.75877870617673
C         0.33996331774849    2.39827677213906    0.95964458978581
H        -0.39637703361297    3.18735799492193    1.02062306321289
Ti       -2.92363724124853   -2.70152058156830   -5.79911322159017
O        -2.15115248943375   -3.72294318002968   -4.48184846148071
O        -2.54073713080061   -5.18921350831091   -2.88017816062974
O        -3.96129155491906   -1.64949660414593   -6.75426644139128
O        -1.38323226096259   -1.62803136536594   -5.94557786244953
O         0.18727001550309   -0.73502930482608   -7.24675902478195
O        -4.06731660770751   -4.12848029864628   -6.27528463423251
N        -4.31198433078323   -2.47401360410617   -4.21790476222810
N        -1.70012803103389   -3.71278250862154   -7.23416359220546
C        -2.80703364968064   -4.15863844596178   -3.47540779617620
C        -3.94964496844072   -3.20973357600290   -3.02328506968278
H        -3.48037752954642   -2.51721163773909   -2.30043770640126
C        -5.13089037181753   -3.91456443728937   -2.31928472324644
H        -5.88880289513994   -3.15239676540887   -2.10008624498406
C        -5.74818538266601   -4.96027175812169   -3.24304536763948
H        -6.02503164892281   -4.50610564922165   -4.19413027797120
H        -6.63721046978189   -5.39012510466172   -2.78589140684249
H        -5.03309075412007   -5.75806513841162   -3.43020555542226
C        -4.71001890785057   -4.53110755356170   -0.98713146794925
H        -5.58678510947637   -4.92336399052480   -0.47583331772949
H        -4.23704589545578   -3.79187142671827   -0.34439670019454
H        -4.01331356733091   -5.34578724008559   -1.15541003852008
C        -5.32652855820520   -1.69753275857039   -4.24150716418940
H        -5.92706539991566   -1.54484119412013   -3.33603262895157
C        -5.78676343543884   -0.97427164929861   -5.38987663285314
C        -5.06458518099353   -0.98835240652672   -6.61901109900797
C        -5.59059231333568   -0.24479528813296   -7.69782614499517
H        -5.04315950332785   -0.25629043109800   -8.62931150478793
C        -6.75376577618672    0.47583350392110   -7.57176841626532
H        -7.13025095403603    1.03721628395192   -8.41463657202949
C        -7.45140540859129    0.49310313823545   -6.36478834310309
H        -8.36217612202747    1.06455708323006   -6.27360494391760
C        -6.96629811695690   -0.22112247747211   -5.29523771677009
H        -7.50197205765858   -0.21167864474862   -4.35579534007354
C        -0.60454566531947   -1.61092356621942   -6.95373806583404
C        -0.70314098554012   -2.88458573331749   -7.83694970232483
H         0.28653171860912   -3.37406364330125   -7.84590127138618
C        -1.06262939752022   -2.49783060539030   -9.28898153995930
H        -0.30270793779275   -1.77428893746945   -9.60477293860039
C        -2.43719140767046   -1.83982326548622   -9.35456873847779
H        -2.65773840021297   -1.53903261349627  -10.37760821681974
H        -2.45914937089266   -0.95639284381459   -8.71613230194586
H        -3.20842027666437   -2.53639772833759   -9.01390806627577
C        -1.00601127113721   -3.72377034381055  -10.19777071580451
H        -1.73531862649902   -4.46610393940667   -9.87629854030878
H        -0.01638973470190   -4.17590171427419  -10.18290694290097
H        -1.23521379061882   -3.44020306465838  -11.22227863533550
C        -1.49931576406342   -4.97228499317819   -7.12187484599353
H        -0.55371632649170   -5.40898524342029   -7.47226449913931
C        -2.49893628979245   -5.88623551723045   -6.67012960529963
C        -3.80245064211380   -5.39786284356262   -6.35578280807035
C        -4.81989096919093   -6.36027081508245   -6.16783191830477
H        -5.82689247690036   -6.00697006088047   -6.00437799985039
C        -4.54122782372314   -7.70552875201479   -6.17276471601739
H        -5.33837792457645   -8.41458684590040   -6.00236967866760
C        -3.24384116775954   -8.16931167604684   -6.39211057328646
H        -3.03674177157419   -9.22796052085625   -6.37480968122919
C        -2.24461071622908   -7.26516181007269   -6.65705010158423
H        -1.24206024715995   -7.60849693718201   -6.87302283621241
118
 -193.76673583401589
Ti       -0.20404664038027   -0.22242399515313   -1.68006190089349
O        -1.22423092306899   -0.07660430863543   -0.13847474130458
O        -2.90500777845958   -0.83755901017389    1.09018655991020
O         0.69783177694849   -0.80714065658404   -3.08820429720000
O        -1.68924577565798    0.38099426446135   -2.66910399858374
O        -2.62569933371043    2.01853231966057   -3.83526140756479
O         1.32728654671163   -0.30976732631510   -0.70958449690713
N        -0.98431497323206   -2.12784516125125   -1.57345778304025
N         0.01964393327608    1.83136900107780   -1.48889465700398
C        -2.02419628198248   -0.99389665074943    0.26800766494055
C        -1.78509840342494   -2.37093356157614   -0.39745063927454
H        -2.75585910123461   -2.81769417404750   -0.65936956383819
C        -1.06266056331337   -3.33934741594089    0.57215117447494
H        -0.81830292705555   -4.24153473413123   -0.00568249660000
C         0.23787639643647   -2.72527142683714    1.08358806238774
H         0.88374960777071   -2.45939354317611    0.24260816179034
H         0.76165725050766   -3.43519682258756    1.72128261624382
H         0.03110305175665   -1.82698357688114    1.66587692243023
C        -1.99114366091436   -3.72502809822152    1.71928000563804
H        -1.47336916428245   -4.38087555344600    2.41542704770673
H        -2.86961043863894   -4.24249294830505    1.34174745592032
H        -2.32283975889248   -2.83755835981404    2.25082564320367
C        -1.06550210765209   -2.95007576578202   -2.55622724009147
H        -1.73889448463386   -3.81082978107820   -2.48229621779944
C        -0.29196948957504   -2.85537774288194   -3.75474448335279
C         0.60963613188798   -1.76953666348032   -3.95213602226585
C         1.42296540771993   -1.78409322280586   -5.10446429896246
H         2.10725120593428   -0.96259202996660   -5.25223226212122
C         1.32249138369861   -2.79763740130254   -6.02598274107800
H         1.95243133511645   -2.78224603362081   -6.90328789878541
C         0.41031567218322   -3.84042750832339   -5.84737362380519
H         0.34137777156339   -4.62794298907131   -6.58354615248195
C        -0.38444235971541   -3.86324795078519   -4.72636391764348
H        -1.09068126297101   -4.66646440213094   -4.56907444352211
C        -1.78644559933165    1.59220785321679   -3.05810460053637
C        -0.76539763090338    2.57009124589492   -2.42913020828004
H        -1.32850877316377    3.38883368214073   -1.94534387064660
C         0.12195886096736    3.17972538141882   -3.54363923732880
H        -0.56457475376657    3.54928061136229   -4.31290117301845
C         1.03377427189281    2.11896901893692   -4.15104579024485
H         1.66518985481251    2.56858852213961   -4.91473726865069
H         0.44485786992809    1.33939496722320   -4.63116747114306
H         1.67322084892618    1.66765227270427   -3.38611311781594
C         0.94107400722866    4.34597732564637   -2.99331406094487
H         1.63694437426004    3.99864780730473   -2.23054443852102
H         0.29820677022884    5.11105464699368   -2.56201372888552
H         1.51712669287974    4.80044062243870   -3.79550458177565
C         0.40479269374541    2.37050242584759   -0.39314324499765
H         0.11411667605686    3.40339210992620   -0.15850287343827
C         1.26311424596996    1.72005885575431    0.54908473729485
C         1.72446206822358    0.39011264618960    0.31370841076877
C         2.65211515232058   -0.15089883176271    1.22909434357827
H         3.02222201185476   -1.14808964279898    1.03965999952140
C         3.06345681896839    0.55694278237846    2.33316875793443
H         3.76550156837592    0.11128817919719    3.02240880317630
C         2.58261495810962    1.84358902480156    2.57541224727096
H         2.90726948136675    2.38700294992574    3.44882528185497
C         1.70133476194960    2.41277283920133    1.68843311668920
H         1.33368899233833    3.41505149617600    1.85818688941990
Ti       -3.51788645550796   -0.37052231015171   -5.16779464297954
O        -3.16120633856108   -1.71723364358364   -3.97027141998408
O        -4.07441870937344   -3.07147500002749   -2.48721515538432
O        -4.08934237755492    1.07825360173083   -5.98531958603033
O        -1.68817279756094    0.04280541723361   -5.34555211024828
O         0.07827984671006    0.33072975720571   -6.66990795496579
O        -5.13960246408341   -1.19836856887362   -5.67483580445767
N        -4.68006447501964    0.22563572270602   -3.49986927642665
N        -2.82521810602992   -1.66761014371048   -6.72334932013167
C        -3.92302972926212   -1.96407171261880   -2.97439975296815
C        -4.59483513299624   -0.69414874443560   -2.38370203807383
H        -3.86427123454068   -0.30125134714680   -1.65267195592685
C        -5.92656467076004   -0.94875579427355   -1.64349105852140
H        -6.31237263360731    0.02258037323980   -1.31018028138508
C        -6.94604917863589   -1.57933925167293   -2.58722298489782
H        -7.06984361863398   -0.96259177191008   -3.47694664997704
H        -7.90934480856836   -1.67723890258614   -2.09064374791318
H        -6.60860489665193   -2.56791541803092   -2.88988585929263
C        -5.72519145644348   -1.80482347481055   -0.39489680540364
H        -6.66275685602350   -1.87274536810329    0.15308284399141
H        -4.97309983998668   -1.37129787273189    0.26045395259866
H        -5.41309473076910   -2.80598668488890   -0.67343927381133
C        -5.34823910106044    1.31194961407475   -3.42544961823702
H        -5.85207728600528    1.58882995147023   -2.49136357812499
C        -5.51127618470568    2.25784721020347   -4.48975660832079
C        -4.85366454398535    2.09325222436327   -5.74388731986066
C        -5.05813931592220    3.08532506763462   -6.72728443674966
H        -4.55670368435892    2.96167094265586   -7.67635818534415
C        -5.85894549913412    4.17631865064818   -6.48916486665623
H        -5.99278670548999    4.92142170517304   -7.26004625467065
C        -6.49762105742521    4.33377204260291   -5.26005276092369
H        -7.12369104986044    5.19420633693209   -5.08082143323372
C        -6.31844299239089    3.38586901788964   -4.28084223296150
H        -6.80931873627717    3.50247130423532   -3.32416783422536
C        -0.98871951764774   -0.18042070748493   -6.38654191037625
C        -1.60338908605767   -1.24678637018291   -7.33342227938967
H        -0.88382570025419   -2.07856595763447   -7.43002374104028
C        -1.82955119382926   -0.63830135732129   -8.73555556706869
H        -0.85754703486886   -0.24483326648066   -9.05364023828063
C        -2.83684083532054    0.50580151052000   -8.67713639863946
H        -2.95651330097546    0.94784375852124   -9.66502538071085
H        -2.48766184487409    1.27525611145044   -7.98813184718944
H        -3.80776898940343    0.14097478959728   -8.32999189379471
C        -2.28728831819408   -1.71466505317080   -9.71735448105428
H        -3.23838718057970   -2.13823451585251   -9.39770128309770
H        -1.55378095208273   -2.51522192185861   -9.78803473185823
H        -2.41915596895488   -1.28550622797889  -10.70774930042684
C        -3.12961145946845   -2.91095765902829   -6.69567528179997
H        -2.44076675316607   -3.65266026395497   -7.12335587909765
C        -4.39306664989558   -3.39576583598178   -6.24031249195244
C        -5.39348272174726   -2.46266684674239   -5.83462688072358
C        -6.70040051848752   -2.96472853969725   -5.64456166558938
H        -7.48428458204702   -2.25913171011989   -5.41365308571468
C        -6.96848746450544   -4.30948603158005   -5.72863023351114
H        -7.97363889950058   -4.66377921203196   -5.55150602785264
C        -5.96111592596018   -5.22419971299986   -6.03636579016366
H        -6.18246176673410   -6.27917297331282   -6.08026066557138
C        -4.69659721402703   -4.76289939997442   -6.30909601443067
H        -3.91421022503955   -5.45315264337367   -6.59357508603236
118
 -193.76673055108785
Ti       -0.69470045107836   -1.20636096967587    0.06269898690999
O        -0.78447523483545   -0.74849129724054    1.85809668509334
O        -1.04665132481906   -1.40696300311308    3.95870418237628
O        -0.40388801735795   -2.01416737141808   -1.48508017181665
O        -2.53795357474637   -1.58693070520016    0.11146986140048
O        -4.58589729538604   -1.00164705729823   -0.50700177666374
O         0.91345041939440   -0.38150980683819   -0.10975456314416
N        -0.23959510541878   -3.02125845564814    0.92794612317234
N        -1.48197335283680    0.68559869503995   -0.25967452163565
C        -0.70918601120056   -1.60701132981929    2.80871401090034
C        -0.14479311492166   -2.97944941015676    2.36760859709982
H        -0.74043367587560   -3.77962535053696    2.83184477019308
C         1.32365263782106   -3.15285234403267    2.82959690911173
H         1.68835379357360   -4.08638076331772    2.37901536431845
C         2.19147307634430   -2.00209901394674    2.32717015639986
H         2.12786722627691   -1.93129508016107    1.23821200995047
H         3.22973233145698   -2.16523620622452    2.61088809110679
H         1.86019643169308   -1.05834192896855    2.76107702927555
C         1.38574040931297   -3.28052923036143    4.34829973570826
H         2.41973511281347   -3.36600117952552    4.67451749880120
H         0.84216326041800   -4.16169103345113    4.68001760742433
H         0.93846314044957   -2.40919915834206    4.81839073311978
C        -0.33260485618281   -4.16295375467548    0.34790332856034
H        -0.34250099440660   -5.07468123094053    0.95492354218770
C        -0.37903173490294   -4.34750508608358   -1.06905661069295
C        -0.37430619894365   -3.22491320586469   -1.94693286462235
C        -0.31117848708599   -3.46826450458872   -3.33475332415125
H        -0.30433989240073   -2.61716385701611   -3.99845870017156
C        -0.29207290383738   -4.75093640102586   -3.82556312807613
H        -0.24940766605770   -4.91059223045521   -4.89299790769684
C        -0.33666192199476   -5.84877620462236   -2.96295714722797
H        -0.32459459604743   -6.85099678196167   -3.36575021465615
C        -0.38078977242786   -5.64427407155959   -1.60462372757537
H        -0.40818232648056   -6.48275533061205   -0.92282304251491
C        -3.40130486357581   -0.76126699257394   -0.33738860277988
C        -2.86394252681114    0.66066878534912   -0.62797344035629
H        -3.46213264812841    1.37944578852050   -0.03873462804101
C        -3.04961950275877    0.98862840176729   -2.13107655142065
H        -4.09358761226037    0.75632182926213   -2.36753953679518
C        -2.13435387805193    0.12419624012048   -2.99166139234116
H        -2.25769109339279    0.38732766216272   -4.04030149473886
H        -2.39232290211233   -0.92814559129687   -2.88608408891913
H        -1.08561359804876    0.26733377749822   -2.71374821928106
C        -2.79044006945243    2.47216007482265   -2.38789844319435
H        -1.75494139536281    2.72444777586724   -2.16265743898628
H        -3.44524043243966    3.09761742137754   -1.78405931602326
H        -2.97450942816179    2.70086062169442   -3.43465448878454
C        -0.96437725867973    1.73162351807149    0.26727027293430
H        -1.58868959150266    2.61420823374260    0.46147606592064
C         0.42747685408773    1.85485196674022    0.57618476159444
C         1.32501960230442    0.77354050145533    0.32696556569385
C         2.69897008008576    0.99887115278417    0.55680158693435
H         3.38317145441766    0.18979026001202    0.34587436373926
C         3.15494095859118    2.19978279423803    1.04560758269205
H         4.21132449393118    2.33786714447617    1.22302777294595
C         2.26856232389798    3.24175681472991    1.31760157745218
H         2.63703306793757    4.17790668524163    1.70669311510046
C         0.92721317283476    3.06689295559947    1.07736261065262
H         0.23312985718794    3.87284290572390    1.27041639988015
Ti       -4.63534815237733   -3.89950837460823   -0.58592669046558
O        -3.13530137961130   -4.41558632328590    0.33676793195030
O        -2.40268090380448   -5.20316637053810    2.26281581674188
O        -6.16847161973976   -3.20389677300967   -1.09665212602409
O        -3.59712827474855   -3.03936082167576   -1.89825788453796
O        -3.08534038906018   -2.77696644007504   -4.04928974993898
O        -5.62170650917222   -5.33496179546589    0.14491582603176
N        -4.99101168438077   -3.03940687131307    1.31453229314475
N        -4.20953281680157   -5.43169868375740   -2.02080152689270
C        -3.08819335058414   -4.43138124798204    1.61394846041822
C        -3.94323490512595   -3.31731754179161    2.27606812782266
H        -3.27240900860536   -2.44115069398414    2.34182203214446
C        -4.44542540709973   -3.64742029273057    3.69945825161726
H        -5.06704696914392   -2.80815002182408    4.03509081424513
C        -5.30363118179741   -4.90866854036209    3.67745143706246
H        -6.10828766117781   -4.80431266553963    2.94989956006508
H        -5.73787492358983   -5.08725086688050    4.65908308765186
H        -4.69398603055652   -5.76712510429835    3.40516510308466
C        -3.29048278810046   -3.77851089461631    4.68996397227084
H        -3.68698577341317   -3.90718479940675    5.69500238116912
H        -2.66152327760693   -2.89105683211231    4.67751020131678
H        -2.68235407436559   -4.64276711575161    4.44381723433856
C        -5.97175505393206   -2.27112061436528    1.59868066210192
H        -6.01896741366743   -1.77324290704591    2.57507256005558
C        -7.07398472104501   -1.98253784729628    0.72970458819917
C        -7.11854842599491   -2.47560807209414   -0.60719628065068
C        -8.24059907852647   -2.13732347870314   -1.39434264285324
H        -8.27357298493157   -2.50999826828743   -2.40793143769959
C        -9.25525659583931   -1.35565265891808   -0.89659669056485
H       -10.10067127774040   -1.11152274970842   -1.52347824668815
C        -9.20310335072142   -0.87014225771636    0.40926979871849
H       -10.00286801033716   -0.25438928501453    0.79083225387700
C        -8.12366702293461   -1.18075505193652    1.20154557164751
H        -8.07521858984022   -0.80627990154760    2.21500911307177
C        -3.46729735841672   -3.43666409636716   -3.10121915354096
C        -3.81988235245230   -4.93607835043876   -3.30319860878386
H        -2.92322928393447   -5.45244454329260   -3.68882067513684
C        -4.94625223287368   -5.07416304812980   -4.35161002934749
H        -4.58386751452012   -4.56519585134646   -5.25180566222617
C        -6.22388390451969   -4.39246672318175   -3.87234339145834
H        -6.99363898801135   -4.46200258930281   -4.63935966339173
H        -6.03016308685818   -3.33997381893699   -3.66403653266119
H        -6.58808531210262   -4.86830162094479   -2.95748950416987
C        -5.20379859470961   -6.54555699315215   -4.66878906114579
H        -5.53608094274265   -7.07210406797327   -3.77517937871701
H        -4.30333325179005   -7.02730896698566   -5.04422587478290
H        -5.97856412294094   -6.63431095436272   -5.42664930390386
C        -3.78111340546782   -6.56954182163840   -1.61946201905119
H        -3.10237810387945   -7.15435805079881   -2.25586083831844
C        -4.23560753948280   -7.19675755499118   -0.41983265128755
C        -5.24011419213177   -6.55725620321227    0.36643732906264
C        -5.83993495426170   -7.32534626009383    1.38946472544847
H        -6.65481834014934   -6.88290015565213    1.94247443629317
C        -5.39223259371435   -8.58891708737934    1.69038873980055
H        -5.85603919961934   -9.13989143486460    2.49572482521592
C        -4.34579363450335   -9.16940988475323    0.97334731844832
H        -3.99189826662951  -10.15480805290767    1.23350326181505
C        -3.79412661940041   -8.48378799205295   -0.08108193399787
H        -3.01286540069619   -8.93620853212637   -0.67644464984358
118
 -193.76670433185276
Ti        0.05965601643959    1.54167209421200   -2.11097037038793
O        -1.11987452091841    1.31489491966873   -0.69842627608406
O        -2.90435398456498    0.27715262413278    0.10986280109347
O         1.12441820171543    1.31356001614657   -3.50860005897352
O        -1.33913307081146    2.32885953503611   -3.09461679161088
O        -2.19595677530344    4.17241187422423   -3.98090681278693
O         1.48648971183371    1.26144603626090   -1.02474125029492
N        -0.63222401557012   -0.36002067443349   -2.51086582235285
N         0.17596901548766    3.50009972489033   -1.43798101653365
C        -1.92406081354870    0.31915139406901   -0.60686862184216
C        -1.54687182322337   -0.87335442236211   -1.51863342833820
H        -2.45952779418718   -1.27318640658356   -1.98513424378509
C        -0.89554928594788   -2.01482508696166   -0.69849363325646
H        -0.54783375684530   -2.76574030294405   -1.42145670867692
C         0.31024921831603   -1.50222687373099    0.08447758414793
H         1.03521089220797   -1.04976404742211   -0.59702819838857
H         0.78837342261522   -2.32347420380064    0.61549442972428
H         0.00008012276080   -0.75443264971441    0.81474838456123
C        -1.93050478019652   -2.65683571379829    0.22017180773548
H        -1.46705344625637   -3.43787468206506    0.81862879308312
H        -2.73684056901907   -3.09658824714605   -0.36174528505846
H        -2.35939655430405   -1.91157589736726    0.88415870333092
C        -0.55915564458000   -0.95264665878997   -3.64749989063062
H        -1.18805007803587   -1.82903570116411   -3.83800196364045
C         0.33170203208219   -0.57596047261277   -4.70042551493802
C         1.18333695120398    0.55819418143199   -4.55997819404487
C         2.11134960472897    0.82178006813902   -5.58929562907969
H         2.75765715984172    1.67956118836980   -5.48156557809044
C         2.16724065195790    0.02809355463139   -6.70897678960757
H         2.88377453073182    0.25423370281590   -7.48514481384664
C         1.30454466600047   -1.06027813159034   -6.85962859659408
H         1.35885626574514   -1.67195979354501   -7.74824944665366
C         0.40006345700908   -1.35242805925133   -5.86694676832813
H        -0.27068244960762   -2.19460371179788   -5.96491690851673
C        -1.43630183634058    3.59511721467836   -3.22017375722232
C        -0.53546537339279    4.42085134997483   -2.27006673895363
H        -1.18551108420065    5.09359153817900   -1.68141107776495
C         0.44115564182832    5.29083079495688   -3.10132139817759
H        -0.17103256432759    5.81308834971841   -3.84445953507272
C         1.46794911806681    4.41973510501367   -3.81768375581749
H         2.16542055315988    5.04866510753754   -4.36719191881513
H         0.97825149643099    3.76699389690111   -4.53816518178646
H         2.03091367267218    3.80998690631833   -3.10413695280856
C         1.13376507947865    6.31669484396369   -2.20549152746025
H         1.75643101142552    5.81852638543216   -1.46310692914659
H         0.40892576341195    6.94643797971462   -1.69276143926733
H         1.77280628450797    6.95765840933621   -2.80778150764866
C         0.42303232436231    3.78094622461443   -0.21334647319567
H         0.06436341938960    4.72614644123577    0.21608148076597
C         1.21160924050728    2.94946774928406    0.64393602022619
C         1.75182175081208    1.71815761664062    0.16507997497970
C         2.60983872670738    1.00234338870021    1.02676428466565
H         3.03987326252127    0.08237005938664    0.65794740625786
C         2.88228132449066    1.44885350250137    2.29777449273133
H         3.53423407975229    0.87295543794481    2.93799895292982
C         2.32435786342195    2.63616606919547    2.77140100181201
H         2.54023701566314    2.97362097059887    3.77289993024926
C         1.50745584975463    3.37344636474522    1.94870842974999
H         1.08176644357841    4.30293699486744    2.30024034783247
Ti       -2.82834523411990    2.08497466236473   -5.90733840934078
O        -2.53039255600858    0.51889495275975   -4.99557352235413
O        -3.53454183982149   -1.15558299483790   -3.96854913061656
O        -3.39062271562848    3.66107105972157   -6.44787348223527
O        -1.01846331305055    2.58555510139795   -5.75926109293796
O         0.85662951760550    3.24445443192213   -6.76418286758524
O        -4.33095216502524    1.33460978403426   -6.77488672394507
N        -4.18649390301083    2.27093341221985   -4.29391765635083
N        -1.88924029961846    1.20465421315918   -7.61346987738826
C        -3.38600868202888    0.03654008390655   -4.17775083257895
C        -4.18478117762913    1.12336503929748   -3.40903062969395
H        -3.57237827911424    1.35516462460600   -2.51839474769991
C        -5.58427263575536    0.67847133251710   -2.92865775072086
H        -6.05988370019118    1.54216522389464   -2.44780412422331
C        -6.44090543179039    0.25202519031927   -4.11687214173137
H        -6.47251169517738    1.04571921701360   -4.86293554180917
H        -7.45609376549356    0.03404662448480   -3.79146847439907
H        -6.02226104886137   -0.64209626465572   -4.57296646002521
C        -5.49644566586533   -0.43084495870905   -1.88273627794460
H        -6.49096162721416   -0.64483536086169   -1.49660849922879
H        -4.85848464450378   -0.13664991970455   -1.05224623272921
H        -5.09618304520128   -1.33514425527871   -2.32935984378533
C        -4.88132828700648    3.31173353951201   -4.03552677210291
H        -5.46610669704014    3.36997929457843   -3.10914579063884
C        -4.98266611702692    4.46626375825474   -4.87834919171578
C        -4.21376562417771    4.58549955088376   -6.07255137751712
C        -4.37314951526629    5.75814210792801   -6.84215319753246
H        -3.78987268991771    5.84743192556058   -7.74714504233580
C        -5.23275397880020    6.75767545441941   -6.45457698145834
H        -5.33200172366489    7.64509658187803   -7.06282445838049
C        -5.97637462801055    6.63956131787043   -5.28145663365344
H        -6.64676553364877    7.43103332049880   -4.98306910310430
C        -5.84455623662605    5.50962368405387   -4.50992200990122
H        -6.41748262275200    5.41222732519135   -3.59753068626370
C        -0.19855052359909    2.63975181086795   -6.73274224090590
C        -0.63712069324198    1.79829437416647   -7.96254155676671
H         0.13945003723013    1.03709444622898   -8.15364021988369
C        -0.74559378876073    2.70085088550138   -9.21174679633818
H         0.22937081078690    3.19016000751571   -9.31593477508150
C        -1.82161593846486    3.76578559116875   -9.02486147296599
H        -1.86169081734556    4.41248534401700   -9.89998041703623
H        -1.59626839114853    4.37436603014338   -8.14876295248695
H        -2.79978074406462    3.29732255087968   -8.88289374957009
C        -1.02715110659589    1.85871247235450  -10.45417662106745
H        -1.98180322895389    1.34424591760778  -10.35308768447036
H        -0.24501167687385    1.11816320455841  -10.60883868784573
H        -1.07238519053416    2.49500156528164  -11.33493632331462
C        -2.11247882164403   -0.02467884153815   -7.89347789227206
H        -1.33375745348072   -0.62391078932922   -8.38523512099537
C        -3.38394354450891   -0.64809149663020   -7.71245938906564
C        -4.48245695649900    0.13040756740103   -7.23937857425105
C        -5.76670062665988   -0.45183244611486   -7.32967853322035
H        -6.61687295886994    0.15196567399334   -7.05018005433264
C        -5.93458624621825   -1.75228227043866   -7.73964213182199
H        -6.92800217980511   -2.17570467949958   -7.77247589650544
C        -4.84116008191823   -2.53508896257125   -8.11103607247887
H        -4.98655937253606   -3.56086184835083   -8.41205205936096
C        -3.58698166310524   -1.97562655059800   -8.11557843151890
H        -2.73345959190560   -2.55297636956846   -8.44371615112033
118
 -193.76670266111182
Ti       -0.43931937256087   -0.24586399879360   -0.85185978294080
O        -1.23380599879283   -0.50948135677615    0.80073365704939
O        -2.19837556934439   -1.85998230324954    2.26944548391349
O         0.43005750630642   -0.44274279985175   -2.38354442526375
O        -2.15461761416521   -0.24536845176159   -1.63658257161754
O        -3.78834795345496    0.92255348000427   -2.57981956866453
O         1.12089039954080    0.25969149639664   -0.07171135034634
N        -0.42909904623781   -2.30357067606050   -0.75681569663411
N        -0.98306159954894    1.73975891033278   -0.58343293485060
C        -1.50451454240179   -1.66461894514076    1.29159011289641
C        -0.87518863293026   -2.84123946092547    0.50630685117538
H        -1.63739104560068   -3.62164743707482    0.36083259409019
C         0.30566535810979   -3.47022166937463    1.28677880306140
H         0.77501630159670   -4.20196134120832    0.61464068499135
C         1.34204064722501   -2.40944856414026    1.64777892559039
H         1.69179728306754   -1.90323846453381    0.74406249446875
H         2.19258432751258   -2.87090278322943    2.14641775266570
H         0.90818374793028   -1.66957561589005    2.32096005670054
C        -0.20801280522461   -4.19646544500141    2.52583672901581
H         0.62551996667079   -4.60770407288872    3.09061790919699
H        -0.87220947346003   -5.00968452799654    2.24397049749438
H        -0.76131388878388   -3.51096023211021    3.16147367647230
C        -0.36544808866102   -3.08406224230335   -1.77435106969466
H        -0.65154734503499   -4.13550918733530   -1.66392201887743
C         0.10537720440895   -2.69013999146052   -3.06545795582476
C         0.53166986405581   -1.35139726482678   -3.30352627138986
C         1.09544130898914   -1.04839965325175   -4.55997378327972
H         1.42392388344608   -0.03577419064797   -4.73772588391193
C         1.19175010117120   -2.00648437167418   -5.53938562701939
H         1.61940347850719   -1.74623495374422   -6.49642288816816
C         0.73300539013091   -3.30676565414760   -5.31648951552574
H         0.81227103569178   -4.04750041756006   -6.09884386424453
C         0.19800389339608   -3.63899618770743   -4.09482112149641
H        -0.15516403563104   -4.64266446696695   -3.90329795171179
C        -2.75155676237753    0.84042064345644   -1.94075132760826
C        -2.09658827102380    2.13005706316095   -1.39109716686917
H        -2.85841199050311    2.67911549588598   -0.80806938285986
C        -1.64700209616257    3.02798530181186   -2.57115284574455
H        -2.52152408621028    3.13967844578930   -3.22106179713975
C        -0.51807345746696    2.36927690776861   -3.35703453959417
H        -0.18917044477874    3.03255567813245   -4.15467742283759
H        -0.86262231670444    1.44599840837198   -3.82054910223930
H         0.33474664283593    2.15088028328047   -2.70665257164986
C        -1.21970423495030    4.40166344451261   -2.05630976251338
H        -0.34935513398464    4.31323835068240   -1.40706114900761
H        -2.02417110661855    4.88292729883337   -1.50315899277847
H        -0.95428962000450    5.04205008987193   -2.89372480283984
C        -0.70492337869089    2.37305943394041    0.49436107579916
H        -1.33611958545292    3.21293955005713    0.81499995671000
C         0.44170744134169    2.09189425255100    1.30236409844966
C         1.34328171111181    1.04595506972647    0.94173057767036
C         2.51141502690509    0.89446323812520    1.71882336865688
H         3.20912225566091    0.12088852083018    1.43264041380203
C         2.75101945046262    1.69161234689065    2.81260048861902
H         3.64794154285426    1.54296397280617    3.39566781629335
C         1.84788689682348    2.68888028909937    3.18046520151861
H         2.04312967773731    3.30355830244603    4.04510446822860
C         0.71601483829731    2.88531112108324    2.42717692141014
H         0.01679841979532    3.66552500554505    2.69346672393787
Ti       -3.98153114607708   -1.65430189150686   -3.86800542437293
O        -2.97773176720960   -2.78688869153682   -2.82561764418597
O        -3.02713126454215   -4.32707567094081   -1.24655445307477
O        -5.17142984414035   -0.51876204298943   -4.49714497078033
O        -2.47554280011235   -0.61295796150869   -4.28446536673875
O        -1.18400058643428    0.33667449175173   -5.82853063118031
O        -5.25307133869560   -3.01979948196864   -4.16007448278124
N        -4.96664788207083   -1.50016616845315   -1.99923138939434
N        -3.15198015370626   -2.58171990603140   -5.61301797681397
C        -3.39406626013877   -3.26266666846669   -1.71556393712956
C        -4.37187805586675   -2.31989316171032   -0.96303223940564
H        -3.73089663458114   -1.68746773578221   -0.32133182412613
C        -5.39399191168118   -3.04573498505244   -0.05900914865124
H        -6.06092401916139   -2.28452284241646    0.36436690212802
C        -6.23238057369708   -4.01665586780727   -0.88515972097055
H        -6.69251134818222   -3.49544347665310   -1.72428260718647
H        -7.01574648121526   -4.45611694172396   -0.27087564343163
H        -5.60344620515942   -4.81575561360800   -1.27081352851963
C        -4.71491311051271   -3.75503951986312    1.11039874526311
H        -5.47240025567903   -4.16366879970512    1.77614882725216
H        -4.09072819279641   -3.06851770412631    1.67819501377524
H        -4.09712536117313   -4.56949133142777    0.74660584924388
C        -5.92209415119413   -0.69170329907410   -1.74181147094468
H        -6.28614274180082   -0.57603874298824   -0.71316191235947
C        -6.60666582472439    0.11264804593813   -2.71011838694211
C        -6.18945126869929    0.15648018726482   -4.07271104561311
C        -6.92430798334293    0.97538863331487   -4.95757877877651
H        -6.60800340258262    1.00810757506310   -5.99018661210309
C        -8.00041187565247    1.71246390622861   -4.52547507932305
H        -8.54233433158401    2.33110185897868   -5.22613543200405
C        -8.39775750559455    1.67357072422502   -3.18964830609178
H        -9.24154557586647    2.25867146291418   -2.85788855419647
C        -7.70328071819007    0.88636300428734   -2.30236905172041
H        -8.00513639607141    0.85180006842256   -1.26440655349870
C        -1.93380507634150   -0.53651630272197   -5.43473074013098
C        -2.27797308548772   -1.73340652146228   -6.36238711090260
H        -1.33610824709789   -2.24553886099928   -6.62637678432159
C        -2.93065286990933   -1.22512670143873   -7.66742870098231
H        -2.22939732708525   -0.49744667940456   -8.09108071993563
C        -4.25856597315669   -0.53153641773160   -7.38072523294560
H        -4.68774926510659   -0.15150844369564   -8.30652767755032
H        -4.10403984721153    0.30300256103239   -6.69651627137054
H        -4.96228032516306   -1.23247271113990   -6.92321522344749
C        -3.12329048004319   -2.37668951627931   -8.65194901831184
H        -3.80503270281234   -3.11829256723309   -8.23787641215966
H        -2.17498539415335   -2.86027084300814   -8.87744580290515
H        -3.54545735633622   -2.00578550726377   -9.58292167813562
C        -2.98999318328108   -3.85127622948353   -5.64906014904907
H        -2.16918548535717   -4.28118496964065   -6.24012175292636
C        -3.89981667092618   -4.77490870620146   -5.05107790579011
C        -5.06891656334358   -4.28356557724992   -4.39666526472393
C        -6.05242303900279   -5.23415516537179   -4.04110880802148
H        -6.97380757514609   -4.87184828412309   -3.61069996782042
C        -5.84339173218515   -6.58020431439696   -4.21822894301306
H        -6.60644709324852   -7.28179425581637   -3.91370150025735
C        -4.65962089782453   -7.05463485356409   -4.78402453046144
H        -4.50302967923068   -8.11542826085194   -4.90275204468082
C        -3.71306922862968   -6.15563863111720   -5.21032453533175
H        -2.80839265841526   -6.50356270471804   -5.69002732381807
118
 -193.76616511660276
Ti        0.22675028809255    0.68606040045161   -2.24305508541980
O        -0.50210852297944   -0.07618724192746   -0.71901582690216
O        -1.61116633842034   -1.77166923315085    0.18293324577720
O         1.00199802116570    0.98737520258718   -3.80927491094791
O        -1.51599330658636    0.97734004094038   -2.88566279160862
O        -3.09651032414979    2.45147670084937   -3.38190861734129
O         1.84206072312308    0.87960961102009   -1.44406557383977
N         0.23084008995411   -1.30599510815172   -2.78548758905396
N        -0.22698822535016    2.48287412026153   -1.30591109777270
C        -0.85505163847123   -1.30810914478840   -0.64770076541513
C        -0.23038476585681   -2.19948611640405   -1.74791209351090
H        -0.99825718823188   -2.88812461278152   -2.13116360816114
C         0.93013906446392   -3.05483680069013   -1.18026821356816
H         1.38690109574518   -3.57482975868519   -2.03370562169869
C         1.98995891397857   -2.17189691864626   -0.52739713579098
H         2.35816962000448   -1.43527651963794   -1.24545717237388
H         2.82529593891171   -2.78024205687848   -0.18511935880866
H         1.57173397960277   -1.64689552100631    0.33186506821363
C         0.38712057549141   -4.09383903480206   -0.20335058184575
H         1.20493777224939   -4.66803691592142    0.22590665919946
H        -0.28960678532669   -4.77748962896963   -0.71013378648790
H        -0.16060372540271   -3.60766226187514    0.59887071505482
C         0.32094849932397   -1.75144685408110   -3.98647113668525
H         0.05708592927622   -2.79408560974056   -4.19338577271822
C         0.77025694261381   -0.98371486256755   -5.10562347964102
C         1.12227487282178    0.38893422592167   -4.95195284343812
C         1.63110466578491    1.07271439465806   -6.07574063722123
H         1.89972900810862    2.11137930848709   -5.95746088046364
C         1.75156471096004    0.44234873372279   -7.29054328906216
H         2.13997780442782    0.99004827417831   -8.13708989410102
C         1.37410134681856   -0.89362630915005   -7.44490275237141
H         1.47526626244587   -1.37402421379133   -8.40728062949850
C         0.88903031737802   -1.59131392313910   -6.36471657886776
H         0.59278257564266   -2.62569882839076   -6.46622795545036
C        -2.06488150950059    2.12788556700261   -2.81694359367215
C        -1.35856505018127    3.13969254120057   -1.88259798637998
H        -2.08767672006355    3.45955506767129   -1.11553142318236
C        -0.91847742092285    4.38559215810033   -2.69035534110901
H        -1.80251843884683    4.72280202659502   -3.24287962311109
C         0.18854714952231    4.02932290678154   -3.67844588646509
H         0.52800974587937    4.92884152582904   -4.18773281127359
H        -0.18312682637027    3.34433245909294   -4.43839150625380
H         1.03921415031828    3.57184258287766   -3.16475324769862
C        -0.45759075598047    5.49667234386873   -1.74698992095696
H         0.43388948595213    5.18859677267599   -1.20069870411092
H        -1.23618293787147    5.75955352934763   -1.03272909366369
H        -0.21110218662624    6.38554981010582   -2.32214172575116
C         0.13440416074823    2.72771974486699   -0.10259632298182
H        -0.45010615864717    3.42173963856756    0.51677719395468
C         1.32665779219424    2.19404627586171    0.48368732607216
C         2.16536173461569    1.30925035051392   -0.25904321721480
C         3.38409326835217    0.91441335164638    0.33198901352726
H         4.03042109048367    0.26200420431564   -0.23724552912499
C         3.73688605809934    1.33206897255158    1.59330123112515
H         4.67263164446001    1.00481346040975    2.02211986840521
C         2.89785544522676    2.17104577468180    2.32595647832286
H         3.18258315457167    2.48834140388264    3.31663938234426
C         1.71400724998697    2.59526252187849    1.77202347227739
H         1.06084650078444    3.25669141052832    2.32375575515843
Ti       -3.30925722509546    0.38275322502613   -5.48981168882053
O        -2.26718229898130   -0.99983457436828   -4.87654128901965
O        -2.32774523069285   -3.01018435159677   -3.96223985020742
O        -4.55608132110071    1.61505974614495   -5.66270839973758
O        -1.83716527642493    1.54885484105405   -5.51339711877537
O        -0.60606772661325    3.03863905329950   -6.61946907296391
O        -4.52102798525792   -0.85036678571180   -6.25429318316411
N        -4.26645139791433   -0.10395162771805   -3.65395964155876
N        -2.45573256415353    0.16025113423965   -7.44572792732797
C        -2.68888934547850   -1.84610173126200   -4.01454316302999
C        -3.66896247535422   -1.23759989877323   -2.98028736272687
H        -3.04437057833981   -0.88647366677790   -2.13910644035301
C        -4.71083629994344   -2.23340090098171   -2.41916982654921
H        -5.39621708332883   -1.66230829969727   -1.78056464315604
C        -5.51731874926122   -2.85114462375981   -3.55687871942406
H        -5.93426472082408   -2.06572704196347   -4.18759669198909
H        -6.33048781025366   -3.45479790323653   -3.15875165263513
H        -4.87613665930460   -3.48658781130188   -4.16309636967841
C        -4.05567253348822   -3.30690850039982   -1.55423613255150
H        -4.82499692132566   -3.91982047807188   -1.08912782211342
H        -3.44707160615889   -2.86104799388171   -0.77057025076810
H        -3.42669874831985   -3.94620335626533   -2.16586523508569
C        -5.12673606616299    0.62791407445686   -3.05440882889298
H        -5.38764069383990    0.42872726600605   -2.00641284030534
C        -5.83677332836481    1.71326955560423   -3.66249349057688
C        -5.51842663536156    2.15008366865831   -4.98177247442157
C        -6.28581594209101    3.20257517594816   -5.52571064104622
H        -6.05594119901214    3.52611938288722   -6.53153632408747
C        -7.28643895568726    3.80667639146341   -4.80088578800024
H        -7.85326273854948    4.61388759182786   -5.24178330129614
C        -7.57434864837110    3.39267674413603   -3.50173599794635
H        -8.35491912419116    3.87855314445742   -2.93728186464974
C        -6.85448727229409    2.36034286065786   -2.94827203434340
H        -7.07433763837107    2.02960281923732   -1.94351461872956
C        -1.31793354259248    2.05441331693194   -6.55950306638684
C        -1.63704269404209    1.25726045047077   -7.85482321809323
H        -0.68002290663701    0.91719640821122   -8.28939825563262
C        -2.33841371410793    2.16949744499640   -8.88428717772741
H        -1.68141729140000    3.03624128557425   -9.01827344141497
C        -3.69064649993708    2.64478968409462   -8.36236357354859
H        -4.15447885085367    3.31287728914656   -9.08686696887692
H        -3.56097890993446    3.18213559462102   -7.42213635153468
H        -4.35270597539435    1.79185373012936   -8.18946752263190
C        -2.49847002678613    1.44169578306459  -10.21752663260740
H        -3.12734760690854    0.56153029732727  -10.09251162189409
H        -1.53292379066050    1.12883428966160  -10.60963070107747
H        -2.96648693164420    2.09735780355655  -10.94829018714364
C        -2.20477866419632   -1.01691970080462   -7.88232367231119
H        -1.36320339215123   -1.17715613696393   -8.56975225185951
C        -3.04368521867056   -2.14124825102187   -7.62001787267928
C        -4.24906567037179   -1.95761199480811   -6.87825612270570
C        -5.16857531591529   -3.03042053466955   -6.87758239711902
H        -6.12108815077453   -2.87844380200724   -6.39381265354673
C        -4.85753553283972   -4.23879068395457   -7.45250415696530
H        -5.57245231341948   -5.04728218950503   -7.40851868159701
C        -3.63205020307839   -4.43823379825930   -8.08826487440031
H        -3.39286987726459   -5.39876657462117   -8.51678903492701
C        -2.75119140246446   -3.38969524114952   -8.18766419203150
H        -1.81638455716467   -3.50904456350933   -8.71789067741200
118
 -193.76548835891481
Ti       -1.84888304139263   -1.20529872404265   -0.43648471654931
O        -2.22476513742739   -1.70512321719477    1.28989944378017
O        -2.39113488162944   -3.18013973068320    2.92215437023547
O        -1.35327094980772   -1.14965718825770   -2.14106459851167
O        -3.67035628770876   -0.82573578367333   -0.82241401943446
O        -5.37858347972293    0.56412264650976   -1.13248626325067
O        -0.08436150379942   -0.61598386435675   -0.07705592281181
N        -0.82758896321537   -3.07917610576032   -0.25427850833754
N        -2.16939538644304    0.81474347768819    0.30494343831939
C        -2.00965692360778   -2.84691775120882    1.81154034984924
C        -1.19303410973931   -3.82567235771574    0.92775209158422
H        -1.87638225759159   -4.64949335513402    0.65720900543920
C         0.01191797159307   -4.43041182736078    1.68710339984389
H         0.60648995053083   -4.99956562614857    0.96135632636643
C         0.88680654170433   -3.31801813735181    2.25866371822830
H         1.21612356241928   -2.65080564419629    1.46529917126227
H         1.76218279287115   -3.73894383117624    2.74912467471988
H         0.32948077619322   -2.73505743445688    2.98939296211988
C        -0.44198530105286   -5.39044351105966    2.78328690213061
H         0.42402523569565   -5.87950188822859    3.22466799606303
H        -1.11216145149463   -6.15277554195180    2.39247695137009
H        -0.96739877869037   -4.84398527926365    3.55996869364247
C        -0.14444335391183   -3.60448991008610   -1.19314596782906
H         0.22020318672373   -4.63659015610250   -1.10384462990366
C         0.19535996995363   -2.94908959866810   -2.42661661528692
C        -0.44123354673742   -1.74172505274743   -2.84453816436306
C        -0.06674185785150   -1.20724307324890   -4.09753399144432
H        -0.55505530943621   -0.29624355954476   -4.41375397477305
C         0.88174805442755   -1.81166591388509   -4.88712253271938
H         1.14995180230236   -1.37142524710692   -5.83661686909446
C         1.49610974541103   -2.99257182797777   -4.47541039691225
H         2.23646292712323   -3.46682269114404   -5.10090689732559
C         1.14335476739954   -3.54891865892480   -3.26819869373703
H         1.61304423489032   -4.46803863587665   -2.94496374801390
C        -4.24655381592508    0.30827998883002   -0.76526439908916
C        -3.36224216544737    1.43393204279211   -0.17383418947148
H        -3.92060720404250    1.94753113491820    0.62752950518514
C        -3.05138041568594    2.45628686293135   -1.29454718133973
H        -4.02182735131109    2.78017786689960   -1.68721649454564
C        -2.24725094007162    1.80298412194144   -2.41623893227442
H        -2.06376012059290    2.52510745021674   -3.21033529054123
H        -2.79396376496723    0.95681939432099   -2.83393774137634
H        -1.28711823513517    1.44087427504554   -2.03634457552557
C        -2.30589562941347    3.66404238886904   -0.73119265402313
H        -1.34369720430650    3.35889152923091   -0.32211239583517
H        -2.88298810676867    4.14759067285628    0.05432217555431
H        -2.12697916325684    4.39229362993893   -1.51880195964693
C        -1.63518725897053    1.21540122467503    1.39664435919920
H        -2.13206568457412    1.98872078340787    1.99947293126144
C        -0.33242936591008    0.80861807995008    1.81946897050261
C         0.43169792107313   -0.03450718985747    0.95977920253687
C         1.80512375167936   -0.18822704459745    1.25949788131129
H         2.40967493998800   -0.76137982503330    0.57038245974912
C         2.35249301652933    0.36037950494155    2.39368377078642
H         3.40050750626791    0.20844196353798    2.60775842903722
C         1.57319177124594    1.11211898076355    3.27393782724364
H         2.01398103404750    1.52455516528887    4.16817235976141
C         0.25303741792865    1.34727440241306    2.97315885598598
H        -0.35114774494947    1.96752327975354    3.62096004980433
Ti       -5.89923200109265   -4.29555905841801    0.88617887064380
O        -4.39237117066227   -3.41836578751467    0.17798263483450
O        -2.98507776298940   -3.16837034465873   -1.51061424152249
O        -7.46576543655513   -5.16563969533727    1.04750831545845
O        -4.87417935909451   -5.84495745299970    1.06347706263490
O        -3.41260492539393   -7.02284923112289    2.25171550482298
O        -6.77178408866214   -2.75921118475730    1.11320949231060
N        -6.01389826051515   -4.91386977554414   -1.11842385464169
N        -5.23108478209456   -4.06076533283940    2.79288496347466
C        -4.05736640104012   -3.53553839148198   -1.04031112335960
C        -5.07360425393448   -4.23682948285272   -1.96093589704538
H        -4.52031792574481   -4.93583992225736   -2.61296340110782
C        -5.81630200010853   -3.21777326118451   -2.86942741616943
H        -6.47792903863024   -3.81659131542521   -3.51385220401907
C        -6.67055517996631   -2.26530686195612   -2.03950958428328
H        -7.34105012088645   -2.81396690289156   -1.37072534384641
H        -7.27012956228604   -1.64149995748544   -2.69997186727011
H        -6.03571265173452   -1.60497387179264   -1.45084331690946
C        -4.83272893806029   -2.44921900869873   -3.74614125023769
H        -5.37934958355290   -1.77913509494183   -4.40577637142141
H        -4.23564169589249   -3.12756476715295   -4.35277305030847
H        -4.15707110280424   -1.85664758752934   -3.13085493970003
C        -6.54440365260998   -6.01269007704196   -1.50470967642841
H        -6.26270926857755   -6.44329424077980   -2.47540445902932
C        -7.54851137854949   -6.71315198799021   -0.76567183590146
C        -7.99563524005444   -6.21587166178658    0.49435189879519
C        -9.05237018751361   -6.90250739631646    1.12979448914657
H        -9.40855517268975   -6.51537384633237    2.07324772068131
C        -9.60695596567177   -8.03102530386488    0.57497168204083
H       -10.40917870373213   -8.53990030362748    1.08877199012645
C        -9.14500025171516   -8.52830967171626   -0.64359136800625
H        -9.58441845150107   -9.41805491188143   -1.06646933058760
C        -8.13410706103043   -7.87045924315910   -1.30129789055339
H        -7.77739956931309   -8.23847042680842   -2.25304830549850
C        -4.22629725264368   -6.13097563162686    2.13415236019850
C        -4.57464004314489   -5.21837880276173    3.34149815929727
H        -3.63273944988951   -4.93287348995007    3.83181643717094
C        -5.43653044415474   -6.00490399699768    4.35444073601850
H        -4.85421680677839   -6.89266728282883    4.62532011700934
C        -6.75978009202339   -6.44261947387579    3.73473473047832
H        -7.34123509466848   -7.01147394058560    4.45836917460324
H        -6.58396430420164   -7.07442814007207    2.86346463025277
H        -7.33541150161112   -5.56578523325983    3.42665759205848
C        -5.68501073067384   -5.16637692321977    5.60674347420418
H        -6.26081902020340   -4.27616904435848    5.35821133529918
H        -4.74575329123986   -4.86177471404577    6.06219313236492
H        -6.24662006527115   -5.74485423477477    6.33684481625918
C        -4.95593882015541   -2.90257062406498    3.27817737074947
H        -4.32596069453396   -2.82702697719833    4.16727685097040
C        -5.43920105940161   -1.66622250111849    2.74453289387828
C        -6.36901980370237   -1.65029247255266    1.66536162479243
C        -6.86867108455457   -0.40535079911673    1.23854458006548
H        -7.58373575435596   -0.39108753459011    0.43033251915522
C        -6.41816174246761    0.76592957613692    1.79964134394605
H        -6.79819343127888    1.70719453498862    1.43175226330978
C        -5.46916755404727    0.74960603109107    2.82204040364394
H        -5.11810903067164    1.67748472340892    3.24940796842891
C        -4.99876908675808   -0.45274032903901    3.29352474101617
H        -4.26778955763205   -0.48232215739516    4.08887009449034
118
 -193.76541081311052
Ti       -0.87857957239008   -0.99618555796219   -0.60931740382886
O        -1.38466546619621   -1.54644066968147    1.07140674838709
O        -2.17777883745073   -3.28777693342193    2.20668915801720
O        -0.14100955329023   -0.86244986028348   -2.24524549489858
O        -2.53630207716902   -1.43106670682937   -1.30463992337090
O        -4.71637430232563   -0.98462802089196   -1.20565009526229
O         0.58451644021131   -0.13525090090556    0.01423821360094
N        -0.27453767815480   -2.98277614644956   -0.70577575058804
N        -1.85476220728245    0.80024074241632   -0.28175185982992
C        -1.47058901826787   -2.78936287749165    1.35395714785626
C        -0.51487224896047   -3.68642198448641    0.52295889455017
H        -1.00297186724354   -4.65688262530996    0.34335183740241
C         0.79809404461733   -3.95950733948669    1.29987553100091
H         1.45847571445357   -4.51407952653620    0.61787118763684
C         1.49487014736183   -2.66055410973413    1.69399384711806
H         1.70266275949855   -2.06058537873784    0.80515858817277
H         2.43417462640772   -2.88096087758377    2.19832322917312
H         0.86859883469271   -2.08018839781831    2.37161678086005
C         0.50399856422103   -4.82970895486063    2.51850137885669
H         1.41652382458995   -5.00339229988495    3.08407883609473
H         0.09619126294712   -5.79118411424002    2.21443464189200
H        -0.22268869788508   -4.34177107200069    3.16241197759863
C        -0.06186793691517   -3.65583990086410   -1.77695010989262
H        -0.02446194751923   -4.75072099420656   -1.72640131924958
C         0.15826221205405   -3.07570889065168   -3.06379168075183
C         0.11276467505649   -1.66053585009474   -3.23618499439984
C         0.36058151174769   -1.14820847278843   -4.52812303835707
H         0.33439563213834   -0.07610863655183   -4.65828009537686
C         0.62151619198902   -1.98367749186928   -5.58731580150380
H         0.80275420635641   -1.56474957570810   -6.56614574720216
C         0.65455488269933   -3.36819470341339   -5.41440363332821
H         0.85921873264226   -4.01252159569414   -6.25486612043879
C         0.42727345082855   -3.89938673478633   -4.16847900997129
H         0.45482479965333   -4.96958547225032   -4.02026779019792
C        -3.54498949959621   -0.67356578095319   -1.12085745206842
C        -3.17795869666869    0.80803712107231   -0.82791062338246
H        -3.91316174396368    1.22201251254636   -0.11891247418539
C        -3.27765023052029    1.61962968366201   -2.14384824663405
H        -4.29229341783156    1.46001629321919   -2.52568490472779
C        -2.26689160631275    1.13854126896564   -3.18055754119591
H        -2.38160695372569    1.70947772390799   -4.10040412435926
H        -2.42060205880159    0.08374941445221   -3.40961628736674
H        -1.24892855964835    1.27278100518097   -2.80556880846033
C        -3.08144485667790    3.10770706988167   -1.85790365406557
H        -2.07954558323082    3.29237426843784   -1.47310298416632
H        -3.80860626833228    3.46376325526530   -1.13136390149598
H        -3.20609730139917    3.68111982512232   -2.77331489589546
C        -1.56278963193324    1.60157969962573    0.67682778981979
H        -2.31615022480186    2.31278857996483    1.03487562786912
C        -0.28133307726954    1.66768769381322    1.30701930685356
C         0.76641476435521    0.78251931800153    0.91659845703686
C         2.02438402612155    0.94116437904174    1.53629268685170
H         2.82482923480856    0.28377619867774    1.22911434864402
C         2.22639291802780    1.89454992382709    2.50533156040238
H         3.19763413537187    1.98833259648925    2.96825468319323
C         1.19091070075399    2.74262049182863    2.89965224355983
H         1.36168279673164    3.48370302680362    3.66455848950418
C        -0.04059795807139    2.62848735417423    2.30209097002146
H        -0.84781512260023    3.28633121278626    2.59151582825289
Ti       -5.20148769845834   -3.07735330602086    1.22429875908698
O        -6.23365782881150   -2.86591885246377    2.77897236054356
O        -7.12153895967600   -3.86306794963982    4.55930078087392
O        -4.01032455494184   -3.55554373834389   -0.01477823300251
O        -6.40313184011684   -4.43036608248645    0.68476256313694
O        -8.52743620829341   -4.94449237089534    0.25516829196796
O        -4.32477459550408   -1.55157004143848    1.53727538328326
N        -4.48540503813176   -4.64775083262891    2.38087785034447
N        -6.73423645901812   -1.93474482188113    0.40957848358987
C        -6.26700766270107   -3.74510206888613    3.70744953923413
C        -5.02558144849942   -4.68496741190818    3.70564396059104
H        -5.33723906609371   -5.70543890592360    3.98236092252470
C        -4.02587317258145   -4.17603282935288    4.77893865039692
H        -3.04741935052191   -4.60911193395304    4.53617465799950
C        -3.89676667966307   -2.65486180177005    4.75793359447450
H        -3.63010625508299   -2.32205001244211    3.75560467306096
H        -3.11725851235855   -2.34304435419990    5.45157126617949
H        -4.83276320286235   -2.18532413723061    5.05841529128936
C        -4.47967358424319   -4.65838628732432    6.15475099604365
H        -3.83636206951586   -4.24490123742817    6.92823157533775
H        -4.44525025388422   -5.74377774408856    6.22261823165500
H        -5.50141920787270   -4.33429781972710    6.33717492102755
C        -3.96661487283822   -5.69795052568213    1.87341899172874
H        -3.88473394763833   -6.60961789554826    2.48190366539398
C        -3.46275997508733   -5.80311392713532    0.53255041289751
C        -3.52110702217160   -4.69646858148791   -0.36807861335759
C        -3.00071333304743   -4.87409290808566   -1.67080270237273
H        -3.04547328575719   -4.02635507044266   -2.34146870752944
C        -2.46650144465771   -6.07732988765761   -2.06739598995741
H        -2.09252206638352   -6.19052385806891   -3.07546548137917
C        -2.40783870443689   -7.15417618376425   -1.18303543010595
H        -1.98699545396381   -8.09539914242723   -1.50213655377883
C        -2.90027068916862   -7.01002736405140    0.09445200056064
H        -2.86254275359744   -7.84428939351517    0.78144957044840
C        -7.59569844621805   -4.17195824160836    0.30429522063643
C        -7.77563454353245   -2.70529621808920   -0.19525004595882
H        -8.77290239698805   -2.33813143702983    0.09993250797839
C        -7.72379777605601   -2.75307702523517   -1.74440137005960
H        -8.60672785202357   -3.32816979612578   -2.04924617475952
C        -6.46978041536503   -3.46047643747446   -2.25103418266667
H        -6.46128116501471   -3.45630724829035   -3.34007672480866
H        -6.44283555739220   -4.49631962334089   -1.91335472877121
H        -5.58423537815340   -2.94098073654638   -1.88640164330507
C        -7.81180117541033   -1.34234927099683   -2.32180392642134
H        -6.92460585725220   -0.77963504222505   -2.04195363434655
H        -8.69801114785954   -0.82496773788756   -1.95884647885818
H        -7.86672158394895   -1.38951887678331   -3.40717402166205
C        -6.97972336922247   -0.75462169809186    0.83332124647346
H        -7.97080312557653   -0.31378661218948    0.65872641457213
C        -6.05373657326848    0.08112690917872    1.54486101623225
C        -4.74481529812653   -0.37823207488288    1.87904965047601
C        -3.89529549125528    0.49949872974627    2.59003138542371
H        -2.90547022172373    0.13850815099060    2.83738841733168
C        -4.31509363794854    1.75616366995593    2.95835436434536
H        -3.65179740895859    2.40061939732365    3.51859903245301
C        -5.59212739286737    2.20401426194803    2.62304640602590
H        -5.91335370601214    3.19174406691091    2.91619887988867
C        -6.44103266951023    1.37255896112761    1.92814421406991
H        -7.43529856373697    1.71285309233262    1.67392525397494
118
 -193.76502752208074
Ti       -0.82462542046546   -0.62050946768515    0.05338186607279
O        -1.45610438771568   -0.59459851074065    1.83035425664668
O        -2.33073202856318   -2.00688770347108    3.30485872553459
O         0.14671956052832   -0.92432773703767   -1.40070373848634
O        -2.43761003469002   -1.41768656545133   -0.36742682423409
O        -4.19709713921509   -1.39893897142528   -1.73010785488997
O         0.40367007801602    0.65643891536999    0.49641316083793
N        -0.05099032245268   -2.41342420161443    0.71983025151600
N        -2.04731211492455    1.03673095554530   -0.33758462915769
C        -1.49692012065978   -1.69824235127397    2.46994890582664
C        -0.36160616496149   -2.68460550659138    2.09704219166335
H        -0.69633432251532   -3.72395183588122    2.23173579645283
C         0.87924566403700   -2.49372628530473    3.00569458182727
H         1.65185200181458   -3.17373877539777    2.62156663194216
C         1.41376055295567   -1.06669738430042    2.94164856359021
H         1.65085110408526   -0.80036077865286    1.90871129765807
H         2.31604731714649   -0.98061134866521    3.54502572266597
H         0.67479754676390   -0.36270263666696    3.32487480055809
C         0.53484520781546   -2.90057824373227    4.43578869924082
H         1.39723088315779   -2.76133773507762    5.08378392348701
H         0.23904456211240   -3.94635821285502    4.47262444077414
H        -0.28778405095418   -2.29895011535216    4.81383007303361
C         0.27077733474718   -3.39422838398936   -0.04594646904703
H         0.30649530667887   -4.40976391926293    0.36480036848375
C         0.64734833450404   -3.24269947711399   -1.41401952005735
C         0.60088157765472   -1.95944939830729   -2.03397215987845
C         1.06591500236924   -1.85350951973832   -3.36141326211255
H         1.04722825850917   -0.87841899524031   -3.82500662424229
C         1.47870464743282   -2.96347273908866   -4.05654652316987
H         1.80916111742913   -2.86014103039921   -5.08016146141053
C         1.46544011073709   -4.22722023797207   -3.46353764701048
H         1.77788856726529   -5.09204613139797   -4.02937055943016
C         1.05880614022309   -4.35836631356194   -2.15779917488805
H         1.04729099144169   -5.32794145430800   -1.67897467690294
C        -3.30320389480152   -0.85260404338124   -1.11052490226316
C        -3.18941586442743    0.69802612041765   -1.13065863453578
H        -4.12480164403431    1.10454240468087   -0.70299797213234
C        -3.05322223872944    1.20887532631562   -2.58285590317929
H        -3.88306626279028    0.76028901312162   -3.13985622615219
C        -1.73278221341935    0.75586283300074   -3.19855533795436
H        -1.65985179681000    1.11871095483478   -4.22247539850976
H        -1.67728560070273   -0.33127241190785   -3.21085316589662
H        -0.88782961996631    1.14687024161540   -2.62495118938602
C        -3.17798373107715    2.73113283132692   -2.62550623377373
H        -2.36974791310677    3.19496931226701   -2.06142274715060
H        -4.12917953212131    3.05918954160223   -2.21065265673989
H        -3.11804562493954    3.07947984891868   -3.65382562098056
C        -2.08009041725758    2.04221660467333    0.45446171763219
H        -2.99223599628599    2.65082277070268    0.53005471742236
C        -0.95532491145826    2.47873093929273    1.22311293330166
C         0.27629711637548    1.75858957313311    1.17010635572833
C         1.37559805708043    2.29748147119531    1.87445625159287
H         2.31550339449918    1.76761260230454    1.82025509694377
C         1.25576486985102    3.44726275232817    2.61692299438762
H         2.11181051319586    3.82771425675125    3.15484947418784
C         0.04036120837665    4.12857654396732    2.68787634458623
H        -0.04242449542786    5.02747046800577    3.27854813826402
C        -1.04331181485693    3.64787865485686    1.99377228245660
H        -1.98712480326684    4.17421715036174    2.02997647555752
Ti       -4.05755097422723   -4.91767843322691   -0.92352650915424
O        -2.73421632821168   -5.98416045051230   -0.10670986164306
O        -1.13434005753410   -5.84834228357690    1.42672160339167
O        -5.50580300977895   -3.93704696103084   -1.21085462120927
O        -2.67440576367646   -3.76739765627235   -1.33807303450877
O        -1.77413646861483   -2.51023045773159   -2.93848642854034
O        -5.15184073151341   -6.38206914998078   -0.97133661162296
N        -4.18745588894509   -4.20951897886189    1.00879916519309
N        -3.43697663828099   -5.62292707408612   -2.79990696646780
C        -2.26496823432664   -5.62636665121782    1.02467424306085
C        -3.26779856359452   -4.84854228814139    1.91060919742924
H        -2.74101834969215   -4.10741575350137    2.52952600752079
C        -4.00959515147442   -5.79801134308311    2.88586486704289
H        -4.77011951888698   -5.18963052907435    3.39420535765480
C        -4.71171421162305   -6.92955330924956    2.14173048337589
H        -5.39706370070486   -6.51903052673009    1.39633335574839
H        -5.27649573266504   -7.54176193135289    2.84297512958433
H        -3.98474521137887   -7.56577570675935    1.63683821095458
C        -3.03011501660015   -6.33045468271855    3.92806325724466
H        -3.53503762408922   -7.02057154728992    4.60017028472097
H        -2.61982870711608   -5.51209584011212    4.51506447760389
H        -2.20777773510854   -6.85093238346764    3.44403396437502
C        -4.69536365720580   -3.07869937264245    1.34732715313699
H        -4.40248140645409   -2.62129225297409    2.29980447043493
C        -5.68076445632059   -2.38982204809367    0.57785970495071
C        -6.07534583553943   -2.89354493804545   -0.69641527288988
C        -7.10719729110289   -2.21793805486985   -1.38012085714014
H        -7.41511993266186   -2.60678136815337   -2.33941248273532
C        -7.67207076105635   -1.07876269863754   -0.86109662402211
H        -8.44996229944931   -0.56935029947279   -1.41160181975192
C        -7.24820109064554   -0.56281220892859    0.36451144655044
H        -7.69296631208211    0.34103775619239    0.75262260115903
C        -6.26657758319556   -1.21492013862441    1.07087922748066
H        -5.92925092449596   -0.83301267617544    2.02456263361409
C        -2.35634285690552   -3.50235073260631   -2.54148808151826
C        -2.72649658959393   -4.62966099939203   -3.54585353691676
H        -1.78300995818889   -5.02502119835615   -3.96587326647709
C        -3.57245097517932   -4.05055958196691   -4.70185078429274
H        -2.99493681485919   -3.21127637801758   -5.10474598254283
C        -4.91361996084011   -3.53546038595558   -4.18927097675941
H        -5.48347356148727   -3.10584552248531   -5.01155982918348
H        -4.75886630772414   -2.76526318656595   -3.43486359837062
H        -5.49163466204891   -4.35150347420971   -3.74741714458076
C        -3.77361303836095   -5.09969281180347   -5.79397546475843
H        -4.32427217761393   -5.95427051668181   -5.40292050428172
H        -2.81936484178260   -5.44647740854115   -6.18573094059218
H        -4.34407858466497   -4.67464988677491   -6.61631424894204
C        -3.21042827397740   -6.86813466163153   -2.99473827663757
H        -2.47070852548955   -7.17927806701911   -3.74613631770747
C        -3.92157990362247   -7.91429772776295   -2.32675992550153
C        -4.91175320252577   -7.60110111162198   -1.34678489925342
C        -5.64566738604951   -8.67581802854479   -0.79779540200728
H        -6.41190459350358   -8.44238927017013   -0.07292718100521
C        -5.38814680254691   -9.97643367203088   -1.15756967750847
H        -5.95795843395539  -10.77737970030154   -0.70951906354808
C        -4.39643618393434  -10.27628399290976   -2.09197863519305
H        -4.19949908310151  -11.30212315201346   -2.36154936320150
C        -3.68214869916832   -9.25405008084821   -2.66805629118787
H        -2.92054669733195   -9.47286413926677   -3.40376689253746
118
 -193.76473987551017
Ti       -0.53747409832101   -1.31218368720469    0.43655680179207
O        -0.01784734239145   -1.82157216306337    2.17856407785106
O        -0.30898807255062   -3.48605090386169    3.62001666881940
O        -0.72457277018999   -1.24667410795567   -1.32709386116601
O        -2.27047158282796   -1.55159066749839    1.03145771178594
O        -4.31737161763645   -0.67472472488934    1.06584842883575
O         1.11042156219800   -0.55606582296301    0.19636938608873
N        -0.25868296515107   -3.33740479468182    0.14281736543412
N        -1.02234887805967    0.59172536200614    1.17878177403191
C        -0.07587951524742   -3.05436974517112    2.50290502570518
C         0.17258264080634   -4.03021997664286    1.32650848780702
H        -0.39809502884504   -4.95961918852258    1.47170599337849
C         1.66637039002530   -4.43303795340495    1.23140920048749
H         1.76418405139476   -5.05206366576720    0.32912734613600
C         2.57032434759290   -3.21341712742483    1.08320063303192
H         2.27446364816703   -2.63112533536234    0.20736564633772
H         3.60525038942563   -3.53013398390080    0.96432291372974
H         2.50413457712958   -2.57735767083538    1.96608409054649
C         2.05130366346847   -5.27270621733742    2.44631320930176
H         3.10182395241022   -5.54950617311678    2.39352926563313
H         1.45496352205364   -6.18119585222310    2.48476633685628
H         1.88198021943071   -4.71394898009331    3.36311964131097
C        -0.78454585147941   -4.01813335589688   -0.81211041567039
H        -0.90045461085013   -5.10247952818941   -0.70035340270511
C        -1.18914409288570   -3.45486759021063   -2.05915008146710
C        -1.10222761404600   -2.04776589371630   -2.27293256551703
C        -1.44422627042664   -1.55508319842869   -3.54951826596834
H        -1.36481444108016   -0.49131163683869   -3.71733438826771
C        -1.91088199964562   -2.39578790283664   -4.53010712176466
H        -2.18803240950672   -1.99089422900558   -5.49289403088147
C        -2.04386921389537   -3.76565768869229   -4.29757035300675
H        -2.42554736408045   -4.41080402479995   -5.07453539655134
C        -1.68217640201993   -4.28351958834909   -3.07752495774122
H        -1.77346569121763   -5.34254519104444   -2.87924402094442
C        -3.10376057589479   -0.59020663948116    1.08464865369289
C        -2.43522172562166    0.80404870365940    1.24872543315214
H        -2.74488996794416    1.20833078939334    2.23035634175637
C        -2.93262400859313    1.76368311454388    0.14461987916140
H        -4.02687351333942    1.72949975065151    0.18746349546904
C        -2.46955975811752    1.29484457680737   -1.23146309883943
H        -2.85245157470370    1.96547889675081   -1.99911889577571
H        -2.83855364236867    0.28987956605911   -1.43019705056868
H        -1.37751758930005    1.28416717482137   -1.28444921111395
C        -2.45859563701112    3.18932104530413    0.42157201581159
H        -1.37066940264065    3.23893614557569    0.40094351339256
H        -2.80741920872350    3.53715561726910    1.39196516584039
H        -2.84440178926658    3.86338671107257   -0.33945001246650
C        -0.23104384465939    1.21788729765019    1.96720179474541
H        -0.63828885406284    1.92399403045561    2.70472919660966
C         1.19365769538701    1.10988243698432    1.90323955568968
C         1.80574648242620    0.23021022522231    0.95995353765038
C         3.21531453849525    0.25171572775155    0.87100047666014
H         3.68297083757236   -0.39344308104397    0.14161414494561
C         3.97185168089336    1.05321907111079    1.69126409414157
H         5.04875852792702    1.03881566017669    1.60737205338873
C         3.36682855718254    1.88419890454030    2.63470849375112
H         3.97260115345747    2.50369122626998    3.27745593052831
C         1.99665904743863    1.91099945700779    2.72907936706792
H         1.51532621188326    2.56237747563452    3.44539710132861
Ti       -5.09076045754942   -4.30236704532706    1.13035517454167
O        -3.88600006723589   -3.33633880789284    0.14189333567639
O        -3.53963935581964   -1.84486508312958   -1.46289006734219
O        -6.48974736824795   -5.38616027663885    1.55184294599216
O        -4.06453031499702   -5.82297454071115    0.65415410740307
O        -1.96430997945737   -6.54664639150080    0.76321905554833
O        -5.92602940422014   -3.01311410966996    2.02833716367691
N        -5.93885643255829   -4.35823744484042   -0.78951819032893
N        -3.81100686296532   -4.35903668168285    2.73948798600906
C        -4.18324668258966   -2.73822725550139   -0.94288751983685
C        -5.44261054913562   -3.31769643948827   -1.64536448416269
H        -5.11887321889005   -3.71257968100088   -2.62592718382329
C        -6.55134439391879   -2.26377232444217   -1.88903668710507
H        -7.40335494753625   -2.80454630912756   -2.32891008378375
C        -6.99708392276755   -1.63703183619409   -0.57117147677255
H        -7.38101500305454   -2.40439453081687    0.10662375219717
H        -7.78326751348410   -0.90667054460544   -0.75580164392778
H        -6.15882735166775   -1.13573561572750   -0.08932265092036
C        -6.08086469708254   -1.20283125662194   -2.87840623357286
H        -6.87234328623269   -0.47608985709131   -3.04653199682617
H        -5.81354574000535   -1.65285458501053   -3.83226506828460
H        -5.20739101181493   -0.69220219022501   -2.48562889506762
C        -6.48594447302474   -5.40112320055615   -1.29050567298279
H        -6.55793586475694   -5.50909155765275   -2.38225223434100
C        -7.08166194883444   -6.43780226295505   -0.50607551451717
C        -7.07997959818301   -6.35202795161071    0.91908578892367
C        -7.76694669937646   -7.35947197246596    1.63253904320577
H        -7.78534808458168   -7.28745781763018    2.71022694700179
C        -8.38142359646367   -8.40291862296248    0.98397575293987
H        -8.89000836733251   -9.16370177671413    1.55796417306973
C        -8.35561758833763   -8.49354260138544   -0.40817257070693
H        -8.83863861397662   -9.32016117593813   -0.90534230761878
C        -7.71791722753800   -7.51844797244444   -1.13566110769099
H        -7.70224230433932   -7.57089265569666   -2.21544832033135
C        -2.94592120679130   -6.00312980186807    1.24028638429944
C        -2.89922220099484   -5.46609536454327    2.69386386388875
H        -1.87644357206462   -5.15229472247402    2.95230154108003
C        -3.28823465149481   -6.59539466582417    3.68101389643316
H        -2.59470008008041   -7.42260267491382    3.49000329875419
C        -4.71849287800137   -7.07664838668394    3.45847067491589
H        -4.95486668309449   -7.87222700726592    4.16325061952444
H        -4.84307678253286   -7.46484353409964    2.44757066517844
H        -5.41943281944550   -6.25118202759829    3.60662353062365
C        -3.10048238658083   -6.11115323805980    5.11766208404978
H        -3.79827297361723   -5.30498097054723    5.33897569884810
H        -2.08765738093315   -5.74715966089466    5.27322696565817
H        -3.28566497984132   -6.92636438596825    5.81352659353190
C        -3.49060985725840   -3.31775972500132    3.42275964655586
H        -2.53749992616237   -3.29762882601164    3.96289700103296
C        -4.33757913685676   -2.17995708528772    3.58128213041809
C        -5.57408651723635   -2.09777343500747    2.87681755621940
C        -6.40622000875664   -0.98893590201187    3.13469193864163
H        -7.34958804872432   -0.93456398239270    2.61208402663333
C        -6.00499408654611    0.01344113984113    3.98340136133087
H        -6.65015942550406    0.86462746067055    4.14757413088720
C        -4.76838083373760   -0.04511722676991    4.62795991256572
H        -4.46156944517195    0.75834332013416    5.28074763942084
C        -3.95084924287948   -1.13130116781156    4.42866420971336
H        -2.99113773452940   -1.19698884403036    4.92277588031728
118
 -193.76472539577506
Ti       -0.31295664612890   -0.15605796778781   -0.45565851871561
O        -1.05108340610358   -0.21652111794129    1.28201426248410
O        -2.42290569131193   -1.47878516959865    2.49002506847431
O         0.63823687272269   -0.53108853783956   -1.90821960894352
O        -2.05877547482782   -0.25548992741693   -1.05260431075512
O        -3.53293848665418    0.58520761935990   -2.49565959993083
O         1.22683628699800    0.52974509812236    0.25415049209766
N        -0.22009545411393   -2.18994308539970   -0.10342493412046
N        -0.86022502281977    1.86701157105733   -0.57277091851991
C        -1.48417757853176   -1.33226676901806    1.72464109781522
C        -0.71058440337042   -2.56499325819847    1.19474463449650
H        -1.37745780179548   -3.43752209183204    1.13061912402973
C         0.44934271799960   -2.96178923858607    2.14338341286198
H         0.98213015515868   -3.78733321047968    1.65192759603728
C         1.42726163336827   -1.81044543956746    2.35359467464585
H         1.81826759050120   -1.46934253074633    1.39210166216314
H         2.25773156719462   -2.13815219566211    2.97693252741151
H         0.93415273232288   -0.97368026323468    2.84870899979633
C        -0.11812866056799   -3.46479170829093    3.46780069830890
H         0.69023429398822   -3.74102590866107    4.14107729653998
H        -0.74703221620624   -4.33682318806968    3.30508059696596
H        -0.71980419398167   -2.69308363731811    3.94104752661351
C        -0.14458484554955   -3.08964856112186   -1.01799006394956
H        -0.45965473417794   -4.11521403135600   -0.79223348268615
C         0.38548833410503   -2.85358271081466   -2.32156044516726
C         0.79966297869943   -1.54274113396141   -2.70118589743598
C         1.38895051720893   -1.38312144421165   -3.97288359941600
H         1.71774695341029   -0.39419825824938   -4.25567404325977
C         1.49253722850620   -2.44127207611010   -4.84213720838968
H         1.92655038256377   -2.28817879294613   -5.81986102675488
C         1.03363346325162   -3.71049813571451   -4.48579377961066
H         1.10891107642987   -4.52856613045624   -5.18639573107527
C         0.49248455520862   -3.90925095283474   -3.23860422100761
H         0.13547396260902   -4.88578242378763   -2.94139062597440
C        -2.59399906842209    0.68216984224371   -1.72837664378087
C        -1.96842520450133    2.07972741416249   -1.45252781414170
H        -2.75013235168287    2.70937352330458   -0.98871018283082
C        -1.53336801409483    2.73756925579227   -2.78130821906710
H        -2.40875129120692    2.69364999081890   -3.43865550153707
C        -0.38643450062009    1.96094029950884   -3.42123923707400
H        -0.11254288582570    2.42037464634137   -4.36962766653189
H        -0.68802539645038    0.93138910920973   -3.60633604576625
H         0.48803461835254    1.95797006384833   -2.76483283460885
C        -1.14240033623073    4.19689965240598   -2.55494933538656
H        -0.28511464562271    4.26199358733060   -1.88610597867438
H        -1.96717054937169    4.76180197046511   -2.12482874610809
H        -0.87119648872105    4.65926892475919   -3.50106455180604
C        -0.62597575454616    2.68119700718530    0.38753358183244
H        -1.28322110305389    3.54840763912474    0.54354586663052
C         0.50700586375436    2.57339971291955    1.25394466184967
C         1.42305413061395    1.48835902836634    1.10648579595742
C         2.57767333960586    1.49705839813442    1.92038250928246
H         3.28581097502145    0.69070241109868    1.79665938339147
C         2.79135833269483    2.48697459592847    2.84868297271795
H         3.67844897573224    2.45945331125686    3.46456445891636
C         1.87496816634166    3.52687651430437    3.00836898642996
H         2.05153202972874    4.29568274638612    3.74437260852616
C         0.75425468501077    3.56551359654595    2.21489101558676
H         0.04425779526211    4.37433588313987    2.31876446663230
Ti       -4.65528483376591   -2.99003501110894   -2.24433414710961
O        -2.98799814475655   -2.23601864138038   -2.39585552854742
O        -1.53954660120086   -1.13407033003660   -3.66426161755599
O        -6.12261049183337   -3.99854649415314   -2.62572747398363
O        -3.76518049515901   -4.53966030115187   -1.62086170667448
O        -2.36743783530369   -5.19992085456078   -0.02265736049286
O        -5.69643507146696   -1.55478377196414   -2.37723622629467
N        -4.08718676513219   -3.52826660145857   -4.19523317029322
N        -4.69803382485170   -2.61665624812728   -0.22097434552963
C        -2.46350437170490   -1.91199252317465   -3.51074425561994
C        -3.04974494766865   -2.68886515318436   -4.72225622461788
H        -2.22660630484898   -3.28086639330795   -5.16326118156022
C        -3.62438971457391   -1.76094950588520   -5.82077462824475
H        -4.07776097440232   -2.41805574189971   -6.57861376440971
C        -4.70873162707544   -0.85453777913625   -5.24562362111374
H        -5.52169418872801   -1.45270640782904   -4.82500779665808
H        -5.11232886265033   -0.21568794883236   -6.02959290304978
H        -4.29604521275585   -0.22466864607684   -4.45834292808429
C        -2.51176316223890   -0.95008856523430   -6.47709503460147
H        -2.92721734352125   -0.31092603288778   -7.25279755925479
H        -1.76830469866191   -1.60483154997857   -6.92727569457039
H        -2.01739384987312   -0.33190122163991   -5.73436947660646
C        -4.27792120183280   -4.70042226110608   -4.67191330912868
H        -3.63660606231365   -5.07153711809496   -5.48425200191079
C        -5.33791521627571   -5.56227145007621   -4.24908634656894
C        -6.25415067117143   -5.13318824466516   -3.24162587140415
C        -7.33673015652948   -5.98922030555250   -2.94075312302417
H        -8.04641742741263   -5.65863120552488   -2.19645757282193
C        -7.47831136981518   -7.20828553297749   -3.55846726516691
H        -8.30961591646553   -7.84654936880829   -3.29673871797259
C        -6.55975489560958   -7.63418740015521   -4.51837126241583
H        -6.67819734846842   -8.59652151866832   -4.99139735228429
C        -5.51178173906092   -6.81396429950794   -4.85881161350805
H        -4.80128025990767   -7.12640241286747   -5.61151981461975
C        -3.32509673046497   -4.56066126546349   -0.42366458294676
C        -4.12761420960743   -3.67424571453940    0.56302434647328
H        -3.46346572839327   -3.27780131802497    1.34619882681339
C        -5.20591451604007   -4.52895298378452    1.27580762822299
H        -4.67160696028576   -5.35312450077280    1.76246471138074
C        -6.21905087681735   -5.09942584120687    0.28849803846715
H        -6.96528383342640   -5.68653908157295    0.82139351543297
H        -5.72756455912209   -5.74653088441508   -0.43800456413738
H        -6.72071896278271   -4.28818734659641   -0.24574987612541
C        -5.90610970483157   -3.69134842612837    2.34435990500122
H        -6.47031879222584   -2.88273265105499    1.88209661815976
H        -5.18260923229511   -3.26171463529066    3.03319399708020
H        -6.59676409512972   -4.31154955751150    2.91132803421586
C        -4.73783317490622   -1.42987500352690    0.27285531528715
H        -4.34108443201213   -1.24924646903138    1.27821261100012
C        -5.33687931784631   -0.31524902992895   -0.38694272191418
C        -5.83840465606434   -0.44852728215755   -1.71446685130227
C        -6.49851825764194    0.65993667125816   -2.28283796779922
H        -6.89297428552463    0.55507936024907   -3.28263815786302
C        -6.59204901818063    1.85059413291446   -1.60445983879759
H        -7.08414698415553    2.69270647245945   -2.06962307509341
C        -6.04894913620852    1.99272509483229   -0.32681115542831
H        -6.11755693838726    2.94019209040726    0.18637854140610
C        -5.43307678430186    0.91973772187418    0.27079448038947
H        -5.01004169527341    1.00788545898884    1.26215003470661
118
 -193.76468243244335
Ti       -0.28133356170032   -1.09842351674226   -0.74579870657974
O        -0.46913133213602   -1.25827039722991    1.12597536666075
O        -1.36197461878624   -2.64208100157024    2.61578884643638
O         0.21795461230310   -1.36715338835803   -2.43017795793478
O        -2.11611383677955   -1.30520807055959   -0.82135936997101
O        -3.98865803610649   -0.52571394356253   -1.74224228581322
O         1.35182719367254   -0.32047580966919   -0.48794196363105
N         0.01470076962279   -3.13168218862310   -0.53436717692200
N        -0.96285272787730    0.88009917933349   -0.58349446212787
C        -0.69395660603043   -2.41271520797368    1.62114295178139
C        -0.04257156914109   -3.57541888258970    0.83192332354214
H        -0.64791596029437   -4.48898177907546    0.92935263978065
C         1.36948298814608   -3.91703158901083    1.37216840998381
H         1.76499224892587   -4.70981878827215    0.72266056309322
C         2.30910903292408   -2.71777840378495    1.30096790923222
H         2.37678999618969   -2.35123428241240    0.27370371944035
H         3.30321183263289   -3.00571545793695    1.63937279305837
H         1.94853161064804   -1.91043124233437    1.93876444282626
C         1.26070345779230   -4.45785430919906    2.79497977454869
H         2.24786817982844   -4.70735019125293    3.17750691974974
H         0.64421389569827   -5.35320139405958    2.81561010507198
H         0.80867918594867   -3.71721565429953    3.44959498356149
C        -0.14979608382181   -3.99483856698606   -1.47226084865974
H        -0.33387023164251   -5.04385339584577   -1.21265663233743
C        -0.05115903717558   -3.68507811138331   -2.86147247603907
C         0.17446262356650   -2.34153235052821   -3.28302747947304
C         0.34748132770692   -2.10632415549233   -4.66330036984919
H         0.53652415062257   -1.09174079566020   -4.98099707697660
C         0.22389331801029   -3.12558521954596   -5.57504548514425
H         0.33570409328222   -2.91530035302433   -6.62906830253366
C        -0.05738882518657   -4.42860568050364   -5.16057261981147
H        -0.16779233954034   -5.21554572106768   -5.89155929550762
C        -0.18613105389507   -4.70012533428972   -3.81994114830706
H        -0.39804976421946   -5.70411807443652   -3.47848077553155
C        -2.87747750088830   -0.38617324508820   -1.26743628483266
C        -2.28754652294052    1.04276380755553   -1.09810623485117
H        -2.94124865715220    1.59195256936043   -0.39528302386330
C        -2.28980791425479    1.78382496792688   -2.45369155420601
H        -3.31456373400270    1.71271840343130   -2.83452412675480
C        -1.34009997221325    1.11032081758560   -3.43998585206084
H        -1.37160813477073    1.62877040977745   -4.39689162069062
H        -1.63421908566302    0.07357470614407   -3.59518051110199
H        -0.31473711918633    1.13165399444677   -3.06037568735494
C        -1.92124844305011    3.25361038865226   -2.25946792481819
H        -0.90969159224039    3.34304254208934   -1.86533717665372
H        -2.60974312634507    3.74316397651873   -1.57336766275493
H        -1.96245634660786    3.77600492195140   -3.21220170135079
C        -0.51240134102449    1.66627666859937    0.32109375516252
H        -1.14814661610062    2.47219789412009    0.71424180689084
C         0.82735490715535    1.60634005147517    0.81897175857892
C         1.72765322077227    0.60854326979298    0.33703873756011
C         3.06653483732640    0.67125074430872    0.78228522260612
H         3.75801514561214   -0.06591886999205    0.40098341229850
C         3.47733170027502    1.62501266255990    1.68197778354215
H         4.50528436625626    1.63864056528877    2.01373389618449
C         2.58221589642250    2.57443330222323    2.17563646911118
H         2.91542612600513    3.31371617074543    2.88717991890426
C         1.27923468244968    2.56300967041641    1.74027510939323
H         0.58008553152932    3.30350341605700    2.10346965430481
Ti       -4.79826777755795   -4.11478268991637   -1.33980589413063
O        -3.27658230105954   -3.28750732790557   -1.95419531135389
O        -2.36061454138922   -2.04367291711391   -3.54655581232500
O        -6.27172360561549   -5.18828405517231   -1.30341201022653
O        -3.70737981265071   -5.62983001336304   -1.04545203366344
O        -1.87544468973957   -6.24570566608763    0.05321512156534
O        -5.89653503282111   -2.73646002177170   -1.11882439980199
N        -4.81255350007694   -4.58710126630230   -3.38661612054875
N        -4.27215212741106   -3.77905892455364    0.62258794931093
C        -3.14049088004572   -2.89397559490312   -3.15840429040090
C        -4.01880519051553   -3.68357973525377   -4.16931285178089
H        -3.33369582755004   -4.22216349780654   -4.84980580748294
C        -4.93774538396243   -2.77457828117817   -5.02171205515509
H        -5.56360685073608   -3.44548213863724   -5.62984094687639
C        -5.84460180843993   -1.93716528093393   -4.12464170933800
H        -6.47175315407823   -2.58523412741690   -3.50645324180656
H        -6.48730189530218   -1.30391966720261   -4.73414429277916
H        -5.24727541484014   -1.30359375135146   -3.46996228222355
C        -4.11185095356738   -1.89521329584824   -5.95493203922222
H        -4.77031423727597   -1.26911118034496   -6.55270585843422
H        -3.50663594905161   -2.50215803105698   -6.62534039327511
H        -3.44837416820329   -1.26154771478188   -5.37490292629073
C        -5.07808613093170   -5.76155811408800   -3.81975491268437
H        -4.68556404002651   -6.08730833275037   -4.79380287692577
C        -5.92863337618230   -6.68300732063902   -3.13214252548320
C        -6.52895224624108   -6.31677971470108   -1.88943746973396
C        -7.44095995201364   -7.22938692371725   -1.31423859175483
H        -7.91649748631148   -6.94669705843172   -0.38640002839654
C        -7.70606703192880   -8.44253570745733   -1.90188567818132
H        -8.39857499111548   -9.12442701509806   -1.43030926010885
C        -7.08955432839987   -8.80655512363664   -3.09936653871114
H        -7.30118040082027   -9.76470958834112   -3.54759716823273
C        -6.22031222480860   -7.93093799875287   -3.70319254170764
H        -5.74748229289146   -8.19531192466581   -4.63886469437538
C        -2.93453847326924   -5.64733798531478   -0.03043319265277
C        -3.44986414336193   -4.81842412672514    1.17280226475083
H        -2.60406651360201   -4.40241747153253    1.74078030917063
C        -4.23661600731476   -5.73614294840517    2.14329023646033
H        -3.55152130234945   -6.54441032105166    2.42403474465237
C        -5.47383790488262   -6.33265480293345    1.47975178743416
H        -6.00488330928509   -6.96600342116205    2.18859207631908
H        -5.19517210203077   -6.93959646161267    0.61838382926708
H        -6.14299781729602   -5.53519607559414    1.14602548222981
C        -4.62200967424388   -4.95404366587567    3.39759876282206
H        -5.32665890093178   -4.16194840755930    3.14857618467423
H        -3.74418442921601   -4.50754099066436    3.85863095135939
H        -5.09283305420592   -5.61684458137486    4.12020539348699
C        -4.24380854321511   -2.61239256154509    1.16229663912085
H        -3.58799810406273   -2.42961908005801    2.02106103975104
C        -5.07821750325989   -1.52928602622138    0.75163499418937
C        -5.92164134080304   -1.66464240797308   -0.38967600260053
C        -6.78656058073239   -0.59533221839954   -0.69996522737309
H        -7.43598553296062   -0.70373157800071   -1.55590190105143
C        -6.76727917086351    0.56493192993651    0.03464413991226
H        -7.42500605375516    1.37868674301111   -0.23522096804082
C        -5.90073820718277    0.71285010237127    1.11859048548647
H        -5.88823433343911    1.63702987892467    1.67661129089326
C        -5.07112653197335   -0.32470996416100    1.46969471155754
H        -4.39680941616758   -0.23104063078594    2.31000770075891
118
 -193.76455968113865
Ti       -0.39003042436071   -1.59544979773417   -2.08819309419149
O        -0.27670706468556   -2.42521680728074   -0.39187071013829
O        -0.92778643010082   -4.17469047737348    0.81288226009246
O        -0.30663902710647   -1.30552704504292   -3.84259364350536
O        -2.20389839502342   -1.42326073688431   -1.80580618854031
O        -3.93430569872490   -0.02747110060504   -1.69783932603799
O         1.40781866874661   -1.29053461274478   -2.03392810314945
N        -0.64400055045068   -3.57952005265079   -2.61786056320571
N        -0.47304974207140    0.20695146503210   -1.04009298492174
C        -0.57632651057677   -3.65332055912767   -0.23031321945739
C        -0.48687599903675   -4.50220586762753   -1.52965136425211
H        -1.29010493882070   -5.25738177019107   -1.51861170415824
C         0.85381177431079   -5.27241665877619   -1.62541323372291
H         0.86356386866641   -5.76167225716999   -2.60964329727230
C         2.04567325687496   -4.32479022089319   -1.54387972197548
H         1.97739395858465   -3.56687090885790   -2.32809461949315
H         2.97244545475743   -4.88197091028516   -1.67043652119999
H         2.07193367081974   -3.82775381208636   -0.57384635741643
C         0.91914813701955   -6.34399634067041   -0.54015177718821
H         1.87932184359856   -6.85319953627128   -0.57532988956058
H         0.13356066210041   -7.08337986684668   -0.67974372858738
H         0.79508821259521   -5.89590251582557    0.44223961205435
C        -1.28958688318991   -3.94547785682868   -3.66843028319531
H        -1.69325080577575   -4.96283567115753   -3.73357023405985
C        -1.45934133252680   -3.13351715579132   -4.82563729358607
C        -0.88731972589519   -1.82734558625378   -4.87696924354567
C        -0.96170261733094   -1.12732601605455   -6.10008766886493
H        -0.50100837228092   -0.15198695986116   -6.15083638452837
C        -1.65686598958543   -1.64347579308879   -7.16557447635589
H        -1.72630186325749   -1.07432810983763   -8.08191013909395
C        -2.28814002340101   -2.88687165602162   -7.07908283631359
H        -2.84899711503012   -3.26710677586812   -7.91958664393237
C        -2.17806835530011   -3.62692246362359   -5.92725597215237
H        -2.64651238755204   -4.59849631513578   -5.84566246814261
C        -2.75236643647558   -0.29429219228173   -1.58923660644592
C        -1.77215919988488    0.80006776268516   -1.08189496603311
H        -2.11830364891105    1.11529641481578   -0.08055745662679
C        -1.79954255280572    2.02942406833000   -2.02044353950774
H        -2.85639859014429    2.27834010521412   -2.16604617738309
C        -1.16825773855284    1.69914985570376   -3.37042388954470
H        -1.20474082744335    2.57394255052800   -4.01762479368737
H        -1.71326548076962    0.88892032833530   -3.85020967337934
H        -0.12420401723536    1.39726469044015   -3.24621164427577
C        -1.08818102306857    3.21312085743521   -1.36649527065260
H        -0.03769228466154    2.97992830339281   -1.19757005206506
H        -1.54855799194691    3.47110906928837   -0.41478427090942
H        -1.14218570053040    4.08309883855121   -2.01659688853358
C         0.33389641506368    0.46688667938539   -0.08063958089160
H         0.02295021554035    1.13880458650178    0.73115645869018
C         1.67808326664139   -0.01929625063942   -0.03313108174730
C         2.17073450612004   -0.86267516185140   -1.07428020534877
C         3.53780456887900   -1.21423526167847   -1.03433466315805
H         3.92264093156879   -1.83090226848287   -1.83348699161947
C         4.35234516587110   -0.80158117258205   -0.00741696147335
H         5.39111424893683   -1.09783541366917    0.00201604630526
C         3.85391120924262   -0.00741162116739    1.02558963149997
H         4.50204999391327    0.30378441083538    1.82982537505565
C         2.53609005007886    0.38017587080845    1.00233175462059
H         2.14147256912675    1.00886322029559    1.78842338266278
Ti       -5.67555467673473   -3.20558728956620   -2.92200477270444
O        -4.11792819923816   -2.36133579913605   -3.39946672105512
O        -3.12552221677398   -0.63553749821402   -4.37690265550557
O        -7.39036314886293   -3.80819402034980   -2.95697297964925
O        -5.13969511446712   -4.67729092401916   -3.99348442859812
O        -3.64993195896561   -6.31366466542563   -4.22369737890770
O        -6.13402607667443   -2.18355699452350   -1.53396384374808
N        -6.22325626889289   -2.29879444877862   -4.72113679327543
N        -4.64985628337004   -4.32618044910791   -1.52557149999736
C        -4.07614126096508   -1.37667768419405   -4.20807953969709
C        -5.34856720788513   -1.22429767224782   -5.08593639674845
H        -5.02647744954907   -1.29260214825525   -6.14113629019095
C        -6.08904985298293    0.12440150652962   -4.89209848772575
H        -6.95377021582990    0.09868368294095   -5.57301958968281
C        -6.59689449041878    0.26561368747239   -3.45980329104446
H        -7.25289363959704   -0.56926500648769   -3.19454331078423
H        -7.15552584147756    1.19474271854232   -3.35789148379240
H        -5.75603604558838    0.28508429597542   -2.76902321525498
C        -5.19602680423521    1.29884082833795   -5.27590708797609
H        -5.74825478130718    2.23071007163478   -5.17698415753204
H        -4.85107391633715    1.20530499911092   -6.30335653522806
H        -4.32746218022944    1.33086456329188   -4.62586643781707
C        -6.96209458940153   -2.86560364003364   -5.59839014101340
H        -6.90445898020933   -2.55033838332977   -6.64954040251677
C        -7.93817564094031   -3.86057912378042   -5.27834905245426
C        -8.13690949394605   -4.25444664586233   -3.92060784663569
C        -9.19753378509803   -5.14698487858639   -3.65080346103646
H        -9.36955494652924   -5.42695805843571   -2.62168938178158
C        -9.97758824540839   -5.65643227932900   -4.66091074563321
H       -10.77381646659411   -6.34699717565023   -4.42417558273673
C        -9.75293324602556   -5.29459890247386   -5.98940957402041
H       -10.36791770421510   -5.70721683992633   -6.77376463014578
C        -8.75097309768244   -4.40241000948922   -6.28515307234478
H        -8.57744806900178   -4.10123125619791   -7.30887533089908
C        -4.32803050412299   -5.55599015600167   -3.55481726678708
C        -4.23203518328404   -5.61042196123170   -2.00259825500105
H        -3.19062664910927   -5.83423759824381   -1.71702216126078
C        -5.10829701356411   -6.76551469943094   -1.45927568269440
H        -4.74789397947394   -7.67977205620512   -1.94531379212380
C        -6.57909801760064   -6.56001374677872   -1.80493255395314
H        -7.17150864533553   -7.38299731121791   -1.40867544354790
H        -6.71802278039405   -6.52608872930260   -2.88553627516712
H        -6.93905529937983   -5.62251941678930   -1.37274943732199
C        -4.92495695499380   -6.89506242744889    0.05213642448570
H        -5.27723687692998   -5.99589851437246    0.55528348240128
H        -3.87935116527893   -7.04933884980878    0.30977903878461
H        -5.49600000006936   -7.74246512590008    0.42431858239009
C        -4.02365952025898   -3.77622271574859   -0.54511120834894
H        -3.19560235248576   -4.30505895161244   -0.05946956569006
C        -4.38717482363121   -2.52771115076585    0.03614887605859
C        -5.49972655971117   -1.79383946199052   -0.47177585953722
C        -5.90094508486325   -0.63953640337233    0.23269918388277
H        -6.76064293741025   -0.09861007627094   -0.13384260998361
C        -5.18015132948771   -0.18584277602209    1.30976741247134
H        -5.49014676404859    0.71777438660298    1.81518432660611
C        -4.04360180604256   -0.86636960756727    1.75308928983756
H        -3.47773108925690   -0.48419736867021    2.58944527159941
C        -3.66018179294030   -2.02882971968063    1.13001551410659
H        -2.79139318470261   -2.57799797011912    1.46758297502439
118
 -193.76455393870498
Ti       -0.73701033999682   -1.79983823773463   -1.02303287708756
O        -0.94057702774740   -2.40615586933929    0.75673420393937
O        -1.66309144345033   -4.08250729045708    2.02316946188202
O        -0.26884807575237   -1.70139598537445   -2.73725303495246
O        -2.57299190450427   -1.85903034258311   -1.17899512951813
O        -4.42602152182605   -0.72327220975845   -1.65830244999436
O         0.95033821900913   -1.23489298087237   -0.61713635611674
N        -0.62496318334875   -3.84707289775340   -1.30433956123506
N        -1.27062298574626    0.07883957095535   -0.28986013458777
C        -1.13019862671293   -3.63823429683020    1.02208603194848
C        -0.63279113571588   -4.60726176306209   -0.08672297288010
H        -1.32283480250201   -5.46482283807268   -0.14849217358775
C         0.77011678090531   -5.18017276139441    0.23537826047573
H         1.07786949768461   -5.76533477958849   -0.64266228589801
C         1.78761906772889   -4.06600965621327    0.45580762932197
H         1.82421851994597   -3.41263194950304   -0.41912421806477
H         2.77574912547702   -4.49244254419782    0.62017380974245
H         1.51904910281815   -3.47162021559306    1.32939114984122
C         0.69016158380365   -6.10809411464522    1.44488476611730
H         1.68277449699871   -6.46718246890760    1.70617345707605
H         0.05967623839770   -6.96832867499197    1.23085669898849
H         0.27131702196096   -5.58165293299962    2.29854475970516
C        -0.94521248862172   -4.42166897011476   -2.40960628331530
H        -1.19935074181901   -5.48826226769050   -2.41583171185503
C        -0.91932264343453   -3.78043140819475   -3.68073276275087
C        -0.51211537642360   -2.41725498107082   -3.78947918443704
C        -0.36749241038072   -1.87828526856866   -5.08562302707132
H        -0.02781448721542   -0.85682753720032   -5.17172783762450
C        -0.71225675558736   -2.60990488264505   -6.19502769682035
H        -0.62129143912296   -2.16471369608630   -7.17576348571892
C        -1.19175366821213   -3.91671384497593   -6.07511933137793
H        -1.47899360757966   -4.46922936892077   -6.95700108980271
C        -1.28055104045927   -4.49729262421672   -4.83354672890863
H        -1.63456744425796   -5.51314788103159   -4.72057814467370
C        -3.28192012693975   -0.80339844740162   -1.25271667324404
C        -2.58019492935464    0.47120354859579   -0.70494803334471
H        -3.18878476204390    0.84788570622824    0.13741085938827
C        -2.51815368573589    1.56763867108297   -1.79462195610150
H        -3.53238561477528    1.65278705863839   -2.19972905396263
C        -1.55893272966679    1.17060365712300   -2.91359411135676
H        -1.53771218085583    1.94953447290514   -3.67406283127284
H        -1.88636462545907    0.24197027725726   -3.37628667744915
H        -0.54613213899367    1.03254649983391   -2.52371931519206
C        -2.10589461589733    2.90477243083147   -1.18048588516946
H        -1.10546090850685    2.83559175713596   -0.75513025453992
H        -2.79960590741761    3.20959642993771   -0.39939797045027
H        -2.09609209558634    3.67676738636318   -1.94619421668325
C        -0.75005479378602    0.56041410087584    0.77620221196547
H        -1.31933254881619    1.26885043203004    1.39364843072869
C         0.59138823730812    0.28337103021641    1.18775802603191
C         1.41054507189163   -0.59186656991161    0.41258160925925
C         2.76183735159981   -0.73027233245683    0.79871315760439
H         3.39346588591116   -1.37006883555226    0.19977984123958
C         3.25809220775169   -0.08717564938779    1.90699169834215
H         4.29336407892105   -0.22275428340920    2.18406925114562
C         2.44059409537979    0.73639324737685    2.68134605026953
H         2.84042949042764    1.22930754218818    3.55365292896311
C         1.12887775860992    0.91996182610722    2.31641316031267
H         0.48946442079094    1.56879936615028    2.89863675790418
Ti       -5.44300859777527   -4.26627641107706   -2.77222389296594
O        -3.92489356540625   -3.26100015289688   -3.00200008961773
O        -2.93262606172757   -1.53132462226400   -3.97254828026283
O        -7.01447349357576   -5.11924788493485   -3.09975657999507
O        -4.49344124369724   -5.75660410426452   -3.46377180874766
O        -2.80670708295654   -7.16143583707420   -3.10259418208292
O        -6.34398510636914   -3.16457422934322   -1.69828221454019
N        -5.64041878900928   -3.66215807895395   -4.75926295312281
N        -4.66891568690916   -5.04935481373847   -1.02940382213653
C        -3.80150655030863   -2.38189191255512   -3.91703590454873
C        -4.82767911186735   -2.52408540047486   -5.07435709961259
H        -4.25040888500928   -2.67399825252343   -6.00488258583568
C        -5.73646994151238   -1.28184147468282   -5.26253614150060
H        -6.40836466292369   -1.51832542974378   -6.10207036946801
C        -6.57922836238952   -1.03303864582462   -4.01481703004067
H        -7.18634601773976   -1.91122638974900   -3.77435865896094
H        -7.24165843088004   -0.18491993744311   -4.18072687175084
H        -5.93229342428260   -0.81117413150690   -3.16796016950880
C        -4.91276425892349   -0.05124601892432   -5.62502336283432
H        -5.57111490100781    0.79903320910412   -5.78853270499540
H        -4.33483613034744   -0.22336206506636   -6.53053399926654
H        -4.22410430606170    0.18362414315125   -4.81975421644237
C        -6.08903815177106   -4.41908682654802   -5.68840823638362
H        -5.82501904891940   -4.21488615176721   -6.73549626274351
C        -6.99068574445934   -5.50378182335814   -5.45359047722218
C        -7.45232747043191   -5.77545473999614   -4.13022536870855
C        -8.42692236100270   -6.78582073319748   -3.97541012685755
H        -8.79834662996046   -6.97770699414257   -2.97933278736392
C        -8.87865300047471   -7.51376502313824   -5.04954061460118
H        -9.61392663671460   -8.29031769892358   -4.89734161622389
C        -8.39806573357671   -7.26386949504412   -6.33530956588460
H        -8.75693763920839   -7.84630094727587   -7.16939622804570
C        -7.47408780103499   -6.26578218779110   -6.52785323910342
H        -7.10541093561375   -6.05170437621776   -7.52136903579885
C        -3.71491827803420   -6.44422784563363   -2.72576201577134
C        -3.99906203012554   -6.30373608959466   -1.20160187965115
H        -3.04133066910962   -6.33422987684544   -0.65577113688085
C        -4.83966285964987   -7.50577276687372   -0.70587400742485
H        -4.26270034657252   -8.40578284343481   -0.94886925833234
C        -6.19079076532360   -7.57113569420743   -1.40928373146555
H        -6.75925690465290   -8.42363771277024   -1.04120317986344
H        -6.05841629885402   -7.68541087771083   -2.48518159971075
H        -6.75773146987389   -6.65623676524945   -1.21798284592542
C        -5.02720097288269   -7.42334419535199    0.80836466235919
H        -5.59939611249402   -6.53490749229179    1.07122295656523
H        -4.06913578013622   -7.38314934608500    1.32217049755243
H        -5.56798174456515   -8.29726545698305    1.16402200324523
C        -4.36900353220946   -4.29867851410330   -0.02812051798078
H        -3.62813724929102   -4.63627742342624    0.70569030864666
C        -5.00669995222651   -3.05804356561818    0.26061804429249
C        -6.03928235857058   -2.56336537798208   -0.58967374495393
C        -6.73434713027360   -1.40810202300818   -0.17588612765461
H        -7.53593399794165   -1.04953959314730   -0.80422850353152
C        -6.35803032777948   -0.72813722398001    0.95618519542812
H        -6.88648646230995    0.17179402208116    1.23696545693003
C        -5.29249357262419   -1.17368562999861    1.74179903270824
H        -4.99813836000128   -0.61498210288429    2.61763414409740
C        -4.63369923441759   -2.33042744384571    1.40325501231585
H        -3.81523753297127   -2.69929172598024    2.00688466228365
118
 -193.76455341754252
Ti       -0.16887184035907   -1.26011345367656   -0.99539102869888
O        -0.47716724427224   -1.74644790736209    0.80773173355252
O        -1.35313699033476   -3.30919108651838    2.12176607106207
O         0.38630525503447   -1.28767901785494   -2.68726125770672
O        -1.99657090007599   -1.26788837715327   -1.23622563311710
O        -3.78005273084793   -0.10363033182045   -1.88260483023656
O         1.51456090861468   -0.72761369509132   -0.53950444539295
N        -0.13044014318434   -3.32460095914800   -1.14769514473142
N        -0.66999127985394    0.67762352341911   -0.40364534800694
C        -0.74178646455375   -2.95031165177556    1.13100702873284
C        -0.22865208205802   -4.00586025905809    0.11183260349475
H        -0.94827752160519   -4.83986226855076    0.06757810579478
C         1.13346953537174   -4.60708304505469    0.53961685247804
H         1.45320137342946   -5.26880498955697   -0.27777259756141
C         2.18693544056303   -3.51998211481195    0.72323410519840
H         2.29529791868199   -2.94175933549468   -0.19777966650428
H         3.14612729692826   -3.97078190728914    0.97266159153324
H         1.90225922008814   -2.84571355490313    1.53148343690775
C         0.96271541368105   -5.43752030965651    1.80917875542993
H         1.92561143853957   -5.82337872424055    2.13540776075862
H         0.29760933228493   -6.28003631772957    1.63295867276814
H         0.53993237777667   -4.83019245504165    2.60522857629876
C        -0.42713807699526   -3.95196412869339   -2.23046701378953
H        -0.72983024236699   -5.00485723838476   -2.18522519347714
C        -0.31356705865173   -3.39236916895733   -3.53483870126272
C         0.15982825031435   -2.05722591959252   -3.70500184630324
C         0.38824190809985   -1.60630326952764   -5.02273043288688
H         0.77733659564282   -0.60739186235528   -5.15245916475041
C         0.06078739085586   -2.38952928427130   -6.10161066703781
H         0.21596208025554   -2.01036230974017   -7.10183678735189
C        -0.48325548249435   -3.66460303227170   -5.92697538019565
H        -0.75517256135816   -4.25744486883238   -6.78731200384289
C        -0.65482685086339   -4.16303359398133   -4.65876994769185
H        -1.06006934969973   -5.15376091456079   -4.50258192279935
C        -2.66192296006130   -0.19611349129756   -1.41231980152743
C        -1.94498073374133    1.08531053048210   -0.90337849116181
H        -2.57953629958258    1.52820826904761   -0.11411820848120
C        -1.79621281572333    2.11373687938467   -2.04948004905269
H        -2.78485074539571    2.19728585895373   -2.51404060684514
C        -0.78938821538066    1.62857714499826   -3.08937066396781
H        -0.70573205473899    2.36106257095771   -3.89053978689421
H        -1.11791525358880    0.68312930595282   -3.51562146749156
H         0.19676710485820    1.48795089214338   -2.63751562109188
C        -1.38376303468445    3.47514839418766   -1.49197974990126
H        -0.40975741006907    3.40927212363188   -1.00879246802774
H        -2.11074411227673    3.84068231172927   -0.76935038911122
H        -1.31339460765529    4.20034275347035   -2.29914531878598
C        -0.18185890865989    1.20956152265266    0.65375527517617
H        -0.75411883772726    1.97299853386973    1.19839701277309
C         1.12906316669527    0.91697483688325    1.14506808267029
C         1.95022410611839   -0.03457289680618    0.46822499348898
C         3.27581786249851   -0.19379322783222    0.92835773491913
H         3.90961693082752   -0.89396984397479    0.40390752354526
C         3.74407502536918    0.50463702923523    2.01511467859962
H         4.75947792243390    0.35249261993280    2.35084526313014
C         2.92327228670579    1.40620160725041    2.69314248031510
H         3.30089754829011    1.94295019716508    3.54930490313628
C         1.63730397843574    1.60908765947502    2.25439396053150
H         0.99645116565689    2.31678711303392    2.76158246070202
Ti       -4.87639785556638   -3.64065591488895   -2.83226006476904
O        -3.30678410507277   -2.71383000322684   -3.04393591671981
O        -2.20093565128925   -1.08046245855024   -4.05807777167448
O        -6.46611607477177   -4.44616547570508   -3.19304921508278
O        -3.96070063397316   -5.20705720289503   -3.38666845579756
O        -2.36738022700361   -6.66812972263309   -2.86123254017113
O        -5.78130732375580   -2.44473655855732   -1.86643300141734
N        -4.94691374857943   -3.15365793374212   -4.86036365045333
N        -4.22452050058625   -4.35338901120613   -1.00977059612925
C        -3.10418182144116   -1.89441587627675   -3.99930178067726
C        -4.07680548699038   -2.06626924604201   -5.19780216920657
H        -3.45951322225473   -2.29079482759283   -6.08688281308421
C        -4.92799763197229   -0.80713210387699   -5.50446241588753
H        -5.55898650717832   -1.06777058746798   -6.36817770562684
C        -5.83153840499301   -0.46127620451388   -4.32391559057363
H        -6.48193181774186   -1.30432732696091   -4.07110765293217
H        -6.45327187695086    0.39640400708676   -4.57592634616617
H        -5.22634277430042   -0.21170755664262   -3.45432242692141
C        -4.04190757830892    0.37451396546442   -5.88235794657540
H        -4.65966483626738    1.23320270254393   -6.13560416547195
H        -3.41441434567354    0.13239107138909   -6.73746215177190
H        -3.39733213576110    0.63513080206476   -5.04890405478262
C        -5.36843010123237   -3.95611726130487   -5.76336487426452
H        -5.03611693896363   -3.83286154920442   -6.80366524895543
C        -6.32657386256442   -4.98743183407142   -5.51245976609171
C        -6.87545494284628   -5.14889115063389   -4.20452371790524
C        -7.90603022038691   -6.10129610388678   -4.04428726458248
H        -8.34283081027089   -6.20821738957203   -3.06201678700924
C        -8.33126162529393   -6.87775545276768   -5.09502251028656
H        -9.11288979669362   -7.60671457687029   -4.93830915833046
C        -7.76453460908304   -6.73824874070738   -6.36237527979118
H        -8.10334232722770   -7.35889975381304   -7.17715377987686
C        -6.78245910640612   -5.79880787050290   -6.56232532583919
H        -6.34629559732887   -5.67009024080592   -7.54309469032383
C        -3.25486143913001   -5.88681368214636   -2.57261690077989
C        -3.60409199544871   -5.64289890831940   -1.07547031131251
H        -2.67575853078829   -5.68103998022260   -0.48156774935775
C        -4.52102218995167   -6.77653494385853   -0.55449516629512
H        -3.97410743838441   -7.71294759046817   -0.71551590227059
C        -5.83784300955432   -6.82682056723076   -1.32150526346727
H        -6.46291738102011   -7.62882793671826   -0.93243100338109
H        -5.65848695980902   -7.01415701759501   -2.38013026067802
H        -6.37012805164687   -5.87790000188183   -1.21569042629558
C        -4.77826067907917   -6.59650651695033    0.94093564643743
H        -5.32678227514072   -5.67353989151589    1.12275231691088
H        -3.84541380333286   -6.56095060875835    1.49939947776868
H        -5.36984648448845   -7.42726865015187    1.31862377069040
C        -3.93964850703892   -3.55841837926522   -0.03869626262673
H        -3.25029944463944   -3.88242438776248    0.74928991769147
C        -4.53609899940748   -2.27848155840232    0.14802168971588
C        -5.50570055076061   -1.79368431315759   -0.77884880044791
C        -6.17122891429678   -0.59066937203353   -0.46356896234755
H        -6.92727226674468   -0.23837179337255   -1.14934019635142
C        -5.81942617961632    0.13861737003391    0.64542484019970
H        -6.32295857243335    1.07274208459931    0.85016499102897
C        -4.80974813482370   -0.30107046930800    1.50473636142960
H        -4.53164207021857    0.29579830763508    2.36042259005320
C        -4.18526279564241   -1.50056144752753    1.26408730441903
H        -3.41142831990566   -1.86504845303526    1.92628694523455
118
 -193.76455293364688
Ti       -0.45244840938541   -0.04644652671125   -1.75700687793502
O        -1.03954827856083   -0.72485147150836   -0.09075456051717
O        -2.47863499543725   -2.11073874921650    0.88093592644489
O         0.18217344351675    0.05407919832430   -3.41805432359201
O        -2.15154250602333    0.62243176264445   -2.00457695013875
O        -3.38377344318671    2.43068465998874   -2.41198307686504
O         1.27527097080113   -0.21912404853867   -1.19761706109701
N        -1.09286765060196   -1.93562653418136   -2.31819415093727
N        -0.31464804056335    1.79574629038759   -0.78404201415856
C        -1.71249168634762   -1.80441062741853   -0.01497284102516
C        -1.50557914755398   -2.76347668417254   -1.22060583625404
H        -2.45624815854705   -3.27904884863291   -1.43516871151517
C        -0.45672497453047   -3.86065334438779   -0.90990908089988
H        -0.31709420817452   -4.43175907455482   -1.83860513984521
C         0.88265186547239   -3.25097245944364   -0.51033250363543
H         1.24075076659989   -2.58181132115657   -1.29649700357466
H         1.61775141046466   -4.03880677446742   -0.35481579191353
H         0.78253734566959   -2.68507686859671    0.41620739576418
C        -0.98540573088803   -4.79853875218126    0.17230486200253
H        -0.23168481430549   -5.54100986038168    0.42358037881159
H        -1.87831187479296   -5.31793076687147   -0.16855382786048
H        -1.23840503835395   -4.23817424789866    1.06853374876198
C        -1.49722730992063   -2.21398171994472   -3.50694937674203
H        -2.13327840431055   -3.09123785746015   -3.67510746901652
C        -1.10759389008099   -1.49538824961871   -4.67286481013694
C        -0.21024656743799   -0.39074862246302   -4.57007042609754
C         0.24907266979911    0.19348108882673   -5.76998158195073
H         0.95070325679047    1.01088266780213   -5.69508418842712
C        -0.23479441507473   -0.22135680843840   -6.98595191564961
H         0.10934295094576    0.26252271879375   -7.88913770765093
C        -1.17578765282205   -1.25052366178787   -7.07328314676055
H        -1.56008788887791   -1.55023072077085   -8.03665218630633
C        -1.59604226909421   -1.88638458407330   -5.93077845802631
H        -2.31310844079568   -2.69482094574467   -5.97880474945903
C        -2.40213047127930    1.87065674780554   -1.96187839949118
C        -1.33666307357362    2.70487081248070   -1.19680612812988
H        -1.84332865901617    3.18020240850696   -0.33707784273733
C        -0.76443432504405    3.81725867991486   -2.10685783301182
H        -1.62940506072286    4.32617136921323   -2.54620466600129
C         0.09133981817714    3.22177334729836   -3.22191288369944
H         0.47669987133919    4.01877020940026   -3.85570995981733
H        -0.50583163378694    2.54901671649440   -3.83364870411574
H         0.93554451216192    2.66399545613600   -2.80627255137075
C         0.04378420799083    4.81763473272581   -1.28176407918886
H         0.90426445620711    4.32880918838822   -0.82664420383990
H        -0.56437140338374    5.26187332048270   -0.49621200850581
H         0.40774976340385    5.61741352289616   -1.92235947630216
C         0.24358282375515    1.91492429356154    0.36203087283899
H        -0.07645448848671    2.71071555494406    1.04862991302904
C         1.33824621364863    1.09954358876385    0.78928964326552
C         1.84139438023331    0.07377733649965   -0.06654856130222
C         2.99860619449013   -0.61643875552393    0.35605436539818
H         3.40019832181549   -1.37509641648031   -0.29976193354376
C         3.58921246410524   -0.34696725907916    1.56712645580878
H         4.46630302018520   -0.90096813011314    1.86834003956748
C         3.06831862808208    0.63097136693437    2.41479078121966
H         3.53709621727481    0.82702867944682    3.36641938931001
C         1.96264645639938    1.34516867421024    2.02124133020263
H         1.55898940985256    2.11704492118571    2.66161723714872
Ti       -5.52486197943412   -0.28085272416203   -4.08777469310125
O        -3.72548670481492    0.08019249438106   -4.08420569011482
O        -2.06205938318067    1.39607251045554   -4.73185851858588
O        -7.25665658868343   -0.41306599414252   -4.62691845759350
O        -5.13636491728585   -1.93093497899998   -4.94098245417126
O        -4.18145546093427   -3.92691880633076   -4.70896119701737
O        -6.05567404863332    0.94506044663425   -2.90700031195834
N        -5.26597721105680    0.57577273288845   -5.97252431272358
N        -5.29211495191874   -1.50298224791269   -2.44290969343094
C        -3.18670441261736    0.94562668290071   -4.84974845510921
C        -4.06223093179903    1.34686309969921   -6.06782217180115
H        -3.48491266658998    1.10213644168009   -6.97816679694011
C        -4.42341977571511    2.85406371731862   -6.11398916298710
H        -5.03686192364260    2.99353335714632   -7.01749984176651
C        -5.24944653447867    3.25297559286192   -4.89422886166343
H        -6.15695861078491    2.64553360161827   -4.82283871623060
H        -5.53570667602837    4.30079515752376   -4.97073877224719
H        -4.66253957474868    3.11559782572541   -3.98788009438547
C        -3.17008825279978    3.71367770089897   -6.23347734359309
H        -3.44716531750256    4.76311839705348   -6.30420977460006
H        -2.59672587170095    3.44424366158467   -7.11786711669242
H        -2.53983064062372    3.57164835955589   -5.36138939215940
C        -5.85302759007652    0.15068675278881   -7.02687899215429
H        -5.41513092512005    0.34991366383164   -8.01495207843087
C        -7.11355479766081   -0.52374252921251   -7.00580583867823
C        -7.78997346684537   -0.73314208808696   -5.76616606649220
C        -9.08500559201152   -1.29409297213936   -5.81858534421619
H        -9.61261183327993   -1.42909732633414   -4.88566051532873
C        -9.65275322568097   -1.67158235905615   -7.01152088819866
H       -10.63954825089060   -2.11093391735930   -7.01782865078570
C        -8.96969505449310   -1.49668808336623   -8.21537159692854
H        -9.42391099965160   -1.80357259514959   -9.14448106280709
C        -7.72201943346539   -0.92199159874840   -8.20546391637042
H        -7.18919451942283   -0.76572594733632   -9.13304239299273
C        -4.77056583591142   -2.95408336682921   -4.27554578530141
C        -5.13421266978090   -2.88990656778497   -2.76373089596008
H        -4.32135190049521   -3.35460589525853   -2.18098780713713
C        -6.41505459489781   -3.71685274227625   -2.49352901695380
H        -6.20058985112141   -4.73616170488918   -2.83550482939898
C        -7.60758614033808   -3.16841858736645   -3.26948455153167
H        -8.49290129973240   -3.76630373702792   -3.05967878619245
H        -7.41623404900067   -3.20317165974634   -4.34199609346100
H        -7.80077022943139   -2.13257790266776   -2.97820396503339
C        -6.71564154307246   -3.74231243727136   -0.99567628522637
H        -6.93129226653119   -2.73755961878406   -0.63538978016280
H        -5.87416185314386   -4.13949857031461   -0.43210388960539
H        -7.58230286155237   -4.36982132777439   -0.80126212034544
C        -4.83756188469287   -1.05153477586852   -1.32684488992109
H        -4.36029828869417   -1.73414032044430   -0.61439242026439
C        -4.98750256087563    0.29555709554311   -0.88905270595074
C        -5.66541350444068    1.24703863087110   -1.70721002833673
C        -5.91682981561791    2.52235177883486   -1.15978251119789
H        -6.45678418282811    3.23412620761987   -1.76630372146087
C        -5.43259383529846    2.86471711504283    0.07870835083253
H        -5.61333686025607    3.85766997692682    0.46530482383955
C        -4.69695219833803    1.95375721304005    0.84047502221611
H        -4.30571380932473    2.24774187813996    1.80288090926897
C        -4.48813571539945    0.68180379779185    0.36605459529784
H        -3.93382281579004   -0.04272291100539    0.94754854833861
118
 -193.76454764050331
Ti       -0.33026181586645   -1.49872101578562   -1.57916000854378
O        -0.81055526862455   -2.20942156705745    0.10670487539428
O        -1.64552904283755   -3.97705703733752    1.16147490042915
O         0.41718359506640   -1.29262193189761   -3.18213267272548
O        -2.10696932750786   -1.60807688963290   -2.05839118947736
O        -3.89706838735088   -0.50804120950791   -2.79322772212520
O         1.23494517598829   -0.89754159430133   -0.85892601257969
N        -0.08785822456725   -3.52313515716990   -1.93434630874035
N        -1.06391878608737    0.31561118214644   -0.85439728387674
C        -0.97986502914628   -3.46027472995186    0.28200899355677
C        -0.26495627966348   -4.34925003279703   -0.77385933479868
H        -0.89846748108776   -5.22472201995556   -0.99197782661015
C         1.08787948727419   -4.89206335897887   -0.24939534830407
H         1.56205480858694   -5.41623802533634   -1.09112312396328
C         2.00547754748347   -3.75791223727584    0.19429968641653
H         2.15947832956993   -3.05593121251553   -0.62875548841374
H         2.96971257240135   -4.15857703351876    0.50237590602530
H         1.56921852504842   -3.22274793263309    1.03804863275962
C         0.84716156462679   -5.88859959263188    0.88163989897727
H         1.79660835747809   -6.23043015532236    1.28673800241281
H         0.29590940083966   -6.75489264599403    0.52246838915187
H         0.27207527889943   -5.42449450964261    1.67861330547103
C        -0.20172435408632   -4.04534829054926   -3.10438896941635
H        -0.41081622188759   -5.11705942263674   -3.20484642690837
C         0.00797127747349   -3.33553918960857   -4.32057547949901
C         0.37687125273557   -1.95745084480258   -4.29381952003357
C         0.71379879806142   -1.34581309039887   -5.52009264291429
H         1.02365857206319   -0.31159075166537   -5.49864970756597
C         0.58590777077368   -2.02674137581290   -6.70537078057050
H         0.82159710480592   -1.52729343324664   -7.63447727445629
C         0.14224382257255   -3.35133902876665   -6.73043632169127
H         0.02674307481372   -3.86383345386329   -7.67361846072952
C        -0.13061150590097   -3.99955346276464   -5.55077425028878
H        -0.46146219188424   -5.02943529302026   -5.54771265547995
C        -2.83748711302598   -0.57427602543557   -2.19935881425430
C        -2.29636392359236    0.68878429169738   -1.47258677785632
H        -3.05736051882553    0.99660649132062   -0.73235690855604
C        -2.09208093785069    1.84630847253540   -2.47797243614607
H        -3.02766929598782    1.92947479777748   -3.04178331233243
C        -0.94866901698783    1.53645900439890   -3.44046749761100
H        -0.82438603401085    2.35986551216656   -4.14188797933720
H        -1.16700866551753    0.63105858578677   -4.00287362169530
H        -0.01124221810997    1.39502918531726   -2.89457667701594
C        -1.83221372082633    3.15547811739199   -1.73406524683346
H        -0.91057682671202    3.08846296786886   -1.15728511334398
H        -2.65217042861453    3.39382996747526   -1.05943126710016
H        -1.72920840119435    3.97180764356004   -2.44496665719759
C        -0.76273810220102    0.74146874414915    0.31483329391823
H        -1.46324298248622    1.38798857977017    0.86114228823925
C         0.49591548153079    0.48169718532461    0.94238792466572
C         1.47820545214860   -0.30869195819275    0.27272975809517
C         2.74645009121846   -0.42376790218789    0.88271814979138
H         3.50349553518962   -0.99596645016265    0.36654034882542
C         3.00937521533476    0.15678510334915    2.10015575642433
H         3.98546041899523    0.03985087903874    2.54790360021234
C         2.03009324473303    0.89253743949561    2.76775339261707
H         2.24640723982955    1.33531453793160    3.72739028745912
C         0.79572592200298    1.05528779599731    2.18686517354013
H         0.03399901732110    1.63794415895036    2.68597966045397
Ti       -4.58731507633984   -3.99646457443625   -4.20416283483336
O        -3.08818718387578   -2.94096059103179   -4.14516531858574
O        -2.01585642653225   -1.13823456768398   -4.86545069024129
O        -6.05616721005573   -4.87464621540400   -4.81721793241937
O        -3.48806881612582   -5.42326461718509   -4.80118106353899
O        -1.82816618627087   -6.79369799839283   -4.23858752844929
O        -5.68590044976730   -2.97749535137276   -3.23688525466747
N        -4.48657836542090   -3.30288277215150   -6.16961699377444
N        -4.07207994926388   -4.84517374876719   -2.39687926938097
C        -2.85206261143577   -2.01409479368494   -4.98808066450875
C        -3.67645607437697   -2.12781373978900   -6.29999624687835
H        -2.95421667177455   -2.21387139696069   -7.13230950336892
C        -4.59057000850806   -0.90609274728375   -6.57651854317726
H        -5.11036066399577   -1.12122954142858   -7.52292266958130
C        -5.63129255599474   -0.74499694647880   -5.47193342966762
H        -6.23250930967859   -1.65350314853326   -5.36836145003255
H        -6.29303522865362    0.08680119894375   -5.70830699262197
H        -5.13776991022411   -0.54115407182052   -4.52363577024816
C        -3.76708118521942    0.36552893955557   -6.74691210198175
H        -4.42352124172813    1.20408292898512   -6.96812880851021
H        -3.05198447042367    0.25916628441716   -7.55984688378304
H        -3.21841504528527    0.57622645870903   -5.83449635088260
C        -4.74886151539993   -4.02974227252436   -7.18938079657182
H        -4.32377020060800   -3.77174749735137   -8.16938028129323
C        -5.64120565915032   -5.14641857391535   -7.15047351842795
C        -6.30310299363810   -5.48972442834450   -5.93317929664781
C        -7.26250440998299   -6.52480629937815   -5.98341447612180
H        -7.78527822452036   -6.77058381560596   -5.07061570075483
C        -7.51559750928755   -7.20887894421314   -7.14775831453089
H        -8.24650971716066   -8.00423559851371   -7.15183878479046
C        -6.83879707296199   -6.89031462422749   -8.32532151365789
H        -7.04226025915798   -7.43916136667905   -9.23139949191841
C        -5.92220077056890   -5.86707955206943   -8.32082286059402
H        -5.40289783581716   -5.60012503322121   -9.23061912596968
C        -2.81069028457729   -6.12353279671297   -3.98012742944097
C        -3.33753830322520   -6.06903958165689   -2.51673470822128
H        -2.47787370877826   -6.09896461654735   -1.82680614811954
C        -4.20143530264469   -7.31827045775327   -2.21650476602552
H        -3.55894947862408   -8.18768690141608   -2.39886179900099
C        -5.41668512881296   -7.39115789016897   -3.13450344510841
H        -6.00702691840951   -8.27484934315432   -2.89830626980220
H        -5.10696202748219   -7.45385288994414   -4.17765334958965
H        -6.03912248436211   -6.50214413018572   -3.00359350315139
C        -4.63578340840394   -7.31361405487164   -0.75147264377437
H        -5.27936071099502   -6.45861257719846   -0.54996499422462
H        -3.77653379899229   -7.26484219004547   -0.08607132508691
H        -5.19046803603116   -8.22130847815701   -0.52548232975925
C        -3.96252927382796   -4.13944713716695   -1.32642880382472
H        -3.33613871451818   -4.49361755363407   -0.49986108167594
C        -4.68322665708639   -2.93470889383803   -1.08563410986484
C        -5.58495362121866   -2.42656911964106   -2.06703529685529
C        -6.37951078280875   -1.31538226563578   -1.71538485654254
H        -7.08426310094444   -0.94814558433118   -2.44646234490620
C        -6.21249091077217   -0.68459601386810   -0.50725981217140
H        -6.81267147503393    0.18293895462908   -0.27220006712673
C        -5.26801221443010   -1.13829064875377    0.41663067436404
H        -5.13594346912092   -0.61714959156835    1.35296727063671
C        -4.52197180083432   -2.25641762054954    0.13413941965491
H        -3.79634245585114   -2.63219955384487    0.84311714752083
118
 -193.76454521144305
Ti       -0.31860112129896   -1.12525908442089   -1.44307957130368
O        -0.60500369046843   -1.69240821666556    0.33804906543586
O        -1.46638040088395   -3.29553878897239    1.61200289780608
O         0.19000966150201   -1.08294808210853   -3.14875073077953
O        -2.14931384923762   -1.05164667345805   -1.63980949906735
O        -3.90609441049276    0.20860531343759   -2.16756207801159
O         1.39633167832666   -0.68085481522745   -1.00535708262035
N        -0.34976020588835   -3.17940441848438   -1.69823059520843
N        -0.72917745150408    0.79750326723551   -0.74153759429213
C        -0.88686451871261   -2.90404501082682    0.61465284498927
C        -0.44160611081101   -3.92129818151606   -0.47272985353656
H        -1.19347159926569   -4.72463869269425   -0.54098550943312
C         0.90600761365117   -4.59447687468549   -0.11105516352195
H         1.19428012619846   -5.20487015064401   -0.97848188802762
C         1.99558857429385   -3.55623973151381    0.13453851921466
H         2.10257957975156   -2.91118380099488   -0.74076493487927
H         2.94549497755742   -4.05215937945837    0.32674861909516
H         1.74742070220051   -2.94004466640130    0.99900028196892
C         0.72342244479661   -5.50810034035118    1.09828914262124
H         1.67936053150871   -5.93483786696194    1.39229425286700
H         0.04091802565544   -6.32304266590813    0.86694568367967
H         0.31591810191501   -4.94875950418568    1.93639241421640
C        -0.68846677199456   -3.74311364868518   -2.80366520537038
H        -1.02193978112250   -4.78769680709255   -2.80318964933592
C        -0.58620196962277   -3.12352021230345   -4.08155039966377
C        -0.07967101242581   -1.79463615094517   -4.19739276858493
C         0.13351685537648   -1.28620222588262   -5.49647135443706
H         0.54556784845176   -0.29214874631225   -5.58682229189368
C        -0.23300073223635   -2.00894763812023   -6.60473471843410
H        -0.08599805486009   -1.58620741461230   -7.58859317891786
C        -0.80570472278730   -3.27725321693615   -6.48030897260913
H        -1.10701978959041   -3.82195521716325   -7.36237678983273
C        -0.96835710582344   -3.83045830382908   -5.23379567277969
H        -1.39712288941925   -4.81659967500149   -5.11645743942904
C        -2.77906656056383    0.05106593027586   -1.73766025442186
C        -1.99887679311054    1.27793945601349   -1.18710797377745
H        -2.59515758939210    1.70680483830368   -0.36108215491683
C        -1.83793164134540    2.35401514230462   -2.28691664088601
H        -2.83512491854206    2.50373682210335   -2.71513483843740
C        -0.88549304152272    1.87699015738327   -3.38024929701648
H        -0.79130328867029    2.64423737807533   -4.14699571375297
H        -1.26928938825105    0.96953609789240   -3.84170228996295
H         0.10578633613610    1.67008077121726   -2.96655012874498
C        -1.34794746751287    3.66738317538524   -1.67871411246620
H        -0.36384941643307    3.53576189109480   -1.23057846294794
H        -2.03586595526850    4.02853076820697   -0.91666596008095
H        -1.26928817589464    4.42730834355618   -2.45256377500276
C        -0.19660449800446    1.25266284489482    0.33016386749355
H        -0.72545992421467    2.00741098907084    0.92845598785258
C         1.11291950238199    0.88488757861141    0.77246197061035
C         1.88155796492370   -0.05809251921208    0.02555893680655
C         3.21124079992861   -0.28836110940793    0.44153951395259
H         3.80696446894970   -0.98022795467694   -0.13590599037538
C         3.73087001265552    0.33282383404653    1.55162183081830
H         4.74790468297413    0.12676357823568    1.85178362828980
C         2.96021391230652    1.22429727622551    2.29829585769607
H         3.37741163092796    1.69959961817635    3.17226170701229
C         1.67274142453759    1.49687780945690    1.90386018820177
H         1.07096180117013    2.19869332683511    2.46439861149900
Ti       -5.15794118439599   -3.25827168568347   -3.26080908384935
O        -3.56543126814149   -2.37132349308497   -3.47354407310493
O        -2.42763013584878   -0.73432241920784   -4.44549723934356
O        -6.78482168980763   -3.99107257056367   -3.60921490143193
O        -4.31105134959184   -4.82177408858349   -3.92594332651331
O        -2.73740016448544   -6.34298718256809   -3.52534476447253
O        -5.98964620242245   -2.08386016571026   -2.20742997566355
N        -5.27378486401196   -2.66535755568191   -5.25809938904194
N        -4.47439338359756   -4.08554411190355   -1.49940781192444
C        -3.35980083427823   -1.51538676547781   -4.39589724845114
C        -4.37428155677839   -1.59396214315450   -5.56965155469214
H        -3.79426943509417   -1.79530712162401   -6.48882152720687
C        -5.18795836174774   -0.29166673817813   -5.78591780977288
H        -5.85973259598553   -0.48869339622816   -6.63564475319813
C        -6.03389511660666    0.03089864998500   -4.55725146797914
H        -6.70085845847453   -0.80209044863865   -4.31441142333163
H        -6.63711628435009    0.91708128283273   -4.74843594127877
H        -5.38860293417102    0.22426619895078   -3.70234256540854
C        -4.27207222658519    0.87315904459270   -6.14454901080254
H        -4.86492960526588    1.76744822510803   -6.32319301083606
H        -3.69561052865958    0.65277624151761   -7.04046199092541
H        -3.57958338992068    1.06389015824179   -5.33087646953679
C        -5.75555927731156   -3.40253644776192   -6.18637433418790
H        -5.45329488518789   -3.23616516085542   -7.22977232529353
C        -6.74356180975819   -4.41054790628059   -5.95702190671002
C        -7.25427226531026   -4.62322113355184   -4.64096613866270
C        -8.31333112307244   -5.54607158391409   -4.49509682863891
H        -8.72162280575773   -5.69085440673085   -3.50551016667241
C        -8.80150144380001   -6.24961413840259   -5.56965737963565
H        -9.60359021849049   -6.95837617846079   -5.42400595197129
C        -8.27257919172081   -6.06172386446124   -6.84685823924500
H        -8.66019940270215   -6.62505006739414   -7.68119797807901
C        -7.26403708326489   -5.14734214968630   -7.03139994344331
H        -6.85699082269919   -4.98077964348836   -8.01896381081536
C        -3.59796854899671   -5.55904889498853   -3.17020938029498
C        -3.89904410399640   -5.38824381554147   -1.65270294410571
H        -2.95683635263964   -5.48859969736394   -1.08844756009925
C        -4.83746313561404   -6.52093632789140   -1.16908534291144
H        -4.32722167155253   -7.46306550016010   -1.40160571790947
C        -6.17833406164662   -6.48538140889941   -1.89401681874505
H        -6.81447309537302   -7.29293722518443   -1.53551905083152
H        -6.03791213769112   -6.61010165964663   -2.96769393811283
H        -6.67876067455072   -5.53082984913663   -1.71139335293558
C        -5.04196388222154   -6.42047272194339    0.34179206761167
H        -5.54008118783455   -5.48589440432781    0.59525573557345
H        -4.09241202252356   -6.46178818746951    0.87102266557490
H        -5.66135057465560   -7.24438201604414    0.68857873544438
C        -4.13202950192810   -3.35111942578273   -0.49963485528513
H        -3.43112202394591   -3.73818709114588    0.24876029808957
C        -4.67574126033828   -2.06234902523784   -0.23040458449866
C        -5.65621122231560   -1.49811111260620   -1.09909208987584
C        -6.26790277310374   -0.29078116705814   -0.70205891522327
H        -7.03260409385706    0.12159939402047   -1.34331112657819
C        -5.85536864288927    0.36867505974643    0.42946399576741
H        -6.31898796443163    1.30745482493938    0.69742256495443
C        -4.83490604871693   -0.14808976829662    1.23130993349963
H        -4.50837445105565    0.39492231409786    2.10552647842795
C        -4.26198491373086   -1.35448421800517    0.91061783990120
H        -3.48132241628854   -1.77854570864237    1.52790982507907
118
 -193.76453991573192
Ti        0.02940355792426   -0.47575417015732   -1.79788224713353
O        -0.52205205985869   -0.94488910567839   -0.05013814160860
O        -1.80211793009088   -2.33023820508452    1.12370885823544
O         0.68799720240764   -0.55352460331101   -3.44828038754115
O        -1.72994193612225   -0.07440589406162   -2.17349655965689
O        -3.17638050151975    1.47536597688900   -2.84694029904452
O         1.74828517921994   -0.35221764638849   -1.20218754931971
N        -0.36913639384063   -2.48935104431886   -2.05727471890357
N        -0.08074991258664    1.49982852507552   -1.14539023216008
C        -1.05983106754470   -2.07435317945314    0.19274870822655
C        -0.70971126145924   -3.17846972060323   -0.84512217061939
H        -1.58835746210510   -3.83076951010915   -0.98062827410942
C         0.45143843555783   -4.08004274140752   -0.35583899704488
H         0.68449511600076   -4.76635720399102   -1.18219718659025
C         1.69788320550572   -3.25934304545919   -0.04236288491787
H         2.00093309349965   -2.68513202923973   -0.92125911848276
H         2.51376760765921   -3.91950675424028    0.24722205942690
H         1.50380238473442   -2.57011784157633    0.77984199453822
C         0.00511669559574   -4.89688681787950    0.85425327053879
H         0.83526723298135   -5.48920769374909    1.23171260840500
H        -0.80486057349011   -5.57232232854307    0.58782452831445
H        -0.34576500912837   -4.24013177462199    1.64589865208894
C        -0.71875333645945   -2.98757469746206   -3.19039800312854
H        -1.24869297284773   -3.94698092774653   -3.22461072276715
C        -0.39181348238834   -2.41394041288813   -4.45229739593337
C         0.37383579917896   -1.21196302122330   -4.51948544440765
C         0.79323801237587   -0.77154156837962   -5.79258415385904
H         1.39988876754608    0.12038952883756   -5.84201817689176
C         0.38503200438489   -1.42023804123664   -6.93165333146437
H         0.69403633163522   -1.04607011762524   -7.89740574844216
C        -0.43565148554944   -2.54872081727031   -6.86193299306482
H        -0.76456815696255   -3.03323569111507   -7.76890303882704
C        -0.80708523402495   -3.04565226142553   -5.63660553842255
H        -1.42908582182714   -3.92746277519308   -5.56215919732730
C        -2.13531944504682    1.12369804878381   -2.32456345416550
C        -1.19600158725303    2.19574317328340   -1.70623369613930
H        -1.77595356605766    2.73873580484083   -0.93764428317010
C        -0.74207700221548    3.20920370184261   -2.78388302429824
H        -1.65178651343225    3.52797935217248   -3.30398017029547
C         0.20600222977467    2.55470303435671   -3.78508744484377
H         0.52227696753123    3.28821591001573   -4.52483260259239
H        -0.29962287836182    1.74028357830059   -4.29898666122956
H         1.09270334856209    2.16068219468282   -3.27992690139753
C        -0.08179130789611    4.42209645782860   -2.12969953563878
H         0.82370973577392    4.12466956647921   -1.60231658705492
H        -0.75620158814408    4.90592310018118   -1.42584980470230
H         0.19280673603068    5.14884933635457   -2.89056039025957
C         0.44085719423462    1.88407049180043   -0.04102857595071
H         0.01690972701960    2.74340746336438    0.49632575562000
C         1.61602827129410    1.29289396749048    0.52028351635906
C         2.25077157843362    0.19709527570850   -0.13852410980878
C         3.46786640540749   -0.27134338525294    0.40335662996024
H         3.96473749976310   -1.08511654486338   -0.10444723691873
C         3.99956852006247    0.27647392591080    1.54583357765668
H         4.92614650050803   -0.11159043502279    1.94303426517698
C         3.35628290207137    1.32655286709099    2.20145703846257
H         3.78154209454179    1.74437899938247    3.10054268305742
C         2.18491512297299    1.82649198419360    1.68641242129850
H         1.68473802061369    2.65017747130772    2.17654245645933
Ti       -4.93504481011317   -1.61782676143080   -4.08789268599627
O        -4.39567095214312   -3.32409192298181   -4.69558120093474
O        -3.16974016026292   -5.11467207459773   -4.22088571715845
O        -5.59284198945770   -0.30482976185094   -3.08324492044176
O        -3.16872218685883   -1.09677985101394   -4.17318879895884
O        -1.69051678224854    0.32202102262692   -5.03829556493770
O        -6.65084177634980   -2.01128658212949   -4.56291334896540
N        -4.56818891740693   -2.56353157280444   -2.28410483165662
N        -4.78359472408453   -1.02453197046655   -6.08176002383018
C        -3.89014309360805   -4.18542111605632   -3.90384082450275
C        -4.24953001848449   -3.95755821562021   -2.40830055805091
H        -3.38079877587344   -4.23364946483315   -1.78790073243846
C        -5.43073385902607   -4.85231365374666   -1.95645502728987
H        -5.66872003340766   -4.55823344628472   -0.92441520662452
C        -6.66468453022267   -4.62159329451669   -2.82237934555008
H        -6.94063597727952   -3.56418140220904   -2.80989526869882
H        -7.49928134158973   -5.20909593053253   -2.44338828025333
H        -6.46969362161033   -4.92356246984067   -3.85173030813778
C        -5.01023046947481   -6.31967812572475   -1.96820480989155
H        -5.85013378529910   -6.95126512540867   -1.68879047750928
H        -4.19975361454727   -6.49536745352478   -1.26431068765849
H        -4.66867253885052   -6.60748350107539   -2.95897780794617
C        -4.22263268510233   -1.92582392794864   -1.22190641664568
H        -3.70946306713270   -2.45465260854952   -0.40988603786341
C        -4.53554240407500   -0.55908372192331   -0.97262545483318
C        -5.28334085290928    0.19269330437265   -1.92693443793366
C        -5.69265230722644    1.49264700387904   -1.56222963961704
H        -6.28604686747067    2.05093860948993   -2.27091045206294
C        -5.29266388347714    2.04922210815169   -0.37259619379151
H        -5.59488206667017    3.05778752850856   -0.12848063604370
C        -4.48923532174494    1.33656752675045    0.52091819154642
H        -4.16645072504928    1.79796997348700    1.44203029838202
C        -4.12699715779070    0.04446668392777    0.22855849357068
H        -3.51762443830634   -0.52880373328806    0.91419399197609
C        -2.73893538662643   -0.29491201032527   -5.06429097564543
C        -3.65786343221183   -0.17527625699050   -6.31107807511982
H        -3.06722409683293   -0.49523956154226   -7.18889868441015
C        -4.09525430154781    1.29368101627538   -6.52344141911425
H        -3.18024058467038    1.89373892325682   -6.47462157660455
C        -5.05031581134695    1.74351853146058   -5.42113606007152
H        -5.35845433956985    2.77238669438103   -5.59940503692783
H        -4.55339578804569    1.69338998683016   -4.45469953153657
H        -5.94141054080821    1.10925274573130   -5.39678400065990
C        -4.73899439590592    1.46306649722863   -7.89883216081887
H        -5.64544706490669    0.86338750488788   -7.97146510657659
H        -4.05603984378230    1.16584465950145   -8.69228505176288
H        -5.00835272709152    2.50485173556610   -8.05563128053687
C        -5.28856108398111   -1.71368170027134   -7.03522667916448
H        -4.84365704652765   -1.67087543926983   -8.03885341371060
C        -6.47123480352060   -2.50495626909662   -6.89017405379950
C        -7.13510626898867   -2.57419790874927   -5.62836473113282
C        -8.36009144586696   -3.27457076056616   -5.57530956454398
H        -8.88020119597460   -3.30806124702106   -4.62906613395766
C        -8.87043491593005   -3.90718269412472   -6.68335703684266
H        -9.80367128037251   -4.44601358114102   -6.60820288585427
C        -8.19675660684815   -3.86507842659371   -7.90420024712971
H        -8.60424165243251   -4.37210649118984   -8.76483717743947
C        -7.01821780210708   -3.16555459846862   -8.00028399122143
H        -6.49490208858470   -3.11167348551132   -8.94478956040781
118
 -193.76453674587182
Ti        0.30518507229226   -0.79729329100186   -2.10826414075861
O        -0.12231263185233   -1.46147595886977   -0.38725264547100
O        -1.04502421993831   -3.16632284864153    0.69872595948578
O         0.98754964115043   -0.64881437119355   -3.74547432556047
O        -1.49745770678730   -0.83178163584753   -2.49172674923519
O        -3.26322660480138    0.34322054747904   -3.16637466355113
O         1.93028365961670   -0.26089400874472   -1.47652259542097
N         0.43228727926216   -2.83687145129720   -2.44488971645536
N        -0.30698600989434    1.05759887149494   -1.37153937083098
C        -0.36916689482943   -2.69733330100697   -0.19939976409149
C         0.26379734821412   -3.63618239118095   -1.26484202343965
H        -0.41629840809787   -4.48571401247665   -1.44258997668129
C         1.61186387667179   -4.22925517933830   -0.78314634923241
H         2.01847590992707   -4.80504157092025   -1.62656236911724
C         2.60627076744526   -3.13055334364066   -0.42327688752538
H         2.75912311221773   -2.46648481570058   -1.27753325779534
H         3.56148158310889   -3.57184483585886   -0.14355807919156
H         2.23823578383492   -2.54352482101365    0.41855089108952
C         1.37856108542010   -5.17405683718423    0.39288359156698
H         2.32898527560132   -5.55465923289359    0.75940005937549
H         0.76300013584353   -6.01949820754929    0.09353383601910
H         0.87304090853117   -4.65432547871745    1.20253957631961
C         0.24924540599251   -3.36977011197708   -3.60110252109875
H        -0.01061079698834   -4.43229832795651   -3.67656842128852
C         0.44124629815836   -2.68649400356575   -4.83542641021327
C         0.87330393121794   -1.32656301281934   -4.84406178433978
C         1.18835434013820   -0.74744649518400   -6.09183128912333
H         1.54664896054667    0.27120279639286   -6.09723610879311
C         0.98027046840192   -1.43664629893011   -7.26090641362269
H         1.20054224708225   -0.96087459338291   -8.20612206015824
C         0.47540091170647   -2.73934841160464   -7.24839004717064
H         0.29767838571315   -3.25824574963344   -8.17829477232961
C         0.22277810342770   -3.35937305256968   -6.04911103127816
H        -0.15301818590762   -4.37322639558968   -6.01836041216346
C        -2.18339487685225    0.23442733151194   -2.61672868665640
C        -1.55263959818917    1.47790169688464   -1.92983483387665
H        -2.26167717261697    1.82276156263621   -1.15490418038563
C        -1.34975472723126    2.61940595689334   -2.95392100751972
H        -2.30192445722602    2.72547350182138   -3.48510467774795
C        -0.25021372301427    2.26653942271158   -3.95250571694462
H        -0.12791188823385    3.07894897078920   -4.66696142374386
H        -0.51334885230321    1.36173690166590   -4.49606008852794
H         0.70176745072627    2.10431711873625   -3.43865302528953
C        -1.02423449195058    3.92784108782575   -2.23499427232705
H        -0.08458981185673    3.83950077902606   -1.69111144212637
H        -1.81177528493734    4.19862892007905   -1.53452903539629
H        -0.92236050650134    4.73260142366338   -2.95915624999608
C         0.08127129772198    1.49538323309551   -0.23280959426717
H        -0.55660121082423    2.18500533006786    0.33699574989099
C         1.36203757463422    1.19294120045470    0.32721474749791
C         2.26589960316307    0.34094763214061   -0.37615109137823
C         3.56076225441759    0.17899886075753    0.16332034196956
H         4.25800765357348   -0.44278714872133   -0.37910183495899
C         3.92221385742617    0.77839956201771    1.34585558471635
H         4.91652194788959    0.62613663105632    1.73962576315711
C         3.01992636698735    1.57888394231804    2.04673305551158
H         3.31327676277858    2.03789347936359    2.97789383968507
C         1.76160717197924    1.78439282240903    1.53479040574486
H         1.05875285402032    2.41601628195325    2.06004787762149
Ti       -4.15507591256890   -3.10953749125123   -4.56297508279549
O        -2.60943183863526   -2.12210850697428   -4.54244883751718
O        -1.47713962401666   -0.36825508898096   -5.28995503179092
O        -5.67696551153607   -3.91881503449567   -5.14045624016063
O        -3.13816527758538   -4.58369092359891   -5.19016461199380
O        -1.53842710150394   -6.04206830809066   -4.67646810048231
O        -5.18062705069193   -2.04526939637989   -3.56598689119733
N        -4.07506425774462   -2.41607255406592   -6.53066116504696
N        -3.62696300745702   -3.98220044966490   -2.77024879355731
C        -2.35448335106866   -1.20593689457056   -5.39127603452082
C        -3.21748173285822   -1.27803284532026   -6.68032747470133
H        -2.52160587044890   -1.39356855446636   -7.53127450641428
C        -4.08147238887127   -0.01452713797711   -6.92972904817311
H        -4.63155183288426   -0.20012617522073   -7.86508816130939
C        -5.08805400032903    0.18666834404138   -5.80042962517870
H        -5.72873105633207   -0.69342752526051   -5.68874655753747
H        -5.71523610859816    1.05024473054126   -6.01638535789887
H        -4.56392327010056    0.36054591279555   -4.86243225324247
C        -3.20534133973010    1.21961029265805   -7.11164158978329
H        -3.82701866672567    2.08569946627095   -7.32753460690893
H        -2.50398778152561    1.08109050108630   -7.93158175558689
H        -2.63832603215044    1.40770637168400   -6.20551952874036
C        -4.39085514468761   -3.13163337635001   -7.54328664760666
H        -3.97739405654713   -2.89167840326550   -8.53287191125749
C        -5.32761947603255   -4.21023400839673   -7.48231339744654
C        -5.97467856457510   -4.52434632662900   -6.24916073145036
C        -6.97629022360784   -5.51960989637016   -6.27467138240089
H        -7.48731074593496   -5.74182259564105   -5.34927208246994
C        -7.28336353593213   -6.19511135667259   -7.43103793600815
H        -8.04518549830788   -6.96075628308700   -7.41597992757391
C        -6.62168738293430   -5.90591370041844   -8.62479086742012
H        -6.86817929048434   -6.44798588383660   -9.52428629631187
C        -5.66473665868658   -4.92053560715278   -8.64419109559118
H        -5.15626301107271   -4.67590619776967   -9.56632229673450
C        -2.47467945365082   -5.31931151415370   -4.38918492885328
C        -2.95317452797812   -5.23822571869417   -2.91047582382888
H        -2.07503898688837   -5.30815279144653   -2.24705701732049
C        -3.86589726325242   -6.44585357703328   -2.58481320664077
H        -3.27130247513859   -7.34428722198649   -2.78781511596027
C        -5.11039904119138   -6.45874383819034   -3.46584244741315
H        -5.73423676914584   -7.31450997656698   -3.21333292040434
H        -4.83536732925988   -6.53308447480494   -4.51794185621710
H        -5.68644854334896   -5.54191479930803   -3.31504456994904
C        -4.25517216427011   -6.42499419860930   -1.10738118227868
H        -4.85061395426238   -5.54082272101031   -0.88485616307294
H        -3.37473284979792   -6.41976872579090   -0.46851975163468
H        -4.84563914923452   -7.30591212296942   -0.86648081560963
C        -3.45181864975875   -3.28037122033531   -1.70589913638366
H        -2.81330545741449   -3.65883732837987   -0.89948777729502
C        -4.11415583937507   -2.04662371156235   -1.44475378676875
C        -5.02218765583628   -1.50039280284663   -2.39950168503646
C        -5.75927497693799   -0.35748102840712   -2.02547194827843
H        -6.46861475204672    0.03926908225856   -2.73649556721778
C        -5.53256114010967    0.26392497082823   -0.82227593089345
H        -6.08940281645397    1.15507233296578   -0.56957334410314
C        -4.58196229587374   -0.23007025517182    0.07432460456409
H        -4.40251698372474    0.28413853254703    1.00656653388559
C        -3.89057794192493   -1.37719702187964   -0.22995867236964
H        -3.16078648908510   -1.78311457298138    0.45783764872914
118
 -193.76453361625255
Ti       -0.28960021635372   -0.41264942331115   -0.88899218769789
O        -0.78804253307731   -0.64206004833919    0.92256983771378
O        -1.77297058183717   -2.02542924146978    2.35497707764781
O         0.44471018246258   -0.66222391387974   -2.49121727670964
O        -2.07833716233630   -0.50819445496721   -1.31948155444520
O        -3.80252419089031    0.50075038735381   -2.30083757625059
O         1.32995714465419    0.22514163556364   -0.34003315527118
N        -0.20299127801523   -2.47358675397133   -0.73239022581877
N        -0.87484125062116    1.57522841860702   -0.64250403605748
C        -1.06646434293919   -1.79434348162673    1.39001183207328
C        -0.43159476655516   -2.96972639121000    0.59519811623821
H        -1.13205530489337   -3.82104630721794    0.59533749086500
C         0.88078118498699   -3.46523443092208    1.25242415672609
H         1.30059729343536   -4.22530997353209    0.57850127943720
C         1.89191659474463   -2.33260956343386    1.39509377207622
H         2.08963123954014   -1.88064999257914    0.42007438255423
H         2.82546854518728   -2.71693908688538    1.80250113659233
H         1.51178521298510   -1.56459081351967    2.06914202907079
C         0.57704631083652   -4.11404890798890    2.60049758841591
H         1.50109429593050   -4.42388312134965    3.08275478416577
H        -0.05421392079562   -4.99083129118550    2.47362715517525
H         0.05979297162575   -3.41303597213612    3.25030945367446
C        -0.36437988945981   -3.25964998484883   -1.73768142396305
H        -0.65076472350559   -4.30496723998943   -1.57227138574948
C        -0.11595603771719   -2.89015626278542   -3.09028042789793
C         0.34750835173142   -1.57746495771477   -3.40347466060744
C         0.71310482334744   -1.31321818107524   -4.74053661634425
H         1.09264375844567   -0.32957404888324   -4.97405825330199
C         0.52867528594568   -2.25660209859815   -5.72093536002383
H         0.78957743587435   -2.02054898687032   -6.74293761749217
C        -0.00379254194301   -3.51265060847996   -5.41984734709543
H        -0.16146447461382   -4.23477252933019   -6.20676901383525
C        -0.31028994140656   -3.82745777196440   -4.11844046381451
H        -0.71058930366629   -4.79961761959570   -3.86416526611031
C        -2.73774673815780    0.50811075715293   -1.71237746603842
C        -2.09460753910319    1.86938019929636   -1.32574069485278
H        -2.81515423004143    2.40447543386152   -0.68050133850475
C        -1.83832310681243    2.72440090685391   -2.58959834774899
H        -2.77287399012334    2.71040498231460   -3.16108242491002
C        -0.71934834395364    2.12362263079402   -3.43649754013515
H        -0.55893739628898    2.73612535899325   -4.32227098220062
H        -0.98754844325237    1.11792684150343   -3.75308466787887
H         0.21402504877592    2.07704803324743   -2.86801736430331
C        -1.50682461214141    4.16422021517345   -2.20029156197269
H        -0.58664507449558    4.19903814218879   -1.61847121868793
H        -2.30987157156788    4.60815368534816   -1.61520618988680
H        -1.36547602027456    4.76651323281039   -3.09457546360224
C        -0.50644150041122    2.27102514194948    0.36732900696303
H        -1.14211461415625    3.09061032906871    0.72984182405423
C         0.74936225015304    2.09170220784228    1.02772247623710
C         1.64862621205277    1.07311312241376    0.58976120754112
C         2.92114913006397    1.02252074528904    1.20025721697155
H         3.61560940781673    0.27033510993699    0.85535124757347
C         3.26518885208406    1.88971884936096    2.20898635403851
H         4.24239125667599    1.81893450694943    2.66395605386099
C         2.36693969603557    2.85935554794850    2.65563411625082
H         2.64739668284405    3.52956945218445    3.45310606267637
C         1.13086037052650    2.95687440572829    2.06419207838136
H         0.43167272637746    3.71431750583838    2.39028775355657
Ti       -4.74423364050049   -3.17074718405979   -2.85829871118746
O        -3.17535763848344   -2.23540397012959   -3.03238742418451
O        -1.98048811636316   -0.73659608722868   -4.14769424482918
O        -6.27346026179928   -4.06554696204032   -3.26154343154443
O        -3.74906594013125   -4.76907826234280   -3.09584896210421
O        -2.17312652209212   -6.06819093646220   -2.21351975817641
O        -5.76434436627506   -1.88199422161289   -2.16982588032663
N        -4.61069322565525   -2.96365287812941   -4.93074747884426
N        -4.27370969556296   -3.60299802417369   -0.89809343608436
C        -2.87888173263725   -1.55408877700834   -4.06819435065755
C        -3.71961679101225   -1.91236162022297   -5.32398354045372
H        -3.01163197607023   -2.24140812989472   -6.10647445614271
C        -4.54630481861182   -0.72718980203064   -5.88728291525755
H        -5.07967904143252   -1.11798622475633   -6.76756831961263
C        -5.57329189877384   -0.24627752239176   -4.86583548438886
H        -6.23744974271802   -1.06300612573536   -4.56695906166905
H        -6.17444815045536    0.55244508872837   -5.29754444408372
H        -5.06679534930079    0.13562975350404   -3.98137373562612
C        -3.63679200256393    0.41310759622190   -6.33056095357525
H        -4.23299134861823    1.21631627511678   -6.75778131552042
H        -2.92336066075085    0.07302145395646   -7.07809398238082
H        -3.08291094426078    0.79707005551868   -5.47987393932007
C        -4.93943862919503   -3.88224193342682   -5.75857191133427
H        -4.50900688448402   -3.88707327008193   -6.76973341091261
C        -5.91226486892429   -4.88987361447649   -5.47034681544689
C        -6.58120357395850   -4.89681683592271   -4.20916818056677
C        -7.61611873263063   -5.84025406069808   -4.02641668585821
H        -8.14262274388029   -5.83220087171309   -3.08316215134743
C        -7.93720329093859   -6.74783563208570   -5.00673922441815
H        -8.72664277793368   -7.46448235631325   -4.83314441872624
C        -7.25520579047278   -6.75658458431610   -6.22375507735861
H        -7.51260995865016   -7.47850089294151   -6.98288578529996
C        -6.26335967074229   -5.83281529905191   -6.44788100073089
H        -5.73826831494548   -5.81898421391061   -7.39276997235016
C        -3.11042756761861   -5.29642734464283   -2.12786141045581
C        -3.62148466725417   -4.86611998441866   -0.72258190060371
H        -2.76116577486869   -4.79064646690995   -0.03686740372689
C        -4.56329167420900   -5.95293946484563   -0.14892953766568
H        -3.98252797499217   -6.88257281078439   -0.12649359011988
C        -5.79165887463429   -6.14986391864696   -1.03062908171689
H        -6.43512568771799   -6.91717708380957   -0.60355437225097
H        -5.49920600837572   -6.46537680230142   -2.03215343676244
H        -6.35367837656493   -5.21516858247101   -1.10479886637579
C        -4.97820644480950   -5.58556143956966    1.27497912154194
H        -5.55588287615666   -4.66247411119863    1.27458424885084
H        -4.10940062715424   -5.45037391528350    1.91560833078541
H        -5.59394860910098   -6.37558316958670    1.69846495349772
C        -4.10901650432039   -2.67335945063305   -0.02361095596242
H        -3.50045112985586   -2.86219108033590    0.86808156676326
C        -4.74689048386844   -1.40085325559609   -0.07965465687716
C        -5.61956040053674   -1.07933666828000   -1.16096938974697
C        -6.33765386794425    0.13219938886743   -1.08775224722813
H        -7.02230094280377    0.36189390934247   -1.89061742801639
C        -6.12240641961858    1.01689252286479   -0.05987223733999
H        -6.66333517000813    1.95233276226247   -0.03997588871699
C        -5.20377017608786    0.73232248793231    0.95318213761070
H        -5.03171114117407    1.44920488404670    1.74192341172394
C        -4.53425345707771   -0.46706766651853    0.94827025756112
H        -3.83063020175053   -0.71166503435260    1.73270323561936
118
 -193.76451516372018
Ti        0.18814102371718   -1.12053609675427   -2.47099872879803
O        -0.22141512445765   -1.99372385338010   -0.84245875891491
O        -1.25087253139582   -3.74662100318770    0.05385609133667
O         0.79371306284287   -0.79184454525610   -4.11302635961348
O        -1.62319436797861   -0.90444468433013   -2.72760858843042
O        -3.28773603031360    0.53166006387092   -3.07479584109464
O         1.89604799484163   -0.86882386656194   -1.88061305515493
N         0.05715691004912   -3.08312906377638   -3.11590715810326
N        -0.16187493493097    0.65851673797361   -1.43676505284121
C        -0.58942654879113   -3.21350882749265   -0.81893595024681
C        -0.13746951109744   -4.03470989324656   -2.05923282308271
H        -0.92404699335482   -4.76554291802802   -2.31029208660972
C         1.15535049905975   -4.83972983199849   -1.77484630180372
H         1.44891075579735   -5.30628675108816   -2.72581060906837
C         2.28694852068212   -3.92732190270573   -1.31362612597994
H         2.46818190794665   -3.14813790981682   -2.05796607853803
H         3.19925098317207   -4.50578146982733   -1.17822479117294
H         2.03363428638400   -3.45578995065560   -0.36378878791699
C         0.87313762034089   -5.93701249501930   -0.75188196632581
H         1.78895256041253   -6.47473656285166   -0.51819362221160
H         0.14704568435628   -6.64851890176922   -1.13904459504231
H         0.47478297011276   -5.50744752157308    0.16356252004064
C        -0.25532050778196   -3.40420889341330   -4.32152459643162
H        -0.64525792873814   -4.40657929067254   -4.53516317166712
C        -0.05548894965548   -2.56055638423582   -5.45094039875833
C         0.53235028519717   -1.27052890710118   -5.28866850797679
C         0.83507681791447   -0.53721039693331   -6.45580536373734
H         1.30884638197268    0.42576999775633   -6.33630529551241
C         0.47539348577366   -1.00578367104557   -7.69512469792347
H         0.68963182917616   -0.41114188457204   -8.57192603925907
C        -0.17545129002691   -2.23365525269928   -7.83942690901070
H        -0.46959770972671   -2.57654264884467   -8.81994423118030
C        -0.42429026436452   -3.00598329429380   -6.73133195105446
H        -0.91260398285732   -3.96666765120720   -6.82480962657411
C        -2.19207823273398    0.23164610011219   -2.63948388949279
C        -1.38099521536390    1.28694009913770   -1.83685503975351
H        -1.99824544106397    1.58747185295106   -0.97050406650415
C        -1.10992642771090    2.53991122452209   -2.70321093217442
H        -2.07278194293115    2.81877834727728   -3.14521307069587
C        -0.11348683662266    2.22973606163526   -3.81733399437632
H         0.06114592394634    3.12394788676102   -4.41351121959990
H        -0.50735032872203    1.45063496220690   -4.46616272230211
H         0.84051747869636    1.89314548237606   -3.40135436323887
C        -0.60336970629738    3.68893070672708   -1.83255352328903
H         0.35067680831975    3.42859846904967   -1.37593064363252
H        -1.31563356605685    3.92988787037174   -1.04588093060398
H        -0.45654531606687    4.57794560095658   -2.44131124117388
C         0.33740699399539    0.87952986264707   -0.27865669242922
H        -0.18292232712317    1.54275946427728    0.42595160159601
C         1.60200400094225    0.36096050166768    0.14217360626721
C         2.35832134957116   -0.47571692214880   -0.73291924705456
C         3.65020000009063   -0.85902740938997   -0.31041627471467
H         4.23773036175392   -1.47126729585534   -0.97896266308736
C         4.14329398329788   -0.48033422263933    0.91499161812227
H         5.13105412848842   -0.79877092999502    1.21479300469329
C         3.38313726827097    0.30819292653701    1.77912135580943
H         3.77937034973074    0.59301503323114    2.74124440323844
C         2.13350576446843    0.72437011691509    1.38849662184732
H         1.54079092135395    1.34888205640635    2.04238085683937
Ti       -4.64747898913855   -2.55459897411860   -4.90242331624905
O        -3.00456396490650   -1.74286419884621   -4.85177263301878
O        -1.72415333595987   -0.02128721472191   -5.41341442012906
O        -6.28716897390743   -3.09314823660652   -5.47353831538937
O        -3.84679161698852   -4.00012448982539   -5.83573101997870
O        -2.39503826765463   -5.68000116733652   -5.69017083130720
O        -5.47704462477927   -1.57247869042678   -3.66596839501936
N        -4.61551370731419   -1.55895772406390   -6.73833939167872
N        -4.11076626983821   -3.76522682163544   -3.32036753245951
C        -2.69937982602652   -0.73325809123064   -5.56789978429738
C        -3.64720614052572   -0.50352101538240   -6.77596635367494
H        -3.02562261485658   -0.54374633439974   -7.68905667897437
C        -4.38244742348306    0.86187635293818   -6.75118596490737
H        -5.00648342343532    0.88888994044794   -7.65781737612721
C        -5.28996167010946    0.96897515864397   -5.52876012143453
H        -6.01177091814428    0.14670638165569   -5.50617629697935
H        -5.83499543326615    1.91121720072776   -5.55685467740761
H        -4.69279317889406    0.93686657966761   -4.61945290919036
C        -3.39052998341403    2.01826789167632   -6.80271739456918
H        -3.92640176730328    2.96465564091273   -6.81912454302113
H        -2.76686361889223    1.95567412937201   -7.69185200281520
H        -2.74543195257763    1.99157467747048   -5.93036521923038
C        -5.08657549245787   -2.04941573751461   -7.82196167814900
H        -4.71974128699656   -1.68688722972512   -8.79236583185265
C        -6.14175000215713   -3.01385803713131   -7.85347274233362
C        -6.73477870371450   -3.46176922048695   -6.63469287974244
C        -7.85273810190078   -4.31922198367200   -6.73196342530604
H        -8.32178365358590   -4.63999547435191   -5.81326186644282
C        -8.32349948300906   -4.74452606863655   -7.95074385605923
H        -9.17328015232233   -5.41010631922166   -7.99224313658514
C        -7.71668629090464   -4.32870225113154   -9.13617040911033
H        -8.09273601072952   -4.67429803988374  -10.08637549010993
C        -6.64646430948191   -3.46920782097945   -9.08055016062044
H        -6.17785261278254   -3.12676827003071   -9.99262811229311
C        -3.22444322088795   -4.92464938832892   -5.21829146846100
C        -3.60085821287980   -5.04510705732584   -3.71262552570954
H        -2.69904974762333   -5.31975075954732   -3.13997752988780
C        -4.62855093673227   -6.18668883895521   -3.51711109751110
H        -4.15818266794981   -7.09470585376069   -3.91240232916930
C        -5.91801479736486   -5.91546392773458   -4.28448901032313
H        -6.62088327599217   -6.73206721494619   -4.12817857101663
H        -5.71939227896209   -5.83349153175855   -5.35311262667184
H        -6.37239515855578   -4.98390930416327   -3.93686585311346
C        -4.92162963360537   -6.38006537621952   -2.03001120887584
H        -5.38832573801870   -5.48726029330646   -1.61657357265235
H        -4.01048455559367   -6.58528147711291   -1.47223483510808
H        -5.60132280133740   -7.21773536508536   -1.89172080234635
C        -3.79045290007613   -3.27512028451518   -2.17431521643576
H        -3.15799377948221   -3.85205129520149   -1.48980282812085
C        -4.27824363829248   -2.03575972276192   -1.66979652953964
C        -5.17583152861196   -1.24555594324215   -2.44730055153098
C        -5.74367642234291   -0.10700330970337   -1.83849265904666
H        -6.44706319062849    0.47488824104540   -2.41526211424484
C        -5.36187583244692    0.28163922577722   -0.57807658376368
H        -5.78882945942429    1.17481340283455   -0.14442628503845
C        -4.41920027962203   -0.45195018731828    0.14614667746461
H        -4.11512290364018   -0.11980377253313    1.12742603834349
C        -3.89469588750566   -1.60286636221482   -0.38920561268084
H        -3.17585377930263   -2.19299966401884    0.16322859211465
118
 -193.76451391574994
Ti       -0.42982151255285   -1.37718382596459   -1.47824497118650
O        -0.51198481194681   -1.94257724087043    0.32514490712684
O        -1.19636456417715   -3.56245590688998    1.68279335408433
O        -0.10001665080075   -1.33139798798085   -3.22613905569462
O        -2.27302992577581   -1.35951022117540   -1.48429426653880
O        -4.11355735642211   -0.15515827866036   -1.82161867068970
O         1.30635288148756   -0.87860838543969   -1.22028670242263
N        -0.43460477070680   -3.43269242207739   -1.72433220249570
N        -0.82297664120810    0.53611634492624   -0.74356723690984
C        -0.73182230339401   -3.15981898698226    0.63123800928078
C        -0.37276431012256   -4.17010194767744   -0.49443197191205
H        -1.10232625667621   -4.99670356496099   -0.47868352657719
C         1.02695727047770   -4.79811569285192   -0.27860174878035
H         1.22841884868032   -5.42347776043746   -1.15981075733409
C         2.10758112222454   -3.72594869372953   -0.18831500202059
H         2.09605600580497   -3.10386970914921   -1.08666156796467
H         3.08676421401177   -4.19238904894480   -0.09387311052775
H         1.94266615366980   -3.09108919877120    0.68262679369008
C         1.01734118851319   -5.68380231536733    0.96466392394187
H         2.01111374282829   -6.08757072433791    1.14315193805784
H         0.32642296858164   -6.51497237038522    0.84189675381955
H         0.70967773721465   -5.11076267829193    1.83541989658148
C        -0.87054792102967   -4.01053267372563   -2.78753997518534
H        -1.17080332306281   -5.06453833074388   -2.75134030385495
C        -0.92170904940684   -3.39311697922992   -4.06950322307498
C        -0.46365050548572   -2.05249410129392   -4.23964227183479
C        -0.40361638630647   -1.54257146999294   -5.55400800718134
H        -0.02847414955780   -0.53885207389751   -5.68798981040220
C        -0.87030873574163   -2.27671621290955   -6.61621742541102
H        -0.84159847958026   -1.85256153531522   -7.60997289182832
C        -1.39416368908893   -3.55856830368689   -6.43072076484991
H        -1.77567360109429   -4.11301445084629   -7.27486293185683
C        -1.40689925544731   -4.11290440433904   -5.17421073621487
H        -1.79475320782661   -5.10960448847013   -5.01252735966107
C        -2.94194190027689   -0.27638955081219   -1.51681744264415
C        -2.14518851496142    0.97663538616412   -1.05788253960463
H        -2.66564793638417    1.39387000547053   -0.17645670369843
C        -2.12938775789001    2.05047159105860   -2.17165116667462
H        -3.16837824950894    2.16537668166572   -2.49951450960975
C        -1.27376743113469    1.59969901422976   -3.35270408405516
H        -1.28009132870034    2.36645808093342   -4.12568364148035
H        -1.67148851927671    0.67880480006552   -3.77354457085444
H        -0.24052734998871    1.42627820368164   -3.03830068809674
C        -1.62557513555823    3.38267996951490   -1.61814926548244
H        -0.59618180475647    3.28732684719889   -1.27496925515188
H        -2.24275968311883    3.72240504677540   -0.78867570839624
H        -1.65464409228774    4.14193726615093   -2.39606883769189
C        -0.19483855122172    1.01940191749845    0.26199476816787
H        -0.68018046599901    1.76680911378579    0.90461999050962
C         1.16254976909134    0.69142838415413    0.57019005520754
C         1.87614888610046   -0.23771920523659   -0.24553381943344
C         3.24594019025280   -0.43288694352838    0.03703671157472
H         3.79751711250682   -1.11544546526240   -0.59292763193943
C         3.85805762903545    0.20964164709738    1.08614116385898
H         4.90452663127440    0.02999331975676    1.28497201257163
C         3.14423908229144    1.08929176866198    1.90038864314458
H         3.63497754062636    1.58221972917361    2.72501108783259
C         1.81736902215944    1.32717462161429    1.63552437745878
H         1.25721633367918    2.01887131560649    2.24926856710724
Ti       -5.37579197130082   -3.64039448533370   -2.80632131793434
O        -3.83995584896355   -2.70740223846210   -3.17216233854380
O        -2.84395245957877   -1.04037460793073   -4.24316881615405
O        -7.00945435381063   -4.41436636989710   -2.99250268293427
O        -4.56314626940088   -5.16944150554601   -3.58326630681378
O        -2.92378969744633   -6.65969864228608   -3.37796656875924
O        -6.12004506377785   -2.50540374449477   -1.65008288116986
N        -5.72335709174902   -3.01871653069328   -4.76818935185988
N        -4.48374275402469   -4.47064215998486   -1.14080604467549
C        -3.75292048317173   -1.83714941984040   -4.09954542288735
C        -4.89118587833244   -1.91732701660179   -5.15308527259564
H        -4.41275330697127   -2.08399968244826   -6.13553259689453
C        -5.75642122478899   -0.63354329813651   -5.24872268567191
H        -6.49795804273529   -0.82395802186540   -6.03989438487016
C        -6.49400823043703   -0.37388858097567   -3.93804394918587
H        -7.11475902327937   -1.23185854887191   -3.66229477333595
H        -7.13410879209861    0.50062694768642   -4.04386897402388
H        -5.77674180555072   -0.18815292979517   -3.14100682921218
C        -4.90997326078518    0.56988077334815   -5.64775583184449
H        -5.54297230616396    1.44837426581338   -5.75124004303813
H        -4.40223967557946    0.39242522695163   -6.59326403346702
H        -4.15926033139563    0.76218387821598   -4.88791577329690
C        -6.29347392843781   -3.74486701011268   -5.65400845365346
H        -6.11743604221485   -3.54616190061259   -6.72042260853635
C        -7.22602860648779   -4.78208990622904   -5.33927730333491
C        -7.57799709928575   -5.03667243959376   -3.97931834837211
C        -8.59131570637796   -5.99012590676421   -3.73716216264090
H        -8.88076579858437   -6.16700375734027   -2.71154167532264
C        -9.18160193502218   -6.68278685021515   -4.76655532671052
H        -9.94449858849175   -7.41582409631720   -4.54856798846749
C        -8.80693740560157   -6.45268686838166   -6.09057436671283
H        -9.27361568215943   -7.00808028332130   -6.88890700073468
C        -7.84849256504514   -5.50781570910438   -6.36579223228136
H        -7.56122755150284   -5.30794970972748   -7.38868758504399
C        -3.75620839840607   -5.89890348372571   -2.92011546710959
C        -3.89333453906347   -5.75423783572687   -1.37633039855655
H        -2.89235622182737   -5.83462116610706   -0.92020009683739
C        -4.74355161709569   -6.91907528412527   -0.81269855115293
H        -4.23506303234242   -7.84339202353891   -1.11113179399080
C        -6.15363344329331   -6.91300998354957   -1.39294252822055
H        -6.72858645760779   -7.73929464514466   -0.97826880791857
H        -6.12345292989485   -7.02565948421671   -2.47670756156333
H        -6.65537628289889   -5.97288601439782   -1.14915963410460
C        -4.79122947885380   -6.84275075205810    0.71264154747209
H        -5.29116491595017   -5.92919220191702    1.03081920839172
H        -3.79049802463531   -6.85699256597181    1.13905760879884
H        -5.34257485783557   -7.69182659345641    1.10989377854578
C        -4.05737442052747   -3.74053938621548   -0.17069479190587
H        -3.27085651940908   -4.11735053375588    0.49316698168521
C        -4.60263109443458   -2.47083480913962    0.17525072054291
C        -5.68322679463316   -1.92222769112772   -0.57675790767491
C        -6.27670227554863   -0.73392567201843   -0.10242978687993
H        -7.11376945026456   -0.33327723290063   -0.65453793506476
C        -5.76244013037032   -0.07674636333457    0.98806190297623
H        -6.21565571907943    0.84845746618941    1.31464700899565
C        -4.65345030582866   -0.57875850393942    1.67318836648287
H        -4.25053878842335   -0.03874773622465    2.51684315230659
C        -4.08968006250085   -1.76726214690749    1.27808559526601
H        -3.24052054893395   -2.17936389852664    1.80654262237392
118
 -193.76449949704931
Ti       -0.79927291802122   -1.11019877238951   -0.15360304735374
O        -1.22401449132822   -1.50491007017865    1.65010752060794
O        -2.06308482652636   -3.07431549924767    2.98104669945384
O        -0.07685187567927   -1.18058844753914   -1.78026370039992
O        -2.58196190242514   -1.35862907961776   -0.54583534835214
O        -4.41988785822934   -0.47087322343927   -1.43322969073363
O         0.76247966498707   -0.34919323379541    0.40486094316883
N        -0.49452639583321   -3.15768173501324   -0.13412522448375
N        -1.57263787045195    0.78842923961922    0.23829611463205
C        -1.38842392378800   -2.70810743619763    2.03533765380778
C        -0.64671016884826   -3.75811481420398    1.16092106474101
H        -1.25406568919686   -4.67685605602663    1.11309277454746
C         0.72138756751529   -4.15262120357168    1.77120359306750
H         1.20463026664745   -4.82401918402382    1.04738326823740
C         1.61420509054408   -2.93256355562403    1.97067056441603
H         1.74974314176936   -2.40704846306504    1.02241005422455
H         2.58820771313552   -3.24253850106886    2.34556421591486
H         1.16882501426814   -2.24773319918529    2.69262475568504
C         0.51071558797343   -4.90775287577541    3.08114024817787
H         1.47051602406433   -5.14660883163032    3.53308787383888
H        -0.02810871609282   -5.83699149395247    2.90938669712874
H        -0.06471116577330   -4.30395692947397    3.77799096638944
C        -0.58133481670864   -3.89334072031355   -1.18540775407215
H        -0.74472896741573   -4.97269681265608   -1.08265024580158
C        -0.39931273993145   -3.41539420984342   -2.51446130982582
C        -0.09098669264401   -2.04177206720897   -2.74773258437655
C         0.21272419393955   -1.65436335178852   -4.07067152113078
H         0.47604837014926   -0.62158042670863   -4.24427800874566
C         0.10977438300497   -2.54806997707857   -5.10771646204389
H         0.31851794964680   -2.21974007448501   -6.11618602473154
C        -0.27333602673514   -3.87258714827077   -4.88130221121360
H        -0.36875743024345   -4.55624061033348   -5.71142125835672
C        -0.51172236950620   -4.30185351698616   -3.59855684212180
H        -0.79445047486211   -5.32721179594187   -3.40175435973648
C        -3.34859218047525   -0.39164680132813   -0.86282610919197
C        -2.83408700334354    1.00101118983256   -0.39900457204061
H        -3.58652740938988    1.41697958200702    0.29573231431426
C        -2.69729717838840    1.95984398716035   -1.60583000254099
H        -3.63546180857839    1.88066051699712   -2.16594065995486
C        -1.53555535283978    1.54332190418079   -2.50442796560971
H        -1.46339237653022    2.22357156424693   -3.35144833499996
H        -1.69587075223810    0.53533162937296   -2.88022890318593
H        -0.59119713822916    1.56773044299595   -1.95308007292177
C        -2.51688921513693    3.39940150712940   -1.12603968152107
H        -1.59618995332392    3.49726701601993   -0.55223733523997
H        -3.35333341752787    3.71532241488317   -0.50572787889171
H        -2.45612959813612    4.06923848907676   -1.98055045906076
C        -1.24576842600640    1.45502748234861    1.28155165803062
H        -1.94789478241614    2.18369473175048    1.70976916059120
C         0.03959903406204    1.36147769773488    1.90209675794249
C         1.02168628322563    0.46597394392577    1.38103192268495
C         2.30887986409838    0.50217275250501    1.96089087403977
H         3.06291591136181   -0.15516527033371    1.55303718780528
C         2.59399558450247    1.33334126611466    3.01716220451736
H         3.58492915759474    1.32992276113524    3.44718625422162
C         1.61828283011291    2.18039787558087    3.54333604811531
H         1.85307064886478    2.82345725050887    4.37710127552628
C         0.36342642284018    2.19367579998777    2.98409416691322
H        -0.39610663559856    2.85789198415586    3.37258242494425
Ti       -4.90618022228857   -4.26097842904548   -2.27891272009638
O        -3.48247803183916   -3.10248682245411   -2.36175314970803
O        -2.49686334719770   -1.38362978196227   -3.35804058810643
O        -6.29822149221011   -5.32029892346272   -2.77376314891525
O        -3.70382482873591   -5.68919318714514   -2.61005684461896
O        -2.03751898689891   -6.92011420824587   -1.79951520404840
O        -6.08705589480109   -3.16882460480837   -1.51037776991676
N        -4.79218303333310   -3.88494580952435   -4.32822526287475
N        -4.38876612254293   -4.76782649761461   -0.34900433708063
C        -3.27981571806047   -2.31563130218798   -3.34399599474626
C        -4.06330187353250   -2.68975881977872   -4.63127932353846
H        -3.31783226973608   -2.85126739363008   -5.43137437793472
C        -5.04953910159168   -1.59019138522123   -5.10274327281974
H        -5.54039205914461   -1.98565219691273   -6.00531173445026
C        -6.11352647258895   -1.32242849185152   -4.04209327073211
H        -6.65937126639128   -2.23907792581427   -3.79865751337279
H        -6.82158605114156   -0.58167099898103   -4.41043927379338
H        -5.64652846812350   -0.93877917226238   -3.13647999348394
C        -4.30532459375452   -0.31068368898231   -5.46780167586556
H        -5.00896522553691    0.43528212100019   -5.83044807887824
H        -3.56598803881564   -0.49835869091249   -6.24345533048851
H        -3.79320878328579    0.08076162665758   -4.59455310644663
C        -4.95327235201237   -4.79361257923596   -5.21456480836789
H        -4.50657140199807   -4.67149609528062   -6.21117855635892
C        -5.75971242285556   -5.95637486764431   -5.00904089786798
C        -6.45070532389390   -6.13550286619011   -3.77264586564482
C        -7.33051093272500   -7.23558723863211   -3.67275429057783
H        -7.87831333412524   -7.35957711700113   -2.75002016453774
C        -7.47579964005227   -8.13051085221758   -4.70535559731763
H        -8.14574041705461   -8.97048804553702   -4.59354578714264
C        -6.76665024269396   -7.96988109309183   -5.89595672356531
H        -6.88368662783886   -8.68429963115466   -6.69573299013545
C        -5.92965608356662   -6.89035662195860   -6.04187813639339
H        -5.38762792709201   -6.74487974233464   -6.96588694692258
C        -3.03650370653065   -6.23671497811576   -1.67261389342626
C        -3.59719396191260   -5.95719290327338   -0.24764220686757
H        -2.75179463661714   -5.82822687282675    0.44890104359877
C        -4.40922790760420   -7.17821833310199    0.24880239749024
H        -3.72357394744098   -8.03332980949791    0.22457679590015
C        -5.59877529048705   -7.46414123757429   -0.66109548926518
H        -6.15516066154718   -8.32122430303045   -0.28543571709171
H        -5.26163506933359   -7.69047191573947   -1.67264385126370
H        -6.26279909013943   -6.59624166031597   -0.69509109968010
C        -4.87527635591089   -6.94857335917841    1.68562454017429
H        -5.55913747682019   -6.10235319028570    1.73158816644810
H        -4.03338638749806   -6.75025208232135    2.34543436912059
H        -5.39520598230906   -7.83039384327445    2.05275550171249
C        -4.32977709503381   -3.88026628663088    0.58110453961914
H        -3.70012900611894   -4.05089341438934    1.46190578675736
C        -5.11421701537131   -2.69155165566458    0.60182189674622
C        -6.03106617929379   -2.41535196202911   -0.45490438616017
C        -6.89248837636055   -1.30930233926257   -0.30486476476073
H        -7.60853074340115   -1.11650453827938   -1.08986415218832
C        -6.77922355384367   -0.47066529092846    0.77667322906600
H        -7.43239425621182    0.38664984349857    0.85609429563994
C        -5.82261639442229   -0.70077081530566    1.76801407821752
H        -5.73358562082722   -0.01862583661252    2.60014263989161
C        -5.00868978015187   -1.80401074510352    1.68587125902169
H        -4.27117465390052   -2.00731053695467    2.45073192477869
118
 -193.76449725851376
Ti       -0.54286360683128   -0.34522013143168   -0.56296725832640
O        -1.08124423725459   -0.59779373728448    1.23651381841155
O        -2.13733136862183   -1.99694355516934    2.60253991720949
O         0.22591087471021   -0.57211495651342   -2.15352036685208
O        -2.32391352707675   -0.42161426511314   -1.02541016748154
O        -4.02315644912612    0.61468971277991   -2.02149886364720
O         1.06985694055333    0.26607366073821    0.02763047478088
N        -0.47274670838512   -2.40775669335232   -0.43655689494882
N        -1.11723267561343    1.64283896300432   -0.29308038013690
C        -1.39221752886198   -1.75485160676724    1.66983646583208
C        -0.74066924320499   -2.92256857251261    0.87623365109365
H        -1.44547916276409   -3.76993068459751    0.84399401326461
C         0.55112074893823   -3.43445311399128    1.56144806543149
H         0.98418575293972   -4.18768736805570    0.88817180550071
C         1.56571335900951   -2.31113483192520    1.74701620534859
H         1.79455008313961   -1.84857906913528    0.78400130834214
H         2.48443029752302   -2.70799670160589    2.17571226559260
H         1.17263465904872   -1.54863659987201    2.41983172025354
C         0.20846963389700   -4.09976150818830    2.89193368220903
H         1.11787350984810   -4.42286807585340    3.39301424139423
H        -0.42526308895296   -4.97016170760228    2.73682462544944
H        -0.32022606407664   -3.40406865768142    3.53825820607103
C        -0.61133988817866   -3.17759943772309   -1.45754288166476
H        -0.90668299441044   -4.22378969242248   -1.31450235886170
C        -0.32606673071931   -2.78981066738157   -2.79742308109413
C         0.14841238046275   -1.47404807255086   -3.08024684116377
C         0.54719313224485   -1.19260373782262   -4.40458169085802
H         0.93405342945738   -0.20655577121048   -4.61485555387519
C         0.38576110877203   -2.12229547249873   -5.40186188921264
H         0.67345387307234   -1.87335675072368   -6.41363204795787
C        -0.15678146251467   -3.38123185523430   -5.13165792575106
H        -0.29566441579877   -4.09249658108659   -5.93187313417108
C        -0.49701423013344   -3.71260879282158   -3.84293668683456
H        -0.90550946724850   -4.68699300894315   -3.61125780168987
C        -2.97035019222067    0.60541123606419   -1.41211449303624
C        -2.32702720980234    1.95584996741971   -0.98689626531914
H        -3.05453440475146    2.47880874199948   -0.33963546681919
C        -2.05032028159308    2.83761769612158   -2.22775348385157
H        -2.97363540156798    2.83114656890281   -2.81743162089586
C        -0.91182266898788    2.25913570858816   -3.06437485320274
H        -0.74025033538738    2.88761206456661   -3.93671106660099
H        -1.16614728254923    1.25681066891170   -3.40189792680528
H         0.01143902137020    2.21003859443638   -2.48004318557113
C        -1.73269302149105    4.27124036772886   -1.80507660262449
H        -0.81957765176710    4.30007274346489   -1.21193247398378
H        -2.54527434799226    4.69882265684629   -1.22094132473788
H        -1.58460343647894    4.89217020686023   -2.68547208329701
C        -0.75492366610682    2.32361903786261    0.72908969262813
H        -1.38799445164930    3.14373497942426    1.09487202329907
C         0.49132895023761    2.12657418872203    1.40306395662242
C         1.38516580774434    1.10152983208027    0.96952135049592
C         2.64767329142143    1.02936519103350    1.59819787502838
H         3.33693557927299    0.27051513217084    1.25752053587298
C         2.98823394600031    1.88483992388865    2.61802212361647
H         3.95778271038883    1.79835096841154    3.08649516154719
C         2.09594389654746    2.86268096871578    3.05829743320365
H         2.37326141065009    3.52438020787716    3.86389653061916
C         0.86910517170393    2.97937589579713    2.45092913290206
H         0.17515257753022    3.74313460642311    2.77330635278699
Ti       -4.93239768670628   -3.08362814369996   -2.71672894102935
O        -3.37215421219414   -2.11995246881500   -2.80399315464927
O        -2.14585701674951   -0.58976898679741   -3.83943386717327
O        -6.43444078328034   -3.98105552995790   -3.20788752524874
O        -3.90937294304175   -4.66313517179331   -2.95330018971548
O        -2.39609646809139   -6.01520034360653   -2.04120606568087
O        -5.99004313526818   -1.82176156798631   -2.03312395943925
N        -4.71868064709038   -2.82165108049995   -4.77773473503962
N        -4.53376421562196   -3.56351575547597   -0.75150893317204
C        -3.04161282977054   -1.41376770442425   -3.81240115021627
C        -3.82882490744768   -1.74831811146623   -5.10788873611782
H        -3.08804072154752   -2.04481416534949   -5.87289862964831
C        -4.65050042856220   -0.55706485911232   -5.66550785935730
H        -5.15424900267359   -0.93028037343009   -6.57048480273873
C        -5.71069264179024   -0.11076754664445   -4.66249064513621
H        -6.37538410054417   -0.94046514559558   -4.40319985279582
H        -6.30680394408035    0.69331824325042   -5.09130709278498
H        -5.23292875664515    0.25392338023314   -3.75481118379082
C        -3.73920807777163    0.60212702647889   -6.05277165630610
H        -4.32992976202287    1.41014390812320   -6.47852292807145
H        -2.99969711911565    0.28740825673024   -6.78595537625207
H        -3.21595496102645    0.96998142449378   -5.17592572306318
C        -4.99381165635529   -3.72785936986116   -5.63818800673449
H        -4.51752884830069   -3.70508091599550   -6.62833291145406
C        -5.96410237321992   -4.75425536913001   -5.41506183717344
C        -6.68986336270440   -4.79448198668356   -4.18645039097608
C        -7.72221358578237   -5.75131617519651   -4.07117680554314
H        -8.29202687698953   -5.76730321656899   -3.15357923408227
C        -7.98743159152873   -6.64197402561019   -5.08317683094037
H        -8.77605588709581   -7.36999226115142   -4.96107667805509
C        -7.24931794925897   -6.61917483346990   -6.26689493174760
H        -7.46330935598963   -7.32823954069206   -7.05120330250482
C        -6.25878901665603   -5.68077314888677   -6.42641762958645
H        -5.69115513476620   -5.64231337674820   -7.34568458724727
C        -3.32358967435630   -5.23006312333883   -1.97404994131936
C        -3.88930388179398   -4.83096535938392   -0.57984009641377
H        -3.05596366280015   -4.77265150517093    0.14047103670457
C        -4.85346861536421   -5.92999895282394   -0.06998999465922
H        -4.27297243997820   -6.85969486967003   -0.04292630737153
C        -6.04263150991577   -6.10895130333549   -1.00765814223669
H        -6.70198085913828   -6.88646268119165   -0.62548017537432
H        -5.70682813497127   -6.40234504321319   -2.00232898837319
H        -6.60338566699348   -5.17366342879286   -1.08531739818683
C        -5.33047576121770   -5.59441796454305    1.34226448044032
H        -5.90802119993456   -4.67122701559121    1.33760161698902
H        -4.49070231276642   -5.47464331503143    2.02336328850205
H        -5.96393569364043   -6.39365107218397    1.72001986067815
C        -4.39958980931832   -2.65197498405429    0.14708175281661
H        -3.82085671162788   -2.85866339854624    1.05474800889826
C        -5.03848057725790   -1.37996880503851    0.09664658053902
C        -5.87898346307140   -1.03913226876030   -1.00404985156697
C        -6.60493590029199    0.16731948723360   -0.92710698859387
H        -7.26523790466643    0.41201455468817   -1.74587443174972
C        -6.42754036661384    1.02968164734469    0.12672285260199
H        -6.97401015943389    1.96186395250544    0.14958971036397
C        -5.54052120111911    0.72674371895829    1.16228510712349
H        -5.39806567812113    1.42609223048157    1.97238706410591
C        -4.86398079304431   -0.46856888753342    1.15159073090757
H        -4.18379947924205   -0.72763041920868    1.95189823768014
118
 -193.76448795090073
Ti       -1.27056567198010   -0.77911474502037   -0.86227331076939
O        -0.95181926363330   -1.03855587856280    0.98737784560950
O        -0.65922070287226   -2.56456406122002    2.57498441904408
O        -1.11078328268095   -0.83843571724086   -2.63472781936465
O        -2.87702185349977   -1.65124693360467   -0.63431254205331
O        -5.08873027662714   -1.54799777792593   -0.85696083367450
O         0.00599719888625    0.52371245972529   -0.87387003870712
N        -0.27792346139538   -2.59392684634649   -0.89949378911411
N        -2.51121434777514    0.79425354498702   -0.27604870347312
C        -0.52309909725355   -2.15087914129199    1.43729109235485
C         0.21272502653828   -3.02073435835957    0.38006480917394
H        -0.01611824016098   -4.08260786105305    0.56915601801677
C         1.75104641207348   -2.86469078171780    0.47654514883740
H         2.17601643900949   -3.43539848013663   -0.36117295694768
C         2.17028616436166   -1.40564769215293    0.33088996502022
H         1.79176427500742   -0.99768584042359   -0.60953832189463
H         3.25620164600822   -1.32876769365568    0.33766968989207
H         1.77738899314326   -0.81208265127601    1.15654138532541
C         2.25660358083136   -3.46014412751747    1.78794878084772
H         3.32998385631064   -3.31071067338020    1.87633525973925
H         2.05420684326752   -4.52804525550063    1.83102276915540
H         1.76509104997598   -2.98565382308627    2.63316786473063
C        -0.43759356939145   -3.46063495547943   -1.83613318640832
H        -0.18090539856918   -4.51145109465910   -1.65659757464812
C        -0.86008741831224   -3.14082293940290   -3.15775377790669
C        -1.13079006863120   -1.78685633674003   -3.51754232004090
C        -1.40615167673727   -1.51251719870043   -4.87416312450868
H        -1.57996950289995   -0.48459179155179   -5.15507273180357
C        -1.51538970610444   -2.52944636598590   -5.79036656559360
H        -1.75668608235628   -2.29674738607138   -6.81795668068371
C        -1.33199812324637   -3.86190603864548   -5.41237688196663
H        -1.44304740406590   -4.64930380690388   -6.14192483085769
C        -0.99579641296489   -4.16044765486485   -4.11457601206699
H        -0.83427976859882   -5.18423799647467   -3.80542284319576
C        -3.99462907556596   -1.04344087946218   -0.68915598676440
C        -3.89506672089181    0.49066629786901   -0.45979433655633
H        -4.49674839638312    0.73087705513641    0.43578806243065
C        -4.48385026569531    1.25852556190037   -1.66693532772217
H        -5.46050034014504    0.80547931204750   -1.86963787091383
C        -3.59196195607356    1.10758705867770   -2.89652283813791
H        -4.02764642886226    1.64749636280410   -3.73562336577915
H        -3.50160174964609    0.05784664171377   -3.16751027438648
H        -2.59312715496612    1.50860881111768   -2.70144152999991
C        -4.67497598897656    2.73352084523009   -1.31681109260340
H        -3.71577550768175    3.19882989031703   -1.09309226098569
H        -5.33191454092631    2.85173329067136   -0.45732097009358
H        -5.11903320779114    3.25970646535275   -2.15844466839925
C        -2.14189262304530    1.66078160298884    0.59119616272674
H        -2.89152766232890    2.16593143168096    1.21564110391900
C        -0.78357934967273    2.07707612613427    0.75523531135359
C         0.24396770691033    1.49712147450945   -0.04831854031648
C         1.54552824869713    2.03065598738538    0.07563711680526
H         2.32238190613667    1.61321340959644   -0.54826546081003
C         1.82334995667799    3.03716993095759    0.96895333019348
H         2.83146174191376    3.41662038341959    1.04953875376148
C         0.82016576594221    3.57364562273139    1.77643410199926
H         1.05284435493541    4.35855091276972    2.47894405142133
C        -0.46413071672858    3.09972656982051    1.66071670200514
H        -1.25367195204883    3.51785979222532    2.26958229078604
Ti       -4.51536232208584   -5.31862332028517   -1.30624343530253
O        -3.65655043120425   -3.83359951289913   -1.95925839419182
O        -3.68697693451418   -2.07534703265105   -3.31036473251863
O        -5.57253381925044   -6.79206725719069   -1.19417928126186
O        -3.10650947288703   -6.37445527019360   -2.01354396472545
O        -0.93160851181753   -6.82062626083948   -1.86607763697049
O        -5.65224480245765   -4.50731842792763   -0.19896547835645
N        -5.23041011999820   -5.25577822623672   -3.26387108808917
N        -3.23850801665048   -5.35801952090352    0.31249322334169
C        -4.06424133617889   -3.18382747619546   -2.97742897840062
C        -5.05935459439704   -3.96986473298928   -3.87365944331933
H        -4.60335513778735   -4.04574585076018   -4.87759475303825
C        -6.44520985588801   -3.28975501689829   -4.02115305144337
H        -7.03973637356532   -3.94651895500693   -4.67488555373528
C        -7.14412466104433   -3.18322843290254   -2.66846875234423
H        -7.24895482750016   -4.16927385272654   -2.20567491974287
H        -8.13517435481534   -2.75155826570700   -2.79942716311057
H        -6.56880716797457   -2.54329470711221   -2.00225314565420
C        -6.31643457125919   -1.92319859733999   -4.68437973037955
H        -7.30128363971717   -1.47890882346686   -4.80982854833416
H        -5.84556702151150   -2.00875738939772   -5.66140092127952
H        -5.70819574350634   -1.26865657302132   -4.06839465180544
C        -5.43557115581044   -6.29418262249873   -3.98279187535531
H        -5.44120860560389   -6.20871140223042   -5.07837965855626
C        -5.73922878561252   -7.58112815536906   -3.43840424795578
C        -5.83989974474670   -7.75242891358060   -2.02474272419634
C        -6.26217850867849   -9.01374705331429   -1.55001216478700
H        -6.36459493548316   -9.14041166307017   -0.48208756567504
C        -6.52318052127623  -10.05103867353583   -2.41234910317185
H        -6.83446738241422  -11.00757458038054   -2.01865026844952
C        -6.38984690859316   -9.88499274431259   -3.79113206416265
H        -6.59239586832175  -10.70904424115000   -4.45717348826717
C        -6.01006843361779   -8.66260082072175   -4.28993793579780
H        -5.91873867807827   -8.51690890902565   -5.35721639376467
C        -2.00534427195299   -6.50722650063000   -1.38644785679205
C        -2.10862082864238   -6.22155995604383    0.14001241520684
H        -1.17340511880036   -5.74526177140677    0.47911969204417
C        -2.24536979007866   -7.55513428599434    0.91494505391139
H        -1.36448468477214   -8.15366420087266    0.65452642700120
C        -3.50421761484764   -8.31317144342162    0.50804315379930
H        -3.57158094892600   -9.24582462065910    1.06564084967767
H        -3.48376473695678   -8.55040643794510   -0.55566078044766
H        -4.39009875671537   -7.70837450272003    0.71833563853789
C        -2.24399788181602   -7.28826708487933    2.41937888092853
H        -3.10975770691803   -6.68963203601924    2.69847602213612
H        -1.34365151202348   -6.75935422942304    2.72443533569656
H        -2.28717733125840   -8.22885595035671    2.96352970451090
C        -3.16875547166661   -4.37338908935465    1.13842245499104
H        -2.26171759197359   -4.22292733403998    1.73499829566400
C        -4.24431339602657   -3.48091785074114    1.41326824940932
C        -5.49685820442471   -3.63522614154195    0.74836994149547
C        -6.56865676589578   -2.82088699279028    1.16985074664141
H        -7.52547952726291   -2.95850143690225    0.68874429871648
C        -6.37994585280498   -1.84161910585849    2.11366014979686
H        -7.20931567177261   -1.20968185301846    2.39840960970644
C        -5.12837086702740   -1.64017286974934    2.70049596966515
H        -4.99274949059088   -0.85131831199654    3.42497204179488
C        -4.07838757474852   -2.45896039582294    2.36329935268554
H        -3.10659613959288   -2.32845293164524    2.82015374929253
118
 -193.76446875409579
Ti       -0.43169382590191   -1.33680440266230    0.10578352818286
O        -0.80172101087036   -1.52750623123110    1.95433837093951
O        -1.72536371920116   -2.88112813631528    3.45532363423798
O         0.19916642786697   -1.62322772450879   -1.53512832891847
O        -2.24901067310101   -1.43659436300703   -0.18482086680956
O        -4.02764691313532   -0.44895021308191   -1.08877833238914
O         1.22266923014368   -0.69327541748360    0.52792076420684
N        -0.32675639531340   -3.39547596448388    0.30150114921306
N        -0.99643394758040    0.65638664516685    0.35043094595467
C        -1.06402982279951   -2.66960104616802    2.45458729831417
C        -0.47178514102051   -3.86165855707712    1.65139096054759
H        -1.16682137336982   -4.71511191139127    1.71310147207935
C         0.88036888361911   -4.33820426378816    2.23863416621166
H         1.25952868577835   -5.11459218259400    1.55915274124372
C         1.89666195728815   -3.20243489200146    2.29090458530655
H         2.03694270848089   -2.77701684679570    1.29441063299064
H         2.85266542249967   -3.57675355351705    2.65322577838286
H         1.55635912629816   -2.41620190796861    2.96514690852523
C         0.66240078363135   -4.95310037727891    3.61878431685994
H         1.61582741453594   -5.24715800861340    4.05126063247102
H         0.02901440087123   -5.83507370977362    3.55347277490467
H         0.18266526676659   -4.23707735240434    4.28096189617757
C        -0.53517583247800   -4.20864164314063   -0.67272369079305
H        -0.79616753938873   -5.25295455586280   -0.46403011140451
C        -0.37375785980420   -3.86998335333621   -2.04649411324701
C         0.05504975865727   -2.56035509434998   -2.41760101490624
C         0.33005040970863   -2.32383415479473   -3.78179340701792
H         0.68404988254520   -1.34259973515202   -4.06090409445212
C         0.08864309827270   -3.28985767963294   -4.72700033696119
H         0.27824555297513   -3.07422128908644   -5.76908851333797
C        -0.41086711040152   -4.54337908867860   -4.36424414172301
H        -0.61405024580911   -5.28368289416453   -5.12336402520445
C        -0.62584121204484   -4.83204884907371   -3.03871027110007
H        -0.99734116288282   -5.80215643460920   -2.73708769452823
C        -2.92957915743197   -0.42951376318817   -0.56598484655603
C        -2.26199328694701    0.93932378668475   -0.25047311208056
H        -2.93589348028513    1.48381008998457    0.43605294386256
C        -2.09581596086167    1.77632223761185   -1.54089785538062
H        -3.06177833822055    1.73707489843851   -2.05618441737555
C        -1.01734234060685    1.18188483129742   -2.44329202042342
H        -0.92700328115766    1.77808102865720   -3.34983686129568
H        -1.28062349699860    0.16374197960902   -2.72079377143735
H        -0.04969195142533    1.16911196861799   -1.93382734747405
C        -1.76794330058458    3.22824607868829   -1.19535745027242
H        -0.81564756246946    3.28887034518790   -0.67014199063643
H        -2.54269981058704    3.66839613311303   -0.57070452749797
H        -1.69074520666866    3.81755840167193   -2.10596474262887
C        -0.55777601471853    1.37157244123718    1.31767102647133
H        -1.16600956873793    2.19893631856630    1.70841225761240
C         0.74230089185976    1.20504779640945    1.89007231816326
C         1.60825505470233    0.17617273375646    1.41101099241136
C         2.92248239732230    0.13927469953666    1.92661692718980
H         3.59054388544537   -0.62066734027323    1.54815020852929
C         3.33864231258477    1.02920517624972    2.88718917524406
H         4.34709582300179    0.96919266345690    3.26972333239857
C         2.47388418133856    2.00814720729212    3.37737934145899
H         2.81075319443207    2.69596701150312    4.13710720745290
C         1.19743193209390    2.09268147356720    2.87647504531276
H         0.52296226511848    2.85732118399243    3.23605274761271
Ti       -4.91535973118429   -4.21623169963964   -1.55511910785754
O        -3.39145964029716   -3.21808374409926   -1.79671189754604
O        -2.29028259029111   -1.70026323766100   -2.98106551309073
O        -6.42224201392905   -5.17247238193072   -1.90811372618654
O        -3.87150845570807   -5.78128527868675   -1.78832673682618
O        -2.31587606933291   -7.11331200083854   -0.92061392910215
O        -5.95104700063010   -2.94965001132650   -0.84729638962459
N        -4.85094938468446   -4.03843670528925   -3.63574645065132
N        -4.36707143379897   -4.59742901684793    0.39674198294080
C        -3.15763601926064   -2.54495658588942   -2.85361858798898
C        -4.02995866157883   -2.94939685988550   -4.07204546514417
H        -3.33934967629783   -3.24927461918536   -4.88143245507313
C        -4.93059960733315   -1.80451188733353   -4.60326527798252
H        -5.48860163679764   -2.22391395107472   -5.45448369879862
C        -5.92485152202308   -1.35473319083943   -3.53661321996652
H        -6.53913960675587   -2.19467605899317   -3.19781211107457
H        -6.57903740864169   -0.58576143272680   -3.94461548534348
H        -5.38991242883175   -0.94135360789506   -2.68318160043763
C        -4.08909218514034   -0.63231090488182   -5.09532904504131
H        -4.73577649417422    0.14002279455388   -5.50569838009952
H        -3.39226938678026   -0.95029727119969   -5.86780618071687
H        -3.51887715466529   -0.21542519377468   -4.27119839013482
C        -5.12424679358345   -5.00755125533829   -4.42495690827705
H        -4.70563938135407   -5.02122117817876   -5.44097280919905
C        -6.02299598595207   -6.06608533917993   -4.08425890886446
C        -6.68300030130433   -6.06136374419689   -2.81829638512912
C        -7.65411663245869   -7.06031841277498   -2.58832608339092
H        -8.17927833837581   -7.04443066553779   -1.64448423923359
C        -7.91397990615552   -8.03345153804907   -3.52331628346070
H        -8.65173145442781   -8.79355866591050   -3.31161141924281
C        -7.23507285165456   -8.05421157266889   -4.74173920903392
H        -7.44236422939832   -8.82854437526578   -5.46365429758634
C        -6.31130326840239   -7.07486483764102   -5.01527310648810
H        -5.79100754192954   -7.06878044930211   -5.96287866441015
C        -3.22937626312294   -6.31485028286191   -0.82530894116703
C        -3.69650610489122   -5.84902416590894    0.58432491394266
H        -2.81296059799765   -5.74623644736317    1.23649858280846
C        -4.60723549867440   -6.92530187458513    1.22379025015794
H        -4.01234994624194   -7.84513390812910    1.26676572767207
C        -5.85300072279340   -7.17343775024099    0.38044427288216
H        -6.47883830398775   -7.92660132967561    0.85619483392891
H        -5.57844110586212   -7.53199920755595   -0.61159500517842
H        -6.42648105287016   -6.24836192298195    0.27649661292702
C        -4.99358657637173   -6.50998979052530    2.64255788055221
H        -5.59300188679772   -5.60105728142785    2.62142599976426
H        -4.11198221405821   -6.32973322326105    3.25388270848126
H        -5.57923043472867   -7.29633455947600    3.11306521413726
C        -4.18152442159363   -3.64191000350037    1.23855754658820
H        -3.53438902541509   -3.79691302187077    2.10955810109534
C        -4.84300675347266   -2.38222847297080    1.17409971963187
C        -5.77277798941920   -2.11103237719548    0.12741844342350
C        -6.50926165718486   -0.91074970346411    0.19846347194872
H        -7.23458756559764   -0.71661119516271   -0.57758403472332
C        -6.26322131641376    0.00850108734180    1.18856529901669
H        -6.81950534497790    0.93491436019812    1.20483830711909
C        -5.29403487377291   -0.22878891437564    2.16586375995350
H        -5.10012236896032    0.51437536810936    2.92466276497012
C        -4.60155153099589   -1.41491168997124    2.16385830834311
H        -3.85642620262975   -1.62369624308100    2.91983002176629
118
 -193.76390498607822
Ti       -0.58072448335203   -0.47143519281511    0.60718325218640
O        -0.68889266967467   -0.60882812997444    2.49151819880761
O        -1.03101538451404   -2.07986672698742    4.12113474365966
O        -0.03848997757061   -0.66810053764606   -1.07660748869371
O        -2.28777337376696   -1.17385274539877    0.56531127351762
O        -4.33854259012689   -0.92753829752974   -0.26803207471674
O         0.79394248219393    0.71888215542895    0.80636303110659
N         0.23912859736055   -2.35081648284828    0.88668340134293
N        -1.75633806148338    1.25042682062370    0.76153007721709
C        -0.53663981396287   -1.73959607925987    3.06047260665048
C         0.35692481587931   -2.73006094649624    2.26649128264814
H         0.00230572550961   -3.75960948223127    2.43003628189968
C         1.83151306994277   -2.68200520298161    2.74084564445387
H         2.39279617919980   -3.35500376281669    2.07780976414134
C         2.41426655177839   -1.27843692469324    2.61360198973604
H         2.33057456140820   -0.92785447238110    1.58210672688757
H         3.46457364283763   -1.28561954798452    2.90040928181396
H         1.88360750115889   -0.58408440633383    3.26538887480733
C         1.93651618176755   -3.20110803021125    4.17229205045822
H         2.96602605037986   -3.13919042980023    4.51735759850609
H         1.61641812703735   -4.23897678136842    4.22922802249092
H         1.30835414593859   -2.61300246392791    4.83629795738925
C         0.26074303295207   -3.26643734523100   -0.01559522366245
H         0.37350699440765   -4.31687317840776    0.27801548526457
C         0.21666831440858   -3.00351177868150   -1.41562663468836
C         0.11264927716960   -1.66289794939373   -1.89232986685565
C         0.18354475612289   -1.45651660368399   -3.28657103786467
H         0.12907384908792   -0.44075598806692   -3.64901616271582
C         0.25714972357750   -2.51804708779429   -4.15448446381865
H         0.28297712464086   -2.33496484664977   -5.21933270946524
C         0.28470303196580   -3.83228013543569   -3.68268370887798
H         0.32314831456795   -4.65550455825349   -4.38026494923611
C         0.27259620144673   -4.06716555136880   -2.32913569124025
H         0.29985192902156   -5.07644644789666   -1.94140597822974
C        -3.28319375910723   -0.49378470634995    0.15323987038623
C        -3.08666729826766    1.04380259830747    0.28046338795188
H        -3.84721609620352    1.41735569638925    0.99057089307874
C        -3.31300676134719    1.72983184279574   -1.08613579440703
H        -4.27430641157416    1.35659338319331   -1.45614946763631
C        -2.21276006964647    1.35248720278084   -2.07413417288730
H        -2.39951510385430    1.83027504909399   -3.03454951256942
H        -2.19321900736800    0.27433606865117   -2.21900936578243
H        -1.23531962170927    1.67493549043811   -1.70423124350254
C        -3.39059068962207    3.24614783272948   -0.91548161016437
H        -2.44692180320639    3.63477918123597   -0.53471129444014
H        -4.18760659898428    3.52392363218894   -0.22851764211421
H        -3.58978331089657    3.71762761139085   -1.87489809091281
C        -1.51224550708301    2.15169212112638    1.63790227717719
H        -2.33132909581559    2.76914068415405    2.03232540521599
C        -0.19501200116306    2.46323912770617    2.09929477245157
C         0.92781600925060    1.73279688301264    1.60542516367163
C         2.21143218258118    2.16208162006024    2.00955806579658
H         3.06609082098952    1.62997108400147    1.61795041586895
C         2.37271441132575    3.20960553565415    2.88380604491853
H         3.36692884542872    3.50573287814387    3.18518667239065
C         1.26780612837106    3.89416378865008    3.39104240124930
H         1.40778930804725    4.70999658801342    4.08287118326810
C         0.00556460933994    3.52522725069745    2.99389214340376
H        -0.85779929206103    4.05828563444254    3.36726519734683
Ti       -4.03201981819637   -4.77125301713491   -0.05085723570101
O        -2.89366963120675   -3.43772982561529   -0.61098967537109
O        -2.41243246822881   -1.88583178499863   -2.12321292091113
O        -5.15496183410966   -6.20169366213308   -0.09920412244051
O        -2.53830156042645   -5.94054189442451   -0.05221584784833
O        -0.56838544511728   -6.34169739092591    0.90100889005631
O        -5.41942454183806   -3.77734488131144    0.46483694873477
N        -4.07474773514040   -5.00104363616479   -2.13335249809791
N        -3.38931883047465   -4.54872115571090    1.89452707822984
C        -2.93502172306828   -2.93036904714446   -1.77982674825593
C        -3.64909537811704   -3.82362587608927   -2.82981527886267
H        -2.91027440453747   -4.05460718571863   -3.61909822308797
C        -4.87190515672293   -3.14152577346273   -3.49369292622212
H        -5.30498830272350   -3.88586124384844   -4.17939785384447
C        -5.91807894625697   -2.76891929902777   -2.44725708552399
H        -6.24522476567454   -3.65509511537742   -1.89525574319979
H        -6.78293156808743   -2.32050271679570   -2.93370336195721
H        -5.50108126168646   -2.04992580202311   -1.74352693136774
C        -4.44274010019638   -1.92100502954161   -4.30050259999152
H        -5.30784870739193   -1.47847828440797   -4.78916133107279
H        -3.71451698774663   -2.19381165971050   -5.06135916794990
H        -3.99131965773158   -1.18414637612460   -3.64380610680620
C        -4.03893503874090   -6.14433033219334   -2.70641015547814
H        -3.65628377551911   -6.23034266672461   -3.73318008302350
C        -4.54703803244821   -7.33870894144391   -2.10683035284878
C        -5.14191237314909   -7.28830282255427   -0.81012233305984
C        -5.73865122743283   -8.47194208377599   -0.32320932725255
H        -6.21619740166007   -8.43361696687189    0.64492562680509
C        -5.70194992400492   -9.64058656198410   -1.04539414090431
H        -6.15530085715650  -10.53321906506426   -0.63977693344288
C        -5.08412463553077   -9.69020517217996   -2.29513340062760
H        -5.05539201985352  -10.61572414466413   -2.84859345819647
C        -4.52466251925452   -8.54872858135031   -2.81594443934169
H        -4.05801716641843   -8.56890056795329   -3.79093295018653
C        -1.72560754994237   -5.96520007241752    0.93050471928896
C        -2.32983738138309   -5.43963317878901    2.26362517258697
H        -1.54734912087976   -4.91937965813910    2.83945709392841
C        -2.81957589759986   -6.61886033510052    3.13932921037397
H        -1.94693624468273   -7.26040068105750    3.30860322244142
C        -3.90819521065162   -7.42568182652137    2.44067907829473
H        -4.23223612581744   -8.24374109764353    3.08189239428055
H        -3.53505674155722   -7.84784630459570    1.50761109581728
H        -4.76626249934846   -6.78486854897035    2.22111710669631
C        -3.32196265463590   -6.09133705965930    4.48266495715013
H        -4.19717303604523   -5.45981244337271    4.33701629261879
H        -2.55412643998291   -5.50850569070087    4.98643706032689
H        -3.60074962178945   -6.92126096985449    5.12792737098016
C        -3.52193343253907   -3.43528894413794    2.52565753706309
H        -2.84219845631558   -3.19145337865824    3.35003329057195
C        -4.56989671435041   -2.50225214828758    2.27751705695138
C        -5.53453009137942   -2.75699851332440    1.25939085473403
C        -6.62710462103962   -1.87207454649131    1.15425894521159
H        -7.37396276721727   -2.07847444541959    0.40215523367643
C        -6.70286483618767   -0.74981468427540    1.94227981999142
H        -7.53508950332590   -0.07079715105623    1.82359080057057
C        -5.71140106478135   -0.46342353338392    2.88286181839229
H        -5.77667281495297    0.43517673457150    3.47803660484216
C        -4.66357629128932   -1.33545459437922    3.05194628442927
H        -3.88805162298366   -1.13898943229449    3.77995127397548
118
 -193.76390005035091
Ti       -1.10637818996651    0.70995954317049   -2.78550985077977
O        -1.38385384003117    0.41218389681603   -0.98132116029944
O        -2.03475062501188   -0.99707984810992    0.60264373945036
O        -0.74505352414832    0.56254640422424   -4.51794373807883
O        -2.96058170644790    0.62365397617549   -3.05046799463882
O        -4.87406759787278    1.70483090509318   -3.38849952277619
O         0.59388555597996    1.29113777904396   -2.51204695655148
N        -0.81179867449852   -1.33697434904329   -2.68531811218510
N        -1.63817111113700    2.65655198283692   -2.30568272278858
C        -1.51259789102384   -0.75724520564095   -0.46858136530128
C        -0.93709463513584   -1.88736221088068   -1.35376652309742
H        -1.63099906076909   -2.74000077046527   -1.34511578304650
C         0.42108001738535   -2.38947354245196   -0.80483407143996
H         0.82882551841532   -3.08544354496270   -1.55126934447914
C         1.40086038461029   -1.23220630724040   -0.63586265646148
H         1.51280797483723   -0.70009100206977   -1.58301257193211
H         2.37420729845958   -1.60658922012745   -0.32212986780427
H         1.04025329440745   -0.53370679077780    0.11995463655468
C         0.20929229762577   -3.14220655918580    0.50577366262854
H         1.16527646526636   -3.46856583708522    0.90860379906290
H        -0.41815602954612   -4.01662274788772    0.34872150949601
H        -0.27858847181889   -2.50088266092438    1.23433877419541
C        -0.76556657406110   -2.14507490288135   -3.68156447813624
H        -0.81159085133580   -3.22469332159702   -3.50041396990296
C        -0.64453140056264   -1.74643595591798   -5.04937177286398
C        -0.62210685297535   -0.36678736339230   -5.40994397376966
C        -0.44474900425764   -0.04104180860531   -6.77225904319796
H        -0.43321915670757    1.00421917172392   -7.04158820620477
C        -0.32372665571774   -1.02497198544944   -7.72313605322444
H        -0.18949068876137   -0.75199711245752   -8.76055963847879
C        -0.37420687993928   -2.37491992053049   -7.36847280262456
H        -0.27878114771006   -3.13410289359545   -8.13036344087847
C        -0.53443484116142   -2.72384999796386   -6.04898010334198
H        -0.57585552728246   -3.76378242677366   -5.75817539468848
C        -3.68766854019935    1.67310192934987   -3.11314764117048
C        -2.96158403054371    2.99270491687112   -2.72933699968326
H        -3.54480202703668    3.47258183168727   -1.92264955748566
C        -2.92244841483070    3.96276898141608   -3.93827223186974
H        -3.93236894456621    3.97294141847372   -4.36151834416231
C        -1.93528237976733    3.48457011117788   -4.99832585664979
H        -1.86894815222067    4.22482447130604   -5.79376423695155
H        -2.27337622311010    2.55017523629406   -5.44472656608713
H        -0.93802677891867    3.33865633290121   -4.57136329941185
C        -2.55920987070236    5.37094166837723   -3.46765001588033
H        -1.55548078840739    5.38536724813316   -3.04361409208578
H        -3.26417002870358    5.73218718516985   -2.72128930609836
H        -2.57907824853280    6.05672311665240   -4.31188034149063
C        -1.07436558298820    3.29318398241244   -1.34937053971985
H        -1.61670583322744    4.08841410371164   -0.81989447231734
C         0.28531653639761    3.07627234615036   -0.95319767264318
C         1.08426806405232    2.09494472429648   -1.61109148682282
C         2.44982648300848    2.02141049795415   -1.25808297832761
H         3.06573815576105    1.30242868353885   -1.77876533959847
C         2.97663675256877    2.81997361998178   -0.27221921067408
H         4.02025386471864    2.72758302974969   -0.01011307196418
C         2.17849559057291    3.74681887914683    0.39858825470795
H         2.60017553237809    4.36118319027793    1.17760867910596
C         0.85685494992815    3.87614834355333    0.04866130549702
H         0.23368428665184    4.60520618018732    0.54647298068777
Ti       -5.08612279631641   -1.29316556291143   -4.92032325079996
O        -3.56453638877366   -2.01935879591533   -4.16109124887504
O        -3.11606930796473   -3.60918043458347   -2.69435437209007
O        -6.68038964719806   -0.56402872780692   -5.21992456112902
O        -4.16364385234351    0.19636751235050   -5.50831271091962
O        -3.09875210826619    1.36899485236364   -7.07054387579973
O        -5.88492451723578   -2.96674365737182   -4.98047599762628
N        -5.54702420170520   -1.10213400373719   -2.91661670455703
N        -4.35516099350915   -1.90865056461205   -6.81898509987873
C        -3.69678824911870   -2.58765054716755   -3.02189715639617
C        -4.63103026469723   -1.81960004301637   -2.05564626383704
H        -3.99124383456492   -1.11073439280115   -1.49964472397183
C        -5.37636710433672   -2.70560207808813   -1.03171609810214
H        -6.09332727122653   -2.05726362993916   -0.51077467839175
C        -6.15331526774494   -3.80758371631566   -1.74589848123784
H        -6.78519822165342   -3.38112153801294   -2.52688399674400
H        -6.77925566981169   -4.34490388518057   -1.03580821193761
H        -5.45826601129635   -4.51162210888855   -2.19879812591685
C        -4.42145697015495   -3.28928588299996    0.00608435471197
H        -4.98944427765363   -3.83436325191488    0.75842027343949
H        -3.84855685993579   -2.50618140435934    0.49922734018173
H        -3.73069233306619   -3.97738909060151   -0.47271504482265
C        -6.35862494681942   -0.24420759652189   -2.42302612881331
H        -6.32668053438983   -0.01217564734068   -1.35071683662511
C        -7.38309997220513    0.41928392678832   -3.17176692537949
C        -7.50394192508273    0.20626094044780   -4.57528821906220
C        -8.56209322157260    0.84960834760764   -5.25045413841018
H        -8.66265139155982    0.67666614877981   -6.31239096867769
C        -9.43109413690519    1.68116394819642   -4.58411424921331
H       -10.22778313836229    2.16960136113339   -5.12738227666864
C        -9.29266898681341    1.90437861549878   -3.21490292614665
H        -9.97661370669631    2.56359152522231   -2.70336306060311
C        -8.28096194151359    1.27809514021947   -2.52466475316723
H        -8.16754403396584    1.44397781862282   -1.46196701837903
C        -3.67604287699891    0.37902856019700   -6.66681492284166
C        -3.87198660373328   -0.83064727691029   -7.62497543448213
H        -2.89879466327099   -1.06667634010972   -8.09045677863248
C        -4.85969560980373   -0.43930931373597   -8.74891840436300
H        -4.43953765735879    0.45458044901308   -9.22280495812485
C        -6.23874441860302   -0.10572566885902   -8.18868895940559
H        -6.90051968317653    0.20416441666139   -8.99798527664240
H        -6.16793877001745    0.70971492747868   -7.46665739793686
H        -6.66968582062726   -0.97846050195697   -7.69061676252412
C        -4.95242695060498   -1.56059674446378   -9.78200545556830
H        -5.32973204359793   -2.47120674948546   -9.31837123047170
H        -3.97784401888525   -1.76729989449835  -10.21890079645997
H        -5.63117232151729   -1.27653504157734  -10.58210206988588
C        -3.85454875309338   -3.07853244733721   -6.96770138325991
H        -3.07327795103231   -3.24511117061096   -7.72160198648168
C        -4.32171279027189   -4.23230277479330   -6.26913578104889
C        -5.39825101741486   -4.11856457770317   -5.33923763103726
C        -5.94331606671479   -5.32129067008626   -4.83605820676591
H        -6.79499317694493   -5.25364990714092   -4.17734186989906
C        -5.40343779654893   -6.54193779434853   -5.15891531929473
H        -5.83318925915402   -7.44186127041165   -4.74314257022377
C        -4.30551038172533   -6.63707404702464   -6.01438901867674
H        -3.88436032139830   -7.60170044078363   -6.24907374940464
C        -3.78594852714647   -5.49377087782862   -6.56914413024791
H        -2.95664743632466   -5.54980846012264   -7.26082508195254
118
 -193.76359902572239
Ti       -1.06855862076412   -0.38859538550678    0.05562567873783
O        -1.09024143103795   -0.12717918221148    1.92133915229933
O        -1.41357926166418   -1.11147552003511    3.87935584196856
O        -0.60928860887372   -0.92934416734525   -1.57319461252164
O        -2.87111458839680   -0.70048026033474    0.25470811026730
O        -4.84433454711403   -0.40345961010689   -0.72833094306222
O         0.52555767662196    0.53463378678095    0.05174307040130
N        -0.42767757726518   -2.24205010723046    0.67187756993443
N        -1.90689187639174    1.50722213174553   -0.28121706801169
C        -1.04760508230221   -1.12299689308866    2.71378367412141
C        -0.45455997097930   -2.41273102514178    2.10107272104400
H        -1.07324722123310   -3.27828663730224    2.37764762873041
C         0.97530535280535   -2.65752122575902    2.65060036611088
H         1.41364394930880   -3.46623198093125    2.05011262205475
C         1.83296842304067   -1.40583847349278    2.47724859612691
H         1.80941312364681   -1.07731866391200    1.43551517942507
H         2.86311385971794   -1.61333160117139    2.76124245295495
H         1.45842426416313   -0.59797560688389    3.10468606814015
C         0.90756957972768   -3.11227341968637    4.10474324370799
H         1.90988203527063   -3.28917318030771    4.48833877018036
H         0.33346056376595   -4.03328378433037    4.18461108267334
H         0.42803701804051   -2.35051061118359    4.71363810888345
C        -0.26784721591798   -3.28089078918938   -0.06336119020891
H        -0.20833268161138   -4.27020394516850    0.41004155066297
C        -0.10916629265229   -3.24506137873475   -1.48194571103025
C        -0.27403715830386   -2.01596865098042   -2.18748640792701
C        -0.07667062002573   -2.03149165385113   -3.58449788201513
H        -0.19816470476863   -1.10236253035863   -4.12169722256317
C         0.23798062823805   -3.19434902241334   -4.24482409788778
H         0.37685847171879   -3.18045250021615   -5.31627976790721
C         0.37257005303985   -4.39802257788986   -3.55166349613889
H         0.61189560103445   -5.30505526016741   -4.08526979976851
C         0.19636484016082   -4.41663202931971   -2.18915417693837
H         0.29869180739114   -5.34223324136520   -1.63915567375528
C        -3.73929334065245   -0.02945405062646   -0.38830205059401
C        -3.27511321715311    1.42566501975200   -0.69990302055672
H        -3.92128311629922    2.11588158864575   -0.12683646206935
C        -3.45624774876620    1.71975534011880   -2.20427447366013
H        -4.50655984608031    1.50145430017099   -2.42699322795039
C        -2.56807544521738    0.81020134364438   -3.04733387062622
H        -2.76235533728416    0.97906669581539   -4.10526345383523
H        -2.76957198197017   -0.23656083570207   -2.81812402448718
H        -1.51494857887413    1.01748389664272   -2.84317610281906
C        -3.16648554032776    3.18968167146917   -2.50238858987641
H        -2.13285012721327    3.42947939774862   -2.25615200569758
H        -3.82307861865045    3.84235585492621   -1.93045101958774
H        -3.32169147174197    3.39315578632918   -3.55923187682018
C        -1.49007271595806    2.52906397304623    0.36978488441013
H        -2.17978372992909    3.35912580563222    0.58144077898117
C        -0.13853206700904    2.70153596126887    0.80407397439225
C         0.83081138705222    1.67482528195971    0.58926119431957
C         2.16335708629891    1.94867239946211    0.97151037275727
H         2.90424074564702    1.18299620993660    0.79263027711157
C         2.50896707177906    3.13866512871586    1.56360514695935
H         3.53451088765213    3.31240596569699    1.85531226311922
C         1.55016409455573    4.12534075380021    1.79677900104891
H         1.83257762750251    5.05368036010618    2.26831987280851
C         0.24940778833147    3.90390860408548    1.41581292222086
H        -0.49975891331313    4.66605580685387    1.58066403081740
Ti       -4.79911249007806   -4.02025864106073    1.41653686444179
O        -3.51211274761053   -5.19669990023096    2.09601040987486
O        -1.74649149945460   -5.48129032087181    3.40937117019861
O        -6.03636565934244   -2.75837329381530    1.25464076519181
O        -3.44017117535591   -3.23017755774574    0.40901980851424
O        -2.81560968912860   -2.57638427984055   -1.62494780225316
O        -6.11454261495753   -5.16159086328956    1.95351684522017
N        -4.19813508827984   -2.98066575606608    3.08048434709905
N        -4.83289898379075   -5.17069574095783   -0.32430843528588
C        -2.77377182063968   -4.90535522656946    3.10101736215199
C        -3.28123673675204   -3.69588512393353    3.93020410781850
H        -2.42972987322095   -3.06025471131424    4.22049942824051
C        -3.97378991590729   -4.15627832353742    5.23719829406597
H        -4.40520942668056   -3.25628536078613    5.69648212898960
C        -5.10142274620993   -5.14219875383430    4.94712374919861
H        -5.82425433478869   -4.69506587996055    4.25939326853821
H        -5.61128519638516   -5.40900184788695    5.87144407521742
H        -4.70346609351493   -6.05274115124752    4.49835746972686
C        -2.94143049370773   -4.74984153819935    6.19098115433296
H        -3.42735908206285   -5.10082572580479    7.09851363870212
H        -2.19879806694059   -4.00295160055849    6.46059569334963
H        -2.42933712330785   -5.58468784988158    5.72038588159182
C        -4.27537139690703   -1.70203004540413    3.18495379697362
H        -3.64589932395882   -1.18405825260315    3.91588461881113
C        -5.18808047587248   -0.89242170874098    2.44354754939502
C        -6.10090427077476   -1.49150376088949    1.52872169984390
C        -7.08585015748728   -0.67001886832302    0.94405261055624
H        -7.79537637731533   -1.13121035060900    0.27381695738966
C        -7.10270741163282    0.68316553257562    1.17615902983624
H        -7.84960547279303    1.29761265183497    0.69502386059086
C        -6.15683686633405    1.27819657495895    2.01264735427025
H        -6.17184805626020    2.34672463598210    2.16814190864629
C        -5.22103544745819    0.49589837716865    2.64473049311929
H        -4.48988533264147    0.93663820695220    3.30851064528098
C        -3.42458637060737   -3.30718580123776   -0.86402261305943
C        -4.21833089377674   -4.51336507050858   -1.43593234521443
H        -3.49726804466836   -5.17068140411175   -1.95740247465086
C        -5.26214234696560   -4.02385309990469   -2.46642899109228
H        -4.70839789273747   -3.41808373292931   -3.19200504838342
C        -6.32381455031198   -3.15606046785723   -1.79765659679765
H        -7.06321227364122   -2.84698307534129   -2.53456105875302
H        -5.86881670795183   -2.26106568117122   -1.37465195322730
H        -6.82995717239718   -3.71135134225228   -1.00286496004319
C        -5.90132343593718   -5.21306980081696   -3.18170878293591
H        -6.44695408111760   -5.83543473241881   -2.47348874285868
H        -5.14956035645606   -5.82301707677621   -3.67920623399553
H        -6.60253599183997   -4.85936082483981   -3.93365811986176
C        -4.88465218815867   -6.44880421784032   -0.26557069126225
H        -4.44775144121412   -7.05346638663898   -1.07277051367381
C        -5.55252593691393   -7.16244536882087    0.77888039395102
C        -6.18816165102835   -6.45438059042378    1.84337592667122
C        -6.92418918389737   -7.21166169920901    2.78036886900449
H        -7.42844950204563   -6.67868768455273    3.57321441782263
C        -6.98582275056694   -8.58228000722539    2.70181929675674
H        -7.54475865959872   -9.13492014145543    3.44275262265111
C        -6.33226891440446   -9.26962109684370    1.67889263592164
H        -6.38225740696329  -10.34620884367161    1.63220378498542
C        -5.63417528367785   -8.56241351785441    0.73043620947639
H        -5.13621623985522   -9.08252109380747   -0.07605778876513
118
 -193.76286728225094
Ti       -0.71392030758073   -1.52487436956548    1.22624962356825
O        -0.33128386621054   -1.62998035597063    3.03271771274178
O         1.56166916827409   -1.93059720702160    4.12864145721943
O        -0.93340346565137   -1.81767504928860   -0.50901382806821
O        -2.52940681364283   -1.78920263213993    1.55695646649923
O        -4.58349521957020   -0.96471341408306    1.80121391124315
O         0.88768966904029   -0.69055649558503    0.86098378177956
N         0.13384472455703   -3.37737635590350    1.29343367136559
N        -1.35307628748487    0.43768767890880    1.58571952130785
C         0.73429874886372   -2.28877031726474    3.30731434797567
C         0.83490312021520   -3.62359515161268    2.53508894460283
H         0.29375185740510   -4.37383540736519    3.13984788460049
C         2.27189614343890   -4.13494286580319    2.29579669230643
H         2.19306821650023   -5.01277985611634    1.64066529939763
C         3.10333688023686   -3.07055138679866    1.58409251238678
H         2.58379421539006   -2.71583142570792    0.69133906896818
H         4.06942698431945   -3.47933700302237    1.29360896353593
H         3.26805837892773   -2.22955791518584    2.25435453295486
C         2.92758026923675   -4.56710195620299    3.60472711386578
H         3.89579326428983   -5.01979284462038    3.40030548484919
H         2.30789645127757   -5.28842642869436    4.13369133292982
H         3.07544801947721   -3.70294325325187    4.24558057621307
C        -0.15098702574676   -4.34415199755129    0.50276697315625
H         0.12330489029188   -5.37112547575776    0.76883237144316
C        -0.72870948197695   -4.16825217176135   -0.79945653465108
C        -1.09442366549874   -2.87059917501954   -1.25696391726006
C        -1.62465179864692   -2.75463789062965   -2.55711440238390
H        -1.89184582121924   -1.76860167627026   -2.90986172831741
C        -1.81135470403376   -3.86372778897389   -3.35017677677856
H        -2.23068524359371   -3.74768738998110   -4.33925431193630
C        -1.46923729259300   -5.13323697613440   -2.88992548582105
H        -1.62463162830140   -5.99604658238957   -3.51912827050174
C        -0.93418210387101   -5.27575233930139   -1.63033850917863
H        -0.66856016585344   -6.25529607141170   -1.26044070329339
C        -3.38178229495216   -0.84917978965588    1.65812282302976
C        -2.77411847952058    0.58354650398316    1.57464710216325
H        -3.13393548328233    1.16594169184495    2.44027754837334
C        -3.28169087731382    1.27834829118158    0.28865425107272
H        -4.37578222755957    1.26107655126529    0.34769912771290
C        -2.83481709740576    0.52210734921474   -0.95892595061101
H        -3.21605835683844    1.01714483729044   -1.85100321008871
H        -3.21783300529965   -0.49862737675950   -0.93708519961151
H        -1.74283482496377    0.48680068805929   -1.01111751818497
C        -2.80000008408630    2.72787846632871    0.24392241656309
H        -1.71186919423849    2.76491020351165    0.20724535796519
H        -3.13972661688952    3.27940130592484    1.11870529903602
H        -3.18890762256216    3.22270019686158   -0.64324811922394
C        -0.63613455604024    1.23243855223686    2.29138793425111
H        -1.11777428401812    2.03040308561960    2.87238601796704
C         0.79224691407453    1.20570881021695    2.30690640527633
C         1.49961269022578    0.25831642055639    1.50721604746501
C         2.90180271166271    0.40341904128668    1.41912614348875
H         3.44058433667454   -0.27056749973449    0.76924216915137
C         3.56763476454597    1.35814358127575    2.15019434124186
H         4.64359931268095    1.42948305760060    2.07962562684094
C         2.87409780822651    2.23606420982740    2.98472094883388
H         3.41145362252539    2.97181737370813    3.56361026795610
C         1.50399951274603    2.16527881060135    3.04409536217290
H         0.94822492986401    2.86019957487845    3.65954274567286
Ti       -2.78931846031854   -3.84327915711184    5.14087294468851
O        -1.63562452826974   -5.21272804321927    5.60639385497832
O         0.49802850757300   -5.81940620049527    5.56933151414883
O        -3.57994138883028   -2.28378241718212    4.85666070345375
O        -2.17167581346118   -3.97593324043500    3.37223452900163
O        -2.40389555990786   -4.87901735752386    1.35134267125948
O        -3.74486664858192   -4.00071701737214    6.68189092496508
N        -1.17219682449428   -2.74563723050802    5.82749800952666
N        -3.97532348946680   -5.41063330101575    4.47699909458633
C        -0.37869887623324   -5.00089759940063    5.76094188393465
C        -0.05339297503370   -3.56549981662455    6.23336218098916
H         0.88285708439297   -3.22894711639881    5.76593774959187
C         0.14732034578119   -3.52466047066691    7.76943195897589
H         0.30510964892777   -2.47166241612439    8.04052241967725
C        -1.09334098649355   -4.03024441507452    8.50066926773130
H        -1.96575360914760   -3.44090268483805    8.21094906302338
H        -0.95293413123257   -3.94686960958250    9.57694127121439
H        -1.28171659519385   -5.07627913028743    8.25770892248329
C         1.38881263514562   -4.32292627676770    8.15525216342147
H         1.52810442885660   -4.30060600052215    9.23388416419311
H         2.27378755420367   -3.90646920021962    7.68062010855203
H         1.28937730354295   -5.35647615596848    7.83534644040980
C        -1.00343279864220   -1.47919522721223    5.71091739932200
H        -0.01647990470671   -1.04696041144212    5.90886759136641
C        -2.04189993085069   -0.55365403097959    5.37217003693280
C        -3.32956238133875   -1.01998992710317    4.97206845190340
C        -4.33007029702236   -0.05973339347714    4.70637994088921
H        -5.29767968151377   -0.41849232486313    4.38836548250432
C        -4.06694831713071    1.28446450565483    4.82155171358725
H        -4.84946597866472    2.00073272954435    4.61519034734372
C        -2.79883420021598    1.73742359315726    5.19581908217789
H        -2.60880574763412    2.79824639621108    5.28018632958559
C        -1.80295110984702    0.82644928638039    5.45786114079858
H        -0.81649396070390    1.16227770632136    5.74755737260112
C        -2.73558737331173   -4.73463787748624    2.51634335634824
C        -3.92347427397320   -5.57637374492819    3.05788251828771
H        -3.75041208489854   -6.62964264688717    2.77071533505509
C        -5.24160630702943   -5.10036494291318    2.39583438193348
H        -5.04026512349163   -5.03021928784138    1.32104872348544
C        -5.64725469654519   -3.72938424872419    2.92737373043090
H        -6.57209772343925   -3.40745598039267    2.45274619638672
H        -4.88569539153168   -2.98524690545626    2.69744030830392
H        -5.80112865009002   -3.75950000025740    4.01078196932498
C        -6.35438680572719   -6.12081890879601    2.63340485174391
H        -6.57441046686661   -6.20796196876216    3.69736847715940
H        -6.07967289446007   -7.10162633587414    2.24810502790330
H        -7.26071244407454   -5.79890258955242    2.12614653532719
C        -4.30826993934559   -6.38993354783624    5.23231443547425
H        -4.53350293434802   -7.37064883630917    4.79187681464956
C        -4.47145328439043   -6.27641987718804    6.65020823292962
C        -4.21370685496520   -5.03904898395229    7.31223025966472
C        -4.49680191036204   -4.96609729668487    8.69346592051123
H        -4.32511309572537   -4.02326727544581    9.19288756144757
C        -4.96427786765816   -6.05720082563025    9.38676075679603
H        -5.16378812054493   -5.97408992576565   10.44535539772389
C        -5.18267562325542   -7.27342510862524    8.73935971079187
H        -5.54336273756416   -8.12509976257490    9.29468707660149
C        -4.94296784908425   -7.37214482199299    7.38965122988016
H        -5.12352348048339   -8.30567127324166    6.87498961531083
118
 -193.76264682321144
Ti       -0.38979233766739   -1.14020536839914   -0.11352287998566
O        -0.81661783330116   -1.89982134126229    1.50554747542459
O        -0.89086938963107   -3.64325470580009    2.88514513997626
O         0.57711813653659   -0.77194897974373   -1.60521296456393
O        -1.73483838534817   -1.90210676369946   -1.14969251467121
O        -3.53262689280618   -1.60655934739541   -2.41337636540785
O         0.67432147025003    0.06713450703637    0.74103630074648
N         0.56653252363699   -2.99838658388093   -0.25715120472093
N        -1.78159870875374    0.35634449755349   -0.05228397602554
C        -0.48490711574869   -3.06904017361236    1.88753213414717
C         0.55947021921055   -3.74765183503381    0.96497920309740
H         0.28338614365104   -4.80086545342911    0.80376645720814
C         1.97257998450692   -3.71367147663388    1.60525213792884
H         2.66329132036210   -4.11348895342463    0.84993834728488
C         2.38851888296665   -2.28357761984634    1.94230269130433
H         2.35474593552952   -1.64937984276601    1.05184683994633
H         3.40229999203506   -2.27756264583699    2.34030217850014
H         1.72017150911211   -1.86571878811212    2.69632006802216
C         2.02803666638793   -4.60756490009090    2.83932413539063
H         3.04419470194587   -4.64511688969639    3.22634071791391
H         1.70615140329292   -5.61629747586926    2.59219789776750
H         1.37221356535713   -4.21376434072791    3.61141522222213
C         0.75959145279782   -3.59652040640242   -1.37221494390452
H         0.88808573610368   -4.68704297350891   -1.38997245807454
C         0.90910594406563   -2.90725822499603   -2.61697504029840
C         0.87096527262408   -1.48134351733996   -2.65333734913831
C         1.18556099739072   -0.85360151550235   -3.87850339972179
H         1.19923669363355    0.22613334857593   -3.90282851745765
C         1.45337798251292   -1.58760507079101   -5.00917332178785
H         1.67617882353251   -1.07798066012706   -5.93528602443741
C         1.44079873214172   -2.98188686652671   -4.97625987788906
H         1.64502673931829   -3.54627941554172   -5.87271466655925
C         1.18320716061940   -3.62566666957470   -3.79015000978980
H         1.19451648350507   -4.70562443563737   -3.74366364005786
C        -2.71634550649829   -1.21702250665905   -1.59799079067407
C        -2.83870530886588    0.21224073095241   -1.00667301815710
H        -3.82588349164340    0.28676792217713   -0.52598631216498
C        -2.76888463814486    1.26914661099584   -2.13161981038392
H        -3.58133993663939    1.02848978582389   -2.82611831724116
C        -1.44037259710679    1.19045152313983   -2.87546420794780
H        -1.39478566171183    1.96050044630180   -3.64382799258460
H        -1.34084774544965    0.21807954389301   -3.35630748364311
H        -0.60785899252602    1.32946909038799   -2.18080156607468
C        -2.98957892461529    2.66896149366000   -1.56250367879915
H        -2.19319531517631    2.92481051950282   -0.86507234422104
H        -3.94369943853320    2.73283126591856   -1.04386928341906
H        -2.98961458504370    3.40194053768114   -2.36597128380528
C        -2.00083415729404    0.93359827462180    1.06989005058637
H        -2.99844417216510    1.32814157115284    1.29558671723135
C        -0.97891751613715    1.18300820120114    2.04157255697394
C         0.36170854169361    0.76119338061206    1.79432331956569
C         1.35192610678056    1.14101306087369    2.72493764301083
H         2.37160930707499    0.84370811052148    2.52582580195138
C         1.02923722052945    1.85043360937244    3.85757122290606
H         1.80571621880325    2.11628519700518    4.56031047006236
C        -0.28874106583067    2.22873273464226    4.11187072528060
H        -0.52923487745655    2.77945123560143    5.00804304223297
C        -1.27260061404486    1.90283259826818    3.20865423529620
H        -2.29554943203487    2.20179951051316    3.38900028299308
Ti       -3.69175240259848   -5.35843000609534    2.30473411409899
O        -3.50547548161480   -3.53227218366012    2.21310626312320
O        -3.47484240783037   -1.62606345330592    1.06780305118908
O        -4.37856920495501   -7.00318500251550    1.96217507513337
O        -2.06629000062095   -5.85162133347163    1.54489561821610
O        -0.10774879572093   -6.86519183051576    1.77845493007526
O        -5.07091306598677   -5.14777135104164    3.47918272567231
N        -4.31370549339643   -4.97006754984656    0.34226880644067
N        -2.57290651718836   -5.63870947883242    3.99437621215202
C        -3.73947401706040   -2.81141286712844    1.18907556314981
C        -4.45736080775189   -3.57479826252835    0.04693331441900
H        -4.00526786402785   -3.30662848595508   -0.92009977020743
C        -5.96413237887482   -3.20765002642494   -0.00898271539596
H        -6.41336164142593   -3.86270259621733   -0.76831656366880
C        -6.64433748299222   -3.47354581668104    1.33200635610683
H        -6.51231353221489   -4.51645714089965    1.63431872772859
H        -7.70992356941751   -3.26220535891292    1.25428449327572
H        -6.22054665863150   -2.82839963789562    2.10267120575163
C        -6.15085631132840   -1.75793569676233   -0.44294384133572
H        -7.21008742717352   -1.53717295980893   -0.55760125341922
H        -5.64703795408988   -1.57715096514783   -1.38938812790662
H        -5.73176319708353   -1.09033188270365    0.30540632214062
C        -4.17805394610041   -5.81523847819833   -0.60939270267779
H        -4.13875766214476   -5.46334284277731   -1.64892729820192
C        -4.16379718821684   -7.23102775634317   -0.40356911822705
C        -4.33713631345033   -7.76313062446099    0.90902525303425
C        -4.48453115276081   -9.16225567049506    1.02941861972198
H        -4.65849076803715   -9.56739743633563    2.01544897224745
C        -4.39701190187731   -9.98669541242434   -0.06670791538272
H        -4.49987438910826  -11.05459173388466    0.05976478341965
C        -4.17618567996900   -9.46206325409070   -1.33997863209272
H        -4.10070959212179  -10.12075017248353   -2.19106526269271
C        -4.07400017234263   -8.10128573927938   -1.49996699367125
H        -3.92776202266496   -7.67888709070237   -2.48419638057036
C        -1.12256942205784   -6.36972831920372    2.23379907069741
C        -1.33297383184623   -6.31812596949920    3.77028933192557
H        -0.48720387555107   -5.76053267766311    4.20033733764405
C        -1.32262113905162   -7.74479172817738    4.36329616572474
H        -0.36017250254642   -8.18530141713590    4.08041333438669
C        -2.44736531279427   -8.58917698126402    3.77472128711521
H        -2.44622266353318   -9.58121812294014    4.22328117445233
H        -2.30691611613547   -8.69731300726212    2.69986893476891
H        -3.41444664028559   -8.11445803051994    3.96008832585647
C        -1.42470875394297   -7.69054795216242    5.88596753947975
H        -2.37241751147256   -7.24634559304097    6.18692762987446
H        -0.61234138070304   -7.10466313339699    6.31045811576791
H        -1.37106464464858   -8.69528131710140    6.29885141131938
C        -2.67113977067464   -4.77294441920322    4.93331132273995
H        -1.80717198794733   -4.56365516620108    5.57483330917119
C        -3.89245810515573   -4.10364509958200    5.26536823130971
C        -5.08020754555504   -4.37077897869158    4.52076347641401
C        -6.28083107524063   -3.77745762960244    4.96504684523328
H        -7.18557490710991   -3.99825753711936    4.41685747524920
C        -6.29803640372296   -2.93112388176038    6.04849510276446
H        -7.22943161337614   -2.47955012980668    6.35835094869615
C        -5.12735974093742   -2.64607071137675    6.75066756633464
H        -5.15359390494045   -1.97490003675663    7.59512118956238
C        -3.94618717177266   -3.23335815424668    6.36359760904846
H        -3.03485014587146   -3.02912872458943    6.90773474528745
118
 -193.76264093137286
Ti       -0.67351141213796   -1.66452440139197   -0.65553907531865
O        -1.37405515306087   -2.44683579980298    0.85427718801400
O        -1.86099975464240   -4.23815459784542    2.07970840205296
O         0.48219251381030   -1.37406065984428   -2.02660767104995
O        -2.02002880552578   -2.10970786299716   -1.86122807452303
O        -3.57925544723196   -1.41073157294583   -3.27438689228324
O         0.48319842183500   -0.71328958848762    0.38150755313235
N        -0.03303656574395   -3.64703659627433   -0.87196902736925
N        -1.80212226753637    0.03993869776029   -0.58598092895585
C        -1.27382737411675   -3.67735099868915    1.16864157104764
C        -0.27031961472699   -4.46101333950043    0.28344687316354
H        -0.69552284086410   -5.44090465304064    0.01898494970504
C         1.06603944326041   -4.70483748629251    1.03347323254875
H         1.74552676895455   -5.17372912740007    0.30832578677060
C         1.68199587494456   -3.38868424436946    1.50219416411837
H         1.83139812581618   -2.70803862754395    0.65900988624735
H         2.64454861052954   -3.57888283043445    1.97499024927505
H         1.02919911173501   -2.90702998890198    2.23128403999938
C         0.86194787139192   -5.66367976483223    2.20141236924349
H         1.81773284586620   -5.88743368215723    2.67067398209817
H         0.41184533940432   -6.59136255760024    1.85633233957565
H         0.20445738835375   -5.21337242059112    2.94055265019738
C         0.14159182498943   -4.19394961221525   -2.01595144280861
H         0.07903094933495   -5.28607492949999   -2.11285373685878
C         0.50991662776450   -3.45939924185336   -3.18709880470855
C         0.73127980936638   -2.05193786056252   -3.10699621852653
C         1.25649808761848   -1.41070113063487   -4.25004585530365
H         1.46836578729172   -0.35371840050484   -4.18264001575174
C         1.47969322756502   -2.10118079067715   -5.41728720220161
H         1.86734993183981   -1.57885720862883   -6.27976477393611
C         1.21108983205873   -3.46711511318312   -5.50278313189777
H         1.38241485785319   -3.99513886388881   -6.42780326855791
C         0.74496532176868   -4.13269022453896   -4.39495618787955
H         0.55704076140183   -5.19640728116440   -4.43796183648842
C        -2.81198678909344   -1.23098287727554   -2.34601399739916
C        -2.76484790348617    0.14906661946659   -1.63959732091209
H        -3.77156556769431    0.35166999366010   -1.24347430881012
C        -2.41067168513006    1.25996293431202   -2.65335963761671
H        -3.17183132290242    1.20801229542433   -3.43966399534469
C        -1.03918238595481    1.01618948824899   -3.27349603759068
H        -0.78521249069419    1.82807606812878   -3.95295274301444
H        -1.04775878553533    0.08470147231785   -3.83807661822078
H        -0.27559333328112    0.95124205593213   -2.49375744233246
C        -2.46849849531950    2.63175301498824   -1.98513560502648
H        -1.71579058692140    2.70419667767280   -1.20145679195435
H        -3.44835256625172    2.81118813025776   -1.54800934153304
H        -2.27561856384699    3.41142333498327   -2.71845969562639
C        -2.03830893625750    0.55978472786778    0.56051307452662
H        -2.97621976435836    1.10042481988742    0.73281137286861
C        -1.09337925929783    0.55573469002157    1.63634351670307
C         0.18099226112583   -0.06349945536760    1.46593505358006
C         1.11996337877291    0.06838861012518    2.51059457547932
H         2.09426858225057   -0.37816413513699    2.37240205762628
C         0.80111694844231    0.72648853373287    3.67503971489953
H         1.53491305096695    0.79940143201609    4.46478248364392
C        -0.45874679267107    1.29802103642869    3.85032469232014
H        -0.69811918833318    1.80559300686515    4.77193829811781
C        -1.38536133955475    1.21694695039350    2.83792647415425
H        -2.36094151327587    1.66670683160671    2.95736581711074
Ti       -4.81584654777521   -5.44116997550489    1.05860281284698
O        -4.35555489993601   -3.66318106252821    1.17403548309457
O        -3.90081774155617   -1.70050046486707    0.23014531177738
O        -5.67667319445340   -6.92989750258475    0.47201681886462
O        -3.19597323801362   -6.12120789288614    0.44179453186671
O        -1.48035554929398   -7.48263633326656    0.78716052847153
O        -6.28369323222939   -5.12972398647555    2.09002331632649
N        -5.12899801387352   -4.79587008755810   -0.90826781180868
N        -3.96152303942328   -6.00991713691595    2.82743432365912
C        -4.35543048795561   -2.83274087517356    0.20759885576820
C        -5.04224447727880   -3.37536396771749   -1.07253846579415
H        -4.45098709264232   -3.09780506210183   -1.95806276945731
C        -6.46358262578095   -2.77570125857179   -1.23867374099555
H        -6.91612708264381   -3.28701247461693   -2.09949228472452
C        -7.32182145231486   -3.04047658410860   -0.00408477911132
H        -7.38501025262804   -4.11288226066445    0.20132104318573
H        -8.32723648896320   -2.65300310025984   -0.16290673512564
H        -6.89395610454427   -2.54031371241140    0.86577131310794
C        -6.38414400633382   -1.28361972354325   -1.54360377288916
H        -7.38043205190751   -0.88790722737540   -1.72970431644501
H        -5.76465231359337   -1.10768258635475   -2.41974804075947
H        -5.94860956385348   -0.75576842228473   -0.69909530085144
C        -4.95076109547791   -5.56893949440710   -1.91290414912039
H        -4.71010398515427   -5.13935398529326   -2.89454906425234
C        -5.13779464807003   -6.98589406652657   -1.85236084525193
C        -5.57137193684905   -7.59749107512521   -0.63810742521946
C        -5.90592523831178   -8.96832880403964   -0.68448991588890
H        -6.27871132047577   -9.42712822921501    0.21950884202117
C        -5.74995188543986   -9.70301824199649   -1.83568896451494
H        -5.99924880577095  -10.75413981517374   -1.83480114915425
C        -5.27226829786349   -9.10945318682385   -3.00383918986484
H        -5.14447275835624   -9.69960318438931   -3.89789824692341
C        -4.98486661547955   -7.76591575746275   -3.00802042609714
H        -4.63899057576265   -7.28577440195136   -3.91271009677948
C        -2.44280231703872   -6.84668705692329    1.17722961676618
C        -2.82015112210108   -6.86081566717096    2.68160897781758
H        -1.95587035307197   -6.47367098913297    3.24245951499094
C        -3.09844699264126   -8.30516733189273    3.15478040675954
H        -2.18842312593298   -8.87651344176076    2.94097894430302
C        -4.26206908033633   -8.91759399268530    2.38276914596184
H        -4.47372812736228   -9.91851546673655    2.75518144695927
H        -4.00847177799967   -8.98984617160469    1.32595819480597
H        -5.15762017587909   -8.29973806349655    2.49118390778305
C        -3.37008998953968   -8.33277399070749    4.65724399049985
H        -4.27391766753074   -7.77154396376816    4.89004445215812
H        -2.53836765896854   -7.90381332718773    5.21183779960908
H        -3.50840632539381   -9.35851465655141    4.99142389358764
C        -4.04662545958903   -5.20617705031123    3.82089152190675
H        -3.24441733697821   -5.17239549350474    4.56716784278677
C        -5.19741920649642   -4.39315829712828    4.07684505070801
C        -6.31621640024382   -4.44124824909124    3.19205551192757
C        -7.47667786917599   -3.72951476548095    3.56168104422505
H        -8.33465061261310   -3.78751475776377    2.90729286226886
C        -7.51079642374334   -2.97051408906430    4.70782980990543
H        -8.40852710510717   -2.42450372121467    4.95945865939205
C        -6.39995251984825   -2.89431578524152    5.54723494216453
H        -6.43746015906726   -2.28815890254412    6.43908795893375
C        -5.26520884072789   -3.60485726419771    5.23436268710198
H        -4.40282964408626   -3.56473560051543    5.88470432548955
118
 -193.76213753697328
Ti       -0.47854528868509   -1.53885018713737    1.16051680790516
O        -1.35922456160984   -1.98453697043223    2.73795348687760
O        -0.59914462305835   -3.12962134488221    4.46806421332204
O         0.40428974666357   -1.54205387298559   -0.39027565657964
O        -2.05678344850186   -1.10749592261039    0.26980244262051
O        -3.40853093210111    0.44582862363564   -0.57992314820277
O         1.12025173955797   -1.35274077374088    2.03805286844011
N        -0.44488731350868   -3.55233050036204    1.01642216319469
N        -0.72514758983348    0.45709454339289    1.71505367855320
C        -0.86333584385567   -3.03643182704624    3.28030390986523
C        -0.67775989996279   -4.20300252479805    2.28504970330183
H        -1.63647087260030   -4.75215404642895    2.26122720983484
C         0.44380477259227   -5.20273267995415    2.63798300003910
H         0.53275121766840   -5.88977724378627    1.78591116587260
C         1.77289208193780   -4.47386389008404    2.81802226907117
H         1.97481314578824   -3.82673835976197    1.96076184279241
H         2.58492952704566   -5.19159296013776    2.91988694116533
H         1.73137396878902   -3.86523052916360    3.71839916693004
C         0.08599509877415   -6.01483482121977    3.87979265183482
H         0.82903725248063   -6.79315843011129    4.03988456455510
H        -0.89182025210970   -6.47947016352351    3.77352736952202
H         0.06664514836647   -5.36684542135477    4.75090960273316
C        -0.51988443498507   -4.20824808421627   -0.08201708422567
H        -0.72075398597453   -5.28328485973024   -0.07355141855832
C        -0.21902127937292   -3.62643017026654   -1.36195785668546
C         0.26178510067654   -2.28889276035883   -1.45107513957946
C         0.61614304210408   -1.80214674491749   -2.72456513424165
H         1.01166041357837   -0.79881843975330   -2.79285835235803
C         0.44981330579762   -2.57258014263930   -3.85308983588180
H         0.71205721341730   -2.16589916008753   -4.81907990200130
C        -0.05352574319396   -3.86761686437592   -3.76249006035270
H        -0.18665846727535   -4.45970841112152   -4.65465416176254
C        -0.37010216064231   -4.38583974461679   -2.52742671141870
H        -0.75976844830513   -5.38887212606507   -2.43946967896954
C        -2.48311235985130    0.08622673157544    0.12092793571104
C        -1.69706818101874    1.15610300194416    0.93564455849042
H        -2.41196285323242    1.70889154859934    1.56903156735056
C        -1.04047241566967    2.15963330803927   -0.04152693287188
H        -1.85561145072789    2.57319949783064   -0.64579239722754
C        -0.04734533954238    1.45489848221408   -0.96069926356005
H         0.40698017368179    2.17468614109847   -1.63953681922090
H        -0.56094683448425    0.69698196938219   -1.55164699625831
H         0.74023515291319    0.97053747500900   -0.37614077078134
C        -0.35997353930075    3.28769509721613    0.73068753772239
H         0.44432651035870    2.89233505190321    1.34986506071182
H        -1.07147619161259    3.80678242076202    1.36999289307897
H         0.06558459961971    4.00961257665427    0.03772639541581
C        -0.47759763472151    0.82474219246647    2.91702222408146
H        -1.01441597764545    1.67900106751271    3.34965123423507
C         0.54194987676968    0.23308739678388    3.72444878454309
C         1.36134379329242   -0.80796188585578    3.19379545666068
C         2.47290557756944   -1.21404700072963    3.96383833374547
H         3.13519731988274   -1.95547945855621    3.54254723559098
C         2.69785694535108   -0.70025351442118    5.21787288500334
H         3.54277775111736   -1.04953493096611    5.79341366174207
C         1.84917027564335    0.26595215138210    5.75936530532177
H         2.03067357938941    0.65049619222639    6.75113490037328
C         0.79905252535663    0.73488752660591    5.00929607597801
H         0.15298079546637    1.50973805827523    5.39839942410678
Ti       -4.91718513179959   -3.00598171535578    2.67301120470907
O        -3.53483924162861   -3.22883580538370    1.43591983500349
O        -2.89311631442687   -4.24558052072638   -0.43538319286266
O        -6.55041531283929   -2.82063560346049    3.43747907209426
O        -4.74611196773058   -4.80215288388145    3.09201886484493
O        -3.29153180109651   -6.29911056745477    3.85695259826283
O        -4.78875518017588   -1.23417399951241    2.60523653304393
N        -6.00856570332523   -3.77926528589224    1.06391194398208
N        -3.80430952901310   -2.87796158528446    4.43191545502526
C        -3.73922781630346   -3.76175972707791    0.29710834156642
C        -5.22842388756322   -3.84147486081611   -0.13299348648409
H        -5.36547237402504   -4.79738223361925   -0.66909584643800
C        -5.63269385815173   -2.68515729019284   -1.09197248008964
H        -6.56474952747586   -3.00469655247371   -1.58110565173251
C        -5.90529810816639   -1.39582893361348   -0.32318282684643
H        -6.72027319873533   -1.51682907437180    0.39651852414041
H        -6.16850437558854   -0.60677123045966   -1.02423877771669
H        -5.00542555932188   -1.08138097219723    0.20337241304593
C        -4.56337898534173   -2.45765171410152   -2.15584011706927
H        -4.94313249358415   -1.78402794169269   -2.92039780221554
H        -4.26815017322940   -3.39432337244828   -2.62329336274880
H        -3.68047345136441   -2.00455146921723   -1.71039055134239
C        -7.06670021007454   -4.48767683900364    1.18708062226038
H        -7.37076816079855   -5.16236500876363    0.37540480483367
C        -7.94367787262298   -4.40477784477751    2.31531929621228
C        -7.65270233906954   -3.51235147521214    3.38903765776817
C        -8.61486937950915   -3.38745878932008    4.41354041760816
H        -8.41031378018224   -2.69017433545469    5.21329360204818
C        -9.76936156236189   -4.13337925508877    4.40501700391149
H       -10.48283195161338   -4.02336965913089    5.20834105928568
C       -10.02939524126077   -5.03233522489214    3.37110626482606
H       -10.93506215166473   -5.61827064723010    3.37913586788538
C        -9.12874507947978   -5.15486378067262    2.34041400042296
H        -9.32830886800840   -5.83526019466725    1.52447184122508
C        -3.82508691838790   -5.20963871704633    3.88847561075979
C        -3.45074637268768   -4.16860321091062    4.96928771289624
H        -2.37537432890261   -4.23295514801271    5.18907239150916
C        -4.22497894057361   -4.52739432172920    6.26438925761212
H        -3.97870655879889   -5.57411042870383    6.47608763343159
C        -5.73224900122446   -4.39379460732707    6.06766007060669
H        -6.25359083144707   -4.67012777101865    6.98220515783843
H        -6.07960559498682   -5.04376967810635    5.26457679090550
H        -5.98420147579033   -3.36216921974257    5.81568977813134
C        -3.76598211763383   -3.66766983826958    7.44036817866245
H        -4.04617600243895   -2.62733897005219    7.28609533365439
H        -2.68801011432885   -3.72969233171492    7.56887333293713
H        -4.24041495351373   -4.01412372277271    8.35582999002743
C        -3.20009850938439   -1.83402460714730    4.86786361344348
H        -2.41538044880298   -1.93434875446473    5.62326645152038
C        -3.49550603215298   -0.49510259804970    4.44824983510773
C        -4.31365580840629   -0.25707266089557    3.30571506986345
C        -4.58451127505894    1.08328720560312    2.95357448594039
H        -5.19455862722022    1.26036882439757    2.07912970436284
C        -4.08874279710938    2.12584406978631    3.70102934641490
H        -4.32131212434961    3.14300063534915    3.41872061557771
C        -3.28430274361145    1.88636662871699    4.81590498276241
H        -2.90295549504714    2.71511258942301    5.39344619988011
C        -2.98517247051020    0.59080348668111    5.17121242541308
H        -2.35899639955665    0.39158330900743    6.02960740869703
118
 -193.76213201008616
Ti       -0.70770892437748   -2.60865256986774    0.55175247768324
O        -1.61288350966295   -3.16491076021711    2.07947252047215
O        -0.87164362234012   -4.42444242203579    3.73671515367935
O         0.20438470706303   -2.50072413191747   -0.98078876229302
O        -2.26928103784579   -2.11131131623262   -0.33756851159268
O        -3.56171984096591   -0.49009582477883   -1.15430628998728
O         0.87388935344838   -2.48507339754569    1.46880657607066
N        -0.66322515759207   -4.60625912409107    0.26815205736531
N        -0.96226442169266   -0.65279145629692    1.23127124849233
C        -1.11950474367437   -4.25035405242464    2.55483458323087
C        -0.91786988113934   -5.34472256492137    1.48393166391643
H        -1.87740886296644   -5.88701506115265    1.40507527890735
C         0.19522394810941   -6.37036751800847    1.78341769378208
H         0.29765850387134   -6.99496338634631    0.88596706735824
C         1.52275512872731   -5.66084629506127    2.03769501913815
H         1.73437341623078   -4.94571605836012    1.23884793329031
H         2.33330155596791   -6.38550216910808    2.08874541056494
H         1.47120638102406   -5.12853333877563    2.98451534002779
C        -0.18500280029633   -7.26889514625887    2.95720906073975
H         0.55445835490992   -8.05822424116733    3.07348993175611
H        -1.16112296512292   -7.72257177331780    2.80089083711311
H        -0.21895450481927   -6.68545410177003    3.87229161040600
C        -0.71823060043510   -5.18404758613851   -0.87459195512273
H        -0.91809921108542   -6.25711429615411   -0.94392423031725
C        -0.39561627162417   -4.51488153738204   -2.10515094721011
C         0.08396975075559   -3.17407932372676   -2.09215151158996
C         0.46372675780851   -2.60069320208896   -3.32163829209842
H         0.85863962318224   -1.59494174402543   -3.31150462131538
C         0.32274897609348   -3.29151960313204   -4.50359285222029
H         0.60576922917691   -2.82018599219918   -5.43364764093975
C        -0.18172068391179   -4.58942999780098   -4.51281673745048
H        -0.29588256948952   -5.11816249377187   -5.44643612896252
C        -0.52309528587433   -5.19145485362894   -3.32342991772546
H        -0.91362024925247   -6.19796669135898   -3.31360492874299
C        -2.67342763372529   -0.90440058767430   -0.43532054546653
C        -1.91239208853751    0.10304170267838    0.47839432403455
H        -2.64597202752541    0.60754814560668    1.13054058455445
C        -1.22891324544653    1.17524597009948   -0.40272138519773
H        -2.02764289050976    1.63578160074157   -0.99489442875364
C        -0.21461570262700    0.53597791254485   -1.34654934750625
H         0.26672434398811    1.30235451113962   -1.95197316142511
H        -0.71782182311398   -0.16600251097403   -2.01094114372821
H         0.55056963995452   -0.00297682212334   -0.77999149026644
C        -0.56565371918312    2.24034015087420    0.46779212429584
H         0.22799236640364    1.79911229824346    1.06946431355440
H        -1.28997366336056    2.70830399487234    1.13170328292841
H        -0.12874952478743    3.01401534127261   -0.15920784156746
C        -0.73993049746026   -0.36831442288635    2.46027200677607
H        -1.28393097419890    0.45672607469577    2.93810172834824
C         0.26063104692526   -1.01725849296671    3.24719793214180
C         1.08917873995588   -2.02275454903212    2.66498171156260
C         2.18090553112457   -2.48609467936545    3.43057014881023
H         2.84993203080158   -3.20074452009900    2.97512726650599
C         2.37845508246954   -2.06006655470703    4.72154870360688
H         3.20817680192938   -2.45292172319196    5.29092371536588
C         1.52185727925427   -1.12783456159570    5.30806615256645
H         1.68259459139838   -0.81192820623366    6.32721147984249
C         0.49069456947269   -0.60409062440859    4.56822060989128
H        -0.16149392336738    0.14638424649173    4.99327135394545
Ti       -5.16173504954097   -4.16497638263344    1.88888738885262
O        -3.76012831141232   -4.30598612440237    0.66537246529089
O        -3.08551158974032   -5.17872841208385   -1.26607293070214
O        -6.80870713026022   -4.02811774529026    2.63581148176778
O        -5.00363659157053   -5.98761385255250    2.18061873731836
O        -3.55449715881601   -7.53341418783308    2.85426123720848
O        -5.02925169185028   -2.39459442923833    1.95163370478455
N        -6.22767721479429   -4.81338971683797    0.20757653868927
N        -4.08019285649553   -4.16588224058663    3.67048568568474
C        -3.94423820125075   -4.74952927440269   -0.51470777327768
C        -5.42518872016083   -4.79188989920423   -0.97594924942615
H        -5.55531046845467   -5.70451049411569   -1.58423395420593
C        -5.80661596667375   -3.56501437453011   -1.85307348934002
H        -6.73846531113656   -3.83671453124076   -2.37051271514126
C        -6.06861242844313   -2.33131784150909   -0.99472130245219
H        -6.90233061578572   -2.48766517429723   -0.30380466775243
H        -6.29704951320615   -1.48475831588565   -1.63881491358649
H        -5.17412754703793   -2.08005504005925   -0.42648197401617
C        -4.72561883623390   -3.27519848201536   -2.88938945761703
H        -5.09044892169248   -2.54194230953125   -3.60484471336503
H        -4.43886547493529   -4.17890123272930   -3.42241415659645
H        -3.84058795513225   -2.86749532363479   -2.40603816823703
C        -7.28867500618434   -5.52596119864095    0.26122662959478
H        -7.57941316278268   -6.14161051619730   -0.60056267569194
C        -8.18667086966154   -5.51929056636743    1.37612194654471
C        -7.91295376858727   -4.70768027503831    2.51630536439511
C        -8.89475938301816   -4.65042558412358    3.52810940404131
H        -8.70367958520621   -4.01292745466668    4.37932078514024
C       -10.05243532462607   -5.38649102933835    3.44404912127923
H       -10.78062368956998   -5.32970425511193    4.23965726444076
C       -10.29624983447061   -6.20735925774789    2.34353113828819
H       -11.20511569966780   -6.78593849663702    2.29107629681258
C        -9.37581727031079   -6.26151456276661    1.32450065341412
H        -9.56247563784929   -6.88008326923564    0.45793971808681
C        -4.09278055699627   -6.45083504580606    2.95792441338363
C        -3.74054914996871   -5.49280562036087    4.11988795911561
H        -2.67043872131879   -5.57608270513886    4.35866402705793
C        -4.54481426647737   -5.94368542600510    5.36710709888747
H        -4.29199899573365   -6.99967695630568    5.51537177235039
C        -6.04804542562662   -5.81234069995030    5.14053451352742
H        -6.58918817035732   -6.16100884159452    6.01817181636653
H        -6.36698350201546   -6.40529998183976    4.28339243365959
H        -6.30647225715966   -4.76791539990375    4.95827838962616
C        -4.12672989171289   -5.15901112708211    6.60872067153729
H        -4.41702328263753   -4.11392962586557    6.51643969182464
H        -3.05164842793705   -5.21683728728096    6.76095377271682
H        -4.61939766278477   -5.57122239620802    7.48650949826151
C        -3.47830771100481   -3.15906004992246    4.18922286676349
H        -2.70787678680731   -3.31810602408963    4.94925284914980
C        -3.76036346921032   -1.79234711088417    3.85991004483305
C        -4.56014887581698   -1.47112873265458    2.72516529219932
C        -4.82162556195459   -0.10853029604333    2.46344470764117
H        -5.41862540050459    0.13054406314250    1.59483657825917
C        -4.33567445965291    0.87707922281542    3.29023908378150
H        -4.56205122663644    1.91238179735522    3.07767383459673
C        -3.54896136731388    0.55648154752864    4.39710910062081
H        -3.17469317519658    1.34071199626900    5.03800778894745
C        -3.25791947185668   -0.76185811438158    4.66468277100729
H        -2.64445075896076   -1.02258402825195    5.51551115250265
118
 -193.76201156688583
Ti       -0.47311528854223   -2.03274395025081    0.44537688874630
O        -1.58431279998329   -2.50020773947238    1.86015694710192
O        -1.13192742219645   -3.52324743197514    3.76694865878587
O         0.68040064521405   -2.01009896361241   -0.91638224923928
O        -1.88918531486579   -1.76517762060571   -0.73919695342943
O        -3.07577909754562   -0.35070352592842   -1.98732442368890
O         0.91628397702347   -1.66325952118821    1.58723571523446
N        -0.20062077329541   -4.04029897291511    0.44932700355386
N        -0.97395921786604   -0.04198892860257    0.83239291092958
C        -1.13748143335726   -3.48687933177548    2.54718395662086
C        -0.64594797884330   -4.66309559590295    1.67510785085695
H        -1.52658768433164   -5.30231045164773    1.48210869168514
C         0.45846123908112   -5.53694132867287    2.30815876393266
H         0.79197785533690   -6.23546854146612    1.52917867368007
C         1.64601620907665   -4.67552502195032    2.73031500628513
H         1.96783546606208   -4.03742950425417    1.90398556080492
H         2.47842456257751   -5.30669754833808    3.03642515384056
H         1.35802233291444   -4.04765567726893    3.57047377550833
C        -0.08205528396537   -6.34659693172862    3.48370632033505
H         0.68002843185188   -7.03782995709650    3.83748444149551
H        -0.96303434380509   -6.91523867885825    3.19365882836293
H        -0.35136152618900   -5.67974921219111    4.29740354302344
C         0.01023733284378   -4.74749445704610   -0.59874028342691
H        -0.12610916108275   -5.83307355791834   -0.56808636421781
C         0.55276380728369   -4.21121646906587   -1.81552002509612
C         0.88701220826786   -2.83027102295619   -1.90828024963553
C         1.47924703871005   -2.37584112069322   -3.10339326085112
H         1.75631952929297   -1.33332893352001   -3.16749682319854
C         1.68736925866629   -3.22817409409014   -4.16344224683876
H         2.12965910407784   -2.84913542873485   -5.07335901643159
C         1.33258528966680   -4.57218194466147   -4.07603764351693
H         1.49581133608778   -5.22997659154692   -4.91562709015752
C         0.77963569052048   -5.05202805847925   -2.91111249682472
H         0.50100097969316   -6.09208849451570   -2.82855343351880
C        -2.32637897043077   -0.61176666319442   -1.06667106621570
C        -1.81368391850652    0.54763874246605   -0.16122023402810
H        -2.68405903257376    1.05929915449129    0.28489104589368
C        -1.04571995155038    1.56559326075529   -1.03738923934960
H        -1.74263876093321    1.87293186767668   -1.82516018129758
C         0.17457444236064    0.91329220667855   -1.68053970600754
H         0.69829329820049    1.63513939246361   -2.30502733503167
H        -0.13831531364732    0.07657568906367   -2.30481137976998
H         0.86067627065239    0.54125478102496   -0.91401500638392
C        -0.64051221231850    2.78645234476732   -0.21502155928113
H         0.02960893236693    2.49541545315029    0.59281570268295
H        -1.51330640860883    3.27594636797499    0.21237683543304
H        -0.12234518399411    3.50427551223004   -0.84633963561638
C        -0.99038370770968    0.39415221436266    2.03654340917070
H        -1.66137139936887    1.21800851756728    2.31209263597489
C        -0.09838510339567   -0.07354395792829    3.05027070247773
C         0.89162547097248   -1.05187471217818    2.73427308102040
C         1.87624099337527   -1.31644621189545    3.71110112396877
H         2.66657963879678   -2.00682672599521    3.45661592541355
C         1.82387358809673   -0.73195886416873    4.95313221562399
H         2.57936468435328   -0.97217561585702    5.68716893073847
C         0.80748073161697    0.16652752522695    5.28006802059891
H         0.77064541324118    0.60643733103496    6.26466379155512
C        -0.12637103148146    0.50017864980297    4.33022800045959
H        -0.89950218810301    1.22235605657545    4.55381813465191
Ti       -4.97337605197189   -3.93204705716527    1.17608906621206
O        -3.35810730143329   -3.98092532274160    0.24472675575372
O        -2.23630551925478   -4.81842802488595   -1.48351212556959
O        -6.73531415510181   -3.94694232159008    1.59780959983093
O        -4.69287785201776   -5.71110431691054    1.62479239694322
O        -3.28517572700022   -7.06155227536357    2.69166453312881
O        -5.03464081655872   -2.15370862446963    1.13290347194531
N        -5.62758231667391   -4.77426586532106   -0.62390820219880
N        -4.24031902155174   -3.71377577945819    3.11080477592805
C        -3.26586963444053   -4.48070235479787   -0.92510066409285
C        -4.62056041692230   -4.72589846883920   -1.63978691468848
H        -4.53848505709332   -5.67958547070488   -2.19044938529470
C        -4.96473510664501   -3.60410863023844   -2.65963780776807
H        -5.79486272776560   -3.98922899021298   -3.27042017627052
C        -5.43089058337796   -2.34120182091284   -1.94218659937426
H        -6.35653889269821   -2.51137576047363   -1.38380287229813
H        -5.59435055924027   -1.54839519606151   -2.66895184389924
H        -4.65636146375392   -2.00318037108034   -1.25509339099496
C        -3.77607877639526   -3.30344062454104   -3.56583047636418
H        -4.08667483293314   -2.64009196542388   -4.36955581760401
H        -3.36963841129599   -4.21593428367360   -3.99611489530575
H        -2.98835097909617   -2.80913562199344   -3.00267622258809
C        -6.62553066153374   -5.56596216538545   -0.74086094787208
H        -6.69692619131738   -6.23116960045218   -1.61192096239963
C        -7.72149968014535   -5.59649262954694    0.17916715703199
C        -7.73641944675709   -4.72791537214546    1.31015676093407
C        -8.89288496594286   -4.72893097765950    2.11871059500860
H        -8.91859782927891   -4.05362510408284    2.96183162251203
C        -9.95107717996224   -5.56477328442776    1.85255253611562
H       -10.81882535013502   -5.54928420137051    2.49539972847309
C        -9.91685796040240   -6.43288362141057    0.76186722536379
H       -10.75125114592758   -7.08764148732943    0.56488551160369
C        -8.81739303061217   -6.43804845712228   -0.06250043880203
H        -8.78619742849721   -7.09514737765912   -0.92031280634666
C        -3.92077507697355   -6.03144562936481    2.59850147888636
C        -3.88227865692753   -4.96932142588848    3.72333421738440
H        -2.87212277037985   -4.92649488586830    4.15619701601664
C        -4.86187381934895   -5.42087995605605    4.83740010587474
H        -4.54039605339428   -6.42929752251987    5.12197264897748
C        -6.29919439412731   -5.47489351229878    4.32777152780086
H        -6.96330294773500   -5.81722870118916    5.11939931859770
H        -6.38877626349908   -6.16011474362444    3.48479206638001
H        -6.61565488097090   -4.48133166862948    4.00574405857537
C        -4.76987436050119   -4.51137293769606    6.06101365725956
H        -5.15206391545688   -3.51854679256913    5.82989948328364
H        -3.74199984106440   -4.42481189999521    6.40520085219067
H        -5.36767179948059   -4.92453711441707    6.87067642982464
C        -3.83465749254709   -2.62326672866979    3.65232321004543
H        -3.23040879303393   -2.66198740852596    4.56272046860984
C        -4.11696979142729   -1.31200528096388    3.14989220886981
C        -4.72521326359602   -1.13933065526262    1.87294993537635
C        -4.98353997600304    0.17836575657037    1.43640667284811
H        -5.43615925865014    0.30628125143165    0.46325061093994
C        -4.67270048119252    1.25974429963763    2.22686996772195
H        -4.89296651810741    2.25846205723646    1.87643224926358
C        -4.07193573991927    1.08405716372129    3.47418250219389
H        -3.83413941398165    1.94286506896900    4.08409105449798
C        -3.78931340977932   -0.18700550372872    3.91817743740713
H        -3.31475538689138   -0.33689607042758    4.87760443991479
118
 -193.76196722308987
Ti       -0.82317570959236   -1.10781184565285   -0.21747151151242
O        -1.28690948641806   -1.35653936260516    1.56615751099367
O        -2.72513457356910   -2.58799305049072    2.72309503607810
O        -0.41971144536118   -1.24594023113306   -1.94406004006709
O        -2.46987093490454   -0.27392819322167   -0.48979590686059
O        -3.89830011115233    1.36216282056865    0.00368203546919
O         1.02774118386702   -1.16289378670125    0.03808053737632
N        -0.64152066938975   -3.17118817905491   -0.03028509533943
N        -0.43861459855471    0.94749879234791    0.41264590693863
C        -1.83869743189543   -2.45947129724765    1.89085977253846
C        -1.23523562090945   -3.69182171617156    1.17545387216824
H        -2.04331172617093   -4.40518030245412    0.94757768940991
C        -0.21103336879929   -4.40880396023624    2.09130647544438
H         0.23025759156904   -5.22532620585509    1.50468280263110
C         0.90758294316145   -3.45994948574490    2.51359333797658
H         1.42506127311939   -3.07106822757125    1.63923313583085
H         1.62735957133947   -3.98473821016555    3.13944285309811
H         0.50625868000222   -2.62001757474537    3.07943582993464
C        -0.91039815631130   -5.01009445700982    3.30621265536635
H        -0.19713231654803   -5.57423232075894    3.90389304830959
H        -1.71496280754133   -5.67377687893153    2.99797602166664
H        -1.33302518918752   -4.21930597406596    3.92069830252129
C        -0.18949807260728   -3.94499931205930   -0.93867983997227
H        -0.21422536007015   -5.03277356292311   -0.79350433931106
C         0.34319040050478   -3.49859599197784   -2.19475298312852
C         0.18098619375613   -2.15280966273854   -2.64578610936715
C         0.68377019034165   -1.82885692695936   -3.92591467590387
H         0.54930452413557   -0.81236705068872   -4.26864899457572
C         1.32235586950239   -2.76045560971251   -4.70809345402839
H         1.70178087739292   -2.47722841907575   -5.67930024919660
C         1.47958423096782   -4.07148376272075   -4.26117938179020
H         1.97852737773382   -4.79983435614309   -4.88159429707264
C         0.98426816463562   -4.42688321296910   -3.02889122903564
H         1.09400742101171   -5.44465451841615   -2.68012444624564
C        -2.77884053079117    0.90046586553817   -0.11029293169654
C        -1.55054880463400    1.80707409448784    0.15445390258454
H        -1.76887566668479    2.48121642084393    1.00034586588731
C        -1.30994066027950    2.66855444603455   -1.11239939068237
H        -2.26276123222182    3.16207009933195   -1.33571912924449
C        -0.89551145802314    1.80369049475269   -2.30086942461046
H        -0.79217581159843    2.42376724650656   -3.19001914896597
H        -1.63983553720395    1.03247263877866   -2.50043703285255
H         0.06063768532805    1.31235146078946   -2.09856685141352
C        -0.24987391827699    3.73357628787937   -0.83594437570218
H         0.70161118206922    3.26603147262214   -0.58647247731944
H        -0.55023413716705    4.37911226032366   -0.01329469016148
H        -0.10504581279050    4.35235585185405   -1.71844006316808
C         0.41525497780914    1.28625706786840    1.30467263383859
H         0.26443315410674    2.20871893599373    1.88293374065010
C         1.63404781978062    0.57996052135380    1.54547698599445
C         1.90649153041570   -0.61196138898691    0.81535904374460
C         3.18978195885888   -1.18683749050612    0.96380403875278
H         3.41670279846755   -2.06790127764800    0.37981311859453
C         4.11600132027744   -0.64986092350464    1.82426053788176
H         5.08567572335743   -1.11571988666411    1.92404876821479
C         3.82016230149462    0.48954182578399    2.57329949399375
H         4.55350826899358    0.89607997315981    3.25226089523288
C         2.59619953523833    1.09628468884293    2.42415450884630
H         2.36437918354590    1.99551397991278    2.97823100289202
Ti       -5.53738524740028   -2.79524028153644    1.16885177871604
O        -3.90334380016417   -2.51349584881936    0.27250578902887
O        -2.66813406520152   -2.66627301123357   -1.55856519477813
O        -7.34882865567121   -2.95775133780388    1.40130287180817
O        -5.13658151516867   -4.60138469042493    1.19628596527864
O        -3.77890028703363   -6.08192965277503    2.14426561373216
O        -5.68171843830738   -1.08357960807290    1.54386227451901
N        -6.06625595188905   -3.23840441917548   -0.85138359685670
N        -5.26212594406317   -3.09074085843572    3.21999295156818
C        -3.74780145022376   -2.65680306309048   -0.97962877144941
C        -5.04347236315813   -2.87520362197159   -1.78512028954781
H        -4.85665897632857   -3.66722269485443   -2.53210169950437
C        -5.47705269604747   -1.58831538384753   -2.54250331032505
H        -6.31874554557778   -1.88511342955359   -3.18688521944339
C        -5.96410061331159   -0.51480994403015   -1.57329188604871
H        -6.78733457537242   -0.88234174254248   -0.95309900090951
H        -6.31419824510229    0.35018008767090   -2.13459190774603
H        -5.15567864704125   -0.18722815867604   -0.92023217455504
C        -4.34512567335652   -1.06372827815851   -3.42008680242482
H        -4.68938457024596   -0.20135485540597   -3.98726883566233
H        -4.00433441005079   -1.82761914260255   -4.11591303872271
H        -3.49766688277885   -0.76602473516357   -2.80563925412974
C        -7.00597099302788   -4.02773801329696   -1.21016232626289
H        -6.99211831797276   -4.47780002757498   -2.21281639915396
C        -8.15761835758093   -4.29633144961811   -0.40551361029417
C        -8.29929440525087   -3.66267844367665    0.86386199873834
C        -9.53446612765998   -3.81737676920886    1.53184067311912
H        -9.66596257401374   -3.30040578780817    2.47165950830660
C       -10.53444945199118   -4.60438415618275    1.01409092581463
H       -11.46351462810712   -4.71243002812603    1.55441579701732
C       -10.36412144401796   -5.26722969762470   -0.20133637622622
H       -11.15211496190116   -5.89154243980078   -0.59240371081118
C        -9.19391490593162   -5.10024724926337   -0.90180032442715
H        -9.06070082880406   -5.58456949852146   -1.85910545535802
C        -4.51832922222603   -5.11838924334263    2.19187477999668
C        -4.82973597843036   -4.42744690062951    3.54054115005728
H        -3.91152206897134   -4.41027240239011    4.14426841563445
C        -5.88448612630621   -5.28208659902047    4.28659620617829
H        -5.47010498323941   -6.29599596051655    4.32861019175904
C        -7.20959015450492   -5.30981955485994    3.53302363434311
H        -7.91708383337807   -5.96469297658270    4.03829845744174
H        -7.07086862820382   -5.67278786496109    2.51482425862848
H        -7.62699147259688   -4.30446584963747    3.49139737978529
C        -6.10159230158811   -4.77949620596958    5.71260425934151
H        -6.53598704906401   -3.78176545376380    5.70296410888739
H        -5.16502782863036   -4.75422525516296    6.26507085513407
H        -6.78671997396613   -5.44296619265605    6.23589341715989
C        -5.04892850288950   -2.15477170615931    4.07003736162002
H        -4.60287454831006   -2.40023979115373    5.04015710008161
C        -5.33899698134023   -0.76892994523546    3.86238610528818
C        -5.63047866435181   -0.27985293843102    2.55589516068169
C        -5.84189401294025    1.10575033785521    2.39452255811773
H        -6.02022634552874    1.47172854403472    1.39511819521048
C        -5.77947676998732    1.95752301131216    3.47042466852527
H        -5.94292796452863    3.01528805817730    3.32367584329665
C        -5.50053963214404    1.47582539671207    4.75075898173804
H        -5.45440393535580    2.15697970828207    5.58691167602024
C        -5.27132082888087    0.13362370761672    4.93488490191588
H        -5.04055366935266   -0.24683387064131    5.92049381966365
118
 -193.76190738328805
Ti       -0.64017505294280    0.75981045832931    0.20725712772491
O        -1.10848931086235    1.22746991574101    1.93253612818391
O        -1.49994475628714    0.67612115547630    4.03942416603180
O         0.05806244861763   -0.17931043220176   -1.18451288629252
O        -2.28547709501487    0.75860281396606   -0.63008316935791
O        -3.89957273074199    1.75651021502454   -1.78990356364564
O         1.07285551210991    1.27867038952811    0.56719236949593
N        -0.93775955171917   -1.09048287214522    1.03333665968139
N        -0.88466964665492    2.78071895588920   -0.25777872173707
C        -1.24769607791995    0.38146863295281    2.88805080097761
C        -1.06173430034426   -1.09760189666535    2.46143182879639
H        -1.95439492686708   -1.65175725460229    2.78846678074170
C         0.18928691881660   -1.74505010260673    3.10419185447753
H         0.31731048165692   -2.72743346463284    2.62750339746901
C         1.43309631257698   -0.90545829275883    2.82790497661449
H         1.55356424297227   -0.74866329066001    1.75182264694389
H         2.31850605893331   -1.40879009047779    3.21304523752598
H         1.34504571035958    0.06318833752804    3.32003107013709
C        -0.02330822168726   -1.94415290599661    4.60180554031763
H         0.87658306117397   -2.35256058599807    5.05608948982302
H        -0.84580708117705   -2.63126917006927    4.78635453726372
H        -0.25934184579230   -0.99428720145316    5.07297214741064
C        -1.50075398776874   -1.99866454846392    0.32861797809482
H        -2.08469870090675   -2.78608613424171    0.82035703135597
C        -1.34557887773914   -2.10278267264236   -1.09067012967753
C        -0.50564153201160   -1.18316409164547   -1.78772456559885
C        -0.28688429315970   -1.40728098677589   -3.16324343755291
H         0.37254592986399   -0.72897435952808   -3.68554498283852
C        -0.90970698868476   -2.43943132666317   -3.82419792924735
H        -0.73911133078156   -2.57528634502199   -4.88238213040854
C        -1.76183454353043   -3.31047636557299   -3.14594585550720
H        -2.25085275008033   -4.11141399863476   -3.67851107450697
C        -1.96357662773531   -3.14530753741779   -1.79635603262677
H        -2.61098950402101   -3.82224516013507   -1.25692254616195
C        -2.83152379054955    1.75825947820848   -1.19955906248217
C        -1.98071705435985    3.05144245024813   -1.13414096138408
H        -2.60343398955191    3.88935695872268   -0.78119095861665
C        -1.49180813328416    3.38086896392352   -2.56741321523945
H        -2.39671307629839    3.51212551170537   -3.16911009515989
C        -0.65760005974978    2.23347578203171   -3.13101683885334
H        -0.29618382128123    2.49152501759740   -4.12512015389589
H        -1.26171148752205    1.32943450953392   -3.21003006652205
H         0.20176554313364    2.02706014461054   -2.48529109804109
C        -0.71033094742976    4.69133002184998   -2.57622477485159
H         0.17792909229443    4.61989526874001   -1.94891317399392
H        -1.34008427426296    5.50339886606889   -2.22154870812766
H        -0.39532046976633    4.92529159481040   -3.59024827431759
C        -0.42677841694055    3.69341232401334    0.51490569497181
H        -0.90137418011505    4.68435713079087    0.53144064270587
C         0.74435923834002    3.52154401461249    1.31896007222316
C         1.48442905184009    2.30181786683048    1.25446121044019
C         2.70764962193669    2.24632521901902    1.95723200631152
H         3.28804242452883    1.33814675564731    1.88552449081027
C         3.14071207536841    3.30197076701643    2.72321207837032
H         4.07312806333638    3.22218649683247    3.26284738654665
C         2.39095592676998    4.47462944991831    2.81459946072969
H         2.73919068568876    5.29337366938123    3.42474605007477
C         1.21592981807166    4.57939143523202    2.11067077796295
H         0.63588888821662    5.49095533777898    2.15449953810772
Ti       -6.01919178637593    2.85665499722603    0.52372412013721
O        -4.90044506578301    3.94878965083444   -0.45983714202384
O        -4.33756251384204    4.91212311154796   -2.37078600464112
O        -7.50766999225302    1.93801709343989    1.02476704371889
O        -5.03726653295394    1.29536899976666    0.62626826620388
O        -3.55606609288915   -0.02988184524280    1.62559746481338
O        -6.88652971751929    4.35061793336908    1.12349652938319
N        -6.66751483103447    2.45104531577273   -1.37647198357129
N        -4.75780134942778    3.25198066943585    2.13684937985928
C        -5.02972164567254    4.15455193216697   -1.72028645989846
C        -6.17241135897083    3.34282967308774   -2.38352462097293
H        -5.74090891779567    2.79513088056917   -3.23482744979908
C        -7.31552054827186    4.24949115520767   -2.90171237686300
H        -8.13207003500869    3.58244465248194   -3.21306550113264
C        -7.82812138126944    5.15866962265717   -1.78857455530185
H        -8.13079019840876    4.56416904189179   -0.92131442643516
H        -8.68359051192450    5.73428386591891   -2.13846417363481
H        -7.04453433552863    5.85353089310130   -1.48635860830329
C        -6.84914527882596    5.05992011805030   -4.10719281640684
H        -7.63965103257002    5.73125390475791   -4.43483485793848
H        -6.58725301848205    4.40456601549400   -4.93456751166969
H        -5.97261008433063    5.64509908924275   -3.84421678188958
C        -6.99459590316334    1.25034780831649   -1.67584264494129
H        -6.88845507338810    0.89793406475632   -2.70904194386457
C        -7.58562995218889    0.34047326925425   -0.74201540962976
C        -7.86585923941277    0.76677547999907    0.59107022547347
C        -8.56879912318680   -0.12362999160673    1.43003810882851
H        -8.80775558352125    0.20952008717449    2.42989327567506
C        -8.91856027513793   -1.38143015243817    0.99959206657370
H        -9.44053638652524   -2.04891258654022    1.66988531342172
C        -8.60453742807828   -1.80748060590324   -0.29075284774792
H        -8.87703544263895   -2.80050348175152   -0.61299325543490
C        -7.95681894085581   -0.94963859484461   -1.14744449876977
H        -7.72074008877124   -1.26335811564758   -2.15453933853748
C        -4.18891211479208    1.00910726640414    1.53221108272262
C        -4.03258606888650    2.11435768634558    2.60724871522225
H        -2.96382699332069    2.33282912652754    2.76290415546327
C        -4.61651177241502    1.57978603064896    3.93958422675231
H        -4.04173637358362    0.67923140302166    4.17798666799053
C        -6.09237496713787    1.22462191988459    3.77943090238369
H        -6.49449296582576    0.87381194928777    4.72847456045283
H        -6.21299690828754    0.43085679983911    3.04188823919466
H        -6.66670267658381    2.09759564271141    3.45370300909195
C        -4.40851117745635    2.59706725445073    5.05756203705304
H        -4.92268937134315    3.53169384482153    4.83451028643784
H        -3.34727168065221    2.79052294712044    5.19246734796900
H        -4.80270144701358    2.20422240594362    5.99165646548843
C        -4.32670131254506    4.43758055098908    2.35737598250640
H        -3.37326658223345    4.58303535634561    2.88391811147422
C        -5.06885208149341    5.61349784689218    2.02083824443287
C        -6.37566467196540    5.49797942517700    1.45619074769647
C        -7.11628405671156    6.68782057500918    1.28471559563468
H        -8.11871808673574    6.60360899914784    0.89112856524914
C        -6.57757665439149    7.91536336342778    1.58706682700082
H        -7.16315019898862    8.80894399150182    1.42714240006281
C        -5.28314427854301    8.02292139408461    2.09583118843935
H        -4.86912042759338    8.99329882183770    2.32135258413840
C        -4.55024182640079    6.88267986684600    2.31847146401011
H        -3.55435007334041    6.94974422661331    2.73445017042985
118
 -193.76189198693152
Ti       -0.47007221252816    0.78599908625425    0.70274899106511
O        -0.18743514866656    1.67329610120341    2.30377027662798
O         0.13068297530032    1.62999878366236    4.49219446348023
O        -0.58828549305220   -0.53097182216964   -0.54475347893280
O        -2.24533246519792    1.19478721816736    0.41837775371808
O        -3.85173497981098    2.52008648416000   -0.36667982411846
O         1.32804849237626    0.74657996445551    0.41097866720285
N        -0.84876813677457   -0.71935403484965    2.03943265962154
N        -0.32541249958934    2.66814263559243   -0.18875516224737
C        -0.13183038493519    1.08038928993096    3.43941205081197
C        -0.45157688327246   -0.43636691881770    3.38869358295788
H        -1.27392422264890   -0.62175381656562    4.09637536892943
C         0.75510701130238   -1.31562215843342    3.79683076772983
H         0.47199807418550   -2.35737936561788    3.58904858189801
C         1.98376417795482   -0.97107773621086    2.96112612154658
H         1.75414685508992   -1.06435116557240    1.89631446758976
H         2.80490454973049   -1.64265251636380    3.20650385640498
H         2.30022129861785    0.05121258272116    3.16781215335275
C         1.04104966312409   -1.16725517618721    5.28832165791448
H         1.92069096020676   -1.74633839827457    5.55990981496911
H         0.19911098033949   -1.51983911150942    5.87957334622994
H         1.21522545003694   -0.12276430621759    5.53026463109958
C        -1.82095549643088   -1.51971452758982    1.80906782967173
H        -2.34571936541343   -1.99374573104837    2.64735977654368
C        -2.22944371309488   -1.91060493960599    0.49387140786366
C        -1.53760441799104   -1.41157012189794   -0.65042546913272
C        -1.90489614357709   -1.92206024793361   -1.91347474441852
H        -1.36362877934820   -1.56475706823717   -2.77790056811197
C        -2.93035800072973   -2.82821667555686   -2.04458072402634
H        -3.20052151774424   -3.19005129013453   -3.02612452294605
C        -3.62816008308695   -3.28318011257378   -0.92614828321149
H        -4.43643651826847   -3.98815476536305   -1.04364756014743
C        -3.27144833601931   -2.83342153074858    0.32282603686430
H        -3.79730601746193   -3.18814033927578    1.19803190563783
C        -2.68114178975310    2.23590331303046   -0.17040690575677
C        -1.56142632176562    3.15819241004140   -0.71349453625069
H        -1.75680701058415    4.20060068339966   -0.41778196606107
C        -1.59452472061499    3.08036684016194   -2.26083005025427
H        -2.60144018179327    3.39510923577534   -2.55382074177235
C        -1.34333233188745    1.65105827323279   -2.73526259194309
H        -1.34463476456788    1.61514728979660   -3.82354852903171
H        -2.12645849403320    0.98677664748302   -2.36890872897778
H        -0.37733976247718    1.28820203005209   -2.37102231118404
C        -0.58684477773978    4.05285034363127   -2.86611733912473
H         0.42796547201164    3.80113657179917   -2.55961680682527
H        -0.81767489103322    5.06863177813246   -2.55506176364405
H        -0.63697821137315    4.00933806862916   -3.95157187879897
C         0.61102222474764    3.48258138017853    0.12760088407004
H         0.45265422830268    4.56444998462882    0.02294875299179
C         1.91309622897458    3.05698711950582    0.54173709810373
C         2.22616105244583    1.66564221279819    0.60447128350093
C         3.56698703504289    1.31226553558731    0.87032942014350
H         3.81821795702701    0.26182889873649    0.88316493360809
C         4.52180583676162    2.26830651760332    1.12157960310387
H         5.53608737318806    1.96529471347192    1.33700673308475
C         4.19759787304626    3.62476656068876    1.10355198473603
H         4.95482895290285    4.36492381040662    1.31009710583129
C         2.91169211608621    4.00622655532373    0.80613540977063
H         2.65198740784334    5.05497480460807    0.76510849672909
Ti       -4.74946717249576    4.41932142820972    2.20723325236995
O        -3.68062667724272    5.03173740325826    0.82540786513576
O        -3.44323683594394    5.68259756905884   -1.27504249971184
O        -6.20998976525066    3.99191227621972    3.20330027381475
O        -4.19502966814913    2.66196420353238    2.29735876401272
O        -2.81972505644882    1.07744435016320    3.04088835645105
O        -5.03211757452895    6.13754962593932    2.74258645510588
N        -5.99751169220922    4.12709535106208    0.61030634448449
N        -3.04326740742226    4.58646936144603    3.39483466723281
C        -4.10608894105336    5.21066663031919   -0.37106579830105
C        -5.56867384350396    4.75318495295907   -0.60747047309636
H        -5.55722184165234    4.03794037967478   -1.44393093806589
C        -6.51029716907834    5.92496500056085   -0.97660116413761
H        -7.53217362118994    5.51948937444990   -0.98219808346738
C        -6.43368650841327    7.03198306736562    0.07002511875522
H        -6.65436577409675    6.62953068093752    1.06233688809224
H        -7.15159308824287    7.81725262812118   -0.16131028581831
H        -5.43501266173105    7.46838989387441    0.07816353210294
C        -6.17931700291939    6.45541042749545   -2.36842736539230
H        -6.80945256368588    7.31038990628775   -2.60253981929222
H        -6.34262930005065    5.68883015939082   -3.12239856946636
H        -5.13758610101913    6.76008479517217   -2.41093167041196
C        -6.72529968461895    3.07474336690750    0.57063487863019
H        -7.02133690895739    2.65488066419961   -0.39841347989578
C        -7.26055257427533    2.43756540719353    1.73529859385314
C        -6.99996208314962    2.97555061749102    3.03143166181217
C        -7.64928412403373    2.37776862586685    4.13255067738794
H        -7.47272059124234    2.80046921146507    5.11134083265333
C        -8.46425353750332    1.28278009711383    3.97027922577576
H        -8.93674961541315    0.83646915548034    4.83334758168961
C        -8.68638145238336    0.73940405524593    2.70514774104677
H        -9.32267105867182   -0.12467277358184    2.59237449457103
C        -8.09651426477461    1.31876415147189    1.60714134127868
H        -8.27096922261165    0.91354925326272    0.62035802905107
C        -3.20378930210800    2.23392708347094    2.97181522418363
C        -2.49812796048074    3.33116528918185    3.80690312214115
H        -1.40913643838165    3.27850788446227    3.65379298362543
C        -2.79060611621594    3.04601321632037    5.30175240954072
H        -2.41491433387087    2.03530353207905    5.49194888280041
C        -4.29134860152715    3.09767757299284    5.57781635586691
H        -4.48138968820597    2.91434234348727    6.63413494519081
H        -4.81021625997217    2.33388578747459    4.99801415582269
H        -4.69889532587043    4.07732096693439    5.31032705003585
C        -2.02672419487063    4.02283847087419    6.19030877534400
H        -2.33789475289862    5.04879275266417    5.99606172921566
H        -0.95831806785247    3.92851168737909    6.01274465228508
H        -2.21927198453449    3.79935050356712    7.23697008263615
C        -2.30182546837268    5.62983288898027    3.34910997078705
H        -1.23511725649759    5.55327662634150    3.59952956059134
C        -2.80646543536719    6.93806992866007    3.06304488893749
C        -4.20054802010388    7.13266704370531    2.82505938205889
C        -4.65933409726640    8.46169819143383    2.69697871454109
H        -5.71833401485600    8.61718294792859    2.55192318958831
C        -3.78967938506975    9.52507660694810    2.73783001829870
H        -4.16956811349022   10.52954803791666    2.62086429384900
C        -2.42254030678924    9.32362844094092    2.92685166230317
H        -1.74955088913009   10.16649193638039    2.95001505532295
C        -1.94667620842818    8.04606828818353    3.09707477438696
H        -0.89241424488907    7.87758283753568    3.26773366585851
118
 -193.76189014826099
Ti        0.08530177160816    1.18001467385638    0.27820399710799
O        -0.09280395558879    1.78833090287495    2.01545436482093
O        -0.28715971924555    1.39340470630589    4.18347839497707
O         0.44407047656389    0.08386359438199   -1.12829390527335
O        -1.62344311069248    1.43415952421660   -0.36876890236702
O        -3.19341862733062    2.68066048416771   -1.33332972180233
O         1.89122278055363    1.39821052871723    0.41786848680464
N        -0.40635295408779   -0.55992908591128    1.24142308598397
N         0.13493632730300    3.19480023240566   -0.26443712079135
C        -0.23816639669154    1.01518126293574    3.02938069377448
C        -0.35956963260986   -0.48843052261258    2.67264934437201
H        -1.28893800246291   -0.86374675313314    3.12729369995297
C         0.82995745907466   -1.31934536771954    3.21258327047184
H         0.73331355041436   -2.32697667081418    2.78367995815993
C         2.15663197596089   -0.72120188757288    2.75350493774759
H         2.17496917238827   -0.63165784306407    1.66341843765218
H         2.98349865525281   -1.35481889892509    3.07028061804508
H         2.29087743584426    0.26717398166534    3.19294369539108
C         0.76396154538470   -1.41867845588984    4.73370303332313
H         1.62853544457018   -1.95996626723252    5.11121357978019
H        -0.13579966350964   -1.94308877926350    5.04700506122538
H         0.74953517544885   -0.42395245042336    5.16998002396451
C        -1.18844514735350   -1.38973471200946    0.65965004387273
H        -1.82930044469935   -2.04667440312376    1.26013821689431
C        -1.22216338148211   -1.57909686318457   -0.75888233666460
C        -0.33931997929715   -0.83856315251990   -1.60120596378357
C        -0.32749147391109   -1.15282640387676   -2.97676268577760
H         0.36053885557305   -0.61215198163264   -3.61091430052186
C        -1.17825938022792   -2.09837358464318   -3.49830028254635
H        -1.16059708572166   -2.30478307729191   -4.55868431459858
C        -2.06615864377931   -2.79138850403428   -2.67576408193985
H        -2.73414647736365   -3.52552575266448   -3.09893917484001
C        -2.07525149449906   -2.53760664672609   -1.32483101525927
H        -2.74977435576311   -3.07779699610474   -0.67543302476417
C        -2.06676248262035    2.50384144827718   -0.89954827729522
C        -1.00302612264582    3.62514483897294   -1.01432639526201
H        -1.41858368978180    4.57345713171939   -0.63805558722191
C        -0.65666691096397    3.80958513665503   -2.51379002449982
H        -1.59911370066577    4.06239246986113   -3.00985484521968
C        -0.09240073703285    2.51865673528817   -3.10156615061564
H         0.16905390276781    2.67096123518771   -4.14753632569490
H        -0.83356513265659    1.72098477124988   -3.04600871479820
H         0.80312208191959    2.20501676841602   -2.55590701861719
C         0.31313918085361    4.97341426870823   -2.69641101616027
H         1.24995174064813    4.78594682565455   -2.17212107368323
H        -0.13365230952598    5.89176124239601   -2.32367936055742
H         0.53317518340622    5.10792953307581   -3.75282582445025
C         0.83866001666941    4.03936834467357    0.39251437436855
H         0.54734291073437    5.09874200635362    0.40778050421826
C         2.05599582631272    3.69228427035022    1.05998060072714
C         2.55876147930589    2.35776948807135    0.98547497151861
C         3.83316422190627    2.11131411328866    1.54088140874830
H         4.23287683780307    1.11115144207339    1.45790373980423
C         4.53736043260241    3.10201695310185    2.18225798655307
H         5.50266404331093    2.87764481995261    2.61208201275560
C         4.02074259084884    4.39357285320493    2.28704341897341
H         4.58082990203461    5.16087766527327    2.79849912614147
C         2.80183907572926    4.67947002642930    1.72163955543622
H         2.40026182028134    5.68210457975812    1.77555127539036
Ti       -4.78073827576360    4.21965469787344    1.15928925572770
O        -3.59957853139574    5.04043432567240    0.00446556676557
O        -3.10769307822379    5.85537002263060   -1.99288766101939
O        -6.34473058664773    3.63338061915807    1.87709810328329
O        -4.11753860441517    2.49518145570413    1.21092530878307
O        -2.74464072249625    0.94884719349775    2.03548675529121
O        -5.26168463777950    5.87367453861403    1.77691846727242
N        -5.73342497829042    3.91947706763660   -0.63059847116295
N        -3.28559651800708    4.39130495836560    2.60017823959645
C        -3.84418650283960    5.25126260271308   -1.23791042244121
C        -5.19144931624738    4.66423751890124   -1.72971664787694
H        -4.97802373870622    4.01615916186101   -2.59302127249047
C        -6.18834074176758    5.76563522657461   -2.16734701602607
H        -7.15226018051264    5.26778268350929   -2.34586944331363
C        -6.37169728754020    6.79585972272427   -1.05658823323991
H        -6.67349919073613    6.30317769048668   -0.12753928738178
H        -7.13559544787548    7.51900308056512   -1.33776795862123
H        -5.43651975021231    7.32941165317979   -0.88712677945222
C        -5.72202771653703    6.42437931277349   -3.46206575888347
H        -6.39778274969466    7.23148923529496   -3.73555032608731
H        -5.69856999669479    5.70267407415602   -4.27533181840030
H        -4.72145350313448    6.82718706956647   -3.33314727632249
C        -6.36587807802291    2.82619476035392   -0.83848303861857
H        -6.47728994588779    2.44727581873922   -1.86196960013172
C        -7.03272958697278    2.09307836318671    0.19450626719732
C        -7.02572262154593    2.58185724367724    1.53563775333933
C        -7.80720415275986    1.89387706818662    2.48851714717669
H        -7.82248186893865    2.27801423052668    3.49850350839013
C        -8.51132925341622    0.76304208778023    2.14951524356699
H        -9.09022364845639    0.24867642394673    2.90297014800464
C        -8.48603972175423    0.27040015624578    0.84476348619970
H        -9.03906984334137   -0.62149038718435    0.59350897452332
C        -7.76160338836483    0.93548921228586   -0.11557998845788
H        -7.74525721012514    0.57078317305702   -1.13307259387340
C        -3.20946349176475    2.07636208466539    2.00026854259579
C        -2.73359966730280    3.14219538615699    3.01965265862856
H        -1.63286716233329    3.16347885716689    3.05209704132651
C        -3.24997445273689    2.72981201221550    4.42139268664746
H        -2.83018437478434    1.73745457946150    4.61507974079630
C        -4.77462694480375    2.65865007783807    4.43961436998312
H        -5.12116183229499    2.38805028920820    5.43578895217999
H        -5.12852779368075    1.90357995369748    3.73703877304494
H        -5.20849344643385    3.62518698428335    4.16507218161932
C        -2.72630425427785    3.69234344551979    5.48324801091370
H        -3.07627782428712    4.70699806967327    5.29459120656023
H        -1.63928894719961    3.67942435730774    5.49268023300224
H        -3.07812371314156    3.38554402958653    6.46537858480054
C        -2.60943431116148    5.47244760030660    2.72039796218643
H        -1.58963793331901    5.43568186463686    3.12799104774108
C        -3.14172121421815    6.76581727663148    2.42012963047941
C        -4.50077442097332    6.90241924564569    2.00297084260399
C        -5.00681684079710    8.21284955322028    1.85929147543022
H        -6.04369463688012    8.32326803611278    1.57713887797012
C        -4.20659919870016    9.31365573929516    2.05093857787854
H        -4.61881338647770   10.30299602520715    1.91569388293136
C        -2.86774498000838    9.17042119044855    2.41575936043347
H        -2.24828816498790   10.04268912173601    2.55549338683439
C        -2.35328639315851    7.91126632413263    2.60734541232704
H        -1.32336668024340    7.78582325038889    2.91225707162235
118
 -193.76182549707005
Ti       -0.73301907822175   -0.03717803160900   -0.30573102669962
O        -1.13040234325851    0.49457730538725    1.41690692190752
O        -1.52520152576351    0.01693315923073    3.54098865551278
O        -0.11899821743726   -1.05906737037099   -1.67967685225593
O        -2.38071643576854    0.07018965340288   -1.13329950253523
O        -3.94777324231334    1.18470976213898   -2.25165414303331
O         1.02233174116334    0.35606418854019    0.02538361548965
N        -1.17333428642864   -1.84208268796551    0.55766755771239
N        -0.82828929044204    1.98609634993186   -0.80310775621232
C        -1.32388333742405   -0.31891680206325    2.39084274497361
C        -1.28000919257798   -1.81475012373003    1.98694883063922
H        -2.21388747800717   -2.28193896986122    2.33404391285743
C        -0.08106236648142   -2.55972353308908    2.62357149964905
H        -0.04795335354381   -3.55775729614102    2.16368567607796
C         1.22700824021189   -1.83774027392861    2.31236486208430
H         1.34080490556450   -1.70541267122281    1.23212924297407
H         2.07140978137626   -2.41296297006430    2.68880027874436
H         1.23434283550837   -0.85907169687678    2.79221461937742
C        -0.28480453732171   -2.71220508855493    4.12781083905670
H         0.58457486653122   -3.18714899853948    4.57669163359083
H        -1.15965616775982   -3.32286774475694    4.33851942823691
H        -0.43112962592345   -1.73683503598912    4.58297579724026
C        -1.80285354007098   -2.72349699120223   -0.12422249826383
H        -2.43861686644716   -3.45654698037807    0.38714216426617
C        -1.65963402831137   -2.87170726690169   -1.54071732951649
C        -0.75555310681954   -2.03236657485215   -2.25876363472234
C        -0.55491572605938   -2.30515378567583   -3.62850315106131
H         0.15048282006854   -1.68822340562652   -4.16660816473149
C        -1.24930882612277   -3.30684264858918   -4.26414400632924
H        -1.08888838057583   -3.48133045536452   -5.31823874949911
C        -2.16081276497971   -4.09822379207964   -3.56555256495210
H        -2.70494441059532   -4.87605179554838   -4.07847265042498
C        -2.35059518192266   -3.88484521327129   -2.22105401051685
H        -3.04425162417939   -4.50056677802077   -1.66597600784611
C        -2.86356492831866    1.10522220666333   -1.69785462173132
C        -1.90712140983985    2.32454960918747   -1.67672043578150
H        -2.45331757620298    3.22070312261715   -1.34104343685712
C        -1.40762580334216    2.57586594821159   -3.12228937105746
H        -2.30444238364765    2.76438332522263   -3.72079872025286
C        -0.67198019890746    1.35222300478943   -3.66193253740456
H        -0.30332419509465    1.55463126780286   -4.66620066366393
H        -1.34500681320229    0.49590979338015   -3.71026735896978
H         0.17655788217579    1.09733314833652   -3.01905980510916
C        -0.52413235134312    3.81910107067199   -3.16929032892811
H         0.35839010314613    3.69386562991917   -2.54224225784221
H        -1.08553820824430    4.68811969926113   -2.83537559364815
H        -0.19586402610521    3.99974794848803   -4.18998066640731
C        -0.29361707781601    2.87518267390463   -0.05235580844401
H        -0.68825445724337    3.90081287115999   -0.05422758175928
C         0.86411452621825    2.62631432164766    0.75040787658373
C         1.51025000471352    1.35353530198910    0.69991198522309
C         2.72731241651342    1.21503229035696    1.40226399723094
H         3.23758659846714    0.26491129803774    1.34055179996273
C         3.23914396487716    2.24365466377148    2.15610941294268
H         4.16331690803823    2.10039281643496    2.69675677067838
C         2.57965027304150    3.47047341992180    2.23403057618421
H         2.98858700834694    4.26764048166032    2.83500757057193
C         1.41543786867721    3.65513479903106    1.52884401925281
H         0.90587685778331    4.60836091702295    1.56225479758589
Ti       -5.88865149629633    2.57734886977587    0.07286829573381
O        -4.70096099313406    3.50560709074478   -0.99050567616539
O        -4.10667618948875    4.32865795952600   -2.95673717976716
O        -7.45081008584692    1.85602050078737    0.66181426923931
O        -5.08448194392152    0.91779814495762    0.19751605444027
O        -3.68491789952476   -0.51578294371073    1.16579340854794
O        -6.56005753860171    4.18231140135305    0.64196288113392
N        -6.64951680687230    2.17281018167084   -1.78592648708098
N        -4.53034544215090    2.88196159716716    1.62410878743143
C        -4.85016721813726    3.67268840615838   -2.25458575968210
C        -6.09260013119600    2.96010065683763   -2.84668686650297
H        -5.75116233351574    2.33211573173858   -3.68318101983670
C        -7.14832369958687    3.96355487664836   -3.37244473680419
H        -8.04448170012059    3.37818697146156   -3.62344327588207
C        -7.51558798414659    4.97362045561215   -2.28883511315331
H        -7.84328014469284    4.45613742754290   -1.38207698284459
H        -8.31923427135507    5.62085090409088   -2.63641909808478
H        -6.65137539103926    5.59355042863808   -2.05034685343781
C        -6.64149413368664    4.66073472128894   -4.63118770901417
H        -7.36373622005332    5.40235702331940   -4.96470730746592
H        -6.48735444180347    3.94307571265160   -5.43362711121839
H        -5.69520610682984    5.15330986258940   -4.42667002076710
C        -7.14745753825508    1.01863820838336   -2.02712485763433
H        -7.13349139044209    0.62207886891732   -3.04976357902146
C        -7.81713008505291    0.22837092016114   -1.03933390380282
C        -7.98013947170780    0.73082710183832    0.28669221012447
C        -8.76004266329516   -0.02882330379977    1.18447861167936
H        -8.90653860742869    0.36380644018786    2.18052808989743
C        -9.29892456437630   -1.23749586945256    0.81290237208599
H        -9.87816306892296   -1.80548009173122    1.52646323816415
C        -9.10471471837161   -1.74079291511024   -0.47331501258486
H        -9.52780635500131   -2.69406595196033   -0.74979737505104
C        -8.38103363046081   -1.00864647592397   -1.38398487145640
H        -8.23524011354764   -1.38195917811006   -2.38788005596762
C        -4.22361512381269    0.57489421384597    1.07189771480353
C        -3.91604882398478    1.68602110925553    2.10760664740519
H        -2.82593148880731    1.79372945683183    2.22587496346182
C        -4.50981283909183    1.25386922205427    3.47243553600019
H        -4.03158369560733    0.30067941611440    3.71918695441655
C        -6.02086752320747    1.06396134536367    3.37074559088139
H        -6.42550901567334    0.78611479032097    4.34259610500849
H        -6.25649099785072    0.26985324974613    2.66184990247482
H        -6.50456207821844    1.98773465453411    3.03796418670467
C        -4.14906807559115    2.26954391248312    4.55243139024024
H        -4.55889614200708    3.25135768680945    4.31638046274158
H        -3.06863284900276    2.34112322562812    4.64945839248324
H        -4.55475465675365    1.95027568150309    5.50935586989201
C        -3.96390222297739    4.01844370148264    1.79073297086894
H        -2.98253303741730    4.07235347531741    2.28235522742598
C        -4.58118872154198    5.25907110611126    1.43553841495134
C        -5.91044372820916    5.27422916616080    0.91303671901353
C        -6.51547521713643    6.53457267939357    0.71459657074917
H        -7.53231846772072    6.55183311290843    0.35035385486149
C        -5.83207935039202    7.70205613329877    0.95577573213648
H        -6.31673369000742    8.65076687913485    0.77695495180130
C        -4.51920766221926    7.67837295120847    1.42697015194014
H        -3.99150460303699    8.60218432414585    1.60581547586237
C        -3.91345280167594    6.47018734831796    1.67187767623764
H        -2.90395958808960    6.43738908539541    2.05825186614561
118
 -193.76168277786883
Ti        1.42585418856552    2.03890211015928   -1.97781856599972
O         0.59838509341797    1.77806566968694   -0.34067204106564
O        -1.37250200854366    1.03934659309925    0.36811323899076
O         2.04775053329572    1.90443766127125   -3.63630564887130
O        -0.07324859603061    2.98861934665557   -2.53410941452720
O        -1.22211132319822    4.89170809133933   -2.56701505432907
O         3.08203505874407    1.59000497501784   -1.38212456577722
N         0.80286696875017    0.07426172570241   -2.17303452800961
N         1.85610771492556    3.89838500478830   -1.13044090523444
C        -0.34819143099255    0.91189778871681   -0.27163532480545
C        -0.05680107117067   -0.36136037251990   -1.09712489776693
H        -0.99675425164707   -0.78143106785528   -1.48251720636335
C         0.62757269228796   -1.43951671184247   -0.21928152671600
H         0.87677509517914   -2.28006523697139   -0.88138722430203
C         1.92249283161482   -0.91373822532283    0.39480693876289
H         2.60119544308162   -0.58038371951958   -0.39104603457330
H         2.41001732488694   -1.69876678238677    0.97016045848640
H         1.72086099567838   -0.07383500367850    1.05939617481400
C        -0.34112122864755   -1.92908978851656    0.85227430398518
H         0.13901959838507   -2.67877196939119    1.47740442119606
H        -1.22470134019945   -2.36985603037195    0.39716041482035
H        -0.66132020702171   -1.10223163670062    1.48026388969407
C         0.98863804362611   -0.68933093389701   -3.18382179361516
H         0.47584002739104   -1.65553663833047   -3.23708392456180
C         1.87432250145646   -0.37769874434245   -4.26686598175563
C         2.39649348099680    0.94085010591616   -4.42284489996406
C         3.30323150057652    1.17073569327948   -5.48183011228418
H         3.69376510321966    2.17250113303140   -5.59623548733004
C         3.67232458740184    0.15625225909803   -6.33317317617612
H         4.37789188966857    0.35530234823952   -7.12729490426745
C         3.14005225584876   -1.12598899171291   -6.18920680803131
H         3.43234670790218   -1.91184977726364   -6.86877909503478
C         2.24695166743730   -1.37917615855330   -5.17362428542610
H         1.83318700210602   -2.37018729855359   -5.04829317736795
C        -0.23594321481047    4.22986796839442   -2.29436485205027
C         0.94638806007205    4.91563698037943   -1.55921772941770
H         0.53901892436820    5.49383829334400   -0.71082668643303
C         1.64727655339313    5.89467954335326   -2.53610002995219
H         0.85386957566727    6.48113575693776   -3.01146438055557
C         2.41127791962238    5.11787673507196   -3.60191547031447
H         2.83787824975853    5.80145521112235   -4.33256262596314
H         1.74083068933245    4.44694746686627   -4.13506125304524
H         3.21938139396588    4.52964756759213   -3.15579983531989
C         2.58327998520448    6.83542750826500   -1.77906726489219
H         3.39053319647213    6.27545473556544   -1.30803443841101
H         2.04718003590500    7.39453767026581   -1.01490115306180
H         3.02539148774129    7.54574130039801   -2.47375467066393
C         2.51789476259629    4.04097441909174   -0.04420361263547
H         2.36015878721615    4.92860960860460    0.58237930899751
C         3.52899861246024    3.12497053356549    0.39224274032770
C         3.79471811820716    1.93719445983679   -0.34937040897991
C         4.87489236949140    1.13058026028129    0.06810406965362
H         5.09064768773374    0.24184441559906   -0.50878388337087
C         5.62430020481511    1.45638168457363    1.17320372450557
H         6.44159447647956    0.81719133638690    1.47250499876348
C         5.33885453103982    2.60384958019026    1.91291962186579
H         5.93001564422155    2.84772673717953    2.78175761056271
C         4.30798692317683    3.42364073613853    1.52016853758870
H         4.09059388234893    4.32405745657636    2.07791667854388
Ti       -1.64308151078795    2.23901080991343   -5.61788255306563
O        -0.94557792744341    1.02495086557194   -4.39914269320299
O        -2.00941533672942   -0.64735627946795   -3.42070608575494
O        -2.56771406002599    3.52584705877138   -6.43299360965638
O        -0.16635305517156    3.37074155700294   -5.48504711458352
O         1.60629813617368    4.29280514711765   -6.47400924627868
O        -2.80631054639113    0.99927554581210   -6.30671419733614
N        -2.74519722909435    2.70324422456139   -3.97803131652494
N        -0.35372296329720    1.41334703271171   -7.03958807159620
C        -1.86619075725543    0.54339622708302   -3.64375505863722
C        -2.75051991373347    1.63587479687825   -3.00336028521967
H        -2.23316991820481    1.95553094435672   -2.08143462523159
C        -4.18056461651464    1.19992276093731   -2.62194640196841
H        -4.71080251735552    2.10566679897560   -2.29855828080751
C        -4.90722263923681    0.61412962755839   -3.82930013217118
H        -4.83420156376872    1.28777099721983   -4.68672544743011
H        -5.95754153260473    0.45231728110121   -3.59380824839459
H        -4.45765624314345   -0.34070854669195   -4.09077407150295
C        -4.15912789552406    0.21055660212828   -1.45976264272939
H        -5.17467826884366    0.01713064581046   -1.12041847654043
H        -3.57811948257512    0.59934469529244   -0.62614787917822
H        -3.71484292680492   -0.72665202403811   -1.78183675182489
C        -3.17716558136026    3.87215302226535   -3.68151767111683
H        -3.57205477883953    4.08295011316450   -2.68309056538463
C        -3.28424111495028    4.93162232933300   -4.64645051593433
C        -2.97933222347412    4.69239698791089   -6.01635037506721
C        -3.17324233813561    5.74983768558141   -6.92656028914796
H        -2.97125350159430    5.56277487187750   -7.97169843801187
C        -3.59224321492523    6.98938428340837   -6.49946894477005
H        -3.71125191189112    7.78788370328350   -7.21727767284177
C        -3.86238926863515    7.22459879805014   -5.15372135037367
H        -4.18477145486760    8.20206128568424   -4.82856019501060
C        -3.71926538765463    6.20051159662568   -4.24592782839259
H        -3.92501735779153    6.36571217805216   -3.19915437247115
C         0.74813650595815    3.43835721540141   -6.37337672820545
C         0.72322560812908    2.27249358345402   -7.40979237228980
H         1.69611433951461    1.75345217755208   -7.37191785479937
C         0.53909304738132    2.84336039982480   -8.83446794073652
H         1.36253770615938    3.54876388388212   -8.98937475479020
C        -0.78574732104608    3.58960654728508   -8.95540431358510
H        -0.90686658360730    3.97374807604383   -9.96716369451888
H        -0.80070801298941    4.42870216247048   -8.26065764400063
H        -1.62360641487235    2.92555112196451   -8.72327016455541
C         0.63153300733136    1.72346694874001   -9.86904841015883
H        -0.17583556733555    1.00683792029903   -9.72517044182059
H         1.58198322885169    1.19950491003933   -9.79117224846632
H         0.55003704808053    2.13429801950950  -10.87249901899032
C        -0.21099408492680    0.14093092120833   -7.06969888200505
H         0.74770281475405   -0.29806683498367   -7.37816234496765
C        -1.28666122962499   -0.76692570395965   -6.82266349428135
C        -2.59054549476449   -0.26377997701225   -6.53604282669796
C        -3.65706321007869   -1.18775152934686   -6.53148545855500
H        -4.65593678166131   -0.80516777442376   -6.38865271387681
C        -3.43159208088580   -2.53483231638487   -6.68145231579356
H        -4.26580710053186   -3.21995153527509   -6.64470397067247
C        -2.14103345421521   -3.02807514326883   -6.87605010967144
H        -1.97729222954449   -4.08982272267454   -6.97542106445574
C        -1.09046508823207   -2.14867161274301   -6.96420439668550
H        -0.08829425906693   -2.50836867396555   -7.15435147737073
118
 -193.76150136176338
Ti       -0.34550361225503    0.43799744176130    0.05609384079967
O        -0.39917148664866    1.08688748512791    1.77962359244979
O        -0.52678988042458    0.75820859550469    3.96399485465452
O        -0.06011692578626   -0.71123151945380   -1.32381984236853
O        -2.08155946725067    0.69954199216493   -0.52477359244508
O        -3.68112657690152    1.96777559835304   -1.40958883833561
O         1.47563492585406    0.62695954705451    0.10278450289915
N        -0.87080211383573   -1.25609117234484    1.07956376451209
N        -0.28886749229168    2.42933278499501   -0.55002441108307
C        -0.55250343250751    0.35045630036436    2.81997062555099
C        -0.76825934521942   -1.15119857314563    2.50569577486558
H        -1.69510190515230   -1.47000141308407    3.00548632420594
C         0.40480276191490   -2.02545784849303    3.01414042134496
H         0.24720660450514   -3.03523027588035    2.60874791148979
C         1.73551664407955   -1.49301368043275    2.48877681105392
H         1.71163716612043   -1.41826431112868    1.39718675913691
H         2.54682003722543   -2.15831299736546    2.77982325140670
H         1.93162718765625   -0.50575771735803    2.90690411401073
C         0.39738933390966   -2.09447739712238    4.53801371633594
H         1.25283473706797   -2.66557687133698    4.89135782447030
H        -0.51041771477818   -2.57364610341614    4.89722824043594
H         0.44273557600867   -1.09213071142228    4.95413570709322
C        -1.66634330038155   -2.10542894031864    0.54647156463514
H        -2.29248330451428   -2.74083715017554    1.18492857515234
C        -1.72794923415851   -2.34901077711321   -0.86253912815218
C        -0.85404266124159   -1.64753317345897   -1.74650116223130
C        -0.86058909878104   -2.01978710730063   -3.10790056116307
H        -0.18050792235300   -1.50641053593910   -3.77237042719721
C        -1.71550983532297   -2.98800571161021   -3.57719122077001
H        -1.70931167046728   -3.24236345016310   -4.62720098810410
C        -2.59286449727200   -3.64491595557916   -2.71426751637873
H        -3.26295749677371   -4.39892948824272   -3.09709248459985
C        -2.58771187455090   -3.33103088310383   -1.37630488564538
H        -3.25361396245310   -3.84294617711105   -0.69593167899897
C        -2.53159525576309    1.76798812759491   -1.05356088365292
C        -1.44734004259138    2.85503071380724   -1.26994378494002
H        -1.82353137308691    3.83012225476605   -0.92040198631118
C        -1.16266298833168    2.96395589785671   -2.78971207434973
H        -2.11623609608928    3.23141518787885   -3.25551464344089
C        -0.66720939135534    1.63265656736135   -3.34760333460493
H        -0.45130739777210    1.73423419252637   -4.40989654820953
H        -1.42862008206226    0.86192049158020   -3.22542301760810
H         0.24359844647718    1.31329445404821   -2.83121124242342
C        -0.16165357863438    4.08360596941245   -3.06031526070137
H         0.78951633185629    3.88363789117280   -2.56721786283510
H        -0.55949720258552    5.03241138895720   -2.70907746976118
H         0.01771847861962    4.16702022413171   -4.12942015231833
C         0.45458094613608    3.28118601787323    0.05167420067044
H         0.18478464964275    4.34650548070622    0.03683121746253
C         1.68289895671362    2.93134759176066    0.69600481558163
C         2.16477897852444    1.58768150499934    0.64061217168371
C         3.44457676390847    1.33395607097000    1.18057444454912
H         3.82653014084391    0.32561151125007    1.11425963715099
C         4.17404044484163    2.32687006093776    1.78881349079148
H         5.14250063749283    2.09690834492062    2.20844585963085
C         3.67911069583785    3.62848800388335    1.87360597457413
H         4.25899021868827    4.39738619949624    2.35977018678119
C         2.45535282449960    3.92087680750393    1.32274615565099
H         2.06925181386254    4.93024184050328    1.36337993216333
Ti       -4.98428852204529    3.81397379884971    1.04718845399022
O        -3.91297551950452    4.46153221391377   -0.30528832605488
O        -3.59299132508415    4.99642706869472   -2.42897740300796
O        -6.49183135547138    3.41645371031370    1.98033007272279
O        -4.43031220159608    2.05746991253633    1.19830625257266
O        -3.06311139095207    0.49554010713740    1.99978502683097
O        -5.28696955625849    5.54873029331219    1.55678255639172
N        -6.13926857394357    3.37805983728419   -0.58874940905294
N        -3.31811864370661    4.00499744235425    2.28228617330050
C        -4.27176570599462    4.53036560753312   -1.53581022451298
C        -5.68998268000409    3.97080301788308   -1.81395666601205
H        -5.60730546205188    3.22757254670143   -2.62094775293236
C        -6.67477852681758    5.08279719462392   -2.25289708487712
H        -7.67667086560840    4.63033700848504   -2.27165256307557
C        -6.67730240078227    6.22597957099289   -1.24120920396321
H        -6.89131095808220    5.84568229444245   -0.23749515462758
H        -7.43404005936105    6.96169124961616   -1.50892276381090
H        -5.70475353369006    6.71804757205717   -1.23316439538885
C        -6.32758025672326    5.58011474713952   -3.65263566516815
H        -6.98615578581924    6.39870764886313   -3.93367786779204
H        -6.43746785923936    4.78163249436223   -4.38277091254769
H        -5.29857266024780    5.92710035587748   -3.67796101564961
C        -6.85617387509822    2.31789915027675   -0.60422201579544
H        -7.10920887028681    1.84508796508594   -1.56128396406474
C        -7.43879087768615    1.74485771066836    0.57097032657290
C        -7.25690664141419    2.37693496493468    1.83773159390139
C        -7.95842389373059    1.84783701647876    2.94189242498644
H        -7.84012680508591    2.34089898018353    3.89613827985643
C        -8.75087942231405    0.73218436676792    2.81388573850038
H        -9.26496386228419    0.34076291743212    3.67974451594315
C        -8.89735933053813    0.09839444339130    1.58007302764541
H        -9.51826597497852   -0.77985478907882    1.49473813322218
C        -8.25417336709525    0.60750907110316    0.47725260496820
H        -8.37040891176462    0.13178545754875   -0.48640734571126
C        -3.46149079404251    1.64546078691350    1.91639519934046
C        -2.80393610825727    2.76279566377536    2.76652800128628
H        -1.70718008214332    2.70010050624846    2.67877824532950
C        -3.18305867888879    2.53091487580647    4.25156210851935
H        -2.80991209413989    1.53349147345774    4.50434922756090
C        -4.69650861708901    2.58216498965846    4.44183261446867
H        -4.94207953443167    2.43584342989348    5.49242557205077
H        -5.17937122595948    1.79335864661752    3.86450919163379
H        -5.09373722931272    3.54934735851095    4.11796358851855
C        -2.47872507554237    3.55040271933547    5.14217994924209
H        -2.78080852084763    4.56587280786149    4.88651270195346
H        -1.40087088568698    3.45524745920157    5.03703154362618
H        -2.73437838976177    3.36907696939023    6.18328430317643
C        -2.57136330803528    5.04457821077519    2.23331726568981
H        -1.51818111890150    4.97347438613048    2.53928716023741
C        -3.05455097465720    6.33959633039878    1.86556712461516
C        -4.44214627773259    6.53439309633176    1.58713248773204
C        -4.87950936987512    7.85829361266064    1.36199461412287
H        -5.93296639370452    8.01469020645662    1.18071793714405
C        -3.99721569180205    8.91147404429839    1.35300355071591
H        -4.36028427305570    9.91061411613445    1.16092427255389
C        -2.63692517789514    8.70731181194036    1.58697929789894
H        -1.95384672967799    9.54223215876781    1.57029390609540
C        -2.18183968652797    7.43835108568982    1.84955803444999
H        -1.13320069599590    7.26939218074503    2.05299706052182
118
 -193.76133753112754
Ti       -1.70745333443762   -0.97388384203198    0.65726963611273
O        -0.96386390460541   -0.33006337224657    2.23289932950983
O        -1.05864270918443   -0.87108182824229    4.38587167850070
O        -2.30752495637182   -1.97157241495012   -0.68210626666815
O        -3.37225265523846   -0.93741104678095    1.49483556218914
O        -5.09700510144379    0.25338334309117    2.23639815184215
O        -0.25869029969621   -0.58361947175336   -0.36432345918903
N        -0.89645443235069   -2.71307579356850    1.43750230947245
N        -2.16607982321796    1.05259899005954    0.41554707803022
C        -0.85195333139482   -1.14423294356786    3.22084357816645
C        -0.40080903486799   -2.55603712728198    2.78437328045067
H        -0.82538575800115   -3.31277031266696    3.45919866592329
C         1.14380130335937   -2.67361506592555    2.84430160588573
H         1.40524847168479   -3.66145079130059    2.44096476355204
C         1.81475657900274   -1.60992602684736    1.97883024295985
H         1.45595440004997   -1.68154315096026    0.95091069761428
H         2.89446683951342   -1.74931674317991    1.98438892305764
H         1.59396796355965   -0.61117751940420    2.35454713824049
C         1.61340563680404   -2.59411786912653    4.29408266766366
H         2.69926107208666   -2.63438577448129    4.33846355266698
H         1.21055790001658   -3.42116912716440    4.87338987875135
H         1.27781111495920   -1.66729750217383    4.75056375687285
C        -0.93927566892250   -3.88003388431684    0.91096773693334
H        -0.61912502962109   -4.74972715089750    1.49450209704580
C        -1.35113873200456   -4.13082440999861   -0.43824081279728
C        -2.00552166886166   -3.11677773966752   -1.19924924681472
C        -2.32837976389607   -3.40594890436939   -2.54398806275090
H        -2.82769281285628   -2.63478933200778   -3.11339731351966
C        -2.02654236530563   -4.62692790616297   -3.09934900087276
H        -2.27277119595988   -4.81883001894034   -4.13408911398009
C        -1.41531381968257   -5.62625459598547   -2.34003519967233
H        -1.19308801696844   -6.58395704861886   -2.78594945227322
C        -1.09389965532143   -5.37729428539586   -1.02572996444268
H        -0.61551985425881   -6.14108426340453   -0.42863205403070
C        -4.06133768990643    0.12973991696608    1.60485444322878
C        -3.49004324666698    1.36529206101800    0.86217820466891
H        -3.50082367251110    2.22695876529876    1.55263105351921
C        -4.41767620533359    1.67665946388999   -0.34001247973643
H        -5.43562354557285    1.72859219459491    0.06190174894025
C        -4.33326766729548    0.55258290517544   -1.36571484994561
H        -5.00332398505095    0.74771966420765   -2.19944020523577
H        -4.63133655118926   -0.39387988520705   -0.91920462636496
H        -3.31479155820577    0.45045505103117   -1.75318229720092
C        -4.06219234112859    3.02131462198256   -0.97273160782438
H        -3.05763234244446    2.99691106049954   -1.39256192256987
H        -4.12145841601557    3.82745944194503   -0.24400614155284
H        -4.75966543186107    3.23861967390676   -1.77824239679557
C        -1.28533886863982    1.97871360123482    0.33750564976616
H        -1.53526751056748    3.00323425664637    0.64200286897788
C         0.03265943310073    1.77882833418344   -0.18630130692639
C         0.47367964404460    0.47519175726217   -0.55632577150555
C         1.74862872651970    0.35631684139211   -1.14779259860154
H         2.07316679233282   -0.63054092313548   -1.44645323104710
C         2.55387516853089    1.45439778180595   -1.33479136794347
H         3.52767878527366    1.33338616525727   -1.78581119163330
C         2.12731040545708    2.72412276289196   -0.94687587076232
H         2.76871408891273    3.57866179610547   -1.09481203353405
C         0.88277881145048    2.87704612649370   -0.38398379205810
H         0.53599100144247    3.85898933951253   -0.09361659549563
Ti       -5.50255549347691   -3.79463729329844    1.35040691046116
O        -3.66705339898098   -3.83355657524833    1.61208137695341
O        -2.54313696691477   -4.69371054225299    3.31093036611893
O        -7.25094056128759   -3.48185769111274    1.46889518537929
O        -5.36698198627715   -2.56523139140177   -0.05509341427721
O        -5.50974064827429   -2.14307992540445   -2.24011300639760
O        -5.74699886115969   -5.38759876666718    2.22764414231559
N        -5.34879779888470   -2.64958793637212    3.02556482495155
N        -5.19733758358507   -5.06232089005772   -0.28510080715300
C        -3.36279695923251   -3.91202738349302    2.85751012795827
C        -4.10198987341484   -2.86751533022713    3.72376826210136
H        -3.48565183816832   -1.95145010280604    3.69140573445892
C        -4.30417700954414   -3.24888128468850    5.20568184280802
H        -4.94207908908067   -2.47250032499076    5.64815450370120
C        -5.01610931368767   -4.59331614912970    5.32921254227566
H        -5.92005146934301   -4.60692418503263    4.71561043609180
H        -5.28886109567194   -4.78010018459642    6.36641082791877
H        -4.35064796404947   -5.38660673468338    4.99650144676072
C        -2.97023106247202   -3.25996387925271    5.94828227837435
H        -3.13883384861184   -3.40144509878479    7.01367213447441
H        -2.43408223888227   -2.32498535796599    5.79932137352026
H        -2.35265028842727   -4.07462835453868    5.58194324658715
C        -6.12538690204910   -1.68396030027101    3.34952969660357
H        -5.86732495886886   -1.01796877232783    4.17826261062668
C        -7.41190819919466   -1.47706914992892    2.74441725838662
C        -7.93495300357309   -2.42838344349236    1.82336968412877
C        -9.23828140444766   -2.21992173890839    1.33129887870965
H        -9.65062701258119   -2.95873460594791    0.65905670373070
C        -9.96029769365277   -1.10152597461128    1.68188724316296
H       -10.95058796429142   -0.95641615496552    1.27493820924593
C        -9.42718915284785   -0.15485614565528    2.55330770326598
H        -9.99750701954942    0.72368176146326    2.81334875226664
C        -8.17367415876765   -0.35352650454067    3.08526701242224
H        -7.74633791658758    0.36987075525452    3.76298231581335
C        -5.42715998381732   -2.89255916280605   -1.28757967846458
C        -5.39387114952478   -4.43046351734833   -1.54867708961498
H        -4.57160098750424   -4.64758556197449   -2.25124491748364
C        -6.71977082244494   -4.87068075578860   -2.21174569497282
H        -6.81658483263789   -4.27469877621160   -3.12605822027577
C        -7.90831785964309   -4.58266908448862   -1.30056064847364
H        -8.83293525214906   -4.89931298044765   -1.78100007513157
H        -7.96974217937211   -3.51310887003174   -1.10013183234575
H        -7.80075754435477   -5.11380431939786   -0.35001988317312
C        -6.66274032722133   -6.35232651981945   -2.58097592564723
H        -6.53767550562694   -6.96265350909308   -1.68783150014323
H        -5.83646376186755   -6.55270343184560   -3.25992911581148
H        -7.58670951371791   -6.64858895985216   -3.07191658869889
C        -4.36733731625582   -6.03054645422165   -0.16688596817127
H        -3.80044799022277   -6.37623771415027   -1.04177256138518
C        -4.21191849448553   -6.77867879720029    1.04132830135966
C        -5.01048950399544   -6.46055883006604    2.18012868269059
C        -4.99466974734972   -7.37128097804472    3.25747576887218
H        -5.65176585542513   -7.17809488757847    4.09229138451750
C        -4.15406984162746   -8.45849964288754    3.25862670528059
H        -4.14589111989620   -9.12378715815132    4.10974169263024
C        -3.30920253571761   -8.71205804960621    2.17827428677562
H        -2.63976355703850   -9.55779254803568    2.20192528597698
C        -3.35798303865115   -7.89045210960212    1.07852685914924
H        -2.74153956632602   -8.09504877532525    0.21386408556793
118
 -193.76084771469490
Ti       -0.81960613997763    0.91457289245530   -0.05142598158521
O        -1.06556546513988    1.69858747200753    1.62946381668521
O        -1.71856542887889    1.55781931486776    3.74399182538434
O        -0.62074360568413   -0.25186154052328   -1.38670499395299
O        -2.49178035683382    1.49615081620058   -0.62635171914082
O        -3.47343416384702    2.32982661701618   -2.44127670600909
O         0.96108789485125    0.81224334240422    0.27189556840321
N        -1.66968159097764   -0.64639725194123    0.97637790072529
N        -0.36485522567718    2.75954027018285   -0.83263302527816
C        -1.49496716058810    1.06302386240978    2.65433054066001
C        -1.78018394660078   -0.44424726467294    2.39742199923784
H        -2.79774751238226   -0.67307034187621    2.75558393535801
C        -0.79199723538894   -1.35805825820864    3.16361285126360
H        -0.97744736309197   -2.38434634736536    2.81650450262869
C         0.65116296198977   -0.98816559282257    2.83505821493338
H         0.81547402343290   -1.03254893556293    1.75484183750249
H         1.33519593787300   -1.67857839100426    3.32551376538061
H         0.86919467674606    0.02087618696419    3.18555796250968
C        -1.05515462310748   -1.28684110735581    4.66500081522921
H        -0.32720705226163   -1.89170846565372    5.20041267403726
H        -2.05064050689009   -1.65619263289329    4.90065518999548
H        -0.98165974010178   -0.25924645406180    5.00985918463040
C        -2.42278199251438   -1.51260273965593    0.40227782908385
H        -3.12497167496425   -2.10311733119489    0.99874044646275
C        -2.35663637011937   -1.83074058459743   -0.99052114171377
C        -1.40328651192503   -1.19229407946271   -1.83441596900843
C        -1.31059019635863   -1.62695956067504   -3.17142186832199
H        -0.56089094406191   -1.17150413505380   -3.80243061217642
C        -2.15978539428565   -2.59016711934442   -3.66457044472704
H        -2.07871974525625   -2.89234558010278   -4.69872836559201
C        -3.12451812695338   -3.17647745348371   -2.84709953388986
H        -3.79354068653523   -3.92062394382742   -3.25048354591753
C        -3.20959656500255   -2.80552055437435   -1.52621833193647
H        -3.94897663487439   -3.25286973900327   -0.87922878272477
C        -2.56396163379563    2.28897993231539   -1.63065517519644
C        -1.35506483787776    3.24921083616728   -1.74326869914879
H        -1.69233053045392    4.26551760714916   -1.47989912130921
C        -0.84142421080393    3.28668963233734   -3.20063571799729
H        -1.70546171749997    3.57338075875002   -3.80851584645983
C        -0.34995485528965    1.91000455514784   -3.63752506363714
H         0.03719634312124    1.95720073587215   -4.65404073949077
H        -1.17568307981803    1.20034284808228   -3.61473580351942
H         0.44251785530418    1.55265079499235   -2.97407302091436
C         0.24469750931271    4.34555669675637   -3.36206253444154
H         1.11161657175675    4.10925520049941   -2.74588080002135
H        -0.14146729380474    5.32262051676792   -3.08228637504478
H         0.56663293337954    4.39043508103833   -4.39987811841950
C         0.39412502901480    3.56381778803466   -0.18717088242058
H         0.27450690841219    4.64845986796810   -0.30733132928462
C         1.47405633885537    3.11581870056633    0.64074038406750
C         1.74269258558030    1.72036607996755    0.78116410982153
C         2.90572544399590    1.34779801362170    1.48707578220656
H         3.13079061679514    0.29426769882554    1.56738603461039
C         3.71953789987691    2.28967674365677    2.07112619116216
H         4.59502504587605    1.97227133547658    2.61840724063073
C         3.42659375415952    3.64901954881326    1.96802789388595
H         4.06816499579149    4.37786034244866    2.43801264615821
C         2.32332406682132    4.04944715758612    1.25305763185922
H         2.09683271956130    5.10122006697974    1.14824610452916
Ti       -5.76453134904776    3.49404144448206   -0.47935281060644
O        -4.24505930254733    4.41424565642651   -1.02211448102196
O        -3.14019404141287    5.58549106323977   -2.53959380462130
O        -7.55211764557776    3.09630497097661   -0.41523138617920
O        -5.43095687840453    1.68336482868490   -0.66656157758741
O        -4.70352077352269   -0.25523898911681    0.16345467013092
O        -6.24507794102102    5.03570784880022    0.40404394196498
N        -6.12378140707639    3.68838988552340   -2.48797964552430
N        -4.79089386613380    3.09068677074985    1.28977311268951
C        -4.09095127721706    4.90796699448029   -2.19164829178619
C        -5.23285935989809    4.57049381371212   -3.18149793441927
H        -4.78924367043716    4.09236591185107   -4.06862749437765
C        -6.00295835162991    5.84064542640840   -3.62266162687292
H        -6.89071955742477    5.49810863770841   -4.17341399262722
C        -6.46304021352612    6.63304886114109   -2.40107419470759
H        -7.03090572663160    5.99101961001382   -1.71991684836311
H        -7.09308286441375    7.46556075486762   -2.70998533528514
H        -5.59878467451745    7.03211607103017   -1.87050808566728
C        -5.14270260147628    6.69622935113437   -4.54725001711317
H        -5.67092965731838    7.60983406403714   -4.80999698517274
H        -4.90695096111185    6.15786268143468   -5.46247938150010
H        -4.21123637258463    6.95457339108720   -4.05168892151712
C        -6.76458933724451    2.77623127191331   -3.11704147977211
H        -6.59716834744616    2.63204664499511   -4.19213859814089
C        -7.78276521822636    1.97642621251824   -2.50870662729387
C        -8.17042105963232    2.22837466300604   -1.15738313407634
C        -9.27910690051286    1.51534768349621   -0.65221338840527
H        -9.59384541055675    1.72693491443084    0.35970719798968
C        -9.92422016639994    0.56898377115489   -1.41175799944258
H       -10.75865811956932    0.02587740939855   -0.99208875471544
C        -9.51357022084265    0.29866494502398   -2.71728314154663
H       -10.02406231981396   -0.45269103284908   -3.29948687771297
C        -8.46418242912678    1.00401302950080   -3.25521151967323
H        -8.14624537726232    0.81442045022760   -4.27083684453195
C        -4.90957804913008    0.94386896246224    0.22799453953805
C        -4.60189226594816    1.70059465644447    1.55043973744450
H        -3.57083853008310    1.48412485062526    1.85905713447523
C        -5.56306553612430    1.19909506717963    2.65480676002443
H        -5.41325181878033    0.11519340818995    2.72463064657823
C        -7.01567147194790    1.47388737218913    2.27071517266873
H        -7.67844213464257    1.16638292728668    3.07817491704994
H        -7.28047698994791    0.91314164151912    1.37405948531199
H        -7.16746003292527    2.53994948490886    2.07531085881957
C        -5.21234124698176    1.84343210952306    3.99438614699531
H        -5.41350292364486    2.91333528236146    3.96347672686610
H        -4.16141956313377    1.69463972447205    4.23579317422162
H        -5.81423335327314    1.40602682407320    4.78791928389283
C        -4.02503961330945    3.96728117310630    1.82743368819387
H        -3.18657341933000    3.65255070025263    2.46212277680129
C        -4.27212292150048    5.37195417532853    1.71252497355756
C        -5.43998392758138    5.83917537423687    1.03376361331489
C        -5.70924176976615    7.22391204542363    1.08354909921503
H        -6.60678053219651    7.57847454368198    0.59757124705295
C        -4.85016506242544    8.09692642422465    1.70716936937824
H        -5.07465676070740    9.15378846535298    1.71167747088957
C        -3.69065858386584    7.63694199917158    2.33177723001287
H        -3.02216015777220    8.33460880426528    2.81194234172001
C        -3.41771422433130    6.29030935938427    2.34020077042098
H        -2.53452341248578    5.91392471858320    2.83738290302708
118
 -193.76079476193144
Ti       -0.47555437193768    1.05592228201774    0.04368630501113
O        -0.93163796286924    1.44158714894789    1.79879084797647
O        -1.45593256274010    0.78579850510053    3.84624215894726
O         0.27542928947929    0.08747951369631   -1.31636738717126
O        -2.00383457897311    1.22179948166434   -0.98879638987424
O        -3.36201749643201    2.44654570763501   -2.26659087344097
O         1.26617977777402    1.38489486600544    0.54869852705385
N        -1.08055272881429   -0.78919312291299    0.70280191631002
N        -0.47666596558326    3.07973726561217   -0.33233631103664
C        -1.23175485952554    0.55571829564141    2.67152630888540
C        -1.29348112295826   -0.88809483240985    2.11608697407824
H        -2.28252682663707   -1.30862582214867    2.35542802634539
C        -0.19526176534053   -1.78626066323468    2.74003261930354
H        -0.19058358987620   -2.72522565995735    2.16810668991813
C         1.17368898918165   -1.12397163625026    2.60025300725235
H         1.36569539637082   -0.85792573515472    1.55567265839279
H         1.95438359587489   -1.80182281988841    2.94162991827370
H         1.21213064661133   -0.21945190192311    3.20687554820621
C        -0.51662774510404   -2.09325730841270    4.19921727439111
H         0.28812189387792   -2.67341523470548    4.64480819628912
H        -1.43922420005200   -2.66375909356702    4.27933049654103
H        -0.63628941341169   -1.16719646582563    4.75428612467911
C        -1.63862737416353   -1.61151179126484   -0.10390805339743
H        -2.33010483741891   -2.37197535987133    0.28117006317637
C        -1.33299002092621   -1.66403939135168   -1.50042217894469
C        -0.31529596881033   -0.81730057272928   -2.03639247068821
C         0.05469091738616   -1.01341949958163   -3.38452310820069
H         0.84615968834021   -0.39518881482453   -3.78341835610344
C        -0.58258237500391   -1.94337317556442   -4.17045795849109
H        -0.28994870220188   -2.05925292313575   -5.20404529017840
C        -1.60473269804372   -2.73822766931294   -3.65128676362184
H        -2.10185229800829   -3.45871049543024   -4.28203007783695
C        -1.96211226831936   -2.60255418607024   -2.33144595635791
H        -2.74209946178879   -3.22325932716398   -1.91339149052605
C        -2.38856302005750    2.29763365174168   -1.54965764070509
C        -1.42062454357370    3.49228134415882   -1.31970212204533
H        -1.99837072811992    4.36398159853124   -0.98617407282090
C        -0.72485365673795    3.84515121584540   -2.65605221332950
H        -1.52621594738222    4.06978721915484   -3.36984028894534
C         0.08073816297038    2.65617369343758   -3.17536490707495
H         0.59987372866850    2.93088828985764   -4.09223966574202
H        -0.58218566060054    1.81821950555163   -3.39188245643727
H         0.81853162143618    2.33759417418095   -2.43268589186565
C         0.15710720728545    5.08015262567120   -2.48454776260450
H         0.99282132075559    4.85895137124279   -1.82213482662008
H        -0.40939749505276    5.90933558686481   -2.06469273211009
H         0.55767069543621    5.38886803115510   -3.44759580960530
C        -0.05545402915333    3.90441661818666    0.55461360342139
H        -0.44773258099993    4.92930348057302    0.58512578493042
C         0.99118184050615    3.57309234099313    1.47216154971325
C         1.65288507706389    2.30964421119196    1.37643118676547
[truncated: 2,764,478 more chars]
