# Supplementary material for: Automated and Efficient Generation of General Molecular Aggregate Structures
Source: Angew Chem Int Ed Engl. 2022 Dec 16;62(4):e202214477. doi: 10.1002/anie.202214477 (PMC10107477; doi:10.1002/anie.202214477)
Supplement: Supplementary file 2 — Supporting Information [file ANIE-62-0-s001.zip › SI/comparison_with_crest/xtb_structures/F/crest_ensemble.xyz]

  118
       -193.77256922
 Ti        -2.3554631601        0.1050061065        0.1386745162
 O         -0.5754828167        0.8473583024       -0.3000917584
 O          0.8782997296        2.5189693285       -0.1676069077
 O         -4.1244410163        0.2464231116        0.7784832655
 O         -2.7817825902        0.3240211674       -1.6341387133
 O         -2.2682338626       -0.8185440697       -3.4713259760
 O         -1.8488150578       -0.5576201009        1.6648333561
 N         -2.5364605855        2.1880643187        0.4367729717
 N         -3.1191439879       -1.8228258152       -0.3094725658
 C         -0.2158046821        2.0146594520        0.0510742031
 C         -1.3038697883        2.7907549630        0.8164119239
 H         -1.2658712048        3.8691061742        0.5855074266
 C         -1.0317536121        2.5615678935        2.3266977996
 H         -0.7596399218        1.5077594146        2.4620780862
 C          0.1356061292        3.4379637082        2.7683217861
 H         -0.1488205921        4.4897542483        2.7675144090
 H          0.9802361551        3.3024680414        2.0952802956
 H          0.4445797770        3.1581830309        3.7720824735
 C         -2.2857693974        2.8418476216        3.1547551210
 H         -2.6514294169        3.8537192258        2.9793526670
 H         -2.0503425850        2.7389127670        4.2112436952
 H         -3.0739329492        2.1286936414        2.9054553710
 C         -3.5289754714        2.8902583888        0.0418748864
 H         -3.4268031953        3.9790929863       -0.0662181221
 C         -4.8326778847        2.3337689121       -0.1451038770
 C         -5.0765189539        1.0124670494        0.3365581088
 C         -6.4199015838        0.5735800222        0.3625308889
 H         -6.6200469896       -0.4042538683        0.7752407550
 C         -7.4353427937        1.3520896800       -0.1392452848
 H         -8.4492185277        0.9789811472       -0.1276117519
 C         -7.1754590837        2.6185360900       -0.6634180735
 H         -7.9813860847        3.2148755047       -1.0618054340
 C         -5.8903516648        3.1059353703       -0.6429300571
 H         -5.6785030749        4.0989829376       -1.0141386520
 C         -2.7531501973       -0.7308192349       -2.3610475594
 C         -3.4822179183       -1.9252083475       -1.6920734349
 H         -3.1591824049       -2.8773176638       -2.1396117086
 C         -5.0007140193       -1.7320116280       -1.9208887559
 H         -5.2536184457       -0.7099942988       -1.6124104794
 C         -5.8092354619       -2.7170360150       -1.0790479167
 H         -5.5905862648       -2.5878649875       -0.0210217266
 H         -5.5792390690       -3.7422519527       -1.3640857908
 H         -6.8722209385       -2.5493006878       -1.2368954969
 C         -5.3249135609       -1.9041086252       -3.4027892042
 H         -4.7113557033       -1.2448141422       -4.0100395873
 H         -6.3718294583       -1.6734354367       -3.5860275191
 H         -5.1372601502       -2.9292168972       -3.7163265552
 C         -2.9340971756       -2.8677205111        0.4000214173
 H         -3.1283174894       -3.8606868139       -0.0268454548
 C         -2.4469298147       -2.8561558795        1.7506905934
 C         -1.8827736412       -1.6772872834        2.3206171649
 C         -1.3370497629       -1.7599082959        3.6176863781
 H         -0.8701434223       -0.8739415112        4.0243757426
 C         -1.3683797928       -2.9382630179        4.3257740150
 H         -0.9435459177       -2.9751434547        5.3182874987
 C         -1.9361651638       -4.0860180582        3.7746072347
 H         -1.9566959283       -5.0057429955        4.3392405245
 C         -2.4527993995       -4.0407977246        2.5008151205
 H         -2.8781758469       -4.9315455504        2.0588993855
 Ti         2.5233705157        0.1279772037       -0.0113820718
 O          1.4373796261        0.5334039735        1.4852058964
 O          1.0801907894        0.3877477772        3.6834801515
 O          3.9086550064       -0.7091656604       -0.9572003000
 O          1.4539893000       -1.4158804742       -0.1522526261
 O         -0.6737108364       -1.6789593209       -0.7215104352
 O          3.4264834414        1.6236470330       -0.1862743862
 N          3.6000439723       -0.6971141259        1.5979084828
 N          1.7583011869        0.4314966246       -1.9036300662
 C          1.7769960191        0.3206715272        2.6902737919
 C          3.2960946059       -0.0129964734        2.8099771869
 H          3.5076978784       -0.6172342399        3.7078627124
 C          4.0351295205        1.3449522894        2.8854061016
 H          3.5584826186        2.0204369078        2.1604815861
 C          3.8974698904        1.9206880573        4.2919867044
 H          2.8544730212        1.9258394372        4.5973364589
 H          4.2756596138        2.9395401969        4.3235794215
 H          4.4620089603        1.3220767473        5.0049455045
 C          5.5037830801        1.1775366081        2.4915034786
 H          5.5770383885        0.8648322243        1.4475802994
 H          5.9896098656        0.4333287720        3.1214878668
 H          6.0290935514        2.1225009290        2.6119957222
 C          4.0901099611       -1.8795589216        1.6085580794
 H          4.3025428826       -2.3756081695        2.5659899222
 C          4.4651156824       -2.5784509476        0.4196653607
 C          4.3929583889       -1.9067008569       -0.8370759657
 C          4.9070984150       -2.5843208411       -1.9661226046
 H          4.8872091774       -2.0662221379       -2.9143310073
 C          5.4029961309       -3.8618431336       -1.8674325489
 H          5.7732034526       -4.3609450311       -2.7512925172
 C          5.4344396125       -4.5241922357       -0.6397875703
 H          5.8216594818       -5.5292935231       -0.5776509384
 C          4.9823947105       -3.8797513489        0.4865846013
 H          5.0192795214       -4.3742173441        1.4474269200
 C          0.4660188077       -1.2702233133       -0.9343709802
 C          0.8354913212       -0.6010596162       -2.2716144270
 H         -0.0568633530       -0.2153335076       -2.7874364137
 C          1.4980099865       -1.6918754281       -3.1493776056
 H          2.3180566933       -2.1347019028       -2.5693540301
 C          2.0644935940       -1.0928973916       -4.4342302432
 H          2.5220303745       -1.8771189922       -5.0338240523
 H          2.8239820760       -0.3442134376       -4.2135170714
 H          1.2691208844       -0.6359538000       -5.0196134530
 C          0.4621094917       -2.7667180344       -3.4700925494
 H          0.1221082392       -3.2535885113       -2.5594978127
 H          0.8928836917       -3.5188955520       -4.1279537052
 H         -0.4024968941       -2.3199996736       -3.9571358765
 C          1.8815534220        1.4967592251       -2.5974873797
 H          1.2569898570        1.6449925469       -3.4874523143
 C          2.8276337021        2.5376641099       -2.3062535589
 C          3.5789562203        2.5408250256       -1.0940469272
 C          4.4921444245        3.5945319491       -0.8882658607
 H          5.0572948377        3.5949117291        0.0332098983
 C          4.6572255393        4.5923744362       -1.8202984225
 H          5.3651676234        5.3872284246       -1.6353740681
 C          3.9132540998        4.5910633259       -2.9980205424
 H          4.0429419190        5.3810069444       -3.7216229622
 C          3.0098089302        3.5789021764       -3.2263589904
 H          2.4262433816        3.5737560503       -4.1366047987
  118
       -193.77201960
 Ti        -1.9413629347       -0.5333342383        1.1922276312
 O         -0.2411202891       -0.2285462779        2.0325427736
 O          0.9125973961        0.0466365865        3.9192883977
 O         -3.8191911958       -0.2346913922        1.0051044978
 O         -1.6082446401        0.8373591272        0.0089621684
 O         -0.8154251858        1.3562356915       -1.9954981085
 O         -2.2968108752       -2.0728292023        1.9667722704
 N         -2.3416235017        0.7106591432        2.8381054273
 N         -2.3160260821       -1.5161476972       -0.6490149460
 C         -0.1108917224        0.0669736310        3.2627934268
 C         -1.4628460686        0.4581596145        3.9291675344
 H         -1.3433981301        1.3346314019        4.5874984765
 C         -1.9279014404       -0.7654983899        4.7590580361
 H         -1.6677427548       -1.6672672112        4.1895916524
 C         -1.1880190138       -0.7812852919        6.0930429964
 H         -1.3921381495       -1.7050176113        6.6292297484
 H         -1.5049848099        0.0540853762        6.7150459045
 H         -0.1172899469       -0.7028978045        5.9234661619
 C         -3.4443492323       -0.7421326219        4.9564618830
 H         -3.9487106310       -0.8398633714        3.9928020266
 H         -3.7575004532        0.1878891714        5.4293245616
 H         -3.7474828047       -1.5693935471        5.5947731275
 C         -2.9662459615        1.8203757530        2.7239168348
 H         -2.8296801220        2.6086136793        3.4770927383
 C         -3.9543339213        2.0416023098        1.7160505981
 C         -4.3950168339        0.9254289365        0.9409684200
 C         -5.5338632627        1.1202415160        0.1251278382
 H         -5.9168548926        0.2681054642       -0.4171651592
 C         -6.1269945773        2.3542660175        0.0083044261
 H         -6.9799400159        2.4760811001       -0.6438275136
 C         -5.6440982195        3.4531432528        0.7197025631
 H         -6.1141806586        4.4179853734        0.6092681959
 C         -4.5846394832        3.2852881328        1.5788071200
 H         -4.2216472865        4.1183552716        2.1649584261
 C         -1.4055589765        0.6105838178       -1.2272560193
 C         -2.0937376718       -0.6588553581       -1.7733220804
 H         -1.4673630089       -1.1324386565       -2.5457546435
 C         -3.4139944989       -0.1598668061       -2.4313634078
 H         -3.8380485585        0.6089527055       -1.7732091927
 C         -4.4429022317       -1.2777497629       -2.5895456197
 H         -5.3454740800       -0.8717731260       -3.0419309563
 H         -4.7040245750       -1.7107649780       -1.6253495286
 H         -4.0634166869       -2.0623444005       -3.2412659157
 C         -3.0935737598        0.4617068078       -3.7879437110
 H         -2.2962607526        1.1930054954       -3.6921900042
 H         -3.9758605433        0.9510602918       -4.1946821735
 H         -2.7653607435       -0.3023555352       -4.4894711255
 C         -2.4470713607       -2.7758679435       -0.8055230255
 H         -2.3870531724       -3.2161804991       -1.8092576345
 C         -2.6795957911       -3.7014246652        0.2678290872
 C         -2.6006090096       -3.2900531701        1.6299913939
 C         -2.8460465654       -4.2600460628        2.6237315903
 H         -2.7885740293       -3.9480362501        3.6570732927
 C         -3.1479723747       -5.5617175102        2.2973121680
 H         -3.3323077804       -6.2815919503        3.0814427622
 C         -3.2128942559       -5.9606256650        0.9646075420
 H         -3.4451690876       -6.9845208586        0.7157236598
 C         -2.9757978202       -5.0382371838       -0.0285854120
 H         -3.0244119374       -5.3402632372       -1.0657123790
 Ti         2.4558735280        0.5386033229       -1.1014410370
 O          2.0297594361       -0.1069517811       -2.7990717119
 O          0.9136057107        0.3202661330       -4.6779453838
 O          2.6132024062        1.4422704213        0.4237759059
 O          0.8835703347       -0.3468167245       -0.4914023093
 O         -0.0271868789       -2.1687139748        0.3855336972
 O          4.1724821606        0.8973465125       -1.5467693270
 N          1.7184952801        2.2236088610       -1.8947017662
 N          3.2040337138       -1.3350596475       -0.6548468638
 C          1.4746279006        0.6632456998       -3.6623542258
 C          1.6709207021        2.1746377013       -3.3226597332
 H          0.8349360662        2.7620440187       -3.7277971414
 C          3.0022016245        2.6150859857       -3.9744563435
 H          3.7186153048        1.7897525811       -3.8786415165
 C          2.7702486170        2.8958522939       -5.4564352148
 H          2.1410110251        3.7745671966       -5.5836577976
 H          2.2770526173        2.0474473275       -5.9236321311
 H          3.7165172423        3.0734677466       -5.9622034849
 C          3.5700944054        3.8389120469       -3.2544543931
 H          4.4769480278        4.1756843523       -3.7526918187
 H          3.8073336762        3.5865343330       -2.2189876672
 H          2.8504758039        4.6559500219       -3.2636419612
 C          0.8624005982        2.9244928868       -1.2431510579
 H          0.1993790765        3.6110042911       -1.7795485880
 C          0.7886754659        2.9520936934        0.1893875803
 C          1.7284137200        2.2250179749        0.9768025632
 C          1.7025599609        2.4063651483        2.3720473932
 H          2.4341295304        1.8825149450        2.9693805799
 C          0.7337679254        3.1807898901        2.9667487260
 H          0.7250385534        3.2793272780        4.0426795895
 C         -0.2304521963        3.8307270002        2.1984665874
 H         -0.9901959166        4.4319058621        2.6754747757
 C         -0.1881232951        3.7280177876        0.8274042405
 H         -0.9193409131        4.2420762256        0.2195781711
 C          0.9392000979       -1.4984689965        0.0349118707
 C          2.3663966979       -2.0330423894        0.2600306011
 H          2.4087184692       -3.1280100732        0.1294734826
 C          2.7204896092       -1.6660837346        1.7288414167
 H          2.3275600387       -0.6629251040        1.9316981742
 C          4.2347456197       -1.6421779303        1.9334896115
 H          4.6806322484       -2.5987382905        1.6613010862
 H          4.4508968276       -1.4476031233        2.9809820330
 H          4.6901996770       -0.8524815946        1.3335335136
 C          2.0465564596       -2.6543210888        2.6744245975
 H          2.1406212651       -2.2987336415        3.6968787750
 H          2.5035264046       -3.6402385294        2.5951879211
 H          0.9861723827       -2.7356122508        2.4390100361
 C          4.0806315910       -1.9384621537       -1.3634706854
 H          4.1917775253       -3.0295731061       -1.2936827980
 C          5.0091963412       -1.2439745467       -2.2034969056
 C          5.0385533495        0.1830633426       -2.2063991829
 C          6.0650551043        0.8129564985       -2.9421921040
 H          6.1099040220        1.8923267513       -2.9176488256
 C          6.9698544316        0.0830046522       -3.6762309554
 H          7.7344096918        0.5940670945       -4.2427398097
 C          6.9115009435       -1.3099756242       -3.6983981421
 H          7.6229677351       -1.8719178711       -4.2829193510
 C          5.9502760027       -1.9576051451       -2.9597709788
 H          5.9074929090       -3.0377442394       -2.9538218126
  118
       -193.77153353
 Ti        -1.8446608065       -0.3550252255        1.4307884881
 O         -0.9473713008       -0.4980339299        3.0247570791
 O          0.5355642861        0.7857947137        4.0723775369
 O         -2.5431132969        0.2651998680       -0.0400108438
 O         -0.1720863363       -0.9057993799        0.5310244168
 O          1.0511355859       -2.5072752854       -0.4024038130
 O         -3.5666265301       -0.6711598472        2.1172271943
 N         -2.2984715684        1.5305748198        2.2975612127
 N         -1.9460448095       -2.4616150017        1.3550561002
 C         -0.5510024283        0.5948788229        3.5646984187
 C         -1.6584136720        1.6806338677        3.5710155172
 H         -1.2194252551        2.6810773591        3.7029046251
 C         -2.6107839788        1.3706069372        4.7508082490
 H         -2.9020285832        0.3157484096        4.6718686147
 C         -1.8829274501        1.5930761370        6.0742189840
 H         -0.9605606263        1.0203824154        6.1072238653
 H         -2.5144310153        1.2857931411        6.9046274235
 H         -1.6354088727        2.6453837348        6.1995733340
 C         -3.8663841557        2.2372524927        4.6794053801
 H         -4.5334053179        1.9865060038        5.5010435695
 H         -4.3935076090        2.0730783326        3.7418720691
 H         -3.6078123662        3.2918015042        4.7586303706
 C         -2.7309564079        2.5465948516        1.6573543421
 H         -2.6847664642        3.5430926722        2.1164392266
 C         -3.2687087154        2.4990905095        0.3266732392
 C         -3.1195178546        1.3382060944       -0.4875721820
 C         -3.5967677408        1.3888614436       -1.8133612177
 H         -3.4437796944        0.5173376560       -2.4342000655
 C         -4.2074014167        2.5188837825       -2.3041041229
 H         -4.5657368954        2.5318347895       -3.3232074172
 C         -4.3643175660        3.6491022532       -1.5029534295
 H         -4.8453723805        4.5310921487       -1.8976757668
 C         -3.8883064602        3.6354482145       -0.2126894669
 H         -3.9922168359        4.5134346294        0.4101940266
 C          0.0191970837       -2.0892343985        0.1022700271
 C         -1.2088538704       -3.0042663936        0.2654194712
 H         -0.9099960553       -4.0534763264        0.4296518435
 C         -2.0249323890       -2.8823678000       -1.0482084130
 H         -2.0496831558       -1.8225903142       -1.3311838550
 C         -3.4631202543       -3.3568063051       -0.8405466514
 H         -3.4866208076       -4.3808553874       -0.4674766207
 H         -3.9931380314       -3.3235307127       -1.7891791489
 H         -3.9812817306       -2.7068146570       -0.1329535783
 C         -1.3309016204       -3.6733502866       -2.1519025862
 H         -1.7915627607       -3.4438712316       -3.1091587971
 H         -1.4085333394       -4.7445368411       -1.9683435547
 H         -0.2782869731       -3.4007069397       -2.2011487904
 C         -2.3592604416       -3.1992056311        2.3139793817
 H         -2.0968580777       -4.2657485867        2.3423791009
 C         -3.2759166105       -2.7248808846        3.3040171700
 C         -3.9140926542       -1.4675011413        3.0843172673
 C         -4.9873804122       -1.1301513952        3.9394442938
 H         -5.5102660679       -0.2049342942        3.7467505403
 C         -5.3411709231       -1.9379978877        4.9937702409
 H         -6.1509378997       -1.6416472861        5.6446822368
 C         -4.6692604475       -3.1364135167        5.2348288055
 H         -4.9521318843       -3.7563300487        6.0712095730
 C         -3.6644203897       -3.5295301652        4.3829585749
 H         -3.1577747075       -4.4720797776        4.5366919594
 Ti         1.9031981933        0.0052260939       -1.7076188286
 O          1.0053138498        1.4153899556       -0.8490010557
 O         -0.1743010579        1.6077650282        1.0177832098
 O          2.8334784518       -1.4172384228       -2.1658899208
 O          0.2338295852       -0.6815281168       -2.1731955827
 O         -1.6474426674       -0.6262163314       -3.3657399002
 O          3.4816489563        0.9568035621       -1.9567400989
 N          2.6245159888       -0.2300667389        0.2229704804
 N          1.3987362642        1.1113813642       -3.5040372228
 C          0.8359744128        1.2761283224        0.4015155085
 C          2.0801646743        0.7391899908        1.1285878721
 H          1.8170098335        0.3128074110        2.1083919885
 C          3.0337134856        1.9426719868        1.3369559933
 H          3.2022845342        2.4107186823        0.3576734864
 C          2.3702714297        2.9482190477        2.2749861090
 H          2.1048008276        2.4654686277        3.2134159858
 H          1.4603148338        3.3436346886        1.8309499811
 H          3.0477837374        3.7751708357        2.4779643442
 C          4.3754566216        1.4869973648        1.9050672261
 H          4.2329993453        1.0159047038        2.8755283454
 H          5.0291834329        2.3469370471        2.0346912219
 H          4.8652977631        0.7839690131        1.2331986090
 C          3.3014145830       -1.2266687321        0.6501652593
 H          3.4552472413       -1.3562568729        1.7286237511
 C          3.9165439817       -2.2076317519       -0.1965404593
 C          3.6500428848       -2.2481304896       -1.5973088639
 C          4.2931874294       -3.2457983282       -2.3595418248
 H          4.0843824463       -3.2776210372       -3.4196369947
 C          5.1485224875       -4.1517164749       -1.7784728627
 H          5.6271107198       -4.9045612674       -2.3879743632
 C          5.3984153717       -4.1130761624       -0.4078856220
 H          6.0659821468       -4.8320799327        0.0414134082
 C          4.7817033054       -3.1571303356        0.3648504708
 H          4.9660413397       -3.1244915472        1.4298111320
 C         -0.4889286860       -0.3215125955       -3.1552092842
 C          0.2600340860        0.5755665022       -4.1808669913
 H         -0.4258304933        1.3649757321       -4.5349349564
 C          0.6703771166       -0.2971277315       -5.3917589240
 H         -0.2465144500       -0.7771783480       -5.7523761449
 C          1.6777757374       -1.3694390566       -4.9849106529
 H          2.6051136694       -0.9045624333       -4.6360220681
 H          1.9017456129       -2.0078993381       -5.8381439615
 H          1.2799359431       -1.9901133769       -4.1807713902
 C          1.2455108249        0.5820818292       -6.5014343955
 H          0.5204116820        1.3253397526       -6.8262860961
 H          1.5144368661       -0.0286104861       -7.3600462696
 H          2.1402435358        1.0948017198       -6.1511673735
 C          1.6803300139        2.3532602602       -3.6328245844
 H          1.0536315612        2.9923021002       -4.2710817991
 C          2.8207107689        2.9774156036       -3.0363834989
 C          3.7087754158        2.2043572511       -2.2344491800
 C          4.8720454654        2.8417845388       -1.7475214191
 H          5.5581126368        2.2502300373       -1.1582656075
 C          5.1156589529        4.1701744273       -2.0011912596
 H          6.0072644356        4.6350967885       -1.6059998914
 C          4.2239042062        4.9277069104       -2.7608779639
 H          4.4241473547        5.9712332801       -2.9479808530
 C          3.0973679828        4.3307834593       -3.2746273339
 H          2.4063171896        4.9034497018       -3.8777142761
  118
       -193.77146709
 Ti        -2.3056402368       -0.2203084127        1.6074721751
 O         -1.2130381081       -0.2602653600        3.1266511561
 O         -0.1124879778        0.9437314956        4.6420876564
 O         -3.2431231119        0.2540523255        0.1517102143
 O         -0.8013570558       -0.5051602202        0.5348613204
 O          0.8358375905       -1.8114578843       -0.1745977939
 O         -3.8311569602       -0.5458705712        2.4948274956
 N         -2.2246201795        1.7409494288        2.0048407462
 N         -2.0827377475       -2.3382230294        1.7233862753
 C         -0.9349032585        0.8174302476        3.7642556464
 C         -1.8686093040        2.0056167317        3.3618130414
 H         -1.3291356860        2.9570212605        3.4724404403
 C         -3.0897111548        1.9656283595        4.3088036865
 H         -3.3555179690        0.9145994519        4.4803156245
 C         -2.7159587478        2.6028945753        5.6441372839
 H         -3.5140911943        2.4619454327        6.3692616311
 H         -2.5459446413        3.6707996573        5.5218300215
 H         -1.8065838492        2.1503938927        6.0309696927
 C         -4.2849538608        2.6709843013        3.6660812694
 H         -4.5821207035        2.1472006186        2.7551870220
 H         -4.0316544093        3.6999612244        3.4159046419
 H         -5.1252066640        2.6833169913        4.3573181235
 C         -1.8576771192        2.5378481306        1.0669918075
 H         -1.4123411915        3.5060055736        1.3196674388
 C         -2.0847083550        2.2761448816       -0.3230851351
 C         -2.8248929191        1.1246969369       -0.7247682676
 C         -3.1246558560        0.9766429539       -2.0917058359
 H         -3.7010888615        0.1174769669       -2.4002378832
 C         -2.6455398634        1.8694099519       -3.0216604039
 H         -2.8691430469        1.7105336570       -4.0663566269
 C         -1.8715820341        2.9612681995       -2.6310783270
 H         -1.4999840711        3.6546574220       -3.3708367625
 C         -1.6084488251        3.1650010283       -1.2967579318
 H         -1.0172440039        4.0129311806       -0.9799984887
 C         -0.2646625290       -1.6327031040        0.3466366367
 C         -1.0759926126       -2.8446943205        0.8371620721
 H         -0.3947468996       -3.5537703995        1.3393179781
 C         -1.7434950565       -3.5737807949       -0.3616695650
 H         -2.3183310026       -4.4065378845        0.0708317968
 C         -0.6892215559       -4.1366142777       -1.3098142754
 H         -0.0895768889       -3.3311040884       -1.7306640828
 H         -1.1768825827       -4.6661835702       -2.1249173586
 H         -0.0237104067       -4.8261878877       -0.7936024413
 C         -2.6998585525       -2.6440422291       -1.1019668442
 H         -2.1412635981       -1.8600061646       -1.6111689539
 H         -3.4181302233       -2.1860161347       -0.4145579767
 H         -3.2467054241       -3.2053085950       -1.8575582720
 C         -2.4743150765       -3.0391663341        2.7185791707
 H         -2.0253433670       -4.0245324502        2.9080848796
 C         -3.5270544072       -2.6390876085        3.6028105088
 C         -4.1934153315       -1.3927345838        3.4136430292
 C         -5.2771097199       -1.0930590292        4.2664086762
 H         -5.7955868745       -0.1584368858        4.1074438307
 C         -5.6557362560       -1.9536523047        5.2692909909
 H         -6.4831262612       -1.6935781636        5.9130240955
 C         -4.9818088477       -3.1584587030        5.4665095221
 H         -5.2839177251       -3.8235787350        6.2601950249
 C         -3.9378142018       -3.4924349070        4.6375095653
 H         -3.4168741072       -4.4298819127        4.7732981852
 Ti         1.7031588915        0.0028059099       -1.6161343399
 O          1.0460621971        1.3098518979       -0.5046540729
 O          0.4261500287        1.7510919991        1.5766285661
 O          2.5459378838       -1.3825346076       -2.3032333664
 O         -0.0684045010       -0.5719098790       -2.1465972710
 O         -1.5374955016       -0.9946309479       -3.7659814173
 O          3.3010858313        1.0411167087       -1.9034993415
 N          2.8445804850       -0.3639590643        0.1728628646
 N          1.2657909306        1.0475044919       -3.3941640718
 C          1.1728469283        1.2315067899        0.7587602738
 C          2.4460674106        0.5013258270        1.2405666079
 H          2.2392343627       -0.0479720517        2.1733430185
 C          3.4851985243        1.6197237704        1.5414775622
 H          3.4288836631        2.3499078058        0.7246899933
 C          3.1232022282        2.3047304913        2.8564672801
 H          3.2767878559        1.6277694365        3.6941530986
 H          2.0790893572        2.6036707966        2.8585200297
 H          3.7440006158        3.1857787395        3.0034783353
 C          4.9107003637        1.0743457905        1.6050950345
 H          5.1939417204        0.6048033654        0.6649346295
 H          5.0087495166        0.3470430290        2.4088158301
 H          5.5995056627        1.8926183743        1.8045396732
 C          3.5259439014       -1.4170405510        0.4002354925
 H          3.8353344800       -1.6673090540        1.4239782119
 C          3.9410642531       -2.3423858399       -0.6193215875
 C          3.4283273233       -2.2672895440       -1.9473133359
 C          3.8923714608       -3.2151685026       -2.8829832454
 H          3.5058351975       -3.1565242525       -3.8908126944
 C          4.8042895663       -4.1842200873       -2.5343090039
 H          5.1415558212       -4.8941743514       -3.2753949018
 C          5.2916520266       -4.2605219411       -1.2323741164
 H          6.0026031053       -5.0260867627       -0.9627166438
 C          4.8562971045       -3.3518149221       -0.2948079583
 H          5.2317126899       -3.4037132592        0.7180288480
 C         -0.5152061486       -0.4965119671       -3.3348680235
 C          0.4301546662        0.3045735461       -4.2750819223
 H         -0.1400207468        0.9491771895       -4.9640237915
 C          1.2482988267       -0.7368577122       -5.0806047671
 H          1.4896886932       -1.5630646387       -4.3985099632
 C          2.5600284680       -0.1295467741       -5.5802618762
 H          3.1955696984        0.1370897641       -4.7333239060
 H          2.3699647646        0.7614113314       -6.1774862656
 H          3.0892476229       -0.8503809922       -6.1999339581
 C          0.3982946912       -1.2635873127       -6.2327917959
 H          0.2303339171       -0.4812403621       -6.9709834480
 H         -0.5647822024       -1.6020218167       -5.8592363200
 H          0.8973836866       -2.0961173722       -6.7230212701
 C          1.3907993683        2.3154883730       -3.5050405710
 H          0.8325788696        2.8565196762       -4.2813491761
 C          2.3484049285        3.0585842766       -2.7504002591
 C          3.3470887460        2.3285485962       -2.0352978480
 C          4.4352628172        3.0711572134       -1.5185014463
 H          5.2326821033        2.5261748574       -1.0349736809
 C          4.4720889756        4.4416117108       -1.6083950652
 H          5.3036900615        4.9816840404       -1.1787746859
 C          3.4516435744        5.1478663010       -2.2468043022
 H          3.4901895606        6.2248764005       -2.2991266367
 C          2.4181338603        4.4553557102       -2.8306609574
 H          1.6399220958        4.9844619774       -3.3635562801
  118
       -193.77139169
 Ti        -1.9214198992       -0.8175606462        1.1713205891
 O         -0.1964365966       -0.9996085145        1.9270549555
 O          1.1869475729       -1.1407680085        3.6643263560
 O         -3.7687272471       -0.4607306677        1.3266248052
 O         -1.5251614045        0.8379452887        0.4692165283
 O         -0.7652487662        1.9363648300       -1.2973738786
 O         -2.3269729800       -2.5193206233        1.3968765227
 N         -2.0274590032        0.1854529986        3.0905481232
 N         -2.5123686381       -1.0717081061       -0.8617289406
 C          0.1302739656       -0.8332378084        3.1458738277
 C         -0.9819409501       -0.1618220476        3.9984432836
 H         -0.5584807952        0.7232408859        4.5030724220
 C         -1.4694965022       -1.1569669525        5.0769412663
 H         -0.5791402057       -1.4509147142        5.6441600428
 C         -2.4672481947       -0.4808553803        6.0149176516
 H         -3.3483551116       -0.1598970442        5.4610487977
 H         -2.0224034892        0.3866239695        6.4981549227
 H         -2.7835676816       -1.1763787640        6.7886872980
 C         -2.0869508764       -2.3961195368        4.4346110637
 H         -2.9594235570       -2.1198863472        3.8344981270
 H         -2.3956103820       -3.1000130452        5.2059830361
 H         -1.3606867637       -2.8855807780        3.7848465147
 C         -2.6072043574        1.3215347150        3.1793429145
 H         -2.2825574662        2.0481132213        3.9374309410
 C         -3.7535993081        1.6718021239        2.3991043144
 C         -4.3300124212        0.6901077576        1.5393970914
 C         -5.5692774191        1.0056898592        0.9370238270
 H         -6.0356059482        0.2497750069        0.3219669990
 C         -6.1532325326        2.2380344558        1.1086444555
 H         -7.0910880467        2.4569901750        0.6187478079
 C         -5.5498224842        3.2120234715        1.9044117807
 H         -6.0143780037        4.1787446570        2.0215711316
 C         -4.3727436826        2.9192849891        2.5514842499
 H         -3.9092081082        3.6532723726        3.1963487156
 C         -1.4088461565        1.0339761775       -0.7845083969
 C         -2.2670788027        0.0946278987       -1.6573848768
 H         -1.7430249119       -0.1370392625       -2.5980111546
 C         -3.5668629202        0.8844164231       -1.9857600823
 H         -3.9116115169        1.3543430009       -1.0553944224
 C         -4.6773320126       -0.0271295043       -2.5049667217
 H         -4.3787723228       -0.5029468839       -3.4370954838
 H         -5.5675994750        0.5675392724       -2.6983869896
 H         -4.9294310560       -0.7962229003       -1.7773901951
 C         -3.2550503480        1.9678320670       -3.0145339378
 H         -4.1232258934        2.6070127938       -3.1597777064
 H         -2.9868932146        1.5202096827       -3.9690217578
 H         -2.4179869464        2.5771094295       -2.6874983694
 C         -2.7770843008       -2.1914173638       -1.4153780840
 H         -2.8238079855       -2.2649602823       -2.5093298512
 C         -3.0282296845       -3.4104401846       -0.7003864525
 C         -2.7897325754       -3.5107073125        0.7017430130
 C         -3.0541121676       -4.7495522695        1.3242035127
 H         -2.8715179750       -4.8243758448        2.3868285683
 C         -3.5254975835       -5.8259374640        0.6103926315
 H         -3.7208106503       -6.7603642349        1.1162854006
 C         -3.7480969285       -5.7242390304       -0.7612292890
 H         -4.1131071108       -6.5747453731       -1.3159924142
 C         -3.4938158002       -4.5324470958       -1.3993764529
 H         -3.6619895874       -4.4460879234       -2.4641056481
 Ti         2.4584250775        0.6202209654       -1.0741712345
 O          1.7723451544        0.5564103195       -2.8061464201
 O          0.4742605200        1.6139381257       -4.2737354899
 O          2.8978064606        0.9920668549        0.6111551678
 O          0.8639980086       -0.2491938511       -0.5273650676
 O         -0.2242965746       -2.1739230532       -0.3515977162
 O          4.1454299258        0.9597881432       -1.6280960004
 N          1.8485660468        2.5233968088       -1.2255596286
 N          3.0162166872       -1.3544949794       -1.3051001679
 C          1.2017244380        1.5905861898       -3.3074473838
 C          1.6237649393        2.9080342666       -2.5833619938
 H          0.8267638514        3.6591468509       -2.6740126760
 C          2.9147539446        3.4065017124       -3.2737854822
 H          3.5315263272        2.5317783706       -3.5157616922
 C          2.5488140635        4.1260671567       -4.5688504754
 H          3.4446879567        4.3627013735       -5.1382108663
 H          2.0222691065        5.0536839683       -4.3531754256
 H          1.9037405611        3.4965281113       -5.1761493562
 C          3.7070372933        4.3156307962       -2.3333027534
 H          4.5834636393        4.7068983667       -2.8459146392
 H          4.0316594787        3.7537096185       -1.4553012609
 H          3.0958763863        5.1564905709       -2.0093623425
 C          1.1887234014        3.0770404417       -0.2746458294
 H          0.5493436195        3.9400888573       -0.4872026195
 C          1.3112103410        2.6956362483        1.1023124269
 C          2.2207021369        1.6696924117        1.4944623228
 C          2.4019529297        1.4343793067        2.8709475349
 H          3.1038444702        0.6702905969        3.1699356531
 C          1.6744738102        2.1273583899        3.8094549898
 H          1.8275563262        1.9159161458        4.8577320516
 C          0.7425074024        3.0891808408        3.4205622463
 H          0.1709823332        3.6219170826        4.1665936393
 C          0.5741716571        3.3710130683        2.0850311361
 H         -0.1356080292        4.1238153696        1.7719714891
 C          0.8005942591       -1.5149787104       -0.4814471272
 C          2.1665692590       -2.2228557577       -0.5635678622
 H          2.0720872600       -3.2227249116       -1.0203266782
 C          2.6494485396       -2.3593956506        0.9071184858
 H          2.4056743876       -1.4283329595        1.4329387871
 C          4.1628137340       -2.5650426271        0.9621676920
 H          4.6830180211       -1.6873672331        0.5748743347
 H          4.4586640561       -3.4391368848        0.3823230711
 H          4.4663293516       -2.7185484048        1.9946688257
 C          1.9057533538       -3.5075848242        1.5806822861
 H          0.8317736371       -3.3954521623        1.4365660585
 H          2.1076413787       -3.4913648367        2.6483286997
 H          2.2203791750       -4.4670151905        1.1712826515
 C          3.7513265666       -1.7844086789       -2.2592280268
 H          3.7340989708       -2.8486853802       -2.5319329769
 C          4.6790408083       -0.9503139270       -2.9619449365
 C          4.8641192569        0.4072091198       -2.5626257125
 C          5.8792643099        1.1454656098       -3.2076026560
 H          6.0406600007        2.1640684091       -2.8850125926
 C          6.6304575599        0.5950713508       -4.2190491025
 H          7.3908132780        1.1893683254       -4.7041530609
 C          6.4214901914       -0.7220297699       -4.6263463043
 H          7.0133808195       -1.1416011123       -5.4246337353
 C          5.4656312966       -1.4811789597       -3.9946522914
 H          5.3067750180       -2.5086740284       -4.2905537409
  118
       -193.77134038
 Ti        -2.2266048253        0.1939414180        0.5382925262
 O         -0.3027857017        0.3170375927        0.9144140840
 O          1.4373956908        0.1148774725        2.2723628157
 O         -3.9464863315       -0.2520477281        1.1220371213
 O         -2.3326175352        2.0273134542        0.6044608758
 O         -1.9356853883        3.6990713684       -0.8052095309
 O         -2.0552050678       -1.4213664978       -0.0937721882
 N         -2.0538769690        0.3849115019        2.7013959712
 N         -3.3669635126        0.6088149691       -1.2259218385
 C          0.2323715189        0.1667891789        2.0570231370
 C         -0.7635690846        0.0805681044        3.2286359915
 H         -0.4522710238        0.7849349937        4.0207726849
 C         -0.7384096119       -1.3582859934        3.8067927415
 H          0.3111071117       -1.5764656145        4.0338332903
 C         -1.5587644677       -1.4275977347        5.0936380284
 H         -1.1823058361       -0.7286885999        5.8383823482
 H         -1.5067855014       -2.4301339735        5.5112058800
 H         -2.6041422110       -1.1970031008        4.8917159538
 C         -1.2531066598       -2.3656890468        2.7824830404
 H         -0.6325217549       -2.3556724747        1.8873198032
 H         -2.2858374842       -2.1402432768        2.4962252811
 H         -1.2177443586       -3.3698865281        3.2011776676
 C         -2.8973501943        1.0561565243        3.3874109095
 H         -2.6081344146        1.4877689571        4.3562613998
 C         -4.2723968494        1.1781944893        3.0085408336
 C         -4.7471207141        0.4087313984        1.9049506260
 C         -6.1449190392        0.3576846502        1.7048520097
 H         -6.5134714788       -0.2681484674        0.9052967651
 C         -7.0041767817        1.0954506888        2.4838128587
 H         -8.0668312516        1.0532805238        2.2937236164
 C         -6.5223766999        1.8989713920        3.5172723227
 H         -7.2070380261        2.4813439808        4.1138496201
 C         -5.1736700807        1.9190613687        3.7840139753
 H         -4.7903437715        2.5073456980        4.6061393691
 C         -2.4972720278        2.6686220425       -0.4932416355
 C         -3.5754052971        2.0172413052       -1.3960984835
 H         -3.4462730408        2.3363646785       -2.4414639485
 C         -4.9605582250        2.4765265259       -0.8812692311
 H         -4.9947159050        2.2790336606        0.1975420411
 C         -6.0794431906        1.6920841008       -1.5633318889
 H         -6.0797913324        1.8821173746       -2.6352531193
 H         -7.0421209603        1.9981051845       -1.1605599166
 H         -5.9573863797        0.6244916542       -1.3947359543
 C         -5.1348331152        3.9737028383       -1.1233909403
 H         -4.3131356477        4.5333525380       -0.6859441255
 H         -6.0667254082        4.3175461053       -0.6804950635
 H         -5.1607757005        4.1853685351       -2.1905005582
 C         -3.4910450099       -0.1888929900       -2.2161396884
 H         -3.8490325521        0.1939424562       -3.1812717163
 C         -3.1630360138       -1.5849077558       -2.1873929322
 C         -2.4076623981       -2.1391317684       -1.1121884558
 C         -2.0308079487       -3.4963202947       -1.1936949943
 H         -1.4239227164       -3.8975596405       -0.3941506921
 C         -2.4017923427       -4.2703194509       -2.2671944335
 H         -2.1018837402       -5.3074523312       -2.3055070858
 C         -3.1553118235       -3.7311993419       -3.3099927349
 H         -3.4414280622       -4.3489515833       -4.1476625772
 C         -3.5144031612       -2.4047521963       -3.2699362803
 H         -4.0829465091       -1.9740348150       -4.0829857235
 Ti         2.4901533353       -0.4238911309       -0.3475853448
 O          1.1309125561       -0.2171091383       -1.6429411505
 O         -0.8937869542        0.6876566400       -1.5619946562
 O          3.7344215705       -0.2744973504        0.8870113886
 O          1.3569035824       -1.7327817574        0.4099274055
 O          0.7227212513       -3.8681956194        0.5474841878
 O          3.7570027262        0.2649246581       -1.5558133039
 N          2.0695200200        1.5862730161       -0.0734937456
 N          3.1658061557       -2.2159364246       -1.2279884134
 C          0.3245789921        0.7270151869       -1.3917109266
 C          1.0118981962        2.0268875221       -0.9331463770
 H          0.2992571276        2.6987516929       -0.4295248789
 C          1.5498374032        2.7222589454       -2.2092161140
 H          2.1778861030        1.9973301679       -2.7420667383
 C          0.3738490784        3.1234604176       -3.0963392920
 H         -0.1754998674        2.2445784799       -3.4243161071
 H          0.7326239893        3.6577050184       -3.9738080825
 H         -0.3125245691        3.7636225274       -2.5456323920
 C          2.3933356056        3.9438754750       -1.8528712624
 H          3.2517481699        3.6613289332       -1.2451382072
 H          1.7929649257        4.6719048033       -1.3109001326
 H          2.7595666124        4.4142499279       -2.7630123369
 C          2.5088812908        2.3189502732        0.8761790947
 H          2.0569464319        3.3018520772        1.0628729432
 C          3.6047916073        1.9538322383        1.7290354039
 C          4.1839906133        0.6510172229        1.6787314813
 C          5.2670568706        0.3799879008        2.5400439138
 H          5.7025561388       -0.6084725939        2.5002220101
 C          5.7507235997        1.3320646209        3.4062540958
 H          6.5817239865        1.0948774362        4.0546064815
 C          5.1736339220        2.5991306886        3.4601923552
 H          5.5543990696        3.3392306225        4.1469879245
 C          4.1139458800        2.8948745814        2.6345904510
 H          3.6599270366        3.8755913819        2.6722725616
 C          1.4998377850       -2.9836953411        0.2475675616
 C          2.8855039812       -3.3266554855       -0.3810572686
 H          2.8558179270       -4.2845164204       -0.9266693381
 C          3.8900113545       -3.4042933687        0.7937057316
 H          3.6576337489       -2.5780304480        1.4814628133
 C          5.3213992232       -3.2213977345        0.2858849130
 H          5.4427022181       -2.2215889382       -0.1365578987
 H          5.5568531044       -3.9620163976       -0.4775581311
 H          6.0241737577       -3.3426717247        1.1073915774
 C          3.7214173244       -4.7372936786        1.5175875642
 H          4.3174842230       -4.7528437051        2.4268326549
 H          4.0442508764       -5.5596817587        0.8812495733
 H          2.6786748983       -4.8949337286        1.7809145274
 C          3.3776023442       -2.3765531705       -2.4802849779
 H          3.3622816796       -3.3868603976       -2.9125534423
 C          3.7306818281       -1.3035372563       -3.3552894703
 C          3.9601667057       -0.0061020540       -2.8078462519
 C          4.4588616973        0.9875711056       -3.6814594299
 H          4.6726607234        1.9614334883       -3.2645941721
 C          4.6542723043        0.7312838040       -5.0170067654
 H          5.0198598745        1.5159837650       -5.6635372837
 C          4.3864076915       -0.5299121416       -5.5504136566
 H          4.5384759150       -0.7153324422       -6.6023311820
 C          3.9445288798       -1.5329980807       -4.7216444291
 H          3.7542347758       -2.5210203546       -5.1174635537
  118
       -193.77114723
 Ti        -2.3506328376        0.0783369919        0.1689449113
 O         -0.5781332036        0.8281498023       -0.1270711259
 O          0.9006570578        2.4716370424       -0.1226391863
 O         -4.0694577101        0.2710457357        0.8612614376
 O         -2.7130841755        0.2967518312       -1.6195656585
 O         -2.3036483247       -0.8417785301       -3.4840788610
 O         -1.8462836905       -0.6567728591        1.6681028998
 N         -2.5952121907        2.2590740800        0.2241508387
 N         -3.1685251895       -1.8354924053       -0.3172534277
 C         -0.2345781046        2.0393503552        0.0434912109
 C         -1.3821344981        2.9867725782        0.4354728369
 H         -1.3210253540        3.8976050304       -0.1868327497
 C         -1.2928654552        3.4074553349        1.9285457162
 H         -2.1280376436        4.1026110028        2.1022339353
 C         -1.4591608356        2.2024401123        2.8502599525
 H         -1.4381334951        2.5290032606        3.8887395447
 H         -0.6427496136        1.4960308441        2.7042757686
 H         -2.4078341208        1.6878463262        2.6646208974
 C          0.0206712794        4.1308342695        2.2077240679
 H          0.8621420811        3.4678161999        2.0211166365
 H          0.0507248291        4.4507224114        3.2469070343
 H          0.1287239436        5.0054916122        1.5694921529
 C         -3.6436306145        2.8520127039       -0.1997330962
 H         -3.6026294041        3.9118684074       -0.4902620508
 C         -4.9317845229        2.2278719605       -0.2090457761
 C         -5.0833502183        0.9595238979        0.4255215657
 C         -6.3998204564        0.4781386404        0.6031882628
 H         -6.5237126635       -0.4559759860        1.1312413417
 C         -7.4832761326        1.1612284178        0.1044357946
 H         -8.4765318579        0.7577578943        0.2378224294
 C         -7.3173677468        2.3697797188       -0.5718537795
 H         -8.1752469454        2.8909480345       -0.9671365109
 C         -6.0561013728        2.9005402596       -0.7050923268
 H         -5.9162850912        3.8540559121       -1.1951166593
 C         -2.7610536267       -0.7460212372       -2.3632431163
 C         -3.5472878087       -1.9047928926       -1.6986047758
 H         -3.2764642643       -2.8671308779       -2.1590811578
 C         -5.0557753475       -1.6344087757       -1.9117414988
 H         -5.2587683500       -0.6093116138       -1.5769412916
 C         -5.9003228508       -2.6017907738       -1.0849664892
 H         -5.7302010219       -3.6276655874       -1.4071381246
 H         -6.9555314816       -2.3725935788       -1.2139878861
 H         -5.6542840567       -2.5190830504       -0.0285948453
 C         -5.4017876973       -1.7565300360       -3.3935983224
 H         -6.4400725328       -1.4782313363       -3.5588894935
 H         -5.2603725252       -2.7805670178       -3.7335463529
 H         -4.7675452993       -1.1091781730       -3.9923150393
 C         -2.9785263071       -2.9055621890        0.3552871513
 H         -3.1978369778       -3.8799870832       -0.1013151330
 C         -2.4506231478       -2.9515155914        1.6876267104
 C         -1.8546074618       -1.7984820678        2.2781917567
 C         -1.2516365583       -1.9352492854        3.5463962900
 H         -0.7643239158       -1.0668674509        3.9672773189
 C         -1.2626571404       -3.1400874059        4.2076617959
 H         -0.7950926136       -3.2198839380        5.1782692638
 C         -1.8650050769       -4.2621736899        3.6380944627
 H         -1.8688140894       -5.2025531733        4.1680330701
 C         -2.4355292720       -4.1649884887        2.3910998040
 H         -2.8864754225       -5.0351136870        1.9336271827
 Ti         2.5058496857        0.1699454058        0.0632751409
 O          1.4784318073        0.5929154898        1.5976106107
 O          1.1460092835        0.3508821220        3.7911932028
 O          3.8640986920       -0.7009004814       -0.9116984842
 O          1.3986022656       -1.3515770632       -0.0801319174
 O         -0.7037528655       -1.6643894091       -0.7209446145
 O          3.4584371583        1.6382213578       -0.1271981102
 N          3.6095341594       -0.6992659740        1.6446117639
 N          1.7552674834        0.4693619593       -1.8470268592
 C          1.8309011603        0.3253226658        2.7880398499
 C          3.3484747814       -0.0211791033        2.8703662246
 H          3.5758261162       -0.6353790955        3.7574415138
 C          4.1047672933        1.3269049790        2.9362944155
 H          3.6279779925        2.0077519922        2.2158690265
 C          3.9908481860        1.9060740049        4.3437890950
 H          4.5449599180        1.2936768022        5.0531812231
 H          2.9505218091        1.9382798798        4.6572234926
 H          4.3954196157        2.9149488204        4.3722431092
 C          5.5661202156        1.1398673785        2.5248225168
 H          5.6216558267        0.8235174689        1.4810544432
 H          6.0500009411        0.3909717717        3.1506698676
 H          6.1055062046        2.0780366862        2.6358203737
 C          4.0773854619       -1.8910392989        1.6379034894
 H          4.3003510544       -2.3960788041        2.5881378595
 C          4.4203635980       -2.5879899537        0.4390844676
 C          4.3401318048       -1.9023764126       -0.8094800385
 C          4.8378850687       -2.5732661291       -1.9505580019
 H          4.8172865821       -2.0447028460       -2.8928514023
 C          5.3198670644       -3.8571768754       -1.8700617419
 H          5.6772442154       -4.3503715766       -2.7625403850
 C          5.3539610245       -4.5340546640       -0.6502829413
 H          5.7292247243       -5.5445006496       -0.6031370991
 C          4.9218013338       -3.8961805900        0.4874659234
 H          4.9634895265       -4.4005262430        1.4429755324
 C          0.4336905991       -1.2260048681       -0.8918521339
 C          0.8222408672       -0.5509670214       -2.2210537746
 H         -0.0633044544       -0.1533372826       -2.7411780587
 C          1.4743953074       -1.6486974771       -3.1003846198
 H          2.2809910732       -2.1075889728       -2.5148283688
 C          2.0643288716       -1.0529798732       -4.3763139708
 H          2.5151995801       -1.8425948454       -4.9738247585
 H          2.8338917250       -0.3180401427       -4.1448736935
 H          1.2830126224       -0.5812310514       -4.9689289376
 C          0.4284614356       -2.7077207153       -3.4400575160
 H          0.0659083677       -3.1917748806       -2.5368259640
 H          0.8608081882       -3.4642955997       -4.0918131118
 H         -0.4219884869       -2.2497328549       -3.9412094740
 C          1.9112033824        1.5244783566       -2.5494665237
 H          1.3052438036        1.6754946835       -3.4521963544
 C          2.8669898290        2.5544456278       -2.2513384424
 C          3.6160501701        2.5514262061       -1.0369259580
 C          4.5397316123        3.5972147502       -0.8324695297
 H          5.1037640121        3.5923854376        0.0896560105
 C          4.7164509127        4.5924377540       -1.7646864918
 H          5.4319133516        5.3804247491       -1.5793608278
 C          3.9751705398        4.5966812123       -2.9442912988
 H          4.1144067008        5.3837197634       -3.6692661024
 C          3.0632548889        3.5924880774       -3.1728007910
 H          2.4829429056        3.5910816069       -4.0852631869
  118
       -193.77037538
 Ti        -2.2878875119        0.1461068076        0.1940102197
 O         -0.5003720461        0.9020907850       -0.1088745623
 O          0.9203632372        2.6038240784       -0.1730254882
 O         -4.0025781535        0.3432038477        0.9069814163
 O         -2.6473420010        0.2768144317       -1.6030033749
 O         -2.2543541294       -0.9322676421       -3.4257440863
 O         -1.7691654109       -0.5295528061        1.7189522899
 N         -2.5788777643        2.2974158544        0.1115240675
 N         -3.1141689249       -1.7919915927       -0.2131966387
 C         -0.1998774777        2.1358019446       -0.0224922334
 C         -1.3900889539        3.0690124070        0.2695631168
 H         -1.3504252937        3.9333179350       -0.4170302390
 C         -1.2743141804        3.5880017687        1.7271598591
 H         -0.2718069635        4.0203326215        1.8182676205
 C         -2.3175864933        4.6737225319        1.9860986002
 H         -3.3235198216        4.2670776079        1.8879577340
 H         -2.2041419279        5.5027269172        1.2898600809
 H         -2.2048730186        5.0602953485        2.9960310760
 C         -1.4240191656        2.4452528641        2.7274650638
 H         -2.3926458446        1.9468051018        2.6125757389
 H         -1.3489832887        2.8318455742        3.7422654424
 H         -0.6319538736        1.7089300598        2.5951423658
 C         -3.6330628293        2.8183549736       -0.3885373375
 H         -3.6101664723        3.8404890341       -0.7921920674
 C         -4.9083746192        2.1694646487       -0.3397914923
 C         -5.0336224739        0.9675551401        0.4183906872
 C         -6.3397357736        0.4842844003        0.6557858525
 H         -6.4435294654       -0.3933813394        1.2768629148
 C         -7.4379196382        1.0945572049        0.0979073243
 H         -8.4231415220        0.6901380382        0.2792835537
 C         -7.2973663044        2.2299766533       -0.6999901339
 H         -8.1666903269        2.6925476770       -1.1405934072
 C         -6.0469107323        2.7677643127       -0.8949156616
 H         -5.9274961510        3.6697481690       -1.4788735320
 C         -2.7012521498       -0.7944553337       -2.3051334595
 C         -3.4853636206       -1.9247085465       -1.5917426019
 H         -3.2083219020       -2.9055226272       -2.0072691716
 C         -4.9940304211       -1.6711774156       -1.8249321575
 H         -5.2027526783       -0.6316102559       -1.5426137761
 C         -5.8394953061       -2.5992001512       -0.9551789128
 H         -6.8946776936       -2.3798295196       -1.1001993688
 H         -5.5992838618       -2.4632156636        0.0968664265
 H         -5.6646441932       -3.6391702377       -1.2254072996
 C         -5.3324896398       -1.8684436128       -3.3004020652
 H         -5.1880732912       -2.9081345267       -3.5874434451
 H         -4.6961677163       -1.2512469870       -3.9280026566
 H         -6.3703671283       -1.6005417514       -3.4842596519
 C         -2.9255220043       -2.8293181382        0.5080844064
 H         -3.1380017364       -3.8247365147        0.0953508298
 C         -2.4162292153       -2.8110332844        1.8489835746
 C         -1.8182789750       -1.6350968611        2.3905766442
 C         -1.2542878048       -1.7098330743        3.6820810335
 H         -0.7725319979       -0.8229165553        4.0691846580
 C         -1.2975072269       -2.8768036157        4.4068069465
 H         -0.8606267134       -2.9079195276        5.3944432595
 C         -1.8941387998       -4.0226883408        3.8804112221
 H         -1.9221669543       -4.9336560442        4.4587854908
 C         -2.4314531783       -3.9856085883        2.6154674362
 H         -2.8821213968       -4.8737525700        2.1936899314
 Ti         2.5833376380        0.2072538119        0.0728078999
 O          1.6406001520        0.7537127128        1.5781035389
 O          1.0781262646        0.5572110826        3.7247288789
 O          3.9657756172       -0.6235923478       -0.8631077876
 O          1.4338613969       -1.2848022992       -0.0434014181
 O         -0.6684375686       -1.6007488149       -0.6743823843
 O          3.5072824466        1.6919862490       -0.1522448938
 N          3.5049914822       -0.9320694065        1.6745754523
 N          1.8029309893        0.4949454678       -1.8341794601
 C          1.8016251136        0.3452376708        2.7706254221
 C          3.1014562788       -0.4846678298        2.9702563955
 H          2.8897898195       -1.3239916764        3.6554809959
 C          4.1711398227        0.4239581137        3.6230871393
 H          3.7169886408        0.8308768529        4.5337574577
 C          5.4008919994       -0.4004915008        4.0014427584
 H          5.8471947063       -0.8427591758        3.1118401992
 H          5.1390007436       -1.1968938205        4.6949091890
 H          6.1438979975        0.2345973492        4.4779892489
 C          4.5627531576        1.5713691170        2.6954643860
 H          5.2626095161        2.2334456367        3.2031657937
 H          3.6851723833        2.1502606673        2.4025257838
 H          5.0370272082        1.1804079362        1.7899185539
 C          3.8827866599       -2.1451128356        1.5188569753
 H          3.9006651109       -2.8265570342        2.3812550642
 C          4.3604046119       -2.6779531886        0.2806687764
 C          4.4164538415       -1.8406208760       -0.8703959921
 C          4.9951750161       -2.3791221953       -2.0419862980
 H          5.0615857759       -1.7372024874       -2.9088143658
 C          5.4444559247       -3.6770477683       -2.0828422376
 H          5.8715058743       -4.0663849814       -2.9957362421
 C          5.3534556350       -4.5004526395       -0.9603264271
 H          5.7043049768       -5.5196267569       -1.0077331004
 C          4.8245421926       -3.9983944973        0.2047961104
 H          4.7640433651       -4.6213280280        1.0865552317
 C          0.4701099406       -1.1721469159       -0.8591329557
 C          0.8686540985       -0.5293045377       -2.1981339377
 H         -0.0126454997       -0.1407220304       -2.7318864295
 C          1.5314225346       -1.6406375806       -3.0517623482
 H          2.3556602022       -2.0653919216       -2.4637985355
 C          2.0931620131       -1.0694350531       -4.3513303668
 H          2.5618888386       -1.8641282208       -4.9277699443
 H          2.8430681559       -0.3059978863       -4.1502443858
 H          1.2933391746       -0.6385328247       -4.9502737278
 C          0.5049400601       -2.7313677883       -3.3475001933
 H         -0.3666374996       -2.3043561935       -3.8395467105
 H          0.1731781165       -3.2055489399       -2.4272751627
 H          0.9422944878       -3.4905502197       -3.9927906860
 C          1.9454976015        1.5456835214       -2.5482673089
 H          1.3270300810        1.6812471019       -3.4447717787
 C          2.8964160396        2.5837529931       -2.2763094942
 C          3.6529230644        2.5978296182       -1.0663174266
 C          4.5712184004        3.6532384666       -0.8800356429
 H          5.1396217924        3.6639826647        0.0392255665
 C          4.7335416423        4.6382430825       -1.8246810276
 H          5.4441122254        5.4339145681       -1.6534433662
 C          3.9843104795        4.6246533915       -3.0002046239
 H          4.1136016425        5.4051570497       -3.7340799986
 C          3.0775320468        3.6129261918       -3.2113089705
 H          2.4898024490        3.5974749274       -4.1189247109
  118
       -193.77036323
 Ti        -1.9331464028       -0.6366847839        1.2405496638
 O         -0.2202036434       -0.5612254784        2.0961796275
 O          0.9438967095       -0.6842374424        3.9915607204
 O         -3.7946956062       -0.1987980741        1.1197026386
 O         -1.5437213233        0.8741192520        0.2567546066
 O         -0.7328730713        1.6230787267       -1.6657595128
 O         -2.3872476295       -2.2495318962        1.7848136322
 N         -2.2576771017        0.3619148586        3.0583991978
 N         -2.3858068378       -1.3236649300       -0.7223363155
 C         -0.0735840054       -0.4837062857        3.3570519655
 C         -1.3967366544       -0.1094367291        4.0897377379
 H         -1.2180269090        0.6494227851        4.8695685950
 C         -1.9426097449       -1.4083067807        4.7357282871
 H         -1.7395138553       -2.2324000773        4.0396105767
 C         -1.2078688011       -1.6656687692        6.0476681870
 H         -1.4666558749       -0.9077648048        6.7851703660
 H         -0.1340644246       -1.6387876450        5.8813321955
 H         -1.4770468977       -2.6401206098        6.4483379952
 C         -3.4547674842       -1.3163648861        4.9456432196
 H         -3.9625380256       -1.2396295461        3.9819638370
 H         -3.7079894683       -0.4472117058        5.5515032187
 H         -3.8121413255       -2.2066521571        5.4588765659
 C         -2.8209767704        1.5076006408        3.1289696500
 H         -2.6420554169        2.1555747132        3.9980466123
 C         -3.7967221686        1.9411239038        2.1799921599
 C         -4.3038171317        0.9866584267        1.2455842281
 C         -5.4345250459        1.3705418803        0.4869418921
 H         -5.8696949826        0.6368481852       -0.1757132589
 C         -5.9561329681        2.6388417691        0.5726816566
 H         -6.8043089415        2.9088626475       -0.0399881788
 C         -5.4071869198        3.5840131529        1.4400303550
 H         -5.8216399365        4.5790090267        1.4882435219
 C         -4.3552538558        3.2242217106        2.2478684529
 H         -3.9424368556        3.9332314429        2.9523699834
 C         -1.3642304251        0.8130248388       -1.0011434518
 C         -2.1289375027       -0.3234957847       -1.7123011473
 H         -1.5409420321       -0.7106977747       -2.5600350762
 C         -3.4259848313        0.3393777433       -2.2632660571
 H         -3.7920436028        1.0312964521       -1.4945027315
 C         -4.5224598678       -0.6848914907       -2.5496445618
 H         -5.4050529636       -0.1695900791       -2.9231401175
 H         -4.7950151656       -1.2297557170       -1.6473402837
 H         -4.1997806689       -1.3938958246       -3.3096540105
 C         -3.0885640254        1.1254765938       -3.5271933839
 H         -3.9415392787        1.7262824597       -3.8349132978
 H         -2.8293387539        0.4495357988       -4.3393692354
 H         -2.2393466097        1.7803456909       -3.3539694494
 C         -2.5731102283       -2.5406405621       -1.0577743310
 H         -2.5382771374       -2.8329966821       -2.1157768168
 C         -2.8445407540       -3.5994463919       -0.1267840091
 C         -2.7478570803       -3.3896673642        1.2798730661
 C         -3.0436280139       -4.4788549228        2.1261544506
 H         -2.9757717584       -4.3201513482        3.1931704007
 C         -3.4046801686       -5.7052237845        1.6190475551
 H         -3.6255631258       -6.5197831184        2.2934435453
 C         -3.4834194507       -5.9077638644        0.2432559159
 H         -3.7620829339       -6.8740901474       -0.1476705174
 C         -3.2016639709       -4.8653531461       -0.6093617588
 H         -3.2627851643       -5.0136244316       -1.6787965249
 Ti         2.4221920463        0.6147361389       -1.0710594319
 O          1.8150209493        0.3427061664       -2.8149847596
 O          0.7382797101        1.2118527647       -4.5585454865
 O          2.7370552352        1.2468434214        0.5699008020
 O          0.8943227534       -0.3065270423       -0.4392520694
 O         -0.1214205036       -2.1836048876        0.1600856215
 O          4.1343980385        0.9371345310       -1.5382596532
 N          1.7809437665        2.4752287152       -1.4951648946
 N          3.0363081546       -1.4105173042       -1.2257029306
 C          1.3310398277        1.3080877495       -3.5083331952
 C          1.6698427301        2.7058998845       -2.9012585710
 H          0.8678824704        3.4185475335       -3.1408237837
 C          3.0023944128        3.1699675528       -3.5328446929
 H          3.6570244368        2.2954097414       -3.6349698472
 C          2.7314022623        3.7441429848       -4.9205505440
 H          3.6668030144        3.9488592675       -5.4361517007
 H          2.1686975435        4.6725554353       -4.8453352277
 H          2.1536231320        3.0367668661       -5.5097075052
 C          3.6925191805        4.1924340333       -2.6290569870
 H          4.6047186374        4.5506951367       -3.1017805557
 H          3.9452738893        3.7336807281       -1.6712867988
 H          3.0404601884        5.0459470434       -2.4508253042
 C          0.9763852479        3.0598640410       -0.6824743085
 H          0.3149007174        3.8519063935       -1.0492878954
 C          0.9594328942        2.8146795638        0.7290483082
 C          1.9068456488        1.9228550773        1.3120388252
 C          1.9469942285        1.8275940640        2.7158432356
 H          2.6806764830        1.1751153330        3.1648751024
 C          1.0360409371        2.5009075874        3.4956094473
 H          1.0767513344        2.3862965602        4.5690870333
 C          0.0653795598        3.3176777543        2.9171315783
 H         -0.6463304464        3.8389612993        3.5399543038
 C          0.0408182754        3.4804602039        1.5518061905
 H         -0.6970721298        4.1227829615        1.0917644619
 C          0.8541737053       -1.5572242675       -0.2452653409
 C          2.1535589326       -2.3225701348       -0.5682075030
 H          1.9082778340       -3.1954717365       -1.1994234610
 C          2.7651159343       -2.8349652402        0.7621517741
 H          1.9841091255       -3.4308414453        1.2473830992
 C          3.1396816267       -1.6686440572        1.6707702125
 H          2.2485411248       -1.1139788227        1.9604766406
 H          3.8382911854       -0.9913018613        1.1695610572
 H          3.6036138076       -2.0434216991        2.5811428992
 C          3.9775957011       -3.7212666391        0.4830920316
 H          4.3668899205       -4.1154740802        1.4184781238
 H          4.7679234737       -3.1477229608        0.0003476344
 H          3.7125387427       -4.5620270197       -0.1554630552
 C          3.7964586244       -1.8151730155       -2.1715063640
 H          3.7533874592       -2.8612358207       -2.5057074722
 C          4.7811090643       -0.9853384981       -2.7984254153
 C          4.9353073510        0.3738255125       -2.3960039132
 C          5.9985698294        1.1078108512       -2.9636830937
 H          6.1330693131        2.1289813902       -2.6371977201
 C          6.8270487690        0.5493415464       -3.9081947915
 H          7.6253179862        1.1389769227       -4.3345032768
 C          6.6466134905       -0.7690722188       -4.3248104496
 H          7.2979898636       -1.1941678000       -5.0721975973
 C          5.6410312848       -1.5223383625       -3.7674471927
 H          5.5035427005       -2.5512005818       -4.0694181536
  118
       -193.77015454
 Ti        -2.3814720519        0.2137314294        0.5064582385
 O         -0.9554427796       -0.8922877950        0.8378994710
 O          1.0984306801       -0.7202162449        1.6804257070
 O         -3.4333207648        1.6442659277        0.6455351412
 O         -1.7417562834        0.8983325036       -1.1165348675
 O         -0.4907027529        0.1865156992       -2.8183337409
 O         -3.7834579308       -0.6904648846        1.3559808635
 N         -1.9264473399        0.5742809025        2.6332089669
 N         -2.8618723288       -1.3565550227       -0.9120434765
 C         -0.1222389553       -0.6379353304        1.7572370669
 C         -0.8100901345       -0.2090349390        3.0715908446
 H         -0.1185868070        0.3598945771        3.7149970482
 C         -1.2470751377       -1.5012022305        3.8024839286
 H         -1.8370426324       -2.0953941420        3.0943904286
 C         -0.0155901573       -2.2995740348        4.2227249271
 H         -0.3195201204       -3.2493240042        4.6568502493
 H          0.5605287687       -1.7497465990        4.9651666656
 H          0.6275295093       -2.4968074964        3.3692220873
 C         -2.1149476886       -1.1752062828        5.0158174426
 H         -2.9937347192       -0.6080318978        4.7184572265
 H         -1.5511536480       -0.5975002670        5.7466385525
 H         -2.4456061366       -2.0971668016        5.4878845844
 C         -2.3228219096        1.5853492607        3.3021219257
 H         -1.8390806503        1.8411414334        4.2556840150
 C         -3.4042745684        2.4392623196        2.9009973003
 C         -3.9209936507        2.4063636218        1.5711082687
 C         -4.9885332287        3.2814085516        1.2665796056
 H         -5.3799772133        3.2517634142        0.2593813657
 C         -5.5111491761        4.1361873848        2.2064989021
 H         -6.3302812479        4.7891970318        1.9420454746
 C         -4.9883879501        4.1747246223        3.4983715614
 H         -5.3978424487        4.8545965292        4.2294469601
 C         -3.9462191095        3.3407075028        3.8280546946
 H         -3.5363085490        3.3622302939        4.8287746012
 C         -1.4576903621        0.1148326833       -2.0741066626
 C         -2.5087407703       -1.0068355612       -2.2507326319
 H         -2.0704039945       -1.8519346512       -2.8027812273
 C         -3.7538678893       -0.4822713528       -3.0096157440
 H         -4.4310336714       -1.3392024010       -3.1318538256
 C         -3.3440846295        0.0232302791       -4.3905517057
 H         -2.6592428962        0.8623438988       -4.2971934419
 H         -4.2200946624        0.3458403314       -4.9496098501
 H         -2.8434682711       -0.7613697853       -4.9531222034
 C         -4.4897172456        0.6024171317       -2.2220904281
 H         -5.3801840877        0.9087862027       -2.7700928577
 H         -3.8497597452        1.4748484325       -2.0802370629
 H         -4.7909636959        0.2324902010       -1.2356284516
 C         -2.9316934472       -2.5815947839       -0.5561949515
 H         -2.6921468796       -3.3796752759       -1.2659415723
 C         -3.4111032164       -2.9689125120        0.7392132227
 C         -3.9041896457       -1.9614919550        1.6181942133
 C         -4.5585312182       -2.3859541616        2.7943385337
 H         -4.9796796804       -1.6258572766        3.4366618623
 C         -4.6382897387       -3.7198778305        3.1222971605
 H         -5.1289117842       -4.0157389672        4.0385554499
 C         -4.0918491509       -4.6937322142        2.2886059850
 H         -4.1496567568       -5.7355349457        2.5638058885
 C         -3.5026473032       -4.3168717441        1.1027145855
 H         -3.1019440018       -5.0618686732        0.4302444904
 Ti         2.1629078836       -0.0687805584       -0.8851343791
 O          0.7871578343        1.1153132927       -0.6165633271
 O         -0.5294567358        1.8750686471        1.0065313429
 O          3.5693707191       -1.0770954402       -0.4812655844
 O          0.9833243644       -1.5073524591       -0.8363409805
 O         -0.2322429208       -3.0338193874       -1.9157698382
 O          3.2499155476        1.2335812705       -1.6349853530
 N          2.7917408368        1.0235307127        0.9330456055
 N          2.1213154947       -0.6922044324       -2.8980208544
 C          0.5720793179        1.6512851608        0.5011253622
 C          1.8631940133        2.0706707657        1.2299889840
 H          1.6915900280        2.1894848268        2.3129377487
 C          2.2915742589        3.4274169045        0.6210826173
 H          2.2588460575        3.3192253572       -0.4693320110
 C          1.3063089335        4.5117142731        1.0498755677
 H          1.5278728038        5.4438759734        0.5350969956
 H          1.3751558170        4.6871306713        2.1223979039
 H          0.2858171976        4.2186825531        0.8154762045
 C          3.7154794239        3.7869480203        1.0413428870
 H          3.7907653447        3.8568343188        2.1253991991
 H          3.9921284570        4.7505795675        0.6190406974
 H          4.4185579278        3.0352568215        0.6872052241
 C          3.6064558002        0.6109770717        1.8222031518
 H          3.6268648337        1.0774785738        2.8173410771
 C          4.5472870770       -0.4504722047        1.6054164173
 C          4.4828685689       -1.2488014924        0.4273351740
 C          5.4475607738       -2.2677156286        0.2751039270
 H          5.4057596441       -2.8697938069       -0.6213396296
 C          6.4109338563       -2.4922193051        1.2303822738
 H          7.1364045787       -3.2793075070        1.0844301695
 C          6.4572147655       -1.7179124491        2.3874884976
 H          7.2122105238       -1.9049463535        3.1353004489
 C          5.5317052183       -0.7158062127        2.5656135061
 H          5.5613059704       -0.1070258875        3.4588137661
 C          0.6780181336       -2.2299461863       -1.8326797929
 C          1.6733482550       -2.0421260932       -3.0127416539
 H          1.1833875757       -2.2392429389       -3.9791359646
 C          2.8269779477       -3.0486439630       -2.7844872112
 H          3.0514999613       -3.0553803721       -1.7093578652
 C          4.0812214408       -2.6075658842       -3.5404466953
 H          3.8691794047       -2.4929011752       -4.6024685525
 H          4.8656144757       -3.3534738509       -3.4278840705
 H          4.4401459981       -1.6555128102       -3.1454845620
 C          2.3775093465       -4.4414506284       -3.2168246526
 H          2.2426065713       -4.4798761859       -4.2964045032
 H          1.4333943765       -4.6944469470       -2.7415364124
 H          3.1202433007       -5.1851736978       -2.9371661309
 C          2.0220119553        0.0990063623       -3.8980274940
 H          1.6157660163       -0.2696583032       -4.8475692474
 C          2.4931835226        1.4490017901       -3.8841259780
 C          3.1506659017        1.9425500753       -2.7210767642
 C          3.7270934618        3.2294654194       -2.7958025108
 H          4.2676953689        3.5944767813       -1.9345445097
 C          3.6006365658        4.0020165834       -3.9266732239
 H          4.0392460227        4.9894061590       -3.9498320911
 C          2.9135639534        3.5282620696       -5.0429845643
 H          2.8139976833        4.1488520877       -5.9200769134
 C          2.3802703111        2.2605492655       -5.0195244317
 H          1.8622442490        1.8720981156       -5.8849452938
  118
       -193.77003984
 Ti        -2.3280264201        0.1224052321        0.1785300010
 O         -0.5339051027        0.8456377203       -0.2402906655
 O          0.8478715601        2.5826349211       -0.3231702333
 O         -4.0881657917        0.2650204471        0.8249408823
 O         -2.7357814515        0.3029322440       -1.6011655679
 O         -2.2360885826       -0.8673309012       -3.4246161178
 O         -1.8152345258       -0.5189544013        1.7148739038
 N         -2.5320419845        2.2145002161        0.3833782435
 N         -3.0815599518       -1.8182724540       -0.2419892085
 C         -0.2111814874        2.0563872150       -0.0142995436
 C         -1.3056466155        2.8525618192        0.7211401854
 H         -1.2849677771        3.9190205655        0.4392867116
 C         -1.0194738016        2.6964714278        2.2375143341
 H         -0.7611319605        1.6464559854        2.4246016222
 C          0.1662876852        3.5746806893        2.6226159159
 H         -0.0980702210        4.6301159510        2.5646487748
 H          1.0036993831        3.3852578166        1.9534833205
 H          0.4757381961        3.3444010040        3.6388457649
 C         -2.2601729217        3.0397968514        3.0618607672
 H         -3.0630668738        2.3292950236        2.8566523272
 H         -2.6103389264        4.0478641007        2.8391789677
 H         -2.0162237223        2.9859473621        4.1199782806
 C         -3.5396634322        2.8837270784       -0.0303527900
 H         -3.4548501754        3.9676574449       -0.1888323730
 C         -4.8380115339        2.3017537835       -0.1752510570
 C         -5.0576187366        0.9996555090        0.3657460279
 C         -6.3938287041        0.5442215757        0.4300478253
 H         -6.5741618308       -0.4177569954        0.8868235282
 C         -7.4269906729        1.2870106866       -0.0898169663
 H         -8.4353996735        0.9016310144       -0.0471823019
 C         -7.1915402631        2.5327177932       -0.6716749436
 H         -8.0108941919        3.1008553817       -1.0836546204
 C         -5.9129656632        3.0374821870       -0.6907415002
 H         -5.7201347912        4.0163561565       -1.1070911531
 C         -2.7134710463       -0.7629771412       -2.3127716526
 C         -3.4437234324       -1.9442634918       -1.6228967309
 H         -3.1207001478       -2.9039000703       -2.0538373623
 C         -4.9622362051       -1.7549474492       -1.8546510536
 H         -5.2158608590       -0.7286312616       -1.5611725674
 C         -5.7696488972       -2.7281919480       -0.9981430890
 H         -5.5492562412       -2.5847663136        0.0576202861
 H         -5.5402434099       -3.7571781737       -1.2697280252
 H         -6.8327962859       -2.5621746334       -1.1563446030
 C         -5.2870213374       -1.9493816912       -3.3336338052
 H         -4.6745615369       -1.2985926960       -3.9510228709
 H         -6.3343231257       -1.7226772305       -3.5195232235
 H         -5.0983232052       -2.9788143255       -3.6319393156
 C         -2.8911472287       -2.8517526574        0.4825445344
 H         -3.0785875196       -3.8518229797        0.0695549000
 C         -2.4097903215       -2.8173456798        1.8349555382
 C         -1.8554898532       -1.6266172178        2.3896639605
 C         -1.3247522822       -1.6843297787        3.6946133596
 H         -0.8702544236       -0.7868416660        4.0895999463
 C         -1.3577737524       -2.8505170981        4.4222500691
 H         -0.9456823991       -2.8683862510        5.4207576617
 C         -1.9121697093       -4.0109784079        3.8838068219
 H         -1.9335482972       -4.9212959068        4.4634516831
 C         -2.4165722784       -3.9895068883        2.6045105550
 H         -2.8338553301       -4.8894602285        2.1737104941
 Ti         2.5747894770        0.2036302747       -0.0270267194
 O          1.6277266745        0.7637907109        1.4643397105
 O          0.9784009704        0.5146299908        3.5765102700
 O          3.9808566116       -0.6018066567       -0.9366076638
 O          1.4525232161       -1.3027004615       -0.1047406219
 O         -0.6485773924       -1.6672710297       -0.7107009382
 O          3.4507788793        1.7162445690       -0.2629464573
 N          3.5039181876       -0.9025007287        1.6035285919
 N          1.7841042634        0.4435082693       -1.9269920599
 C          1.7559416964        0.3398742080        2.6568944588
 C          3.0690935253       -0.4566853644        2.8934783744
 H          2.8591689677       -1.2988990243        3.5757430362
 C          4.1499827465        0.4428788648        3.5458703979
 H          5.0609539589       -0.1677096005        3.6267037744
 C          4.4591071412        1.6544513147        2.6694801204
 H          4.8220829509        1.3328558728        1.6884583190
 H          5.2225365197        2.2685291272        3.1450028766
 H          3.5646694138        2.2616135989        2.5253570775
 C          3.7162124420        0.8638621728        4.9471458644
 H          3.5827038778       -0.0053007283        5.5872396563
 H          2.7728853792        1.4005984976        4.9059033855
 H          4.4699910227        1.5084649706        5.3934428446
 C          3.9494108935       -2.0941914513        1.4685876186
 H          4.0016847939       -2.7595290197        2.3424431833
 C          4.4497362595       -2.6238968174        0.2380554778
 C          4.4682921340       -1.8045137353       -0.9271631793
 C          5.0537036673       -2.3434371615       -2.0950970128
 H          5.0885061181       -1.7149925891       -2.9735241457
 C          5.5491892092       -3.6247374401       -2.1179857923
 H          5.9810509964       -4.0147019628       -3.0283363478
 C          5.4997802779       -4.4302796951       -0.9799710912
 H          5.8879245852       -5.4364188833       -1.0125686841
 C          4.9624839376       -3.9273332019        0.1807521418
 H          4.9313538373       -4.5367415992        1.0734097802
 C          0.4790804933       -1.2233184475       -0.9158523138
 C          0.8626289802       -0.6006123907       -2.2688810087
 H         -0.0249524373       -0.2322271725       -2.8052158256
 C          1.5336045901       -1.7197511087       -3.1046743340
 H          2.3531292941       -2.1399453151       -2.5061016762
 C          2.1058922491       -1.1636157948       -4.4061865430
 H          2.5779659238       -1.9650639094       -4.9705437194
 H          2.8547921927       -0.3985024817       -4.2078507327
 H          1.3110797651       -0.7380736353       -5.0154668358
 C          0.5045488297       -2.8092569583       -3.3965610633
 H          0.1610239964       -3.2689315588       -2.4734162622
 H          0.9426474519       -3.5792850443       -4.0283729425
 H         -0.3593276067       -2.3817677782       -3.9016874615
 C          1.9066790711        1.4825593408       -2.6616844010
 H          1.2844307734        1.5887986263       -3.5589670529
 C          2.8382473581        2.5439339401       -2.4119467726
 C          3.5851899307        2.6037831043       -1.1980129385
 C          4.4777678941        3.6832034883       -1.0289037665
 H          5.0371472435        3.7292974040       -0.1050818069
 C          4.6272225924        4.6481384609       -1.9964241587
 H          5.3185344836        5.4633210723       -1.8386271116
 C          3.8887983879        4.5891494661       -3.1771164531
 H          4.0073975663        5.3542662471       -3.9287943896
 C          3.0048543388        3.5536463095       -3.3702739773
 H          2.4240108460        3.5044471180       -4.2809839728
  118
       -193.76996857
 Ti        -2.2552952656       -0.8233042823        0.2812222938
 O         -0.7787702901       -0.9214369258        1.3752631969
 O          0.8933504333        0.2108772722        2.2842232042
 O         -3.6535085702       -0.2788553401       -0.6541152555
 O         -1.2779099976       -1.2801700254       -1.2598056592
 O         -0.6214293124       -2.6418775267       -2.8838507209
 O         -3.4792486332       -1.2841739863        1.6385003086
 N         -2.3694890340        1.0419899830        1.3118396413
 N         -2.1606932170       -3.0022640754        0.2667879441
 C         -0.2689048563        0.1098022379        1.9236459107
 C         -1.2821652283        1.2337747266        2.2258529817
 H         -0.8031547403        2.2192811020        2.1137415845
 C         -1.7049203431        1.0450105367        3.7108530896
 H         -1.9136926055       -0.0221339992        3.8618056949
 C         -0.5581820199        1.4709647906        4.6235179062
 H         -0.7940148036        1.2300230530        5.6577883651
 H         -0.3870012046        2.5422857926        4.5442964652
 H          0.3620641883        0.9672032512        4.3439976396
 C         -2.9665283936        1.8363493738        4.0511667714
 H         -3.8030454612        1.5342843172        3.4240777582
 H         -2.7949514752        2.9037040531        3.9256146499
 H         -3.2336518035        1.6559297351        5.0902251052
 C         -3.1126286247        2.0232810161        0.9723784229
 H         -2.9272467215        3.0212993113        1.3896252731
 C         -4.2109094327        1.9300074637        0.0529447744
 C         -4.4297734339        0.7564946752       -0.7269079068
 C         -5.5247088105        0.7566787220       -1.6178098884
 H         -5.6860448461       -0.1328272465       -2.2103547023
 C         -6.3565429284        1.8450360785       -1.7336881407
 H         -7.1879577517        1.8134008278       -2.4228894217
 C         -6.1332922000        2.9915875969       -0.9739940824
 H         -6.7873881288        3.8440117406       -1.0734788435
 C         -5.0699234100        3.0266762168       -0.1021727429
 H         -4.8881956617        3.9139946688        0.4886544363
 C         -1.1657966188       -2.4190117718       -1.8177739557
 C         -1.7894454358       -3.5758876019       -0.9906383493
 H         -1.0394785764       -4.3766620863       -0.8756230809
 C         -3.0385583277       -4.1678753786       -1.6905799448
 H         -3.4999594252       -4.8698244898       -0.9810987978
 C         -2.6281835692       -4.9299030555       -2.9472769227
 H         -2.0045600610       -5.7844204490       -2.6937096387
 H         -2.0633702265       -4.2787599831       -3.6082770168
 H         -3.5103324239       -5.2906624494       -3.4710407445
 C         -4.0489054823       -3.0685624173       -2.0093888845
 H         -3.6147467611       -2.3503055936       -2.7052006475
 H         -4.3375848214       -2.5408188490       -1.0950823815
 H         -4.9384840866       -3.5009130869       -2.4651063611
 C         -1.9715550885       -3.6520059762        1.3507723664
 H         -1.4871243502       -4.6386355127        1.3239241141
 C         -2.4566351433       -3.2056870527        2.6200016775
 C         -3.2745105087       -2.0382746540        2.6747005817
 C         -3.8919062620       -1.7388817568        3.9107280158
 H         -4.5501422957       -0.8830528144        3.9484880679
 C         -3.6498106077       -2.4957997224        5.0319564419
 H         -4.1209579608       -2.2300394080        5.9673258350
 C         -2.8013823949       -3.6019496610        4.9796958582
 H         -2.6125507158       -4.1813278904        5.8700688758
 C         -2.2287992565       -3.9558659675        3.7811137089
 H         -1.5933790259       -4.8286646812        3.7185706580
 Ti         2.4985944587        0.8564007586       -0.7465708891
 O          2.3245023643        2.3547762606        0.3499896809
 O          2.3371705112        3.0658773791        2.4597205137
 O          2.6870167551       -0.7622736592       -1.4674024613
 O          0.6390524455        0.5914218531       -0.5037440265
 O         -1.3989664931        1.2608487963       -1.0669841111
 O          4.1075657830        1.3664961307       -1.3890624305
 N          3.2213321574        0.0734998548        0.9480705535
 N          1.7591267096        2.0105291757       -2.2938889872
 C          2.6434111466        2.2821623259        1.5906818603
 C          3.5980288315        1.0818722052        1.8871836734
 H          3.4710596786        0.7484374612        2.9264873957
 C          5.0406554782        1.5889966506        1.6556013534
 H          5.0310359859        2.2597528096        0.7871694862
 C          5.5021846662        2.3738710236        2.8802655267
 H          5.6192379502        1.7109662435        3.7353029121
 H          4.7696681452        3.1361691777        3.1324414215
 H          6.4571521565        2.8561603872        2.6848255135
 C          5.9773951686        0.4179537043        1.3554557525
 H          5.6776061187       -0.0724452281        0.4270786583
 H          5.9512396126       -0.3098775504        2.1648346671
 H          6.9992022664        0.7771122751        1.2509412401
 C          2.8268378019       -1.0792273996        1.3499243836
 H          2.9025168480       -1.3405473647        2.4105099256
 C          2.3718208651       -2.1128452749        0.4665232502
 C          2.3672712690       -1.9130330815       -0.9456557435
 C          2.0467318955       -3.0088017376       -1.7698351323
 H          2.0605117355       -2.8632085621       -2.8395275481
 C          1.6817807895       -4.2188668497       -1.2290117813
 H          1.4261277285       -5.0361362308       -1.8873500706
 C          1.6303321168       -4.3944608987        0.1536174915
 H          1.3344776365       -5.3474311147        0.5675705144
 C          1.9804242583       -3.3557017515        0.9840909131
 H          1.9573716138       -3.4840158209        2.0571926825
 C         -0.1967467380        1.1478142902       -1.2772035610
 C          0.4093522874        1.6710173042       -2.5932885469
 H         -0.1689783702        2.5230493390       -2.9891664441
 C          0.3360247394        0.4775819423       -3.5851611616
 H          0.6050565145       -0.4357000105       -3.0403152469
 C          1.3277755909        0.6681085784       -4.7323029234
 H          1.1436797654        1.6067749243       -5.2545620368
 H          1.2169065627       -0.1476634056       -5.4422259470
 H          2.3524535163        0.6638723329       -4.3571695500
 C         -1.0919322478        0.3339825055       -4.1007402826
 H         -1.3569074820        1.1694969877       -4.7479083013
 H         -1.7913310960        0.2960386769       -3.2662287965
 H         -1.1816329467       -0.5925754788       -4.6615347388
 C          2.2697793433        3.1235879773       -2.6628536152
 H          1.6646184583        3.8478330965       -3.2254973348
 C          3.6440541255        3.4602928996       -2.4436522447
 C          4.5253731627        2.5143480694       -1.8396589620
 C          5.8922458708        2.8550331905       -1.7560755525
 H          6.5650885402        2.1273577990       -1.3254172478
 C          6.3532353616        4.0734398493       -2.1956764446
 H          7.4028503738        4.3118767955       -2.1056819559
 C          5.4806434343        5.0056689378       -2.7559028140
 H          5.8527546456        5.9605667812       -3.0925700493
 C          4.1486340203        4.6924050633       -2.8846369447
 H          3.4660136613        5.4010481336       -3.3322929753
  118
       -193.76965864
 Ti        -2.2914982747       -0.2975321841        1.5197162857
 O         -1.1597502352       -0.3089684287        3.0042000939
 O         -0.0288616991        0.9137239164        4.4809286875
 O         -3.2742180068        0.1457556769        0.0882437658
 O         -0.8062100684       -0.5677434608        0.4013146577
 O          0.8727717564       -1.8759118543       -0.2162186312
 O         -3.7997778924       -0.6194956144        2.4458106057
 N         -2.2479524181        1.6723262300        1.9142583127
 N         -2.0469181663       -2.4016517394        1.6703353131
 C         -0.8757775019        0.7753127540        3.6286273848
 C         -1.8396951383        1.9465758433        3.2545339419
 H         -1.3102997446        2.9060972140        3.3396690615
 C         -3.0223101837        1.8962115599        4.2496510220
 H         -3.2696775596        0.8431450111        4.4350891607
 C         -2.6025185048        2.5419800143        5.5670432658
 H         -2.4504560284        3.6114515155        5.4352887040
 H         -1.6729485053        2.1015518080        5.9180697015
 H         -3.3692053886        2.3935490086        6.3238986213
 C         -4.2500409687        2.5867598161        3.6540377681
 H         -5.0611657573        2.5923747113        4.3792544578
 H         -4.5790095764        2.0572423107        2.7577499462
 H         -4.0183177354        3.6175389970        3.3907422399
 C         -1.9731447479        2.4936695508        0.9674292884
 H         -1.5394807619        3.4708716984        1.2063714804
 C         -2.2854234660        2.2491899191       -0.4082715925
 C         -2.9791768797        1.0618904507       -0.7885820235
 C         -3.3748292550        0.9288068880       -2.1337470048
 H         -3.9094052103        0.0369417321       -2.4233688369
 C         -3.0501127379        1.8860878991       -3.0649476903
 H         -3.3509253631        1.7452728557       -4.0925119867
 C         -2.3294305173        3.0231497717       -2.6985851582
 H         -2.0785056606        3.7669824236       -3.4408474257
 C         -1.9608349644        3.2005347682       -1.3860423909
 H         -1.4093896890        4.0812891251       -1.0875639330
 C         -0.2378099020       -1.6898711277        0.2756095028
 C         -1.0394842621       -2.9011230921        0.7875309455
 H         -0.3524066051       -3.6043246276        1.2900942760
 C         -1.6667957707       -3.6180101618       -0.4382186704
 H         -0.8359987555       -3.8628797372       -1.1092888629
 C         -2.6457790378       -2.7038327873       -1.1683043151
 H         -2.1212477413       -1.8590300744       -1.6122685457
 H         -3.4171946549       -2.3328491987       -0.4859697060
 H         -3.1256847141       -3.2511843614       -1.9774290881
 C         -2.3549634283       -4.9080327369        0.0060139400
 H         -2.7454377878       -5.4334557363       -0.8619154986
 H         -3.1870260631       -4.6872736957        0.6734689952
 H         -1.6587651866       -5.5696352243        0.5182214887
 C         -2.3590933108       -3.0556859251        2.7247009450
 H         -1.8469571916       -3.9989326887        2.9598505916
 C         -3.4023921964       -2.6579981226        3.6215728019
 C         -4.1163881651       -1.4439830563        3.4018117417
 C         -5.1906262899       -1.1488579947        4.2677388694
 H         -5.7450792221       -0.2393527335        4.0863324825
 C         -5.5152106433       -1.9827871414        5.3114976883
 H         -6.3369970386       -1.7273426747        5.9642025771
 C         -4.7930404685       -3.1536848966        5.5392924533
 H         -5.0524180367       -3.7969871064        6.3654154219
 C         -3.7562138269       -3.4829850295        4.6991935710
 H         -3.1987798835       -4.3954605599        4.8581765060
 Ti         1.7758214361       -0.0515280487       -1.6857347481
 O          1.0767553471        1.2471411001       -0.5854969634
 O          0.3848238441        1.7008511330        1.4672033941
 O          2.6279656057       -1.4683394689       -2.3103895727
 O          0.0855168528       -0.6895234375       -2.2792961926
 O         -1.5610428208       -0.8716705601       -3.7633860155
 O          3.3740931262        0.9090825764       -2.0379668531
 N          2.8769466933       -0.3758602520        0.1478501910
 N          1.1946832279        1.2715930071       -3.3095687411
 C          1.1719339724        1.1913843078        0.6828210675
 C          2.4506597882        0.4994532185        1.1986484411
 H          2.2399383682       -0.0358638291        2.1385107051
 C          3.4733528459        1.6342666686        1.4888525901
 H          3.4654466172        2.3147562678        0.6278642052
 C          3.0486542662        2.3959633142        2.7413498148
 H          3.1293104971        1.7599108901        3.6201119067
 H          2.0154115604        2.7203218645        2.6635057440
 H          3.6838785179        3.2677834090        2.8818022781
 C          4.8898774061        1.0891984914        1.6617706496
 H          4.9397825599        0.4167889030        2.5161253846
 H          5.5738601512        1.9160313865        1.8400863424
 H          5.2181777263        0.5571798454        0.7712839936
 C          3.5561478339       -1.4238749243        0.4090873015
 H          3.8390210885       -1.6527202987        1.4452778933
 C          4.0046977881       -2.3646826144       -0.5790868408
 C          3.5136426167       -2.3282890197       -1.9177331530
 C          4.0094532044       -3.2933239120       -2.8215150829
 H          3.6376856930       -3.2635859073       -3.8359726835
 C          4.9286313232       -4.2387472730       -2.4326338625
 H          5.2901379957       -4.9617887690       -3.1494299250
 C          5.3938546838       -4.2767096533       -1.1198848195
 H          6.1107628146       -5.0251345123       -0.8194532538
 C          4.9278521617       -3.3533723306       -0.2128162976
 H          5.2846367821       -3.3754394113        0.8079161011
 C         -0.5334304799       -0.3729213663       -3.3446660601
 C          0.1519358684        0.7692920539       -4.1433564526
 H         -0.5984475488        1.5401768515       -4.3860547961
 C          0.7134710842        0.1933747477       -5.4651480898
 H         -0.1348286752       -0.2729797743       -5.9788180625
 C          1.7780783160       -0.8652799965       -5.1892689015
 H          2.6226925701       -0.4256234050       -4.6493470447
 H          2.1370084993       -1.2843207475       -6.1281262843
 H          1.3622508609       -1.6710962685       -4.5830684639
 C          1.2793880481        1.3124725122       -6.3369332901
 H          2.1088308258        1.8034706086       -5.8298503946
 H          0.5169414134        2.0555350964       -6.5616125428
 H          1.6451490894        0.9055480758       -7.2767255733
 C          1.3999504883        2.5303492020       -3.2198460224
 H          0.7442453008        3.2352218693       -3.7499503505
 C          2.5338784326        3.0840278770       -2.5468624948
 C          3.5338762976        2.1963394989       -2.0488008502
 C          4.7398848591        2.7747588462       -1.5899351851
 H          5.5220857286        2.1074994961       -1.2583708040
 C          4.9058108180        4.1383044120       -1.5449172880
 H          5.8309963640        4.5512222376       -1.1692543096
 C          3.8946240179        4.9978714840       -1.9751396060
 H          4.0349670728        6.0664291217       -1.9237263505
 C          2.7326096579        4.4693096534       -2.4855236930
 H          1.9538778760        5.1224982160       -2.8549775800
  118
       -193.76947701
 Ti        -2.8245042354        0.0810600967        0.3177071542
 O         -0.9973134504        0.4846711123        0.2118946722
 O          0.5527654440        1.9327887743       -0.4221131272
 O         -4.5926031013        0.2555074209        0.5890781382
 O         -2.9249053252        0.1862133446       -1.5491224426
 O         -3.0847740360       -0.9140761948       -3.4746316916
 O         -2.6120105153       -0.4465325959        2.0157178674
 N         -2.8935281707        2.1971618934        0.1572011539
 N         -2.8833564142       -1.8707267936       -0.1261713685
 C         -0.5753530563        1.6549465546       -0.0208531129
 C         -1.5903103418        2.7894350759        0.2038550431
 H         -1.4486193440        3.5514770447       -0.5826217979
 C         -1.3607468157        3.4679681070        1.5829571559
 H         -2.1027106547        4.2784093525        1.6469176341
 C         -1.6017832303        2.4897726773        2.7283689093
 H         -1.5654348004        3.0229588480        3.6768315319
 H         -0.8212828311        1.7303340499        2.7480139570
 H         -2.5780494897        2.0030110244        2.6368196085
 C          0.0399174232        4.0671963989        1.6633528304
 H          0.2054059577        4.7868220256        0.8637194467
 H          0.7933321487        3.2849514837        1.5813338148
 H          0.1667205118        4.5712581690        2.6187097558
 C         -3.8773178435        2.8480014805       -0.3370843458
 H         -3.7214709527        3.8600805452       -0.7362794682
 C         -5.2200526422        2.3521350184       -0.3642053172
 C         -5.5191359671        1.0563274404        0.1495427033
 C         -6.8716296183        0.6542372130        0.1674111751
 H         -7.0996412592       -0.3191137979        0.5775906066
 C         -7.8643052764        1.4673297198       -0.3258097667
 H         -8.8901799201        1.1299289801       -0.3074386143
 C         -7.5614599387        2.7226770475       -0.8521529338
 H         -8.3479364295        3.3497724209       -1.2417527788
 C         -6.2568302516        3.1545935297       -0.8626488387
 H         -6.0123955990        4.1310746200       -1.2567253673
 C         -3.1012802499       -0.8629048767       -2.2651618081
 C         -3.4486317976       -2.1227695825       -1.4133470197
 H         -3.0243569823       -3.0212479924       -1.8834402681
 C         -4.9923902284       -2.2232494619       -1.3636379511
 H         -5.3989774420       -1.2067478832       -1.2876077885
 C         -5.4375162072       -3.0175462421       -0.1348595437
 H         -4.9905282493       -4.0103732288       -0.1387429330
 H         -6.5198607224       -3.1292705833       -0.1378095363
 H         -5.1375832598       -2.4969418066        0.7768405077
 C         -5.4990671824       -2.8597475668       -2.6545535403
 H         -6.5846143950       -2.8132637273       -2.7001579913
 H         -5.1959729142       -3.9034897960       -2.7089480398
 H         -5.0889841514       -2.3348880628       -3.5134331701
 C         -2.0101811915       -2.6662912677        0.3755546555
 H         -1.7846844702       -3.6123508135       -0.1273432150
 C         -1.3727813471       -2.4400216323        1.6385410592
 C         -1.7498015175       -1.3241355222        2.4434592532
 C         -1.1984606638       -1.2239884483        3.7354176270
 H         -1.4929115762       -0.3890333988        4.3528096088
 C         -0.2727153770       -2.1366252681        4.1822332622
 H          0.1473464108       -2.0207456269        5.1704366404
 C          0.1341689331       -3.1964480888        3.3714651380
 H          0.8665933444       -3.9039198119        3.7322030009
 C         -0.4190939557       -3.3469914292        2.1217441568
 H         -0.1209227568       -4.1702350615        1.4878291924
 Ti         2.3495628025        0.2882502317        0.1109548939
 O          1.3571413723        0.7588555547        1.6571093647
 O          0.9854545781        0.8012045167        3.8489776221
 O          3.9476039707       -0.4105672933       -0.6369500076
 O          1.2948347142       -1.1516153530       -0.3486109153
 O         -0.5327953225       -1.7974345456       -1.4167228563
 O          3.2244250246        1.8367707355        0.1153625061
 N          3.0900730757       -1.0180754335        1.6859406350
 N          1.9815367820        0.6173983770       -1.9786771414
 C          1.5731798892        0.4036834948        2.8602021587
 C          2.7228040156       -0.6235544235        3.0069440604
 H          2.3786881597       -1.4725329649        3.6207308076
 C          3.9072534462        0.0647937125        3.7297980326
 H          3.5029237333        0.4551240307        4.6705686132
 C          5.0122654325       -0.9437784211        4.0352233623
 H          5.4122331579       -1.3596012307        3.1114065877
 H          4.6379386997       -1.7576129144        4.6528415238
 H          5.8242272205       -0.4566802824        4.5700726513
 C          4.4507966385        1.2233304135        2.8964521847
 H          3.6639766710        1.9525008146        2.6994415704
 H          4.8313646145        0.8582440930        1.9375165456
 H          5.2589971827        1.7187481442        3.4322910184
 C          3.4253486103       -2.2294430556        1.4473963067
 H          3.3482870555       -2.9881046078        2.2388713795
 C          4.0479346942       -2.6327068587        0.2259921064
 C          4.3824697991       -1.6278809127       -0.7292752705
 C          5.2490983302       -2.0015004554       -1.7830947628
 H          5.5641888215       -1.2296354633       -2.4716490387
 C          5.6617297551       -3.3026282665       -1.9389019479
 H          6.3070456127       -3.5627608156       -2.7654397023
 C          5.2571898931       -4.2945435102       -1.0446722940
 H          5.5773112262       -5.3147915266       -1.1884737400
 C          4.4770435752       -3.9526579510        0.0339191505
 H          4.1939944622       -4.7017311729        0.7607446376
 C          0.4820357597       -1.1203055933       -1.3292103589
 C          0.8836684174       -0.1711382281       -2.4819479581
 H          0.0131599967        0.4672855180       -2.7055667127
 C          1.2293400098       -0.9694121198       -3.7630717965
 H          1.6629553577       -0.2608413878       -4.4814344851
 C         -0.0240519977       -1.5819588105       -4.3786785278
 H          0.2311822229       -2.1017769835       -5.2998404902
 H         -0.7719255216       -0.8250762632       -4.6000134376
 H         -0.4737061780       -2.2890363704       -3.6882083361
 C          2.2694921171       -2.0438545448       -3.4609786766
 H          3.1661403848       -1.5953299699       -3.0399708972
 H          2.5390563474       -2.5750077953       -4.3718669447
 H          1.8760957024       -2.7643865715       -2.7459935491
 C          2.4673302548        1.5831603469       -2.6527783216
 H          2.0932886261        1.7998993218       -3.6629097591
 C          3.4983111581        2.4643512712       -2.1752212795
 C          3.8243807235        2.5465260566       -0.7880992076
 C          4.8160476850        3.4770543356       -0.4066322109
 H          5.0579152361        3.5426149864        0.6447728178
 C          5.4568577669        4.2683029121       -1.3300557203
 H          6.2170614264        4.9637249691       -1.0048752206
 C          5.1289801500        4.1866520049       -2.6816909492
 H          5.6307440516        4.8147777784       -3.4013621434
 C          4.1550408729        3.3032751995       -3.0858354601
 H          3.8916612741        3.2368731966       -4.1327413764
  118
       -193.76943785
 Ti        -2.7977864687        0.0016338691        0.2708462736
 O         -0.9819904927        0.4681939343        0.1370482254
 O          0.5965499490        1.9682849511       -0.2591275700
 O         -4.5597609843        0.1564262332        0.5771822927
 O         -2.9197525158        0.1269155569       -1.5949271767
 O         -2.8516031601       -1.0013603402       -3.5122128151
 O         -2.5323620471       -0.5392080495        1.9574503824
 N         -2.8946940385        2.1320757139        0.1666542361
 N         -2.8475076931       -1.9498836513       -0.1852996084
 C         -0.5587252444        1.6545254064        0.0259709204
 C         -1.6075693577        2.7586682641        0.2455669137
 H         -1.4744227995        3.5369991646       -0.5263333963
 C         -1.4216054124        3.4196641347        1.6395777676
 H         -2.2213347528        4.1702558014        1.7292372763
 C         -1.5783468223        2.3933885022        2.7569690039
 H         -1.5628258551        2.8961338438        3.7223858720
 H         -0.7488119600        1.6878936491        2.7368480713
 H         -2.5206179998        1.8449182607        2.6606451413
 C         -0.0692940400        4.1195352101        1.7306960692
 H          0.0322560591        4.8805291195        0.9591137857
 H          0.7386926564        3.3993484951        1.6118926627
 H          0.0310849904        4.5941784085        2.7039805114
 C         -3.8935565350        2.7783330855       -0.3025651991
 H         -3.7607745854        3.8067334036       -0.6676131308
 C         -5.2271009259        2.2586414589       -0.3362097092
 C         -5.5019462602        0.9501563442        0.1589498887
 C         -6.8483747340        0.5282265608        0.1831086231
 H         -7.0582110021       -0.4542836260        0.5806132975
 C         -7.8572285132        1.3334855321       -0.2896820524
 H         -8.8777773646        0.9805297704       -0.2676230161
 C         -7.5778004498        2.6009663625       -0.7998050292
 H         -8.3768638619        3.2218206877       -1.1734365367
 C         -6.2800698073        3.0530426470       -0.8134048190
 H         -6.0538629759        4.0394618746       -1.1934034155
 C         -2.9972497106       -0.9338816010       -2.3121170986
 C         -3.4068333141       -2.1890539525       -1.4789394595
 H         -2.9951913680       -3.0943471720       -1.9470848640
 C         -4.9501872931       -2.2496930534       -1.4562325250
 H         -5.3322162264       -1.2252682241       -1.3597259905
 C         -5.4306068867       -3.0653661723       -0.2551441017
 H         -5.0125165864       -4.0702333797       -0.2850133689
 H         -6.5156831536       -3.1451465542       -0.2690981266
 H         -5.1214352700       -2.5803460423        0.6728289844
 C         -5.4537484100       -2.8409428990       -2.7701142380
 H         -6.5372171064       -2.7679529708       -2.8290705260
 H         -5.1742867075       -3.8898342677       -2.8472431798
 H         -5.0202917053       -2.3059034010       -3.6110679043
 C         -1.9119053931       -2.7085402548        0.2627202711
 H         -1.6728579125       -3.6414491719       -0.2580243162
 C         -1.2088679636       -2.4565219438        1.4859288276
 C         -1.5904960331       -1.3656941512        2.3211746002
 C         -0.9488850153       -1.2312359334        3.5659378651
 H         -1.2488758596       -0.4215502471        4.2139602468
 C          0.0796128552       -2.0710246096        3.9252343387
 H          0.5724879522       -1.9209936235        4.8744976128
 C          0.4942963465       -3.0962424874        3.0766589984
 H          1.3069424622       -3.7453575697        3.3672542310
 C         -0.1554755774       -3.2925109164        1.8804625732
 H          0.1486459395       -4.0906505803        1.2178897599
 Ti         2.2991046924        0.2343608028        0.1701146180
 O          1.2653208868        0.6147681617        1.7488777852
 O          1.1769712171        0.8764085480        3.9576958412
 O          3.7929177302       -0.5969128052       -0.7267605142
 O          1.2315006874       -1.1792727327       -0.3259285556
 O         -0.5505169789       -1.7723737655       -1.4990824265
 O          3.2828275304        1.7005570047        0.2421008726
 N          3.2171585341       -0.8599891279        1.7165073235
 N          1.9613591162        0.6724665644       -1.8788244242
 C          1.7072873010        0.4861831471        2.9350377176
 C          3.0915535711       -0.2198972282        2.9822375703
 H          3.1547455556       -0.9280818192        3.8248641521
 C          4.1558358378        0.8958516822        3.1496994186
 H          3.8385631116        1.7462214252        2.5310996817
 C          4.2106214426        1.3253112387        4.6126072191
 H          4.6171108117        0.5255454432        5.2293616899
 H          3.2114372236        1.5646346122        4.9673408865
 H          4.8435469404        2.2021208638        4.7270805630
 C          5.5227844547        0.4237258823        2.6519076556
 H          5.4850399166        0.2284967185        1.5784556342
 H          5.8285426408       -0.4854155491        3.1682426180
 H          6.2702993373        1.1914810632        2.8401565715
 C          3.5238996652       -2.0980634894        1.6200802171
 H          3.6652899733       -2.7013370388        2.5275321849
 C          3.8323789051       -2.7150748345        0.3696019839
 C          4.0322743993       -1.8682910256       -0.7637829162
 C          4.5639874747       -2.4673078978       -1.9298642999
 H          4.7592503916       -1.8257566374       -2.7773255888
 C          4.7981754846       -3.8194662558       -1.9944093057
 H          5.1807826476       -4.2519651580       -2.9076922212
 C          4.5441355702       -4.6448625309       -0.8978329774
 H          4.7240477240       -5.7064079090       -0.9679931178
 C          4.0855054297       -4.0895154889        0.2726614907
 H          3.9121722174       -4.7121244941        1.1397578036
 C          0.4647090204       -1.1082775623       -1.3378790011
 C          0.9074143370       -0.1260466792       -2.4465443467
 H          0.0330001651        0.5063719008       -2.6683543799
 C          1.3125163035       -0.8689237218       -3.7551412020
 H          2.2894370066       -0.4688064191       -4.0580006952
 C          0.2902194805       -0.5940587688       -4.8569154174
 H         -0.7020782489       -0.9041580908       -4.5350295735
 H          0.5513713123       -1.1472376978       -5.7567242509
 H          0.2557013477        0.4652015538       -5.1054585054
 C          1.4676538052       -2.3759526242       -3.5566586781
 H          2.1152384282       -2.5937345456       -2.7087279101
 H          1.9051172790       -2.8197938531       -4.4494105444
 H          0.4963491198       -2.8309276989       -3.3825340248
 C          2.5078918614        1.6187772224       -2.5334053427
 H          2.2010109449        1.8308476018       -3.5667844315
 C          3.5326450937        2.4777999497       -2.0042298839
 C          3.8745857743        2.4709811530       -0.6192713706
 C          4.8779533294        3.3653891784       -0.1897008062
 H          5.1362335092        3.3610683069        0.8599015018
 C          5.5130078532        4.2125096238       -1.0672192918
 H          6.2812749065        4.8807872418       -0.7063480113
 C          5.1699373916        4.2191991342       -2.4169150265
 H          5.6678586603        4.8891838503       -3.1005662931
 C          4.1888755895        3.3659843325       -2.8670137480
 H          3.9168033785        3.3663368942       -3.9137414431
  118
       -193.76935831
 Ti        -2.1502514352       -0.8443664185        0.2001816433
 O         -0.7524367834       -0.8777592991        1.3903173519
 O          0.9041784544        0.2555544776        2.3209568410
 O         -3.5712150761       -0.4166107199       -0.7576334594
 O         -1.0248605984       -1.3500353267       -1.2683606566
 O         -0.6758170804       -2.6795057230       -3.0207392952
 O         -3.3643026294       -1.2482599628        1.6457125609
 N         -2.3161547197        1.0746709450        1.1115059737
 N         -2.3353468463       -2.9310184302        0.0456833401
 C         -0.2233373308        0.1841721387        1.8506745001
 C         -1.1237889330        1.4437713158        1.8345703793
 H         -0.5696118830        2.2328597682        1.2992766245
 C         -1.4096837996        1.9526801360        3.2689389409
 H         -2.1366929396        2.7713340211        3.1851288268
 C         -2.0363073191        0.8385251541        4.1007674630
 H         -1.3374005020        0.0120045581        4.2175578864
 H         -2.9300313250        0.4672189716        3.6047190366
 H         -2.3052752460        1.2064844262        5.0889512949
 C         -0.1498989268        2.4982278638        3.9323488626
 H          0.3124539659        3.2778266589        3.3322713280
 H          0.5828022344        1.7074688672        4.0590535445
 H         -0.3967594265        2.9093619460        4.9091225187
 C         -3.2450977735        1.9168718561        0.8854201672
 H         -3.1712349734        2.9455613772        1.2634727554
 C         -4.4327691230        1.6252740176        0.1290416839
 C         -4.5358071469        0.4478991715       -0.6686761322
 C         -5.7249761761        0.2578845447       -1.4037750602
 H         -5.8026145809       -0.6333407664       -2.0103282658
 C         -6.7560182332        1.1665059257       -1.3523634802
 H         -7.6565424486        0.9879689150       -1.9217655168
 C         -6.6461104506        2.3184506952       -0.5774663596
 H         -7.4558844464        3.0307795661       -0.5457928909
 C         -5.4940632109        2.5399738951        0.1415321672
 H         -5.4007401162        3.4330569797        0.7441982143
 C         -1.1923368994       -2.4090496287       -1.9532641456
 C         -2.2019315197       -3.3896827264       -1.2962680655
 H         -1.8429960526       -4.4306634586       -1.3539990807
 C         -3.5397797999       -3.2526597277       -2.0680652258
 H         -3.6772019938       -2.1881981372       -2.3001864627
 C         -4.7143706657       -3.7131142717       -1.2033804539
 H         -4.5639550737       -4.7365266761       -0.8619660282
 H         -5.6355188736       -3.6779553018       -1.7812889510
 H         -4.8209064241       -3.0607399928       -0.3346754197
 C         -3.4574732423       -4.0472548320       -3.3677398339
 H         -3.4190243558       -5.1151758216       -3.1596799571
 H         -2.5629771033       -3.7672041045       -3.9179952573
 H         -4.3281585351       -3.8497143586       -3.9885089579
 C         -2.1789504113       -3.7260299862        1.0361393697
 H         -1.8990424796       -4.7736245967        0.8582025623
 C         -2.5234171264       -3.3635106142        2.3718808201
 C         -3.2386121184       -2.1425595940        2.5739238997
 C         -3.8694059553       -1.9780111207        3.8304669867
 H         -4.4978645977       -1.1110614556        3.9731942743
 C         -3.6818581606       -2.8786160035        4.8498861016
 H         -4.1549519552       -2.7065346023        5.8058743029
 C         -2.8919515838       -4.0151668564        4.6694146269
 H         -2.7404818273       -4.7045582722        5.4853904591
 C         -2.3478584639       -4.2626598267        3.4328639370
 H         -1.7802888595       -5.1663501929        3.2577738807
 Ti         2.5810690430        0.8754403381       -0.6844938052
 O          2.4050509399        2.4029515309        0.3894032779
 O          2.6840716021        3.3165230972        2.3970261579
 O          2.7700277845       -0.7928240387       -1.2969965310
 O          0.7196049693        0.6367814189       -0.5581091245
 O         -1.3363907956        1.1554397378       -1.1937746746
 O          4.1948596382        1.3257332200       -1.3396576334
 N          3.2613598331        0.1524665359        1.0548548214
 N          1.8812148996        2.1831725125       -2.2008855456
 C          2.8447714254        2.4240374627        1.5943050128
 C          3.7173818621        1.1790812817        1.9395581658
 H          3.5777269765        0.9053631774        2.9949232994
 C          5.1918176732        1.5705990005        1.6805014268
 H          5.2249348567        2.2096294656        0.7891567152
 C          5.7202216325        2.3639094895        2.8721141896
 H          5.7941413297        1.7268066502        3.7512125477
 H          5.0480143614        3.1877844817        3.0972823995
 H          6.7068745601        2.7656653474        2.6535248520
 C          6.0375006317        0.3240539129        1.4169497324
 H          7.0811378957        0.6040022763        1.2887495081
 H          5.6916006049       -0.1786345017        0.5115198127
 H          5.9687567792       -0.3684747435        2.2542798920
 C          2.7962019580       -0.9505438605        1.5207562657
 H          2.8936809566       -1.1750082620        2.5875137220
 C          2.2466286008       -1.9843964906        0.6921146006
 C          2.3004704169       -1.8678173276       -0.7275473586
 C          1.8752581539       -2.9671544465       -1.4963069597
 H          1.9410720020       -2.8967938468       -2.5716882566
 C          1.3304770204       -4.0793475894       -0.8976866069
 H          0.9864798886       -4.8944639083       -1.5177922837
 C          1.2153210717       -4.1604459910        0.4890851082
 H          0.7819759584       -5.0366890181        0.9479398206
 C          1.6858847962       -3.1307137119        1.2702332643
 H          1.6168175742       -3.1867821464        2.3473882303
 C         -0.1155857018        1.1959356916       -1.3302093098
 C          0.4874475482        2.0153590468       -2.4876095038
 H         -0.0458029273        2.9810244344       -2.5471399946
 C          0.3186898099        1.2854109918       -3.8488539003
 H          0.7632220339        1.9498327150       -4.6053014028
 C         -1.1559217438        1.0762973444       -4.1772534252
 H         -1.6901724727        2.0241252904       -4.2048844622
 H         -1.6246195146        0.4403717094       -3.4285932930
 H         -1.2489530458        0.5940588953       -5.1475298757
 C          1.0710008493       -0.0411932101       -3.8546102378
 H          2.1202059222        0.0951860558       -3.5736403026
 H          1.0295876145       -0.4817770271       -4.8491879763
 H          0.6019801010       -0.7399901151       -3.1637059038
 C          2.4873263835        3.2534086201       -2.5503288748
 H          1.9333846857        4.0625090147       -3.0471904469
 C          3.8956731698        3.4515912042       -2.3858902520
 C          4.7036501251        2.4266204741       -1.8114062186
 C          6.0981634589        2.6388808554       -1.7686653731
 H          6.7126226697        1.8504721723       -1.3581331747
 C          6.6563110497        3.8098823151       -2.2236855925
 H          7.7259357436        3.9491798162       -2.1680347378
 C          5.8566702339        4.8213663721       -2.7547953982
 H          6.3050437555        5.7385677539       -3.1030233060
 C          4.4977364266        4.6346046254       -2.8389921548
 H          3.8700475430        5.4056822200       -3.2632795266
  118
       -193.76903206
 Ti        -1.9066245004       -0.7126941099        1.0533479984
 O         -0.1140328403       -0.5935722506        1.7611237334
 O          1.2084435065       -0.7859876795        3.5427803353
 O         -3.7881112190       -0.3514005901        1.1587646240
 O         -1.6455870294        0.8125760379        0.0680021651
 O         -1.0571031340        1.6111669404       -1.9172266199
 O         -2.2139095608       -2.3624935779        1.5857836257
 N         -2.0830232307        0.2246779419        2.9329991071
 N         -2.5947161989       -1.3587736095       -0.8629361523
 C          0.1369779996       -0.5707712143        3.0082674099
 C         -1.1189066608       -0.2503044253        3.8671154108
 H         -0.8860381982        0.4929831387        4.6474942769
 C         -1.5748998226       -1.5776714931        4.5255420698
 H         -1.4219789346       -2.3781245345        3.7906688081
 C         -0.7142607140       -1.8522725799        5.7546615251
 H         -0.9206290962       -1.1225448912        6.5356958623
 H          0.3380903888       -1.7914542665        5.4897855856
 H         -0.9213566171       -2.8444313059        6.1487510473
 C         -3.0618612947       -1.5277299118        4.8791674263
 H         -3.3490583894       -2.4386090353        5.4002016150
 H         -3.6606706076       -1.4411916416        3.9702854667
 H         -3.2761066406       -0.6796799364        5.5283792751
 C         -2.6820840099        1.3412831216        3.1028182794
 H         -2.4462963318        1.9649644367        3.9756495800
 C         -3.7668460046        1.7601526922        2.2734971885
 C         -4.3335701050        0.8042418779        1.3759010114
 C         -5.5623181369        1.1497630706        0.7653388378
 H         -6.0403457356        0.4101200537        0.1400611045
 C         -6.1257982807        2.3900540985        0.9447476458
 H         -7.0515831665        2.6322738427        0.4428654682
 C         -5.5212824641        3.3420732786        1.7665991490
 H         -5.9705881994        4.3154196637        1.8880440515
 C         -4.3689246526        3.0141833747        2.4397417101
 H         -3.9095765462        3.7252506161        3.1126667683
 C         -1.6139138236        0.7908001287       -1.2065877655
 C         -2.4726457892       -0.3264153109       -1.8460902715
 H         -2.0038274850       -0.6884490825       -2.7748937879
 C         -3.8355973806        0.3378460615       -2.1966005592
 H         -4.1207701578        0.9704979285       -1.3473464543
 C         -4.9372641312       -0.6963295906       -2.4208273485
 H         -4.6897281473       -1.3487324421       -3.2561705921
 H         -5.8680304123       -0.1846326636       -2.6570880841
 H         -5.0915235311       -1.3030509242       -1.5303931953
 C         -3.6706597853        1.2111533748       -3.4376072301
 H         -4.5691399687        1.8015884551       -3.6024886117
 H         -3.4970742502        0.5938109429       -4.3168825398
 H         -2.8251484416        1.8829086687       -3.3208612782
 C         -2.7995631698       -2.5686426343       -1.2099704836
 H         -2.8940471285       -2.8315042896       -2.2719251522
 C         -2.9210736512       -3.6616420854       -0.2852210782
 C         -2.6230856206       -3.4956640301        1.0981454280
 C         -2.7634627826       -4.6191879753        1.9385576656
 H         -2.5385685325       -4.4949271980        2.9884827074
 C         -3.1721549366       -5.8373098642        1.4469321573
 H         -3.2718479507       -6.6788159213        2.1169199906
 C         -3.4531244084       -5.9957509462        0.0924950176
 H         -3.7686344299       -6.9550073305       -0.2875947588
 C         -3.3214317474       -4.9190764197       -0.7545415142
 H         -3.5372920787       -5.0340540289       -1.8078315672
 Ti         2.4973357741        0.6919830571       -1.1432818006
 O          2.1553493622        0.5665251814       -2.9566507081
 O          1.6636036788        1.5862482181       -4.8699820087
 O          2.7193608261        1.1952360151        0.5540813815
 O          0.8645325111       -0.1937018045       -0.7855350180
 O         -0.2097492390       -2.0699439215       -0.3105953632
 O          4.2493167614        1.0302250910       -1.4561467273
 N          1.6072083684        2.4858119173       -1.4436988996
 N          3.0912891959       -1.2829288248       -1.1880664216
 C          1.7683147535        1.5670948938       -3.6631946848
 C          1.4336060716        2.8360933977       -2.8263115891
 H          0.3874408404        3.1026877066       -3.0352008244
 C          2.3411006098        4.0069249755       -3.2627165389
 H          2.1757322996        4.1361029950       -4.3377315941
 C          1.9530133970        5.2916593361       -2.5340362093
 H          0.9075251491        5.5361143644       -2.7075473136
 H          2.5601082986        6.1203554678       -2.8915552599
 H          2.1161172285        5.1848733927       -1.4625463132
 C          3.8097898590        3.6723227691       -3.0226466939
 H          4.0955044096        2.8074326069       -3.6203532409
 H          3.9789102146        3.4453282779       -1.9661481024
 H          4.4382012474        4.5134930848       -3.3105810134
 C          0.7785994400        2.9341845418       -0.5719242299
 H         -0.0117469303        3.6261242325       -0.8778078579
 C          0.8782249320        2.6734378399        0.8335617406
 C          1.9253819093        1.8533763827        1.3473557567
 C          2.1014199749        1.8017473315        2.7440154347
 H          2.9125387824        1.2038129618        3.1317087978
 C          1.2345569064        2.4514207862        3.5899635496
 H          1.3851364721        2.3819139298        4.6575190610
 C          0.1627413307        3.1876366038        3.0853689440
 H         -0.5136701494        3.6898942388        3.7611463087
 C         -0.0048562770        3.2997607340        1.7250609582
 H         -0.8187801584        3.8863253498        1.3216761287
 C          0.8175755773       -1.4321737963       -0.5325257637
 C          2.1869757343       -2.1377988797       -0.4939985589
 H          2.1241775704       -3.1469504635       -0.9367711781
 C          2.5871148650       -2.2490615293        1.0033586605
 H          2.3577983876       -1.2924499234        1.4876921621
 C          4.0860893011       -2.5132500932        1.1428880485
 H          4.3738354536       -3.4199087224        0.6109415500
 H          4.3298438598       -2.6395858699        2.1946627681
 H          4.6636581867       -1.6739945245        0.7544130558
 C          1.7732339796       -3.3495722505        1.6764703816
 H          0.7091035778       -3.2021889718        1.4945295308
 H          1.9432651237       -3.3177043369        2.7494197075
 H          2.0623742358       -4.3302012209        1.2996295973
 C          3.9246188627       -1.7346977516       -2.0472310809
 H          3.9425410263       -2.8072221080       -2.2854641482
 C          4.9253412007       -0.9190561216       -2.6631093921
 C          5.0757772802        0.4471705763       -2.2747716177
 C          6.1859979734        1.1501465185       -2.7902379688
 H          6.3297580055        2.1705524074       -2.4666914986
 C          7.0489171678        0.5670892569       -3.6872684088
 H          7.8784305730        1.1380717711       -4.0778816147
 C          6.8661839335       -0.7525245311       -4.0999430142
 H          7.5449636500       -1.1961438251       -4.8113756666
 C          5.8256195260       -1.4830236056       -3.5797753239
 H          5.6871266768       -2.5141701384       -3.8731920254
  118
       -193.76898322
 Ti        -1.7042477077        0.7140181322        1.1244562282
 O          0.0266843052        1.5220783046        1.3267765115
 O          1.2431419109        3.2238791053        2.0860882265
 O         -3.6003762831        0.7746272810        0.7963177658
 O         -1.4636180593        0.4980523482       -0.6800941803
 O         -2.1814122023       -0.5088801244       -2.5092439122
 O         -2.0643934645        0.5423739343        2.8359856937
 N         -2.0438336252        2.7788900592        0.9947482871
 N         -2.1684409072       -1.3494343441        0.8785146892
 C          0.1945280735        2.7150163141        1.7361910341
 C         -1.1285291444        3.5276837192        1.7885406462
 H         -0.9779773558        4.5517674993        1.4079724187
 C         -1.5755266437        3.5780818302        3.2718468493
 H         -1.3560740965        2.5978104091        3.7148485012
 C         -0.7780532151        4.6531364149        4.0036178580
 H         -0.9742216801        4.6092624369        5.0722995864
 H         -1.0538062431        5.6430303054        3.6440963696
 H          0.2855250747        4.5054120695        3.8349821089
 C         -3.0809645757        3.8269632012        3.3752895019
 H         -3.3697764451        3.9222894927        4.4198595056
 H         -3.6304580761        2.9925127205        2.9350839161
 H         -3.3562196393        4.7455131520        2.8584881485
 C         -2.6754756272        3.3167066379        0.0205878442
 H         -2.5090191349        4.3751113311       -0.2231328497
 C         -3.7053657227        2.6374271021       -0.6957477868
 C         -4.1865698520        1.3943322828       -0.1812502305
 C         -5.3793028502        0.8886500183       -0.7468063405
 H         -5.8009407722       -0.0076580048       -0.3181662358
 C         -5.9760687774        1.4993082381       -1.8223184078
 H         -6.8689436360        1.0676429630       -2.2510613164
 C         -5.4474020241        2.6689842352       -2.3700455735
 H         -5.9195445590        3.1283700637       -3.2244810682
 C         -4.3409011867        3.2395415683       -1.7908273676
 H         -3.9422106422        4.1691139962       -2.1741301889
 C         -1.8881916063       -0.5173274570       -1.3263835538
 C         -1.9321722664       -1.8180273880       -0.4684362184
 H         -0.8970038661       -2.2052961265       -0.5210866480
 C         -2.8868714017       -2.9165875496       -0.9830221136
 H         -2.8248706996       -3.7625683782       -0.2865103181
 C         -2.4696246358       -3.4402535071       -2.3558378082
 H         -1.4401131103       -3.7897950764       -2.3535592873
 H         -2.5714468751       -2.6595175413       -3.1021791140
 H         -3.1124373081       -4.2725843072       -2.6352210566
 C         -4.3242484344       -2.4042848211       -1.0158052226
 H         -4.4099057973       -1.6051942131       -1.7481256155
 H         -4.6184615162       -2.0198126336       -0.0399973048
 H         -5.0037161336       -3.2072523734       -1.2946958160
 C         -2.6369666605       -2.0922522271        1.8031586176
 H         -2.8597272015       -3.1493662488        1.6161299312
 C         -2.9032420376       -1.6662359101        3.1502998446
 C         -2.5961902162       -0.3523927328        3.6090955885
 C         -2.8844107438       -0.0418426315        4.9549914940
 H         -2.6498203285        0.9549837052        5.3008107176
 C         -3.4453567533       -0.9670351365        5.8031631513
 H         -3.6558642036       -0.6974614408        6.8278916722
 C         -3.7430375998       -2.2502655088        5.3508792602
 H         -4.1826642437       -2.9734390885        6.0201991217
 C         -3.4698569017       -2.5852558943        4.0450111094
 H         -3.6992613445       -3.5805606893        3.6892823746
 Ti         2.4695157563       -0.7150573285       -1.0468730330
 O          0.9905529819       -0.6504061552        0.1007699341
 O          0.0881301192       -0.9432114572        2.0965927406
 O          4.1242591507       -0.9722778645       -1.7139049592
 O          1.9482013137       -2.4350005334       -1.5484810867
 O          0.7961073587       -3.7704969436       -2.8967947881
 O          2.8010903054        1.0303307326       -0.9823783789
 N          3.2304073473       -1.6643501615        0.6576957077
 N          1.2311148888       -0.2713358582       -2.6105419447
 C          1.0444755132       -0.9669264392        1.3313439535
 C          2.4174855610       -1.4719654188        1.8238231918
 H          2.2539572446       -2.4154578268        2.3751349665
 C          3.1077797080       -0.4671502958        2.7868039203
 H          4.0364374568       -0.9567638572        3.1171295257
 C          3.4671049490        0.8291142768        2.0678832113
 H          4.0660504059        0.6335806621        1.1729330014
 H          4.0389766611        1.4703065700        2.7363725934
 H          2.5638771745        1.3686551259        1.7862278051
 C          2.2347717785       -0.1883984622        4.0056784881
 H          1.9869618990       -1.1091203218        4.5300134010
 H          1.3071888335        0.2936227598        3.7043246920
 H          2.7625569295        0.4724248963        4.6893840650
 C          4.0707535286       -2.6283694294        0.6037367211
 H          4.1605395549       -3.3223323023        1.4509575426
 C          4.9640204504       -2.8435535892       -0.4923251141
 C          4.9650566282       -1.9590777662       -1.6124907368
 C          5.9312057341       -2.1778192612       -2.6175604127
 H          5.9472392336       -1.4954543980       -3.4550023864
 C          6.8140503287       -3.2285131375       -2.5436304129
 H          7.5344999497       -3.3776585241       -3.3343196521
 C          6.7893389648       -4.1062269135       -1.4596952111
 H          7.4836164305       -4.9305431803       -1.4153583726
 C          5.8800199894       -3.9063524275       -0.4497455687
 H          5.8599810675       -4.5732514693        0.4007214893
 C          1.1985969448       -2.6760045130       -2.5613714603
 C          0.8168022154       -1.4133024897       -3.3797548593
 H         -0.2717011368       -1.4134692446       -3.5466184435
 C          1.5208614266       -1.4803157663       -4.7560296331
 H          1.2008681907       -2.4222169940       -5.2148571025
 C          3.0383073432       -1.4936107951       -4.5896818620
 H          3.5195833632       -1.5317198332       -5.5654272260
 H          3.3494941282       -2.3690636875       -4.0189103888
 H          3.3704444040       -0.5925726482       -4.0647037736
 C          1.0837457349       -0.3162323091       -5.6418329683
 H          0.0019635085       -0.2986993890       -5.7507856318
 H          1.5258474081       -0.4155220569       -6.6306033463
 H          1.4095576189        0.6311718099       -5.2147038878
 C          0.5193784514        0.7984537449       -2.6330890514
 H         -0.3837997275        0.8338314225       -3.2504820778
 C          0.8524075035        1.9981396003       -1.9302125968
 C          2.0426222182        2.0739333259       -1.1508099307
 C          2.3912184383        3.3189337092       -0.5927896152
 H          3.3008586602        3.3815985533       -0.0151343292
 C          1.5701297333        4.4113252983       -0.7378603032
 H          1.8497397930        5.3482889482       -0.2800018299
 C          0.3748986021        4.3174892250       -1.4515974501
 H         -0.2615210889        5.1844450747       -1.5508698160
 C          0.0264311253        3.1267273762       -2.0436815048
 H         -0.8899743726        3.0389337569       -2.6110152508
  118
       -193.76883595
 Ti        -2.2059459594        0.1658373096        0.5431959920
 O         -0.2811611468        0.2542020496        0.9309674745
 O          1.4345392025        0.2904776722        2.3358296780
 O         -3.9292786535       -0.2580495989        1.1246829568
 O         -2.2863758686        2.0017612674        0.5264259136
 O         -1.8965179033        3.6290332039       -0.9359111586
 O         -2.0379268842       -1.4740367931       -0.0338551028
 N         -2.0652363842        0.4896740573        2.6883213154
 N         -3.3310879862        0.5236829618       -1.2485683518
 C          0.2359610503        0.2527707594        2.0939365015
 C         -0.7812519054        0.2272648886        3.2503855779
 H         -0.4880927231        0.9755942009        4.0079905272
 C         -0.7582974175       -1.1783595805        3.9071031079
 H          0.2884330402       -1.3800228637        4.1600243304
 C         -1.5948845541       -1.1773125258        5.1856318250
 H         -1.2317825091       -0.4339383868        5.8930128471
 H         -1.5426888584       -2.1533887987        5.6617684738
 H         -2.6389618452       -0.9655578321        4.9577677186
 C         -1.2581425137       -2.2440335451        2.9357049349
 H         -0.6148054548       -2.3016459206        2.0581205155
 H         -2.2814683378       -2.0292020835        2.6093388886
 H         -1.2446973955       -3.2188295273        3.4201575841
 C         -2.9250113784        1.1888302784        3.3244534299
 H         -2.6535733306        1.6771269746        4.2710837473
 C         -4.2964026634        1.2734273242        2.9218496305
 C         -4.7482458530        0.4359588849        1.8590670662
 C         -6.1423620581        0.3554687238        1.6452289621
 H         -6.4930595778       -0.3205877342        0.8792170406
 C         -7.0202110801        1.1265856404        2.3694268940
 H         -8.0797739433        1.0600535019        2.1694065301
 C         -6.5610324319        1.9946476770        3.3599695830
 H         -7.2599828823        2.6021666687        3.9133361222
 C         -5.2161429065        2.0467146104        3.6418817784
 H         -4.8504673523        2.6860976778        4.4332788624
 C         -2.4543962826        2.6069944697       -0.5910650127
 C         -3.5321719687        1.9257479614       -1.4713541591
 H         -3.3984362848        2.2052532353       -2.5274820831
 C         -4.9170014005        2.4102928155       -0.9790779339
 H         -4.9555158401        2.2549398120        0.1064382068
 C         -6.0366576740        1.6042889954       -1.6341799650
 H         -6.0331614389        1.7535333434       -2.7125307442
 H         -6.9993755844        1.9285104482       -1.2460924411
 H         -5.9187833698        0.5435442131       -1.4247248710
 C         -5.0849217578        3.8975605336       -1.2796351918
 H         -4.2616532760        4.4706821839       -0.8631365246
 H         -6.0161028637        4.2619069265       -0.8519261409
 H         -5.1085638413        4.0675185124       -2.3542281529
 C         -3.4486289551       -0.3073041969       -2.2116957816
 H         -3.7948591350        0.0433533513       -3.1932886274
 C         -3.1308586224       -1.7036597905       -2.1300214011
 C         -2.3914022015       -2.2245428633       -1.0274660836
 C         -2.0294188183       -3.5883308168       -1.0540235047
 H         -1.4367057488       -3.9632491535       -0.2315164120
 C         -2.3977605765       -4.3981691554       -2.1015112422
 H         -2.1105703595       -5.4396984710       -2.0975040982
 C         -3.1336708674       -3.8902322009       -3.1723533748
 H         -3.4177298344       -4.5357793894       -3.9895111023
 C         -3.4793497587       -2.5596766308       -3.1851686845
 H         -4.0356190301       -2.1540399436       -4.0193299805
 Ti         2.5700196397       -0.4225983200       -0.2639597341
 O          1.1714477943       -0.2897269129       -1.5255006694
 O         -0.8530013806        0.6160771357       -1.5490129592
 O          3.7885561651       -0.1909477526        0.9937229475
 O          1.5983468105       -1.7190763736        0.6247263529
 O          0.6633813030       -3.7332420070        0.7373514360
 O          3.8677421469        0.2164693653       -1.4381873167
 N          2.1010313210        1.5931021646       -0.0754667177
 N          3.0408324355       -2.2466484462       -1.3614005334
 C          0.3604003607        0.6684991300       -1.3501359652
 C          1.0434416836        1.9894504640       -0.9580513844
 H          0.3291400829        2.6853026911       -0.4910062151
 C          1.5864933324        2.6202213422       -2.2659211814
 H          2.2295635862        1.8754023203       -2.7529297405
 C          0.4172688026        2.9606851522       -3.1867058618
 H         -0.1183786197        2.0599765003       -3.4757066571
 H          0.7813592354        3.4535038190       -4.0859286924
 H         -0.2826120016        3.6201197059       -2.6773732668
 C          2.4124774412        3.8691063859       -1.9680248763
 H          3.2616409545        3.6322724194       -1.3289253080
 H          1.7953210843        4.6216030164       -1.4811956307
 H          2.7917500626        4.2872853500       -2.8979789729
 C          2.5298085303        2.3781603851        0.8380889570
 H          2.0667423599        3.3648572170        0.9670397786
 C          3.6168805240        2.0726545636        1.7212227869
 C          4.2085995336        0.7741711718        1.7481435820
 C          5.2767159053        0.5597020568        2.6455945564
 H          5.7197281955       -0.4259740713        2.6676213647
 C          5.7334676960        1.5599797953        3.4698810480
 H          6.5524970912        1.3650718515        4.1470434877
 C          5.1452376266        2.8237346370        3.4456219799
 H          5.5063080250        3.6019818744        4.1001801362
 C          4.0997208059        3.0653054133        2.5861870055
 H          3.6352928724        4.0416644976        2.5644675158
 C          1.4903306042       -2.9473890076        0.3144014643
 C          2.5655075722       -3.4253233715       -0.7008929434
 H          2.1018904290       -4.1385782142       -1.4045063369
 C          3.7312532511       -4.1434369916        0.0260041572
 H          4.4704184129       -4.4047564094       -0.7452150835
 C          3.2359364806       -5.4277803038        0.6849265524
 H          2.8331503399       -6.1121297182       -0.0583278963
 H          2.4498480013       -5.2074711883        1.4013586561
 H          4.0555695076       -5.9225527044        1.2010522986
 C          4.3997952248       -3.2169370466        1.0392183449
 H          5.2051687649       -3.7457395495        1.5470141118
 H          3.6789413175       -2.8800522459        1.7857771094
 H          4.8140872422       -2.3376996027        0.5363281297
 C          3.2420312415       -2.2743602718       -2.6246499327
 H          3.0512048693       -3.1995380593       -3.1873174116
 C          3.7690921750       -1.1753921413       -3.3722892984
 C          4.1003321832        0.0371846610       -2.7020118680
 C          4.7110425248        1.0585925712       -3.4648366474
 H          4.9857941176        1.9698094203       -2.9529730161
 C          4.9360182175        0.9047622822       -4.8114176275
 H          5.3940505859        1.7068259373       -5.3719905554
 C          4.5779811434       -0.2743882096       -5.4656499181
 H          4.7549647514       -0.3800842131       -6.5246888282
 C          4.0097587777       -1.2993340928       -4.7476702895
 H          3.7423802442       -2.2242110866       -5.2399033616
  118
       -193.76835105
 Ti        -1.8277018013        0.7928009810        1.2447556680
 O         -0.1262933412        1.6355562505        1.4622817294
 O          1.0416987845        3.3341156948        2.3037743874
 O         -3.7276171790        0.8245461827        0.9489568876
 O         -1.5827102937        0.5842737650       -0.5686670902
 O         -0.7854125889       -0.7532521737       -2.1431774787
 O         -2.1843919062        0.5921994931        2.9630986953
 N         -2.2146663763        2.8506934357        1.1164114330
 N         -2.2810024810       -1.2567733863        1.0111886800
 C          0.0145428425        2.8202970469        1.9042386781
 C         -1.3243397520        3.6132997577        1.9253793691
 H         -1.1870206188        4.6408564239        1.5496219444
 C         -1.8030647959        3.6538078904        3.4002266753
 H         -1.5688298770        2.6789279861        3.8476223444
 C         -1.0445299988        4.7469814508        4.1465003402
 H          0.0251683500        4.6201599067        4.0015469714
 H         -1.2628231891        4.7008536763        5.2108071573
 H         -1.3329460687        5.7304191062        3.7790821104
 C         -3.3154608483        3.8684522657        3.4762831478
 H         -3.6236443115        3.9633357371        4.5153935446
 H         -3.8388437536        3.0194847806        3.0323107344
 H         -3.6031429218        4.7778387752        2.9500638144
 C         -2.8874354883        3.3874784808        0.1703267553
 H         -2.7639100275        4.4559904434       -0.0544311459
 C         -3.9125662410        2.6857483126       -0.5345618264
 C         -4.3397591003        1.4217775227       -0.0234073776
 C         -5.5078016285        0.8590641165       -0.5896392319
 H         -5.8653453609       -0.0729797964       -0.1754942444
 C         -6.1511359219        1.4601215300       -1.6442470707
 H         -7.0264548819        0.9928726056       -2.0719260435
 C         -5.6876989826        2.6652495102       -2.1743961873
 H         -6.1980811512        3.1196083220       -3.0093592707
 C         -4.5936256303        3.2744419728       -1.6084072487
 H         -4.2421209922        4.2241072390       -1.9879568387
 C         -1.3508797658       -0.5593261027       -1.0756281850
 C         -1.8909332977       -1.7671480355       -0.2769282442
 H         -1.0525819607       -2.4732527157       -0.1654955292
 C         -3.0363326000       -2.4938269961       -1.0430648801
 H         -3.8369265069       -2.6828401117       -0.3153450063
 C         -2.5377293378       -3.8259525391       -1.6004322424
 H         -2.2434458336       -4.5008302273       -0.7986125332
 H         -1.6774814315       -3.6671073292       -2.2475913618
 H         -3.3231392813       -4.3066088368       -2.1799841502
 C         -3.6219424528       -1.6434990580       -2.1695994912
 H         -2.9061789905       -1.5570959195       -2.9826527516
 H         -3.8726101572       -0.6449230373       -1.8148108826
 H         -4.5265650875       -2.1132652520       -2.5522270713
 C         -2.7243933271       -2.0306694643        1.9220390766
 H         -2.8365958069       -3.1066083349        1.7302279291
 C         -3.0954377495       -1.5965160032        3.2402846463
 C         -2.8013790643       -0.2787500556        3.7004061524
 C         -3.1843185112        0.0539667765        5.0174486792
 H         -2.9615528785        1.0519973628        5.3674266429
 C         -3.8217921664       -0.8514208596        5.8325647489
 H         -4.1065918416       -0.5632601186        6.8340486647
 C         -4.0992770527       -2.1391987023        5.3797063444
 H         -4.5953560253       -2.8467002249        6.0258742133
 C         -3.7316407049       -2.4987272271        4.1038094796
 H         -3.9429936181       -3.4969600593        3.7453590486
 Ti         2.4154520399       -0.6475004161       -1.1273473031
 O          0.9503663848       -0.4683355800        0.0578398006
 O         -0.0016029231       -0.8358201936        2.0269825826
 O          4.0943166386       -0.9418301365       -1.7097230902
 O          1.7585476248       -2.3330536055       -1.6034804502
 O          0.5449584957       -3.4862428884       -3.0695591936
 O          2.7485484959        1.1029034148       -0.9987290213
 N          3.1137920224       -1.6789844938        0.5955945320
 N          1.6761146517       -0.2146172921       -2.9465037493
 C          0.9538812847       -0.8792671366        1.2556395664
 C          2.2816502686       -1.4924791616        1.7431810554
 H          2.0686450288       -2.4432380053        2.2638125429
 C          2.9310722352       -0.5134798930        2.7568052290
 H          2.1851417885       -0.3478647879        3.5420420605
 C          4.1815157677       -1.1399493150        3.3714261075
 H          4.5992879622       -0.4684777189        4.1173918315
 H          4.9382268705       -1.3127572234        2.6071414434
 H          3.9501831621       -2.0858574179        3.8578572024
 C          3.2595590299        0.8191563930        2.0917612842
 H          2.3465522339        1.3156366588        1.7665269112
 H          3.9175760766        0.6735934126        1.2292855778
 H          3.7538814445        1.4758048136        2.8051713188
 C          3.8749325198       -2.7037216815        0.5113993377
 H          3.8722523436       -3.4604001088        1.3083955675
 C          4.8100693943       -2.9045802384       -0.5544534644
 C          4.9066085626       -1.9543221640       -1.6129227256
 C          5.9228752218       -2.1447894515       -2.5732572557
 H          6.0134772993       -1.4093782216       -3.3596033898
 C          6.7610013971       -3.2333286648       -2.5187612900
 H          7.5227433547       -3.3596002375       -3.2740160689
 C          6.6369426380       -4.1784966019       -1.5010593893
 H          7.2952896523       -5.0325140564       -1.4728263116
 C          5.6779466971       -4.0060492721       -0.5316327555
 H          5.5845410574       -4.7230084713        0.2720295720
 C          1.1968114480       -2.5200363980       -2.7418153725
 C          1.5123902774       -1.3800315154       -3.7584690874
 H          0.6781981435       -1.2758186604       -4.4665341758
 C          2.8056271487       -1.7697987750       -4.5087789271
 H          3.4886439613       -2.2446070832       -3.7931478339
 C          3.4845344577       -0.5238993535       -5.0790261745
 H          2.8069564348        0.0089952325       -5.7441041495
 H          4.3684347606       -0.8084282936       -5.6462069697
 H          3.7820585929        0.1432954971       -4.2678369643
 C          2.4698903763       -2.7750191459       -5.6070182265
 H          1.9018247984       -3.6040593864       -5.1930767882
 H          3.3803205599       -3.1639096977       -6.0571281632
 H          1.8744618160       -2.3030429038       -6.3860623622
 C          0.8573290940        0.7686383148       -3.0644357278
 H          0.1485283487        0.7879499328       -3.8986785744
 C          0.8834992731        1.9253613612       -2.2191691503
 C          1.8957549256        2.0622605953       -1.2244168014
 C          1.9727749836        3.2805132866       -0.5242446068
 H          2.7550186556        3.4021371847        0.2097855524
 C          1.0377600614        4.2693981912       -0.7228539725
 H          1.1079026839        5.1816249401       -0.1486343368
 C          0.0037771445        4.1009723020       -1.6426898344
 H         -0.7286716522        4.8818681818       -1.7840510368
 C         -0.0588216268        2.9484628619       -2.3905633782
 H         -0.8455459883        2.8117826448       -3.1192121240
  118
       -193.76830594
 Ti        -2.3146157526       -0.8327930778        0.2191570619
 O         -0.8249920317       -0.8647332403        1.2952101358
 O          0.8589741939        0.3314527855        2.0873835554
 O         -3.7430027530       -0.3138527491       -0.6907302014
 O         -1.4304686482       -1.3755375399       -1.3634434020
 O         -0.7021019858       -2.8481792576       -2.8540865465
 O         -3.5223186253       -1.2632557859        1.6142832944
 N         -2.4600300557        1.0677917106        1.2487406503
 N         -2.1711424633       -3.0102954045        0.3389559035
 C         -0.3197641983        0.1913584963        1.7959607714
 C         -1.3441071553        1.2991125894        2.1173226181
 H         -0.8886359667        2.2915010391        1.9687011425
 C         -1.7086878476        1.1372680434        3.6197885803
 H         -1.9120481189        0.0737464090        3.7981898564
 C         -0.5302534829        1.5806737491        4.4824128001
 H         -0.7263544888        1.3535642600        5.5280012087
 H         -0.3665147645        2.6514388365        4.3825831134
 H          0.3824411993        1.0782923536        4.1767492103
 C         -2.9570208831        1.9376150675        3.9867905815
 H         -2.7883965433        3.0017285886        3.8324640506
 H         -3.1899619976        1.7793879547        5.0374669682
 H         -3.8135178975        1.6242952591        3.3936350190
 C         -3.2091974048        2.0332162860        0.8819074297
 H         -3.0181312651        3.0497101211        1.2514025844
 C         -4.3309356287        1.8958109327       -0.0045564899
 C         -4.5474402032        0.6996383121       -0.7506478586
 C         -5.6749652482        0.6544206426       -1.5997545895
 H         -5.8369039396       -0.2533838225       -2.1637462790
 C         -6.5355029617        1.7205538961       -1.7111643525
 H         -7.3909823916        1.6530697012       -2.3675929028
 C         -6.3105960253        2.8908527993       -0.9891378430
 H         -6.9865472407        3.7264183175       -1.0855241225
 C         -5.2183240325        2.9698252126       -0.1566199135
 H         -5.0371098602        3.8744508740        0.4077537624
 C         -1.2627184280       -2.5536004418       -1.8138848588
 C         -1.8437127334       -3.6587442351       -0.8923197004
 H         -1.0890062077       -4.4514865665       -0.7591917544
 C         -3.1185982178       -4.2889583250       -1.5087734890
 H         -3.5456748240       -4.9567855208       -0.7467300864
 C         -2.7561732864       -5.1104424335       -2.7425566568
 H         -2.1174935600       -5.9488643663       -2.4732365157
 H         -2.2222372962       -4.4916929240       -3.4582326871
 H         -3.6569370146       -5.5000515608       -3.2111460305
 C         -4.1483348976       -3.2104210380       -1.8377857550
 H         -3.7485664618       -2.5244000939       -2.5850916385
 H         -4.4027932531       -2.6392593091       -0.9390679633
 H         -5.0531281954       -3.6687127212       -2.2345255847
 C         -1.9557157007       -3.5968630390        1.4535934290
 H         -1.4684140409       -4.5821221858        1.4728152111
 C         -2.4261528811       -3.0834639587        2.7026806010
 C         -3.2839000911       -1.9432472396        2.6929513025
 C         -3.9055166395       -1.5930931630        3.9138938349
 H         -4.5960251008       -0.7623637558        3.9047991816
 C         -3.6263412644       -2.2693400814        5.0772165557
 H         -4.1009458944       -1.9645789689        5.9988826261
 C         -2.7359600081       -3.3434115272        5.0855416165
 H         -2.5181537058       -3.8582414980        6.0084074411
 C         -2.1612704525       -3.7513646733        3.9051539646
 H         -1.4958120796       -4.6037185997        3.8900081343
 Ti         2.5287650133        0.7628648681       -0.7647367719
 O          2.2855160280        2.2203364787        0.3753543725
 O          2.4334733370        2.9957065737        2.4566961645
 O          2.8132004974       -0.8574395618       -1.4795999307
 O          0.6914913518        0.3835455204       -0.6794872102
 O         -1.3763981214        1.1017190832       -1.0279578155
 O          4.1215460323        1.3064810940       -1.3982180298
 N          3.2489557730       -0.0264267738        0.9348846965
 N          1.7689390296        2.1330883192       -2.1983616948
 C          2.6732755010        2.1789505211        1.5976447680
 C          3.6289443356        0.9746634588        1.8781600370
 H          3.5064915796        0.6360376533        2.9166470690
 C          5.0722427236        1.4793680272        1.6443570399
 H          5.0619038774        2.1605222605        0.7838429372
 C          5.5440566308        2.2487782079        2.8748006783
 H          6.4997141683        2.7293573107        2.6787778910
 H          5.6636408825        1.5760148938        3.7217757989
 H          4.8154995943        3.0108954639        3.1387671437
 C          6.0024579049        0.3079174136        1.3256542193
 H          5.6926277472       -0.1738242078        0.3960915072
 H          5.9808842029       -0.4266801432        2.1290621841
 H          7.0243251546        0.6649815813        1.2151998452
 C          2.8085232471       -1.1653848394        1.3283607964
 H          2.8362864228       -1.4187010517        2.3938968617
 C          2.3554133427       -2.1886603620        0.4358856456
 C          2.4215593109       -1.9923106022       -0.9760674836
 C          2.0913465482       -3.0774794897       -1.8111909004
 H          2.1504044429       -2.9354860945       -2.8794859040
 C          1.6604223332       -4.2710856190       -1.2838305946
 H          1.3939132456       -5.0771980124       -1.9510145785
 C          1.5513727990       -4.4437970603        0.0965216734
 H          1.2091700846       -5.3865774194        0.4981754787
 C          1.9015841163       -3.4162737784        0.9399798792
 H          1.8299663231       -3.5403445538        2.0116462986
 C         -0.1728009489        1.0839318068       -1.2784395749
 C          0.3654652598        1.9703639844       -2.4165095164
 H         -0.1749211924        2.9331007468       -2.4129706887
 C          0.0840125597        1.2525111126       -3.7640423621
 H         -0.9937802035        1.0569600694       -3.7900696881
 C          0.8353944534       -0.0724559483       -3.8506720014
 H          1.9076721038        0.0743820121       -3.6862500505
 H          0.6885052051       -0.5130915614       -4.8350628626
 H          0.4523151821       -0.7798205357       -3.1165354575
 C          0.4601375294        2.1669112092       -4.9293854511
 H          0.2117116509        1.6833837521       -5.8708501675
 H          1.5298270107        2.3725163205       -4.9238853558
 H         -0.0800004206        3.1105865486       -4.8799248331
 C          2.3319291299        3.2555506244       -2.4431835518
 H          1.7370709727        4.1006189731       -2.8162785938
 C          3.7400620075        3.4795878402       -2.3086652946
 C          4.5899193283        2.4469345800       -1.8154355509
 C          5.9777504272        2.6992583471       -1.7824242034
 H          6.6225457962        1.9078009968       -1.4282497222
 C          6.4919320579        3.9116335599       -2.1773788648
 H          7.5578748297        4.0802012459       -2.1332495479
 C          5.6520617462        4.9280304493       -2.6312092053
 H          6.0659751556        5.8775624887       -2.9323097807
 C          4.2972010587        4.7064655403       -2.6979109454
 H          3.6383633983        5.4829204398       -3.0607801855
  118
       -193.76796774
 Ti        -2.0230251368       -0.4707650527        1.1557931597
 O         -0.3771704394       -0.7965476261        1.9991567433
 O          1.2170919043       -0.1360379378        3.4094218274
 O         -3.7813941311        0.1944417923        1.0804286502
 O         -1.2985771943        0.7184186938       -0.0523818230
 O         -0.1486491145        0.6398684850       -1.9569936282
 O         -2.7167325512       -1.9681690622        1.7990294002
 N         -1.9941739952        0.9152411193        2.7260475606
 N         -2.7649369951       -1.2290258943       -0.7832055357
 C          0.0681025279       -0.1697277849        3.0089989570
 C         -1.0558705561        0.5996163076        3.7591447378
 H         -0.6412554461        1.5132755207        4.2121124990
 C         -1.6909817482       -0.2997922204        4.8678506807
 H         -1.3083665050        0.0634302168        5.8289372518
 C         -3.2165907072       -0.1716719849        4.8661787485
 H         -3.6228335768       -0.5499145360        3.9227643209
 H         -3.5240370988        0.8654751412        4.9894388345
 H         -3.6330749903       -0.7508995329        5.6882518109
 C         -1.3003699440       -1.7720129796        4.7317095720
 H         -1.7804372683       -2.3523390911        5.5187915806
 H         -0.2237433894       -1.8954365251        4.8258234418
 H         -1.6138135976       -2.1581446825        3.7603214433
 C         -2.4149399466        2.1166109698        2.5930481949
 H         -2.0506978392        2.9016103997        3.2630052991
 C         -3.4616924068        2.4763314500        1.6868002046
 C         -4.1723043916        1.4341614767        1.0253709067
 C         -5.3489222270        1.7895472929        0.3298638481
 H         -5.9256878665        0.9976985863       -0.1256884936
 C         -5.7363637154        3.1044818211        0.2151320691
 H         -6.6287251125        3.3501697368       -0.3428583313
 C         -4.9921413113        4.1242148798        0.8066050538
 H         -5.3009444357        5.1521282254        0.6954634651
 C         -3.8801554396        3.8049864474        1.5514088397
 H         -3.3072579506        4.5787743188        2.0412780412
 C         -1.1296210160        0.3844264499       -1.2555292736
 C         -2.3060360128       -0.4053422496       -1.8582461637
 H         -1.9732409919       -0.9933074257       -2.7305078686
 C         -3.3633138652        0.6278667275       -2.3160383581
 H         -3.5688348548        1.2886795165       -1.4662206102
 C         -4.6594600015       -0.0664049138       -2.7288830763
 H         -5.3963368442        0.6778990511       -3.0213878895
 H         -5.0642491882       -0.6482617939       -1.9035198921
 H         -4.4874926257       -0.7287216339       -3.5759858873
 C         -2.8051584052        1.4567183495       -3.4701971221
 H         -2.6444350830        0.8315520045       -4.3471790333
 H         -1.8565287482        1.9122352124       -3.1973913364
 H         -3.5064942185        2.2451823251       -3.7336796223
 C         -3.2184724185       -2.4002318903       -0.9975735703
 H         -3.2951848549       -2.7892884050       -2.0229782180
 C         -3.6763830767       -3.2777757885        0.0432616551
 C         -3.4151998504       -2.9951361323        1.4158199956
 C         -3.9199263548       -3.8983576510        2.3758506032
 H         -3.7290504918       -3.6810642854        3.4173327642
 C         -4.6297244786       -5.0171402793        2.0080108459
 H         -5.0047399873       -5.6873536448        2.7676740423
 C         -4.8635987444       -5.2976673728        0.6638432839
 H         -5.4141421417       -6.1816019616        0.3814679807
 C         -4.3855842960       -4.4371157100       -0.2970695002
 H         -4.5670896499       -4.6442206451       -1.3428729980
 Ti         2.0547555919        0.8158201480       -0.8718301657
 O          0.9248292415        2.1277333564       -0.1368354358
 O         -0.0268580451        2.8720264641        1.7356081939
 O          3.8381637115        0.2654726747       -1.1089023197
 O          1.3053952289       -0.6334561888       -0.0043290540
 O         -0.4351105621       -1.9931866999       -0.2905657404
 O          2.4081916889        1.9345341454       -2.2128179149
 N          2.9123339554        1.1679337579        1.0591365475
 N          1.8896382476       -0.7313790949       -2.4551045504
 C          0.9137777380        2.4315675741        1.0961152066
 C          2.2928624770        2.2375598071        1.7710492713
 H          2.1655941930        2.0100249053        2.8401420772
 C          3.1178106427        3.5405298089        1.6140942089
 H          2.5113872012        4.3513766801        2.0341600115
 C          4.4182797713        3.4273014565        2.4089700892
 H          4.9848996064        4.3529167115        2.3354815341
 H          5.0304579823        2.6172877447        2.0154503813
 H          4.2157091470        3.2324003822        3.4596836690
 C          3.4176871809        3.8432554508        0.1456472035
 H          3.9835290803        4.7711422830        0.0713439377
 H          2.4945116192        3.9519787929       -0.4257988639
 H          4.0053303045        3.0333695205       -0.3015859047
 C          3.5599690452        0.2618884169        1.6871420990
 H          3.5965486881        0.2646115623        2.7803356533
 C          4.3507385820       -0.7193570848        1.0034943546
 C          4.5214805200       -0.5912648245       -0.4056261648
 C          5.4885315827       -1.4141642757       -1.0225328030
 H          5.6612108071       -1.2801640983       -2.0807429239
 C          6.1691053860       -2.3703979520       -0.3047988713
 H          6.8890440230       -3.0015682825       -0.8059188334
 C          5.9406394046       -2.5369213912        1.0602575972
 H          6.4720210508       -3.2999699655        1.6077977595
 C          5.0556491463       -1.7031355546        1.7057393759
 H          4.8921398258       -1.7956818712        2.7698321647
 C          0.6379269876       -1.5013045587       -0.6352633181
 C          1.3090615040       -1.9393883080       -1.9517028299
 H          0.5702914606       -2.3781334544       -2.6435896503
 C          2.3707985017       -3.0062612555       -1.5935965671
 H          3.0260487251       -2.5735664817       -0.8286735285
 C          3.2102880579       -3.3689577504       -2.8162521592
 H          3.9807485481       -4.0820423205       -2.5334755080
 H          3.6946193095       -2.4855509529       -3.2253197697
 H          2.5888515422       -3.8213235450       -3.5875658378
 C          1.6874122549       -4.2462988941       -1.0229161844
 H          1.0594176373       -4.7179546159       -1.7771177515
 H          1.0627510236       -3.9877023246       -0.1718145187
 H          2.4363073548       -4.9655191462       -0.6990698931
 C          1.9301882416       -0.4905206306       -3.7066003540
 H          1.5635394965       -1.2374204544       -4.4259006720
 C          2.4549695470        0.7187383232       -4.2745239689
 C          2.6864863516        1.8788703607       -3.4756113111
 C          3.2091974455        3.0206385482       -4.1252047372
 H          3.3869356742        3.8963806562       -3.5168935829
 C          3.4816986702        3.0245541182       -5.4715398118
 H          3.8850126203        3.9131153273       -5.9352956257
 C          3.2349084096        1.8931055561       -6.2478082482
 H          3.4429320885        1.9050199028       -7.3065323980
 C          2.7224228513        0.7660435510       -5.6501985066
 H          2.5309400803       -0.1172784953       -6.2444495810
  118
       -193.76763765
 Ti        -1.7085267609       -0.8192344547        1.2276097834
 O          0.0431564987       -0.9263767581        2.0200033952
 O          1.3183044758       -1.1267801595        3.8345772192
 O         -3.5847263976       -0.3988338894        1.2817606673
 O         -1.3781031035        0.8505965636        0.5372356137
 O         -1.2375318124        2.2666535025       -1.1552283294
 O         -2.1668133331       -2.4944649073        1.5241218404
 N         -1.9391478996       -0.0709762428        3.1795199038
 N         -2.2869624740       -1.0793380329       -0.8061092903
 C          0.2575627618       -0.9259086133        3.2738398572
 C         -1.0334903090       -0.6695969949        4.1003331653
 H         -0.8295302633       -0.0289339330        4.9742634078
 C         -1.5484257378       -2.0549431332        4.5679512310
 H         -1.4031065608       -2.7569116857        3.7354303688
 C         -0.7331983751       -2.5180131419        5.7715470609
 H         -0.9790149137       -3.5469598400        6.0231034526
 H         -0.9444228394       -1.8929172907        6.6374956661
 H          0.3288277212       -2.4551026707        5.5487839121
 C         -3.0421357229       -1.9958130284        4.8917921182
 H         -3.3749928014       -2.9555323359        5.2814266499
 H         -3.6131729708       -1.7670158131        3.9898304605
 H         -3.2437177680       -1.2330195735        5.6428700146
 C         -2.5068536083        1.0472514907        3.4326851629
 H         -2.2824007382        1.5764861513        4.3690423321
 C         -3.5498165983        1.5796568625        2.6166893691
 C         -4.1149080238        0.7356819924        1.6116232245
 C         -5.3301832114        1.1617352167        1.0263739741
 H         -5.8141143940        0.4932386596        0.3293895123
 C         -5.8717352050        2.3896021447        1.3196324776
 H         -6.7858083126        2.6985755708        0.8332056809
 C         -5.2594680969        3.2441943239        2.2377386970
 H         -5.6894093430        4.2116937085        2.4456723750
 C         -4.1280162353        2.8253978567        2.8949602756
 H         -3.6676855494        3.4553370893        3.6437858161
 C         -1.4513691909        1.1548406510       -0.6947447128
 C         -1.8441741448       -0.0047847215       -1.6544920529
 H         -0.9036596124       -0.2981094965       -2.1520756790
 C         -2.7934888444        0.5398713478       -2.7503880997
 H         -2.4548160639        1.5717215882       -2.9047984136
 C         -4.2407687160        0.5879030242       -2.2706434882
 H         -4.8647269366        1.0591906444       -3.0273028693
 H         -4.3022941591        1.1742437813       -1.3559760328
 H         -4.6350154139       -0.4070310722       -2.0708132562
 C         -2.6446428903       -0.1645449571       -4.0983397768
 H         -2.9498902762       -1.2078328875       -4.0674903960
 H         -1.6115835114       -0.1042482922       -4.4328252564
 H         -3.2633531697        0.3420020706       -4.8365181684
 C         -2.8674891545       -2.1216503407       -1.2535084193
 H         -3.0591830663       -2.2394137868       -2.3248510893
 C         -3.3066517823       -3.2263321576       -0.4409709385
 C         -2.9294843736       -3.3591609970        0.9271503692
 C         -3.3920621609       -4.4925481326        1.6282948862
 H         -3.1029680170       -4.5917705974        2.6651280269
 C         -4.1864434442       -5.4389538842        1.0245837220
 H         -4.5296980377       -6.2921982292        1.5913518646
 C         -4.5475021707       -5.3077457008       -0.3137567500
 H         -5.1673972997       -6.0546742862       -0.7850166406
 C         -4.1028395617       -4.2190404539       -1.0282816180
 H         -4.3798268942       -4.1133843144       -2.0685591158
 Ti         2.4422945943        0.7320199331       -1.1104185662
 O          1.6604113185        0.5532088690       -2.8218210005
 O          0.3448830535        1.4770321777       -4.3580148671
 O          2.8898182272        1.2560274915        0.5334371224
 O          0.9861111542       -0.2353042195       -0.4498358218
 O         -0.0706736877       -2.1622789815       -0.1960082562
 O          4.0673998502        1.1693846205       -1.7286216644
 N          1.5806457568        2.5322471158       -1.2982185382
 N          3.0764991320       -1.2453374389       -1.4848774150
 C          1.0452443352        1.5368364673       -3.3713424567
 C          1.3380406593        2.8905306548       -2.6620611071
 H          0.4795564265        3.5691497370       -2.7613357460
 C          2.5886341907        3.4943237238       -3.3460923548
 H          3.2798875534        2.6733061832       -3.5783384262
 C          2.1708944287        4.1716887390       -4.6481579762
 H          3.0469529307        4.4823371436       -5.2127185218
 H          1.5637687752        5.0506629421       -4.4414609814
 H          1.5878361522        3.4850349945       -5.2563950150
 C          3.2955304871        4.4727037707       -2.4072578914
 H          2.6124571333        5.2582910735       -2.0885603631
 H          4.1351598657        4.9366155905       -2.9208266310
 H          3.6681780752        3.9461122290       -1.5260127599
 C          0.9495748398        3.1115340353       -0.3423088110
 H          0.3107804581        3.9728968623       -0.5530333934
 C          1.0844708341        2.7223978424        1.0302841355
 C          2.0994971822        1.7997547386        1.4185272341
 C          2.2595605259        1.5346145102        2.7908117663
 H          3.0410519149        0.8546861784        3.0949003246
 C          1.4049124764        2.0801411947        3.7204481177
 H          1.5345663511        1.8299499128        4.7631925104
 C          0.3790701309        2.9397048347        3.3306728357
 H         -0.2853278256        3.3611710711        4.0702078609
 C          0.2361439987        3.2683404301        2.0030083745
 H         -0.5502191592        3.9374042680        1.6843557007
 C          0.9318518365       -1.5034080778       -0.4553114899
 C          2.2294881381       -2.2247888968       -0.8692149057
 H          1.9669690375       -3.0426902659       -1.5632584633
 C          2.9480619404       -2.8459324733        0.3602844094
 H          3.8432318862       -3.3498550658       -0.0346171747
 C          2.0582859958       -3.8775550671        1.0458176839
 H          1.7677614078       -4.6665570058        0.3548442746
 H          1.1546715564       -3.4049254332        1.4263282471
 H          2.5930778349       -4.3235549308        1.8811037249
 C          3.3831616666       -1.7644561350        1.3434288915
 H          3.9855968928       -0.9958566706        0.8483603709
 H          3.9729863732       -2.2106967252        2.1421236630
 H          2.5088603714       -1.3005067673        1.7973214561
 C          3.8494145237       -1.5765279147       -2.4486260488
 H          3.8554842124       -2.6120583442       -2.8165667846
 C          4.7703805447       -0.6744576233       -3.0721467383
 C          4.8551542727        0.6829341921       -2.6437025918
 C          5.8312962147        1.5027921656       -3.2477651089
 H          5.9064852335        2.5258083551       -2.9076745447
 C          6.6531830406        1.0213182034       -4.2391390034
 H          7.3859279058        1.6740742750       -4.6902088663
 C          6.5497066720       -0.3007226542       -4.6703898711
 H          7.1965205284       -0.6665258605       -5.4522602579
 C          5.6235684062       -1.1320762058       -4.0873146063
 H          5.5428799653       -2.1615430337       -4.4069118064
  118
       -193.76749982
 Ti        -1.9985555960       -0.3324792449        0.2059322384
 O         -0.3939356145        0.7146480110        0.4295415402
 O          0.8001367282        2.5859057847        0.5050876218
 O         -3.6799321056       -0.5221336379       -0.5505252409
 O         -1.1559144957       -1.1948400090       -1.1543379707
 O          0.1402664705       -2.9762928355       -1.5128240600
 O         -2.6635483374        0.0246157105        1.8071671566
 N         -2.4558814942        1.7544701110       -0.4526074844
 N         -2.4256239916       -2.3755099776        0.7216019916
 C         -0.2508230985        1.9807273791        0.3695478133
 C         -1.5938678478        2.7171342951        0.1641396226
 H         -1.4610073783        3.6201941625       -0.4550694722
 C         -2.1111966650        3.1357059639        1.5638324122
 H         -1.9446684014        2.2920741044        2.2437895389
 C         -1.3231231978        4.3480300899        2.0506281762
 H         -1.5467128708        4.5519304163        3.0951905724
 H         -1.5833222631        5.2292018224        1.4668354930
 H         -0.2555606386        4.1711811815        1.9472917576
 C         -3.6113760068        3.4274753519        1.5215384611
 H         -4.1655324590        2.5212044354        1.2749140821
 H         -3.8357114961        4.1924859450        0.7797406964
 H         -3.9455455925        3.7876637105        2.4922785515
 C         -3.1377896713        2.0910857380       -1.4798736878
 H         -3.0658336909        3.1144314377       -1.8772116692
 C         -4.0625561438        1.2216931312       -2.1356209625
 C         -4.3121817580       -0.0710128451       -1.5933140029
 C         -5.3168875266       -0.8474249657       -2.2138208304
 H         -5.5474638596       -1.8114736124       -1.7862342376
 C         -5.9837147993       -0.3961770675       -3.3276042102
 H         -6.7372700426       -1.0193973826       -3.7868234652
 C         -5.7044438830        0.8571883391       -3.8720033104
 H         -6.2327859135        1.1973202343       -4.7489059696
 C         -4.7637588010        1.6564495004       -3.2687214844
 H         -4.5524065407        2.6408397899       -3.6637992365
 C         -0.8306841362       -2.4277321131       -1.0385116573
 C         -1.9151006388       -3.2489063466       -0.2873639556
 H         -1.4854055655       -4.1712984517        0.1332460792
 C         -2.9933630899       -3.6102249304       -1.3388945391
 H         -3.2427775100       -2.6891037578       -1.8804139733
 C         -4.2519569244       -4.1481188448       -0.6585239563
 H         -4.9908554080       -4.4203442432       -1.4095223920
 H         -4.6825236606       -3.3969914192        0.0020289603
 H         -4.0200607000       -5.0374000713       -0.0748093403
 C         -2.4355796267       -4.6366360544       -2.3210672089
 H         -3.1414559550       -4.8027986299       -3.1318146626
 H         -2.2586359820       -5.5856829392       -1.8185864622
 H         -1.4949131650       -4.2920861414       -2.7408501385
 C         -2.7062399079       -2.8229650020        1.8821130082
 H         -2.6040736516       -3.8939367630        2.1013054874
 C         -3.1608445594       -1.9988166009        2.9681906131
 C         -3.1210182196       -0.5797365056        2.8675835579
 C         -3.5682428951        0.1703662274        3.9734803550
 H         -3.5444077351        1.2482414406        3.8978203564
 C         -4.0240908817       -0.4433732781        5.1181855036
 H         -4.3611497019        0.1581313370        5.9498600864
 C         -4.0470883508       -1.8314910320        5.2160293927
 H         -4.3979707913       -2.3055175351        6.1193685728
 C         -3.6163321580       -2.5912273309        4.1517373857
 H         -3.6309080779       -3.6700187153        4.2191272062
 Ti         2.5411259451        0.3235404274       -0.2863519409
 O          4.1012626943       -0.5427946120        0.4140308820
 O          5.6070004475       -2.1770043201        0.3119312933
 O          1.4351435713        0.9637390496       -1.5604119729
 O          1.5504472144       -1.1422091934        0.3192798882
 O         -0.2087376915       -1.5748066293        1.5905319984
 O          3.4974479460        1.8185003292       -0.4384096770
 N          3.1319323810       -0.9460479295       -1.8906163075
 N          2.3929228256        0.7399593040        1.7836259369
 C          4.7462554831       -1.4758072336       -0.1771798509
 C          4.3688494407       -1.6358085713       -1.6755110714
 H          4.2921941277       -2.7088286241       -1.9129078417
 C          5.5111500662       -1.0219092162       -2.5242168849
 H          6.4281638142       -1.5418370592       -2.2253960009
 C          5.2641147823       -1.2574732776       -4.0129280768
 H          4.3521978492       -0.7546179748       -4.3310914316
 H          5.1732148765       -2.3196467472       -4.2293750111
 H          6.0939530050       -0.8621287417       -4.5942557383
 C          5.6628860046        0.4700134713       -2.2349424965
 H          5.9075126657        0.6324460476       -1.1848521809
 H          4.7309492516        0.9969616863       -2.4604028478
 H          6.4637573417        0.8868659987       -2.8433516796
 C          2.2863028116       -1.4356346916       -2.7218655052
 H          2.5032008560       -2.3879240977       -3.2187628338
 C          1.0803605382       -0.7821513589       -3.1203708839
 C          0.7278677284        0.4576903277       -2.5183658937
 C         -0.4115750262        1.1284674143       -3.0150432928
 H         -0.6306562001        2.1081287912       -2.6131492195
 C         -1.2143664206        0.5485622464       -3.9687845509
 H         -2.0982896722        1.0655116250       -4.3164089413
 C         -0.8984519710       -0.7007099512       -4.5026053309
 H         -1.5470190142       -1.1498643396       -5.2394506040
 C          0.2463582087       -1.3431447941       -4.0947600489
 H          0.5128892525       -2.3033930472       -4.5127599832
 C          0.8855264195       -1.0410582744        1.3878504968
 C          1.5607435632       -0.1965741564        2.4964275297
 H          2.1935463329       -0.8745862894        3.0968476593
 C          0.4709031768        0.4151041860        3.4192778731
 H         -0.4097948169        0.6006295388        2.7940194649
 C          0.8755062527        1.7309405929        4.0788644643
 H          1.6823410637        1.5816121612        4.7940707850
 H          0.0214121265        2.1342687263        4.6196721615
 H          1.1866957449        2.4617036065        3.3358682607
 C          0.0804950999       -0.6152625101        4.4788986109
 H         -0.7495826635       -0.2431982599        5.0761592513
 H          0.9185744184       -0.8232376520        5.1427905201
 H         -0.2321650674       -1.5392100802        3.9998856421
 C          3.3430585232        1.3431445455        2.3910422966
 H          3.5163516865        1.1594603881        3.4590019657
 C          4.2269758777        2.2929824319        1.7831138408
 C          4.2362522543        2.5070048105        0.3728602467
 C          5.1149018084        3.4901856984       -0.1338972896
 H          5.1134508941        3.6554672631       -1.2018496925
 C          5.9465760187        4.2056201773        0.6932876921
 H          6.6100154612        4.9486843025        0.2750410176
 C          5.9480255288        3.9763992295        2.0687353851
 H          6.6094922286        4.5371740339        2.7107441212
 C          5.0998459986        3.0319889355        2.5959950147
 H          5.0908261459        2.8535063358        3.6624447609
  118
       -193.76741307
 Ti        -2.2992762072        0.2410433484        0.3112644921
 O         -0.4575262386        0.8928884249        0.3446170663
 O          1.1344257722        2.0633149886        1.3572939408
 O         -4.0267915189        0.0231342083        1.0159391874
 O         -2.6889198590        1.5941169087       -0.8662788865
 O         -2.1845079199        2.0095510259       -2.9902792490
 O         -1.8704085895       -1.3082891147        1.0002009252
 N         -2.2900355951        1.6565200911        1.8755325217
 N         -3.2386732387       -0.8153414788       -1.2464207345
 C          0.0068134615        1.5936645165        1.3011121872
 C         -0.9955090818        1.8137660513        2.4476125688
 H         -0.8533447856        2.7991810799        2.9233555920
 C         -0.7360251783        0.6857039005        3.4828176171
 H         -0.6116302141       -0.2535790046        2.9298068144
 C          0.5473032668        0.9859545295        4.2504516445
 H          0.4103202077        1.8391448866        4.9142157818
 H          1.3556789952        1.2082676286        3.5563015256
 H          0.8282268581        0.1194203842        4.8436210485
 C         -1.9240005554        0.5287252559        4.4318641207
 H         -2.1497976491        1.4687916753        4.9355764444
 H         -1.6834706420       -0.2164003895        5.1861117940
 H         -2.8090452328        0.1934603720        3.8889247483
 C         -3.2411539679        2.4627416772        2.1620045511
 H         -3.0439409168        3.3471831600        2.7833214982
 C         -4.6050235051        2.1923548601        1.8304823517
 C         -4.9342223442        0.8922092218        1.3446511951
 C         -6.3053246695        0.5564785979        1.2655332653
 H         -6.5567102937       -0.4435937940        0.9412016120
 C         -7.2817334376        1.4763485434        1.5633445832
 H         -8.3219140226        1.1991089334        1.4732856982
 C         -6.9475374181        2.7655352816        1.9796455961
 H         -7.7250251601        3.4798899989        2.2009704057
 C         -5.6243927231        3.1064914923        2.1281440544
 H         -5.3519382636        4.0909109102        2.4821439918
 C         -2.6639037376        1.3113702548       -2.1167033924
 C         -3.3440853752       -0.0389005093       -2.4558659712
 H         -2.7760053087       -0.5213970500       -3.2636543032
 C         -4.7926569378        0.1889978986       -2.9512599474
 H         -5.3324609189       -0.7614435694       -2.8465836175
 C         -4.7639533646        0.5942487738       -4.4234235847
 H         -4.3692142445       -0.2081928853       -5.0427899633
 H         -4.1312767765        1.4692185347       -4.5490957307
 H         -5.7672222342        0.8345140309       -4.7677171409
 C         -5.5075756266        1.2500314062       -2.1196643224
 H         -5.0581408186        2.2268237887       -2.2873332335
 H         -5.4351332544        1.0145704965       -1.0603371810
 H         -6.5589632204        1.3021627749       -2.3967315303
 C         -3.4351263015       -2.0759128749       -1.2549035137
 H         -3.7914741791       -2.5707683206       -2.1690435045
 C         -3.1678129725       -2.9438374728       -0.1417728798
 C         -2.3365970470       -2.5157065128        0.9367914682
 C         -1.9976134068       -3.4586567399        1.9300195470
 H         -1.3277078997       -3.1333728916        2.7136487016
 C         -2.4874027200       -4.7419996209        1.8863055398
 H         -2.2208296765       -5.4428266390        2.6640519506
 C         -3.3188868816       -5.1523471001        0.8440847393
 H         -3.6981695714       -6.1625507127        0.8192539791
 C         -3.6335549548       -4.2669348262       -0.1596557785
 H         -4.2599987040       -4.5842352461       -0.9822707599
 Ti         2.5888824510       -0.1223748618       -0.0172347581
 O          1.3449464390       -1.0966116787       -1.0318582510
 O         -0.7720948733       -0.7734005193       -1.6047322592
 O          3.6096285708        1.0776653261        0.7674933902
 O          1.5869093978       -0.5753397809        1.4876262943
 O          0.8290818465       -2.0957799993        2.9304075803
 O          3.9509474412       -0.2694009443       -1.2723225903
 N          1.9007799209        1.3710855022       -1.2744009164
 N          3.3337368134       -2.0957081687        0.4783653954
 C          0.3994893900       -0.4135647929       -1.5339276205
 C          0.8805323013        0.9053600194       -2.1681307570
 H          0.0551034695        1.6234267581       -2.2849333210
 C          1.4466334166        0.5499191104       -3.5662337710
 H          2.1849638718       -0.2532223573       -3.4359473751
 C          0.3043339711        0.0564374810       -4.4513118951
 H         -0.4732539493        0.8156160854       -4.5133591043
 H         -0.1345840031       -0.8485511197       -4.0390486529
 H          0.6709053192       -0.1590446901       -5.4529082639
 C          2.1335041092        1.7539721092       -4.2058381004
 H          2.9631876103        2.1013557416       -3.5923540469
 H          1.4220305737        2.5662965318       -4.3399529110
 H          2.5241792624        1.4761938051       -5.1825363583
 C          2.1639867392        2.6170692973       -1.1638149798
 H          1.5895680091        3.3470195623       -1.7472090167
 C          3.2002025164        3.1528970041       -0.3289026085
 C          3.8919826568        2.3333011320        0.6115574609
 C          4.8939967255        2.9387826683        1.3984172083
 H          5.4116265430        2.3163869791        2.1147850549
 C          5.1991439289        4.2729178573        1.2681105534
 H          5.9724393435        4.7088034404        1.8840276703
 C          4.5140521582        5.0710683352        0.3538201326
 H          4.7548600143        6.1190130111        0.2626753222
 C          3.5256733556        4.5131956110       -0.4229109656
 H          2.9854075927        5.1275217890       -1.1298965936
 C          1.6221394047       -1.6870667058        2.1040110924
 C          2.8640480404       -2.5535837138        1.7480683619
 H          2.5643263897       -3.6158337446        1.7246017790
 C          3.9294940668       -2.3702741987        2.8559249618
 H          3.4329555737       -2.5994735116        3.8057625358
 C          4.4547429716       -0.9374498120        2.8904452137
 H          5.1524240127       -0.8203945608        3.7183226530
 H          3.6374444732       -0.2269305797        3.0211722334
 H          4.9713108632       -0.7014115258        1.9549650379
 C          5.0795040463       -3.3540194298        2.6424411444
 H          4.7225605406       -4.3816676703        2.6579094421
 H          5.8202058362       -3.2394135079        3.4303108520
 H          5.5642612560       -3.1656231392        1.6855609932
 C          3.6377090656       -2.9511805681       -0.4240461923
 H          3.5577803421       -4.0257329529       -0.2063747829
 C          4.1370143347       -2.6038413224       -1.7186422393
 C          4.2990711885       -1.2327447545       -2.0695362880
 C          4.8694452129       -0.9432840665       -3.3293480883
 H          5.0109834987        0.0963382650       -3.5882186336
 C          5.2198619334       -1.9467572015       -4.2002885553
 H          5.6439376340       -1.6962548040       -5.1619156620
 C          5.0323046852       -3.2864081384       -3.8591914583
 H          5.3073543304       -4.0647226974       -4.5539234502
 C          4.5033179347       -3.6033176540       -2.6307482115
 H          4.3649602179       -4.6383218340       -2.3499299023
  118
       -193.76739009
 Ti        -2.2166735304       -0.7849617025        0.0357989626
 O         -0.7769119813       -0.9531987709        1.1695211514
 O          0.8667802225       -0.0331609883        2.3287732672
 O         -3.6071703432       -0.1907653894       -0.8913799389
 O         -1.2664108027       -1.2959850716       -1.5272483761
 O         -0.5857683859       -2.7512317657       -3.0639153334
 O         -3.4865470786       -1.2003208278        1.3758875039
 N         -2.2683510803        1.0642577272        1.1358021426
 N         -2.1974789743       -2.9685650469        0.0584271389
 C         -0.2215130285        0.0182006006        1.7730411514
 C         -1.0340882227        1.3362182611        1.8246471988
 H         -0.4428365614        2.0807240603        1.2659486709
 C         -1.1040519202        1.8154132217        3.2988642426
 H         -0.1655059702        1.4667705925        3.7456003396
 C         -1.1083385917        3.3369042438        3.4374624050
 H         -1.0612422013        3.6010988228        4.4920256674
 H         -2.0038188208        3.7908915739        3.0192777675
 H         -0.2304980829        3.7531310106        2.9492291582
 C         -2.2678623651        1.1704559948        4.0438296122
 H         -2.2172276855        0.0865854932        3.9549132405
 H         -3.2252416690        1.5039174983        3.6466973269
 H         -2.2238269020        1.4339389937        5.0985428969
 C         -3.1889906959        1.9361375849        1.0127545457
 H         -3.0848685206        2.9267718873        1.4693811603
 C         -4.4092590049        1.7323387884        0.2771798442
 C         -4.5550186988        0.6616985436       -0.6540666516
 C         -5.7745655979        0.5728759414       -1.3601369387
 H         -5.8807297272       -0.2356201876       -2.0695966076
 C         -6.7942753516        1.4718820582       -1.1550917054
 H         -7.7182887317        1.3697043552       -1.7055350786
 C         -6.6432029658        2.5183147281       -0.2482337078
 H         -7.4442690362        3.2248052127       -0.0950662900
 C         -5.4605542256        2.6441130603        0.4433548877
 H         -5.3352941918        3.4567362615        1.1463066824
 C         -1.1498661004       -2.4615682090       -2.0251393329
 C         -1.8279423129       -3.5708209126       -1.1808383105
 H         -1.1215414946       -4.4074089030       -1.0479112505
 C         -3.0704853861       -4.0884960036       -1.9454543822
 H         -2.7128519761       -4.4032234921       -2.9323741638
 C         -4.1057795007       -2.9790498088       -2.1141163560
 H         -4.4576762688       -2.6357217606       -1.1363958436
 H         -4.9552752454       -3.3482513181       -2.6867221051
 H         -3.6713708512       -2.1290310788       -2.6420067852
 C         -3.6805451964       -5.2880139917       -1.2233634674
 H         -4.0171803457       -4.9992604814       -0.2286413777
 H         -2.9570566252       -6.0950575986       -1.1277571340
 H         -4.5368705425       -5.6627989453       -1.7791030648
 C         -2.0437888886       -3.6086316778        1.1548178916
 H         -1.5767945348       -4.6036244038        1.1507593111
 C         -2.5685147567       -3.1483784800        2.4022755823
 C         -3.3671747214       -1.9666285691        2.4149223874
 C         -4.0691563119       -1.6736505958        3.6065888049
 H         -4.7210078029       -0.8119824432        3.6050421134
 C         -3.9137608857       -2.4444383122        4.7335822240
 H         -4.4481450376       -2.1841130655        5.6358310430
 C         -3.0718802460       -3.5571551300        4.7302700224
 H         -2.9492869744       -4.1450402944        5.6266716332
 C         -2.4243515264       -3.9090399165        3.5699712799
 H         -1.7985276136       -4.7905617875        3.5414167478
 Ti         2.6168101526        0.7979722990       -0.7079747632
 O          2.2753463897        2.2415498568        0.4438278662
 O          2.2445834375        2.9578811658        2.5480592394
 O          2.9198994085       -0.8143366634       -1.4146068384
 O          0.7725188278        0.4475674597       -0.6832930222
 O         -1.2645094864        1.1842567421       -1.1465847027
 O          4.2391258378        1.3546327907       -1.2344188342
 N          3.2237756644       -0.0002362661        1.0253661749
 N          1.9388101261        2.1595884839       -2.1845968252
 C          2.5852821919        2.1765753532        1.6882143295
 C          3.5503559313        0.9939663693        2.0002875396
 H          3.3848411707        0.6359628925        3.0256767649
 C          4.9940509675        1.5248384804        1.8406341701
 H          5.0155590608        2.2059029226        0.9798544063
 C          5.3874281805        2.3014098301        3.0940848637
 H          6.3441281113        2.7977425323        2.9488321407
 H          5.4730120497        1.6298883191        3.9460074639
 H          4.6341942031        3.0514778040        3.3206668769
 C          5.9595948045        0.3696838472        1.5723646160
 H          5.9076336513       -0.3650486478        2.3741395522
 H          6.9797414473        0.7439644685        1.5163705397
 H          5.7082625939       -0.1173157377        0.6280091253
 C          2.8326299689       -1.1680746033        1.3878574469
 H          2.8857158027       -1.4563286853        2.4417748876
 C          2.3995087182       -2.1748140389        0.4642223564
 C          2.4933120321       -1.9519972019       -0.9412299975
 C          2.1584523233       -3.0128921337       -1.8036388462
 H          2.2403573957       -2.8528027984       -2.8679485890
 C          1.6923546673       -4.2075340063       -1.3075951586
 H          1.4216350132       -4.9938365185       -1.9965782788
 C          1.5576014049       -4.4058748885        0.0662406565
 H          1.1872103106       -5.3479796997        0.4433219639
 C          1.9183913126       -3.4039326896        0.9362546598
 H          1.8248627398       -3.5457532120        2.0036001982
 C         -0.0541977740        1.1379008611       -1.3514473262
 C          0.5459024537        1.9966702693       -2.4783864841
 H          0.0108771380        2.9621473797       -2.5076517043
 C          0.3632148009        1.3021637344       -3.8563976923
 H          0.8045384303        1.9842531463       -4.5989160343
 C         -1.1172581666        1.1117547512       -4.1709409027
 H         -1.2260523258        0.6585076556       -5.1535255714
 H         -1.6457768179        2.0631543332       -4.1643778064
 H         -1.5801930719        0.4569745296       -3.4341248518
 C          1.1053186628       -0.0292821552       -3.9082486932
 H          0.6230172344       -0.7551625516       -3.2548631010
 H          2.1522373363        0.0880956092       -3.6107552653
 H          1.0726456023       -0.4260232358       -4.9215000283
 C          2.5326954684        3.2515287838       -2.4871794027
 H          1.9718422877        4.0669726538       -2.9649936792
 C          3.9316835241        3.4760425180       -2.2825577435
 C          4.7412003678        2.4698746335       -1.6788017841
 C          6.1253426895        2.7197660476       -1.5680329167
 H          6.7402704033        1.9480007512       -1.1278924226
 C          6.6724830933        3.9053287529       -1.9981714272
 H          7.7343620541        4.0729336472       -1.8940466843
 C          5.8712493526        4.8956228081       -2.5657063120
 H          6.3108451217        5.8240630578       -2.8948156639
 C          4.5220841813        4.6754765902       -2.7072797749
 H          3.8936624634        5.4316958137       -3.1564024398
  118
       -193.76733788
 Ti        -2.2061288707        0.1048337759        0.5927653759
 O         -0.2777925292       -0.0543568878        0.9594103980
 O          1.4249036043       -0.9538971885        2.0570287306
 O         -3.9575628861       -0.4408882341        0.9631454502
 O         -2.2039926180        1.7423255564        1.4247396399
 O         -1.6814243141        3.8198516101        0.8321456239
 O         -2.1248029387       -1.1031859568       -0.6591600852
 N         -2.0440135987       -0.6515503931        2.6284369312
 N         -3.3008643980        1.2864446983       -0.8172993182
 C          0.2296983747       -0.7231625739        1.9123958801
 C         -0.7825360780       -1.2329223299        2.9547835446
 H         -0.4342431125       -0.9501322275        3.9644166699
 C         -0.8577919262       -2.7796394454        2.8720893696
 H          0.1724456106       -3.1400604250        2.9693637565
 C         -1.6967864040       -3.3330116002        4.0225160591
 H         -1.2851290939       -3.0394373649        4.9864408138
 H         -1.7148222537       -4.4191474817        3.9770533456
 H         -2.7224723092       -2.9725601405        3.9536394782
 C         -1.4236517678       -3.2254561647        1.5268594817
 H         -0.7936447880       -2.8771301407        0.7094435911
 H         -2.4364216450       -2.8357531136        1.3799453094
 H         -1.4572666855       -4.3125028518        1.4817130749
 C         -2.8490192683       -0.2814376656        3.5492039838
 H         -2.5423492530       -0.3200465244        4.6042302104
 C         -4.2091048383        0.0762313768        3.2826642601
 C         -4.7215423506       -0.1235273013        1.9662363772
 C         -6.1177478686        0.0025155607        1.7891519663
 H         -6.5181443771       -0.2023429555        0.8070776064
 C         -6.9351153769        0.3944138310        2.8224589818
 H         -7.9963417385        0.5033277903        2.6519429782
 C         -6.4126393170        0.6541258629        4.0895398067
 H         -7.0641040244        0.9715777793        4.8886845194
 C         -5.0681762521        0.4750204234        4.3149452834
 H         -4.6556958495        0.6354920226        5.3013569423
 C         -2.3129908839        2.7917365162        0.6963361612
 C         -3.4206708641        2.6461273543       -0.3779885528
 H         -3.2611648180        3.3657970943       -1.1952484575
 C         -4.7799342751        2.9296273730        0.3047772765
 H         -4.8380425440        2.2989140567        1.2007507171
 C         -5.9376092625        2.5748241151       -0.6260120210
 H         -5.9142916435        3.1980738223       -1.5182741558
 H         -6.8839823650        2.7406780069       -0.1166149370
 H         -5.8834777424        1.5302267504       -0.9243230152
 C         -4.8581599502        4.3971428645        0.7180340752
 H         -4.0089378054        4.6688437749        1.3383350763
 H         -5.7724393038        4.5790554491        1.2782291140
 H         -4.8575472283        5.0396730564       -0.1602216666
 C         -3.4595743053        0.9867947564       -2.0491137866
 H         -3.7825397978        1.7596330130       -2.7594549666
 C         -3.2128125657       -0.3084685856       -2.6137733154
 C         -2.5027043463       -1.3048730884       -1.8811153277
 C         -2.1997867210       -2.5199264679       -2.5309034618
 H         -1.6249988416       -3.2528002810       -1.9821248131
 C         -2.5999735546       -2.7483025418       -3.8258592433
 H         -2.3570085606       -3.6875396060       -4.3011159735
 C         -3.3104468284       -1.7798971828       -4.5352630831
 H         -3.6202261410       -1.9708811464       -5.5514996020
 C         -3.5960944001       -0.5758459960       -3.9363090484
 H         -4.1298534494        0.1877843480       -4.4856389168
 Ti         2.4692313214       -0.3676632045       -0.5585206393
 O          1.1392594779        0.4526318283       -1.6299064510
 O         -0.8258882942        1.3527210043       -1.1266367270
 O          3.7120114555       -0.8216675267        0.6035864370
 O          1.2416710696       -1.7761790940       -0.4248659958
 O          0.5029452042       -3.7567896499       -1.1336267954
 O          3.7800390051        0.6770330696       -1.4043117344
 N          2.1682241088        1.3547752688        0.5505462449
 N          3.0894829059       -1.7082438609       -2.0853592080
 C          0.3923058399        1.2455720161       -0.9846340963
 C          1.1557619635        2.1844572750       -0.0314024443
 H          0.4803937833        2.6279895712        0.7171252480
 C          1.7595591416        3.3135807633       -0.9034135239
 H          2.3528439705        2.8389899641       -1.6947132856
 C          0.6267954142        4.1213164742       -1.5321756867
 H          0.0341544408        3.4968232508       -2.1959746860
 H          1.0330100281        4.9520476213       -2.1057348615
 H         -0.0321264348        4.5111146534       -0.7587621297
 C          2.6677857514        4.2184138852       -0.0744915919
 H          3.4952954650        3.6540761752        0.3530465725
 H          2.1016710444        4.6891875048        0.7268341681
 H          3.0799074306        5.0023825277       -0.7063990209
 C          2.6305974306        1.5864783190        1.7189166341
 H          2.2331839629        2.4233381802        2.3080004491
 C          3.6834345056        0.8251848748        2.3291101743
 C          4.1901786566       -0.3607937892        1.7190860853
 C          5.2313325117       -1.0449979555        2.3797202613
 H          5.6108964760       -1.9453817439        1.9178588993
 C          5.7432777058       -0.5928661650        3.5730149255
 H          6.5405228117       -1.1390367263        4.0560054237
 C          5.2382223958        0.5608872806        4.1691878589
 H          5.6414662478        0.9064924126        5.1085242492
 C          4.2201324093        1.2499295315        3.5524361588
 H          3.8208663948        2.1445170499        4.0103053295
 C          1.3406777531       -2.8821368522       -1.0416508890
 C          2.7251955427       -3.0463935995       -1.7424089302
 H          2.6049040986       -3.6911696427       -2.6286440782
 C          3.7837153584       -3.6470126101       -0.7714668861
 H          4.5329833769       -2.8587368784       -0.6023498663
 C          4.4645170027       -4.8493273950       -1.4247508563
 H          4.9169824448       -4.5718826787       -2.3746578552
 H          3.7409838762       -5.6429653682       -1.5992174865
 H          5.2468010563       -5.2367268875       -0.7758512385
 C          3.1922222253       -4.0365341234        0.5844621391
 H          3.9703220091       -4.4644943105        1.2145034623
 H          2.4032816024       -4.7758466034        0.4596355247
 H          2.7843439673       -3.1590756657        1.0887074113
 C          3.2972385998       -1.3653785110       -3.3009871614
 H          3.2165995089       -2.1133097401       -4.1025139537
 C          3.7241279126       -0.0542302387       -3.6770206208
 C          3.9985347314        0.9096336945       -2.6609441680
 C          4.5567587106        2.1424019833       -3.0712879507
 H          4.8041219302        2.8620304694       -2.3039036018
 C          4.7698223186        2.4237499022       -4.3989169469
 H          5.1831025897        3.3809789644       -4.6824231009
 C          4.4589758533        1.4893322148       -5.3874129564
 H          4.6254834578        1.7260336052       -6.4267825743
 C          3.9554674346        0.2639941627       -5.0225815667
 H          3.7305905688       -0.4776953841       -5.7765827221
  118
       -193.76724103
 Ti        -1.9397542896       -0.7982150463        1.0863550223
 O         -0.1833195892       -0.8713540195        1.8050639823
 O          1.2005127337       -0.9843430414        3.5442696556
 O         -3.7991783773       -0.5043947767        1.3063348971
 O         -1.6160201179        0.8107574398        0.2587498657
 O         -1.0036715432        1.8213458666       -1.6176034560
 O         -2.2563632232       -2.5018345316        1.4150003805
 N         -2.0265547141        0.2985604639        2.9514225389
 N         -2.6488113153       -1.1897176591       -0.8963340717
 C          0.1439943267       -0.6828206009        3.0212664595
 C         -0.9612497139        0.0148551148        3.8581574680
 H         -0.5417024568        0.9312713318        4.3065491968
 C         -1.4163849022       -0.9242603696        4.9992237230
 H         -0.5118932284       -1.1701458568        5.5668814749
 C         -2.4107782024       -0.2123574274        5.9136925429
 H         -3.3078080769        0.0586520873        5.3586299175
 H         -1.9746887057        0.6903670524        6.3365994338
 H         -2.6998621896       -0.8665557565        6.7328159275
 C         -2.0206387687       -2.2088555582        4.4392210220
 H         -2.3122585415       -2.8691674036        5.2544708600
 H         -1.2912388303       -2.7250748783        3.8145761741
 H         -2.9019804271       -1.9832992440        3.8310386063
 C         -2.6404889413        1.4187944618        3.0061797221
 H         -2.3215073871        2.1884258160        3.7226550952
 C         -3.8254023918        1.6871763857        2.2521069574
 C         -4.4017032273        0.6308402453        1.4852520333
 C         -5.6880455962        0.8553171716        0.9427711362
 H         -6.1563337268        0.0424164503        0.4072710945
 C         -6.3146991380        2.0717311439        1.0714825569
 H         -7.2885343159        2.2196571211        0.6273502339
 C         -5.7099052534        3.1199616304        1.7656460321
 H         -6.2088019329        4.0730036273        1.8481414163
 C         -4.4882450087        2.9164644694        2.3622354999
 H         -4.0235171303        3.7071504284        2.9351669417
 C         -1.5913650901        0.9429093909       -1.0094055405
 C         -2.4946666371       -0.0608906886       -1.7646935060
 H         -2.0396958156       -0.3346861618       -2.7297620137
 C         -3.8387631266        0.6750464821       -2.0317151241
 H         -4.1333303534        1.1734016649       -1.0997212796
 C         -4.9494613553       -0.2936383430       -2.4338481689
 H         -4.6986603576       -0.8016418440       -3.3632725519
 H         -5.8717814844        0.2618778679       -2.5893357671
 H         -5.1220383083       -1.0373976301       -1.6586916699
 C         -3.6418015158        1.7250245213       -3.1220768299
 H         -3.4476133040        1.2461554589       -4.0797931325
 H         -2.7988514827        2.3679087199       -2.8868516506
 H         -4.5357517745        2.3373562916       -3.2166303988
 C         -2.8926961738       -2.3475190517       -1.3747506673
 H         -2.9998017744       -2.4831431109       -2.4588573152
 C         -3.0419452382       -3.5365100648       -0.5842840481
 C         -2.7118836706       -3.5501381457        0.8023793964
 C         -2.8729073236       -4.7650284876        1.5021397137
 H         -2.6200811891       -4.7750438030        2.5528038752
 C         -3.3336161339       -5.8990370290        0.8756584508
 H         -3.4486960616       -6.8132912232        1.4395863785
 C         -3.6477107034       -5.8811583363       -0.4814570132
 H         -4.0040082004       -6.7760987562       -0.9676797177
 C         -3.4942649142       -4.7143973443       -1.1939604905
 H         -3.7332998930       -4.6929523945       -2.2483798244
 Ti         2.5394154419        0.6201882050       -1.0376966429
 O          2.1718523373        0.6096034239       -2.8417441163
 O          1.6557583918        1.6995564710       -4.7019509718
 O          2.8009291406        1.0211563301        0.6800558260
 O          0.8725901905       -0.2040519964       -0.6953937753
 O         -0.2815895726       -2.0781321346       -0.4572484024
 O          4.2997176899        0.9228895022       -1.3603073245
 N          1.7286694040        2.4685245641       -1.2386648660
 N          3.0538232116       -1.3609216771       -1.2129279963
 C          1.8026264036        1.6506573712       -3.4994947732
 C          1.5292640640        2.8903660536       -2.6023307020
 H          0.4837334632        3.1880475044       -2.7674433929
 C          2.4456828731        4.0898280581       -2.9405349312
 H          2.2707328235        4.8505293070       -2.1661685344
 C          3.9127418101        3.6742306377       -2.8875503092
 H          4.5548901408        4.5365715660       -3.0590897914
 H          4.1165349746        2.9316014243       -3.6584745439
 H          4.1455605830        3.2449937926       -1.9094253023
 C          2.0833344911        4.6763440089       -4.3012572064
 H          2.7600856451        5.4907273946       -4.5500005015
 H          1.0660820980        5.0605785094       -4.2958367312
 H          2.1545860089        3.9085426205       -5.0660328311
 C          1.0086363064        2.9875300685       -0.3134149837
 H          0.2838175012        3.7683932371       -0.5657475830
 C          1.1545004748        2.6883914360        1.0800188526
 C          2.1195519415        1.7369429117        1.5236011305
 C          2.3433623085        1.6168440285        2.9103861400
 H          3.0869890700        0.9089836793        3.2440798023
 C          1.6121111271        2.3525694073        3.8113485149
 H          1.8023100657        2.2376008576        4.8686613057
 C          0.6244058382        3.2377354098        3.3755825117
 H          0.0509115088        3.8039833033        4.0950451345
 C          0.4053156991        3.4005075377        2.0282835857
 H         -0.3446069539        4.0958793514        1.6776145571
 C          0.7727183969       -1.4613787681       -0.5767244896
 C          2.1158642392       -2.2186153491       -0.5697660882
 H          2.0180129739       -3.1985569353       -1.0680738640
 C          2.5008475850       -2.4262757132        0.9206907094
 H          2.3076706787       -1.4887602038        1.4557705233
 C          3.9873531746       -2.7580978188        1.0499399379
 H          4.5999357423       -1.9230577552        0.7082922641
 H          4.2408156500       -3.6457806797        0.4706363164
 H          4.2208679192       -2.9503105092        2.0939700607
 C          1.6383926676       -3.5269895199        1.5296848773
 H          0.5823605157       -3.3235120677        1.3542082934
 H          1.8056937083       -3.5609681749        2.6031027341
 H          1.8874797675       -4.4967306908        1.0997807236
 C          3.8579478995       -1.7891697592       -2.1112953995
 H          3.8312996430       -2.8447896051       -2.4146702844
 C          4.8744047589       -0.9725942268       -2.6997941380
 C          5.0796054154        0.3642679907       -2.2408581562
 C          6.1926654985        1.0634756522       -2.7545565974
 H          6.3758682222        2.0612189918       -2.3838706322
 C          7.0108491521        0.5062583761       -3.7082052754
 H          7.8439143841        1.0749263949       -4.0945747431
 C          6.7780210504       -0.7839773889       -4.1834935827
 H          7.4223755761       -1.2076259614       -4.9377863566
 C          5.7310464110       -1.5113345585       -3.6719591713
 H          5.5520332576       -2.5200072960       -4.0170011121
  118
       -193.76721682
 Ti        -2.0929793561       -0.7222354524        1.0499313546
 O         -0.4405473158       -1.1472576044        1.8474035794
 O          1.4312369466       -0.0583045943        2.3821542073
 O         -3.8602783700       -0.1784500193        1.3555231067
 O         -1.4476649922        0.6127119571       -0.0332848127
 O         -0.4056605169        0.7575169124       -1.9992654089
 O         -2.6936606958       -2.3341789546        1.5108154790
 N         -1.8604383548        0.8171213548        2.5596168397
 N         -3.0461986566       -1.1168125576       -0.9019891526
 C          0.2234310891       -0.2463369462        2.4434264001
 C         -0.6718370979        0.6479448472        3.3324803650
 H         -0.1685697599        1.6038694481        3.5409354523
 C         -0.9896655150       -0.0706678713        4.6680489382
 H         -0.0298460428       -0.3504620686        5.1180991413
 C         -1.7138404298        0.8982047692        5.6034596717
 H         -1.9147734584        0.4192577804        6.5592332132
 H         -2.6627059100        1.2036784961        5.1655318901
 H         -1.1126272926        1.7862240228        5.7853341087
 C         -1.8328810590       -1.3284872886        4.4566478178
 H         -2.7871955132       -1.0761888353        3.9811931648
 H         -2.0323790150       -1.7992346794        5.4186629237
 H         -1.3125117289       -2.0449184805        3.8196554523
 C         -2.3908671453        1.9725914381        2.4321107843
 H         -1.9232542047        2.8508895272        2.8872427744
 C         -3.6541020612        2.1627054040        1.7796009007
 C         -4.3766580833        1.0177027266        1.3363010936
 C         -5.7001579417        1.2150994116        0.8874616095
 H         -6.2680979196        0.3420246303        0.5995561804
 C         -6.2403288654        2.4774547504        0.7997284066
 H         -7.2500272309        2.6017819741        0.4352439734
 C         -5.5006096956        3.5980786517        1.1730328637
 H         -5.9317768031        4.5835840610        1.0874001409
 C         -4.2287655379        3.4339566436        1.6739351630
 H         -3.6533187491        4.2898779944        1.9965664974
 C         -1.3587634034        0.4608035387       -1.2882413325
 C         -2.6419536195       -0.1596669981       -1.8880392243
 H         -2.4434714502       -0.6195461751       -2.8705717669
 C         -3.6721814791        0.9823742087       -2.0542427480
 H         -3.7720912492        1.4780697108       -1.0811671608
 C         -5.0337219835        0.4297285872       -2.4694489292
 H         -4.9705385572       -0.0537241394       -3.4431341460
 H         -5.7546238876        1.2410267181       -2.5347080069
 H         -5.3940860601       -0.2911707240       -1.7394584242
 C         -3.1660845234        1.9923316273       -3.0809288357
 H         -3.0960709990        1.5335028511       -4.0658336066
 H         -2.1821693803        2.3628542327       -2.8060182009
 H         -3.8512094107        2.8348828810       -3.1412473476
 C         -3.5709573364       -2.2293748303       -1.2386236573
 H         -3.7701803216       -2.4481567088       -2.2976650062
 C         -3.9492591337       -3.2542144798       -0.3075951222
 C         -3.4937057401       -3.2386183318        1.0453148678
 C         -3.9214397117       -4.2912443863        1.8866942248
 H         -3.5778693224       -4.2744841048        2.9115379834
 C         -4.7378994377       -5.2963611122        1.4284052255
 H         -5.0491926461       -6.0836945381        2.0996465707
 C         -5.1626286592       -5.3141686987        0.1006479078
 H         -5.7966375341       -6.1111843509       -0.2559339020
 C         -4.7627824332       -4.3084182747       -0.7471606217
 H         -5.0895869879       -4.3134610601       -1.7782532930
 Ti         2.1500079124        0.4891608823       -0.6548483785
 O          0.9358404431        1.6661405502        0.0769591878
 O          0.3064952143        3.0372674516        1.7171253163
 O          3.7084038115       -0.4930864313       -0.7736895994
 O          1.1491235309       -0.9618167561       -0.1559191395
 O         -0.7451643502       -2.0416481082       -0.5858350294
 O          2.7963764869        1.7118226658       -1.7903103717
 N          3.2565870458        1.3717185746        0.9491431334
 N          1.7503129528       -0.6161228811       -2.5573474327
 C          1.1392614375        2.4299573181        1.0687589881
 C          2.6503208401        2.5903073702        1.3812963144
 H          2.8144305349        2.7824539959        2.4535178022
 C          3.1564977799        3.7935795129        0.5472687144
 H          2.7306775426        3.6954853713       -0.4603155223
 C          2.6735591335        5.0946732942        1.1819584077
 H          1.5998918688        5.0591017520        1.3451262416
 H          2.9015439960        5.9393082692        0.5357659612
 H          3.1630755922        5.2539550287        2.1412655222
 C          4.6818331205        3.7688986793        0.4406484765
 H          5.1357690499        3.7724309417        1.4305350675
 H          5.0307537974        4.6490390487       -0.0959123779
 H          5.0099214151        2.8772410663       -0.0940721750
 C          4.0753848378        0.7660960277        1.7219897250
 H          4.2975077853        1.1786016249        2.7141889492
 C          4.8197390371       -0.3913210574        1.3325310394
 C          4.6331654593       -0.9327570506        0.0294150262
 C          5.5055899681       -1.9661972908       -0.3770005638
 H          5.4051891829       -2.3506359117       -1.3821374146
 C          6.4534721044       -2.4764463039        0.4786396219
 H          7.0992626143       -3.2754026511        0.1439141839
 C          6.5902215162       -1.9774803316        1.7727846967
 H          7.3298215670       -2.3951112911        2.4382146701
 C          5.7872728455       -0.9392373732        2.1837235581
 H          5.8995832592       -0.5249938866        3.1758040851
 C          0.3457414576       -1.5651455222       -0.9132892442
 C          0.8295903092       -1.7046137357       -2.3667172604
 H         -0.0274197484       -1.6160004284       -3.0525558909
 C          1.4582316412       -3.1055811899       -2.5667928868
 H          2.0757790316       -3.0611081060       -3.4741996438
 C          0.3426488112       -4.1307946810       -2.7602285201
 H          0.7598603985       -5.1339686389       -2.8108915423
 H         -0.2096474057       -3.9419009171       -3.6790047376
 H         -0.3501619702       -4.0813955265       -1.9224243241
 C          2.3423546670       -3.4904045061       -1.3848995744
 H          3.0359026520       -2.6837263046       -1.1594611227
 H          2.9061422205       -4.3936539477       -1.6127828194
 H          1.7330448546       -3.6760762497       -0.5019626132
 C          2.0123011595       -0.2169644787       -3.7390339804
 H          1.5743632851       -0.7275914251       -4.6092004879
 C          2.8725562892        0.8935923391       -4.0331058361
 C          3.2321054843        1.8173313849       -3.0101567203
 C          4.0574421143        2.9034982389       -3.3746422107
 H          4.3300102809        3.6085721220       -2.6027678898
 C          4.5063046188        3.0626809468       -4.6643202348
 H          5.1431763146        3.9001537767       -4.9097012179
 C          4.1415941671        2.1595247047       -5.6607212220
 H          4.4920588318        2.2966224494       -6.6719088240
 C          3.3271027974        1.0980687457       -5.3420397983
 H          3.0356969793        0.3922260448       -6.1077290797
  118
       -193.76719483
 Ti        -2.1790860943        0.1712188115        0.5862981555
 O         -0.2678856562        0.1521298441        0.9576118039
 O          1.4724460664       -0.4851429409        2.1735879079
 O         -3.9029110500       -0.4027292207        1.0092817731
 O         -2.2519787244        1.9163308224        1.1565878223
 O         -1.6888406625        3.9083016990        0.3524862731
 O         -2.0502032880       -1.2177891179       -0.4728217851
 N         -2.0140677009       -0.2669788265        2.7117125679
 N         -3.2927633633        1.0998324764       -0.9598351329
 C          0.2689654605       -0.3294800551        2.0039666596
 C         -0.7190993542       -0.7057274757        3.1229008927
 H         -0.3922548158       -0.2378111078        4.0685353049
 C         -0.7036287009       -2.2474183943        3.3003421273
 H          0.3498006688       -2.5280689550        3.4109929156
 C         -1.4683307633       -2.6530077128        4.5586872230
 H         -1.0490055913       -2.1793217809        5.4444436172
 H         -1.4136279087       -3.7308464812        4.6912674787
 H         -2.5182470321       -2.3750791598        4.4737607445
 C         -1.2847040177       -2.9396166650        2.0703318310
 H         -1.2359992608       -4.0198478231        2.1952682331
 H         -0.7172324738       -2.6800223677        1.1776861629
 H         -2.3293920575       -2.6519000912        1.9157180631
 C         -2.8717433635        0.1199494242        3.5774964248
 H         -2.5830782477        0.2351086758        4.6317954980
 C         -4.2568531618        0.2973101604        3.2645762368
 C         -4.7172676697       -0.0788041935        1.9683862502
 C         -6.1145324139       -0.1138136344        1.7574453611
 H         -6.4639539388       -0.4353202328        0.7863665112
 C         -6.9919841415        0.2733687765        2.7418877727
 H         -8.0545919696        0.2533525111        2.5485840648
 C         -6.5279269613        0.6956041101        3.9880889378
 H         -7.2278703087        1.0060420048        4.7479798141
 C         -5.1773422770        0.6907775329        4.2447650936
 H         -4.8072236871        0.9851863694        5.2169532615
 C         -2.2891210112        2.8526149792        0.2807866584
 C         -3.2210352235        2.5389396202       -0.9149925811
 H         -2.7492438036        2.9223909298       -1.8308388456
 C         -4.5871619255        3.2458720586       -0.7413275848
 H         -5.3085350735        2.7383901121       -1.3953900503
 C         -4.4576979663        4.7064096045       -1.1681788984
 H         -4.2235551978        4.7853325798       -2.2275193908
 H         -3.6605352795        5.1825230983       -0.6029455169
 H         -5.3876712511        5.2378506545       -0.9796349639
 C         -5.0857262273        3.1536885689        0.6979982497
 H         -6.0992563066        3.5436183725        0.7725298643
 H         -4.4436117896        3.7343454731        1.3573077442
 H         -5.0831508774        2.1195492963        1.0353126194
 C         -3.7131665290        0.5032576188       -2.0075446430
 H         -4.1343226963        1.0873461447       -2.8376909647
 C         -3.6248269131       -0.9121406550       -2.2275936703
 C         -2.7281209241       -1.7127581096       -1.4571210244
 C         -2.5672961956       -3.0672096966       -1.8216790764
 H         -1.8477721485       -3.6501605789       -1.2638067484
 C         -3.2873270717       -3.6124148073       -2.8569729359
 H         -3.1535594175       -4.6541003488       -3.1100163639
 C         -4.1831637051       -2.8345107633       -3.5918463455
 H         -4.7431704447       -3.2739554926       -4.4032012170
 C         -4.3283556657       -1.5017762437       -3.2888263341
 H         -5.0024129146       -0.8859740646       -3.8688241780
 Ti         2.4958205382       -0.4077981268       -0.5172312588
 O          1.1601329971        0.1917041068       -1.7058327790
 O         -0.8252444126        1.1265787559       -1.3748380604
 O          3.7420702900       -0.6491087572        0.7008630300
 O          1.2785152569       -1.7935094351       -0.0987078909
 O          0.4681694957       -3.8158791297       -0.5883810758
 O          3.8042818853        0.4974828900       -1.5191129236
 N          2.1784620005        1.4816043802        0.2613981342
 N          3.0590951416       -1.9448713049       -1.8416622742
 C          0.3920502378        1.0693885430       -1.2104586063
 C          1.1377640408        2.1756915940       -0.4367785839
 H          0.4607889910        2.7219653251        0.2382368835
 C          1.6975964397        3.1588136524       -1.4959004508
 H          2.2709973716        2.5718815769       -2.2248199539
 C          0.5314692927        3.8475341172       -2.2011575234
 H         -0.0999186097        4.3553728216       -1.4743420042
 H         -0.0776480878        3.1193752732       -2.7307418259
 H          0.9045136159        4.5762847101       -2.9179407260
 C          2.6201605038        4.1925780363       -0.8548453750
 H          2.9982356539        4.8691795931       -1.6184371355
 H          3.4702364124        3.7113315992       -0.3735080059
 H          2.0751385474        4.7799241461       -0.1185226911
 C          2.6617502659        1.9274959551        1.3565794515
 H          2.2624108170        2.8513597818        1.7946144032
 C          3.7434037528        1.3062259028        2.0678492317
 C          4.2493433452        0.0282920464        1.6853196309
 C          5.3231067011       -0.5026732061        2.4293747632
 H          5.7028807644       -1.4716380354        2.1373660416
 C          5.8665012479        0.1795694537        3.4923540848
 H          6.6890708549       -0.2527402359        4.0434444395
 C          5.3605319524        1.4217282814        3.8697751797
 H          5.7875426622        1.9484389725        4.7092172216
 C          4.3113743615        1.9662576768        3.1663716703
 H          3.9123728496        2.9289845597        3.4549205341
 C          1.3213244872       -2.9517956333       -0.6168759334
 C          2.6935675461       -3.2158691285       -1.3127118034
 H          2.6100332003       -3.9952800538       -2.0883143914
 C          3.6705919499       -3.6611126053       -0.1988792192
 H          3.4875460636       -3.0200635677        0.6761172527
 C          5.1191224132       -3.4612144314       -0.6484444328
 H          5.3133591581       -4.0020151204       -1.5739786437
 H          5.7988535218       -3.8347837356        0.1143641965
 H          5.3173666466       -2.3989370391       -0.8068018178
 C          3.3962960839       -5.1176902294        0.1652823686
 H          3.6661966978       -5.7739385003       -0.6605263633
 H          2.3417011970       -5.2601605236        0.3867930491
 H          3.9784754626       -5.4064643537        1.0370788972
 C          3.2669178154       -1.7851092865       -3.0947817043
 H          3.1883011305       -2.6437965581       -3.7760553548
 C          3.6865569756       -0.5434256422       -3.6641481981
 C          3.9872361838        0.5529822003       -2.8020825133
 C          4.5339900685        1.7139786233       -3.3953633510
 H          4.7976284355        2.5343888476       -2.7431933288
 C          4.7137858978        1.8043325824       -4.7544933453
 H          5.1179458910        2.7111684230       -5.1808096960
 C          4.3807840900        0.7397351407       -5.5926408429
 H          4.5222472468        0.8262983876       -6.6587271987
 C          3.8870197810       -0.4204227705       -5.0461428802
 H          3.6436991895       -1.2603022070       -5.6821260358
  118
       -193.76718662
 Ti        -1.9104126567        0.7080878766        1.1449609540
 O         -0.1774670955        1.5174270500        1.3531390459
 O          1.0178701042        3.1747707969        2.2360170297
 O         -3.8002076522        0.8258770853        0.8010904272
 O         -1.6218353495        0.3388212554       -0.6337732764
 O         -0.8498284658       -1.2173325190       -2.0165920909
 O         -2.2554530351        0.5944828246        2.8700382447
 N         -2.2120065407        2.7847059720        0.9482130473
 N         -2.4957847898       -1.3577830534        1.0666423729
 C         -0.0114555250        2.6972037430        1.7986024908
 C         -1.3189502971        3.5397816267        1.7611963391
 H         -1.1295942350        4.5472301518        1.3558310130
 C         -1.8359925856        3.6522762282        3.2185234661
 H         -1.6379056646        2.6923928035        3.7117344323
 C         -1.0681037013        4.7552441421        3.9401648840
 H          0.0009593341        4.5923798142        3.8305723919
 H         -1.3164791961        4.7599480694        4.9989032621
 H         -1.3184452117        5.7297783911        3.5243864496
 C         -3.3438970014        3.9052553481        3.2452006224
 H         -3.6766478343        4.0495979846        4.2709492387
 H         -3.8752480799        3.0504755705        2.8221955684
 H         -3.5958419338        4.7984258869        2.6747857347
 C         -2.8282337983        3.3176885962       -0.0371879349
 H         -2.6573283657        4.3734451308       -0.2877934821
 C         -3.8577582043        2.6357259350       -0.7547475027
 C         -4.3624789982        1.4172171333       -0.2052600667
 C         -5.5520163666        0.9037010622       -0.7747728276
 H         -5.9870478013        0.0231731327       -0.3254541754
 C         -6.1307455443        1.4919313433       -1.8733102064
 H         -7.0240081388        1.0594312175       -2.3007473215
 C         -5.5838366821        2.6413441302       -2.4453634577
 H         -6.0445598497        3.0849902972       -3.3142550003
 C         -4.4749904733        3.2151137045       -1.8711051192
 H         -4.0630497671        4.1295632465       -2.2759212735
 C         -1.4874323337       -0.8630560263       -1.0377044791
 C         -2.3139109505       -1.9007166988       -0.2433330218
 H         -1.7962308972       -2.8736046003       -0.2257936307
 C         -3.6500380530       -2.0596384725       -1.0236775605
 H         -3.9796684895       -1.0561565562       -1.3186041336
 C         -4.7403311646       -2.6946015260       -0.1626258601
 H         -4.9486831711       -2.0845502416        0.7143763241
 H         -4.4448351459       -3.6909855083        0.1609992385
 H         -5.6534679085       -2.7865190663       -0.7470613219
 C         -3.4076936099       -2.8971801866       -2.2766909554
 H         -3.2031703399       -3.9319206136       -2.0087020699
 H         -2.5553613699       -2.5163067859       -2.8322255700
 H         -4.2851879381       -2.8745871572       -2.9188963684
 C         -2.6562484235       -2.1236081494        2.0734264217
 H         -2.6711052056       -3.2143937111        1.9434760256
 C         -2.8371392213       -1.6522080013        3.4182650302
 C         -2.6370098705       -0.2808244758        3.7504076941
 C         -2.8475313268        0.1048526392        5.0907794846
 H         -2.7013749295        1.1450824012        5.3453824614
 C         -3.2259513758       -0.8060408023        6.0495891724
 H         -3.3812300446       -0.4786379096        7.0672972900
 C         -3.4054426144       -2.1473215972        5.7211602594
 H         -3.6968741202       -2.8573960853        6.4795185056
 C         -3.2067572536       -2.5560728864        4.4222423560
 H         -3.3468448071       -3.5952314981        4.1577776886
 Ti         2.4791611013       -0.6929741691       -1.1413050672
 O          0.9593237957       -0.5543985013       -0.0496854219
 O         -0.1245874487       -0.9471468893        1.8434127366
 O          4.2100419401       -0.9244999527       -1.6096775297
 O          2.0021938865       -2.3517949714       -1.8017288806
 O          1.5254692418       -3.6106997066       -3.5706902349
 O          2.8265274912        1.0592590593       -0.9443724033
 N          3.0616030709       -1.7880541109        0.5764942196
 N          1.5672668320       -0.1427909781       -2.8739538045
 C          0.8771220499       -0.9964764439        1.1308599450
 C          2.1612490933       -1.6488001884        1.6784066563
 H          1.9074081500       -2.6195197862        2.1401963792
 C          2.7551875590       -0.7203280697        2.7705197890
 H          1.9595422642       -0.5644671263        3.5077480876
 C          3.9468823563       -1.3956078484        3.4471660325
 H          4.3261215744       -0.7596900993        4.2431995544
 H          4.7504430369       -1.5597369439        2.7303960703
 H          3.6630036954       -2.3519519643        3.8826766126
 C          3.1583735815        0.6259692132        2.1765224806
 H          2.2829198876        1.1608098422        1.8111202703
 H          3.8671873565        0.4927298771        1.3533000812
 H          3.6221418088        1.2434347353        2.9433646016
 C          3.8256607808       -2.8110450526        0.4869433223
 H          3.7704260546       -3.6072657749        1.2422310745
 C          4.8334085236       -2.9545060302       -0.5178862594
 C          5.0152405785       -1.9405925423       -1.5052661425
 C          6.1222834809       -2.0673275935       -2.3718552160
 H          6.2877358834       -1.2819597242       -3.0946427791
 C          6.9555416777       -3.1587793675       -2.3120090417
 H          7.7858727170       -3.2344722693       -2.9986520957
 C          6.7404494295       -4.1715846079       -1.3775493218
 H          7.3948322312       -5.0285997643       -1.3478378537
 C          5.6984310154       -4.0589032870       -0.4895441565
 H          5.5350094806       -4.8256045406        0.2548364700
 C          1.6390874152       -2.5384417265       -3.0195939576
 C          1.3501961266       -1.2198277168       -3.7959210543
 H          0.3008452281       -1.2590100626       -4.1233581507
 C          2.2510652195       -1.1194908978       -5.0451739649
 H          2.0515288496       -2.0176743051       -5.6394311859
 C          3.7251879971       -1.0992168491       -4.6552488763
 H          3.9266639759       -0.2630135680       -3.9796969158
 H          4.3465210154       -0.9964638979       -5.5433716737
 H          3.9894664661       -2.0306895805       -4.1557613282
 C          1.8906684153        0.1195640978       -5.8624100275
 H          0.8424576258        0.1027143749       -6.1524717451
 H          2.4933677940        0.1589230474       -6.7669572373
 H          2.0798608289        1.0228799400       -5.2840731935
 C          0.7282469057        0.8270078040       -2.8205997778
 H         -0.1188044296        0.8516177994       -3.5148290247
 C          0.8863284222        1.9680183904       -1.9718239661
 C          2.0127711264        2.0612683897       -1.1014077647
 C          2.2392730590        3.2854043823       -0.4423647223
 H          3.1017517904        3.3647839741        0.2018544683
 C          1.3604059758        4.3330662052       -0.5764412971
 H          1.5497312127        5.2535779476       -0.0446097434
 C          0.2213682915        4.2124721906       -1.3729273349
 H         -0.4614630206        5.0442930830       -1.4652833493
 C         -0.0084995180        3.0444533965       -2.0611236297
 H         -0.8788785956        2.9436292744       -2.6955927966
  118
       -193.76709222
 Ti        -1.9576426650       -0.8854977108        1.0107885894
 O         -0.2106217859       -1.0704538088        1.7047684286
 O          1.2931222689       -1.1738777219        3.3315899078
 O         -3.8008116034       -0.6120570617        1.3411410301
 O         -1.6481996467        0.7772710163        0.2979962504
 O         -0.9924101710        1.8488896248       -1.5301186399
 O         -2.2773932314       -2.6142241767        1.2062248688
 N         -1.9652904659        0.1132820165        2.9527822374
 N         -2.7687471766       -1.1101170462       -0.9700473615
 C          0.1895488979       -0.8913887125        2.9002677707
 C         -0.8761076500       -0.2328484621        3.8138421998
 H         -0.4330780192        0.6520408271        4.3000847396
 C         -1.3645015416       -1.2053073195        4.9168926502
 H         -2.2172839208       -0.7220059786        5.4150535416
 C         -1.8431408774       -2.5191968302        4.3042135796
 H         -2.2251867232       -3.1767516577        5.0836943308
 H         -1.0165563348       -3.0196707684        3.7997547882
 H         -2.6377329323       -2.3320401701        3.5752158450
 C         -0.2567087450       -1.4377859446        5.9401006464
 H         -0.5756493265       -2.1708092440        6.6774071743
 H         -0.0096968447       -0.5132156131        6.4573223960
 H          0.6378629481       -1.7999171245        5.4415237977
 C         -2.6052117700        1.2051020186        3.1292807552
 H         -2.2849491095        1.9126552615        3.9073219969
 C         -3.8167526663        1.5110496571        2.4339947050
 C         -4.4060361646        0.5025397127        1.6143724438
 C         -5.7115650193        0.7477364597        1.1294122959
 H         -6.1878327652       -0.0325787412        0.5540042733
 C         -6.3468523659        1.9439931330        1.3614767012
 H         -7.3358974325        2.1097325585        0.9592008136
 C         -5.7317550815        2.9491441443        2.1083923624
 H         -6.2381090964        3.8875050346        2.2731084363
 C         -4.4898180225        2.7202843907        2.6514332766
 H         -4.0159518666        3.4753418429        3.2636768157
 C         -1.6323297415        0.9808744976       -0.9615401041
 C         -2.6090190416        0.0789249875       -1.7527435768
 H         -2.2079383886       -0.1303324288       -2.7571670157
 C         -3.9335000296        0.8789845723       -1.8955476707
 H         -4.1837333606        1.2838748702       -0.9070131947
 C         -5.0831930988       -0.0131673320       -2.3603135153
 H         -5.9940820698        0.5776123410       -2.4275046637
 H         -5.2529192564       -0.8297476474       -1.6618340350
 H         -4.8730792214       -0.4274528507       -3.3447420758
 C         -3.7363714503        2.0309381189       -2.8776091162
 H         -4.6114405252        2.6769542347       -2.8760019570
 H         -3.5902696398        1.6489595956       -3.8860118674
 H         -2.8640824095        2.6199159545       -2.6103689224
 C         -3.0393315238       -2.2239435711       -1.5303895025
 H         -3.1789395061       -2.2734453691       -2.6183871790
 C         -3.1798291593       -3.4696815732       -0.8296696574
 C         -2.7859256450       -3.5999024598        0.5339810939
 C         -2.9387730067       -4.8641133903        1.1425099104
 H         -2.6355715878       -4.9609273090        2.1754275887
 C         -3.4526558178       -5.9362036559        0.4518082585
 H         -3.5607245085       -6.8904731063        0.9466171675
 C         -3.8293256482       -5.8043156364       -0.8829141998
 H         -4.2270957938       -6.6510766361       -1.4205706926
 C         -3.6840677316       -4.5872891516       -1.5079178235
 H         -3.9714583342       -4.4775539433       -2.5446516367
 Ti         2.5147999085        0.7369090273       -1.0622466379
 O          1.9971032829        0.8801930971       -2.8302455757
 O          1.3617058174        2.1649395294       -4.5298119849
 O          2.9258905522        0.9828362402        0.6601654083
 O          0.8733172745       -0.0771999048       -0.6345067285
 O         -0.3758972554       -1.9051244416       -0.6878715772
 O          4.2498679982        1.0189836096       -1.4858085550
 N          1.7298231650        2.6079323241       -1.0346432706
 N          2.9561482457       -1.2437665883       -1.4604296391
 C          1.5987881952        1.9824249885       -3.3563427428
 C          1.4476977570        3.1471405180       -2.3350658494
 H          0.4114911472        3.5087273512       -2.3987329701
 C          2.3987842468        4.3038874935       -2.7133781850
 H          2.1420970810        4.5853677715       -3.7403021470
 C          2.1805068972        5.5017691579       -1.7914829896
 H          1.1459119195        5.8354444713       -1.8264545128
 H          2.8154941881        6.3294803795       -2.0992100062
 H          2.4312059262        5.2410304850       -0.7641528413
 C          3.8538189539        3.8485512199       -2.6712106183
 H          4.0142557589        3.0480502408       -3.3928108776
 H          4.1067756043        3.4822084709       -1.6722959641
 H          4.5133411312        4.6772558188       -2.9235100963
 C          1.0149894536        2.9684683766       -0.0322144154
 H          0.2241489422        3.7130095525       -0.1696911834
 C          1.2524249982        2.5397997398        1.3140846166
 C          2.2754670843        1.5905432261        1.6076805743
 C          2.5865101197        1.3474239216        2.9610104928
 H          3.3701534531        0.6383129054        3.1802094207
 C          1.8899578220        1.9673910836        3.9696561690
 H          2.1441541441        1.7570535570        4.9981062884
 C          0.8504958965        2.8531521965        3.6790653538
 H          0.3063140151        3.3290800827        4.4820247716
 C          0.5405020757        3.1308267145        2.3687939766
 H         -0.2518109055        3.8271890846        2.1309149301
 C          0.7079681417       -1.3275530093       -0.7265845099
 C          2.0115147769       -2.1342122680       -0.8718505296
 H          1.8489658379       -3.0456572512       -1.4720986929
 C          2.4480652794       -2.5252550139        0.5667692437
 H          2.3185137875       -1.6483630453        1.2133607236
 C          3.9223087591       -2.9288015087        0.5878825580
 H          4.1928528919       -3.2460368404        1.5917229457
 H          4.5565699082       -2.0863160998        0.3108729163
 H          4.1100364238       -3.7554612711       -0.0970262699
 C          1.5631578049       -3.6549462026        1.0844611872
 H          0.5105687592       -3.3854600475        0.9984897755
 H          1.7856076489       -3.8341490690        2.1333235351
 H          1.7396086165       -4.5727287573        0.5242278797
 C          3.7023768946       -1.6073879533       -2.4343973501
 H          3.6184108239       -2.6250185044       -2.8397042494
 C          4.7263328379       -0.7763613429       -2.9879685067
 C          4.9881586295        0.5110642334       -2.4290798518
 C          6.1070031673        1.2179068157       -2.9199538376
 H          6.3323967029        2.1755478856       -2.4741930442
 C          6.8782573295        0.7166629533       -3.9412920644
 H          7.7181946883        1.2893212577       -4.3062481784
 C          6.5887690602       -0.5220427263       -4.5131122505
 H          7.1962625229       -0.9009607321       -5.3199445653
 C          5.5341254216       -1.2575289315       -4.0296353429
 H          5.3124089397       -2.2284515662       -4.4499234997
  118
       -193.76709118
 Ti        -1.7706706149        0.3522690508        1.2260595647
 O          0.0719016467        0.4798569061        1.6505277023
 O          2.0576391631        1.3442048697        1.1742058980
 O         -3.4265135974        1.2015270757        1.3234375704
 O         -1.6248727026        0.3338331825       -0.5999209214
 O         -1.4020007682       -1.0229486914       -2.3468422214
 O         -2.0526773043       -0.1496787634        2.9092556632
 N         -1.2224564282        2.4793962638        0.9314467248
 N         -3.0134290271       -1.3324984265        0.7241477821
 C          0.8535837137        1.4372145192        1.3568074235
 C          0.1181047123        2.7961246934        1.3122557749
 H          0.6104103289        3.4787718853        0.6036432887
 C          0.1478155108        3.4324911152        2.7266846296
 H          1.2022031049        3.4979048387        3.0194625983
 C         -0.4407395956        4.8418076033        2.6695686356
 H          0.1093822135        5.4654587702        1.9680647667
 H         -0.3918468555        5.3078083996        3.6509384934
 H         -1.4839667481        4.8029922961        2.3600576546
 C         -0.6087251559        2.5812789416        3.7455192574
 H         -1.6546868142        2.4613710465        3.4450701430
 H         -0.5750217001        3.0622156834        4.7220389899
 H         -0.1633316012        1.5904967481        3.8310868214
 C         -1.8454025526        3.2063722515        0.0870253640
 H         -1.3461956896        4.0633571462       -0.3835447594
 C         -3.2310546322        3.0168708129       -0.2221685396
 C         -3.9798400016        2.0395821690        0.4957262903
 C         -5.3786009437        2.0219167868        0.2980762746
 H         -5.9570887530        1.3156056071        0.8756350269
 C         -5.9828694538        2.8579159375       -0.6109735735
 H         -7.0527871476        2.8083490927       -0.7527262166
 C         -5.2314840551        3.7673489468       -1.3542628926
 H         -5.7157107989        4.4100018420       -2.0729801020
 C         -3.8749729170        3.8512966804       -1.1442711882
 H         -3.2826674386        4.5731363948       -1.6890132789
 C         -1.9084628628       -0.7042513759       -1.2872115227
 C         -3.0781636206       -1.5274663004       -0.6936725045
 H         -2.9786830549       -2.5879546049       -0.9738559287
 C         -4.3858553929       -0.9603044628       -1.3055054573
 H         -4.3507332450        0.1322841920       -1.2140367624
 C         -5.6123779912       -1.4748267447       -0.5537949617
 H         -5.5721298860       -1.1888205924        0.4951972116
 H         -5.6754696196       -2.5594595469       -0.6211295719
 H         -6.5130021674       -1.0523610838       -0.9935286755
 C         -4.4723952394       -1.3390918319       -2.7815816210
 H         -5.3152850338       -0.8344831303       -3.2483626858
 H         -4.6098081180       -2.4132017306       -2.8899050365
 H         -3.5623497728       -1.0584664579       -3.3038166848
 C         -3.3164332942       -2.2910693318        1.5119585430
 H         -3.6704180925       -3.2459407100        1.1019166021
 C         -3.2264759408       -2.2231954267        2.9419644507
 C         -2.5882314521       -1.1210310904        3.5810162877
 C         -2.5223788130       -1.1275991427        4.9909903274
 H         -2.0385219254       -0.2892595403        5.4721203878
 C         -3.0492726086       -2.1621003799        5.7273249050
 H         -2.9842085345       -2.1398963737        6.8054688231
 C         -3.6609889281       -3.2432196756        5.0956336451
 H         -4.0656667112       -4.0543174458        5.6807679801
 C         -3.7401755828       -3.2674701404        3.7225596487
 H         -4.2117913456       -4.1031741855        3.2245098769
 Ti         2.4558494295       -0.7833879245       -1.2196567301
 O          0.7637781968       -0.9196552152       -0.4524231391
 O         -0.5541939744       -1.8756920875        1.0373877488
 O          4.2454749545       -0.7448318162       -1.4405158678
 O          2.4106620612       -2.5956351068       -1.6563772948
 O          1.4269994448       -4.2078791162       -2.8284452608
 O          2.4975456311        0.9979675168       -1.4134765567
 N          2.9081862881       -1.4512543918        0.6790036205
 N          1.4953912890       -0.7043107999       -3.0690502993
 C          0.5591743499       -1.6362956159        0.5704432583
 C          1.8401443726       -2.2838364835        1.1648718685
 H          1.9270355266       -3.2341981547        0.6051888866
 C          1.7860713994       -2.6181756737        2.6682586411
 H          2.7984006195       -2.9300259990        2.9623765629
 C          1.3547854411       -1.4342523592        3.5320036033
 H          1.4883390880       -1.6760088268        4.5858385306
 H          0.3031508626       -1.2125572001        3.3542042905
 H          1.9325466520       -0.5421088385        3.2991756324
 C          0.8480879677       -3.8031977353        2.9005536031
 H          1.1813127588       -4.6779051108        2.3457709365
 H         -0.1576413007       -3.5448295653        2.5800457119
 H          0.8223332867       -4.0544269349        3.9588854184
 C          3.8799299647       -0.9943183128        1.3674300132
 H          3.9882152118       -1.2166605876        2.4335127659
 C          4.9373118133       -0.2179073741        0.7810175670
 C          5.0714725922       -0.1388495388       -0.6375438595
 C          6.1752113858        0.5702991403       -1.1536060939
 H          6.2793134650        0.6189507316       -2.2287930029
 C          7.0765809948        1.1932723599       -0.3222333573
 H          7.9039238517        1.7438609523       -0.7462065879
 C          6.9357595597        1.1184134306        1.0621880697
 H          7.6498247241        1.6086502442        1.7057965013
 C          5.8847844635        0.4111000814        1.5985552869
 H          5.7692315968        0.3458031303        2.6714243047
 C          1.7569824065       -3.0539634757       -2.6591069904
 C          1.4316896067       -1.9751015103       -3.7264969203
 H          0.4297278612       -2.1732733357       -4.1357731879
 C          2.4795135135       -2.0786092071       -4.8620744556
 H          2.4718442645       -3.1209175114       -5.1997484859
 C          3.8749397713       -1.7207208313       -4.3542444005
 H          3.8983402054       -0.6835227509       -4.0060014855
 H          4.6025224439       -1.8401474075       -5.1553356966
 H          4.1637537009       -2.3661260854       -3.5235308295
 C          2.0897006215       -1.1728832965       -6.0292189064
 H          2.8079180858       -1.2790200152       -6.8390837282
 H          2.0808489802       -0.1306843341       -5.7135995781
 H          1.1048311759       -1.4324337137       -6.4108579391
 C          0.6458200073        0.2051230054       -3.3780670575
 H         -0.0958987090        0.0163613109       -4.1595101330
 C          0.6829080947        1.5349192658       -2.8430608964
 C          1.6966875625        1.8875719796       -1.9060582421
 C          1.8354233986        3.2501280553       -1.5660315183
 H          2.6385255344        3.5123678442       -0.8917777866
 C          0.9689647597        4.1953989638       -2.0641647467
 H          1.0928988631        5.2338209666       -1.7873353102
 C         -0.0699788991        3.8305431563       -2.9206164392
 H         -0.7519666329        4.5800895339       -3.2932031359
 C         -0.1994390543        2.5169012174       -3.3090854885
 H         -0.9837771418        2.2268483613       -3.9937167368
  118
       -193.76704634
 Ti        -2.3077524724        0.0393157859        0.1551337029
 O         -0.5706927991        0.8029671710       -0.1980463463
 O          0.8959960364        2.4569118409       -0.1957736206
 O         -3.9906355449        0.1786057627        0.9360885320
 O         -2.7432137213        0.2579883327       -1.6163674453
 O         -2.2809730775       -0.7498331863       -3.5407421954
 O         -1.7427502435       -0.6985578653        1.6408955566
 N         -2.5942991927        2.2068057777        0.2542248462
 N         -3.1122991796       -1.8557002297       -0.3357986285
 C         -0.2331395749        2.0147377511       -0.0158184043
 C         -1.3789290792        2.9483353258        0.4102416675
 H         -1.3526436383        3.8547623484       -0.2204152641
 C         -1.2457758460        3.3838782465        1.8968507913
 H         -2.0723423270        4.0855583481        2.0858899288
 C         -1.3973630882        2.1879959785        2.8332690830
 H         -1.3315195200        2.5206305051        3.8679310377
 H         -0.6012220288        1.4650331088        2.6607172665
 H         -2.3607056654        1.6886643952        2.6885863190
 C          0.0778087396        4.1021139260        2.1382099450
 H          0.9111950917        3.4304845090        1.9463756602
 H          0.1297890727        4.4393549967        3.1711413395
 H          0.1792052978        4.9649017581        1.4830630506
 C         -3.6859303578        2.8135596421       -0.0164278489
 H         -3.6786274971        3.8888458810       -0.2462390228
 C         -4.9672789271        2.1850154400        0.0827084252
 C         -5.0467446566        0.8819408669        0.6558241024
 C         -6.3340497263        0.3746144792        0.9451088420
 H         -6.3922266797       -0.5977806719        1.4137754072
 C         -7.4670096068        1.0800157291        0.6177059670
 H         -8.4387767920        0.6607265914        0.8339105483
 C         -7.3785238489        2.3313986919        0.0070343551
 H         -8.2762948323        2.8703197985       -0.2523894455
 C         -6.1416576046        2.8779385769       -0.2396380995
 H         -6.0596510004        3.8596299816       -0.6849306014
 C         -2.6945666864       -0.7584332978       -2.3965664064
 C         -3.2548585007       -2.0520068515       -1.7568854388
 H         -2.6346777493       -2.8980054690       -2.0856650870
 C         -4.7082125392       -2.3041992192       -2.2270016671
 H         -5.1727463069       -2.9953847284       -1.5113404335
 C         -4.6865116472       -2.9484722310       -3.6113984622
 H         -4.1228761493       -2.3209440156       -4.2971005784
 H         -5.6996233495       -3.0609865376       -3.9905551846
 H         -4.2189061743       -3.9300825112       -3.5790334782
 C         -5.5195497478       -1.0118359796       -2.2535897081
 H         -6.5668214744       -1.2273200340       -2.4576656917
 H         -5.1462902963       -0.3485047393       -3.0313266912
 H         -5.4478293837       -0.4980346294       -1.2973748186
 C         -3.1772884305       -2.8490662892        0.4643737113
 H         -3.4586702839       -3.8403961747        0.0827167716
 C         -2.8413840620       -2.7945062677        1.8581917440
 C         -2.0666857580       -1.7123952598        2.3751257717
 C         -1.6250776714       -1.7912406627        3.7139596829
 H         -0.9951666678       -0.9914497980        4.0777737330
 C         -1.9727200423       -2.8537433114        4.5123941428
 H         -1.6308394502       -2.8866546243        5.5366346905
 C         -2.7554834308       -3.8962015313        4.0137193354
 H         -3.0228182656       -4.7252073067        4.6511093593
 C         -3.1616690739       -3.8697492395        2.7009634425
 H         -3.7468729912       -4.6860940333        2.2996783697
 Ti         2.5418544469        0.1699689668        0.0181063577
 O          1.4928759608        0.5868063038        1.5405407951
 O          1.1264535719        0.2592865706        3.7187388383
 O          3.9166388358       -0.6762088866       -0.9530573198
 O          1.4701060735       -1.3744069723       -0.1104756110
 O         -0.6357841006       -1.7273862063       -0.7184155027
 O          3.4648798466        1.6557316509       -0.1796920846
 N          3.6494536011       -0.6785186667        1.6042467292
 N          1.7780356096        0.4390442334       -1.8870341506
 C          1.8293657302        0.2890342735        2.7287045116
 C          3.3570189475       -0.0110137872        2.8284320572
 H          3.5928007100       -0.6199262677        3.7169205938
 C          4.0716457705        1.3586484927        2.9025589630
 H          3.5881998691        2.0225714208        2.1706995369
 C          3.9162662262        1.9397664559        4.3053185772
 H          4.4738294973        1.3454649842        5.0272861242
 H          2.8699907212        1.9446940285        4.6000694597
 H          4.2925660994        2.9594616451        4.3367896540
 C          5.5447834428        1.2130799064        2.5172246086
 H          5.6274099223        0.8928639042        1.4764134614
 H          6.0400189050        0.4823875592        3.1555873240
 H          6.0540631281        2.1675307311        2.6315430788
 C          4.1398848557       -1.8612552748        1.5991819900
 H          4.3646599643       -2.3637233338        2.5502626207
 C          4.4994555987       -2.5523694417        0.4016654223
 C          4.4073107809       -1.8717223772       -0.8487835284
 C          4.9091367869       -2.5398934238       -1.9894830180
 H          4.8762406217       -2.0152462425       -2.9336326126
 C          5.4102055706       -3.8163549473       -1.9062534386
 H          5.7709385395       -4.3078332128       -2.7983440225
 C          5.4594837359       -4.4877674018       -0.6840100534
 H          5.8503603589       -5.4921789877       -0.6344094509
 C          5.0208969163       -3.8526087515        0.4528516747
 H          5.0722745473       -4.3534263672        1.4097546370
 C          0.4900869518       -1.2700454631       -0.9075199221
 C          0.8532494804       -0.5944839793       -2.2460505309
 H         -0.0407987326       -0.2069460772       -2.7585592513
 C          1.5063924009       -1.6880758016       -3.1298570266
 H          2.3146247416       -2.1488401701       -2.5475305529
 C          2.0933801348       -1.0897468801       -4.4058914827
 H          2.5426721636       -1.8782455275       -5.0061151060
 H          2.8635435174       -0.3554851440       -4.1746346594
 H          1.3107640973       -0.6164306740       -4.9955361680
 C          0.4583673603       -2.7449223198       -3.4708180955
 H          0.0970844787       -3.2296129222       -2.5674450771
 H          0.8882126542       -3.5017009102       -4.1239447869
 H         -0.3900978410       -2.2832570315       -3.9725812830
 C          1.9183096167        1.4891903602       -2.6002061712
 H          1.3056229860        1.6248676345       -3.5006477077
 C          2.8644431358        2.5325078442       -2.3178719039
 C          3.6139027771        2.5556852065       -1.1039375526
 C          4.5268326356        3.6138591765       -0.9156861736
 H          5.0910008462        3.6287065209        0.0062862628
 C          4.6934705060        4.5963414572       -1.8631351299
 H          5.4012561533        5.3940619841       -1.6903346111
 C          3.9515448974        4.5752786429       -3.0421611290
 H          4.0825195661        5.3526512467       -3.7790154546
 C          3.0494661833        3.5587832415       -3.2547683254
 H          2.4685244440        3.5379484510       -4.1665642882
  118
       -193.76704332
 Ti        -2.1522359994        0.4011219937        0.6485801354
 O         -0.3786210872        0.1294420158        1.4111608324
 O          0.9896541786       -0.5458042988        3.0321841213
 O         -3.9176320389       -0.1523652487        0.5269818178
 O         -2.4167031453        2.0097010330        1.4637706728
 O         -2.0807731975        4.1933535826        1.1935899489
 O         -1.7316877041       -0.7935508467       -0.5866075261
 N         -2.5065248807       -0.3224743157        2.6570028755
 N         -2.7557456755        1.6200955184       -1.0281061557
 C         -0.1176591555       -0.4059093097        2.5345168247
 C         -1.3684996482       -0.8811966947        3.3102476245
 H         -1.2837507183       -0.5652443727        4.3646073525
 C         -1.4377718867       -2.4301315222        3.2530256098
 H         -0.4457105369       -2.7966292312        3.5379363758
 C         -2.4740492618       -2.9556957131        4.2441583100
 H         -2.2380346860       -2.6481144208        5.2611656704
 H         -2.4939851254       -4.0422862272        4.2128167486
 H         -3.4677386860       -2.5903155557        3.9871136904
 C         -1.7592779664       -2.9001149902        1.8375751398
 H         -1.0156489308       -2.5244556362        1.1362185805
 H         -2.7487555700       -2.5554382152        1.5213956846
 H         -1.7325218836       -3.9866987808        1.7927287674
 C         -3.5383843814        0.0261369071        3.3247064331
 H         -3.5239357147        0.0035505741        4.4233150964
 C         -4.7902496549        0.3342154600        2.7003901215
 C         -4.9307681397        0.1222423152        1.2968156393
 C         -6.2348380558        0.1920404199        0.7586471370
 H         -6.3543053980       -0.0209082791       -0.2935431471
 C         -7.3113818230        0.5431552078        1.5383666290
 H         -8.2937553644        0.6086520044        1.0936997828
 C         -7.1512277886        0.8170317348        2.8962124317
 H         -8.0019039483        1.1029896002        3.4948049069
 C         -5.9065285735        0.6924913665        3.4673329395
 H         -5.7747528010        0.8646007595        4.5264369203
 C         -2.4451431106        3.1091067226        0.7997052700
 C         -3.1095107504        2.9386136758       -0.5964848041
 H         -2.7398815198        3.7140610193       -1.2849458041
 C         -4.6360280582        3.1088946752       -0.4054719464
 H         -4.9394353523        2.4841311139        0.4430945869
 C         -5.3901159409        2.6479913973       -1.6517940692
 H         -5.1050033037        3.2482645587       -2.5141364411
 H         -6.4607869460        2.7583222916       -1.4960168791
 H         -5.1745779136        1.6028459059       -1.8645338446
 C         -4.9590802559        4.5675207987       -0.0926494143
 H         -4.3580047024        4.9229426878        0.7393313520
 H         -6.0106300415        4.6705801283        0.1649283400
 H         -4.7520078940        5.1962105241       -0.9564608861
 C         -2.3953619355        1.4210068426       -2.2373377888
 H         -2.4332182635        2.2463153835       -2.9612124469
 C         -1.9328750622        0.1632373895       -2.7511330357
 C         -1.6352218459       -0.9172497574       -1.8697095914
 C         -1.2279988727       -2.1428365214       -2.4409032060
 H         -1.0341577857       -2.9676137124       -1.7695943461
 C         -1.0950649281       -2.2815684194       -3.8021792028
 H         -0.7988251299       -3.2358596890       -4.2162115652
 C         -1.3457717088       -1.2087787918       -4.6569030384
 H         -1.2308788910       -1.3268670795       -5.7240242962
 C         -1.7555825852       -0.0060969642       -4.1299554880
 H         -1.9635013262        0.8278392383       -4.7862029234
 Ti         2.6298053129       -0.4714848609       -0.4684759763
 O          1.0646096100        0.4493121933       -0.9483505525
 O         -0.3743366064        2.0169816746       -0.3447890624
 O          4.1300920042       -1.1104976360        0.2450642688
 O          1.5960561199       -1.8314761028        0.2900535446
 O          0.6113382461       -3.8175819443        0.0161168774
 O          3.5958212309        0.5367777631       -1.6455959416
 N          2.6326267926        0.8722876036        1.0156550917
 N          2.4214622790       -1.7203561540       -2.0748444813
 C          0.6983091520        1.4296920379       -0.2291390603
 C          1.7668270588        1.9727938606        0.7360887185
 H          1.2905748859        2.3737920393        1.6443964896
 C          2.4822476465        3.1203127000       -0.0253679219
 H          2.5083652217        2.8545195169       -1.0895899734
 C          1.6757821502        4.4048684947        0.1436447706
 H          0.6271341087        4.2253327936       -0.0822761068
 H          2.0513945455        5.1798875961       -0.5208529585
 H          1.7442279698        4.7662876945        1.1676431940
 C          3.9203473222        3.2900686758        0.4655659264
 H          4.5030424301        2.3923687698        0.2492048639
 H          3.9411939992        3.4763903610        1.5380363032
 H          4.3816159666        4.1376061789       -0.0374152642
 C          2.9926827519        0.5989539122        2.2151813285
 H          2.7049906197        1.2577797994        3.0406633772
 C          3.8989426507       -0.4706324525        2.5326090921
 C          4.4553699315       -1.2790200827        1.5008807461
 C          5.3969889071       -2.2601532550        1.8647084412
 H          5.8363935939       -2.8573939891        1.0776217911
 C          5.7415519779       -2.4627717861        3.1821574429
 H          6.4568517978       -3.2318822780        3.4348114654
 C          5.1746263374       -1.6874995228        4.1899738605
 H          5.4456660164       -1.8588230165        5.2202009656
 C          4.2722753044       -0.7012860739        3.8616460477
 H          3.8243482248       -0.0947608448        4.6344905960
 C          1.3434404868       -2.9135055110       -0.3285006396
 C          2.1526080726       -3.0518267975       -1.6625642118
 H          1.5884355797       -3.6273278534       -2.4144028645
 C          3.4559997807       -3.8033467628       -1.2860043258
 H          3.7759004967       -3.4426527245       -0.2997899537
 C          4.5667632423       -3.4965234819       -2.2917170931
 H          4.8305302613       -2.4375253325       -2.2464259627
 H          4.2496482314       -3.7425153689       -3.3042807070
 H          5.4500604207       -4.0864638983       -2.0568558414
 C          3.1701237955       -5.2997489388       -1.2041798498
 H          4.0316277983       -5.8285406252       -0.8036670091
 H          2.9495711247       -5.7005873319       -2.1919711542
 H          2.3163664136       -5.4825596108       -0.5566131240
 C          2.1139268154       -1.2874742623       -3.2385445466
 H          1.6465572767       -1.9563256861       -3.9723273141
 C          2.4394545438        0.0354345573       -3.6764111645
 C          3.2426516356        0.8791857609       -2.8503752287
 C          3.6727010211        2.1068363715       -3.3984194778
 H          4.3186018129        2.7291742166       -2.7953536333
 C          3.2724990593        2.5097166735       -4.6506801084
 H          3.6022050510        3.4640986115       -5.0347023812
 C          2.4452920778        1.7017628261       -5.4300344438
 H          2.1309365147        2.0336338001       -6.4072892843
 C          2.0519065786        0.4754866106       -4.9495682395
 H          1.4275386075       -0.1709280382       -5.5497322646
  118
       -193.76700923
 Ti        -1.7817456818        0.3477548169        1.2360644110
 O          0.0541884429        0.4838456992        1.6913194820
 O          2.0422137626        1.3186238935        1.1734719819
 O         -3.4363369719        1.2004109549        1.3170123533
 O         -1.6386402496        0.3108743225       -0.5889629976
 O         -1.4119280734       -1.0570720187       -2.3254587431
 O         -2.0741733555       -0.1348904305        2.9249265719
 N         -1.2280025099        2.4672841530        0.9043922784
 N         -3.0178434613       -1.3496037328        0.7518315384
 C          0.8399470394        1.4258693564        1.3625311495
 C          0.1125294423        2.7871775970        1.2823554436
 H          0.6113008006        3.4507424898        0.5601713523
 C          0.1380780167        3.4553308191        2.6822991529
 H          1.1911308158        3.5226785094        2.9793734873
 C         -0.4433378152        4.8657066058        2.5893100463
 H          0.1127186529        5.4696485711        1.8753362491
 H         -0.3962516840        5.3547024339        3.5595232951
 H         -1.4854396938        4.8245525456        2.2763766743
 C         -0.6281542259        2.6313939257        3.7164314172
 H         -1.6723542286        2.5069283581        3.4118791728
 H         -0.5995982722        3.1360101881        4.6810833594
 H         -0.1866388439        1.6416161731        3.8293318916
 C         -1.8474547341        3.1783919018        0.0441909117
 H         -1.3452262061        4.0241107297       -0.4433544767
 C         -3.2327126511        2.9841216828       -0.2646708629
 C         -3.9851596100        2.0222771192        0.4702436178
 C         -5.3831165649        2.0014285196        0.2671161278
 H         -5.9643077524        1.3072213065        0.8565427013
 C         -5.9831447121        2.8185479599       -0.6617149892
 H         -7.0524644056        2.7664221158       -0.8070347807
 C         -5.2280340529        3.7116485604       -1.4208194545
 H         -5.7087257180        4.3390720233       -2.1552091117
 C         -3.8723301286        3.7991775896       -1.2068841788
 H         -3.2771702263        4.5086505209       -1.7646776586
 C         -1.9187789969       -0.7343559463       -1.2673933548
 C         -3.0821574757       -1.5590015036       -0.6641535265
 H         -2.9752008343       -2.6215381932       -0.9336434273
 C         -4.3944352715       -1.0078186837       -1.2805631879
 H         -4.3647572953        0.0861785090       -1.2062796406
 C         -5.6160237553       -1.5164508183       -0.5168926707
 H         -5.5747484935       -1.2116623733        0.5267855847
 H         -5.6726328019       -2.6024656630       -0.5647830310
 H         -6.5202889094       -1.1073278231       -0.9617599896
 C         -4.4828588557       -1.4102021648       -2.7502482903
 H         -5.3284462992       -0.9160482258       -3.2233003458
 H         -4.6165516628       -2.4863732880       -2.8413001395
 H         -3.5747518264       -1.1346909358       -3.2785785436
 C         -3.3067930051       -2.3057912301        1.5479384300
 H         -3.6491950856       -3.2683706720        1.1460439189
 C         -3.2162394852       -2.2251901946        2.9771534656
 C         -2.5944413378       -1.1076694016        3.6058383087
 C         -2.5287407568       -1.1001107387        5.0159475290
 H         -2.0578922799       -0.2499319476        5.4891304388
 C         -3.0396271347       -2.1358061489        5.7616912121
 H         -2.9750662921       -2.1027151666        6.8396015405
 C         -3.6346628243       -3.2320594648        5.1400312608
 H         -4.0268666442       -4.0437764889        5.7327632966
 C         -3.7138132493       -3.2700963521        3.7672984213
 H         -4.1728848164       -4.1172916645        3.2769921610
 Ti         2.4558673899       -0.7743655828       -1.2206914028
 O          0.7704726315       -0.8780118409       -0.4323012008
 O         -0.5513806208       -1.8620427368        1.0360702124
 O          4.2451770544       -0.7796492504       -1.4619744829
 O          2.3616790568       -2.5776830580       -1.6758857035
 O          1.3155544464       -4.1533297744       -2.8431425770
 O          2.5475767935        1.0070551408       -1.4018288156
 N          2.9150728327       -1.4684506242        0.6644507147
 N          1.4675134503       -0.6501113046       -3.0531206629
 C          0.5626928126       -1.6186691595        0.5724916673
 C          1.8386412208       -2.2889021151        1.1515481227
 H          1.9079100106       -3.2363287177        0.5846085596
 C          1.7900199210       -2.6326767276        2.6530464545
 H          2.8010984539       -2.9560246905        2.9388744111
 C          1.3755025674       -1.4497710127        3.5263318717
 H          1.5213339260       -1.6955020059        4.5775868505
 H          0.3227400659       -1.2220077660        3.3631301616
 H          1.9541753488       -0.5594727124        3.2887238810
 C          0.8421553847       -3.8100868749        2.8837224166
 H          1.1640127943       -4.6847388560        2.3221569204
 H         -0.1628116620       -3.5403676936        2.5702040340
 H          0.8197921133       -4.0669977115        3.9407640131
 C          3.8974210103       -1.0275014970        1.3482043587
 H          4.0096416511       -1.2546378481        2.4128853631
 C          4.9622618577       -0.2663914223        0.7551982599
 C          5.0877565082       -0.1892982303       -0.6645357428
 C          6.2004730510        0.5002558194       -1.1879582625
 H          6.2980136176        0.5473360162       -2.2638166794
 C          7.1184099224        1.1069692116       -0.3627126195
 H          7.9524012092        1.6429441629       -0.7923159101
 C          6.9859348925        1.0343480038        1.0227050906
 H          7.7130808005        1.5116093653        1.6613765355
 C          5.9264771565        0.3454846993        1.5662793855
 H          5.8174359964        0.2814746056        2.6399105977
 C          1.6765860003       -3.0095737800       -2.6697376709
 C          1.3579690444       -1.9124541127       -3.7198953279
 H          0.3436907713       -2.0814922499       -4.1108022868
 C          2.3825181650       -2.0295527609       -4.8752556167
 H          2.3447117255       -3.0681457418       -5.2220824847
 C          3.7947438626       -1.7085626861       -4.3892774576
 H          4.5051194090       -1.8378163877       -5.2041650996
 H          4.0829992740       -2.3677860337       -3.5692790969
 H          3.8488683636       -0.6752817879       -4.0327471887
 C          1.9925180643       -1.1042123708       -6.0268087063
 H          2.6935467898       -1.2185629592       -6.8504973333
 H          2.0126559115       -0.0650715338       -5.7016778510
 H          0.9953675482       -1.3381421244       -6.3927388490
 C          0.6364545380        0.2842354427       -3.3357528182
 H         -0.1321064571        0.1198956922       -4.0966194220
 C          0.7250936567        1.6090553098       -2.7947455902
 C          1.7671958873        1.9244187639       -1.8752495107
 C          1.9545531824        3.2799794340       -1.5295869993
 H          2.7731986436        3.5125610288       -0.8634177575
 C          1.1129692133        4.2558079069       -2.0111266357
 H          1.2743377895        5.2879509556       -1.7307648202
 C          0.0495882593        3.9294041833       -2.8533470246
 H         -0.6111391600        4.7036443322       -3.2137670951
 C         -0.1314921786        2.6220617741       -3.2428287941
 H         -0.9365311162        2.3612868945       -3.9151904749
  118
       -193.76692474
 Ti        -2.3703874331        0.2084731494        0.4558420068
 O         -0.9346098223       -0.9038649605        0.7704935251
 O          1.1361677848       -0.7276572041        1.5703914939
 O         -3.4126539686        1.6462051876        0.6081875581
 O         -1.7902967559        0.8593562538       -1.2010481167
 O         -0.6985069294        0.1798531861       -3.0189349659
 O         -3.7558273973       -0.6700917486        1.3669710549
 N         -1.8594528600        0.5857309527        2.5776870179
 N         -2.9074399726       -1.3791217186       -0.9090071624
 C         -0.0853539310       -0.6436157204        1.6704791258
 C         -0.7364343952       -0.1982815052        2.9959855774
 H         -0.0241051298        0.3736829193        3.6141574090
 C         -1.1576482013       -1.4800286121        3.7536749409
 H         -1.7768471762       -2.0754447837        3.0724373599
 C          0.0810674122       -2.2853466552        4.1377879661
 H         -0.2160783089       -3.2259453034        4.5958803260
 H          0.6906507763       -1.7321018861        4.8504271931
 H          0.6896033982       -2.5010585467        3.2634991098
 C         -1.9793053488       -1.1343956138        4.9933628797
 H         -1.3843726998       -0.5566888537        5.6991036351
 H         -2.3033550447       -2.0485585207        5.4846785294
 H         -2.8617776229       -0.5602200626        4.7215874181
 C         -2.2336299356        1.6079853622        3.2419587397
 H         -1.7251026132        1.8745604771        4.1799245753
 C         -3.3210910654        2.4616345330        2.8564708172
 C         -3.8721664874        2.4173200023        1.5404593141
 C         -4.9444969015        3.2935625894        1.2556443394
 H         -5.3621121692        3.2548887046        0.2593151039
 C         -5.4396924189        4.1597109909        2.1997934166
 H         -6.2635888395        4.8125608322        1.9502061646
 C         -4.8832487391        4.2094522131        3.4771759887
 H         -5.2712080729        4.8979096965        4.2119213349
 C         -3.8358251668        3.3748622915        3.7877412224
 H         -3.4002317557        3.4047028148        4.7773912327
 C         -1.5853856862        0.0838882246       -2.1858051954
 C         -2.6291413333       -1.0551294732       -2.2716799449
 H         -2.2127086150       -1.9085660828       -2.8277000249
 C         -3.9220763302       -0.5632795310       -2.9710120782
 H         -4.6052073110       -1.4234216829       -3.0086735752
 C         -3.6066884681       -0.1218559994       -4.3978138589
 H         -2.9100304140        0.7124054171       -4.3895722873
 H         -4.5174412368        0.1864265790       -4.9071099438
 H         -3.1541084751       -0.9355548956       -4.9596996961
 C         -4.6034920004        0.5571012538       -2.1844031211
 H         -5.5270979455        0.8446073700       -2.6857395836
 H         -3.9540678127        1.4318031830       -2.1212944669
 H         -4.8406043637        0.2300661248       -1.1655716736
 C         -2.9823338818       -2.5982104887       -0.5335214636
 H         -2.7927209843       -3.4088664021       -1.2437408881
 C         -3.4113846449       -2.9608682082        0.7859615840
 C         -3.8733173871       -1.9340052087        1.6595615985
 C         -4.4949464849       -2.3326047393        2.8624974085
 H         -4.8953579038       -1.5585445220        3.5013607884
 C         -4.5677129281       -3.6593358767        3.2194414018
 H         -5.0314931267       -3.9353110278        4.1556903711
 C         -4.0486841193       -4.6516716067        2.3897106619
 H         -4.1006066225       -5.6874133715        2.6879922377
 C         -3.4959335596       -4.3011028769        1.1785490449
 H         -3.1186309581       -5.0606709570        0.5089041835
 Ti         2.1701297909       -0.2162595656       -0.8687763308
 O          0.8008666214        1.0081289193       -0.7276350154
 O         -0.5388694052        1.8286516285        0.8503735882
 O          3.5470706815       -1.2125381182       -0.3717963297
 O          0.9824196629       -1.6544613041       -0.8555620939
 O         -0.3623367326       -3.0634727462       -1.9373882110
 O          3.3844012026        0.9885450872       -1.6327745701
 N          2.7870753146        1.0285222906        0.8654142252
 N          1.9811950894       -0.7167784017       -2.9064937342
 C          0.5688696608        1.5975744118        0.3602421258
 C          1.8374054644        2.0721984790        1.0937919462
 H          1.6332218240        2.2334816120        2.1660180717
 C          2.2598559990        3.4132213364        0.4473322768
 H          2.3048929049        3.2560488920       -0.6364504043
 C          1.2145546305        4.4822472803        0.7557903417
 H          1.4513740069        5.3995249833        0.2214074707
 H          1.1950037059        4.7007802102        1.8223939046
 H          0.2228833126        4.1516991258        0.4569623454
 C          3.6377994264        3.8459718529        0.9440688357
 H          3.6267079472        3.9994282437        2.0221058188
 H          3.9216360044        4.7825793678        0.4696331783
 H          4.3864386226        3.0937636834        0.7036756641
 C          3.6292456775        0.7001336310        1.7628501311
 H          3.6601642040        1.2355606989        2.7226408000
 C          4.5962269826       -0.3483068604        1.5949558474
 C          4.5133583003       -1.2538369233        0.4979565604
 C          5.5156607077       -2.2414940746        0.3900532190
 H          5.4606639972       -2.9244372169       -0.4456309155
 C          6.5312246291       -2.3389408581        1.3123220651
 H          7.2846432241       -3.1048735289        1.1998181711
 C          6.5938401044       -1.4631608928        2.3933587709
 H          7.3887985500       -1.5505108363        3.1176504395
 C          5.6327993910       -0.4876978103        2.5264331396
 H          5.6760821835        0.2006517902        3.3593563734
 C          0.5840564187       -2.3012933197       -1.8722168756
 C          1.4743434268       -2.0384241846       -3.1211616277
 H          0.8479438510       -2.0795424285       -4.0256420393
 C          2.6134551642       -3.1013248103       -3.2238860800
 H          2.3348316347       -3.7885845260       -4.0315525646
 C          2.7713966494       -3.9236292193       -1.9442614501
 H          2.9765779014       -3.2698396195       -1.0956069559
 H          3.5935356911       -4.6289502340       -2.0597657095
 H          1.8650475649       -4.4881270801       -1.7371984684
 C          3.9445407455       -2.4372044553       -3.5857100876
 H          4.7116908705       -3.1990305565       -3.7122514338
 H          4.2496114197       -1.7512686428       -2.7902885830
 H          3.8624608539       -1.8781458522       -4.5163748668
 C          1.8332301805        0.1678559094       -3.8192624377
 H          1.3338664660       -0.0962891700       -4.7580590177
 C          2.3905623044        1.4821458989       -3.7387878144
 C          3.2312619548        1.8024860246       -2.6351747900
 C          3.9251970731        3.0317285960       -2.6806308806
 H          4.6074491057        3.2588639342       -1.8743374608
 C          3.7281186525        3.9210168486       -3.7112698271
 H          4.2572460120        4.8633666428       -3.7106333544
 C          2.8538604157        3.6239660189       -4.7557317137
 H          2.7002329035        4.3370979268       -5.5508289082
 C          2.2094847766        2.4086208399       -4.7725185169
 H          1.5490172026        2.1516831020       -5.5882523396
  118
       -193.76667057
 Ti        -1.9915244921       -0.3414755538        1.1738616701
 O         -0.3561648898        0.3226770142        1.9502241371
 O          0.6789629561        1.1873414533        3.7239950564
 O         -3.8820524036       -0.2567819391        0.8809554006
 O         -1.7038092277        0.6904619842       -0.3169946698
 O         -0.8808483956        0.7381260301       -2.3735350240
 O         -2.2630741228       -1.6520728960        2.3162646369
 N         -2.5585232502        1.2602969407        2.4164929968
 N         -2.2490137429       -1.7923317017       -0.3619213908
 C         -0.3099902270        0.9448975180        3.0584426400
 C         -1.7181516575        1.3793433907        3.5591261077
 H         -1.6979211820        2.4045091494        3.9647264872
 C         -2.1302674993        0.3799288593        4.6698452694
 H         -1.7763154437       -0.6138501961        4.3657490829
 C         -1.4568306307        0.7759101617        5.9801499622
 H         -1.8667734738        1.7136347731        6.3513869154
 H         -0.3883380457        0.9004245035        5.8244776934
 H         -1.6152015565        0.0095326002        6.7351781334
 C         -3.6519276991        0.3245525963        4.8132183130
 H         -3.9224562240       -0.3301686608        5.6389718944
 H         -4.1001832300       -0.0642664290        3.8964971838
 H         -4.0568190974        1.3155283505        5.0148272584
 C         -3.2577312755        2.2443238301        1.9949387405
 H         -3.2138731195        3.2122311825        2.5132172216
 C         -4.2157114634        2.1068876377        0.9443534501
 C         -4.5408765595        0.7905286504        0.4945286610
 C         -5.6603125404        0.6632890800       -0.3609656126
 H         -5.9576932357       -0.3321597006       -0.6567468202
 C         -6.3398106390        1.7667110030       -0.8178546265
 H         -7.1747809699        1.6373140117       -1.4914576535
 C         -5.9677381843        3.0528778748       -0.4248376512
 H         -6.5047855876        3.9098264629       -0.8007372160
 C         -4.9318753281        3.2111913909        0.4642953807
 H         -4.6553531276        4.1984672172        0.8081289282
 C         -1.4486343918        0.1722510242       -1.4515193334
 C         -2.0352151714       -1.2404037629       -1.6652038817
 H         -1.3488828108       -1.8507674761       -2.2732440502
 C         -3.3562946723       -1.0261396782       -2.4610124330
 H         -3.8625245144       -0.1540702897       -2.0283639974
 C         -4.2951414412       -2.2268148675       -2.3598806330
 H         -3.8319812645       -3.1152311132       -2.7847820503
 H         -5.2035640914       -2.0191633898       -2.9217780701
 H         -4.5671306384       -2.4273810376       -1.3250465154
 C         -3.0217580673       -0.7389275134       -3.9221067687
 H         -2.6047361911       -1.6236197775       -4.3985235721
 H         -2.2873010668        0.0577378401       -3.9940749200
 H         -3.9189609840       -0.4431693328       -4.4614711087
 C         -2.2924018263       -3.0549404812       -0.1858394505
 H         -2.1672373281       -3.7362217046       -1.0374504413
 C         -2.5002143917       -3.6842588934        1.0892729197
 C         -2.4834448259       -2.9324263806        2.2999036504
 C         -2.6946923535       -3.6290473657        3.5076591146
 H         -2.6833201975       -3.0588870639        4.4259864564
 C         -2.9082152850       -4.9878746757        3.5255744997
 H         -3.0688040882       -5.4925267260        4.4671724022
 C         -2.9137176693       -5.7188553779        2.3404747361
 H         -3.0768775360       -6.7852531040        2.3615091995
 C         -2.7065486346       -5.0686460536        1.1453858899
 H         -2.7090512346       -5.6295328128        0.2209109212
 Ti         2.5097617835        0.4398136693       -1.1721907195
 O          2.2714261149       -0.6688873136       -2.6397332276
 O          1.0766553221       -0.9479661220       -4.4949066732
 O          2.5178243010        1.7349993721        0.0512078381
 O          0.9365203846       -0.3374203569       -0.4434727434
 O          0.0264214633       -1.9172480309        0.8164693055
 O          4.2390609718        0.7958261744       -1.5694961405
 N          1.6350827645        1.7517832250       -2.4187266410
 N          3.3091531837       -1.1807615469       -0.1616393540
 C          1.6182674944       -0.2544456384       -3.6651668463
 C          1.5964751126        1.3052031276       -3.7833250078
 H          0.6448170381        1.5866791669       -4.2549639437
 C          2.7824326402        1.8351996581       -4.6472950932
 H          2.3530003672        2.2104623524       -5.5834929002
 C          3.4906441808        2.9965462780       -3.9453676431
 H          2.7980344807        3.8152926664       -3.7569957822
 H          4.2953658419        3.3690834051       -4.5766410273
 H          3.9072684801        2.6653521554       -2.9913252471
 C          3.7823133188        0.7378358453       -5.0111454420
 H          4.1890790912        0.2727715330       -4.1150857064
 H          4.6025684611        1.1596777074       -5.5895151729
 H          3.3002412514       -0.0312050660       -5.6100055377
 C          0.7118435014        2.5337580440       -1.9868049042
 H          0.0103696382        2.9864204083       -2.6947617985
 C          0.5860623988        2.9485850362       -0.6199094437
 C          1.5477164444        2.5513125678        0.3536776605
 C          1.4449331315        3.0964867546        1.6471498822
 H          2.1887479658        2.8189596639        2.3793022425
 C          0.3908292280        3.9105293736        1.9894035864
 H          0.3251253736        4.2914374047        2.9983070642
 C         -0.5884791786        4.2400774008        1.0536794424
 H         -1.4154355159        4.8753416629        1.3343555732
 C         -0.4783447337        3.7760427696       -0.2362295624
 H         -1.2229993448        4.0373625897       -0.9749103726
 C          0.9939142462       -1.3068845500        0.3687219671
 C          2.4143260160       -1.6867712169        0.8241284669
 H          2.5087041657       -2.7769232388        0.9672964980
 C          2.6279680693       -0.9637949686        2.1852577277
 H          2.1912922749        0.0386147323        2.1087536046
 C          4.1160235950       -0.8187408077        2.5013072897
 H          4.6114412439       -1.7895080860        2.5065992887
 H          4.2283417758       -0.3703526254        3.4852239182
 H          4.6049324096       -0.1731231872        1.7705590842
 C          1.9030808926       -1.7300815226        3.2866934804
 H          0.8680181844       -1.9138880073        3.0005357635
 H          1.9040597259       -1.1383007379        4.1981790045
 H          2.3914163008       -2.6846542390        3.4804950040
 C          4.3130451903       -1.8634277388       -0.5645656921
 H          4.4760778897       -2.8808580713       -0.1828785825
 C          5.3200388318       -1.3309121458       -1.4306814301
 C          5.2582529411        0.0339152907       -1.8432403020
 C          6.3597818247        0.5485482304       -2.5611104619
 H          6.3296064734        1.5891717762       -2.8498509734
 C          7.4266839947       -0.2482756416       -2.9014407845
 H          8.2480398234        0.1705874295       -3.4639037231
 C          7.4599288347       -1.5924244285       -2.5311654459
 H          8.2988635702       -2.2100820049       -2.8108694316
 C          6.4234289898       -2.1160447065       -1.7966676001
 H          6.4480729954       -3.1508732441       -1.4852295649
  118
       -193.76661813
 Ti        -2.1599156713       -0.2566151564        0.6309763468
 O         -0.6948364390        0.7825126680        0.9896576289
 O          0.8501373699        2.0951548517        0.0849056916
 O         -3.6449114671       -0.7106023862       -0.2600376069
 O         -1.1444544943       -1.5420479108       -0.2094579378
 O         -0.1077155706       -3.5146510743       -0.1810104638
 O         -3.1552703425        0.5027959746        1.9830140118
 N         -2.5985480399        1.7417476234       -0.3089146408
 N         -2.4177509467       -1.9712997458        1.8997732226
 C         -0.3206356326        1.7733218163        0.3121306208
 C         -1.4690924396        2.6302619795       -0.2445678874
 H         -1.2035645687        2.9998106644       -1.2474560892
 C         -1.6858780907        3.8564518336        0.6760195256
 H         -2.6871939591        4.2540009645        0.4615871437
 C         -1.6140657689        3.4622201807        2.1478418672
 H         -2.2506210230        2.6003214998        2.3343833777
 H         -1.9375013271        4.2896859265        2.7774133772
 H         -0.5927801271        3.1996264531        2.4187625384
 C         -0.6365366222        4.9177071427        0.3513893089
 H         -0.7157122599        5.7488080340        1.0485321575
 H         -0.7665424213        5.3029969268       -0.6583085898
 H          0.3590869395        4.4858222495        0.4326006657
 C         -3.5650174074        2.0164859408       -1.0928232171
 H         -3.5573540239        2.9450841444       -1.6823916381
 C         -4.7122720315        1.1726292685       -1.2708022965
 C         -4.6885562613       -0.1795388396       -0.8239872698
 C         -5.8407819696       -0.9619453902       -1.0568422289
 H         -5.8265072957       -1.9891874117       -0.7226849255
 C         -6.9481543762       -0.4405558428       -1.6829059850
 H         -7.8171315919       -1.0631420748       -1.8393030906
 C         -6.9585951454        0.8805307459       -2.1256482599
 H         -7.8290118636        1.2791831987       -2.6232210024
 C         -5.8471124222        1.6658617919       -1.9268296375
 H         -5.8429437347        2.6919543904       -2.2682137212
 C         -0.9638478024       -2.7322132085        0.1895593427
 C         -2.0352177646       -3.1694190688        1.2233923915
 H         -1.6333866072       -3.9296890469        1.9121663365
 C         -3.2198904569       -3.7618104568        0.4204607073
 H         -3.4126729381       -3.0861587759       -0.4235930467
 C         -4.4751182810       -3.8327650873        1.2910159422
 H         -5.2859356429       -4.3006648855        0.7361102838
 H         -4.7853094133       -2.8318597000        1.5913856495
 H         -4.2888551481       -4.4262125101        2.1849294067
 C         -2.8421241018       -5.1435341928       -0.1059840046
 H         -2.7423570992       -5.8492983843        0.7169583038
 H         -1.8957295986       -5.0996847834       -0.6379516656
 H         -3.6078934122       -5.5131078153       -0.7841906569
 C         -2.4818792355       -1.9624439074        3.1764399413
 H         -2.2368547138       -2.8700839795        3.7427275020
 C         -2.9565732908       -0.8479132784        3.9367797664
 C         -3.3420401638        0.3439863578        3.2608816758
 C         -3.9549530841        1.3581746775        4.0291152136
 H         -4.2959148987        2.2475185815        3.5183759686
 C         -4.1123509497        1.2261085185        5.3888019393
 H         -4.5749754347        2.0236672445        5.9520930230
 C         -3.6806707730        0.0775291346        6.0496631855
 H         -3.7989463567       -0.0084427330        7.1187019567
 C         -3.1203849433       -0.9476043678        5.3238691535
 H         -2.8039268743       -1.8545651559        5.8197023672
 Ti         2.4401665680        0.2218120828       -0.2739174982
 O          1.7030507984        0.0161089469        1.4458350407
 O          0.1742878154       -1.3271690597        2.3584786512
 O          3.8636687817       -0.2648995115       -1.3918115294
 O          0.9717563522       -0.3812949644       -1.1968966489
 O         -0.9660213358        0.4585021792       -1.9121975938
 O          3.6037717526        1.3888259800        0.4029567233
 N          2.6639810584       -1.9113897428        0.1195610193
 N          2.2367911543        1.6528892314       -1.9436745752
 C          1.2374290300       -1.1125664425        1.7892949726
 C          2.1860231940       -2.2749592798        1.4160894916
 H          1.6370913965       -3.2285988828        1.4076015776
 C          3.3685917059       -2.3682169840        2.4134636227
 H          3.9647488770       -3.2409153940        2.1121798122
 C          4.2674524215       -1.1322274107        2.3591245616
 H          4.6487969172       -0.9703234606        1.3448716805
 H          5.1112138391       -1.2670895351        3.0351402948
 H          3.7153743739       -0.2416656256        2.6632622058
 C          2.8354710205       -2.5979211524        3.8254550968
 H          3.6597539801       -2.7162918674        4.5258512366
 H          2.2185485983       -3.4928595635        3.8621118132
 H          2.2265381545       -1.7540669442        4.1404351353
 C          2.7158472377       -2.7757459739       -0.8195581070
 H          2.3669941026       -3.7993226356       -0.6519366560
 C          3.3103245253       -2.4812065855       -2.0913232066
 C          3.9437897339       -1.2185457858       -2.2762137969
 C          4.6942296574       -1.0323167223       -3.4569644215
 H          5.2188906919       -0.0950715923       -3.5754829203
 C          4.7387051396       -2.0021921106       -4.4318214563
 H          5.3061037828       -1.8260309525       -5.3345035719
 C          4.0591705772       -3.2081860369       -4.2704388418
 H          4.0917046907       -3.9554146688       -5.0482908320
 C          3.3699232783       -3.4460848423       -3.1026226124
 H          2.8631064887       -4.3880263224       -2.9488324816
 C          0.2580987529        0.4019633257       -1.8923218002
 C          1.1162901639        1.3346138143       -2.7776153340
 H          0.5481650926        2.2282461399       -3.0857443566
 C          1.5285940614        0.5297080017       -4.0326868350
 H          2.0101980014       -0.3927175115       -3.6868021240
 C          2.5230371019        1.3186563185       -4.8812899315
 H          2.8382850167        0.7177829641       -5.7308211431
 H          3.4041119309        1.5773199346       -4.2989312628
 H          2.0657746915        2.2327742582       -5.2568941565
 C          0.2901844039        0.1714900649       -4.8501249664
 H         -0.1875044475        1.0712716410       -5.2343542929
 H         -0.4325455000       -0.3655455516       -4.2417161416
 H          0.5710420006       -0.4563298741       -5.6926865460
 C          2.7750227426        2.8087079209       -1.9736369388
 H          2.4164156401        3.5667648210       -2.6849024662
 C          3.8631756341        3.2110367275       -1.1283262208
 C          4.2332546002        2.4543682932        0.0244671709
 C          5.3190022216        2.9324172939        0.7936575714
 H          5.5989718091        2.3551126715        1.6636854184
 C          5.9936069164        4.0805334382        0.4566905854
 H          6.8216925086        4.4151840110        1.0646737757
 C          5.6135712368        4.8235210185       -0.6600935906
 H          6.1414701931        5.7294810340       -0.9148497570
 C          4.5591730395        4.3907766335       -1.4289368482
 H          4.2592173852        4.9601721206       -2.2983024566
  118
       -193.76658162
 Ti        -1.9512445524        0.7245671931        1.2478569211
 O         -0.2942469128        1.5305197216        1.5639235587
 O          1.0025367765        3.2352071441        2.1406704491
 O         -3.8358814273        0.8052387166        1.0818220136
 O         -1.6843573843        0.5655461725       -0.5699821328
 O         -0.7817634538       -0.6589778412       -2.1760404159
 O         -2.2609875445        0.4299791843        2.9717083992
 N         -2.2670185679        2.8321685056        0.8672472584
 N         -2.3295983352       -1.3391665052        0.9243856108
 C         -0.0507260713        2.7662849140        1.7494895421
 C         -1.2454218886        3.6888998590        1.3923043720
 H         -0.9091535876        4.4327303527        0.6506044154
 C         -1.7859134278        4.4440483198        2.6330229178
 H         -2.7061765514        4.9574926167        2.3182139429
 C         -2.1382074098        3.4603807439        3.7460423603
 H         -1.2475151565        2.9175384985        4.0627325322
 H         -2.8802061566        2.7386105614        3.3922892609
 H         -2.5440290659        3.9957966654        4.6030796641
 C         -0.7742126236        5.4837846659        3.1053725693
 H          0.1788689881        5.0060149676        3.3129068567
 H         -1.1331341305        5.9708960580        4.0090448144
 H         -0.6180846396        6.2438577669        2.3428718859
 C         -3.0264561788        3.2530327515       -0.0721145420
 H         -2.8451404618        4.2394870304       -0.5225923554
 C         -4.2064332685        2.5646016986       -0.4891698906
 C         -4.6048148811        1.3921388369        0.2187848290
 C         -5.9066613416        0.8989406544       -0.0326624876
 H         -6.2474918302        0.0559280523        0.5519904301
 C         -6.7086613742        1.4592005561       -0.9966654909
 H         -7.6903317372        1.0470132485       -1.1800499859
 C         -6.2729021306        2.5546640229       -1.7433390499
 H         -6.9079177358        2.9753124500       -2.5074224641
 C         -5.0447667568        3.1079241435       -1.4725090170
 H         -4.7120705768        3.9847712368       -2.0109141053
 C         -1.3777356366       -0.5447675269       -1.1144726502
 C         -1.8676879724       -1.8027902204       -0.3612922610
 H         -1.0067763086       -2.4826624055       -0.2498391216
 C         -2.9597840788       -2.5416441935       -1.1742691914
 H         -3.3588071627       -3.3399421095       -0.5343581669
 C         -2.3770057425       -3.1760242069       -2.4323444492
 H         -3.1498518884       -3.7337371638       -2.9572968712
 H         -1.5578154702       -3.8505747448       -2.1973507387
 H         -1.9857504704       -2.4094177917       -3.0941033523
 C         -4.0996130067       -1.5871881820       -1.5175248775
 H         -3.7419655681       -0.7804943699       -2.1553937416
 H         -4.5107273844       -1.1522026455       -0.6094705127
 H         -4.8916054658       -2.1170026102       -2.0432926521
 C         -2.7223102556       -2.1603474324        1.8180841272
 H         -2.7480836167       -3.2377115852        1.6060498352
 C         -3.1337707608       -1.7852099698        3.1411256382
 C         -2.8684711822       -0.4825174241        3.6604868242
 C         -3.2662499228       -0.2173184905        4.9898833996
 H         -3.0582637013        0.7669293721        5.3850934677
 C         -3.8960931899       -1.1680368293        5.7566443557
 H         -4.1940722108       -0.9303071651        6.7675704957
 C         -4.1483289172       -2.4394237936        5.2441385919
 H         -4.6385195903       -3.1827884758        5.8535413003
 C         -3.7595272482       -2.7367452009        3.9591391608
 H         -3.9470415198       -3.7225606806        3.5557697102
 Ti         2.4520077184       -0.6326300406       -1.0315581876
 O          0.9525571949       -0.4508906386        0.1057989639
 O         -0.0662797070       -0.9699772191        2.0073271398
 O          4.1412346765       -0.9205765222       -1.5999224175
 O          1.8146957302       -2.3180279198       -1.5223795184
 O          0.8174803552       -3.5681114702       -3.0661625236
 O          2.7873487205        1.1148531971       -0.9003228328
 N          3.1210581511       -1.6741734896        0.6819591308
 N          1.7451274273       -0.2078239285       -2.8658089835
 C          0.9213573072       -0.9273882605        1.2813670050
 C          2.2511248889       -1.5097668082        1.8032460145
 H          2.0420532724       -2.4669158227        2.3137337469
 C          2.8516121257       -0.5252949134        2.8412495574
 H          2.0703202401       -0.3543474796        3.5899471641
 C          4.0698710465       -1.1539991742        3.5162366238
 H          4.4575516414       -0.4801014773        4.2761626316
 H          4.8592602833       -1.3357398005        2.7878371186
 H          3.8117153036       -2.0955196775        3.9975464949
 C          3.2191916589        0.8029269265        2.1881762616
 H          2.3268510780        1.3087339296        1.8220525766
 H          3.9152808720        0.6508392922        1.3571643483
 H          3.6868898325        1.4564337818        2.9222587628
 C          3.8889211742       -2.6947886256        0.6064145685
 H          3.8696488633       -3.4587251646        1.3960187691
 C          4.8472238620       -2.8841227000       -0.4405701933
 C          4.9563814966       -1.9298563675       -1.4940337880
 C          5.9887028045       -2.1120936536       -2.4387311673
 H          6.0884263425       -1.3737584081       -3.2213735605
 C          6.8316885029       -3.1962573223       -2.3737558162
 H          7.6061192253       -3.3162979313       -3.1170429612
 C          6.6963770642       -4.1449251125       -1.3607640513
 H          7.3588362519       -4.9954511302       -1.3243621750
 C          5.7205538665       -3.9809328210       -0.4068193977
 H          5.6174506001       -4.7012004678        0.3926789293
 C          1.3482459417       -2.5446483758       -2.6958259214
 C          1.6101768047       -1.3710324449       -3.6857361315
 H          0.7714955078       -1.2829669715       -4.3906296730
 C          2.9143331339       -1.7045334601       -4.4504592624
 H          3.6107626583       -2.1807883115       -3.7491129514
 C          3.5623495893       -0.4278752634       -4.9875416224
 H          4.4474270090       -0.6780716647       -5.5688904092
 H          3.8540474651        0.2215055942       -4.1600331710
 H          2.8697200090        0.1107178106       -5.6322180969
 C          2.6022321514       -2.6880768271       -5.5745245121
 H          1.9943015613       -2.2107117657       -6.3405067494
 H          2.0559316879       -3.5410706810       -5.1805418588
 H          3.5216357945       -3.0421879185       -6.0349416484
 C          0.9892427490        0.8119771613       -3.0548731197
 H          0.3180685283        0.8372540019       -3.9195158171
 C          1.0491658643        1.9996580086       -2.2557019509
 C          2.0163637673        2.1147763587       -1.2140215461
 C          2.1480385178        3.3592943331       -0.5674026769
 H          2.8932825065        3.4555250824        0.2073935624
 C          1.3196518358        4.4101684459       -0.8817712029
 H          1.4348826685        5.3476263464       -0.3575753278
 C          0.3324918308        4.2743106100       -1.8583747879
 H         -0.3180026000        5.1050958349       -2.0901054288
 C          0.2099904637        3.0861544689       -2.5394974961
 H         -0.5404087357        2.9729294274       -3.3092120653
  118
       -193.76650366
 Ti        -2.0905765486       -0.5608032612        0.2749267503
 O         -0.7212481954       -0.7542341757        1.4769558776
 O          0.5639557245        0.4290775145        2.8548371545
 O         -3.4877955168        0.0963902079       -0.6130324292
 O         -1.0640502782       -0.2816441717       -1.2918643165
 O          0.8029502229       -0.7480447859       -2.3883609310
 O         -3.3086845268       -1.7174768959        1.0793256961
 N         -2.7525495557        0.7238697801        1.8753760879
 N         -1.3566099709       -2.5736074697       -0.3696561840
 C         -0.5154631889        0.1141882417        2.3901224093
 C         -1.8243121299        0.7099989770        2.9659605911
 H         -1.6395339316        1.7174375222        3.3713231043
 C         -2.2839450651       -0.2252802613        4.1137494083
 H         -2.2664573836       -1.2536603410        3.7323163035
 C         -1.3233936119       -0.1097601671        5.2943707623
 H         -0.2976364707       -0.2645321914        4.9727596013
 H         -1.5700465941       -0.8518421278        6.0503321690
 H         -1.3932780888        0.8784416257        5.7448142550
 C         -3.7074503052        0.1106833599        4.5550115869
 H         -4.0151455552       -0.5701215102        5.3453584745
 H         -4.4032534496        0.0136551022        3.7243769341
 H         -3.7583576543        1.1275853204        4.9401792917
 C         -3.5843000076        1.6857312105        1.7577187660
 H         -3.6209528302        2.4749282133        2.5202368695
 C         -4.5092199210        1.8270214296        0.6702083981
 C         -4.4128848773        0.9962477973       -0.4835777423
 C         -5.3466018769        1.2038322706       -1.5216731418
 H         -5.2696811210        0.5717245524       -2.3951402286
 C         -6.3152351356        2.1749998141       -1.4301750347
 H         -7.0166849450        2.3103737156       -2.2405704829
 C         -6.3965956666        2.9920215688       -0.3041398396
 H         -7.1554062219        3.7565396817       -0.2431337179
 C         -5.4997105918        2.8169823639        0.7239537040
 H         -5.5546620583        3.4477070145        1.6003515180
 C         -0.2082320963       -1.0802546325       -1.7857366560
 C         -0.6082437858       -2.5579806627       -1.5901115999
 H          0.2838470750       -3.1998476412       -1.5460483895
 C         -1.5067341670       -3.0299348795       -2.7637649655
 H         -1.8273734198       -4.0527203450       -2.5203407748
 C         -0.6960037413       -3.0584494282       -4.0567818505
 H          0.1219834343       -3.7715581880       -3.9837758169
 H         -0.2707704300       -2.0786354826       -4.2584979036
 H         -1.3309646260       -3.3463394661       -4.8917065189
 C         -2.7541801609       -2.1587569634       -2.9074141253
 H         -2.4836209445       -1.1512272763       -3.2207719510
 H         -3.2919712882       -2.0914662251       -1.9554550997
 H         -3.4164063264       -2.5883934088       -3.6578521623
 C         -1.2270151919       -3.5396841712        0.4539751781
 H         -0.5132672274       -4.3493278452        0.2522697614
 C         -2.0480508122       -3.6781887182        1.6190378886
 C         -3.1218484898       -2.7651726878        1.8283388193
 C         -4.0183761871       -3.0506665150        2.8822556036
 H         -4.8618383266       -2.3888087884        3.0148528808
 C         -3.8175500587       -4.1206223390        3.7218517062
 H         -4.5115130433       -4.3031815893        4.5295409370
 C         -2.7280734756       -4.9726198495        3.5447386401
 H         -2.5751510092       -5.8027264531        4.2167302454
 C         -1.8681020106       -4.7570805811        2.4935028314
 H         -1.0371837969       -5.4272580298        2.3230550338
 Ti         2.5466955887        1.0628628188       -0.6175979233
 O          2.7305914233        2.8002593446        0.0627615117
 O          2.8262148291        4.1221448820        1.8471791224
 O          2.8782092681       -0.6951427442       -0.8155669781
 O          0.8128522021        0.9618634948        0.0508474129
 O         -1.2374573293        1.7735196921        0.1344507084
 O          3.9392225932        1.3326795596       -1.7273695589
 N          3.1822576065        0.6672257627        1.3365607834
 N          1.4548986298        2.0398420132       -2.0942033076
 C          2.9796087155        3.0545485675        1.2936049887
 C          3.5606991251        1.8400473724        2.0650454325
 H          3.1513643712        1.8386620313        3.0866074743
 C          5.1005315166        1.9919510508        2.1313296764
 H          5.2987640362        2.9803775353        2.5606311346
 C          5.7005441883        0.9221439056        3.0423483647
 H          5.2810379999        0.9841663410        4.0439596355
 H          6.7774710476        1.0558283991        3.1151060164
 H          5.5047264096       -0.0707725796        2.6403389325
 C          5.7195012497        1.9117325758        0.7370967937
 H          5.3043958068        2.6796991657        0.0828309436
 H          5.5193729001        0.9340086188        0.2874358718
 H          6.7966638572        2.0565912800        0.8015276290
 C          2.8396322530       -0.3890256427        1.9776490321
 H          2.8658388532       -0.3965818021        3.0710955724
 C          2.5466402568       -1.6375106765        1.3368093911
 C          2.6647979291       -1.7387350149       -0.0791637035
 C          2.5975336562       -3.0257192648       -0.6539650318
 H          2.7471607806       -3.0992835259       -1.7221126695
 C          2.3348468292       -4.1332323543        0.1188486158
 H          2.2821894808       -5.1091002653       -0.3453656351
 C          2.1345509798       -4.0133170450        1.4939179229
 H          1.9120366338       -4.8876508156        2.0868332457
 C          2.2548786281       -2.7796377933        2.0911878408
 H          2.1334122694       -2.6778469234        3.1602079252
 C         -0.1090120111        1.7246611405       -0.3593646122
 C          0.3178372819        2.6902903918       -1.4973516482
 H          0.7256595767        3.5612986281       -0.9506177408
 C         -0.8129704843        3.1937561311       -2.4157950947
 H         -0.3351104363        3.7638324877       -3.2253235838
 C         -1.7188593427        4.1548400275       -1.6454023146
 H         -2.5006334180        4.5333067657       -2.3007880893
 H         -1.1512461568        4.9997118790       -1.2608361508
 H         -2.1850022300        3.6354578332       -0.8124109809
 C         -1.6435484720        2.0639277204       -3.0213739804
 H         -1.0088144799        1.3132397614       -3.4880028763
 H         -2.3237563109        2.4654033484       -3.7717120193
 H         -2.2285434187        1.5765447249       -2.2425478469
 C          1.6792373255        1.9228372545       -3.3438220492
 H          0.9963616767        2.3320075524       -4.0952783720
 C          2.8668482124        1.2970857486       -3.8567198141
 C          3.9682371616        1.0263153737       -2.9912619808
 C          5.1315742469        0.4727390974       -3.5641045099
 H          5.9674989250        0.2777379144       -2.9065425402
 C          5.1956635399        0.1747994154       -4.9052557856
 H          6.0942371432       -0.2644521426       -5.3139413487
 C          4.1146074837        0.4382027028       -5.7443085963
 H          4.1761339734        0.2041682930       -6.7959267197
 C          2.9739693470        1.0024757847       -5.2216229021
 H          2.1313961769        1.2120353419       -5.8660425081
  118
       -193.76648036
 Ti        -1.8886638829       -0.6419694026        0.5786521253
 O         -0.5993403025       -0.6550446168        1.8541013815
 O          0.4706109746        0.7349534068        3.2334094817
 O         -3.2166219711       -0.0993000066       -0.4580026210
 O         -0.4958993197       -0.3355481979       -0.7259306610
 O          0.7545221254       -0.8053059821       -2.5001458646
 O         -2.9753100930       -1.8416542136        1.4826983938
 N         -2.7741077763        0.6635822723        2.0410624334
 N         -1.6726352320       -2.5064616053       -0.6522482486
 C         -0.5307659017        0.2809819501        2.7257750245
 C         -1.9391598383        0.7376339844        3.1984570770
 H         -1.8990465879        1.7522952354        3.6238760713
 C         -2.3761401966       -0.2676849882        4.2924918439
 H         -2.2044125772       -1.2762376720        3.8959761692
 C         -1.5296946255       -0.0688728747        5.5468772476
 H         -1.7474430410       -0.8479829224        6.2740536430
 H         -1.7454568655        0.8962564070        6.0012063868
 H         -0.4716045562       -0.1025105912        5.3035657209
 C         -3.8609124079       -0.1022792836        4.6156082919
 H         -4.1486024041       -0.7991184355        5.4002707680
 H         -4.4702204771       -0.2949337973        3.7338346647
 H         -4.0642943262        0.9071905634        4.9689615908
 C         -3.6550451715        1.5585136384        1.8205077187
 H         -3.8144971957        2.3677794152        2.5451902892
 C         -4.4851965601        1.5920552183        0.6475405934
 C         -4.2191689979        0.7334948834       -0.4560535738
 C         -5.0628425863        0.8282092186       -1.5807763412
 H         -4.8661131445        0.1732927403       -2.4178199651
 C         -6.1078732798        1.7232833049       -1.6194352791
 H         -6.7384634577        1.7723105640       -2.4952653609
 C         -6.3543123832        2.5702114541       -0.5429214129
 H         -7.1702059207        3.2748844799       -0.5831647105
 C         -5.5467347030        2.5011060709        0.5699933797
 H         -5.7310757816        3.1553872752        1.4105369938
 C         -0.1666825124       -1.0423016011       -1.7344870305
 C         -1.1179031956       -2.2423811562       -1.9458311316
 H         -0.5770510783       -3.1111767677       -2.3573240907
 C         -2.2077436818       -1.7977801239       -2.9535522050
 H         -2.5154827352       -0.7815992813       -2.6802709116
 C         -3.4323817794       -2.7085562617       -2.8625837877
 H         -4.1588825381       -2.4285011868       -3.6225076137
 H         -3.8991708390       -2.6160079745       -1.8813658910
 H         -3.1538297558       -3.7486269444       -3.0254697496
 C         -1.6211912652       -1.7942116990       -4.3619563961
 H         -0.6785638619       -1.2530235802       -4.3776787773
 H         -2.3097340643       -1.3224853917       -5.0591491193
 H         -1.4376815586       -2.8129038794       -4.6989889468
 C         -1.6852269660       -3.7047037135       -0.2077822221
 H         -1.2845906672       -4.5247074653       -0.8225452822
 C         -2.2543203016       -4.0763507681        1.0490668319
 C         -2.9197085892       -3.0920994291        1.8343028877
 C         -3.5650752966       -3.5348532172        3.0111374866
 H         -4.1122647130       -2.8075924814        3.5917496828
 C         -3.5020020784       -4.8483161157        3.4106900286
 H         -3.9946238611       -5.1524292372        4.3228202060
 C         -2.8135917142       -5.7959629938        2.6534771502
 H         -2.7680681678       -6.8227616301        2.9812377529
 C         -2.2119818524       -5.4093652466        1.4802162692
 H         -1.6946159458       -6.1363045220        0.8689836078
 Ti         2.3226981956        0.8225452672       -0.5919303049
 O          3.1056680896        2.6233845041       -0.5606687877
 O          4.2874899538        4.1175228306        0.5986177025
 O          2.0916260557       -0.9161661309       -0.1678597697
 O          0.9778573628        1.5558552085        0.4629805666
 O         -1.2175432865        1.8286460334        0.4539130107
 O          3.4614769864        0.3643758903       -1.8728784130
 N          3.6025521315        0.7391706548        1.0479839381
 N          1.2184233891        1.8687145765       -2.0491651210
 C          3.9424522284        2.9866152342        0.3315730675
 C          4.5937727882        1.7633734047        1.0466972102
 H          4.9353473433        2.0271880321        2.0593534531
 C          5.8028890077        1.3574419199        0.1627151666
 H          5.4993989668        1.4723195861       -0.8871724648
 C          6.9741453443        2.2909886050        0.4542603003
 H          6.6532634830        3.3269724469        0.3824069213
 H          7.7792045980        2.1236104415       -0.2572368288
 H          7.3588608376        2.1165203894        1.4573841613
 C          6.1821733923       -0.1062874015        0.3919127203
 H          7.0761368833       -0.3476809338       -0.1791981813
 H          5.3698694409       -0.7586202445        0.0655276039
 H          6.3870746647       -0.2915996910        1.4453804953
 C          3.3243074283        0.1004817384        2.1251696543
 H          3.8265549308        0.3732392328        3.0611573751
 C          2.4711220560       -1.0423522864        2.1687746668
 C          1.9320188394       -1.5470577556        0.9508204603
 C          1.2527855629       -2.7845993691        0.9975221006
 H          0.9239902041       -3.2114697595        0.0601624399
 C          1.0018489733       -3.4098711454        2.1958237558
 H          0.4446101125       -4.3366911591        2.2130894413
 C          1.4645333391       -2.8644913110        3.3938189724
 H          1.2460486187       -3.3582844729        4.3285536087
 C          2.2120486694       -1.7114238459        3.3715707355
 H          2.5963761071       -1.2912223202        4.2897427035
 C         -0.1071336816        1.9011924091       -0.0814376430
 C          0.0275724546        2.4789931679       -1.5125215529
 H          0.1814934742        3.5685339715       -1.4186437354
 C         -1.2890540828        2.2280759517       -2.2987507969
 H         -1.7108619848        1.2886980311       -1.9239472376
 C         -1.1031796832        2.0997980215       -3.8086014789
 H         -0.7897410544        3.0444611485       -4.2492739526
 H         -2.0532897387        1.8209588746       -4.2604804826
 H         -0.3712370654        1.3322204963       -4.0496421863
 C         -2.2826659197        3.3442329450       -1.9767702597
 H         -1.9203592537        4.3028295958       -2.3458222272
 H         -2.4309379275        3.4092467061       -0.9022278443
 H         -3.2443678724        3.1358840522       -2.4415121201
 C          1.8022103193        2.3871036080       -3.0610485978
 H          1.3848213432        3.2816334705       -3.5403547527
 C          3.0028838529        1.8783654257       -3.6596850433
 C          3.7733864781        0.8555846323       -3.0330366643
 C          4.9343096264        0.4060266778       -3.6983711978
 H          5.5113758700       -0.3728484293       -3.2198394328
 C          5.3216250770        0.9387925282       -4.9048963666
 H          6.2166223581        0.5762763715       -5.3893315603
 C          4.5732107611        1.9496269658       -5.5055178960
 H          4.8870478097        2.3680108792       -6.4492359443
 C          3.4352147732        2.4080888784       -4.8842614123
 H          2.8484803893        3.1895309266       -5.3471264567
  118
       -193.76644976
 Ti        -2.3290826613       -0.3203686280        1.5681814344
 O         -1.8443788894       -0.7152775780        3.3278594180
 O         -0.8038327407       -0.0536925315        5.1770247582
 O         -3.0142021424        0.5922931746        0.1819614062
 O         -0.5341979269       -0.2969726878        1.0672255888
 O          1.4062707837       -1.3441057242        0.9772190735
 O         -4.0153762485       -0.8787948078        1.8853307137
 N         -2.0170622456        1.6001676180        2.3264062084
 N         -1.9495124490       -2.3281295445        1.2464644760
 C         -1.4074640499        0.1662810347        4.1492331860
 C         -1.7588991904        1.6196978957        3.7344785073
 H         -0.9113518082        2.2746520011        3.9859818922
 C         -3.0091981039        2.0672781152        4.5310986479
 H         -2.7805169422        1.9025136877        5.5898767613
 C         -3.2793705649        3.5538520426        4.3040770618
 H         -3.4983481625        3.7432166774        3.2542777992
 H         -2.4211485859        4.1542188337        4.5973437570
 H         -4.1355001664        3.8715040489        4.8949348224
 C         -4.2319388956        1.2384812071        4.1418081892
 H         -4.4690208678        1.3839231968        3.0832515538
 H         -5.0899003502        1.5408156224        4.7400374485
 H         -4.0500294221        0.1757305942        4.3076657268
 C         -1.6180209213        2.5785143050        1.6002245593
 H         -1.1095412143        3.4297226443        2.0620519761
 C         -1.9150223394        2.6942501679        0.2024426358
 C         -2.6950408661        1.6855896994       -0.4334170266
 C         -3.1549399030        1.9364138154       -1.7438136776
 H         -3.7853255603        1.1858520661       -2.1994658906
 C         -2.7944572032        3.0832440405       -2.4128459049
 H         -3.1553893606        3.2519523229       -3.4185515147
 C         -1.9650147335        4.0299076661       -1.8112749946
 H         -1.6774541243        4.9186444820       -2.3527210461
 C         -1.5431528913        3.8369302336       -0.5158371525
 H         -0.9233108413        4.5766441796       -0.0293691697
 C          0.1860622818       -1.3337226726        1.1471423291
 C         -0.5783185447       -2.6167279786        1.5727647193
 H         -0.5233729551       -2.5903135220        2.6773190001
 C          0.0310796499       -3.9501341299        1.0970776790
 H         -0.6879462696       -4.7396704013        1.3584797038
 C          1.3259195952       -4.2300246138        1.8605519404
 H          2.0500455795       -3.4452923982        1.6584912544
 H          1.7462860470       -5.1816824018        1.5419284358
 H          1.1436229905       -4.2742187003        2.9323547293
 C          0.2927501664       -3.9882912427       -0.4074328508
 H          0.5671582364       -4.9980823333       -0.7105260578
 H          1.1099090819       -3.3129902532       -0.6581176937
 H         -0.5859919072       -3.6785194258       -0.9694212545
 C         -2.7622371533       -3.1093736151        0.6503702092
 H         -2.4704109821       -4.1150382649        0.3316139491
 C         -4.1337248414       -2.7517980510        0.4129213953
 C         -4.7057493908       -1.6208265531        1.0689284332
 C         -6.0755887977       -1.3635043523        0.8570431619
 H         -6.5079187134       -0.5119091280        1.3640825516
 C         -6.8304837546       -2.1537654836        0.0219503576
 H         -7.8740923073       -1.9224038944       -0.1353705506
 C         -6.2640107367       -3.2528686245       -0.6208525315
 H         -6.8655670373       -3.8681389839       -1.2720137266
 C         -4.9364819251       -3.5482281936       -0.4134205547
 H         -4.4896257218       -4.4006828438       -0.9059257303
 Ti         1.8813183408       -0.0990229954       -1.1470694127
 O          1.2225317383        1.3180480084       -0.1914509540
 O          0.9262178084        2.0483600378        1.8875813492
 O          2.7902801821       -1.5612478303       -1.6066623396
 O          0.3108435459       -1.1436623367       -1.2700220714
 O         -1.8988197596       -1.1562723278       -1.4213652475
 O          3.1359529228        0.8456965831       -2.1468077908
 N          3.3896178882        0.1151657074        0.3773775558
 N          0.6252494149        0.8349136580       -2.7420610023
 C          1.6000622444        1.5481690806        1.0065747804
 C          3.0926260827        1.2129540317        1.2485520266
 H          3.2602864666        0.9626259931        2.3080570341
 C          3.9069003279        2.4829536081        0.8903162474
 H          3.5597086261        2.8366825811       -0.0882540233
 C          3.6596451199        3.5681688014        1.9348204539
 H          4.1223561018        4.5011855475        1.6212002209
 H          4.0855311861        3.2764046630        2.8928657445
 H          2.5950640635        3.7335467013        2.0726198445
 C          5.3988796604        2.1679465562        0.7963593691
 H          5.7754974865        1.8107663341        1.7532117605
 H          5.9459353580        3.0689908324        0.5285067768
 H          5.5874300288        1.4101577375        0.0388154641
 C          4.1888816851       -0.8037289517        0.7624975993
 H          4.6854122439       -0.7238766563        1.7385102689
 C          4.5013857422       -1.9774763695       -0.0004399902
 C          3.7688951830       -2.2973451074       -1.1802394664
 C          4.1192736601       -3.4774925779       -1.8710659980
 H          3.5610331611       -3.7160852826       -2.7654271441
 C          5.1281273226       -4.2966320530       -1.4228367600
 H          5.3741882427       -5.1936584303       -1.9723247394
 C          5.8327438313       -3.9843125197       -0.2616553882
 H          6.6185583724       -4.6362743176        0.0869510553
 C          5.5145247135       -2.8421051949        0.4355171137
 H          6.0549489339       -2.5934798785        1.3383160954
 C         -0.7921128055       -0.7914875551       -1.7924411123
 C         -0.5901533946        0.1296129399       -3.0150113163
 H         -1.4504875690        0.8035602375       -3.1405942374
 C         -0.4266486563       -0.7200155051       -4.3028807170
 H         -0.1916155627       -0.0164631312       -5.1139883739
 C         -1.7397092819       -1.4283893081       -4.6253104538
 H         -1.6191662007       -2.0627182533       -5.5006929264
 H         -2.5275956790       -0.7065229539       -4.8281860791
 H         -2.0539763471       -2.0424605029       -3.7852963489
 C          0.7278575826       -1.7140862672       -4.1816401729
 H          1.6495594739       -1.2029876291       -3.8829950783
 H          0.8905912517       -2.2053288277       -5.1400090186
 H          0.5006917400       -2.4755942590       -3.4365763642
 C          0.7363452838        2.0703541626       -3.0413783576
 H         -0.1110608277        2.6139063665       -3.4800550995
 C          1.9684399795        2.7891125332       -2.9130875197
 C          3.1489044078        2.0901377460       -2.5273710590
 C          4.3705620007        2.7965652368       -2.5951778055
 H          5.2744188212        2.2578961804       -2.3502390864
 C          4.4096440494        4.1266543730       -2.9409300414
 H          5.3578017527        4.6439966694       -2.9666629335
 C          3.2400591527        4.8170129660       -3.2564892806
 H          3.2820376266        5.8636370612       -3.5150740686
 C          2.0403365329        4.1448376993       -3.2565722404
 H          1.1285606592        4.6575443171       -3.5295362731
  118
       -193.76648641
 Ti        -1.9177444742        0.6985953105        1.2843183194
 O         -0.2687972211        1.5211866240        1.6219764686
 O          1.0337950217        3.2472525952        2.1131184725
 O         -3.8022546846        0.8081132857        1.1326452810
 O         -1.6431524351        0.4904259665       -0.5294262910
 O         -0.7423369489       -0.8112794414       -2.0785750915
 O         -2.2249115515        0.4345686109        3.0171299246
 N         -2.2250208978        2.7999654265        0.8293507042
 N         -2.3983700273       -1.3504229514        0.9922102719
 C         -0.0214240686        2.7640076960        1.7440996816
 C         -1.2122081396        3.6728647289        1.3443303954
 H         -0.8688096705        4.3994339292        0.5894379452
 C         -1.7698098724        4.4559458932        2.5603003570
 H         -2.6883770363        4.9580174255        2.2230525904
 C         -2.1309234710        3.4981270357        3.6930117048
 H         -1.2408294021        2.9707698283        4.0364173214
 H         -2.8620920943        2.7612813318        3.3473865066
 H         -2.5533958147        4.0520138647        4.5300535230
 C         -0.7664949013        5.5103737978        3.0176503371
 H          0.1871000943        5.0416456579        3.2429596061
 H         -1.1345331603        6.0157068964        3.9075505254
 H         -0.6075160355        6.2539413983        2.2396231182
 C         -2.9926959437        3.2022033586       -0.1111932322
 H         -2.8225865383        4.1838899998       -0.5762670845
 C         -4.1630663521        2.4915223043       -0.5197763585
 C         -4.5557702965        1.3377857128        0.2211852525
 C         -5.8333775052        0.7949716667       -0.0532380412
 H         -6.1545696459       -0.0507732279        0.5385255953
 C         -6.6263197602        1.3080228839       -1.0507914922
 H         -7.5894398383        0.8611673317       -1.2506436846
 C         -6.2028660672        2.3977126063       -1.8131230552
 H         -6.8316411372        2.7824734943       -2.6008940878
 C         -4.9930503478        2.9869234328       -1.5346013388
 H         -4.6679022929        3.8531205808       -2.0943908888
 C         -1.3661510927       -0.6444691343       -1.0402934810
 C         -1.9443309677       -1.8576469428       -0.2778428484
 H         -1.1306072134       -2.5863265377       -0.1331686280
 C         -3.0564346996       -2.5405988840       -1.1174455893
 H         -3.7187115683       -3.0670077840       -0.4171152257
 C         -2.4408822747       -3.5533100893       -2.0784300962
 H         -3.2079248129       -3.9657508598       -2.7302093695
 H         -1.9722044682       -4.3723415315       -1.5376978132
 H         -1.6778757517       -3.0795809213       -2.6900731904
 C         -3.8904704302       -1.5125525871       -1.8783966502
 H         -3.2964703284       -1.0545843315       -2.6657054251
 H         -4.2423584737       -0.7312347607       -1.2077622576
 H         -4.7532242866       -1.9942297884       -2.3352547723
 C         -2.8304063027       -2.1394882711        1.8960860785
 H         -2.9058583265       -3.2177634942        1.6988160722
 C         -3.2256356303       -1.7245541566        3.2125422764
 C         -2.8884607265       -0.4316858452        3.7143771029
 C         -3.2757408265       -0.1256364456        5.0381376870
 H         -3.0141127250        0.8509051568        5.4203377992
 C         -3.9613869141       -1.0282216661        5.8152141021
 H         -4.2493486334       -0.7595974002        6.8213044612
 C         -4.2829576079       -2.2906113211        5.3197537878
 H         -4.8164322811       -2.9963755946        5.9374578439
 C         -3.9068019622       -2.6276851597        4.0407185296
 H         -4.1480902638       -3.6069621701        3.6501207425
 Ti         2.4513184127       -0.6135237398       -1.0544679466
 O          0.9759863925       -0.4045529485        0.0971781010
 O         -0.0881890478       -0.9912809796        1.9522128296
 O          4.1312582286       -0.9228063369       -1.6341165013
 O          1.7960406910       -2.2792630836       -1.5766974954
 O          0.7276720943       -3.4592573602       -3.1316135147
 O          2.8340653373        1.1273841770       -0.8984560072
 N          3.1042951168       -1.6960394375        0.6450943378
 N          1.7218658239       -0.1285348882       -2.8646776809
 C          0.9155679991       -0.9312270565        1.2475395372
 C          2.2307632630       -1.5452049695        1.7666008445
 H          2.0074249416       -2.5098913235        2.2558288959
 C          2.8359208969       -0.5874510190        2.8272752480
 H          2.0542990998       -0.4273702135        3.5781183234
 C          4.0479920790       -1.2403098932        3.4905530104
 H          4.8382057735       -1.4100534068        2.7602124403
 H          3.7820757258       -2.1911940934        3.9486702605
 H          4.4379471375       -0.5873550119        4.2673943350
 C          3.2153480370        0.7524844643        2.2049728759
 H          2.3283325420        1.2786064595        1.8546584852
 H          3.9061345410        0.6125898331        1.3675295655
 H          3.6942347107        1.3820308084        2.9526809622
 C          3.8627018654       -2.7224274629        0.5529189819
 H          3.8344388496       -3.4998931091        1.3289346636
 C          4.8192014105       -2.9058439583       -0.4968154333
 C          4.9346477732       -1.9424967183       -1.5413917700
 C          5.9602034483       -2.1272523568       -2.4930049829
 H          6.0629266521       -1.3831898780       -3.2698731420
 C          6.7932728103       -3.2196479080       -2.4411041688
 H          7.5632213247       -3.3407307271       -3.1888590902
 C          6.6535200533       -4.1754284881       -1.4353633781
 H          7.3084358501       -5.0321349668       -1.4086576467
 C          5.6824571809       -4.0111280960       -0.4767099905
 H          5.5754303544       -4.7379849311        0.3162929645
 C          1.2909449409       -2.4617377695       -2.7415289012
 C          1.5609127341       -1.2683413743       -3.7081388797
 H          0.7173954950       -1.1540239717       -4.4035501268
 C          2.8554328567       -1.6036442662       -4.4877235358
 H          3.5484402557       -2.1055059148       -3.8007270376
 C          3.5196659292       -0.3246486424       -4.9993210818
 H          4.3965071020       -0.5745875794       -5.5931346714
 H          3.8276315722        0.3000154664       -4.1585769951
 H          2.8309860699        0.2399953589       -5.6257645723
 C          2.5225233000       -2.5565829698       -5.6320089036
 H          1.9175199578       -2.0528742181       -6.3833452889
 H          1.9657722025       -3.4102593449       -5.2543960389
 H          3.4338694452       -2.9136633752       -6.1059413093
 C          0.9598318465        0.8950909149       -2.9951497781
 H          0.2414283546        0.9349576480       -3.8210355345
 C          1.0692559260        2.0674710637       -2.1813220931
 C          2.0798192697        2.1494118761       -1.1772596452
 C          2.2699317780        3.3860988906       -0.5292517866
 H          3.0446843613        3.4554480714        0.2188493020
 C          1.4638653042        4.4628846863       -0.8100985454
 H          1.6233985314        5.3933747580       -0.2856842282
 C          0.4378152904        4.3613423871       -1.7509776693
 H         -0.1927116930        5.2139629452       -1.9577685660
 C          0.2513637014        3.1796758337       -2.4283447985
 H         -0.5299719710        3.0925519933       -3.1704394400
  118
       -193.76620319
 Ti        -1.7674441443        0.6815399630        1.1814445260
 O         -0.0931099608        1.4699735268        1.5333195539
 O          1.2206961860        3.1702632005        2.0834899305
 O         -3.6461985583        0.7882871821        0.9333382576
 O         -1.4691865420        0.5292849309       -0.6262003077
 O         -2.1316443615       -0.3760094230       -2.5266121742
 O         -2.1131497650        0.4065938433        2.8895789109
 N         -2.0445007006        2.7982057304        0.8120836781
 N         -2.2344332116       -1.3705956909        0.8237993624
 C          0.1569030021        2.7063557403        1.7128114577
 C         -1.0327462100        3.6410678380        1.3753089578
 H         -0.6835459004        4.4012672092        0.6558976986
 C         -1.5762506930        4.3763384875        2.6255935337
 H         -2.4916340492        4.8997781592        2.3137322033
 C         -1.9393534671        3.3819829600        3.7246650279
 H         -2.6859267408        2.6711624842        3.3596035736
 H         -2.3442638535        3.9099342242        4.5867454800
 H         -1.0534962173        2.8293721728        4.0380110586
 C         -0.5598998927        5.4035225026        3.1160486801
 H         -0.9182717595        5.8792558136        4.0259456661
 H         -0.3970679269        6.1736798679        2.3652107846
 H          0.3903688580        4.9179342862        3.3186101595
 C         -2.7278017092        3.2100848614       -0.1884617070
 H         -2.5107764450        4.1929568593       -0.6304343621
 C         -3.8576370203        2.5092459915       -0.7076532389
 C         -4.3196902171        1.3436415280       -0.0272692508
 C         -5.5791746389        0.8318639501       -0.4127851831
 H         -5.9767932454       -0.0030169377        0.1448455363
 C         -6.2716739418        1.3630613841       -1.4733770819
 H         -7.2201765018        0.9319830123       -1.7594599091
 C         -5.7670869093        2.4502447830       -2.1877668248
 H         -6.3142507517        2.8459368303       -3.0291976361
 C         -4.5849955649        3.0249224444       -1.7894427259
 H         -4.2012904950        3.8950143480       -2.3045140592
 C         -1.8855430656       -0.4476346931       -1.3346740050
 C         -1.9876877192       -1.7824058172       -0.5409182025
 H         -0.9684438682       -2.2099790124       -0.5960596446
 C         -2.9783228119       -2.8169145072       -1.1188402134
 H         -2.9535017511       -3.6991903819       -0.4668378406
 C         -2.5701359333       -3.2844363272       -2.5143192252
 H         -3.2358892322       -4.0826687919       -2.8362808822
 H         -1.5512489438       -3.6641637570       -2.5220498528
 H         -2.6447598291       -2.4653219655       -3.2217283868
 C         -4.3956683174       -2.2513887810       -1.1272817575
 H         -5.0983274394       -3.0033672709       -1.4804053996
 H         -4.4472906446       -1.3896692685       -1.7886845361
 H         -4.6896781239       -1.9412806048       -0.1259718877
 C         -2.6649904195       -2.1726396014        1.7178288824
 H         -2.8542295896       -3.2256245336        1.4777453906
 C         -2.9218501929       -1.8266995170        3.0875324219
 C         -2.6173229882       -0.5380988800        3.6164288718
 C         -2.8768807571       -0.3129429102        4.9862149333
 H         -2.6380829317        0.6627950420        5.3848164423
 C         -3.4119505347       -1.2923115773        5.7879589679
 H         -3.6009800771       -1.0876319183        6.8317888748
 C         -3.7108467582       -2.5492319471        5.2655591363
 H         -4.1305958974       -3.3147704980        5.8996593270
 C         -3.4612873660       -2.8036101772        3.9375622023
 H         -3.6878486513       -3.7786341625        3.5278498400
 Ti         2.4778886044       -0.6886978415       -0.9891296306
 O          0.9879715992       -0.5935998707        0.1379625356
 O          0.0196065472       -1.0712165164        2.0666849582
 O          4.1341214442       -0.9495079843       -1.6481935245
 O          1.9384552547       -2.4013235251       -1.4917981134
 O          0.6982879341       -3.7123624683       -2.7850898358
 O          2.8223243588        1.0539025217       -0.9050251766
 N          3.2137145745       -1.6662317194        0.7073143801
 N          1.2689044754       -0.2295320754       -2.5764742203
 C          1.0033414284       -1.0063492437        1.3419518087
 C          2.3711086742       -1.5030986799        1.8556815969
 H          2.2070944289       -2.4566332204        2.3887310419
 C          3.0195650496       -0.5024824780        2.8524680932
 H          3.9280844720       -0.9981843427        3.2268180462
 C          3.4216810346        0.7938198737        2.1564998248
 H          4.0548544582        0.5989957485        1.2852275387
 H          3.9725949139        1.4238649033        2.8526712729
 H          2.5362419037        1.3460137516        1.8439907365
 C          2.0878129960       -0.2205491438        4.0264922679
 H          2.5900966763        0.4237847094        4.7444412651
 H          1.7959950477       -1.1418464175        4.5264464266
 H          1.1854675907        0.2804624664        3.6814234945
 C          4.0595565971       -2.6254838133        0.6545899673
 H          4.1352387890       -3.3326735150        1.4919593477
 C          4.9738800016       -2.8214305855       -0.4279497130
 C          4.9826012587       -1.9296546299       -1.5419151014
 C          5.9626883946       -2.1340015298       -2.5362587475
 H          5.9824403955       -1.4471635140       -3.3699684536
 C          6.8550026415       -3.1763307076       -2.4565473055
 H          7.5872005715       -3.3139358993       -3.2384742329
 C          6.8247003548       -4.0601267675       -1.3778355489
 H          7.5267382411       -4.8775621955       -1.3285279437
 C          5.8993535199       -3.8756167796       -0.3794337620
 H          5.8741333463       -4.5480548058        0.4664938357
 C          1.1590685285       -2.6305409582       -2.4842757877
 C          0.8260421755       -1.3725143162       -3.3283876902
 H         -0.2596576128       -1.3406778853       -3.5086670706
 C          1.5422795509       -1.4882895597       -4.6956075611
 H          1.1998443705       -2.4300869560       -5.1382275119
 C          3.0572006113       -1.5398388441       -4.5146343926
 H          3.3401221468       -2.4071638897       -3.9172594113
 H          3.4094591065       -0.6342274776       -4.0115913995
 H          3.5454242574       -1.6178864892       -5.4844962892
 C          1.1464127207       -0.3316167630       -5.6101124682
 H          1.4948796909        0.6152185178       -5.1999939953
 H          0.0666340806       -0.2863578486       -5.7302404205
 H          1.5949048043       -0.4644676517       -6.5920193653
 C          0.5929901929        0.8616350274       -2.6354768302
 H         -0.3026782144        0.9084390373       -3.2627794929
 C          0.9583586270        2.0703143455       -1.9646693173
 C          2.1144245296        2.1197115065       -1.1334018136
 C          2.4868622239        3.3647167051       -0.5881700565
 H          3.3628191410        3.4018044751        0.0412757844
 C          1.7387667223        4.4918958599       -0.8262623466
 H          2.0398297708        5.4313494210       -0.3872886973
 C          0.5890905054        4.4333888640       -1.6166197888
 H          0.0133787272        5.3296403271       -1.7969489166
 C          0.2064490491        3.2364220905       -2.1736587177
 H         -0.6786073577        3.1734499262       -2.7913321817
  118
       -193.76616537
 Ti        -1.7564418232       -0.3061325648        1.4218014728
 O         -1.2113855015       -0.3306693564        3.1642901350
 O          0.0224803514        0.9083887497        4.5416945019
 O         -2.0376768063        0.2810721130       -0.2186655017
 O         -0.1330144240       -1.1813182592        0.7511682662
 O          1.1098089900       -2.9829235142        0.3454735832
 O         -3.5954226129       -0.4072349694        1.6561981965
 N         -2.1578395244        1.7464186729        2.0159970174
 N         -2.0372654710       -2.4213482887        1.8167939094
 C         -0.8823847082        0.7635166077        3.7508577050
 C         -1.8508552915        1.9314005503        3.4025711598
 H         -1.3553643759        2.8960039332        3.5937750633
 C         -3.0938628325        1.8023261699        4.3119251417
 H         -3.4537454471        0.7688620519        4.2429506624
 C         -2.7138891177        2.1037562651        5.7591667817
 H         -3.5605387845        1.9142029016        6.4149595385
 H         -2.4208267651        3.1463216719        5.8660883660
 H         -1.8807579874        1.4823222190        6.0747410213
 C         -4.1994649452        2.7447414130        3.8393332547
 H         -4.4699288141        2.5271849740        2.8082984532
 H         -3.8709239806        3.7806005829        3.9051161572
 H         -5.0814122594        2.6234587786        4.4638679277
 C         -2.1127736157        2.7417340619        1.2165748060
 H         -1.9581951206        3.7538124727        1.6156489171
 C         -2.2177847685        2.6511658952       -0.2127157267
 C         -2.1626306852        1.3883931585       -0.8731761536
 C         -2.2464683198        1.3741708331       -2.2828629978
 H         -2.2236987287        0.4111388262       -2.7738379168
 C         -2.3625777948        2.5413460833       -2.9993949607
 H         -2.4424427078        2.5024422285       -4.0772853817
 C         -2.3890401882        3.7754387999       -2.3513535629
 H         -2.4759483648        4.6872037138       -2.9230523779
 C         -2.3127696750        3.8201458434       -0.9787306771
 H         -2.3356402064        4.7736300960       -0.4690194127
 C          0.0743967610       -2.4338883545        0.6932154880
 C         -1.1284687106       -3.2925426660        1.1475369873
 H         -0.7680751735       -4.1119910780        1.7935518815
 C         -1.8122790566       -3.9035134963       -0.1042721833
 H         -1.0173031626       -4.3693750159       -0.6964553121
 C         -2.4855559859       -2.8158597465       -0.9361555417
 H         -3.2797269280       -2.3188829268       -0.3699345972
 H         -2.9133081732       -3.2516023521       -1.8366039974
 H         -1.7556527261       -2.0699651087       -1.2478118012
 C         -2.8242168758       -4.9700922319        0.3096630458
 H         -3.6180827356       -4.5296483132        0.9119921195
 H         -2.3478180773       -5.7641235042        0.8817225947
 H         -3.2754888189       -5.4117683846       -0.5753814479
 C         -2.7282829691       -2.8342276605        2.8089286242
 H         -2.5505567354       -3.8319643782        3.2340272387
 C         -3.8413702727       -2.0978711747        3.3287857375
 C         -4.2819319829       -0.9369801019        2.6262188663
 C         -5.5273017558       -0.3863695672        3.0021116669
 H         -5.8929516484        0.4575510424        2.4357742596
 C         -6.2371467597       -0.8883805327        4.0670499548
 H         -7.1762571240       -0.4324858313        4.3451555241
 C         -5.7602166312       -1.9787221140        4.7940281216
 H         -6.3208564485       -2.3553431754        5.6352414782
 C         -4.5867095912       -2.5844376662        4.4104192088
 H         -4.2258512905       -3.4552699672        4.9397402512
 Ti         2.2019186146        0.1010226868       -1.6657570190
 O          1.0088448885        1.0412341863       -0.5770349211
 O          0.2102362941        1.2466318872        1.4680425079
 O          3.4698120906       -0.8983362232       -2.3979756293
 O          0.8593654866       -1.1413087145       -2.0513119574
 O         -0.8417754133       -1.7071888472       -3.3850311362
 O          3.2914818129        1.5739155006       -1.7182605484
 N          2.8417362643       -0.5941583839        0.1150542494
 N          1.3602927105        0.9596828352       -3.3231689095
 C          1.0696218323        0.8655209641        0.6765042643
 C          2.3558079456        0.2023368257        1.2012731722
 H          2.1064789013       -0.3910284677        2.0959421255
 C          3.3950830637        1.2834638610        1.5783423453
 H          3.7282891438        1.7511200831        0.6429649078
 C          2.7777659352        2.3374080795        2.4940117789
 H          2.2719716838        1.8663864485        3.3349431257
 H          2.0456923244        2.9350836967        1.9564475535
 H          3.5529999708        2.9994406283        2.8749845397
 C          4.5981383855        0.6205406675        2.2489904094
 H          5.0353426841       -0.1352588678        1.5980957028
 H          4.2993134019        0.1539706826        3.1855891664
 H          5.3609764751        1.3647248422        2.4670900077
 C          3.2389224910       -1.7998100795        0.2945758468
 H          3.2786417914       -2.2228036083        1.3032852844
 C          3.7901396734       -2.6058236155       -0.7617619702
 C          3.8998689221       -2.0935625705       -2.0855044016
 C          4.5085387519       -2.9048506103       -3.0613667719
 H          4.6082596959       -2.5051449436       -4.0611636625
 C          4.9538791105       -4.1717145687       -2.7575916919
 H          5.4063589060       -4.7781887101       -3.5286047970
 C          4.8231078129       -4.6773915587       -1.4672761559
 H          5.1688546075       -5.6739098374       -1.2400893095
 C          4.2537077686       -3.8972116850       -0.4863428350
 H          4.1446581107       -4.2803275767        0.5172854168
 C          0.1430411886       -1.0598178102       -3.0987280474
 C          0.6930271687       -0.0063512681       -4.1211023895
 H         -0.1217528106        0.4247041137       -4.7258077197
 C          1.6854691237       -0.7759440736       -5.0291388639
 H          2.2293470685       -1.4909987701       -4.3975411938
 C          2.7012761408        0.1838886800       -5.6509408668
 H          3.3189616680        0.6319000465       -4.8693538995
 H          2.1963244665        0.9746756014       -6.2041336672
 H          3.3469301485       -0.3568808697       -6.3394363429
 C          0.9068502525       -1.5385930821       -6.0968635177
 H          0.4410167611       -0.8465276790       -6.7962286549
 H          0.1287169323       -2.1409283653       -5.6349475985
 H          1.5711641121       -2.1944110860       -6.6542973447
 C          1.0543432949        2.2015606157       -3.3535916585
 H          0.2798285981        2.5633415860       -4.0418300991
 C          1.7442185364        3.1833286181       -2.5745123833
 C          2.8968098473        2.8110169462       -1.8176452250
 C          3.6221643719        3.8462935078       -1.1901920587
 H          4.5209512145        3.5816557601       -0.6511822621
 C          3.1959224036        5.1524912227       -1.2419360531
 H          3.7623295064        5.9183932434       -0.7324862275
 C          2.0411045529        5.4993564974       -1.9418049148
 H          1.7118486376        6.5264506978       -1.9668594140
 C          1.3392547038        4.5247666734       -2.6101690250
 H          0.4517839260        4.7800115855       -3.1715807286
  118
       -193.76610370
 Ti        -2.2513172392        0.1918094637       -0.0356132296
 O         -0.6480038031        1.1970133892       -0.5324974223
 O          0.4552469864        3.0938198598       -0.9047393990
 O         -3.8167517839        0.1370375745        0.9622821756
 O         -2.9771430015        0.2122285034       -1.7081566725
 O         -2.9214337945       -0.9350513242       -3.6143274331
 O         -1.3706663439       -0.3671312061        1.3911502898
 N         -2.8688371052        2.2674488698       -0.0833988742
 N         -2.7557436531       -1.9001236815       -0.2969198434
 C         -0.5318436729        2.4624611058       -0.5569517252
 C         -1.8081068427        3.2199250124       -0.1212233455
 H         -2.0013052394        4.0454753740       -0.8282703731
 C         -1.5819271304        3.8132162528        1.2942137252
 H         -0.6321851282        4.3574369480        1.2544638379
 C         -2.7054192623        4.7840670147        1.6518902346
 H         -2.7711578094        5.5942941606        0.9280780308
 H         -2.5188214762        5.2170649066        2.6315550669
 H         -3.6623715244        4.2644342029        1.6867770457
 C         -1.4793405937        2.7003151388        2.3328905917
 H         -1.2702480687        3.1259101173        3.3120580267
 H         -0.6602218792        2.0263982182        2.0862872334
 H         -2.4079095933        2.1231168064        2.3869983291
 C         -4.0614105291        2.6031420430       -0.3954126128
 H         -4.2695284531        3.6019093794       -0.8039265597
 C         -5.1921710407        1.7695027206       -0.1159283323
 C         -4.9995442681        0.5900530212        0.6631475572
 C         -6.1555982682       -0.0687841621        1.1371866612
 H         -6.0154407955       -0.9301064765        1.7737476656
 C         -7.4145668976        0.3531587607        0.7806028466
 H         -8.2796657652       -0.1844635854        1.1407054319
 C         -7.5893967193        1.4659699570       -0.0413887254
 H         -8.5821590999        1.7795558340       -0.3239787812
 C         -6.4879042446        2.1729267043       -0.4633378509
 H         -6.6105079527        3.0601459065       -1.0687527518
 C         -3.0443093184       -0.8599479773       -2.4128251508
 C         -3.4055153163       -2.1076320004       -1.5561015709
 H         -3.0533049615       -3.0210802762       -2.0596489490
 C         -4.9465067245       -2.1548865658       -1.4268179194
 H         -5.2879076821       -1.1583931462       -1.1221552206
 C         -5.3660646612       -3.1675048030       -0.3624516989
 H         -4.9331324608       -2.9101727551        0.6019337625
 H         -5.0390498118       -4.1685741577       -0.6384638960
 H         -6.4493576147       -3.1745542577       -0.2669580067
 C         -5.5692448828       -2.5068451175       -2.7751805979
 H         -5.2083689352       -1.8373659485       -3.5506059838
 H         -6.6523940367       -2.4270259812       -2.7189369546
 H         -5.3123020046       -3.5258814092       -3.0577761712
 C         -2.1438698712       -2.8659732100        0.2719827194
 H         -2.1948098049       -3.8749385059       -0.1599109023
 C         -1.3592368864       -2.7419355412        1.4683412204
 C         -1.0127382915       -1.4583906688        1.9839559788
 C         -0.2550756920       -1.4065962640        3.1746428279
 H         -0.0180370039       -0.4302635570        3.5737445284
 C          0.1538801621       -2.5568951931        3.8066039965
 H          0.7177705981       -2.4902886759        4.7271334845
 C         -0.1570994425       -3.8094163669        3.2789239190
 H          0.1738167450       -4.7067218758        3.7801758721
 C         -0.8994319323       -3.8910693627        2.1236083385
 H         -1.1517634826       -4.8588209495        1.7122532939
 Ti         2.7463387311        0.0530518760       -0.0902217757
 O          1.8822376053        1.2163818361        1.0908665645
 O          1.3832157130        1.7097250055        3.2117518627
 O          3.6883336038       -1.3590278127       -0.7807303944
 O          1.1687794441       -0.9320273640       -0.2809473208
 O         -0.6751653219       -1.1884424586       -1.4642535634
 O          4.1640124607        1.1109339484       -0.2348806747
 N          3.1202532948       -0.8755293593        1.6931465862
 N          2.1392243830        0.8305637211       -1.8452017051
 C          1.9800139999        1.0949387350        2.3532953646
 C          3.0598898520        0.0405366761        2.7759024476
 H          2.7937907044       -0.4413262850        3.7308583046
 C          4.3854889804        0.8299477828        2.9264017580
 H          4.4133726277        1.5893824942        2.1340474877
 C          4.4097969072        1.5218787320        4.2859503903
 H          3.4998188438        2.0992063306        4.4284302927
 H          5.2629425754        2.1923793302        4.3545671108
 H          4.4845844813        0.7876787422        5.0861938621
 C          5.5883779465       -0.0972209546        2.7444598713
 H          5.6068274141       -0.4900577805        1.7253821374
 H          5.5444854652       -0.9285465697        3.4468180806
 H          6.5092711740        0.4535721415        2.9230804165
 C          2.9378618753       -2.1322125833        1.8478866542
 H          2.7633364546       -2.5467731376        2.8488306718
 C          3.0307091433       -3.0615546885        0.7639581976
 C          3.4672218466       -2.6161947458       -0.5209727154
 C          3.6796701853       -3.6002486316       -1.5098471023
 H          4.0511827865       -3.2806006097       -2.4731882096
 C          3.4066603477       -4.9265167966       -1.2707653749
 H          3.5588256906       -5.6517953362       -2.0567489917
 C          2.9341978715       -5.3453772858       -0.0278210094
 H          2.7151681964       -6.3876673352        0.1443733798
 C          2.7670756629       -4.4217126720        0.9762301252
 H          2.4177256592       -4.7322113499        1.9505950601
 C          0.4623143237       -0.7487555177       -1.3179599272
 C          1.1431783208        0.0142316643       -2.4699916673
 H          0.3769913544        0.5993407799       -3.0038430562
 C          1.8095264061       -0.9763873739       -3.4528030443
 H          2.6723278005       -1.4132600783       -2.9336430404
 C          2.3137410735       -0.2144447028       -4.6784258518
 H          1.4794627227        0.2264767054       -5.2205062230
 H          2.8367703894       -0.8916121050       -5.3501323826
 H          3.0041322031        0.5749554922       -4.3848696158
 C          0.8377179992       -2.0798257790       -3.8626411234
 H          0.6198561192       -2.7347029515       -3.0225848022
 H          1.2685094813       -2.6763776417       -4.6645175539
 H         -0.1029030548       -1.6542632126       -4.2068136080
 C          2.2860883751        2.0662657711       -2.1530059438
 H          1.6926721027        2.5097912766       -2.9582688526
 C          3.3196999749        2.8900734203       -1.5851535593
 C          4.2462406483        2.3498528872       -0.6485644437
 C          5.2827590486        3.1830145738       -0.1877072465
 H          5.9990766121        2.7637479602        0.5054206441
 C          5.3774362222        4.4945891507       -0.5958405099
 H          6.1750660725        5.1159687468       -0.2154842185
 C          4.4533429029        5.0258601993       -1.4910676694
 H          4.5312461372        6.0568694560       -1.7994777789
 C          3.4456170630        4.2263351447       -1.9813439759
 H          2.7216783557        4.6274524205       -2.6747101192
  118
       -193.76595827
 Ti        -2.0540270017       -0.8642921864        0.3248099782
 O         -0.5634318759       -0.8498258056        1.3859609687
 O          0.4206097934       -0.2218661889        3.2610830715
 O         -3.5160702055       -0.4411805000       -0.5687456472
 O         -0.9834807913       -1.3925380243       -1.2012711253
 O         -0.5826577093       -2.8383219703       -2.8463074102
 O         -3.1539100472       -1.2684895823        1.8394332273
 N         -2.2214716755        1.0350454411        1.2822170364
 N         -2.1586916601       -2.9668947622        0.2570314516
 C         -0.3720252991       -0.0361015128        2.3506339971
 C         -1.2509752649        1.2385375271        2.3220437115
 H         -0.6055630032        2.1053774210        2.0999870616
 C         -1.8506224628        1.4251875945        3.7495342707
 H         -1.9911988502        0.4240946906        4.1714118950
 C         -0.8405281844        2.1737436043        4.6160423960
 H         -1.2198121544        2.2724310363        5.6309144846
 H         -0.6469791133        3.1665190733        4.2158469105
 H          0.0969949403        1.6281239735        4.6452941521
 C         -3.1995190020        2.1394498429        3.7703541659
 H         -3.9279320185        1.6304770788        3.1412923718
 H         -3.1020527068        3.1722109487        3.4426450760
 H         -3.5769622417        2.1485890277        4.7912318421
 C         -2.8939703212        2.0110637602        0.8095233225
 H         -2.7078330020        3.0336286216        1.1619405641
 C         -3.9330745552        1.8765561169       -0.1745184457
 C         -4.2073250239        0.6301924075       -0.8112065253
 C         -5.2639473861        0.5900719436       -1.7448989050
 H         -5.4746148877       -0.3560287587       -2.2237703123
 C         -6.0002807694        1.7113538068       -2.0474128255
 H         -6.8013358385        1.6479205213       -2.7695436967
 C         -5.7183690354        2.9292619222       -1.4336087848
 H         -6.2969390451        3.8067954501       -1.6777576075
 C         -4.6968387661        3.0008428570       -0.5145981390
 H         -4.4746981700        3.9426285850       -0.0316339911
 C         -1.1099796673       -2.5057843601       -1.8012874507
 C         -2.0875720390       -3.4708902886       -1.0716628981
 H         -1.7266026910       -4.5117680853       -1.1154308293
 C         -3.4554439411       -3.3492992167       -1.7889179702
 H         -3.6019562299       -2.2894833852       -2.0385614232
 C         -4.5930586083       -3.7838310328       -0.8634969701
 H         -4.4319553225       -4.7998112833       -0.5050312804
 H         -5.5386419659       -3.7557849987       -1.4007721176
 H         -4.6571158408       -3.1088004702       -0.0075526266
 C         -3.4290294776       -4.1746540645       -3.0717062698
 H         -4.3228480916       -3.9875317879       -3.6621054702
 H         -3.3872821257       -5.2374147600       -2.8393249130
 H         -2.5554476519       -3.9143174266       -3.6639464107
 C         -1.8737133780       -3.6967697467        1.2683448307
 H         -1.5555837579       -4.7383979124        1.1227723890
 C         -2.0859991120       -3.2585996840        2.6107545226
 C         -2.8340913058       -2.0590756347        2.8158232918
 C         -3.2687076124       -1.7903757629        4.1342032470
 H         -3.9035062546       -0.9299776685        4.2894170225
 C         -2.8843246935       -2.5846640982        5.1871880268
 H         -3.2063596633       -2.3355106353        6.1880621601
 C         -2.0833832314       -3.7091322780        4.9838876400
 H         -1.7782238365       -4.3141730439        5.8234084165
 C         -1.7151033527       -4.0510317235        3.7052380330
 H         -1.1306897336       -4.9432745835        3.5258821576
 Ti         2.5537375088        0.9144134286       -0.8130282211
 O          2.4399779604        2.4642756138        0.2220315966
 O          1.8597148346        3.2269245756        2.2272032547
 O          2.8239356552       -0.7238657474       -1.4526790848
 O          0.7105053431        0.6905883088       -0.5794658534
 O         -1.3676311411        1.1007026187       -1.2049300577
 O          4.1640913372        1.3810007089       -1.4691692390
 N          2.8117369456        0.0946922497        1.0358576694
 N          1.8059021514        2.1422863196       -2.3428516042
 C          2.3439194069        2.3861980848        1.4993743203
 C          2.9253855051        1.0703997830        2.0863704708
 H          2.3260875625        0.7858379909        2.9642572887
 C          4.3840391569        1.2925857958        2.5467811417
 H          4.3592742668        2.1156546615        3.2697558868
 C          4.9032466959        0.0338021164        3.2401826833
 H          4.9347551933       -0.7981935057        2.5381695981
 H          4.2630190162       -0.2381456343        4.0758927809
 H          5.9088183353        0.2026863711        3.6187258536
 C          5.2916151697        1.6729002241        1.3806323196
 H          6.3074211029        1.8330815761        1.7384803319
 H          4.9456698287        2.5923818657        0.9070032384
 H          5.3002043443        0.8720216435        0.6351922630
 C          2.3707134375       -1.0801405153        1.3152980718
 H          2.1695687845       -1.3439858542        2.3574949001
 C          2.1243027377       -2.1027077239        0.3474962243
 C          2.4021386630       -1.8824529302       -1.0317758302
 C          2.2344966150       -2.9592929928       -1.9224964970
 H          2.4605210821       -2.7988502739       -2.9656911115
 C          1.7454804471       -4.1670230820       -1.4849639724
 H          1.5995994452       -4.9673575084       -2.1944656524
 C          1.4162548409       -4.3602362981       -0.1432163462
 H          1.0234383677       -5.3121191176        0.1824796587
 C          1.6124393505       -3.3425860043        0.7597879118
 H          1.3709301103       -3.4774614260        1.8051637668
 C         -0.1553589574        1.1782103792       -1.3681259605
 C          0.4027108235        1.9577430848       -2.5761411968
 H         -0.1363350658        2.9198458645       -2.6411164411
 C          0.1809986910        1.1915991482       -3.9090971814
 H          0.5816232457        1.8419771220       -4.7014062625
 C         -1.3042148333        0.9568407892       -4.1648863138
 H         -1.8562687304        1.8947430940       -4.1681131679
 H         -1.7241990068        0.3163407179       -3.3920724783
 H         -1.4360370860        0.4697020426       -5.1282318874
 C          0.9495487644       -0.1256616591       -3.9192956122
 H          2.0090215795        0.0341451048       -3.6971885438
 H          0.8645338417       -0.5916429988       -4.8993822464
 H          0.5284971095       -0.8148355072       -3.1884346873
 C          2.3915414252        3.2073309082       -2.7445545360
 H          1.8131535311        3.9860487393       -3.2607465703
 C          3.7950177412        3.4454983726       -2.6065943793
 C          4.6368095603        2.4778304425       -1.9809440987
 C          6.0225410332        2.7432873040       -1.9425883434
 H          6.6623628649        2.0029986057       -1.4845562985
 C          6.5419873967        3.9059909203       -2.4590533994
 H          7.6056858724        4.0858442475       -2.4069583924
 C          5.7106370050        4.8585508791       -3.0487425409
 H          6.1293224642        5.7694928407       -3.4467867342
 C          4.3593807989        4.6226566876       -3.1224179766
 H          3.7073598133        5.3494583403       -3.5862675650
  118
       -193.76587756
 Ti        -2.2311047921       -0.7690889850        0.3273718991
 O         -0.7998511818       -0.7761618098        1.4786019593
 O          0.7371382567        0.4610139229        2.4909062569
 O         -3.5989180031       -0.2784734541       -0.6782438745
 O         -1.1634461475       -1.1747151435       -1.1758860887
 O         -0.5192408599       -2.4763879703       -2.8529784410
 O         -3.5014332940       -1.3177421275        1.6187524051
 N         -2.5359041960        1.0643596688        1.3941027179
 N         -2.0455260347       -2.9370780652        0.2910853806
 C         -0.3951580637        0.2737021226        2.0793638254
 C         -1.5145008790        1.3017607316        2.3702682019
 H         -1.1156077612        2.3272298703        2.3176929961
 C         -2.0004244080        1.0239898893        3.8210384045
 H         -2.1427028216       -0.0593664283        3.9200744893
 C         -0.9388227531        1.4851335820        4.8163275142
 H          0.0311570612        1.0673950235        4.5637605074
 H         -1.2072340534        1.1688844422        5.8217956147
 H         -0.8544510945        2.5700314404        4.8059074700
 C         -3.3296713812        1.7161845116        4.1172703650
 H         -4.1068247398        1.3842185095        3.4320512316
 H         -3.2258240059        2.7968588990        4.0385551332
 H         -3.6408668036        1.4783038302        5.1321333713
 C         -3.3152944469        2.0068040802        1.0290139351
 H         -3.2183576594        3.0047837796        1.4761965501
 C         -4.3469399509        1.8690056791        0.0402371142
 C         -4.4374295831        0.7056263079       -0.7784223660
 C         -5.4695700750        0.6591262449       -1.7398302303
 H         -5.5333209850       -0.2221290902       -2.3622969276
 C         -6.3629198955        1.6941841359       -1.8847695069
 H         -7.1442841782        1.6275202717       -2.6278469602
 C         -6.2658771312        2.8311720823       -1.0854909873
 H         -6.9677061032        3.6416130594       -1.2076395876
 C         -5.2650690153        2.9113933922       -0.1450396129
 H         -5.1810602336        3.7920719355        0.4768694527
 C         -1.0486129617       -2.2949850736       -1.7712578398
 C         -1.6358143334       -3.4839993602       -0.9664018643
 H         -0.8533189460       -4.2521870076       -0.8482861098
 C         -2.8485017320       -4.1284856242       -1.6834655906
 H         -3.2893466749       -4.8496941880       -0.9802224971
 C         -2.3868113417       -4.8715823411       -2.9336419635
 H         -3.2445823561       -5.2699718069       -3.4704590972
 H         -1.7305461163       -5.6982420585       -2.6703901970
 H         -1.8410023693       -4.1956052601       -3.5855454927
 C         -3.9003991311       -3.0740789343       -2.0179772218
 H         -4.7640445720       -3.5441461052       -2.4860085080
 H         -3.4861882433       -2.3390742049       -2.7081756360
 H         -4.2248091899       -2.5588959905       -1.1086915140
 C         -1.8693374235       -3.5997692512        1.3695188143
 H         -1.3533464437       -4.5699899210        1.3420994534
 C         -2.4230455110       -3.1959070955        2.6242977454
 C         -3.3115558222       -2.0798008634        2.6515106487
 C         -4.0175954296       -1.8472756490        3.8544971958
 H         -4.7335606416       -1.0385455582        3.8681244891
 C         -3.7881837304       -2.6079324936        4.9757727219
 H         -4.3278186467       -2.3918614260        5.8866038586
 C         -2.8661930608       -3.6548865202        4.9554684889
 H         -2.6882151105       -4.2362709970        5.8467166458
 C         -2.2099358100       -3.9515110549        3.7846516751
 H         -1.5197013928       -4.7829339554        3.7430073806
 Ti         2.5396460898        0.8648731580       -0.7959346222
 O          2.6751780694        2.3880669257        0.2286005078
 O          3.4037181513        3.4124639501        2.0547194301
 O          2.5901869438       -0.7864070312       -1.4702332191
 O          0.7006049307        0.7441485669       -0.3853965639
 O         -1.3731133777        1.3539219327       -0.8640577137
 O          4.1223762647        1.2225096334       -1.6068136563
 N          3.1074922330        0.0473537000        0.9714852987
 N          1.7409797107        2.0411921489       -2.2834266824
 C          3.1964128303        2.4112129295        1.4036238358
 C          3.5419313947        1.0009998803        1.9600101055
 H          2.9811772779        0.8746842777        2.8972356157
 C          5.0498779879        0.8254967986        2.2573631110
 H          5.2024831169       -0.2347429575        2.5055116322
 C          5.8822305195        1.1580815661        1.0227397311
 H          5.7609057424        2.2100119290        0.7655391837
 H          5.5599270551        0.5450404698        0.1767773043
 H          6.9365832122        0.9686549205        1.2174233543
 C          5.4641667443        1.6781715063        3.4524647596
 H          6.5333795457        1.5825572175        3.6277459812
 H          4.9365481222        1.3645445192        4.3500852597
 H          5.2265669624        2.7208559862        3.2631829982
 C          2.6435187592       -1.0849561079        1.3539199571
 H          2.6147162493       -1.3249532173        2.4219794769
 C          2.2453552462       -2.1309719131        0.4598511600
 C          2.3060318574       -1.9439401614       -0.9526316883
 C          2.0814939843       -3.0632252110       -1.7800082095
 H          2.1450155270       -2.9235486140       -2.8484648289
 C          1.7564436704       -4.2855937852       -1.2439337163
 H          1.5838778681       -5.1248264717       -1.9019043033
 C          1.6374221391       -4.4503061693        0.1374345357
 H          1.3730642170       -5.4150567619        0.5455644069
 C          1.8813669199       -3.3854149976        0.9717811746
 H          1.8096619837       -3.5046849254        2.0439770223
 C         -0.1786204843        1.2645618732       -1.1332488672
 C          0.3525278473        1.7897039979       -2.4816339158
 H         -0.2047781938        2.6865433106       -2.8026862634
 C          0.1465568135        0.6480472056       -3.5142499698
 H          0.4558663788       -0.2946744205       -3.0464189251
 C          1.0145336310        0.8820001419       -4.7506517554
 H          0.8174186842        0.1003905618       -5.4798563267
 H          2.0729283852        0.8503792099       -4.4901267075
 H          0.7894917319        1.8451368631       -5.2083748180
 C         -1.3284498149        0.5504983819       -3.8904266015
 H         -1.6447342366        1.4306687317       -4.4494746119
 H         -1.9446380018        0.4597464968       -2.9961880379
 H         -1.4845868293       -0.3328909303       -4.5042454784
 C          2.2933975702        3.1266876006       -2.6758151643
 H          1.6929546484        3.8986917858       -3.1763579712
 C          3.6995610543        3.3679395708       -2.5730628094
 C          4.5706810039        2.3516935599       -2.0750231866
 C          5.9588373457        2.5987645578       -2.1360430947
 H          6.6246788208        1.8196806955       -1.7952218818
 C          6.4537313052        3.7955163075       -2.5966406456
 H          7.5210646189        3.9603478597       -2.6135445975
 C          5.5945148189        4.7998823383       -3.0415552152
 H          5.9944350086        5.7378691055       -3.3935113186
 C          4.2391567790        4.5767499568       -3.0388668037
 H          3.5635483908        5.3395551602       -3.3997090906
  118
       -193.76584314
 Ti        -2.7478834733       -0.6673166535        0.5827135287
 O         -3.0175922603       -1.7673720891       -0.8866275028
 O         -3.2916584091       -3.8257109622       -1.6791665221
 O         -2.3406638790        0.0016142735        2.1936339404
 O         -1.1468006474        0.0087645136       -0.1505928727
 O         -0.0619054699        1.4197009730       -1.4684193087
 O         -4.4789668066       -0.7436260799        1.0844669597
 N         -1.9900211928       -2.4106772648        1.2899367868
 N         -3.4574854137        0.8572996278       -0.7103770424
 C         -2.9428859959       -3.0487121061       -0.8175402689
 C         -2.3385773885       -3.5719025940        0.5176816710
 H         -1.4395706806       -4.1515497201        0.2611004337
 C         -3.3329006733       -4.5090559386        1.2346333151
 H         -3.5681646263       -5.3072895967        0.5223280117
 C         -2.6909692084       -5.1155158480        2.4808352984
 H         -3.3785962130       -5.8138929154        2.9524899827
 H         -2.4483062028       -4.3344002628        3.1997779847
 H         -1.7805906329       -5.6536694842        2.2268069666
 C         -4.6168039266       -3.7707268085        1.5961357951
 H         -5.2983350544       -4.4380312339        2.1210355542
 H         -5.1098674763       -3.4166682065        0.6913289502
 H         -4.3903170229       -2.9146493096        2.2374038545
 C         -0.8663221225       -2.3903192214        1.9133742454
 H         -0.2446562783       -3.2898195414        1.9414593130
 C         -0.3985463885       -1.2757381794        2.6812555480
 C         -1.2159803135       -0.1185251966        2.8387958406
 C         -0.7911960485        0.8724209776        3.7439386776
 H         -1.4204077958        1.7377231660        3.8874901931
 C          0.4213363531        0.7707796632        4.3838460380
 H          0.7318793176        1.5601552571        5.0523415713
 C          1.2546567114       -0.3261262175        4.1661218240
 H          2.2082927857       -0.3891297566        4.6691401559
 C          0.8406425710       -1.3398496449        3.3343707043
 H          1.4684770830       -2.2047852406        3.1709894700
 C         -1.0855669337        1.0120044566       -0.9201942990
 C         -2.4241634355        1.7156541685       -1.2081688058
 H         -2.5056039105        1.8812788390       -2.2975586417
 C         -2.5053372007        3.0971254262       -0.5010114480
 H         -3.4846537443        3.5184275517       -0.7740278979
 C         -1.4076215607        4.0327559376       -0.9971979653
 H         -1.4662728807        4.1699347586       -2.0753856183
 H         -0.4256814499        3.6291109629       -0.7554530110
 H         -1.5104737432        5.0025402046       -0.5158732601
 C         -2.4422662896        2.9396049115        1.0147747097
 H         -1.4539546141        2.5960174123        1.3165089363
 H         -3.1951988809        2.2298389837        1.3713669255
 H         -2.6166526246        3.9028210838        1.4909240321
 C         -4.5911678179        0.8022530049       -1.3007878724
 H         -4.7618590035        1.3859643495       -2.2163898255
 C         -5.7106189515        0.0737722712       -0.7906408378
 C         -5.6057998538       -0.6320935111        0.4449622937
 C         -6.7861534229       -1.2003912208        0.9710064626
 H         -6.7220706243       -1.6999238777        1.9263447984
 C         -7.9771998392       -1.1346895882        0.2883497929
 H         -8.8600048186       -1.5917483419        0.7106515620
 C         -8.0600396540       -0.4861864644       -0.9437182134
 H         -8.9983353606       -0.4501839685       -1.4745956360
 C         -6.9410472459        0.1172159083       -1.4637646973
 H         -6.9970977923        0.6436036773       -2.4062719321
 Ti         2.0958516929        0.8535430196       -0.3827015337
 O          0.8559344590        1.6607993265        0.8487022764
 O          0.5072303678        3.1754275458        2.4418352794
 O          3.8590459816        0.2111126043       -0.8490279763
 O          1.5899682897       -0.8510194466        0.0661626177
 O          0.2109719338       -2.5302247519       -0.3516039230
 O          2.5204895315        2.3445562765       -1.2349188632
 N          3.1891785216        1.1920290920        1.3803562934
 N          1.7728683143       -0.0278385923       -2.3029147715
 C          1.2176015339        2.4248154857        1.8000367827
 C          2.7423030085        2.3482621605        2.0823052485
 H          2.9462155616        2.2922951444        3.1643648584
 C          3.3802847892        3.6345446826        1.4947184321
 H          2.8705531862        3.8482123735        0.5459173913
 C          3.1583541882        4.7945481137        2.4602771064
 H          3.7341524082        4.6466127551        3.3722997116
 H          2.1052612935        4.8641412054        2.7199443932
 H          3.4709919564        5.7313889630        2.0051942121
 C          4.8672988766        3.4236709677        1.2058211348
 H          5.3933041819        3.1024138791        2.1039802666
 H          5.3130160800        4.3555216731        0.8642067583
 H          4.9976529650        2.6688189377        0.4283580041
 C          3.9121533293        0.3046236794        1.9527333150
 H          4.1528302412        0.3989129775        3.0206603557
 C          4.5770240134       -0.7271033412        1.2253623207
 C          4.6030807041       -0.6249238095       -0.1997490419
 C          5.5360519066       -1.4427816535       -0.8816544025
 H          5.6352853594       -1.3120841719       -1.9501177513
 C          6.2816811073       -2.3840947704       -0.2154827676
 H          6.9638294377       -3.0130834714       -0.7690059584
 C          6.1737004628       -2.5391680094        1.1676394788
 H          6.7555556302       -3.2935786811        1.6739303288
 C          5.3511214732       -1.6973970119        1.8761268039
 H          5.2956377353       -1.7685618088        2.9538046714
 C          0.8925512383       -1.5807937539       -0.7094162077
 C          0.9888702922       -1.2340999451       -2.2173188964
 H         -0.0366293474       -1.0467208525       -2.5757411344
 C          1.5610334744       -2.4280115159       -3.0204637756
 H          1.8781908480       -2.0481587931       -4.0003915723
 C          0.4859201800       -3.4903707099       -3.2324224948
 H          0.9057487256       -4.3482707576       -3.7531937754
 H         -0.3416629225       -3.0997893360       -3.8203991784
 H          0.0925491630       -3.8174674249       -2.2742772753
 C          2.7824683570       -3.0128745453       -2.3172601046
 H          3.4988883815       -2.2258219182       -2.0952727302
 H          3.2616667666       -3.7593326661       -2.9479050591
 H          2.4908869082       -3.4875469358       -1.3831994644
 C          2.0104173901        0.5416610502       -3.4164836403
 H          1.6595804994        0.0996223280       -4.3594872878
 C          2.7214310959        1.7855007926       -3.5487160888
 C          2.9444355351        2.6376878071       -2.4271206794
 C          3.6184551217        3.8557389241       -2.6565843422
 H          3.7853888024        4.5040446135       -1.8080216342
 C          4.0568413191        4.2118804860       -3.9105340416
 H          4.5774020476        5.1480976022       -4.0502841580
 C          3.8288870455        3.3787866978       -5.0027752661
 H          4.1693342144        3.6659942739       -5.9854845993
 C          3.1612977505        2.1901761483       -4.8157346181
 H          2.9788223729        1.5387038729       -5.6594814188
  118
       -193.76583052
 Ti        -1.9240454797       -0.3269269414        1.3523931876
 O         -1.0394035669       -0.5007055993        2.9577102917
 O          0.3152677767        0.7327451401        4.2166297925
 O         -2.5539811108        0.4023357662       -0.1030995817
 O         -0.3062169763       -0.8715666263        0.4350426804
 O          0.9953263893       -2.3629165498       -0.5647611500
 O         -3.6660807183       -0.7121885706        1.8893707947
 N         -2.4288191365        1.5171349040        2.3061463755
 N         -1.9122873197       -2.5099922367        1.4239316256
 C         -0.7229061379        0.5560625292        3.6134459018
 C         -1.8646959963        1.6025240088        3.6215496428
 H         -1.4667397674        2.6046313665        3.8419345594
 C         -2.8707807135        1.1912616164        4.7233739352
 H         -3.1231995121        0.1352725331        4.5640148245
 C         -2.2283761133        1.3514958329        6.0989748480
 H         -2.8945359919        0.9695910733        6.8691815629
 H         -2.0286531860        2.4012424915        6.3047321979
 H         -1.2879666738        0.8103897930        6.1506930763
 C         -4.1475306311        2.0241930655        4.6301539006
 H         -4.6086213427        1.9112816038        3.6514057305
 H         -3.9287855983        3.0774297081        4.7974316234
 H         -4.8566278082        1.6969094602        5.3869746340
 C         -2.8180058531        2.5743969531        1.7029649079
 H         -2.7952146719        3.5387188689        2.2275064124
 C         -3.2764304998        2.6176597542        0.3455885014
 C         -3.0863047674        1.5045072044       -0.5246581411
 C         -3.4787695017        1.6398531431       -1.8731172406
 H         -3.2937827721        0.8051896614       -2.5342822886
 C         -4.0477100683        2.8043851239       -2.3304015577
 H         -4.3405545250        2.8835056240       -3.3673146898
 C         -4.2464553660        3.8873643023       -1.4737049254
 H         -4.6947735933        4.7965604853       -1.8446178155
 C         -3.8520451465        3.7923818170       -0.1602306047
 H         -3.9865960570        4.6328069712        0.5070747989
 C         -0.0090946747       -2.0491297566        0.0629956678
 C         -1.0215383185       -3.1277702958        0.4956385593
 H         -0.4774413285       -3.9835290943        0.9334877024
 C         -1.8001932915       -3.6195499857       -0.7524004043
 H         -1.0440579528       -3.9050814549       -1.4922362917
 C         -2.6726364719       -2.5055112606       -1.3243863056
 H         -3.4059495841       -2.1638058774       -0.5863410715
 H         -3.2043416402       -2.8674761081       -2.2026366049
 H         -2.0643417625       -1.6552338629       -1.6304608724
 C         -2.6472221818       -4.8413910766       -0.4003023523
 H         -3.3960590731       -4.5828889267        0.3474511871
 H         -2.0296904993       -5.6503438610       -0.0142297820
 H         -3.1632953965       -5.2010760278       -1.2871435515
 C         -2.3626677116       -3.1586289213        2.4280385554
 H         -2.0000078633       -4.1740622231        2.6428578637
 C         -3.4303086688       -2.6666364949        3.2456468360
 C         -4.0994653868       -1.4692844061        2.8538462686
 C         -5.2898711808       -1.1386239781        3.5392769737
 H         -5.8294702665       -0.2624374895        3.2107362205
 C         -5.7350449446       -1.8909975343        4.5999732256
 H         -6.6382294724       -1.6022368589        5.1176775107
 C         -5.0356270250       -3.0233086762        5.0172818265
 H         -5.3901803965       -3.5990640314        5.8578947107
 C         -3.9088596904       -3.4113841004        4.3314453224
 H         -3.3779664295       -4.3077498352        4.6206502428
 Ti         1.9493345763        0.2055651289       -1.6187373653
 O          1.1215640209        1.5929333441       -0.6690776719
 O         -0.2201941230        1.6438746172        1.0982569305
 O          2.8791494179       -1.1820746467       -2.1771196707
 O          0.2036797834       -0.3393550562       -2.0769163640
 O         -1.5116777468       -0.3392047237       -3.5050046306
 O          3.5381056966        1.1916446850       -1.7821748311
 N          2.6198784411       -0.2170781134        0.3264286631
 N          1.6330095245        1.0924638079       -3.5120170024
 C          0.8158642763        1.3043420919        0.5284753109
 C          1.9067091344        0.5481034593        1.3112909175
 H          1.4328139587       -0.0956922644        2.0691978125
 C          2.7557817284        1.5951611132        2.0772126326
 H          2.0323184338        2.2067558047        2.6277892045
 C          3.6728847117        0.9206905774        3.0943715779
 H          4.4096270660        0.2916265576        2.5977060589
 H          3.0863436671        0.3244347837        3.7887103438
 H          4.2045962535        1.6790735857        3.6649034317
 C          3.5596178982        2.4708675458        1.1250253415
 H          2.9080259699        2.9739892878        0.4116175482
 H          4.2680206300        1.8550302950        0.5729548557
 H          4.1092170348        3.2266688009        1.6831760454
 C          3.2524792246       -1.2771565528        0.6562547477
 H          3.2831581033       -1.5946315867        1.7062312403
 C          3.9628082146       -2.1141361173       -0.2707177126
 C          3.7375428652       -2.0160745917       -1.6749843400
 C          4.4561246733       -2.8888357097       -2.5182848033
 H          4.2803993581       -2.8146794005       -3.5822215826
 C          5.3478296330       -3.8038942108       -2.0100430892
 H          5.8881182598       -4.4560161263       -2.6808733271
 C          5.5539268776       -3.9046212517       -0.6357446756
 H          6.2485518771       -4.6314106890       -0.2437677245
 C          4.8589103927       -3.0760042414        0.2145130067
 H          5.0101676135       -3.1517064281        1.2826135935
 C         -0.3508319572       -0.1454216166       -3.2017599213
 C          0.6701653069        0.3580646719       -4.2631523526
 H          0.1805444905        0.9659510645       -5.0420827301
 C          1.3049517024       -0.9084250877       -4.8893903086
 H          1.4943411125       -1.6195454096       -4.0724243816
 C          2.6410755723       -0.5674421130       -5.5515561273
 H          3.3567219730       -0.2294339606       -4.7993806213
 H          2.5129311857        0.2158872816       -6.2977208952
 H          3.0432004734       -1.4483913262       -6.0472456408
 C          0.3295998512       -1.5226095347       -5.8895193749
 H         -0.6452882864       -1.6617950429       -5.4294846798
 H          0.6956150761       -2.4875801780       -6.2318093460
 H          0.2126674294       -0.8727230148       -6.7552374671
 C          1.9256205439        2.2994912644       -3.8237314981
 H          1.4174559152        2.7835556130       -4.6694939884
 C          2.9875149062        3.0273145240       -3.2073106578
 C          3.8170493935        2.3680241689       -2.2506809189
 C          4.9972913410        3.0401302613       -1.8554706720
 H          5.6702949838        2.5282931640       -1.1837034555
 C          5.2815567561        4.3091567878       -2.2969151471
 H          6.1827519343        4.8011856679       -1.9609097492
 C          4.4233906305        4.9724143670       -3.1749668200
 H          4.6526923118        5.9740979649       -3.5034952503
 C          3.3026521136        4.3252939138       -3.6348100255
 H          2.6471698140        4.8097034690       -4.3452782776
  118
       -193.76563415
 Ti        -1.7959959143       -0.8729886387        1.0544566263
 O          0.0192411681       -0.8817774182        1.6842952119
 O          1.3987003815       -1.3458340063        3.3685122600
 O         -3.6806147889       -0.5441299423        1.2943472257
 O         -1.6002858407        0.7968867338        0.3246584704
 O         -1.1100669114        1.9325228145       -1.5150717503
 O         -2.1119461710       -2.5782662286        1.3812045835
 N         -1.8847616508       -0.1771704896        3.0325406206
 N         -2.5940960813       -1.1974857112       -0.8691004504
 C          0.3161570900       -1.0276080937        2.9136859766
 C         -0.8928358019       -0.7784374255        3.8589595838
 H         -0.6071021058       -0.1379421072        4.7098070322
 C         -1.3599419228       -2.1633143708        4.3786656513
 H         -1.2627913268       -2.8746027407        3.5485642318
 C         -0.4558722332       -2.6019853649        5.5263217783
 H         -0.6058037067       -1.9637145419        6.3954059174
 H          0.5853672715       -2.5377872249        5.2215211986
 H         -0.6765305518       -3.6277967307        5.8118782452
 C         -2.8278520482       -2.1196719111        4.8053418994
 H         -3.1181416432       -3.0786244148        5.2293322516
 H         -3.4644186675       -1.9122780442        3.9430310976
 H         -2.9883058121       -1.3495763834        5.5588825291
 C         -2.4772276611        0.9041702465        3.3707215547
 H         -2.2068077699        1.4112100946        4.3069786608
 C         -3.5891578168        1.4250900586        2.6402466131
 C         -4.1946298406        0.5901376563        1.6512716463
 C         -5.4251413682        1.0258933060        1.1072337456
 H         -5.9146779844        0.3792797884        0.3932193498
 C         -5.9685951219        2.2399646235        1.4513169260
 H         -6.8969887912        2.5567405154        0.9983788918
 C         -5.3361644863        3.0731761233        2.3751665476
 H         -5.7703862231        4.0281503331        2.6271991476
 C         -4.1716551686        2.6548351645        2.9734571913
 H         -3.6860369504        3.2756817832        3.7139213619
 C         -1.6175518241        0.9865574483       -0.9360027261
 C         -2.3964032397       -0.0764247863       -1.7500732292
 H         -1.7441784793       -0.3626253644       -2.5894384612
 C         -3.7372438318        0.4787852607       -2.3226133509
 H         -4.5392792240       -0.1386424604       -1.8972605212
 C         -3.7641772300        0.3535313287       -3.8456704646
 H         -2.9647386494        0.9484327434       -4.2813895506
 H         -4.7134072878        0.7164713210       -4.2348890161
 H         -3.6385522302       -0.6795492397       -4.1636684383
 C         -4.0037264660        1.9293158670       -1.9242326341
 H         -4.9928089319        2.2268973253       -2.2683208851
 H         -3.2645326851        2.5868251146       -2.3739872887
 H         -3.9642862001        2.0484782870       -0.8429504078
 C         -3.1385675553       -2.2729328519       -1.2831421550
 H         -3.4747895072       -2.3591622890       -2.3248475537
 C         -3.3497084197       -3.4378168028       -0.4690519635
 C         -2.8130466647       -3.5323443253        0.8484888930
 C         -3.0491319546       -4.7229839821        1.5676143766
 H         -2.6405497982       -4.7970656362        2.5655236226
 C         -3.7762535669       -5.7576695958        1.0274174918
 H         -3.9433449616       -6.6544186261        1.6061517127
 C         -4.2955406110       -5.6607146798       -0.2612538379
 H         -4.8621453173       -6.4774028850       -0.6809062175
 C         -4.0751990122       -4.5164881276       -0.9926426311
 H         -4.4733326369       -4.4350497934       -1.9948332118
 Ti         2.4528419285        0.7884717224       -1.1772617061
 O          1.9576578968        0.9583497851       -2.9507652670
 O          1.3389457002        2.2761657292       -4.6306536282
 O          2.8219223925        1.0104218954        0.5520289878
 O          0.8201835015       -0.1256776508       -0.8356004556
 O         -0.2478223948       -2.0505569999       -0.5809226716
 O          4.1829643677        1.1433470347       -1.5832897821
 N          1.6013856432        2.6242064322       -1.1154154286
 N          2.9913162245       -1.1632467018       -1.5641454957
 C          1.5486138877        2.0669490157       -3.4557855313
 C          1.3319048924        3.1953703782       -2.4065019856
 H          0.2828189974        3.5158308962       -2.4806696134
 C          2.2406156086        4.4014011562       -2.7291509645
 H          1.9912811412        4.7058311668       -3.7513431813
 C          1.9583622434        5.5594507459       -1.7743870665
 H          0.9109484973        5.8495897857       -1.8143443655
 H          2.5613176766        6.4225923208       -2.0474798060
 H          2.2064839169        5.2779842844       -0.7519811459
 C          3.7117126630        4.0029873119       -2.6744069693
 H          3.9169107153        3.2399098008       -3.4243743387
 H          3.9598092375        3.6058662804       -1.6859707610
 H          4.3423484318        4.8665697906       -2.8791607937
 C          0.8586693051        2.9455467771       -0.1187182647
 H          0.0735047309        3.6965578968       -0.2444698559
 C          1.0562443162        2.4576311081        1.2141971740
 C          2.1145588171        1.5473691621        1.5037194703
 C          2.3986397826        1.2691690758        2.8546284050
 H          3.2199423612        0.6039431332        3.0752058255
 C          1.6190462287        1.7870899196        3.8613927692
 H          1.8494981062        1.5423735585        4.8879467229
 C          0.5313486525        2.6097094271        3.5695013905
 H         -0.0783596073        3.0027432262        4.3697547254
 C          0.2627734877        2.9446649118        2.2628903138
 H         -0.5630700138        3.6009064487        2.0252453366
 C          0.7711898389       -1.3886333948       -0.7675567422
 C          2.1300745433       -2.0981679447       -0.9215492839
 H          2.0223178040       -3.0410232858       -1.4851708653
 C          2.6322714805       -2.4035059572        0.5170483953
 H          2.4391204623       -1.5210395372        1.1383612319
 C          4.1367440948       -2.6732321780        0.5156151257
 H          4.3850921723       -3.4961154925       -0.1544703794
 H          4.4528622346       -2.9407304419        1.5206478225
 H          4.6868745134       -1.7837141902        0.2063969786
 C          1.8618074589       -3.5871220659        1.0928169416
 H          0.7883273733       -3.4227170099        1.0019133302
 H          2.1011796521       -3.6935181690        2.1475977733
 H          2.1233543514       -4.5087270847        0.5736800328
 C          3.7365514609       -1.4945690378       -2.5498006683
 H          3.7099861888       -2.5216373374       -2.9395037767
 C          4.6986925509       -0.6075319508       -3.1270346998
 C          4.9192352337        0.6811942815       -2.5519077709
 C          6.0005621856        1.4382201290       -3.0519924185
 H          6.2018824432        2.3939265882       -2.5909548527
 C          6.7647543888        0.9878668801       -4.1020523189
 H          7.5726420584        1.6002016496       -4.4748490552
[truncated: 161,898 more chars]
