# Supplementary material for: Automated and Efficient Generation of General Molecular Aggregate Structures
Source: Angew Chem Int Ed Engl. 2022 Dec 16;62(4):e202214477. doi: 10.1002/anie.202214477 (PMC10107477; doi:10.1002/anie.202214477)
Supplement: Supplementary file 2 — Supporting Information [file ANIE-62-0-s001.zip › SI/comparison_with_crest/xtb_structures/G/crest_ensemble.xyz]

  123
       -202.84731398
 Hg         1.2825147845        1.3706099552       -0.8215243088
 S          3.7715855772        1.0979964808       -1.5407579001
 S          1.8037763962       -1.0936581506       -1.4793569102
 S         -0.7953254278        1.4834882268        0.6463386768
 S          0.8387597466        3.7520610595       -0.2790460507
 O          7.0908032607        0.0384717179       -4.2760373318
 H          7.6291071302       -0.7616498523       -4.2960579138
 O          4.2963172637       -5.0322054365       -1.6734341362
 H          3.3799306520       -5.1700342628       -1.4021945591
 O         -0.4962941036        2.4345948391        3.6614519576
 H         -0.4110360360        1.6885658755        3.0485353376
 O          0.9667528490        4.8204749802        3.2911327096
 H          0.6172357337        3.9199842860        3.4371262935
 N          4.3340156568       -1.3707671476       -2.2421899698
 N         -1.1147723124        3.9859561448        1.4834289726
 C          3.4120935746       -0.5347439530       -1.7869187608
 C          5.6732136776       -0.9021475119       -2.5294321217
 H          6.3540421676       -1.7522642687       -2.4473343129
 H          5.9591173187       -0.1469386020       -1.7932424882
 C          5.7731251159       -0.2901117269       -3.9409222211
 H          5.3391175374       -0.9886408085       -4.6717599699
 H          5.2112117819        0.6450630527       -3.9745126397
 C          4.0710649020       -2.7661803520       -2.5115776475
 H          4.5065476603       -3.0274712088       -3.4798768187
 H          2.9913147619       -2.9189253448       -2.5665605912
 C          4.6482057923       -3.7028852709       -1.4268796119
 H          5.7410206757       -3.6699900468       -1.4358282493
 H          4.3026233791       -3.3668843081       -0.4356898397
 C         -0.4275244462        3.1640354674        0.7043184648
 C         -2.2324839943        3.5082546230        2.2663754294
 H         -2.7514136194        2.7444745163        1.6793073078
 H         -2.9191247964        4.3405430265        2.4279746524
 C         -1.8165059377        2.9058392687        3.6358157841
 H         -1.8648884104        3.6678451241        4.4183332312
 H         -2.5250120662        2.1072272113        3.8839724379
 C         -0.7486462345        5.3793737106        1.6268063235
 H         -0.0379860238        5.6248904776        0.8372556535
 H         -1.6443850773        5.9946213658        1.5073157062
 C         -0.1013049690        5.6707433092        2.9975791549
 H          0.3054223447        6.6852285308        2.9681666268
 H         -0.8654427725        5.6288985584        3.7863288137
 H         -3.1684219051       -4.5992933829       -0.3080127135
 H         -1.9032876673       -4.9806384129       -2.1231861093
 H         -0.3022616570       -5.5487997932       -1.5813914785
 H         -3.1874558539       -2.7094937401       -1.9187231548
 C         -2.5482365588       -3.7260655159       -0.0953626210
 C         -0.9359239172       -4.6696590117       -1.7285478621
 H         -4.1365366267       -2.3625863364       -0.4598597086
 C         -3.1235030847       -2.5260121772       -0.8422893109
 N         -1.1723080730       -4.0213874829       -0.4505138159
 H         -2.5963424895       -3.5385812545        0.9789577600
 C         -0.1613479180       -3.6482857796        0.3245927642
 S          1.4078379782       -4.2640427255        0.0591840438
 H         -0.1196269286       -4.2778084150       -3.6785185255
 C         -0.2402960834       -3.7377581430       -2.7365737193
 S         -0.4258682715       -2.5898830355        1.6511771615
 O         -2.3216975968       -1.3573906196       -0.6948276366
 O         -0.9740563798       -2.5790628300       -3.0413587875
 H          4.8252901809        3.9937548351        4.6634506015
 H         -1.9289780111       -1.3645505238        0.1955750745
 Hg         2.1114644125       -2.0226938924        1.3189431467
 H          0.7491148306       -3.4673862703       -2.3540258530
 O          5.0280054448        3.6882707893        3.7737788972
 H          6.4634456562       -0.6019745313        3.3159362585
 O          6.3746501549        0.2599649458        3.7428885897
 H         -1.0757501049       -2.0365680157       -2.2400226833
 H          3.4838972331        2.3034791232        3.7816911305
 S          4.5709577211       -1.2547640892        1.4778131345
 C          3.8477059511        3.1603826766        3.2007468065
 S          2.2576757138        0.5010125430        2.0204310072
 C          3.9396307972        0.3248719395        1.7176731294
 H          3.0628955115        3.9248446704        3.1676224889
 N          4.7166100160        1.3877265772        1.6611033776
 C          6.8469552692        1.2616698292        2.8877440858
 H          6.3572228316        0.3170647606        0.9956240691
 C          6.1489902350        1.2569242832        1.5164076498
 C          4.1589255138        2.7218223876        1.7682893376
 H          7.9296097389        1.1672813887        2.7186217486
 H          6.6418009684        2.2061937675        3.3975183240
 H          3.2365097590        2.7637979126        1.1724227818
 H          4.8791324238        3.4231211492        1.3460911396
 H          6.5179864367        2.0887087953        0.9145917886
 H         -6.9563016423       -2.7994566805        3.5632376382
 H         -5.1994462846       -2.3453836665        4.7023425622
 H         -4.5941848649       -0.6950984317        4.3942173802
 H         -5.1366131626       -4.3323487337        2.6107816408
 C         -6.4856107149       -2.6388685005        2.5911235508
 C         -4.6565221386       -1.7137771621        3.9991067542
 H         -6.8226343290       -4.7126165049        2.1520294264
 C         -6.0025245538       -3.9882904667        2.0401821630
 N         -5.4110213946       -1.6809897327        2.7585506461
 H         -7.2227764332       -2.2054123496        1.9084780745
 C         -5.1241328970       -0.7955991369        1.8114861119
 S         -3.8658561682        0.3367980404        2.0774925926
 H         -2.7159050174       -2.0568641374        4.8198953571
 C         -3.2302967579       -2.2545428540        3.8696966035
 S         -6.0130007630       -0.7102816501        0.3626085348
 O         -5.5787696537       -3.9254465049        0.7031588050
 O         -3.2610366050       -3.6402484468        3.6082784721
 H          0.2834629186        0.6904089516       -3.7122716620
 H         -6.2687045317       -3.5008734910        0.1762811334
 Hg        -4.0114988040        0.9130904366       -0.4395342686
 H         -2.6957701144       -1.7212875588        3.0768428484
 O          0.7014742953        1.4993340999       -3.3250779608
 H         -0.3706605321       -1.2984133713       -4.2301428652
 O         -0.4250533833       -0.4669052162       -4.7372989689
 H         -2.3543725911       -3.9354289309        3.4666197505
 H          1.0813800934        3.3713659745       -4.0049406825
 S         -3.9800489148        0.5428532073       -2.9871728817
 C          0.3957867996        2.5456629604       -4.2151993920
 S         -2.8044003475        2.8713269130       -1.6371478773
 C         -2.8273119150        1.7998231997       -2.9692329176
 H          0.5591497218        2.2000843004       -5.2433635722
 N         -2.0167009678        1.9795103795       -4.0086538860
 C         -1.7814631671       -0.2929926984       -5.0988844030
 H         -3.2111885354        1.2216666006       -5.5371152926
 C         -2.1629385532        1.1889968957       -5.2216565567
 C         -1.0431543685        3.0557228549       -4.0290648420
 H         -2.4285944045       -0.7807902744       -4.3690087186
 H         -1.9577791595       -0.7521269508       -6.0810120192
 H         -1.1059890159        3.5793716390       -3.0731204817
 H         -1.2903097913        3.7603604790       -4.8300115779
 H         -1.5456508314        1.6575503781       -5.9888031275
  123
       -202.84572995
 Hg         1.8326111926        2.4154219069       -0.2394606992
 S          3.7901864605        1.6103893587       -1.7302794258
 S          1.7829931011       -0.2092364683       -0.5720061536
 S          0.0643344485        2.9251540420        1.5467403783
 S          1.8602253749        4.8789126037        0.2757927722
 O          4.6290246588       -1.4848298404       -4.9277935628
 H          5.4149174590       -2.0347403991       -5.0264490909
 O          1.4363234427       -2.8270861548       -2.7192782175
 H          1.2534494958       -1.8770536210       -2.7944007827
 O          1.4087370605        3.7042339134        4.3773157280
 H          1.1823977982        2.9231425537        3.8522092791
 O          3.1253252880        5.7676824989        3.3529743008
 H          2.7270411993        4.9323722699        3.6568338332
 N          3.9520102802       -1.0107889481       -1.8849498399
 N          0.4174585871        5.3858649409        2.4423038447
 C          3.2548454473        0.0223133244       -1.4329600299
 C          5.1705038001       -0.7699534258       -2.6327570484
 H          5.7825716448       -1.6729990927       -2.5848539938
 H          5.7068441762        0.0540114172       -2.1528947658
 C          4.9222664214       -0.3878031394       -4.1040711605
 H          4.0600898627        0.2783777880       -4.1673223958
 H          5.8020868906        0.1532040596       -4.4732692618
 C          3.5901041242       -2.3886242627       -1.6121752845
 H          2.9767922167       -2.4321831206       -0.7053343030
 H          4.5131091595       -2.9416089430       -1.4247684749
 C          2.8137705446       -3.0560342828       -2.7648333500
 H          3.2356265364       -2.7312555869       -3.7249935251
 H          2.9313465475       -4.1389397525       -2.6726253637
 C          0.7685840823        4.4842424967        1.5308687495
 C         -0.4885513202        5.0242482262        3.5116780868
 H         -1.2075531148        4.3071323834        3.1083776276
 H         -1.0230057565        5.9198222982        3.8328746967
 C          0.2432505750        4.3964848399        4.7286267330
 H          0.5709919566        5.1777742622        5.4190709114
 H         -0.4630444017        3.7453102168        5.2578094055
 C          1.0292113260        6.6971747737        2.4745375189
 H          1.4169032542        6.9066252894        1.4765505452
 H          0.2634916921        7.4349013922        2.7267653899
 C          2.1893396059        6.7916481386        3.4923094926
 H          2.7212058076        7.7286801562        3.3059733076
 H          1.7858381714        6.8229768644        4.5136811982
 H         -3.1817491034       -2.2314655543        2.3963463336
 H         -2.5496298371       -3.4628751118        0.6685722315
 H         -0.9386116193       -4.1780952120        0.9387341201
 H         -3.5323192820       -0.7129408605        0.6325824130
 C         -2.3484321119       -1.5371948510        2.2693347198
 C         -1.4774211941       -3.2615549710        0.6839773138
 H         -3.3087174203        0.3858734139        2.0091150146
 C         -2.8112194749       -0.3603041086        1.3805621899
 N         -1.2257780250       -2.2623939585        1.7093409873
 H         -2.0420580262       -1.1621405597        3.2482540739
 C          0.0147329118       -1.9730523057        2.0824867175
 S          1.3134053155       -2.9965356906        1.6325948215
 H         -1.1126923095       -3.6470004151       -1.4035196661
 C         -1.0195216589       -2.8097642685       -0.7096184452
 S          0.3270243509       -0.6135188477        3.0759793196
 O         -1.7581097660        0.2177814361        0.6487320794
 O         -1.7970605593       -1.7530171741       -1.2461925270
 H          7.4201999387        3.0812924653        3.2205342224
 H         -1.1176335086        0.6144620440        1.2581315526
 Hg         2.7164437693       -0.8709146519        2.1161761471
 H          0.0302389030       -2.5052188472       -0.6730638365
 O          7.0898834397        3.9861222606        3.1156915334
 H          7.7206076517        0.3871660837        2.3564817403
 O          8.0315413352        1.2991764516        2.4284244626
 H         -1.6952556905       -0.9892401311       -0.6365808544
 H          5.1695867929        3.2890055655        3.4298275255
 S          5.2079102970       -0.4835318936        1.3533647663
 C          5.7362584473        3.9468251080        2.7615331546
 S          3.4276030415        1.6864499329        2.2840450071
 C          4.8798764372        1.1943143632        1.5114508894
 H          5.3482375614        4.9614216220        2.8751882412
 N          5.7313396926        2.1028370743        1.0680626767
 C          8.1893440249        1.8411057122        1.1420964801
 H          6.7707980741        0.6892545701       -0.0156350533
 C          6.9027737019        1.7251769814        0.3076827658
 C          5.5026023802        3.5184817921        1.2987587712
 H          9.0038147617        1.3447002668        0.5974438582
 H          8.4568710814        2.8895083766        1.2944349359
 H          4.4676041481        3.7673921672        1.0267456301
 H          6.1791754449        4.0765632983        0.6516793042
 H          6.9693914634        2.3672441974       -0.5746068738
 H         -7.3313686242       -6.2297142968        1.4952262748
 H         -8.3851071113       -6.4986068860       -0.3510040852
 H         -7.8581367208       -5.6570741614       -1.8274401033
 H         -6.7841033088       -4.3669049331        3.2715025170
 C         -6.8525807916       -5.2652332535        1.3123720836
 C         -8.1911984973       -5.5206246715       -0.7953638158
 H         -7.1721583077       -3.2257035107        1.9720317395
 C         -7.3520088257       -4.2362280606        2.3432706931
 N         -7.1161437876       -4.8821659675       -0.0601798316
 H         -5.7703311870       -5.3744694290        1.4352937027
 C         -6.3649813295       -3.9556923889       -0.6492140237
 S         -6.6747392579       -3.4936071668       -2.2582854538
 H        -10.1080128844       -5.0471884512       -1.6486329516
 C         -9.5046747235       -4.7113984879       -0.8019936983
 S         -5.0618276781       -3.2541141521        0.2096991577
 O         -8.7335432742       -4.3168851633        2.5920076096
 O        -10.2846241948       -4.9259578291        0.3368866443
 H          0.1068896057        1.3106572832       -2.5051766592
 H         -8.9323418290       -5.1300431914        3.0715381924
 Hg        -4.5877752495       -1.9373338503       -2.0126437567
 H         -9.2720806138       -3.6483274844       -0.9423383459
 O          0.0308175113        2.2306195532       -2.1629227177
 H         -0.7228385125       -0.8541718716       -2.5788846712
 O         -0.0298228939       -0.3679869282       -3.0694431018
 H         -9.8445904777       -4.5257707285        1.1073899259
 H         -1.7108753042        1.7098464376       -1.1591775762
 S         -3.2895008625       -1.2967722422       -4.1144447321
 C         -1.3368582790        2.4492221650       -1.8772544189
 S         -4.1655754136        0.5918272694       -2.0002327876
 C         -3.1487678147        0.2118006997       -3.3223563834
 H         -1.4118706967        3.4446363325       -1.4316243168
 N         -2.2705953937        1.1080961281       -3.7602882518
 C         -0.3440017498       -0.3526931659       -4.4435830641
 H         -1.8867927486        0.4693652503       -5.7116751850
 C         -1.3342785101        0.7794626962       -4.8195382115
 C         -2.1948190915        2.4239488517       -3.1514863807
 H         -0.7408949089       -1.3234254590       -4.7463128671
 H          0.5932843012       -0.1775757645       -4.9790228890
 H         -3.2061010965        2.7454928458       -2.8921182274
 H         -1.7756124560        3.1178042258       -3.8824103819
 H         -0.7757151783        1.6875265573       -5.0455637865
  123
       -202.84520546
 Hg         1.7728374175        2.4279387740       -0.1817069379
 S          3.6494211543        1.5802683403       -1.7488775194
 S          1.6944655526       -0.1980716519       -0.4506941483
 S          0.0233249356        2.9767963663        1.6018180014
 S          1.8395190742        4.8917315201        0.3011979841
 O          5.4731821745       -0.2085659410       -5.0725581414
 H          5.8897935605        0.6144808159       -4.7922646730
 O          1.4621440488       -2.9063704566       -2.7908416877
 H          1.3568553753       -1.9444110624       -2.8599812501
 O          1.4130166952        3.7282946490        4.4192759312
 H          1.1484901757        2.9490840250        3.9095153100
 O          3.1817597668        5.7079288607        3.3094482348
 H          2.7655917104        4.8916681711        3.6395522147
 N          3.7624532901       -1.0447837959       -1.8891547796
 N          0.4411041475        5.4321263619        2.4875564560
 C          3.1132557532        0.0041119060       -1.3998311968
 C          4.8669011580       -0.8420983089       -2.8032416904
 H          5.4683921870       -1.7511767159       -2.8356382200
 H          5.4872840501       -0.0187836651       -2.4304874090
 C          4.3925969631       -0.4862339941       -4.2280533336
 H          3.8734901319       -1.3345317258       -4.6798151628
 H          3.6991424070        0.3625647323       -4.1735024335
 C          3.4840032723       -2.4102965844       -1.4861447374
 H          2.8413091481       -2.4020071957       -0.6005838460
 H          4.4341039686       -2.8794809740       -1.2154486909
 C          2.8033100129       -3.2380398798       -2.5842305226
 H          3.3778256090       -3.1513883995       -3.5188625299
 H          2.8072418978       -4.2865786693       -2.2745934231
 C          0.7594837025        4.5212927106        1.5735585191
 C         -0.4574157578        5.0939860559        3.5708659122
 H         -1.1921647079        4.3844727094        3.1828404879
 H         -0.9744510693        6.0002172412        3.8908758673
 C          0.2797722830        4.4662374873        4.7833539585
 H          0.6489591979        5.2489915009        5.4507535595
 H         -0.4359784222        3.8496394721        5.3407029024
 C          1.0922710328        6.7245254773        2.5119001179
 H          1.4453982991        6.9367613888        1.5016482679
 H          0.3597849320        7.4804982264        2.8043628302
 C          2.2954056448        6.7701325098        3.4834143291
 H          2.8581375981        7.6840863817        3.2746002592
 H          1.9344139028        6.8181936513        4.5197490938
 H         -3.2082847909       -2.2310727980        2.3550287154
 H         -2.5204925494       -3.4673520126        0.6477183114
 H         -0.9160937157       -4.1742513107        0.9707558502
 H         -3.5107232994       -0.7364180861        0.5594998054
 C         -2.3761762570       -1.5325334021        2.2438634119
 C         -1.4502552688       -3.2611182055        0.6948770974
 H         -3.3509149764        0.3751899245        1.9347706304
 C         -2.8215000769       -0.3687793619        1.3300221166
 N         -1.2338253621       -2.2562133634        1.7228486570
 H         -2.0995784281       -1.1451282600        3.2268203216
 C         -0.0070480136       -1.9627243333        2.1344804650
 S          1.3072862966       -2.9862303757        1.7310737524
 H         -1.0160918650       -3.6566609573       -1.3783733448
 C         -0.9517692845       -2.8146271918       -0.6868932791
 S          0.2724655650       -0.5972593033        3.1308854009
 O         -1.7501689657        0.2178851176        0.6320867504
 O         -1.7169303184       -1.7670282074       -1.2560668922
 H          7.4937997286        3.0326597044        3.0258785054
 H         -1.1365370202        0.6256110003        1.2613547700
 Hg         2.6854351674       -0.8467295220        2.2380935838
 H          0.0934313718       -2.5008552890       -0.6160337843
 O          7.1710732117        3.9418596818        2.9356143707
 H          7.6956953915        0.3207804333        2.1803729452
 O          8.0204096067        1.2298553821        2.2228543558
 H         -1.6355192791       -0.9967835556       -0.6520370956
 H          5.2610953314        3.2759727895        3.3614566806
 S          5.1313785855       -0.5058949956        1.3528515438
 C          5.7995397312        3.9212487420        2.6584477771
 S          3.4187309703        1.7046207912        2.3203515913
 C          4.8285566798        1.1783648040        1.4904354393
 H          5.4328621829        4.9418941611        2.7868825460
 N          5.6663851045        2.0664495297        0.9847474252
 C          8.1189687243        1.7512753326        0.9223536757
 H          6.6115227997        0.6244577994       -0.1478366126
 C          6.7848914596        1.6582159515        0.1625783349
 C          5.4781293001        3.4882375266        1.2138532955
 H          8.8892864396        1.2284553640        0.3398552804
 H          8.4196049024        2.7946288043        1.0452387370
 H          4.4351502811        3.7573590379        0.9968815500
 H          6.1301516993        4.0277059253        0.5270089073
 H          6.8153382662        2.2953215172       -0.7252031641
 H         -7.4043261692       -6.1737088671        1.4627971776
 H         -8.4573838320       -6.4328700563       -0.3856743262
 H         -7.8846512189       -5.6417224086       -1.8727542112
 H         -6.8093225656       -4.3010044831        3.2121838465
 C         -6.8906142268       -5.2297921960        1.2679732437
 C         -8.2210032909       -5.4721291385       -0.8466797363
 H         -7.1433589295       -3.1690548413        1.8896558321
 C         -7.3631042225       -4.1659742642        2.2760543653
 N         -7.1280841358       -4.8621732656       -0.1135870323
 H         -5.8140231739       -5.3744006904        1.4032103944
 C         -6.3391610154       -3.9742192987       -0.7117779861
 S         -6.6156874040       -3.5320548369       -2.3325409123
 H        -10.1080795327       -4.9363257361       -1.7295325989
 C         -9.5015999486       -4.6120585766       -0.8806584965
 S         -5.0194458604       -3.3034879419        0.1474655043
 O         -8.7489580486       -4.1928579780        2.5115949538
 O        -10.3020577990       -4.7789605909        0.2517980950
 H          0.1350122126        1.3068244557       -2.4966114089
 H         -8.9815781504       -4.9890891638        3.0041605490
 Hg        -4.4991932896       -2.0217884368       -2.0817966204
 H         -9.2256238819       -3.5611263464       -1.0334733999
 O          0.0348848439        2.2224691751       -2.1504059326
 H         -0.6081398455       -0.8712272625       -2.5849204474
 O          0.0832928581       -0.3823344332       -3.0755373749
 H         -9.8558871632       -4.3840277246        1.0214588382
 H         -1.7250818440        1.6820210668       -1.1901800496
 S         -3.1574537391       -1.3789151668       -4.1569840723
 C         -1.3436821846        2.4218736234       -1.9039129919
 S         -4.1224885118        0.5125279418       -2.0842741157
 C         -3.0660236867        0.1390618502       -3.3762531418
 H         -1.4453783402        3.4194690254       -1.4686608083
 N         -2.1948385377        1.0492001578       -3.8002947307
 C         -0.2283749132       -0.3778243203       -4.4509515714
 H         -1.7625933589        0.4159382224       -5.7433512444
 C         -1.2329460192        0.7362306803       -4.8408375865
 C         -2.1635256714        2.3718084257       -3.2016211830
 H         -0.6088906927       -1.3564873524       -4.7491791335
 H          0.7078268570       -0.1895767837       -4.9843519945
 H         -3.1880537277        2.6756381232       -2.9749081104
 H         -1.7363657004        3.0680086465       -3.9256122356
 H         -0.6862954951        1.6539506091       -5.0571002070
  123
       -202.84493176
 Hg         1.8240079994        2.4248643357       -0.2258646634
 S          3.7639507264        1.5975210065       -1.7272421814
 S          1.7528647927       -0.1972335236       -0.5378774165
 S          0.0522232509        2.9473856581        1.5538231585
 S          1.8543756852        4.8906249792        0.2754665822
 O          4.5166715398       -1.4973708897       -4.8814412665
 H          4.3817507692       -1.2305958637       -5.7964847273
 O          1.4636857086       -2.8408117139       -2.7694676252
 H          1.3280188229       -1.8840286578       -2.8476024792
 O          1.4044305148        3.7222381017        4.3834066282
 H          1.1688125441        2.9409783764        3.8626284062
 O          3.1385129928        5.7580972406        3.3314645895
 H          2.7344971565        4.9285495918        3.6434133971
 N          3.8940998134       -1.0256795438       -1.8795950390
 N          0.4209478494        5.4073272748        2.4455918709
 C          3.2163553192        0.0149393834       -1.4189156325
 C          5.0946971044       -0.8018584509       -2.6617816709
 H          5.6616714102       -1.7321415918       -2.6928045775
 H          5.6859636414       -0.0235634576       -2.1704801806
 C          4.8177808300       -0.3610697904       -4.1028747592
 H          3.9900621957        0.3583514776       -4.1179016532
 H          5.7173886769        0.1380025921       -4.4854310011
 C          3.5554687484       -2.3986303290       -1.5551276115
 H          2.9186685959       -2.4158513743       -0.6643356957
 H          4.4852659839       -2.9226325897       -1.3226193167
 C          2.8319005043       -3.1272395711       -2.6999251439
 H          3.3352643128       -2.8962972826       -3.6474363644
 H          2.8961864782       -4.2025900895       -2.5165233864
 C          0.7646601391        4.5024216515        1.5344571413
 C         -0.4846903661        5.0528093799        3.5176589133
 H         -1.2067307841        4.3366298376        3.1181463093
 H         -1.0155758055        5.9513709588        3.8365482430
 C          0.2467877547        4.4271481047        4.7354750745
 H          0.5843804197        5.2101712370        5.4192193282
 H         -0.4630279940        3.7857961430        5.2719865172
 C          1.0438802475        6.7133595909        2.4761541966
 H          1.4214692346        6.9238469424        1.4744931869
 H          0.2874298792        7.4562797499        2.7405265569
 C          2.2169206025        6.7936830314        3.4806595960
 H          2.7582332785        7.7239642268        3.2877144160
 H          1.8255030092        6.8303143453        4.5064869688
 H         -3.1878840518       -2.2381362609        2.3646082442
 H         -2.5270825533       -3.4648532049        0.6429014288
 H         -0.9154933871       -4.1710781089        0.9314170857
 H         -3.5254435733       -0.7149245394        0.6038660091
 C         -2.3559314728       -1.5400143410        2.2501850445
 C         -1.4563713179       -3.2571383631        0.6718714060
 H         -3.3174357239        0.3817070707        1.9845125007
 C         -2.8122961550       -0.3622166811        1.3593890724
 N         -1.2232060255       -2.2588596732        1.7025055262
 H         -2.0635243790       -1.1667212669        3.2340195519
 C          0.0109332179       -1.9655329999        2.0932030837
 S          1.3184715563       -2.9859836030        1.6630525270
 H         -1.0614347289       -3.6370086401       -1.4116141094
 C         -0.9842027334       -2.8000122153       -0.7154197774
 S          0.3055630313       -0.6032726557        3.0888112465
 O         -1.7535989189        0.2198045297        0.6388379254
 O         -1.7629706859       -1.7487075572       -1.2609128576
 H          7.4422007719        3.0778172977        3.1767845458
 H         -1.1189731411        0.6148525715        1.2554658828
 Hg         2.7051918003       -0.8509388309        2.1524000366
 H          0.0622913224       -2.4863289860       -0.6646216544
 O          7.1132528448        3.9838417838        3.0774993090
 H          7.7187709067        0.3792841354        2.3212704241
 O          8.0316256468        1.2913130870        2.3840936923
 H         -1.6721076949       -0.9843233636       -0.6502450275
 H          5.1949833488        3.2942219323        3.4193150850
 S          5.1841660924       -0.4800911227        1.3656931309
 C          5.7547864798        3.9490620693        2.7423072211
 S          3.4214892881        1.7045627069        2.2972202969
 C          4.8645176546        1.2000584911        1.5136925121
 H          5.3719172593        4.9651324003        2.8598443482
 N          5.7151739903        2.1013644699        1.0545806608
 C          8.1729039446        1.8256794933        1.0926113520
 H          6.7304029066        0.6766770513       -0.0383349573
 C          6.8730717092        1.7131180202        0.2786775799
 C          5.4990945506        3.5191904271        1.2836880349
 H          8.9758346312        1.3217446777        0.5380276772
 H          8.4488567930        2.8732649940        1.2354725727
 H          4.4624517972        3.7750260669        1.0246603815
 H          6.1712379133        4.0708378038        0.6265621443
 H          6.9296914162        2.3505537869       -0.6076618283
 H         -7.3234448179       -6.2340049596        1.4850319516
 H         -8.3620185235       -6.5180586308       -0.3677893506
 H         -7.8258695046       -5.6866292648       -1.8466236056
 H         -6.7811581871       -4.3568815103        3.2487270055
 C         -6.8405583466       -5.2725345546        1.2972922554
 C         -8.1650295100       -5.5431519193       -0.8175081923
 H         -7.1601323095       -3.2265684552        1.9372284040
 C         -7.3437605101       -4.2334987456        2.3163109090
 N         -7.0941489627       -4.9002072391       -0.0801534821
 H         -5.7594701608       -5.3840048728        1.4281676543
 C         -6.3381777870       -3.9790930837       -0.6711018504
 S         -6.6357983212       -3.5287371029       -2.2857837872
 H        -10.0770384298       -5.0754978988       -1.6844604179
 C         -9.4779982112       -4.7333074432       -0.8373196807
 S         -5.0394587749       -3.2730876323        0.1912469589
 O         -8.7267912746       -4.3095604665        2.5580554401
 O        -10.2639936118       -4.9385077889        0.2990643421
 H          0.1141927021        1.3256622436       -2.5075290028
 H         -8.9295503941       -5.1172129635        3.0451566770
 Hg        -4.5564250674       -1.9647352822       -2.0321210313
 H         -9.2440513578       -3.6714933347       -0.9848325492
 O          0.0296970413        2.2444360017       -2.1643811639
 H         -0.6726119137       -0.8477515964       -2.5859815837
 O          0.0065913901       -0.3514222711       -3.0855300510
 H         -9.8282439604       -4.5319449894        1.0686901729
 H         -1.7054119915        1.7048137835       -1.1587388616
 S         -3.2651206892       -1.3030358828       -4.1315059821
 C         -1.3393884441        2.4497733951       -1.8750881677
 S         -4.1608198623        0.5690367692       -2.0113424472
 C         -3.1367761067        0.2020038590       -3.3308664099
 H         -1.4221173878        3.4430420710       -1.4260845677
 N         -2.2632177396        1.1065706680       -3.7613208804
 C         -0.3270755244       -0.3384608718       -4.4541173417
 H         -1.8726680932        0.4847630164       -5.7167458343
 C         -1.3235637397        0.7910373747       -4.8210031051
 C         -2.1996509199        2.4209071695       -3.1476247488
 H         -0.7249256651       -1.3104569289       -4.7512054612
 H          0.6019479168       -0.1600766772       -5.0032037089
 H         -3.2136162487        2.7310617723       -2.8851778960
 H         -1.7892567973        3.1218993887       -3.8768402382
 H         -0.7695338917        1.7041412143       -5.0383865214
  123
       -202.84459281
 Hg         1.7705111841        2.4380036243       -0.1927831064
 S          3.6443677194        1.5656021757       -1.7483818167
 S          1.6802065093       -0.1899917789       -0.4332270534
 S          0.0235209738        3.0307852184        1.5801550385
 S          1.8598103420        4.9087112869        0.2538878751
 O          5.4600742388       -0.2755005958       -5.0548738417
 H          5.8870258109        0.5460540332       -4.7860334273
 O          1.4434498726       -2.9197356857       -2.7488603306
 H          1.3455706964       -1.9579938298       -2.8303590178
 O          1.4176340179        3.8088401558        4.3875363173
 H          1.1469810660        3.0263513935        3.8860439085
 O          3.2064250786        5.7564284786        3.2563806357
 H          2.7817317944        4.9487861967        3.5967209643
 N          3.7466493067       -1.0609936327       -1.8598415390
 N          0.4651943685        5.4946000700        2.4307249280
 C          3.1012590282       -0.0042511135       -1.3825849311
 C          4.8516863435       -0.8728669000       -2.7763613605
 H          5.4486478270       -1.7852158064       -2.7998378492
 H          5.4762930277       -0.0488302657       -2.4123743444
 C          4.3782703951       -0.5298565532       -4.2046157941
 H          3.8485631273       -1.3780115192       -4.6441826146
 H          3.6945848689        0.3273806503       -4.1596600678
 C          3.4628501638       -2.4209574699       -1.4420730654
 H          2.8185915672       -2.4004650209       -0.5578511590
 H          4.4108153858       -2.8904137032       -1.1643851933
 C          2.7813309449       -3.2583455026       -2.5322186139
 H          3.3604065888       -3.1878650231       -3.4653838032
 H          2.7766010127       -4.3027432310       -2.2089354271
 C          0.7753501587        4.5673591008        1.5303519226
 C         -0.4380559305        5.1813199762        3.5175198015
 H         -1.1801661656        4.4746658786        3.1383485136
 H         -0.9453157009        6.0975899397        3.8243592041
 C          0.2907610246        4.5621409332        4.7395313526
 H          0.6660163034        5.3498098256        5.3976973719
 H         -0.4319671956        3.9595574559        5.3031982631
 C          1.1292708586        6.7806767859        2.4374734086
 H          1.4880704604        6.9737180941        1.4253952532
 H          0.4034855103        7.5484532494        2.7156207984
 C          2.3294487330        6.8291354294        3.4123843785
 H          2.9013138855        7.7348076530        3.1925893732
 H          1.9655574676        6.8952052461        4.4467095779
 H         -3.2390298255       -2.1621979831        2.3641901168
 H         -2.5511204780       -3.4290342379        0.6847444236
 H         -0.9544028765       -4.1461704797        1.0259192447
 H         -3.5164549938       -0.6738207845        0.5632929024
 C         -2.3975362691       -1.4746663769        2.2560882197
 C         -1.4789957888       -3.2321725093        0.7350513653
 H         -3.3348671473        0.4488786088        1.9267076004
 C         -2.8204397239       -0.3117231366        1.3297807939
 N         -1.2592439483       -2.2153963326        1.7506838536
 H         -2.1253746006       -1.0839307539        3.2389654577
 C         -0.0321485126       -1.9246349245        2.1632866395
 S          1.2780051163       -2.9592727491        1.7761650520
 H         -1.0353788940       -3.6581819990       -1.3306714683
 C         -0.9704325658       -2.8075506402       -0.6498138277
 S          0.2511760428       -0.5488280256        3.1449396398
 O         -1.7383012260        0.2472558131        0.6258716567
 O         -1.7280794452       -1.7635706335       -1.2358342456
 H          7.4893296549        3.0426813776        3.0194497146
 H         -1.1179383441        0.6505956565        1.2514826637
 Hg         2.6650821843       -0.8203559341        2.2630161469
 H          0.0757540637       -2.4974605379       -0.5781967277
 O          7.1726166667        3.9528188611        2.9180663017
 H          7.6783959961        0.3207646438        2.2026275855
 O          8.0069591825        1.2288124978        2.2365537039
 H         -1.6431782445       -0.9857657819       -0.6418291638
 H          5.2575778438        3.3037253890        3.3471424715
 S          5.1123027296       -0.4990421557        1.3792125616
 C          5.8015566908        3.9379279553        2.6383171963
 S          3.4085629349        1.7302666821        2.3192860248
 C          4.8172029945        1.1882316995        1.4977290716
 H          5.4412374696        4.9622520228        2.7548464562
 N          5.6606660436        2.0662950316        0.9841341710
 C          8.1115839872        1.7362988199        0.9310399511
 H          6.6001425085        0.6073471088       -0.1313836147
 C          6.7787760392        1.6431780098        0.1689845546
 C          5.4799285435        3.4914169340        1.1978823640
 H          8.8802421574        1.2031746610        0.3557623850
 H          8.4178815802        2.7791265034        1.0440083464
 H          4.4387657568        3.7639245865        0.9765770860
 H          6.1358004568        4.0200229117        0.5062976835
 H          6.8150783556        2.2710796921       -0.7250927587
 H         -7.4033298774       -6.0834597086        1.6162598654
 H         -8.1313579125       -6.6710814683       -0.3224146284
 H         -7.5540570663       -5.8956606679       -1.8159173893
 H         -7.0674119766       -4.0836338965        3.2162853424
 C         -6.8962799340       -5.1523672557        1.3619782982
 C         -7.9815578837       -5.7147439044       -0.8267906138
 H         -7.2418048491       -3.0546447243        1.7745073723
 C         -7.4995282117       -4.0270759170        2.2093096107
 N         -7.0246577402       -4.9350175573       -0.0653531125
 H         -5.8327681690       -5.2356809996        1.6066214525
 C         -6.2651046937       -4.0305042259       -0.6741278635
 S         -6.4499139220       -3.7320015204       -2.3415082789
 H         -9.8264754119       -5.3991995825       -1.8977851720
 C         -9.3514332149       -5.0238902926       -0.9886629497
 S         -5.0729180056       -3.1866709372        0.2187546207
 O         -8.9006172829       -4.1967941120        2.2695941484
 O        -10.2351442630       -5.3123125230        0.0530652531
 H          0.1317463640        1.3036341815       -2.4993142367
 H         -9.2924805390       -3.4755295655        2.7724433811
 Hg        -4.4931186067       -2.0313093785       -2.0710317528
 H         -9.1953856244       -3.9422050885       -1.1026132891
 O          0.0316353654        2.2223023005       -2.1613468688
 H         -0.6125060285       -0.8763005428       -2.5728343079
 O          0.0808626036       -0.3907129914       -3.0635077934
 H         -9.8702365860       -4.9614138224        0.8826392827
 H         -1.7298231800        1.6900393066       -1.1996364513
 S         -3.1548522827       -1.3928061803       -4.1503450202
 C         -1.3472051324        2.4243891803       -1.9183141705
 S         -4.1330334101        0.5118393628       -2.0974324707
 C         -3.0683246268        0.1306051484       -3.3806755975
 H         -1.4488695826        3.4252642775       -1.4906628041
 N         -2.1949224924        1.0380479785       -3.8059895367
 C         -0.2258559794       -0.3939016393       -4.4401416274
 H         -1.7536978684        0.3937086795       -5.7434243947
 C         -1.2281226486        0.7185558839       -4.8401554694
 C         -2.1659415532        2.3647114680       -3.2163342688
 H         -0.6059002442       -1.3740215348       -4.7341077745
 H          0.7124398734       -0.2092632826       -4.9711274573
 H         -3.1910401321        2.6684298774       -2.9921577910
 H         -1.7395411101        3.0566722353       -3.9448424444
 H         -0.6798910069        1.6347913763       -5.0587115686
  123
       -202.84432584
 Hg         1.8192815543        2.4301481651       -0.2307288042
 S          3.7563486211        1.5788325084       -1.7221878844
 S          1.7356143580       -0.1942296803       -0.5170932466
 S          0.0575539643        2.9983783216        1.5455593927
 S          1.8676968736        4.9046914324        0.2234275494
 O          4.4964513911       -1.5454405971       -4.8477180599
 H          4.3645800753       -1.2855026343       -5.7651700928
 O          1.4373846170       -2.8513349883       -2.7335367623
 H          1.3106691716       -1.8943884648       -2.8235951669
 O          1.4294615730        3.8258781940        4.3522783460
 H          1.1903824550        3.0367047503        3.8452026509
 O          3.1614884844        5.8431082918        3.2662760777
 H          2.7557377849        5.0204089453        3.5938377932
 N          3.8734069589       -1.0460514801       -1.8502582655
 N          0.4427770276        5.4740597250        2.3857595966
 C          3.2007042655        0.0021338722       -1.3994887630
 C          5.0759997182       -0.8355063395       -2.6331227081
 H          5.6373398987       -1.7694253296       -2.6562284225
 H          5.6715136751       -0.0569750930       -2.1473576110
 C          4.8030049159       -0.4046344484       -4.0779817608
 H          3.9793244699        0.3192586286       -4.0997698693
 H          5.7057915726        0.0863898469       -4.4634221968
 C          3.5271332161       -2.4143635570       -1.5146082503
 H          2.8879330047       -2.4204898610       -0.6254230335
 H          4.4535776240       -2.9411604633       -1.2751098983
 C          2.8026825208       -3.1489522579       -2.6549989599
 H          3.3120788032       -2.9321084264       -3.6025852125
 H          2.8569358359       -4.2227948848       -2.4600121054
 C          0.7788623107        4.5487498832        1.4922818364
 C         -0.4594302344        5.1454807736        3.4688658747
 H         -1.1868094257        4.4251315300        3.0869319090
 H         -0.9843320157        6.0528581110        3.7723040944
 C          0.2748472271        4.5400908706        4.6954016641
 H          0.6170313107        5.3344382929        5.3635752955
 H         -0.4345193269        3.9104616417        5.2462136920
 C          1.0689243313        6.7789692774        2.3853926339
 H          1.4491322931        6.9635810103        1.3796553151
 H          0.3135700392        7.5299968601        2.6294725924
 C          2.2398749777        6.8819965313        3.3900282823
 H          2.7817682791        7.8075048824        3.1769298130
 H          1.8465442154        6.9423504788        4.4140641059
 H         -3.2198236649       -2.1734387809        2.3697823044
 H         -2.5597097584       -3.4298549088        0.6755476894
 H         -0.9558866727       -4.1484529509        0.9798411967
 H         -3.5286433461       -0.6502857859        0.6079962233
 C         -2.3770082541       -1.4877658439        2.2609515256
 C         -1.4868585331       -3.2325122851        0.7072899715
 H         -3.2965961029        0.4527816401        1.9795941831
 C         -2.8081824520       -0.3070964355        1.3604148310
 N         -1.2491611816       -2.2246026056        1.7275755437
 H         -2.0892571446       -1.1146993777        3.2462440951
 C         -0.0143300104       -1.9365828359        2.1199134435
 S          1.2881852994       -2.9685725803        1.7035340345
 H         -1.0853503891       -3.6387976845       -1.3704835668
 C         -1.0051617177       -2.7949387746       -0.6829159016
 S          0.2852615294       -0.5670822159        3.1049180076
 O         -1.7376598447        0.2466402754        0.6351145247
 O         -1.7748912985       -1.7440068348       -1.2422666092
 H          7.4255705746        3.0935745516        3.1717894021
 H         -1.0961823982        0.6348812121        1.2491265530
 Hg         2.6851011613       -0.8349017271        2.1772398387
 H          0.0430467796       -2.4874326114       -0.6317566106
 O          7.1023306066        3.9999523658        3.0581653202
 H          7.7003588624        0.3821656831        2.3499077063
 O          8.0139121710        1.2945437004        2.4032200271
 H         -1.6778784611       -0.9734008297       -0.6402077405
 H          5.1781944442        3.3273938406        3.4009379254
 S          5.1647175481       -0.4787996046        1.3935376060
 C          5.7453181356        3.9684922274        2.7168501234
 S          3.4095274157        1.7228526769        2.2983973050
 C          4.8515562896        1.2044597944        1.5226832224
 H          5.3685947789        4.9887976161        2.8169089327
 N          5.7064934548        2.0970130680        1.0546506772
 C          8.1625893510        1.8130471898        1.1061338796
 H          6.7208026146        0.6553642378       -0.0170047571
 C          6.8658716029        1.6950821503        0.2879344390
 C          5.4941351764        3.5185298357        1.2635262721
 H          8.9662367263        1.3000533122        0.5610219217
 H          8.4412209846        2.8613854229        1.2378238157
 H          4.4593209530        3.7740433305        0.9965192703
 H          6.1706139026        4.0588034316        0.6014255068
 H          6.9283685942        2.3214906637       -0.6058179879
 H         -7.3117041204       -6.1488073462        1.6327240990
 H         -8.0231659941       -6.7431926861       -0.3100198504
 H         -7.4808303057       -5.9307036427       -1.7969771213
 H         -7.0422888859       -4.1548229897        3.2530276220
 C         -6.8397293681       -5.1972905552        1.3866588419
 C         -7.9110962130       -5.7765597496       -0.8045075403
 H         -7.2599514329       -3.1182892942        1.8227372960
 C         -7.4801357185       -4.1038731369        2.2482572705
 N         -6.9813658124       -4.9696734847       -0.0378213974
 H         -5.7729726602       -5.2445085212        1.6268484546
 C         -6.2573586302       -4.0314835710       -0.6393019056
 S         -6.4589206477       -3.7220642198       -2.3026272933
 H         -9.7707922446       -5.5200825582       -1.8652199983
 C         -9.3062732295       -5.1356964548       -0.9544369648
 S         -5.0939064130       -3.1543487266        0.2588690468
 O         -8.8740203113       -4.3251105039        2.3119281400
 O        -10.1743264398       -5.4664354789        0.0879838002
 H          0.1073495025        1.3252222461       -2.5030193301
 H         -9.2895015118       -3.6233404554        2.8233221055
 Hg        -4.5489173116       -1.9685931472       -2.0241574951
 H         -9.1910000526       -4.0479439003       -1.0588308519
 O          0.0244891363        2.2461956033       -2.1655372857
 H         -0.6801389312       -0.8494797070       -2.5768247044
 O          0.0015346771       -0.3541780331       -3.0735931818
 H         -9.8187889702       -5.1105025815        0.9195036137
 H         -1.7140269803        1.7164982104       -1.1609310636
 S         -3.2620117516       -1.3054740973       -4.1274365787
 C         -1.3446835787        2.4567642257       -1.8803596316
 S         -4.1719410579        0.5746817352       -2.0219803944
 C         -3.1391089010        0.2031792160       -3.3336158183
 H         -1.4257996705        3.4526223794       -1.4368581564
 N         -2.2634805168        1.1062335847       -3.7631099539
 C         -0.3249853489       -0.3425158983       -4.4439826004
 H         -1.8647333985        0.4784716259       -5.7149359835
 C         -1.3192652178        0.7867750175       -4.8176636574
 C         -2.2022494706        2.4230342214       -3.1545758439
 H         -0.7211726016       -1.3148167719       -4.7422900200
 H          0.6070882943       -0.1646134694       -4.9880346819
 H         -3.2169514474        2.7335319069       -2.8954605026
 H         -1.7907407715        3.1214117565       -3.8856733911
 H         -0.7635975899        1.6988579150       -5.0351400730
  123
       -202.84261920
 Hg         1.7716297898        2.4465074014       -0.2062174603
 S          3.6509202311        1.5513888454       -1.7415542556
 S          1.6648649980       -0.1867706741       -0.4365139833
 S          0.0230955323        3.0228378237        1.5777705033
 S          1.8483254735        4.9146523654        0.2560463257
 O          5.6052839734       -0.5066611678       -4.9967726317
 H          6.0055880304       -1.3826123487       -5.0490475086
 O          1.4256345996       -2.9140227056       -2.7497211054
 H          1.3264547293       -1.9500025624       -2.8015549336
 O          1.4193828017        3.7915099175        4.3872873719
 H          1.1499947211        3.0105658129        3.8826900503
 O          3.2004093954        5.7510723462        3.2591864243
 H          2.7798532373        4.9396753453        3.5955244359
 N          3.7440780035       -1.0750319667       -1.8322362844
 N          0.4573668674        5.4836725778        2.4401893760
 C          3.0972900807       -0.0102980994       -1.3712267954
 C          4.8871680981       -0.9069305706       -2.7058324027
 H          5.4529871088       -1.8418336385       -2.7056593268
 H          5.5257198976       -0.1067472109       -2.3183376235
 C          4.4903228046       -0.5463871320       -4.1522313390
 H          3.7381004848       -1.2579991998       -4.5216579687
 H          4.0626354113        0.4575418773       -4.1761696183
 C          3.4328643137       -2.4301971047       -1.4166260857
 H          2.7716397639       -2.3994635112       -0.5456653455
 H          4.3671347039       -2.9137598341       -1.1170636336
 C          2.7587687383       -3.2588926654       -2.5178840146
 H          3.3475633521       -3.1861854022       -3.4459196318
 H          2.7471096941       -4.3056678707       -2.2020263804
 C          0.7686550707        4.5625170210        1.5339550471
 C         -0.4425389298        5.1615038182        3.5271568366
 H         -1.1821754781        4.4533959437        3.1459084568
 H         -0.9531082256        6.0741632849        3.8392694359
 C          0.2909043785        4.5395490066        4.7449323777
 H          0.6649427383        5.3256517058        5.4056829022
 H         -0.4286746364        3.9321201964        5.3075103055
 C          1.1168772554        6.7720390750        2.4521909954
 H          1.4719154610        6.9719711969        1.4401329258
 H          0.3891855717        7.5356181089        2.7368579676
 C          2.3198325950        6.8193842439        3.4237925737
 H          2.8876204580        7.7284423415        3.2074174558
 H          1.9587398869        6.8783053010        4.4595724468
 H         -3.2499745304       -2.1304760310        2.3918471659
 H         -2.5686129479       -3.4067379263        0.7138036547
 H         -0.9735142577       -4.1260996410        1.0588867014
 H         -3.5329359831       -0.6613434662        0.5754946937
 C         -2.4088881477       -1.4441342330        2.2731899606
 C         -1.4958506427       -3.2126531546        0.7622061182
 H         -3.3496034753        0.4747241077        1.9274464332
 C         -2.8355731211       -0.2909395222        1.3366805636
 N         -1.2725187063       -2.1899020019        1.7709065321
 H         -2.1327448970       -1.0432365624        3.2508071984
 C         -0.0441832826       -1.8990331699        2.1801221449
 S          1.2632889496       -2.9381385307        1.7965022678
 H         -1.0514162475       -3.6549156200       -1.3000025750
 C         -0.9873993684       -2.7986885601       -0.6260321976
 S          0.2431216931       -0.5190153967        3.1541802091
 O         -1.7559137734        0.2624325534        0.6247098307
 O         -1.7458194034       -1.7603250318       -1.2204529132
 H          7.5074375702        3.0770634707        2.9716186927
 H         -1.1339423659        0.6728158717        1.2440611287
 Hg         2.6551010393       -0.7929219018        2.2666573685
 H          0.0581551826       -2.4861212544       -0.5561234993
 O          7.1809720170        3.9837919032        2.8701573967
 H          7.7136480804        0.3546726873        2.1820701829
 O          8.0351445946        1.2655457103        2.2010574560
 H         -1.6602940313       -0.9774226511       -0.6329313163
 H          5.2738359302        3.3222624572        3.3145656128
 S          5.1066948339       -0.4952784960        1.3807350683
 C          5.8088417451        3.9548350051        2.5973254339
 S          3.4145297521        1.7470086302        2.3088183960
 C          4.8188957335        1.1941742922        1.4860079884
 H          5.4407444942        4.9770502397        2.7077776001
 N          5.6633468747        2.0655443248        0.9639752544
 C          8.1158848284        1.7590333955        0.8877711111
 H          6.6050861300        0.5906991754       -0.1285294364
 C          6.7759370510        1.6352353871        0.1445128091
 C          5.4833701453        3.4929134664        1.1624941683
 H          8.8852534132        1.2303166676        0.3094875360
 H          8.4083983053        2.8073619786        0.9842522732
 H          4.4414730061        3.7628644573        0.9411076362
 H          6.1369176708        4.0137894245        0.4629322188
 H          6.7942642371        2.2405874617       -0.7655971555
 H         -7.3741276879       -6.0943723801        1.6316049401
 H         -8.0404131248       -6.7378512330       -0.3118312589
 H         -7.4523259913       -5.9727323819       -1.8064865483
 H         -7.1262883545       -4.0563439136        3.2001371240
 C         -6.8861947584       -5.1548665160        1.3709089901
 C         -7.9062702170       -5.7866579511       -0.8301926689
 H         -7.2973280493       -3.0600518533        1.7352632151
 C         -7.5378708216       -4.0308300503        2.1833365310
 N         -6.9882850103       -4.9670916215       -0.0627574504
 H         -5.8266124290       -5.2051503322        1.6403305229
 C         -6.2403403130       -4.0526264476       -0.6712548612
 S         -6.3974041667       -3.7883138273       -2.3474769204
 H         -9.7356463554       -5.5430455214       -1.9455441051
 C         -9.2909511027       -5.1377425916       -1.0339319453
 S         -5.0913517956       -3.1610034250        0.2310924513
 O         -8.9348295353       -4.2379913906        2.2173355872
 O        -10.1885519233       -5.4316911321       -0.0056718347
 H          0.1184575631        1.3118827561       -2.4931754216
 H         -9.3569932511       -3.5177978935        2.6966569185
 Hg        -4.4964574324       -2.0280742396       -2.0675991619
 H         -9.1625306850       -4.0544012952       -1.1652106574
 O          0.0189062033        2.2320449170       -2.1598358957
 H         -0.6367596210       -0.8728983863       -2.5715629422
 O          0.0623972014       -0.3861653878       -3.0523886848
 H         -9.8516026473       -5.0552024453        0.8245307160
 H         -1.7420195379        1.7036792619       -1.1950990859
 S         -3.1528138778       -1.3876991735       -4.1442630702
 C         -1.3592211955        2.4361980137       -1.9155531282
 S         -4.1455500568        0.5164737918       -2.0980474428
 C         -3.0749781247        0.1375850296       -3.3772988730
 H         -1.4594568561        3.4380750893       -1.4899504613
 N         -2.2041750750        1.0476468198       -3.8019763818
 C         -0.2289717054       -0.3785920056       -4.4319573558
 H         -1.7588702147        0.4027474433       -5.7377349547
 C         -1.2350059971        0.7302309455       -4.8344056666
 C         -2.1790685557        2.3745897363       -3.2128827600
 H         -0.5983970505       -1.3588525875       -4.7393675979
 H          0.7143516318       -0.1811197525       -4.9491874570
 H         -3.2049103906        2.6753752487       -2.9882067550
 H         -1.7549100758        3.0674243782       -3.9418258113
 H         -0.6894821988        1.6478804970       -5.0534312310
  123
       -202.84233108
 Hg         1.8242681428        2.4260890491       -0.2314422747
 S          3.7757929874        1.6118371456       -1.7258983334
 S          1.7653730431       -0.1937173442       -0.5517553613
 S          0.0462971824        2.9357516574        1.5440004570
 S          1.8453855113        4.8906028975        0.2789565856
 O          4.5561410555       -1.4674337854       -4.8904882666
 H          4.4216243902       -1.1962532899       -5.8042898687
 O          1.4910431285       -2.8337443061       -2.7935776870
 H          1.3477849928       -1.8773096928       -2.8628797099
 O          1.3888199650        3.7076245678        4.3794994737
 H          1.1616045280        2.9269259478        3.8542176484
 O          3.1130592784        5.7644053265        3.3532818903
 H          2.7133460026        4.9293411025        3.6559414669
 N          3.9143372661       -1.0103261917       -1.8879803442
 N          0.4022866485        5.3937744388        2.4459849934
 C          3.2316075503        0.0264293391       -1.4258520775
 C          5.1175027430       -0.7797197727       -2.6641014244
 H          5.6871227888       -1.7083197424       -2.6971220323
 H          5.7045889381       -0.0021498754       -2.1666954384
 C          4.8452335705       -0.3331354809       -4.1043235574
 H          4.0126387406        0.3805866804       -4.1199556776
 H          5.7432651260        0.1741329960       -4.4797553475
 C          3.5776491280       -2.3856270131       -1.5715534950
 H          2.9369327021       -2.4087960132       -0.6837594520
 H          4.5077833600       -2.9082332194       -1.3372584197
 C          2.8610844423       -3.1106270327       -2.7231063963
 H          3.3648956832       -2.8692721134       -3.6678409355
 H          2.9325587022       -4.1868725766       -2.5476864554
 C          0.7527535937        4.4936352220        1.5327139276
 C         -0.5055526144        5.0312499073        3.5135134447
 H         -1.2244935782        4.3152893485        3.1081334628
 H         -1.0398298635        5.9267580787        3.8352495476
 C          0.2239969960        4.4011381678        4.7305301116
 H          0.5521584916        5.1812164812        5.4221691502
 H         -0.4838018148        3.7504275702        5.2582256669
 C          1.0175812424        6.7032565470        2.4826799708
 H          1.4037665242        6.9159790793        1.4847826922
 H          0.2543686560        7.4419107698        2.7397218543
 C          2.1801859585        6.7903652613        3.4984130171
 H          2.7142794894        7.7266641614        3.3146033029
 H          1.7788895323        6.8188166594        4.5207114159
 H         -3.1760603163       -2.2824123212        2.3425562262
 H         -2.5077418383       -3.4869833149        0.6047944870
 H         -0.8920641227       -4.1837526727        0.8892995105
 H         -3.5270733476       -0.7560280525        0.5830443779
 C         -2.3520963969       -1.5747842573        2.2287317247
 C         -1.4388453858       -3.2714374774        0.6364546206
 H         -3.3413744335        0.3336867447        1.9722893879
 C         -2.8224095625       -0.3982051258        1.3442851484
 N         -1.2133229822       -2.2796195214        1.6750098885
 H         -2.0612638505       -1.2027302203        3.2135259038
 C          0.0182500385       -1.9811801302        2.0687389286
 S          1.3324725058       -2.9919013356        1.6349382978
 H         -1.0399192376       -3.6318592298       -1.4494172193
 C         -0.9674759170       -2.8002069966       -0.7463928142
 S          0.3042257372       -0.6223796526        3.0719395231
 O         -1.7690407095        0.2043648673        0.6322175452
 O         -1.7495917538       -1.7479445178       -1.2853312188
 H          7.4217507429        3.0883398028        3.1990500314
 H         -1.1410571100        0.6015346100        1.2542123647
 Hg         2.7062901359       -0.8552689485        2.1418901474
 H          0.0776558837       -2.4824581057       -0.6912244902
 O          7.0911792687        3.9938440804        3.1003789086
 H          7.7103363968        0.3936404720        2.3378572472
 O          8.0233375810        1.3053317927        2.4051535943
 H         -1.6678776608       -0.9892693609       -0.6664500260
 H          5.1725374013        3.2990665945        3.4296816396
 S          5.1888465343       -0.4722455606        1.3674640970
 C          5.7346843281        3.9564003199        2.7570605547
 S          3.4143191704        1.7037837030        2.2966492159
 C          4.8624137780        1.2062922913        1.5185856167
 H          5.3487490057        4.9713742573        2.8742051379
 N          5.7119617099        2.1118975419        1.0656400636
 C          8.1700252558        1.8438616614        1.1159920594
 H          6.7373778897        0.6937795021       -0.0262017597
 C          6.8750675883        1.7297262136        0.2946065910
 C          5.4890012919        3.5284080205        1.2962297923
 H          8.9775066855        1.3438200244        0.5644280637
 H          8.4421285463        2.8918391496        1.2633660909
 H          4.4528599961        3.7806333436        1.0315991578
 H          6.1627885726        4.0838534954        0.6439779285
 H          6.9343417866        2.3699525040       -0.5895419233
 H         -7.5533366782       -6.0174617004        1.5535052967
 H         -8.1461909538       -6.5166505414       -0.6415253898
 H         -8.2395188616       -5.1602715963       -1.7868318797
 H         -7.0272181991       -4.3985465730        3.3361855889
 C         -6.9432611307       -5.1404850405        1.3325633928
 C         -8.2858989302       -5.4321498148       -0.7318028496
 H         -6.6801648371       -3.1381827502        2.1310587239
 C         -7.2872241623       -4.0228668783        2.3344269079
 N         -7.1839425417       -4.7790874825       -0.0530725878
 H         -5.8852554919       -5.3936225605        1.4569404358
 C         -6.3917220418       -3.9177751063       -0.6816690970
 S         -6.7133080139       -3.4314653873       -2.2829871613
 H        -10.4187893457       -5.2148527474       -0.9495613918
 C         -9.6639716800       -5.0430914483       -0.1747132546
 S         -4.9954925661       -3.3323385126        0.1151890991
 O         -8.6148935981       -3.5957687838        2.2856517500
 O         -9.9981862099       -5.7448142661        1.0046424591
 H          0.1241601899        1.3228743936       -2.5186065503
 H         -9.2024084211       -4.3641075982        2.3290427833
 Hg        -4.5540304787       -1.9698239646       -2.0591860817
 H         -9.6657731073       -3.9842461515        0.0911010885
 O          0.0360996786        2.2406321227       -2.1732615933
 H         -0.6595009791       -0.8470735761       -2.5954569386
 O          0.0200377716       -0.3527568504       -3.0974210818
 H        -10.2103561120       -6.6584262694        0.7832884744
 H         -1.7000572830        1.6917863970       -1.1737624535
 S         -3.2586738937       -1.3062297298       -4.1589106277
 C         -1.3344418056        2.4403564154       -1.8865882117
 S         -4.1536627052        0.5602920945       -2.0333961814
 C         -3.1287153958        0.1955500609       -3.3523076397
 H         -1.4216934344        3.4317397070       -1.4342643113
 N         -2.2528630217        1.1003559783       -3.7783515798
 C         -0.3153172041       -0.3441767113       -4.4655675727
 H         -1.8551821148        0.4812709497       -5.7333058482
 C         -1.3094832091        0.7861807170       -4.8349997905
 C         -2.1909210779        2.4133263149       -3.1616679088
 H         -0.7161344450       -1.3162383127       -4.7583524707
 H          0.6132401351       -0.1701629755       -5.0169067473
 H         -3.2057272392        2.7227404289       -2.9016335234
 H         -1.7784128773        3.1158392737       -3.8882841686
 H         -0.7540902188        1.6993333209       -5.0488466989
  123
       -202.84222892
 Hg         1.8041458863        2.4314563434       -0.2574158408
 S          3.7361078384        1.6125888480       -1.7578928549
 S          1.7348685276       -0.1821989368       -0.5533338922
 S          0.0373422662        2.9395210995        1.5280368559
 S          1.8794683519        4.8918136657        0.3251769584
 O          4.6302913667       -1.5324775615       -4.8209153224
 H          4.5221522298       -1.2850789266       -5.7449266949
 O          1.4756449094       -2.8276636048       -2.7575225015
 H          1.3382194040       -1.8708696272       -2.8311989701
 O          1.4017445353        3.5782166286        4.3929271133
 H          1.1622178721        2.8138779509        3.8494908665
 O          3.1860397305        5.5979181188        3.4284002987
 H          2.7604863410        4.7635391239        3.6996300777
 N          3.9013660221       -1.0110277735       -1.8529416117
 N          0.4613534872        5.3509686053        2.5188730312
 C          3.2049769358        0.0294587834       -1.4219895527
 C          5.1249748777       -0.7864355029       -2.5976848014
 H          5.7047175212       -1.7093122597       -2.5902096628
 H          5.6881371002        0.0088417226       -2.1001737452
 C          4.8936046496       -0.3775600326       -4.0558984273
 H          4.0599589013        0.3328054233       -4.1138537521
 H          5.8009770040        0.1228655195       -4.4178160949
 C          3.5583628476       -2.3821331222       -1.5261363487
 H          2.9138185385       -2.3956422865       -0.6407103792
 H          4.4848502256       -2.9067601155       -1.2836400354
 C          2.8438094672       -3.1122069648       -2.6757388831
 H          3.3555892850       -2.8817384184       -3.6189736904
 H          2.9074633594       -4.1874036881       -2.4913390600
 C          0.7842074545        4.4769141881        1.5700846086
 C         -0.4590061531        4.9754341227        3.5710571247
 H         -1.1967612865        4.2958221325        3.1381192046
 H         -0.9685104774        5.8736023842        3.9242424923
 C          0.2490782382        4.2803082946        4.7656206856
 H          0.5881265921        5.0248452965        5.4905865930
 H         -0.4750870269        3.6234843786        5.2621922505
 C          1.1179390080        6.6374135333        2.6073024525
 H          1.5074354525        6.8787524714        1.6170811941
 H          0.3800851660        7.3891414918        2.8981384963
 C          2.2845169571        6.6452966302        3.6213831296
 H          2.8459874618        7.5727477360        3.4777448666
 H          1.8881862348        6.6389469130        4.6454566147
 H         -3.1961748754       -2.2081478981        2.3755008715
 H         -2.5296478525       -3.4472623019        0.6646010400
 H         -0.9152299646       -4.1433312948        0.9623440553
 H         -3.5449810097       -0.7048904228        0.5994428308
 C         -2.3685329504       -1.5062599792        2.2527984115
 C         -1.4598628265       -3.2346856432        0.6923265286
 H         -3.3397490458        0.4079448970        1.9676777439
 C         -2.8323149081       -0.3407965397        1.3500342010
 N         -1.2320184891       -2.2242505070        1.7122119464
 H         -2.0773546861       -1.1206819697        3.2322672216
 C          0.0010099017       -1.9223463027        2.1011673758
 S          1.3107201595       -2.9452453007        1.6877532892
 H         -1.0615014127       -3.6352198621       -1.3867677665
 C         -0.9883315944       -2.7905555505       -0.6994494921
 S          0.2897036179       -0.5447760778        3.0777398028
 O         -1.7773708881        0.2381302928        0.6216700114
 O         -1.7711858757       -1.7483655243       -1.2566543339
 H          7.0607446767        5.5812959487        1.9716557793
 H         -1.1377985654        0.6314136305        1.2344577081
 Hg         2.7023401776       -0.8057956062        2.1601513086
 H          0.0567534708       -2.4717663464       -0.6510113542
 O          7.1842398991        4.7151778570        2.3743229873
 H          7.5829749425        0.0447995801        2.4631172721
 O          7.7776041473        0.9600830415        2.7031122850
 H         -1.6853845893       -0.9778237030       -0.6526326927
 H          6.0579209028        3.2586287281        3.1771017617
 S          5.1632769843       -0.5123286794        1.3457677189
 C          5.9359026233        4.0658819688        2.4511006710
 S          3.4638041270        1.7336188249        2.2492835425
 C          4.8924060557        1.1767422114        1.4750759271
 H          5.1588343322        4.7453523767        2.8114229258
 N          5.7559810997        2.0481246998        0.9856684877
 C          8.1244881970        1.6854964293        1.5589147927
 H          6.9382404201        0.5982037131        0.1046052770
 C          7.0378277933        1.6250950990        0.4685779516
 C          5.5123662914        3.4717515181        1.0881550824
 H          9.0648849812        1.3199094758        1.1203620370
 H          8.2654485422        2.7154265246        1.8952866782
 H          4.4449250143        3.6576365523        0.9177573677
 H          6.0761576688        3.9604613555        0.2902755027
 H          7.3130780062        2.2757861522       -0.3637936128
 H         -7.3008011194       -6.2596653524        1.4949959365
 H         -8.3445056501       -6.5479736058       -0.3543631644
 H         -7.8131657108       -5.7161945701       -1.8347635567
 H         -6.7736568177       -4.3791572548        3.2591029598
 C         -6.8265012740       -5.2939247109        1.3071245588
 C         -8.1524950515       -5.5728137238       -0.8056762369
 H         -7.1621092098       -3.2510708961        1.9483881555
 C         -7.3375666717       -4.2596424171        2.3269648706
 N         -7.0844392991       -4.9233943866       -0.0699430413
 H         -5.7443686548       -5.3960076386        1.4369712617
 C         -6.3345972897       -3.9981105394       -0.6624200369
 S         -6.6355970855       -3.5521587111       -2.2775785266
 H        -10.0663479391       -5.1139782968       -1.6736941625
 C         -9.4694238495       -4.7694145941       -0.8260318513
 S         -5.0408970068       -3.2817698338        0.1989001030
 O         -8.7198940569       -4.3469473383        2.5693027218
 O        -10.2552388412       -4.9789066849        0.3097499391
 H          0.0965112817        1.3346984307       -2.5285197288
 H         -8.9159755673       -5.1573391699        3.0545892510
 Hg        -4.5604883287       -1.9799419354       -2.0275624424
 H         -9.2405179332       -3.7063978371       -0.9728449030
 O          0.0059381516        2.2556699942       -2.1925574223
 H         -0.6801192435       -0.8475093596       -2.5859869915
 O         -0.0057547682       -0.3486082371       -3.0891991444
 H         -9.8210709183       -4.5720011066        1.0800918757
 H         -1.7234880276        1.7079018857       -1.1809700702
 S         -3.2731368652       -1.3262212142       -4.1320812424
 C         -1.3643236075        2.4518478004       -1.9017941320
 S         -4.1794218726        0.5559129912       -2.0254343683
 C         -3.1524451062        0.1847539523       -3.3415119571
 H         -1.4541676944        3.4467859724       -1.4578860572
 N         -2.2832383626        1.0906192686       -3.7778238569
 C         -0.3388061187       -0.3492349428       -4.4578192294
 H         -1.8879330436        0.4559715672       -5.7281238628
 C         -1.3411007763        0.7720170962       -4.8343919192
 C         -2.2261767669        2.4092945405       -3.1729832050
 H         -0.7313888333       -1.3257343482       -4.7469396275
 H          0.5893695783       -0.1704649100       -5.0082282575
 H         -3.2415777028        2.7153744126       -2.9113254613
 H         -1.8207234913        3.1075854215       -3.9075749727
 H         -0.7917292988        1.6863442924       -5.0583263968
  123
       -202.84185807
 Hg         1.7567175675        2.4365450564       -0.2335702073
 S          3.6301127310        1.5775387529       -1.7820843863
 S          1.6717871746       -0.1840585385       -0.4669266304
 S          0.0071701487        2.9934581254        1.5460143014
 S          1.8780270461        4.9000268846        0.3154453089
 O          5.6095399827       -0.2192787010       -4.9598189606
 H          5.9763803613        0.6217767713       -4.6636340823
 O          1.4562743718       -2.9094835636       -2.7339275751
 H          1.3510512828       -1.9486281756       -2.8157721270
 O          1.4072997570        3.6185796157        4.3957754152
 H          1.1394049763        2.8540405336        3.8661001438
 O          3.2334712265        5.5817859658        3.3786834381
 H          2.7940173682        4.7604182372        3.6662141302
 N          3.7716042054       -1.0489951926       -1.8466145119
 N          0.4897253703        5.4022360076        2.5182932895
 C          3.1037727665        0.0055086035       -1.3973935942
 C          4.9114783529       -0.8562781438       -2.7179843075
 H          5.5234374207       -1.7586618249       -2.7021288636
 H          5.5062814304       -0.0179489539       -2.3363825713
 C          4.4987594721       -0.5362800751       -4.1701542429
 H          4.0418581954       -1.4106117004       -4.6390255347
 H          3.7675715098        0.2821891155       -4.1627427634
 C          3.4794879430       -2.4078636376       -1.4319118144
 H          2.8313654587       -2.3862991280       -0.5502245092
 H          4.4234507180       -2.8821232035       -1.1505102187
 C          2.7977846051       -3.2393372297       -2.5270663645
 H          3.3718192351       -3.1543544441       -3.4621483712
 H          2.8020089014       -4.2869713019       -2.2145608543
 C          0.7860665906        4.5157695205        1.5727144795
 C         -0.4277206777        5.0525965269        3.5818964175
 H         -1.1813843733        4.3823829878        3.1618875484
 H         -0.9181415437        5.9626466291        3.9317127251
 C          0.2792120850        4.3558783686        4.7757277144
 H          0.6483339458        5.1010624285        5.4850920774
 H         -0.4546735050        3.7254181801        5.2919267049
 C          1.1774663545        6.6732273245        2.5938445413
 H          1.5525732907        6.9064091743        1.5961021470
 H          0.4630967007        7.4414340413        2.8993828375
 C          2.3641340111        6.6536147798        3.5847090293
 H          2.9471482771        7.5651007502        3.4256116277
 H          1.9884998600        6.6620874078        4.6164315694
 H         -3.2406859041       -2.1278765313        2.3791686895
 H         -2.5561182517       -3.4106388649        0.7090675666
 H         -0.9568058090       -4.1197743131        1.0554028441
 H         -3.5348946764       -0.6651870457        0.5591437722
 C         -2.4030099854       -1.4380491045        2.2565993875
 C         -1.4842738599       -3.2108943964        0.7538778292
 H         -3.3493640050        0.4773831429        1.9055582617
 C         -2.8358841112       -0.2901887747        1.3166253325
 N         -1.2640505397       -2.1804514349        1.7554899832
 H         -2.1269865760       -1.0321394297        3.2322245596
 C         -0.0360186608       -1.8832127530        2.1619790338
 S          1.2729951573       -2.9222031199        1.7870865348
 H         -1.0460626555       -3.6635367281       -1.3071446600
 C         -0.9802187478       -2.8037917999       -0.6379194412
 S          0.2475346040       -0.4931959553        3.1234571871
 O         -1.7595833888        0.2622562219        0.5990356369
 O         -1.7414234869       -1.7687786931       -1.2354186007
 H          7.0821216518        5.5498861303        1.8344875044
 H         -1.1317418074        0.6656142183        1.2171729605
 Hg         2.6708810745       -0.7816897511        2.2519964458
 H          0.0657810672       -2.4913004514       -0.5736613274
 O          7.2128274478        4.6847745787        2.2370539170
 H          7.5706807771        0.0088689799        2.3693912452
 O          7.7729977170        0.9282805653        2.5858662552
 H         -1.6587452269       -0.9841334097       -0.6496541007
 H          6.1049811630        3.2415141530        3.0873286674
 S          5.1021079491       -0.5301445091        1.3489105182
 C          5.9636756215        4.0449653959        2.3605477914
 S          3.4527917183        1.7509638243        2.2599195963
 C          4.8527411137        1.1638923970        1.4545454044
 H          5.2031308729        4.7314827513        2.7421773669
 N          5.7093662459        2.0162966253        0.9218059922
 C          8.0911730735        1.6303050905        1.4190614083
 H          6.8410778132        0.5386455698        0.0206877599
 C          6.9670586561        1.5686094612        0.3672043685
 C          5.4907083009        3.4446054719        1.0163917481
 H          9.0111474362        1.2450908604        0.9551653856
 H          8.2569875665        2.6633936712        1.7338155988
 H          4.4217585621        3.6462214770        0.8757637592
 H          6.0386941434        3.9168718807        0.1979229212
 H          7.2223141598        2.2050871384       -0.4823512746
 H         -7.4127174298       -6.0563341117        1.6690322389
 H         -8.1525638271       -6.6563099184       -0.2618502610
 H         -7.5802334908       -5.8940405124       -1.7640347917
 H         -7.0604641725       -4.0428198004        3.2505824646
 C         -6.9038375248       -5.1289716658        1.4049274894
 C         -8.0019062371       -5.7042798264       -0.7740718739
 H         -7.2434552862       -3.0270431414        1.8005606120
 C         -7.4994576061       -3.9950304032        2.2461437961
 N         -7.0382277839       -4.9224887104       -0.0234437703
 H         -5.8394620842       -5.2138921745        1.6451634275
 C         -6.2781581603       -4.0255160104       -0.6428543874
 S         -6.4694539228       -3.7393137108       -2.3115602255
 H         -9.8512794226       -5.3896089230       -1.8377319498
 C         -9.3699661874       -5.0094354958       -0.9339412622
 S         -5.0793305034       -3.1788430970        0.2382071734
 O         -8.9003930604       -4.1621614722        2.3178421054
 O        -10.2493774427       -5.2865855266        0.1145436786
 H          0.1149824761        1.3035109232       -2.5299742545
 H         -9.2877004393       -3.4354817548        2.8164017219
 Hg        -4.5046173451       -2.0426937170       -2.0618673279
 H         -9.2103497256       -3.9292373903       -1.0567605772
 O          0.0117742224        2.2253312564       -2.2013320820
 H         -0.6269302717       -0.8838501717       -2.5791526325
 O          0.0613880551       -0.3969824966       -3.0752510215
 H         -9.8782590023       -4.9318350413        0.9397473591
 H         -1.7444242671        1.6915571545       -1.2303665940
 S         -3.1735667596       -1.4189088911       -4.1500217836
 C         -1.3674878096        2.4222216663       -1.9557105328
 S         -4.1514196217        0.5013434012       -2.1116959064
 C         -3.0883764831        0.1112167122       -3.3934491091
 H         -1.4730597705        3.4258384735       -1.5355057816
 N         -2.2178646696        1.0166595717       -3.8288019656
 C         -0.2461285540       -0.4160111531       -4.4512706770
 H         -1.7791482704        0.3531661139       -5.7602194346
 C         -1.2524487656        0.6891734526       -4.8617056870
 C         -2.1898216623        2.3484397577       -3.2509023370
 H         -0.6231752495       -1.4002995403       -4.7348624915
 H          0.6910564929       -0.2339585285       -4.9850988014
 H         -3.2149848088        2.6517641364       -3.0264564910
 H         -1.7672042347        3.0347259147       -3.9869930345
 H         -0.7074156377        1.6046335914       -5.0912386706
  123
       -202.84157513
 Hg         1.7577998540        0.9037610690       -0.0989502125
 S          3.7346887947        1.3740975775       -1.7233130602
 S          2.7004468753       -1.3761412267       -1.4123831322
 S         -0.1718912502       -0.3281376390        0.9843137596
 S          0.1556709529        2.5898984662        0.9160680847
 O          2.3078269334        1.3104315883       -4.6087081093
 H          1.6491538163        0.5896935923       -4.6507797507
 O          2.3190206302       -2.5512522225       -4.8113910163
 H          2.0559084905       -3.2127829706       -4.1315614357
 O         -0.9127626621       -0.0838635610        4.0848701947
 H         -0.4604284666       -0.7277641347        3.5230842404
 O         -3.9083735632        2.5055614366        4.1254274509
 H         -4.7057292866        2.6258247486        3.5931873750
 N          4.1742673891       -0.5707684757       -3.4544615187
 N         -1.9737035643        1.3654245407        1.9070760885
 C          3.6003115813       -0.2160266913       -2.3080536470
 C          4.6133991418        0.4491613132       -4.3842908124
 H          5.4183293997        0.0477430562       -5.0011037586
 H          4.9892194286        1.2987788674       -3.8102292712
 C          3.4685453881        0.9380516080       -5.3067560597
 H          3.8361334670        1.8283689924       -5.8289133328
 H          3.2319652813        0.1736800181       -6.0520048707
 C          4.4717248561       -1.9545616918       -3.7650903108
 H          4.2512603846       -2.5495155280       -2.8757896934
 H          5.5445557831       -2.0280516390       -3.9742182779
 C          3.7095365846       -2.5323623053       -4.9678994185
 H          3.9093049511       -1.9354019484       -5.8621758990
 H          4.0949393329       -3.5454933181       -5.1419530637
 C         -0.7831932377        1.2306540652        1.3437867687
 C         -2.6837641638        0.2045327852        2.4036702485
 H         -2.4498397419       -0.6421960768        1.7507577362
 H         -3.7611215385        0.4024670572        2.3674064242
 C         -2.2901177842       -0.1368697737        3.8585625120
 H         -2.7317423311        0.5905937352        4.5419889577
 H         -2.7013056343       -1.1303929590        4.0881610135
 C         -2.6061404650        2.6609185685        2.0378277535
 H         -1.9819586542        3.3931373293        1.5233232720
 H         -3.5827751921        2.6145068271        1.5248350733
 C         -2.8243128428        3.1239103617        3.4841510141
 H         -1.9408841819        2.8920081577        4.0833787023
 H         -2.9623102865        4.2142212364        3.4668661994
 H         -0.1545433967       -6.1963914764        0.3699672280
 H          1.1382549809       -6.6157576554       -1.4399201156
 H          2.8310430058       -6.6003598584       -0.8805417641
 H         -0.8349705021       -4.9153160344       -1.5863416292
 C          0.1866828065       -5.1591783688        0.3250225150
 C          1.9847440733       -5.9773799117       -1.1852661433
 H         -1.6828784722       -4.2101452147       -0.1902657536
 C         -0.7000075672       -4.3634643516       -0.6514474616
 N          1.5826061996       -5.1400079437       -0.0675563619
 H          0.1171531553       -4.7215469574        1.3225079810
 C          2.4474737710       -4.3282890178        0.5326084038
 S          4.1214937248       -4.4298587395        0.1701319688
 H          2.6999732047       -5.8877001907       -3.2050549048
 C          2.4171488142       -5.1764429856       -2.4242677493
 S          1.9224501570       -3.2151395431        1.7207861599
 O         -0.1181633712       -3.1403050422       -1.0244839296
 O          1.4086755376       -4.3661745320       -2.9742266313
 H          6.7603466979        3.1208701849        3.2806866669
 H          0.0122948859       -2.5838869462       -0.2421874436
 Hg         4.1123768739       -2.0111894954        1.0903636618
 H          3.2936514458       -4.5725645743       -2.1657007449
 O          6.0960555623        3.8094222879        3.4390568179
 H          8.0450190970        1.1283418141        1.7405013771
 O          7.9682822723        2.0387377680        2.0560304083
 H          1.0570124927       -3.7699933463       -2.2814838942
 H          4.6260646398        2.3636818708        3.5899275026
 S          6.0938737042       -0.4156411498        0.5873237736
 C          4.8307827949        3.3224967517        3.0998614459
 S          3.6837416069        0.4246161539        2.0855318665
 C          5.0962140224        0.8413756283        1.1870560869
 H          4.1099529573        4.0586541665        3.4644977498
 N          5.4107694294        2.1104707712        0.9927715915
 C          7.7547875907        2.8930881240        0.9614966469
 H          6.7619291029        1.6163226736       -0.4853538886
 C          6.5209100233        2.4792872598        0.1402667931
 C          4.6232858952        3.1789303077        1.5778663556
 H          8.6271901005        2.9147039761        0.2954803650
 H          7.6152323852        3.8889535898        1.3894622007
 H          3.5555277253        2.9928969233        1.3848047807
 H          4.9118610395        4.1107817487        1.0909593101
 H          6.2070856812        3.3013141025       -0.5069949480
 H         -9.8799700461        1.4966055031        3.5531786647
 H        -10.1071776216        0.9618768399        0.0355524007
 H        -10.9837298430        1.6455365214        1.4245148708
 H         -8.1702634475        3.8403753292        2.5668175147
 C         -8.9979096401        1.8941096388        3.0485056544
 C        -10.2079624093        0.9389352193        1.1235525194
 H         -9.9442934804        3.7589538785        2.4638957841
 C         -9.0736760341        3.4342064222        3.0400046987
 N         -8.9496564365        1.3543397208        1.7076110080
 H         -8.1060846927        1.5745262432        3.5963810985
 C         -7.8029333663        1.2228920985        1.0578018211
 S         -7.7603211806        0.5608402720       -0.5204356197
 H        -11.5084129864       -0.7735932914        1.0404764062
 C        -10.5953080307       -0.4808947069        1.5788287154
 S         -6.3553450682        1.7502641881        1.7985252800
 O         -9.2552698832        3.9478341205        4.3284382272
 O         -9.5691943510       -1.4106307637        1.3945856503
 H          1.4853551877        2.1101595016       -3.1225945674
 H         -8.4698385533        3.7674906672        4.8580706609
 Hg        -5.1885669397        0.9207112879       -0.3923025983
 H        -10.8065543471       -0.4932793704        2.6515215629
 O          0.9104331500        2.1942582441       -2.3388924011
 H          1.0767407660       -1.3441316962       -4.9150646506
 O          0.3696947633       -0.6689989202       -4.8959119229
 H         -9.2934702535       -1.4094536859        0.4686008507
 H         -0.8285550397        3.0518756982       -1.8018754835
 S         -3.2434890015       -0.6113229888       -1.0248855947
 C         -0.3179407056        2.7581487265       -2.7225169414
 S         -3.5305964073        2.2306821370       -1.8241958301
 C         -2.6803179033        0.7419358006       -1.9177089648
 H         -0.1579067503        3.6524906670       -3.3350401609
 N         -1.6161151773        0.6485637656       -2.6921167442
 C         -0.7067127160       -1.1703840967       -4.1269334964
 H          0.2276687260       -0.2685515761       -2.3958333359
 C         -0.7858536323       -0.5388668951       -2.7270226605
 C         -1.1882602654        1.7684156827       -3.5097160806
 H         -0.6153655901       -2.2515659208       -4.0111215593
 H         -1.6331433309       -0.9557230532       -4.6715524210
 H         -2.0714169853        2.2940826536       -3.8810866161
 H         -0.6195877941        1.3683015907       -4.3502898228
 H         -1.1887340848       -1.2684883478       -2.0248960774
  123
       -202.84066073
 Hg         1.8087262439        2.4762116928       -0.2395083013
 S          3.6908482961        1.4981989685       -1.7551337854
 S          1.6060263383       -0.1482712997       -0.4813555817
 S          0.0406631487        3.1430225790        1.4767791048
 S          1.9556813576        4.9499310411        0.1603949228
 O          5.7088371962       -0.5937718047       -4.8453638515
 H          6.2031203660        0.1842236759       -4.5626406448
 O          1.2572702947       -2.6300057340       -2.6750823354
 H          1.3469748338       -1.6772618051       -2.8156305510
 O          1.4021060943        3.9368755104        4.2949208268
 H          1.1211942413        3.1494261026        3.8070227841
 O          3.2567069412        5.8285727618        3.1698039957
 H          2.8068240976        5.0359410564        3.5129942108
 N          3.7206582675       -1.1333000991       -1.7570226714
 N          0.5263149521        5.6098514691        2.2928533025
 C          3.0829448501       -0.0397379041       -1.3568470541
 C          4.8982165810       -1.0185100953       -2.5903388145
 H          5.4605784684       -1.9513373371       -2.5351158843
 H          5.5217855695       -0.2032388125       -2.2055997186
 C          4.5551155396       -0.7147572920       -4.0627545016
 H          3.9865362539       -1.5387308164       -4.4990947240
 H          3.9465455370        0.1975889561       -4.1049982850
 C          3.3161453527       -2.4667982339       -1.3553979709
 H          2.7032254550       -2.3996172075       -0.4502033003
 H          4.2161665566       -3.0391372991       -1.1197402184
 C          2.5134734548       -3.1948810382       -2.4428383296
 H          3.1052783662       -3.2335626575       -3.3702365717
 H          2.3273026280       -4.2185401576       -2.1083315638
 C          0.8326248839        4.6587940258        1.4165128756
 C         -0.4043946496        5.3371252615        3.3674472012
 H         -1.1560202754        4.6414968058        2.9867311793
 H         -0.8952280483        6.2702736979        3.6489567802
 C          0.2873343627        4.7225551595        4.6132273939
 H          0.6694675152        5.5128254228        5.2643362767
 H         -0.4595662712        4.1473304790        5.1738397518
 C          1.2190022026        6.8806918838        2.2889213100
 H          1.6023945352        7.0459602442        1.2809204458
 H          0.5050481105        7.6695007610        2.5373108657
 C          2.3997901433        6.9221521437        3.2874457205
 H          2.9953969971        7.8112276445        3.0629455576
 H          2.0162696569        7.0155419536        4.3125670192
 H         -3.3779487671       -1.8938604325        2.4994787539
 H         -2.7569172756       -3.4044813077        1.0462552896
 H         -1.1533065191       -4.1089010915        1.3965609219
 H         -3.5805072977       -0.5537782757        0.5861979074
 C         -2.4996722311       -1.2659691356        2.3399243423
 C         -1.6802180172       -3.2259737504        1.0247526376
 H         -3.3142376440        0.6767221654        1.8368356048
 C         -2.8550740371       -0.1666768394        1.3103301807
 N         -1.4010441001       -2.1052705666        1.9061945157
 H         -2.2107123598       -0.8072113805        3.2881722805
 C         -0.1573839475       -1.8041151225        2.2480429082
 S          1.1279989189       -2.8776118675        1.8808576236
 H         -1.3848289362       -3.9005666423       -0.9961726464
 C         -1.2462104725       -2.9768400661       -0.4301634143
 S          0.1785705965       -0.3735144302        3.1328518598
 O         -1.7473648971        0.2533478980        0.5530904012
 O         -2.0183562819       -1.9889185604       -1.0740174378
 H          7.4716746415        2.9995260625        3.0986617788
 H         -1.1170958763        0.7086415505        1.1307426871
 Hg         2.5546415657       -0.7468432085        2.2478790726
 H         -0.1892027272       -2.6972740227       -0.4707639649
 O          7.1828547648        3.9150878072        2.9676608326
 H          7.6105447981        0.2586174561        2.3329116482
 O          7.9624879851        1.1579482792        2.3632944485
 H         -1.7881726125       -1.1333511023       -0.6609181089
 H          5.2388443411        3.3204460079        3.3418855504
 S          5.0385869421       -0.5078656884        1.4161675053
 C          5.8218654891        3.9291536202        2.6419795456
 S          3.3814750621        1.7856714589        2.2782663880
 C          4.7963400576        1.1888289991        1.5068573297
 H          5.4835846025        4.9638161412        2.7300526269
 N          5.6840988203        2.0339961623        1.0126545493
 C          8.1259125018        1.6398565353        1.0542734953
 H          6.6241116876        0.5289393278       -0.0384609730
 C          6.8189545771        1.5661144181        0.2467382714
 C          5.5374184248        3.4670381678        1.1985365724
 H          8.9005947361        1.0777468444        0.5156675385
 H          8.4544556754        2.6765799459        1.1606284664
 H          4.5128863113        3.7646403775        0.9367003927
 H          6.2316273268        3.9654005332        0.5220188216
 H          6.9040391493        2.1744336240       -0.6576201019
 H         -7.1035544607       -6.1311703887        1.8761507902
 H         -7.3076438059       -7.1251123826       -0.0227693090
 H         -6.6798997788       -6.4141184058       -1.5283477732
 H         -7.5214635997       -3.9275452896        3.1577067955
 C         -6.7857723335       -5.1415989405        1.5467854491
 C         -7.3032141412       -6.2316070721       -0.6498619795
 H         -7.6666866249       -3.1647274917        1.5564215710
 C         -7.7697423619       -4.1078701573        2.1042761765
 N         -6.7055419840       -5.1433629510        0.0995393633
 H         -5.7923120976       -4.9220744977        1.9496493808
 C         -6.0818703534       -4.1553671363       -0.5355638221
 S         -6.0420340468       -4.1234802420       -2.2413400318
 H         -8.9563163889       -6.5450189800       -1.9980344722
 C         -8.7475738072       -5.9456457479       -1.1091015818
 S         -5.2957944212       -2.9298481597        0.3588102621
 O         -9.0838901737       -4.6152962765        1.9938927184
 O         -9.7055468979       -6.3158984234       -0.1628126875
 H          0.2640755985        1.4744493198       -2.6591526601
 H         -9.7121223897       -3.9525083090        2.2980388652
 Hg        -4.5575021782       -2.0079705627       -2.0102740259
 H         -8.8322709306       -4.8845535861       -1.3810616226
 O          0.0767523812        2.3337476475       -2.2264068998
 H          1.3435561640        0.8218642950       -4.4334668076
 O          0.8757892703        0.2231510100       -3.8366259187
 H         -9.5822823304       -5.7776011152        0.6369435779
 H         -1.6300790090        1.5933544347       -1.2995000330
 S         -3.2054382838       -1.4332082196       -4.1099231248
 C         -1.3161067408        2.3935015320       -1.9798034807
 S         -4.1092385255        0.5365062101       -2.0938575901
 C         -3.0718357457        0.1017329564       -3.3786308969
 H         -1.5031810651        3.3585212520       -1.5021882893
 N         -2.1896166887        0.9858712454       -3.8454860122
 C         -0.2062817977       -0.3781696684       -4.5251095576
 H         -1.9071750115        0.1397126955       -5.7179911387
 C         -1.3065198461        0.6132389593       -4.9350153522
 C         -2.1235886152        2.3225306374       -3.2832278650
 H         -0.6130961473       -1.1286541369       -3.8456173459
 H          0.1588129336       -0.8876751840       -5.4228891013
 H         -3.1428081007        2.6581198161       -3.0753533818
 H         -1.6727896224        2.9898101685       -4.0208822908
 H         -0.8558096302        1.5238307596       -5.3373604135
  123
       -202.84041137
 Hg         1.8425292245        2.4757258979       -0.2409613999
 S          3.7541740486        1.5749269414       -1.7693001774
 S          1.6793173293       -0.1404069527       -0.5707192407
 S          0.0669814484        3.0496680504        1.5104730745
 S          1.9248389478        4.9428790459        0.2331572976
 O          4.6274372515       -1.6970733740       -4.7502334402
 H          4.5889433381       -1.4889352128       -5.6892581438
 O          1.3161286156       -2.5351114194       -2.7709396823
 H          1.3597486268       -1.5764360720       -2.8872284168
 O          1.4125471361        3.8221044180        4.3402402926
 H          1.1663433938        3.0409536178        3.8241930632
 O          3.1935910250        5.8231860470        3.2982064625
 H          2.7711827190        5.0026016616        3.6094844223
 N          3.8426564371       -1.0545933994       -1.8228017167
 N          0.4791332624        5.5099879551        2.3818955708
 C          3.1713095624        0.0139790297       -1.4183746676
 C          5.0884489943       -0.8841432514       -2.5427550713
 H          5.6488826884       -1.8171903272       -2.4849983899
 H          5.6547428046       -0.0818417466       -2.0613839989
 C          4.9040998881       -0.5235219258       -4.0199476506
 H          4.0905285751        0.2059016932       -4.1202225796
 H          5.8325700685       -0.0590909480       -4.3757832824
 C          3.4202145989       -2.4073281150       -1.5141950114
 H          2.8068343380       -2.3976210924       -0.6062218539
 H          4.3131991593       -3.0046738233       -1.3224616312
 C          2.6137414892       -3.0475583877       -2.6554322203
 H          3.1713304760       -2.9323282201       -3.5939696295
 H          2.4952350562       -4.1117782688       -2.4385370796
 C          0.8124517782        4.5890441778        1.4831663039
 C         -0.4427858424        5.1838768542        3.4491500320
 H         -1.1775088673        4.4810192168        3.0491845342
 H         -0.9559064794        6.0964575599        3.7570214788
 C          0.2652250456        4.5509615847        4.6773316938
 H          0.6114110928        5.3311545237        5.3599849767
 H         -0.4615824414        3.9263532059        5.2106861291
 C          1.1267910880        6.8040696162        2.4053828054
 H          1.5224634999        6.9948093427        1.4067456946
 H          0.3811823231        7.5646254184        2.6498277204
 C          2.2867698313        6.8746168125        3.4254387745
 H          2.8457060231        7.7943284066        3.2320675765
 H          1.8818254278        6.9268278610        4.4453395235
 H         -3.2424275239       -2.1112451810        2.4800835927
 H         -2.6176347920       -3.5492783647        0.9585790724
 H         -0.9818918627       -4.2131120293        1.2277796177
 H         -3.5350453682       -0.6837756388        0.6462034570
 C         -2.3847728328       -1.4530653261        2.3302306841
 C         -1.5488255808       -3.3334334479        0.9115070018
 H         -3.2533297019        0.4933671996        1.9445119731
 C         -2.7943037530       -0.3145747014        1.3648468506
 N         -1.2769430329       -2.2424234464        1.8314919681
 H         -2.0835864467       -1.0325769004        3.2924192254
 C         -0.0327767375       -1.9223413600        2.1546176831
 S          1.2681488339       -2.9510782948        1.7220965417
 H         -1.3041166184       -3.9086540495       -1.1460593502
 C         -1.1693891636       -3.0078005841       -0.5436103406
 S          0.2893909943       -0.5149358293        3.0806583076
 O         -1.7210309882        0.1643761110        0.5934346017
 O         -1.9871549152       -2.0126237647       -1.1166281383
 H          7.4424158546        3.0564254462        3.1951905112
 H         -1.0795719445        0.6036281015        1.1713760622
 Hg         2.6512290714       -0.7998245407        2.1197134026
 H         -0.1210969571       -2.7001652050       -0.6062677320
 O          7.1317521945        3.9675710897        3.0849474688
 H          7.6813787033        0.3504522378        2.3463781811
 O          8.0096591161        1.2567029052        2.4138663614
 H         -1.7644007257       -1.1710774723       -0.6720215680
 H          5.1970881064        3.3109693459        3.3977032319
 S          5.1454276097       -0.4657293566        1.3406577140
 C          5.7782585383        3.9549459221        2.7285177356
 S          3.4157348014        1.7512135630        2.2548827434
 C          4.8580080082        1.2196676022        1.4876332160
 H          5.4106253859        4.9775166763        2.8384545660
 N          5.7318296074        2.1053059957        1.0411431820
 C          8.1833908284        1.7869595100        1.1248245404
 H          6.7425039582        0.6606021069       -0.0294528095
 C          6.8968429546        1.6953972996        0.2873466817
 C          5.5382167204        3.5271534500        1.2665012487
 H          8.9874197088        1.2685996742        0.5852521067
 H          8.4746364839        2.8298468715        1.2715907597
 H          4.5108363793        3.8014265630        0.9907859694
 H          6.2307101689        4.0657175528        0.6196753801
 H          6.9813438671        2.3295534330       -0.5991474910
 H         -7.2163483778       -6.2921540204        1.6445003453
 H         -8.0170182673       -6.8306098761       -0.2683261607
 H         -7.4199282237       -6.0517595887       -1.7526914012
 H         -7.0924863803       -4.2432954956        3.2907129199
 C         -6.8326211001       -5.2932736196        1.4252380208
 C         -7.8830234903       -5.8749326233       -0.7785737696
 H         -7.4535904028       -3.2633166124        1.8588457850
 C         -7.5604212191       -4.2558783822        2.2997151190
 N         -6.9779770005       -5.0545103859        0.0033716325
 H         -5.7664150650       -5.2576743044        1.6700675583
 C         -6.2715260537       -4.0920816452       -0.5851315245
 S         -6.4462092424       -3.8023527476       -2.2561510061
 H         -9.7294995802       -5.7068724653       -1.8691351154
 C         -9.2686526634       -5.2336712239       -0.9989149662
 S         -5.1664026445       -3.1681646866        0.3330082740
 O         -8.9437177574       -4.4853168008        2.4084470651
 O        -10.1464830668       -5.4478984221        0.0667606702
 H          0.2300109476        1.5268779906       -2.6305290012
 H         -9.1023752391       -5.2797865976        2.9322304155
 Hg        -4.5782259026       -2.0089709855       -1.9599961442
 H         -9.1404775498       -4.1652515544       -1.2128661288
 O          0.0414141823        2.3744638116       -2.1756990323
 H          1.2439664599        0.9571561836       -4.4621763739
 O          0.8155513724        0.3282106816       -3.8671463662
 H         -9.8428380132       -4.9389644224        0.8390433112
 H         -1.6240302066        1.5788109320       -1.2186744897
 S         -3.2608693098       -1.3811895359       -4.0641566632
 C         -1.3431872801        2.4038530162       -1.8835646231
 S         -4.1274745309        0.5264403811       -1.9705683418
 C         -3.1233636448        0.1352475376       -3.2946262017
 H         -1.5299688405        3.3505861868       -1.3706541010
 N         -2.2625196888        1.0402269490       -3.7612191441
 C         -0.2804156211       -0.2779397083       -4.5265523144
 H         -2.0236073311        0.2395945783       -5.6588244217
 C         -1.4067193298        0.7048238451       -4.8835565836
 C         -2.1907799047        2.3607968508       -3.1629928767
 H         -0.6526479986       -1.0442405672       -3.8448268572
 H          0.0599784718       -0.7703920358       -5.4436988296
 H         -3.2060682056        2.6801564253       -2.9145457212
 H         -1.7692651849        3.0532123306       -3.8948360046
 H         -0.9816984898        1.6310589507       -5.2785776410
  123
       -202.84033714
 Hg         1.8266502036        2.3862994000       -0.1941096404
 S          3.7802855265        1.5748581303       -1.6869341288
 S          1.7402193580       -0.2187723913       -0.5482834111
 S          0.0736435849        2.9263706965        1.5973389154
 S          1.8516927343        4.8641071377        0.2777051820
 O          4.6276366009       -1.4791533209       -4.8443041647
 H          4.5220414009       -1.1955807907       -5.7581603025
 O          1.4570652155       -2.8146793275       -2.8345434988
 H          1.3280495921       -1.8549942793       -2.8816921318
 O          1.4652465906        3.7726922913        4.3885663578
 H          1.2572313218        2.9840440242        3.8671141443
 O          3.1266296518        5.8764069280        3.3694640789
 H          2.7468336478        5.0319732686        3.6721343094
 N          3.8973879997       -1.0472631861       -1.8625301469
 N          0.4239486056        5.4030494628        2.4465417057
 C          3.2188764899       -0.0073542500       -1.4032752835
 C          5.1291834354       -0.8249178358       -2.5943876477
 H          5.6856320176       -1.7615943454       -2.6198533604
 H          5.7107008068       -0.0651747514       -2.0641240845
 C          4.9127050543       -0.3582094112       -4.0374847389
 H          4.0948701237        0.3715640621       -4.0732021417
 H          5.8321554702        0.1349151527       -4.3786828099
 C          3.5321993098       -2.4210483720       -1.5735361639
 H          2.8768019149       -2.4479441257       -0.6968140751
 H          4.4487642918       -2.9635709815       -1.3325934992
 C          2.8222231409       -3.1127471755       -2.7494670895
 H          3.3436522003       -2.8599259048       -3.6816785207
 H          2.8754072236       -4.1932523133       -2.5952348146
 C          0.7714550900        4.4873682989        1.5474026637
 C         -0.4662170574        5.0522803450        3.5325885381
 H         -1.1915843932        4.3318549204        3.1470763957
 H         -0.9950761873        5.9515106130        3.8525983686
 C          0.2840169453        4.4349471717        4.7451481752
 H          0.5946355732        5.2206154656        5.4386582925
 H         -0.4047253838        3.7643404395        5.2728253714
 C          1.0162813215        6.7235965983        2.4450012665
 H          1.4186020814        6.9050825592        1.4474241004
 H          0.2353002342        7.4578854198        2.6589930607
 C          2.1558570865        6.8713655896        3.4780197658
 H          2.6599524157        7.8223010042        3.2845938309
 H          1.7353682127        6.9058160568        4.4925694214
 H         -3.1945239811       -2.2761021865        2.3219898336
 H         -2.5386395583       -3.4846545948        0.5902026835
 H         -0.9281678895       -4.2003052091        0.8626730795
 H         -3.5209929625       -0.7065804049        0.6035106442
 C         -2.3556435291       -1.5835341239        2.2262729936
 C         -1.4671727991       -3.2807565236        0.6197334868
 H         -3.2883930736        0.3582868172        2.0050376286
 C         -2.7983691093       -0.3805315379        1.3620412798
 N         -1.2280382402       -2.3004646867        1.6659514045
 H         -2.0625650904       -1.2359146939        3.2192518906
 C          0.0082295730       -2.0213227335        2.0615125559
 S          1.3094407843       -3.0417680280        1.6145104430
 H         -1.0820431550       -3.6256996336       -1.4719278026
 C         -0.9974430721       -2.8018884244       -0.7609670601
 S          0.3099113400       -0.6775672896        3.0804616949
 O         -1.7349640992        0.2002232172        0.6474728673
 O         -1.7727939316       -1.7364835337       -1.2838283680
 H          7.3547441363        3.0689193676        3.1344244778
 H         -1.0893348066        0.5682944614        1.2696076516
 Hg         2.7171882340       -0.9213244900        2.1423785710
 H          0.0508160173       -2.4945991712       -0.7080876616
 O          7.0295762632        3.9834027004        3.1062367902
 H          9.2363029421        1.7809236933        2.5414264716
 O          8.3436243356        1.6252136781        2.2162417762
 H         -1.6725147135       -0.9833982468       -0.6603388343
 H          5.0967621410        3.3324716522        3.4259958619
 S          5.1649650259       -0.5326976271        1.3191414380
 C          5.6779264092        3.9580739474        2.7386670695
 S          3.4284821077        1.6354533891        2.3231648726
 C          4.8742283723        1.1405463643        1.5347929949
 H          5.3075080223        4.9824518874        2.8144220939
 N          5.7342443787        2.0552971667        1.1178109761
 C          8.2125108009        2.1765016307        0.9214005654
 H          6.9195872483        0.6092079710        0.2477885715
 C          6.8900204472        1.6978360014        0.3213692282
 C          5.4576278877        3.4716278942        1.2945684669
 H          9.0194552716        1.8302399912        0.2635683576
 H          8.2455088257        3.2729604477        0.9725473381
 H          4.4141441008        3.6776651614        1.0162866069
 H          6.1092067954        4.0271319165        0.6198250205
 H          6.7692550212        2.1285862016       -0.6792354066
 H         -7.3663800252       -6.1988874145        1.4593847264
 H         -8.4201438496       -6.4562398696       -0.3891433302
 H         -7.8826512184       -5.6200291539       -1.8648285304
 H         -6.7942129602       -4.3402523819        3.2339107708
 C         -6.8745095258       -5.2410626276        1.2762510333
 C         -8.2142127700       -5.4803531793       -0.8327224854
 H         -7.1699793769       -3.1968050575        1.9329706523
 C         -7.3611799368       -4.2046252961        2.3058606081
 N         -7.1316384802       -4.8556035384       -0.0968943021
 H         -5.7939572360       -5.3647666617        1.4002915292
 C         -6.3683808504       -3.9386584133       -0.6853079402
 S         -6.6689601455       -3.4735343453       -2.2950701538
 H        -10.1250417143       -4.9827299816       -1.6857045668
 C         -9.5175671689       -4.6549407722       -0.8388774310
 S         -5.0567233551       -3.2547232360        0.1751153729
 O         -8.7434851159       -4.2689876432        2.5556450359
 O        -10.3001973045       -4.8603927798        0.2998769046
 H          0.1119821993        1.3436515732       -2.4946444578
 H         -8.9510628516       -5.0786553966        3.0373253231
 Hg        -4.5733716312       -1.9288327907       -2.0370938878
 H         -9.2717358649       -3.5947698180       -0.9786196996
 O          0.0318835813        2.2571521669       -2.1363568649
 H         -0.6820877894       -0.8239132564       -2.5964134061
 O         -0.0064505815       -0.3225859416       -3.0957390366
 H         -9.8551405482       -4.4662523727        1.0706622621
 H         -1.7005810958        1.7074027928       -1.1315435221
 S         -3.2937876855       -1.2464100072       -4.1372345292
 C         -1.3350236251        2.4622623874       -1.8377536531
 S         -4.1683900097        0.6019261849       -1.9878064922
 C         -3.1526202428        0.2470850754       -3.3171268878
 H         -1.4125011638        3.4486296694       -1.3727540404
 N         -2.2759201657        1.1521797704       -3.7393199441
 C         -0.3509009676       -0.2935023438       -4.4611665236
 H         -1.8987076457        0.5544285742       -5.7047903457
 C         -1.3433472027        0.8458441940       -4.8079479196
 C         -2.2009537995        2.4570210213       -3.1068940539
 H         -0.7568970773       -1.2599049373       -4.7653048681
 H          0.5744882328       -0.1147270060       -5.0162092390
 H         -3.2118039817        2.7700395125       -2.8359248683
 H         -1.7887798355        3.1657010407       -3.8276226862
 H         -0.7855703094        1.7588360379       -5.0159676244
  123
       -202.84002687
 Hg         1.8030921225        0.5362591980       -0.1819699046
 S          3.8820991337        1.4535364341       -1.5765949775
 S          3.0309734484       -1.3693830013       -1.5509374889
 S         -0.2901382960       -0.5853362733        0.6159150106
 S          0.2811698124        2.2968178247        0.7710986368
 O          2.6866249313        1.9943507884       -4.5099174550
 H          2.9032586678        2.4380709228       -3.6764331159
 O          1.6151967126       -1.2302869872       -4.2750643911
 H          1.5879465758       -1.8030640555       -3.4917448237
 O         -0.8318031574       -0.5066845937        3.7599950552
 H         -0.4961167520       -1.1821051870        3.1555336705
 O         -3.4717849606        2.3742568052        4.2281616086
 H         -4.3086455782        2.5872689874        3.7945377355
 N          4.2449554480       -0.2136109360       -3.6016875813
 N         -1.9002299904        1.1744078291        1.7536740476
 C          3.7725366907       -0.0432166536       -2.3733100147
 C          4.8698682078        0.8849086661       -4.3100367701
 H          5.6638563403        0.4863909553       -4.9445130890
 H          5.3129888339        1.5508543886       -3.5649907344
 C          3.8761037267        1.6817597715       -5.1783042374
 H          4.3886269925        2.5913941680       -5.5228753551
 H          3.5773575002        1.1046791794       -6.0563793799
 C          4.0708610447       -1.4708361655       -4.3015585523
 H          4.1311867237       -2.2779691607       -3.5676241077
 H          4.8866166259       -1.5876421252       -5.0165778660
 C          2.7313340638       -1.5758299217       -5.0564951326
 H          2.7099980811       -0.8916217508       -5.9071302107
 H          2.6435325061       -2.6063724425       -5.4226648933
 C         -0.7483751246        0.9812022484        1.1334685063
 C         -2.6733470946        0.0458830250        2.2307319635
 H         -2.5511722457       -0.7778222807        1.5212997499
 H         -3.7312816113        0.3294769786        2.2720435624
 C         -2.2203537507       -0.4047442109        3.6371589931
 H         -2.5309151448        0.3314274354        4.3807781835
 H         -2.7187741686       -1.3595537439        3.8556257253
 C         -2.4044179788        2.5068301802        2.0098379597
 H         -1.7906976592        3.2131949079        1.4484990786
 H         -3.4344655917        2.5577546697        1.6183670911
 C         -2.4124117353        2.9195114281        3.4881654092
 H         -1.4938506559        2.5792285159        3.9720121682
 H         -2.4451355438        4.0174954657        3.5262200380
 H          0.4189514142       -6.5111439212       -0.9697151940
 H          2.0823063024       -6.8397806557       -2.4103550531
 H          3.6513464206       -6.6845344656       -1.5769341554
 H          0.0168824132       -5.0532061320       -2.8651372195
 C          0.7148892974       -5.4675743260       -0.8410981959
 C          2.8118980577       -6.1343708745       -2.0113100918
 H         -1.0754002434       -4.5110269879       -1.5674867897
 C         -0.0253779196       -4.5948182932       -1.8730178808
 N          2.1563553107       -5.3676691409       -0.9642480340
 H          0.4453617828       -5.1467640408        0.1673250887
 C          2.8481899928       -4.5607186536       -0.1664238274
 S          4.5622317476       -4.5335566772       -0.2446133898
 H          3.8350371409       -5.9167830570       -3.8876332717
 C          3.3565210779       -5.2610197747       -3.1565660982
 S          2.0512031754       -3.5844335518        0.9929097862
 O          0.5592983435       -3.3216187280       -2.0215609553
 O          2.3662657047       -4.5528478521       -3.8487189028
 H          6.1844357778        2.7663163853        3.9746944855
 H          0.5636566658       -2.8724150892       -1.1624604606
 Hg         4.2941549545       -2.2855008783        0.9845442987
 H          4.1140575987       -4.5776430167       -2.7547249453
 O          5.4487093127        3.3812519331        4.1189419467
 H          7.8136366814        1.0682476866        2.3954478836
 O          7.6082203056        1.9250969610        2.7925904255
 H          1.8953091036       -3.9887216765       -3.2125825938
 H          4.1055811593        1.8195574291        3.9418929475
 S          6.1401832952       -0.4819740159        0.8727996228
 C          4.2773463107        2.8404213892        3.5819626588
 S          3.5089382903       -0.0061283008        2.1465063105
 C          4.9696912427        0.6193186697        1.4703816259
 H          3.4577544812        3.4730351618        3.9320658783
 N          5.1861229766        1.9222974481        1.4404536256
 C          7.4404087805        2.8803425096        1.7764895405
 H          6.7356476067        1.7030778413        0.0953403872
 C          6.3489199040        2.4683343167        0.7729130672
 C          4.2505405816        2.8557986178        2.0395587425
 H          8.3755640251        3.0477332362        1.2265463016
 H          7.1628148583        3.8060062414        2.2868667545
 H          3.2308273320        2.6147568993        1.7054313131
 H          4.5079497299        3.8559490882        1.6901457948
 H          6.0382764423        3.3325173959        0.1812505317
 H         -9.5751512286        2.3643798136        4.2257759778
 H        -10.1747007892        2.3391143369        0.7107358499
 H        -10.7755752993        3.0077698603        2.2458534804
 H         -7.4773195357        4.4071895569        3.3219524205
 C         -8.6678239038        2.6303280973        3.6811448710
 C        -10.1968732390        2.1996461845        1.7944665990
 H         -9.2280404424        4.7103152994        3.4073203686
 C         -8.4044130495        4.1406587298        3.8459768816
 N         -8.8385285265        2.2673908153        2.2916170911
 H         -7.8291298524        2.0653326357        4.0994930860
 C         -7.7995635071        1.9828237537        1.5206452331
 S         -8.0196407544        1.5377061155       -0.1178867207
 H        -11.8408090678        0.8175577251        1.6562382370
 C        -10.8489218242        0.8447637168        2.1301998844
 S         -6.2214075050        2.0963312377        2.1667325534
 O         -8.3585858917        4.5116486739        5.1939029931
 O        -10.0652695004       -0.2461480407        1.7471806185
 H          1.1740133355        0.8702138597       -3.4576271453
 H         -7.5891539301        4.1065820396        5.6108868741
 Hg        -5.4329486216        1.3023735764       -0.2015487972
 H        -10.9783859567        0.7414034604        3.2109625027
 O          0.7710766463        1.1089311060       -2.6033728590
 H         -0.1109994848       -1.2273748946       -4.9695651545
 O         -1.0610008048       -1.1219943894       -5.1631571121
 H         -9.8684871717       -0.1887555049        0.8030232286
 H         -0.5613701861        2.4376046081       -1.8696661487
 S         -3.9045338435       -0.5808227875       -0.9851781815
 C         -0.2717310074        2.0297369529       -2.8417950932
 S         -3.5818463025        2.2937217563       -1.6585603550
 C         -3.0877940205        0.6597060046       -1.8503605996
 H          0.0817500438        2.8490146630       -3.4774837995
 N         -2.0979790148        0.3655693067       -2.6680629188
 C         -1.7986398065       -1.6521212741       -4.0966431154
 H         -0.4490122614       -0.8767070638       -2.5890184123
 C         -1.5289951651       -0.9650222917       -2.7489380000
 C         -1.4832855490        1.3729348866       -3.5116914347
 H         -1.5834236316       -2.7215779057       -3.9715902687
 H         -2.8524267736       -1.5376939590       -4.3646649055
 H         -2.2207561297        2.1465910606       -3.7349064826
 H         -1.1801389551        0.8786851750       -4.4383669504
 H         -1.9525237815       -1.5706480477       -1.9477206714
  123
       -202.83998935
 Hg         1.7790984656        2.3958967941       -0.1664687626
 S          3.6636387119        1.5379193246       -1.7182280353
 S          1.6713334690       -0.2175846451       -0.4482737753
 S          0.0490665157        2.9944671840        1.6197812224
 S          1.8524476354        4.8772578849        0.2565092051
 O          5.5926593714       -0.2408390463       -4.9589967474
 H          5.9918441388        0.5812020331       -4.6518767259
 O          1.4266353929       -2.9042980208       -2.7922617526
 H          1.3343672420       -1.9404823024       -2.8520623635
 O          1.4821662217        3.8469939272        4.3877750089
 H          1.2420837087        3.0539655522        3.8872220013
 O          3.1902797506        5.8747664654        3.2853155555
 H          2.7933896578        5.0490317086        3.6159572290
 N          3.7530774185       -1.0883316512       -1.8511180806
 N          0.4586862413        5.4758489441        2.4309850982
 C          3.1072810791       -0.0322830755       -1.3743905841
 C          4.8928303975       -0.8981953535       -2.7231732793
 H          5.4834468550       -1.8146931804       -2.7350651798
 H          5.5097072358       -0.0856812697       -2.3220943147
 C          4.4782682361       -0.5322152327       -4.1638497557
 H          3.9840868376       -1.3789706087       -4.6454025457
 H          3.7785460379        0.3126112740       -4.1325002880
 C          3.4425759352       -2.4507115202       -1.4621389450
 H          2.7872313864       -2.4371335527       -0.5860579642
 H          4.3789476240       -2.9398901033       -1.1805938969
 C          2.7617074559       -3.2555376477       -2.5772795131
 H          3.3459397505       -3.1633983446       -3.5053509021
 H          2.7490367216       -4.3080686041       -2.2818918979
 C          0.7780685559        4.5405789734        1.5418724258
 C         -0.4258797037        5.1595170124        3.5320689527
 H         -1.1666009936        4.4439259071        3.1673039684
 H         -0.9372222103        6.0726278481        3.8411808994
 C          0.3272723906        4.5527226464        4.7473680947
 H          0.6727410326        5.3465643858        5.4144960769
 H         -0.3713321829        3.9166535422        5.3042158145
 C          1.0841498292        6.7808612225        2.4060872636
 H          1.4619224876        6.9479792484        1.3964139635
 H          0.3286710185        7.5356127929        2.6386623190
 C          2.2568771932        6.9036121247        3.4055816635
 H          2.7871333583        7.8340439709        3.1845038738
 H          1.8662616520        6.9662385493        4.4305703882
 H         -3.2448873183       -2.1807356462        2.3459057520
 H         -2.5726618694       -3.4352494110        0.6526299733
 H         -0.9787824414       -4.1670846048        0.9765844469
 H         -3.5163844264       -0.6609024422        0.5716299669
 C         -2.3969763719       -1.4998970852        2.2459186339
 C         -1.4989473758       -3.2462421856        0.6998288012
 H         -3.3116498548        0.4400226672        1.9495487793
 C         -2.8109004423       -0.3187132259        1.3386776846
 N         -1.2671092884       -2.2439322726        1.7268902483
 H         -2.1182918937       -1.1265293470        3.2336691551
 C         -0.0358222524       -1.9697746505        2.1398383037
 S          1.2635413904       -3.0106421849        1.7350714879
 H         -1.0702328261       -3.6490028564       -1.3737948937
 C         -0.9944550164       -2.8079564738       -0.6822030449
 S          0.2620584108       -0.6097391495        3.1390857503
 O         -1.7262778702        0.2365744998        0.6357980561
 O         -1.7471239495       -1.7500793764       -1.2499017296
 H          7.4033451976        3.0342273324        2.9863933213
 H         -1.0943289619        0.6170141195        1.2643396863
 Hg         2.6809561884       -0.8888437785        2.2479284255
 H          0.0544884659       -2.5070933745       -0.6121700766
 O          7.0936462538        3.9540080968        2.9553751188
 H          9.2189844971        1.6597818122        2.3586069348
 O          8.3095250938        1.5422251426        2.0656170767
 H         -1.6505772657       -0.9807635762       -0.6462775342
 H          5.1629263501        3.3417070848        3.3547141263
 S          5.0980122904       -0.5502337072        1.3300934897
 C          5.7293015876        3.9480025915        2.6383669441
 S          3.4210297612        1.6644235952        2.3372250733
 C          4.8338853686        1.1313478588        1.5132654481
 H          5.3789734480        4.9794203492        2.7136110535
 N          5.6893540394        2.0238984161        1.0429281865
 C          8.1613953621        2.0764819295        0.7655390217
 H          6.8028503194        0.5441819313        0.1350325088
 C          6.8074318865        1.6330771851        0.2095251260
 C          5.4474731786        3.4477950330        1.2097042661
 H          8.9383732549        1.6940543776        0.0921158396
 H          8.2305916286        3.1721273344        0.7976208048
 H          4.3991051000        3.6724540320        0.9662616233
 H          6.0863077858        3.9811379771        0.5055233041
 H          6.6655162135        2.0680271192       -0.7862534986
 H         -7.4351307565       -6.0596631722        1.5864421955
 H         -8.1743101970       -6.6234395596       -0.3553595803
 H         -7.6001948289       -5.8344140042       -1.8430332934
 H         -7.0821143658       -4.0777862128        3.2057328640
 C         -6.9249321947       -5.1282591792        1.3396830916
 C         -8.0224393332       -5.6623830910       -0.8500698798
 H         -7.2594486686       -3.0335463885        1.7753811135
 C         -7.5190627626       -4.0092211651        2.2015959107
 N         -7.0585885300       -4.8952767208       -0.0846762611
 H         -5.8607385733       -5.2189900532        1.5786454986
 C         -6.2969064366       -3.9882836130       -0.6873713421
 S         -6.4871071770       -3.6717255531       -2.3506477513
 H         -9.8710603365       -5.3275549097       -1.9088465979
 C         -9.3897946023       -4.9636631540       -0.9983401600
 S         -5.0973436521       -3.1594062734        0.2095139193
 O         -8.9206333518       -4.1736655002        2.2675047491
 O        -10.2699126067       -5.2582980352        0.0448080185
 H          0.1290847450        1.3146824573       -2.4861485824
 H         -9.3068814132       -3.4544509342        2.7775678225
 Hg        -4.5182882519       -1.9835836551       -2.0694137660
 H         -9.2291272981       -3.8816444488       -1.1021890865
 O          0.0377070396        2.2303001592       -2.1372535156
 H         -0.6312269644       -0.8585450250       -2.5799796642
 O          0.0607203794       -0.3703329413       -3.0699735889
 H         -9.8986325518       -4.9184004562        0.8761807357
 H         -1.7234732485        1.7007746227       -1.1734796389
 S         -3.1913114100       -1.3338860871       -4.1518059677
 C         -1.3380368494        2.4404992791       -1.8851530817
 S         -4.1417572645        0.5557239591       -2.0725985521
 C         -3.0865975837        0.1798442149       -3.3653653254
 H         -1.4296040657        3.4370454623       -1.4451365910
 N         -2.2076437194        1.0842884018       -3.7851311343
 C         -0.2537795605       -0.3574411050       -4.4443974369
 H         -1.7813861815        0.4575083566       -5.7315848950
 C         -1.2485964952        0.7677894892       -4.8274120071
 C         -2.1632716968        2.4035476440       -3.1800348245
 H         -0.6439051042       -1.3311787332       -4.7461255074
 H          0.6828795847       -0.1756184831       -4.9792273751
 H         -3.1844426726        2.7143647316       -2.9478006030
 H         -1.7334211561        3.0999011190       -3.9023170780
 H         -0.6935007408        1.6816413836       -5.0384810391
  123
       -202.83998384
 Hg         1.8149033195        2.4058098421       -0.1499721482
 S          3.7565907635        1.6334770252       -1.6768609563
 S          1.7530429873       -0.2012624589       -0.5375527062
 S          0.1015812547        2.9313141446        1.6654997286
 S          1.7370196742        4.9009095191        0.2228480080
 O          4.5367789231       -1.3679286333       -4.9158240078
 H          4.4013984925       -1.0754250158       -5.8229022698
 O          1.4693353033       -2.7771630886       -2.8498606667
 H          1.3287135648       -1.8189714681       -2.8957117101
 O          1.3517477832        4.1189918367        4.7696873527
 H          1.1453151962        3.2832623017        4.3307848082
 O          3.4719299723        6.2636124310        2.3316303891
 H          3.4375931052        6.6490684290        1.4473434174
 N          3.8970089977       -0.9833738775       -1.9025490788
 N          0.4277654013        5.4333678055        2.4591805641
 C          3.2148500972        0.0408714435       -1.4124198677
 C          5.0990286351       -0.7327292618       -2.6741466779
 H          5.6697832570       -1.6595490457       -2.7297808712
 H          5.6855117858        0.0334196753       -2.1586607018
 C          4.8250103529       -0.2523280420       -4.1031237908
 H          3.9915282219        0.4605487194       -4.1010703431
 H          5.7221336603        0.2648659696       -4.4670401496
 C          3.5603878120       -2.3664384416       -1.6220943172
 H          2.9230872489       -2.4131637989       -0.7328111359
 H          4.4908229332       -2.8960320131       -1.4055991016
 C          2.8388267329       -3.0597252910       -2.7899255110
 H          3.3409714775       -2.7958674354       -3.7294715635
 H          2.9074981643       -4.1402514052       -2.6419926620
 C          0.7494668257        4.5083343475        1.5628677652
 C         -0.5027151431        5.1431354310        3.5305427400
 H         -1.0675453487        4.2532411807        3.2449081905
 H         -1.1965448090        5.9825029438        3.6298721182
 C          0.1970489236        4.8959862238        4.8826217305
 H          0.5219103819        5.8429216566        5.3229646378
 H         -0.5357609628        4.4341016078        5.5607466598
 C          1.0472587343        6.7446075084        2.4498822765
 H          1.1352892928        7.0765632316        1.4099221789
 H          0.3810204886        7.4247839784        2.9836224370
 C          2.4366044743        6.7854416638        3.1149850545
 H          2.6457133055        7.8353273550        3.3748271148
 H          2.4414966818        6.1827454543        4.0250298526
 H         -3.1663838715       -2.3579530639        2.3048955002
 H         -2.5071559316       -3.5323286305        0.5532337594
 H         -0.8903656908       -4.2412577162        0.8047156974
 H         -3.5012847182       -0.7529678336        0.6219217497
 C         -2.3304597959       -1.6600323660        2.2237808558
 C         -1.4370862861       -3.3210759588        0.5821451802
 H         -3.2727947503        0.2816575731        2.0464966950
 C         -2.7794875014       -0.4398999711        1.3867510388
 N         -1.2005534380       -2.3595815527        1.6462184346
 H         -2.0381696259       -1.3335361360        3.2241651586
 C          0.0351450765       -2.0773892449        2.0407318697
 S          1.3444362432       -3.0733650948        1.5627632037
 H         -1.0617055028       -3.6213051698       -1.5179600162
 C         -0.9768118532       -2.8118905632       -0.7906820204
 S          0.3293697684       -0.7538521848        3.0886169614
 O         -1.7199382376        0.1621845787        0.6837966935
 O         -1.7597431844       -1.7393806458       -1.2873644434
 H          7.3668961865        3.0361895981        3.2592979167
 H         -1.0802501986        0.5296751308        1.3124332253
 Hg         2.7195230186       -0.9445390112        2.1340213801
 H          0.0704839951       -2.5014911842       -0.7374069310
 O          7.0383748756        3.9416637675        3.1541659726
 H          7.7034045429        0.3461720313        2.3741163149
 O          8.0042728729        1.2609323214        2.4537813765
 H         -1.6594907595       -0.9986086068       -0.6497034592
 H          5.1129198119        3.2544159356        3.4653501078
 S          5.1977875451       -0.5341618238        1.3638949327
 C          5.6856898477        3.9044544006        2.7951246855
 S          3.4072655716        1.6144513722        2.3281084423
 C          4.8583178198        1.1396772244        1.5417477814
 H          5.3017491850        4.9220359386        2.8940289679
 N          5.7004247568        2.0581610816        1.1001258694
 C          8.1592195924        1.8137220940        1.1718984346
 H          6.7496247627        0.6606172499        0.0039682946
 C          6.8739040219        1.6947795606        0.3357851674
 C          5.4571651480        3.4703699767        1.3334767503
 H          8.9776742039        1.3277347761        0.6239289450
 H          8.4184919653        2.8629623111        1.3329192947
 H          4.4181695626        3.7104499950        1.0642581825
 H          6.1273875213        4.0358521346        0.6860993554
 H          6.9358046968        2.3440761374       -0.5415106606
 H         -7.3341293509       -6.2740112769        1.4058084980
 H         -8.3925885125       -6.5060116053       -0.4432567192
 H         -7.8597403130       -5.6484462733       -1.9082699420
 H         -6.7609919214       -4.4406171777        3.2057058727
 C         -6.8441296213       -5.3129210647        1.2353007696
 C         -8.1889760249       -5.5237080300       -0.8735058233
 H         -7.1404677790       -3.2787088588        1.9223262419
 C         -7.3299003290       -4.2920824515        2.2808413265
 N         -7.1053434492       -4.9080514835       -0.1315039454
 H         -5.7631039996       -5.4368177975        1.3548742184
 C         -6.3456435834       -3.9810648442       -0.7083253078
 S         -6.6527302450       -3.4918552972       -2.3098277564
 H        -10.1022631731       -5.0163533078       -1.7151087761
 C         -9.4935002033       -4.7000699605       -0.8648364772
 S         -5.0323031579       -3.3074764316        0.1580041357
 O         -8.7116184022       -4.3615507338        2.5321553982
 O        -10.2733634741       -4.9232993329        0.2723784259
 H          0.0950875126        1.3597063028       -2.4514499309
 H         -8.9174093883       -5.1776565283        3.0036309600
 Hg        -4.5644617589       -1.9436102463       -2.0331403581
 H         -9.2495251619       -3.6375995159       -0.9896168437
 O          0.0118059951        2.2669068749       -2.0783800280
 H         -0.6837895266       -0.8063808387       -2.5891668884
 O         -0.0108522920       -0.2951479038       -3.0825847821
 H         -9.8275388262       -4.5394382065        1.0478851645
 H         -1.7159665383        1.6951798690       -1.0781139221
 S         -3.2959719687       -1.2206413261       -4.1269872937
 C         -1.3550811579        2.4621306663       -1.7736177308
 S         -4.1755764223        0.5885704749       -1.9463943777
 C         -3.1611718012        0.2603150354       -3.2835965589
 H         -1.4353157449        3.4409895296       -1.2933626104
 N         -2.2914648319        1.1775762782       -3.6940574455
 C         -0.3602531288       -0.2446277429       -4.4461708679
 H         -1.9167720971        0.6149087674       -5.6703854978
 C         -1.3604162619        0.8945392653       -4.7704069307
 C         -2.2232798034        2.4726627645       -3.0410892410
 H         -0.7617455384       -1.2080810470       -4.7653126388
 H          0.5622622596       -0.0511323735       -5.0010888812
 H         -3.2354515468        2.7754217514       -2.7635063908
 H         -1.8163147986        3.1951620632       -3.7509814677
 H         -0.8085470413        1.8141300614       -4.9647323518
  123
       -202.83968160
 Hg         1.7674062388        2.4067386407       -0.1070199524
 S          3.6409373205        1.6020162348       -1.7000821561
 S          1.6893918427       -0.2065216305       -0.4399726051
 S          0.0715177836        2.9915817374        1.6985695346
 S          1.7418787131        4.9051494879        0.2206504564
 O          5.4671544970       -0.0852803803       -5.0558692042
 H          5.8693904927        0.7354909337       -4.7491478125
 O          1.4549747563       -2.8553316358       -2.8478049663
 H          1.3500354683       -1.8919714532       -2.8938325769
 O          1.3163761116        4.2154117361        4.7940724501
 H          1.0897958672        3.3750885515        4.3744156165
 O          3.5087408663        6.2545371258        2.3004420453
 H          3.4928490259        6.6504022568        1.4202454486
 N          3.7566881778       -1.0184259263       -1.8997858497
 N          0.4423397008        5.5025312296        2.4448910957
 C          3.1066924852        0.0180519859       -1.3854771539
 C          4.8614395426       -0.7929395710       -2.8080791551
 H          5.4649607462       -1.6996947049       -2.8602975070
 H          5.4796185080        0.0229281553       -2.4157616462
 C          4.3877325860       -0.4045135829       -4.2246141485
 H          3.8841928583       -1.2474713788       -4.7030997548
 H          3.6806581666        0.4313891986       -4.1489737721
 C          3.4776501280       -2.3935078446       -1.5314869588
 H          2.8353942805       -2.4075087592       -0.6457341317
 H          4.4275312607       -2.8699966367       -1.2731654135
 C          2.7959915025       -3.1928720064       -2.6498314156
 H          3.3702734003       -3.0831117511       -3.5821740911
 H          2.7992065495       -4.2488046174       -2.3664712583
 C          0.7468971291        4.5553590330        1.5662057447
 C         -0.5014576060        5.2544703016        3.5151873111
 H         -1.0806929549        4.3686885737        3.2459643454
 H         -1.1802982683        6.1087102471        3.5890097997
 C          0.1829297049        5.0268398301        4.8780349980
 H          0.5313229990        5.9763880270        5.2939590365
 H         -0.5661559044        4.6042451641        5.5639495126
 C          1.0972488101        6.7964637530        2.4196110166
 H          1.1935359270        7.1142601037        1.3759901229
 H          0.4506159983        7.5005915429        2.9460952792
 C          2.4879373935        6.8041897815        3.0838981377
 H          2.7239563466        7.8486030360        3.3419900272
 H          2.4778732001        6.2026754242        3.9947855169
 H         -3.2027620021       -2.3015111238        2.3051996211
 H         -2.5216688577       -3.5066199926        0.5834726821
 H         -0.9177084197       -4.2282596900        0.8779606132
 H         -3.4860042292       -0.7249283309        0.5847223984
 C         -2.3593220568       -1.6121939771        2.2287272811
 C         -1.4501470345       -3.3059883782        0.6307735095
 H         -3.2859836546        0.3309056916        1.9982505817
 C         -2.7812921737       -0.4035566548        1.3616013064
 N         -1.2246278475       -2.3310374566        1.6851505290
 H         -2.0837585386       -1.2707475347        3.2288756786
 C          0.0051948195       -2.0547464026        2.1001965796
 S          1.3159577100       -3.0652376771        1.6567432407
 H         -1.0325330772       -3.6415422797       -1.4567222892
 C         -0.9578993129       -2.8216361979       -0.7400664062
 S          0.2909422361       -0.7228844683        3.1410911426
 O         -1.7017280907        0.1819947980        0.6754147748
 O         -1.7215443969       -1.7520992805       -1.2700702595
 H          7.4286394358        3.0004205988        3.0921326088
 H         -1.0760255994        0.5558257566        1.3141570649
 Hg         2.6936400845       -0.9359626641        2.2330011039
 H          0.0895737673       -2.5162148999       -0.6674433188
 O          7.1056862944        3.9083168978        2.9904407139
 H          7.6816418181        0.2885642975        2.2377650021
 O          7.9957234125        1.2009313382        2.2889446521
 H         -1.6263032082       -1.0006302220       -0.6446647547
 H          5.1888256818        3.2460573424        3.3946983027
 S          5.1396775572       -0.5635503994        1.3621266136
 C          5.7382102006        3.8828597345        2.6928451527
 S          3.4054337675        1.6216535805        2.3505897798
 C          4.8212080693        1.1167237022        1.5183838487
 H          5.3697536192        4.9055823967        2.7980462896
 N          5.6528155217        2.0170930520        1.0230774838
 C          8.1080064467        1.7289311769        0.9924434955
 H          6.6280937318        0.5916626074       -0.1051574763
 C          6.7858884496        1.6255709211        0.2128967501
 C          5.4404565880        3.4357123987        1.2476356603
 H          8.8921797231        1.2167854211        0.4189824473
 H          8.3956746686        2.7748431170        1.1245151235
 H          4.3945310070        3.6891230006        1.0203004026
 H          6.0910126262        3.9830395423        0.5655162789
 H          6.8218141964        2.2678004229       -0.6709422786
 H         -7.4294938818       -6.1176066028        1.5207320954
 H         -8.2385618504       -6.5943616432       -0.4166991940
 H         -7.6846762233       -5.7708682372       -1.8932877602
 H         -6.9732583478       -4.2018654607        3.1936219505
 C         -6.8997637434       -5.1929604909        1.2903315561
 C         -8.0734048769       -5.6214488633       -0.8831330471
 H         -7.1629049878       -3.1056326598        1.8043109229
 C         -7.4370995213       -4.0878319951        2.2058434334
 N         -7.0666954481       -4.9079856973       -0.1210266827
 H         -5.8323435423       -5.3215404113        1.4950645461
 C         -6.2972392608       -4.0019762631       -0.7148962402
 S         -6.5247486740       -3.6226790542       -2.3601251893
 H         -9.9408781477       -5.1992132107       -1.8753008953
 C         -9.4238740715       -4.8804473708       -0.9674888647
 S         -5.0496491461       -3.2377535291        0.1745271806
 O         -8.8401490311       -4.2165727620        2.3080356212
 O        -10.2820990819       -5.1867167044        0.0903438850
 H          0.1183329263        1.3378035305       -2.4421704216
 H         -9.1909423113       -3.5071683291        2.8560570893
 Hg        -4.5066754216       -1.9950147713       -2.0744268107
 H         -9.2353914728       -3.8003223042       -1.0393546227
 O          0.0219760585        2.2439519392       -2.0707670319
 H         -0.6219296601       -0.8323550500       -2.5803597754
 O          0.0649038626       -0.3322995659       -3.0663048282
 H         -9.8785003703       -4.8854722416        0.9215357649
 H         -1.7335268639        1.6837360836       -1.1144538938
 S         -3.1915212814       -1.2964470940       -4.1488313489
 C         -1.3542680296        2.4405532684       -1.8113553972
 S         -4.1420752275        0.5451778531       -2.0263393916
 C         -3.0916624192        0.2013516700       -3.3317303711
 H         -1.4505617921        3.4269611810       -1.3499058298
 N         -2.2203647336        1.1196145430       -3.7372511786
 C         -0.2610859377       -0.2949372335       -4.4377475630
 H         -1.8011972540        0.5361324186       -5.6987342169
 C         -1.2653453986        0.8312753772       -4.7913154727
 C         -2.1818910266        2.4263322068       -3.1050657122
 H         -0.6481317969       -1.2651031503       -4.7546365210
 H          0.6699840913       -0.0973575674       -4.9767534184
 H         -3.2042318472        2.7269150385       -2.8646630638
 H         -1.7569083394        3.1397839691       -3.8133909143
 H         -0.7174587645        1.7529799276       -4.9865544089
  123
       -202.83899423
 Hg         1.8401291261        0.5156265257       -0.1641335609
 S          3.9168915378        1.4346774577       -1.5685104863
 S          3.0506068734       -1.3829356366       -1.5366827964
 S         -0.2781302777       -0.5815165439        0.6324797965
 S          0.3364654645        2.2962425124        0.7999766097
 O          2.7093112879        1.9929713256       -4.4788869722
 H          2.9448581814        2.4400734397       -3.6523440236
 O          1.6276516592       -1.2195627820       -4.2625095786
 H          1.5861386286       -1.7886764085       -3.4772450101
 O         -2.9173692237       -1.7132971729        3.7342123738
 H         -2.6927617517       -2.3772426859        3.0714251565
 O         -3.3000326570        2.3219992575        4.2268123300
 H         -4.1761730930        2.4569187342        3.8416211207
 N          4.2617813327       -0.2357044529       -3.5942774579
 N         -1.8984000467        1.2033926850        1.6915875189
 C          3.7952908254       -0.0613587275       -2.3644422383
 C          4.8836722203        0.8605689398       -4.3088496786
 H          5.6679156431        0.4587112827       -4.9531766155
 H          5.3388551173        1.5237274888       -3.5684966174
 C          3.8842428122        1.6633836511       -5.1648997144
 H          4.4009028024        2.5655385076       -5.5225744826
 H          3.5644692052        1.0851400678       -6.0346164288
 C          4.0793136359       -1.4936709320       -4.2906472005
 H          4.1368664519       -2.2990711891       -3.5546833990
 H          4.8927421321       -1.6170436592       -5.0072068152
 C          2.7367041537       -1.5915573932       -5.0416813563
 H          2.7231226516       -0.9188006318       -5.9016057311
 H          2.6340295527       -2.6254449776       -5.3938777326
 C         -0.7286852291        0.9952621021        1.1078823956
 C         -2.7131906455        0.0814382221        2.1079518567
 H         -2.6675422985       -0.6925333788        1.3330127157
 H         -3.7518630050        0.4120294647        2.2148493320
 C         -2.2352169862       -0.5277318263        3.4425887253
 H         -1.1502565063       -0.6957301347        3.3878954118
 H         -2.4537131622        0.1579246511        4.2633768732
 C         -2.3830707350        2.5423855087        1.9512548826
 H         -1.7779235656        3.2420700211        1.3717046139
 H         -3.4221629470        2.6028525959        1.5914857756
 C         -2.3394101211        2.9543569184        3.4286085904
 H         -1.3682530333        2.6943732402        3.8568573700
 H         -2.4594605296        4.0465066288        3.4702755639
 H          0.3438160501       -6.4542851857       -0.9192473871
 H          1.9900597630       -6.8208191506       -2.3735621928
 H          3.5669640973       -6.6980156670       -1.5497359753
 H         -0.0292291544       -4.9983978574       -2.8256296599
 C          0.6621105771       -5.4161245454       -0.8002268155
 C          2.7373135792       -6.1305853473       -1.9807140259
 H         -1.1149387639       -4.4384065958       -1.5305631491
 C         -0.0658391373       -4.5364722159       -1.8349569501
 N          2.1047723591       -5.3471276099       -0.9318228187
 H          0.4048193544       -5.0822804186        0.2071401467
 C          2.8187634342       -4.5551584997       -0.1389439020
 S          4.5322936887       -4.5611506134       -0.2299395322
 H          3.7505992402       -5.9406624356       -3.8654260131
 C          3.2941783024       -5.2724493142       -3.1315364320
 S          2.0499798653       -3.5647235733        1.0285592930
 O          0.5354524317       -3.2716124844       -1.9870658585
 O          2.3157386672       -4.5413132202       -3.8166000180
 H          6.2859234766        2.7687955803        3.9279791449
 H          0.5376052862       -2.8160421606       -1.1313151987
 Hg         4.3113912962       -2.3137405808        1.0101070381
 H          4.0712150894       -4.6069786241       -2.7370851846
 O          5.5571515721        3.3924294921        4.0707476177
 H          7.8797226162        1.0236624508        2.3680795210
 O          7.6852953467        1.8891547578        2.7517109130
 H          1.8636753886       -3.9656384665       -3.1772715035
 H          4.1980549152        1.8419073514        3.9266304461
 S          6.1731244092       -0.5290659415        0.8747527195
 C          4.3764119590        2.8561248404        3.5510135559
 S          3.5598299736       -0.0020818589        2.1641290023
 C          5.0218891745        0.5954461294        1.4667180306
 H          3.5662757736        3.5022728537        3.8986441358
 N          5.2551291905        1.8947978243        1.4166760309
 C          7.5238244373        2.8294176853        1.7206525608
 H          6.7909457722        1.6363113463        0.0627470561
 C          6.4192229507        2.4162208725        0.7318935862
 C          4.3363158473        2.8489246767        2.0088019146
 H          8.4571887005        2.9741108488        1.1614543916
 H          7.2631024698        3.7674858841        2.2170570520
 H          3.3111441716        2.6155005714        1.6861494266
 H          4.6029915065        3.8404471356        1.6423584779
 H          6.1143324184        3.2752720652        0.1298894468
 H         -9.4461610944        2.2497465147        4.3339287495
 H        -10.1380287568        2.5158522964        0.8461179481
 H        -10.6810916124        3.0784968498        2.4438461723
 H         -7.3194234559        4.3102087549        3.5454911674
 C         -8.5467012445        2.5382247486        3.7876887908
 C        -10.1350754017        2.2940022108        1.9162932628
 H         -9.0595316853        4.6463486933        3.6982995231
 C         -8.2410243592        4.0231521732        4.0684605218
 N         -8.7627689789        2.2932907247        2.3786678984
 H         -7.7123959437        1.9210531793        4.1353774996
 C         -7.7511924711        2.0488209305        1.5593859606
 S         -8.0247801555        1.7279063217       -0.1009698335
 H        -11.8193780475        0.9689514423        1.7238240583
 C        -10.8130709034        0.9334075360        2.1659729118
 S         -6.1542778653        2.0950277153        2.1638583629
 O         -8.1552791752        4.2809283788        5.4406353207
 O        -10.0721360030       -0.1430009536        1.6733508099
 H          1.2085048668        0.8926568132       -3.4267080698
 H         -7.3910320679        3.8194123346        5.8053550906
 Hg        -5.4542175165        1.3930254933       -0.2615458123
 H        -10.9124555059        0.7479241745        3.2388825176
 O          0.7945809650        1.1115902786       -2.5722131747
 H         -0.0856760392       -1.1657143466       -4.9808465017
 O         -1.0298860287       -1.0418024040       -5.1911643250
 H         -9.9016385875       -0.0161118296        0.7309196690
 H         -0.5285308134        2.4439906584       -1.8256154214
 S         -3.9735427483       -0.5140356930       -1.0990195203
 C         -0.2285684085        2.0565736552       -2.8027839778
 S         -3.5622715986        2.3681247491       -1.6867992399
 C         -3.1016149145        0.7279162975       -1.9053217543
 H          0.1494256864        2.8862865303       -3.4101175723
 N         -2.0938343756        0.4294702970       -2.7000302682
 C         -1.7962865702       -1.5757064042       -4.1471686976
 H         -0.4671417183       -0.8397744401       -2.6021703712
 C         -1.5446893793       -0.9091934825       -2.7857223036
 C         -1.4390622079        1.4389025265       -3.5102021637
 H         -1.5982391834       -2.6496574546       -4.0317153905
 H         -2.8427473894       -1.4433342461       -4.4347560348
 H         -2.1548754519        2.2323461264       -3.7340886665
 H         -1.1263956157        0.9558318740       -4.4396898873
 H         -1.9950433247       -1.5178149492       -2.0016099142
  123
       -202.83862796
 Hg         1.6587796023        0.7731317569       -0.2199647984
 S          3.7736023264        1.5638122586       -1.6206599385
 S          2.6736455711       -1.1849059555       -1.6037322944
 S         -0.2493711465       -0.3347377893        0.9935311850
 S          0.1210258345        2.5616647125        0.6436162844
 O          3.8102532870        1.7373205443       -4.8675209709
 H          3.7372579406        2.2667509745       -4.0586536817
 O          2.3141769671       -0.5909208362       -4.5981688598
 H          2.7404882831        0.2680240115       -4.7978184945
 O         -0.7026215239        0.2012177159        4.1178227936
 H         -0.3198065969       -0.5009640811        3.5747535961
 O         -3.6085017070        2.8700954260        4.2132298612
 H         -4.4489826631        2.9713262815        3.7475105623
 N          4.6166344794       -0.3798602595       -3.1986761029
 N         -1.9268996738        1.4816997629        1.9256683398
 C          3.7800516027       -0.0206621921       -2.2299455665
 C          5.6077493789        0.5395034726       -3.7124776503
 H          6.5242234322       -0.0151161663       -3.9253954685
 H          5.8118629110        1.2761541764       -2.9317171998
 C          5.1274532025        1.2561757231       -4.9861722135
 H          5.8241978836        2.0732854650       -5.2111618033
 H          5.1143453678        0.5694162680       -5.8368812745
 C          4.4399005985       -1.6478169747       -3.8674880471
 H          4.2798473589       -2.4131061736       -3.1031471322
 H          5.3564129857       -1.8870721789       -4.4060901884
 C          3.2325045402       -1.6197876140       -4.8577261112
 H          3.6100632103       -1.5319992699       -5.8842408132
 H          2.6762173115       -2.5553505867       -4.7712587557
 C         -0.7976614638        1.2608797482        1.2730673702
 C         -2.6148330371        0.3896005168        2.5846798865
 H         -2.4607460038       -0.5172254704        1.9919670052
 H         -3.6862858972        0.6158494919        2.6266607228
 C         -2.0966393035        0.1656507277        4.0230727697
 H         -2.4595013145        0.9605347396        4.6769617420
 H         -2.5025743335       -0.7931029716        4.3755955286
 C         -2.5097837309        2.8044768198        2.0070729610
 H         -1.9228568443        3.4711762060        1.3736469688
 H         -3.5329168213        2.7504358552        1.5966292265
 C         -2.5732020777        3.3915954971        3.4230923052
 H         -1.6436399818        3.1765327822        3.9551370923
 H         -2.6794674756        4.4812987029        3.3253778994
 H          0.2556111037       -6.6647862061       -0.4174047506
 H          1.4417958147       -6.7874226355       -2.2792565625
 H          3.1761481757       -6.5884144882       -1.9153169795
 H         -0.6954856562       -5.1136541579       -2.0295509828
 C          0.5236786097       -5.6130488455       -0.2957455091
 C          2.2254154622       -6.0646168959       -2.0514507936
 H         -1.4453562895       -4.7424879809       -0.4574450957
 C         -0.5062384895       -4.7276728159       -1.0238881251
 N          1.8651275325       -5.4077087889       -0.8065782787
 H          0.5303025892       -5.3719820417        0.7692212310
 C          2.6988104063       -4.5763559029       -0.1952599760
 S          4.3189241594       -4.4180301864       -0.7348895931
 H          2.6262516825       -5.6929185739       -4.1244667946
 C          2.3889916609       -5.0956536693       -3.2399258571
 S          2.1944751727       -3.7002114604        1.1905730802
 O         -0.0427508471       -3.4153216021       -1.2119003567
 O          1.2414202732       -4.3625349457       -3.5565097322
 H          6.3508234592        2.6209348348        3.8208369582
 H          0.1183511366       -2.9967719287       -0.3539848882
 Hg         4.2154987099       -2.2395685592        0.6641642324
 H          3.2341053380       -4.4285417456       -3.0364871719
 O          5.6346830268        3.2436932296        4.0189403618
 H          7.8840267468        0.9821908446        2.0817984555
 O          7.7162887701        1.8191807379        2.5348442962
 H          1.0087822502       -3.7938228098       -2.8018468938
 H          4.2549082448        1.7181515723        3.8110184185
 S          6.0978535359       -0.4488205573        0.4887682506
 C          4.4338530470        2.7529857443        3.4983491620
 S          3.5636702544        0.0065123568        1.9478479434
 C          4.9970785175        0.6375697595        1.2329172333
 H          3.6399771178        3.3808190504        3.9106835496
 N          5.2484750648        1.9351603757        1.2775821101
 C          7.5290641506        2.8345505240        1.5826804964
 H          6.7461557395        1.7595184164       -0.1294694712
 C          6.3961773040        2.4964854837        0.5976087828
 C          4.3544359686        2.8510440036        1.9608839709
 H          8.4471399367        3.0195813992        1.0096970932
 H          7.2852616096        3.7329373943        2.1550934387
 H          3.3177664537        2.6463043425        1.6495252714
 H          4.6192490161        3.8639687010        1.6563125392
 H          6.0824993887        3.3959750314        0.0627027901
 H         -9.7319750769        2.2410820096        4.0704859884
 H        -10.1720784234        1.5974395570        0.5910206111
 H        -10.9073541756        2.4263158768        1.9828279232
 H         -7.8293175108        4.3409341019        2.9039026369
 C         -8.8358737669        2.5193833947        3.5135337889
 C        -10.2263571720        1.6278508418        1.6821342394
 H         -9.6045542784        4.4533492292        2.8935354357
 C         -8.7444264912        4.0567755943        3.4395753110
 N         -8.9059725864        1.9253368239        2.1968112568
 H         -7.9599638492        2.1259948638        4.0385849392
 C         -7.8098133311        1.6438772674        1.5079841680
 S         -7.9100184400        0.9221234485       -0.0411561988
 H        -11.7053459976        0.0651337455        1.7239415643
 C        -10.7439545621        0.2777222100        2.2136850941
 S         -6.2826813008        2.0356899054        2.1672792857
 O         -8.7980263200        4.6380233116        4.7109013478
 O         -9.8322234749       -0.7646638406        2.0317045036
 H          0.9917475929        0.9120202889       -3.5072981884
 H         -8.0094209233        4.3915811421        5.2081867544
 Hg        -5.3120710140        1.0100654243       -0.0405086827
 H        -10.9093629801        0.3309930875        3.2931728361
 O          0.7576823138        1.4228308612       -2.7162114088
 H          0.4389242472       -1.1826649542       -4.7130732840
 O         -0.5012645239       -1.0860441575       -4.9354072340
 H         -9.5975990386       -0.8306269559        1.0967709648
 H         -0.6940386518        2.6484471283       -2.0487327364
 S         -3.5420653534       -0.7099858571       -0.6771855053
 C         -0.4087314080        2.1690420711       -2.9884260478
 S         -3.6257335317        2.1020210450       -1.6169294619
 C         -2.9395170837        0.5294728872       -1.7026089111
 H         -0.1922683940        2.9488507370       -3.7302720127
 N         -1.9706033733        0.2867823534       -2.5636658700
 C         -1.2913010839       -1.6865273210       -3.9410169336
 H         -0.2014879723       -0.7864274158       -2.2997738213
 C         -1.2473608087       -0.9723251778       -2.5818193441
 C         -1.5486510458        1.2961365972       -3.5176140630
 H         -0.9814314993       -2.7243055925       -3.7773471628
 H         -2.3156248536       -1.6804265489       -4.3246626801
 H         -2.4001660349        1.9378964143       -3.7542315143
 H         -1.2215600834        0.7745467746       -4.4211782563
 H         -1.6820936551       -1.6307389387       -1.8304175775
  123
       -202.83841205
 Hg         1.5901435379        0.4861798882       -0.4032841599
 S          3.7774544807        1.4063609518       -1.5923991725
 S          2.9574219489       -1.4253379658       -1.6175621374
 S         -0.4596871036       -0.7250070347        0.3689822880
 S          0.0154389451        2.1708583747        0.5881537895
 O          2.8298246457        1.9211400095       -4.6728662668
 H          2.9410665726        2.3466027464       -3.8099981327
 O          1.6673736214       -1.2662941509       -4.3975117728
 H          1.6100766723       -1.8700059596       -3.6394686766
 O         -0.6026338277       -0.7690432754        3.6704230609
 H         -0.3430861414       -1.4432596386        3.0282345353
 O         -1.8874589121        2.3520475730        4.7949141249
 H         -1.2440628230        2.4457719732        5.5051957512
 N          4.2854081017       -0.2578550151       -3.5884141361
 N         -1.9325790007        0.9173902330        1.8342295998
 C          3.7340620092       -0.0919284548       -2.3930877128
 C          4.9864621530        0.8323215864       -4.2356650746
 H          5.8380118151        0.4239821272       -4.7839444564
 H          5.3572853918        1.4977900840       -3.4520713348
 C          4.0919591556        1.6327616369       -5.2030976665
 H          4.6305354711        2.5527745106       -5.4727117291
 H          3.9061339000        1.0662350793       -6.1187778547
 C          4.1259330115       -1.4993085356       -4.3194491971
 H          4.1391182177       -2.3228005838       -3.6018152600
 H          4.9716730580       -1.6137574547       -4.9989482644
 C          2.8227644260       -1.5698157297       -5.1387256254
 H          2.8366745258       -0.8457683838       -5.9555999689
 H          2.7578973358       -2.5828139429       -5.5553046195
 C         -0.8904829557        0.7901862510        1.0306001002
 C         -2.6091948441       -0.2487592777        2.3660460441
 H         -2.5153631830       -1.0599064792        1.6393658217
 H         -3.6694416559       -0.0127176384        2.5034986058
 C         -1.9981659884       -0.6664857293        3.7172251540
 H         -2.2121456561        0.0972487389        4.4689209009
 H         -2.4639226894       -1.6128558610        4.0250342005
 C         -2.2190894464        2.2078110278        2.4326049770
 H         -2.1877066574        2.9634050412        1.6420316161
 H         -3.2221863575        2.1745756616        2.8634480117
 C         -1.2427473808        2.5788798293        3.5604425172
 H         -0.3359129997        1.9672731320        3.4769931962
 H         -0.9610348774        3.6358427471        3.4679056999
 H          0.3370536497       -6.5395685779       -1.1299301691
 H          2.1091211528       -6.8373015231       -2.4509126291
 H          3.6052297228       -6.6748350164       -1.4941024818
 H          0.0797359052       -5.0931569251       -3.0647850093
 C          0.6089186885       -5.4912603069       -0.9867661447
 C          2.7986131265       -6.1285542127       -1.9910674475
 H         -1.1317387015       -4.5744815924       -1.8667975572
 C         -0.0578400445       -4.6356362569       -2.0809594033
 N          2.0544856239       -5.3739949273       -0.9953443519
 H          0.2555855365       -5.1665748623       -0.0058951785
 C          2.6725950795       -4.5619717631       -0.1444109110
 S          4.3867592440       -4.5157235271       -0.0854176382
 H          3.9641945664       -5.8912293210       -3.7800972113
 C          3.4255032855       -5.2437125204       -3.0843738792
 S          1.7769970849       -3.5979902230        0.9514438443
 O          0.5096926647       -3.3502870264       -2.1812078534
 O          2.4875502150       -4.5363124579       -3.8469444116
 H          5.4911524435        2.9000724171        4.1214519954
 H          0.4240549421       -2.8983706901       -1.3278030658
 Hg         3.9870057968       -2.2487871947        1.0727182028
 H          4.1442953875       -4.5582326884       -2.6198454661
 O          4.7331480241        3.5023513293        4.1797516414
 H          7.3032989252        1.1872489086        2.7891943193
 O          7.0457278455        2.0525770538        3.1340982291
 H          1.9633323119       -3.9833911854       -3.2433670647
 H          3.4339236261        1.9214698337        3.8888304221
 S          5.8230761843       -0.4315617563        1.1176935334
 C          3.6372385336        2.9351014954        3.5240784692
 S          3.0744314226        0.0445098412        2.1108202332
 C          4.5879296267        0.6697617096        1.5661029079
 H          2.7777021611        3.5680905728        3.7598557765
 N          4.7935762884        1.9744666807        1.5246503589
 C          6.9843807514        2.9748323270        2.0760032195
 H          6.4829832833        1.7404792705        0.3628159568
 C          6.0152921400        2.5187253672        0.9708495952
 C          3.7874930988        2.9108839550        1.9894316371
 H          7.9737297343        3.1372732588        1.6292906417
 H          6.6433183917        3.9119422979        2.5231610091
 H          2.8152860875        2.6490497428        1.5471267333
 H          4.0733561746        3.9051796848        1.6455595614
 H          5.7612938123        3.3609317468        0.3231641439
 H         -9.2182503104        2.3031020457        4.3392660090
 H         -9.7444496874        2.6577264817        0.8259803656
 H        -10.3290950945        3.2188741168        2.4102139461
 H         -6.9822995568        4.2687132726        3.6105623833
 C         -8.2855607283        2.5517982474        3.8305170845
 C         -9.8029688618        2.4161095952        1.8901954930
 H         -8.7055734523        4.6826397965        3.7725747473
 C         -7.9151195528        4.0181575657        4.1316048747
 N         -8.4553912974        2.3283219796        2.4121277529
 H         -7.4949894118        1.8943892735        4.2043250438
 C         -7.4233502995        2.0397603391        1.6326586059
 S         -7.6388955847        1.7803843677       -0.0450327425
 H        -11.5403709919        1.1843645398        1.5814026037
 C        -10.5639526428        1.0901553320        2.0789989865
 S         -5.8549506612        1.9540897942        2.3153712367
 O         -7.8132269092        4.2515446586        5.5076164099
 O         -9.8538163203       -0.0175136815        1.6101055398
 H          1.1531975993        0.7640278715       -3.6997951895
 H         -7.0504829067        3.7731503788        5.8528550991
 Hg        -5.0629634851        1.4205529370       -0.0860128810
 H        -10.7341303257        0.8955147778        3.1414867462
 O          0.7872706235        1.0956024450       -2.8600338640
 H         -0.0405082099       -1.2472224065       -5.1714084361
 O         -0.9743765378       -1.1059285740       -5.4123329277
 H         -9.5987297403        0.1281780709        0.6894729729
 H         -0.5027780566        2.4933841899       -2.1892069382
 S         -3.7275710962       -0.5242005962       -1.0367446679
 C         -0.2361197266        2.0265482733       -3.1413301786
 S         -3.3353613140        2.3392184827       -1.7173674666
 C         -2.9416256283        0.6868220750       -1.9669774392
 H          0.1301366654        2.7997864442       -3.8259927669
 N         -2.0520729504        0.3604359212       -2.8848598182
 C         -1.7877903505       -1.6151575474       -4.3900724521
 H         -0.4538976643       -0.9544131059       -2.8187435575
 C         -1.5329952697       -0.9874689979       -3.0122411687
 C         -1.4696496616        1.3609160967       -3.7602590529
 H         -1.6433331367       -2.6993274876       -4.2896445966
 H         -2.8201580533       -1.4290830599       -4.6978683410
 H         -2.2162585356        2.1318158816       -3.9633674021
 H         -1.1978123948        0.8595911957       -4.6921332813
 H         -2.0039486036       -1.6056574165       -2.2478320271
  123
       -202.83807986
 Hg         1.8124436965        0.5547243726       -0.1920779530
 S          3.8771349565        1.4620167398       -1.6100906700
 S          3.0356973367       -1.3630947853       -1.5456393324
 S         -0.2684438347       -0.5769142501        0.6286561287
 S          0.2817428566        2.3099938930        0.7614392752
 O          2.6601969183        1.9710259474       -4.5316835374
 H          2.8895320478        2.4321338758       -3.7111268556
 O          1.6139076083       -1.2640555777       -4.2693216205
 H          1.5879908008       -1.8235177285       -3.4764992326
 O         -0.7726571974       -0.4828932006        3.7811009718
 H         -0.4326547766       -1.1546386686        3.1749056270
 O         -3.4471784351        2.3632881868        4.2595636307
 H         -4.2871202752        2.5819868514        3.8350602151
 N          4.2358943422       -0.2287627571       -3.6163085838
 N         -1.8775800692        1.1749930843        1.7788218036
 C          3.7684825693       -0.0448993652       -2.3881118843
 C          4.8467372933        0.8649937681       -4.3441328985
 H          5.6363779129        0.4636359094       -4.9821632655
 H          5.2935346111        1.5427765307       -3.6119871535
 C          3.8396480299        1.6452342905       -5.2118943615
 H          4.3467288658        2.5481882044       -5.5810318291
 H          3.5274203720        1.0518680508       -6.0741663642
 C          4.0693936080       -1.4976949327       -4.2967227073
 H          4.1371545857       -2.2928857865       -3.5504855442
 H          4.8844895139       -1.6197329914       -5.0116221823
 C          2.7285956173       -1.6232714175       -5.0464791210
 H          2.7034584011       -0.9575157539       -5.9115559979
 H          2.6428941909       -2.6615277993       -5.3905872624
 C         -0.7320402125        0.9883345828        1.1444099911
 C         -2.6361487959        0.0420908709        2.2684856405
 H         -2.5157607642       -0.7828132518        1.5601775417
 H         -3.6956918177        0.3181210323        2.3212412119
 C         -2.1633617230       -0.4011020383        3.6710748061
 H         -2.4777357609        0.3309053274        4.4171826259
 H         -2.6458556114       -1.3629526719        3.8947557817
 C         -2.3890830319        2.5040891118        2.0376252530
 H         -1.7822378244        3.2145578391        1.4741168846
 H         -3.4213808449        2.5487397740        1.6505461701
 C         -2.3930461250        2.9150316783        3.5165190155
 H         -1.4711218612        2.5780290103        3.9961487561
 H         -2.4306167026        4.0126741539        3.5567084111
 H          0.4314097470       -6.5028883097       -0.8819634005
 H          2.0860979659       -6.8484011461       -2.3287952639
 H          3.6602343720       -6.6801883697       -1.5076530375
 H          0.0160107946       -5.0709767440       -2.7942941995
 C          0.7268669473       -5.4573658064       -0.7692053719
 C          2.8172747632       -6.1368548800       -1.9438118895
 H         -1.0688194160       -4.5122488939       -1.4975208636
 C         -0.0205749690       -4.5992919851       -1.8082220700
 N          2.1674105131       -5.3573792761       -0.9026160125
 H          0.4631579301       -5.1232942462        0.2364459518
 C          2.8631550358       -4.5394113237       -0.1197228606
 S          4.5766025707       -4.5104172698       -0.2094945783
 H          3.8285860118       -5.9430466539       -3.8289915802
 C          3.3532828591       -5.2781479773       -3.1041211666
 S          2.0722698601       -3.5499914075        1.0327935676
 O          0.5621210074       -3.3277744788       -1.9774043513
 O          2.3575704480       -4.5813677240       -3.7999311587
 H          6.2098040256        2.8471359391        3.9101801820
 H          0.5717930369       -2.8672045491       -1.1244023246
 Hg         4.3140346703       -2.2485811347        0.9951480327
 H          4.1119443273       -4.5879332350       -2.7163811845
 O          5.4734980315        3.4626382238        4.0489024818
 H          7.8362932960        1.1300686715        2.3466138104
 O          7.6286599349        1.9913978791        2.7326940518
 H          1.8898068551       -4.0087162600       -3.1690856903
 H          4.1328409343        1.8960143832        3.8988241700
 S          6.1550192434       -0.4436884799        0.8504382466
 C          4.3009333737        2.9123348344        3.5245788202
 S          3.5298570322        0.0459024847        2.1314368894
 C          4.9863939592        0.6641138022        1.4394496233
 H          3.4816092654        3.5479555351        3.8698632452
 N          5.2009816438        1.9668198045        1.3911448882
 C          7.4552715628        2.9325261720        1.7044660671
 H          6.7450653587        1.7316944659        0.0423625237
 C          6.3600922845        2.5054436882        0.7112086304
 C          4.2671017779        2.9071025768        1.9822074803
 H          8.3877997075        3.0938571949        1.1483452614
 H          7.1783843700        3.8646075317        2.2033951480
 H          3.2461245396        2.6604660338        1.6560169651
 H          4.5216740546        3.9028362943        1.6184072279
 H          6.0456241414        3.3611470354        0.1093314480
 H         -9.5744959928        2.1912575548        4.2785067232
 H        -10.1892435784        2.5256119759        0.7950414364
 H        -10.8062212196        2.7755143428        2.4360113423
 H         -7.5952337099        4.3625605405        3.4013469867
 C         -8.6854463916        2.5206016443        3.7371500808
 C        -10.1892402092        2.1279529802        1.8144445199
 H         -9.3586915823        4.5725957281        3.5078927252
 C         -8.5023038176        4.0396635003        3.9291982507
 N         -8.8396617503        2.1720310118        2.3418599148
 H         -7.8131554266        1.9976607566        4.1416061480
 C         -7.7901695327        1.9037580269        1.5775109647
 S         -8.0145850098        1.4183730178       -0.0458079049
 H        -11.6929626862        0.6357294838        2.3475929525
 C        -10.7662808171        0.6880933464        1.7725487099
 S         -6.2138061909        2.0439968508        2.2238007884
 O         -8.4626577914        4.3882085609        5.2827680411
 O        -11.1064731341        0.2765505935        0.4836173097
 H          1.1682649967        0.8812692174       -3.4654794251
 H         -7.6676029127        4.0203577638        5.6859384234
 Hg        -5.4121004332        1.2608825531       -0.1518912535
 H        -10.0363467474        0.0023114209        2.2282521982
 O          0.7598234935        1.1064373781       -2.6101676031
 H         -0.1112721490       -1.2477470845       -4.9579329610
 O         -1.0627603150       -1.1433882281       -5.1451096294
 H        -10.3107500578        0.2686938972       -0.0659351298
 H         -0.5774291647        2.4266514822       -1.8690499475
 S         -3.8791813211       -0.6141686479       -0.9376259292
 C         -0.2920331859        2.0184725080       -2.8423673471
 S         -3.5892327113        2.2601415199       -1.6284463056
 C         -3.0834578523        0.6286656065       -1.8191315053
 H          0.0491040183        2.8390876449       -3.4828374047
 N         -2.1016268006        0.3396271498       -2.6473039635
 C         -1.7923265304       -1.6771468716       -4.0750918412
 H         -0.4415813496       -0.8878882869       -2.5757266272
 C         -1.5216681284       -0.9861530660       -2.7294259119
 C         -1.5035835299        1.3492437477       -3.5002209706
 H         -1.5691507493       -2.7447799785       -3.9490104084
 H         -2.8480264188       -1.5704950660       -4.3388597340
 H         -2.2496385527        2.1155732590       -3.7202017344
 H         -1.2037052399        0.8537945601       -4.4273514202
 H         -1.9353404293       -1.5944745126       -1.9251703786
  123
       -202.83782718
 Hg         1.6072199254        0.7761576945       -0.0608113010
 S          3.6852603802        1.4463294837       -1.5888726430
 S          2.5269119370       -1.2597631718       -1.4139763358
 S         -0.3706259422       -0.1496445772        1.1550945167
 S          0.1813798522        2.7088666596        0.7312193934
 O          2.6355048131        1.8397959466       -4.5291246198
 H          2.9189707291        2.4015920267       -3.7922418172
 O          1.5019922895       -1.8879772724       -4.1734598388
 H          1.4108122358       -2.5672889653       -3.4786476172
 O         -0.8200865458        0.5525259915        4.2373049476
 H         -0.4896110662       -0.2090316391        3.7421249539
 O         -3.5687924028        3.4084875814        4.1603351049
 H         -4.4099918039        3.4925792293        3.6923791962
 N          4.0291785439       -0.4309985619       -3.4272948836
 N         -1.9687576832        1.7906508002        1.9704886599
 C          3.4802321684       -0.0981260666       -2.2662595055
 C          4.7194527938        0.5672656594       -4.2185264140
 H          5.4983495632        0.0783475450       -4.8055092211
 H          5.1864586080        1.2782758217       -3.5308128393
 C          3.7709403756        1.3241875177       -5.1683037397
 H          4.3491185299        2.1250867871       -5.6503098433
 H          3.3903681442        0.6586532396       -5.9463549837
 C          3.9529433644       -1.7850083324       -3.9405864779
 H          3.9372969834       -2.4672623545       -3.0842593949
 H          4.8569951424       -1.9775763917       -4.5221971586
 C          2.7246763832       -2.0631059420       -4.8293509785
 H          2.7112205569       -1.3752545635       -5.6785323562
 H          2.8209223373       -3.0881421756       -5.2127746305
 C         -0.8321824651        1.4856631416        1.3656830778
 C         -2.7106528727        0.7699426046        2.6827945457
 H         -2.5919126417       -0.1770526804        2.1473823899
 H         -3.7713470592        1.0446189346        2.7018273692
 C         -2.2131737645        0.6107876333        4.1362831184
 H         -2.5187921445        1.4738137870        4.7305026264
 H         -2.6874569272       -0.2895441944        4.5517097469
 C         -2.4986687749        3.1376853656        1.9556233758
 H         -1.8909376400        3.7304096509        1.2701542774
 H         -3.5260629364        3.0911820042        1.5564868138
 C         -2.5268037648        3.8336672306        3.3226723978
 H         -1.5984039075        3.6297099078        3.8610460467
 H         -2.5994209789        4.9156100253        3.1424907159
 H          1.5365665344       -7.2737025755       -1.8447193649
 H          3.5375313856       -7.5354504225       -2.7038853188
 H          4.9152243406       -6.5870822343       -2.0939250239
 H          1.1405903203       -5.5249334279       -3.5567619948
 C          1.6454903293       -6.2256756236       -1.5611104785
 C          3.9201417678       -6.5241511431       -2.5412008038
 H         -0.2342567030       -5.6341491685       -2.4203123000
 C          0.8230257054       -5.3525229504       -2.5251294349
 N          3.0497541756       -5.8707260418       -1.5852989015
 H          1.2788266340       -6.0946763451       -0.5397153873
 C          3.5057260724       -4.8783895232       -0.8229214875
 S          5.0734711274       -4.2524293551       -1.0913597814
 H          4.9898331427       -6.1116404002       -4.3626042985
 C          4.0516926479       -5.7954819346       -3.8904558161
 S          2.5635049982       -4.2745070590        0.4762424190
 O          0.9970691294       -3.9747233083       -2.3128454613
 O          2.9672269093       -5.9998262401       -4.7608719343
 H          6.2228303006        2.3312704894        4.0259689791
 H          0.8527904651       -3.7629155630       -1.3795930263
 Hg         4.2773765656       -2.3492396203        0.5225786163
 H          4.1008513656       -4.7210137357       -3.7133973788
 O          5.4813061023        2.8874863186        4.3115166337
 H          7.7573806767        0.9160001703        2.1339414015
 O          7.5800657637        1.7117032771        2.6536687416
 H          2.9513229979       -6.9224104091       -5.0404631877
 H          4.1746806400        1.3134221404        4.0123917005
 S          6.0620410473       -0.4761897294        0.5529699497
 C          4.2895064735        2.3799098994        3.7870493168
 S          3.5041192552       -0.2794740643        2.0259520412
 C          4.8967357575        0.4876588372        1.3588024080
 H          3.4795324964        2.9258242044        4.2772560195
 N          5.0688516977        1.7931646197        1.4859243106
 C          7.3146750322        2.7829801737        1.7845875805
 H          6.5155379704        1.8135744996        0.0149997823
 C          6.1612209611        2.4670723787        0.8159349137
 C          4.1537132306        2.6042046641        2.2667293206
 H          8.2025025992        3.0491868863        1.1962528205
 H          7.0550913204        3.6264779119        2.4292944969
 H          3.1165129613        2.3768525874        1.9700245097
 H          4.3609422376        3.6510159501        2.0428849668
 H          5.7825173216        3.3896520896        0.3701027614
 H         -9.6414539642        2.8586396245        4.2857653835
 H        -10.2584551493        1.9737278310        0.8865579817
 H        -10.9176839049        2.9124863647        2.2462936200
 H         -7.7850826886        4.8511572330        2.8809453059
 C         -8.7724166951        3.0878488498        3.6669847367
 C        -10.2592633865        2.0854390197        1.9736929532
 H         -9.5574871242        4.9834989644        2.9555849505
 C         -8.6728809592        4.6152167991        3.4819587769
 N         -8.9127266114        2.4039992534        2.4004647495
 H         -7.8740940395        2.7223621420        4.1741177334
 C         -7.8540044964        2.0611677394        1.6811633026
 S         -8.0357611769        1.2262213378        0.1977699766
 H        -11.7475514727        0.5477593106        2.2002535708
 C        -10.7626567120        0.7849220390        2.6282733618
 S         -6.2941479123        2.4886807370        2.2319512763
 O         -8.6541824606        5.2829269349        4.7112645708
 O         -9.8692719836       -0.2789467237        2.4836345722
 H          1.1215230980        1.2021783508       -3.3575054335
 H         -7.8431673546        5.0598482770        5.1829359309
 Hg        -5.4362194076        1.2525239214        0.0808801997
 H        -10.8774887541        0.9203609274        3.7071533582
 O          0.6588605911        1.4073417570       -2.5269437879
 H         -0.2643763090       -1.6206581485       -4.6339722661
 O         -1.2323581610       -1.5140378532       -4.6706359951
 H         -9.6759283719       -0.4149016150        1.5467901271
 H         -0.8405581058        2.6093021767       -1.9075749580
 S         -3.7429886762       -0.5729090357       -0.4670648169
 C         -0.5145029609        2.1270371697       -2.8330933078
 S         -3.7329606301        2.1848423061       -1.5701681959
 C         -3.0792322032        0.5954039486       -1.5360369172
 H         -0.3054949767        2.9016848619       -3.5784701807
 N         -2.0840671992        0.2838360874       -2.3407790458
 C         -1.7715056574       -1.9171401118       -3.4420835427
 H         -0.3171152589       -0.7981242217       -2.2894235725
 C         -1.3970028777       -0.9909473912       -2.2721308596
 C         -1.6241568848        1.2098412392       -3.3581273252
 H         -1.4423744349       -2.9319492847       -3.1863022703
 H         -2.8579861007       -1.9221372154       -3.5670528309
 H         -2.4658612718        1.8251553570       -3.6838167192
 H         -1.2623860826        0.6132515799       -4.1994138346
 H         -1.6540490771       -1.4751166314       -1.3287600958
