# Supplementary material for: Automated and Efficient Generation of General Molecular Aggregate Structures
Source: Angew Chem Int Ed Engl. 2022 Dec 16;62(4):e202214477. doi: 10.1002/anie.202214477 (PMC10107477; doi:10.1002/anie.202214477)
Supplement: Supplementary file 2 — Supporting Information [file ANIE-62-0-s001.zip › SI/comparison_with_crest/xtb_structures/G/gISS_single_structure.xyz]

123
 -202.85759434503797
Hg       -0.03963665272386   -0.92191810174582    1.42056331059862
S        -0.13508839150861   -2.23250527878464   -0.87653744222314
S        -2.46871366502141   -1.80303314658425    0.86079784389337
S        -0.03138053021270    0.56091641345815    3.56034207350576
S         2.35002486889964   -0.25864222688960    2.02826163567760
O        -2.85687336049376   -2.07255117452263   -4.40846694840640
H        -2.62697407277919   -1.36970811238148   -5.02574167328426
O        -4.77251235646138   -1.34098039821512   -2.52808295847230
H        -4.00805387311844   -1.23058869864674   -3.12052568118739
O         2.64761542033016    1.93127335782089    6.58622326410786
H         2.50035427475733    1.57896453407899    7.46975444601926
O         4.79578885097567    0.99234687092196    4.97603005288159
H         4.02822418676831    0.89220484058205    5.55806880365033
N        -2.57982837985275   -3.00546097782105   -1.50090644698436
N         2.27398862005863    1.83403719123142    3.65483087415483
C        -1.82315939518210   -2.38976899782083   -0.60517029063077
C        -1.99815960315334   -3.56297890161003   -2.71144411911575
H        -2.71024534843951   -4.27749952154241   -3.12501541599899
H        -1.06745828921978   -4.08276811455799   -2.46342139191624
C        -1.67144757782952   -2.51838604578112   -3.77897013019727
H        -1.14687143741381   -1.66935297627034   -3.32054834893732
H        -0.99889463462336   -2.98147149190550   -4.51028738796005
C        -3.98334899949306   -3.27243785275264   -1.24723161690499
H        -4.23957059642084   -2.81652559561667   -0.28991053491905
H        -4.12515389500816   -4.35641410039455   -1.17570790212980
C        -4.92940295822784   -2.71599261607000   -2.32761466368136
H        -4.79181995373424   -3.25692621153698   -3.27044409224676
H        -5.95381791814354   -2.87515583199227   -1.97829300154379
C         1.60324932723985    0.82107135193244    3.12535982311205
C         1.61404034312479    2.74637683812313    4.56813212588761
H         0.63171881717137    3.00891181552835    4.16148203748160
H         2.22725823539430    3.64416841462158    4.64443572365664
C         1.39813431736020    2.15740068112450    5.96497324729517
H         0.80557647642625    2.87627981555203    6.54507983477254
H         0.83372237384213    1.22159497820752    5.88413053356594
C         3.60586732188438    2.18942604514752    3.20319250324098
H         3.91237591842673    1.44700233445588    2.46519316263236
H         3.55604898972047    3.17661199112354    2.73007499675816
C         4.65658500302436    2.22169705456205    4.32660663236941
H         5.62202816772542    2.44733084974796    3.86596639377042
H         4.41840929286370    3.01322126835690    5.04765767482775
Hg        0.59853267919989    0.67854456558809   -2.40366895002405
S        -2.07473827994881    0.88393730724066   -2.41340919839579
S        -0.47337382451766    1.53457737736305   -0.01484840407146
S         2.81965326766106   -0.32506779929485   -1.48267430205829
S         1.53578203009062   -1.08024202279309   -4.01520790595556
O        -5.00262083942399    3.58975184646140   -0.47569471328636
H        -5.23716076855165    4.41075495687797   -0.94643555042753
O        -2.57193386506685    3.99619363217679    0.65355208390414
H        -3.47169253003411    3.95433175317733    0.23963880755692
O         2.57687986419937   -4.45336828578789   -0.27124168519222
H         2.04328658849600   -4.54247415766443    0.52566187545054
O         1.11646341237346   -4.81946157616124   -2.66891364049767
H         1.24240936526092   -4.42829529146135   -1.78851639212061
N        -3.13223295547797    1.41271791489781   -0.05181343028437
N         3.14658529015320   -2.67554438554688   -2.62841331972814
C        -2.02987090527197    1.28342977279478   -0.76503248897712
C        -4.43054686415319    1.27060848453570   -0.68601328462142
H        -5.16242052572537    1.04609010875905    0.08998112332932
H        -4.40511486545964    0.43907575023390   -1.39723887439117
C        -4.85315213182699    2.54448479539341   -1.41842798547877
H        -4.10141487080446    2.80876421224348   -2.17056075058058
H        -5.80364489305724    2.34699837132210   -1.92708757628193
C        -3.09775364360467    1.69001050747300    1.37206658337410
H        -2.46135955123903    0.94447833952011    1.87135031181028
H        -4.11374536348092    1.56663861706604    1.74275410311609
C        -2.58270981290511    3.10715642417461    1.74130142306927
H        -3.21931083473056    3.50792913693877    2.54135520349645
H        -1.55551111434259    3.05303058146548    2.11236653562682
C         2.53774663447930   -1.50138256601222   -2.68714185214153
C         4.02899302464358   -2.98910841192943   -1.51633471378222
H         4.71509434308655   -2.15074638841126   -1.36450602574789
H         4.59569987210117   -3.88115212758462   -1.78495325976379
C         3.30183996944931   -3.24357849963768   -0.19278728062345
H         4.05756395179996   -3.29910880774031    0.60157894335210
H         2.63116472967979   -2.40575987179098    0.03292854241406
C         3.01559245737291   -3.65848943664105   -3.68658571758511
H         2.38064281614007   -3.22488621770755   -4.46038440959046
H         4.00711225764472   -3.85635332732359   -4.10713948171707
C         2.39058861135735   -4.98618769195407   -3.21904401960092
H         2.27350474887987   -5.62577890879423   -4.09810094159373
H         3.05253883741654   -5.48697237587128   -2.50252605375260
Hg       -0.33606944731845    4.27422728103132   -0.87206411213671
S        -1.03050998346861    6.75077356248360   -0.76630224532745
S        -2.27073758763525    4.71674489195572   -2.50104020888182
S         1.43255278277183    3.34904104336996   -2.72235035313804
S         2.05112340284639    3.88786804228868    0.12649052244172
O        -3.89276345253697    7.90045585816157    0.01527322057656
H        -3.01843876952743    7.60720774310488    0.31583232472508
O        -5.37861909133793    6.11570226035510   -1.56013942925460
H        -4.89016248393906    6.64051924041505   -0.89375338821025
O         5.56921417147456    4.39664112409902   -3.35321704160649
H         5.72770578128687    5.14262822470143   -3.94059053340094
O         5.94794416943841    4.61386446525184   -0.54208982586899
H         5.64645076502440    4.88868105539981   -1.42095837153875
N        -2.96451753875881    7.27004351880969   -2.49984999678478
N         3.77745776971211    2.84297631794318   -1.58853947095875
C        -2.17397203841551    6.33265901157495   -1.97295717039227
C        -2.84530199354544    8.65063490978697   -2.08190879039392
H        -3.12052876182789    9.29447099465701   -2.91941541306229
H        -1.79759439696493    8.82708507934372   -1.82612400639992
C        -3.73398693504046    8.98722884637200   -0.86011063584444
H        -3.29869772867351    9.84960169088744   -0.34087407141278
H        -4.74515903005192    9.25498862893294   -1.17681948165069
C        -4.00957200565030    6.92391589771429   -3.43841471040628
H        -3.75269953359960    5.95777952854747   -3.87546787253052
H        -4.04380436733765    7.67771426089218   -4.22859624230649
C        -5.39792454222659    6.82798387795413   -2.76676806512407
H        -5.80763680589891    7.83379398809210   -2.60839341715660
H        -6.06885372771565    6.28723786494678   -3.43895540361497
C         2.55235061114820    3.29942464246269   -1.38665833273093
C         4.21759798118608    2.45665351977844   -2.91573178631021
H         3.46154397178089    1.81705942275659   -3.38905338809361
H         5.13929052409029    1.88597797656302   -2.80748680587784
C         4.46268582137701    3.65786217704058   -3.83158327266124
H         4.66115821866281    3.27790642164481   -4.84181255284645
H         3.56563248069856    4.28708651476178   -3.86358624128130
C         4.65994015312529    2.53604648087415   -0.47785355681132
H         4.16464030637213    2.86525655728632    0.43487821260814
H         4.78968173591132    1.44884738749224   -0.44025181087210
C         6.03463488812758    3.21999724188156   -0.55492559955902
H         6.59197829146869    2.93033994888970    0.34025788228260
H         6.58872848440340    2.87531300611218   -1.43703622573366
