# Supplementary material for: Automated and Efficient Generation of General Molecular Aggregate Structures
Source: Angew Chem Int Ed Engl. 2022 Dec 16;62(4):e202214477. doi: 10.1002/anie.202214477 (PMC10107477; doi:10.1002/anie.202214477)
Supplement: Supplementary file 2 — Supporting Information [file ANIE-62-0-s001.zip › SI/comparison_with_crest/xtb_structures/G/gISS_ensemble.xyz]

123
 -202.87035492924613
Hg       -2.88602936818073   -0.26300134886247   -0.21749661901435
S        -4.80341454983506   -1.17414109755246   -1.59689851257728
S        -3.73275548048380    1.52327340045907   -2.07302607161775
S        -2.44117512556819    1.37086560692101    2.00796516468979
S        -0.62699080599538    1.18722956547642   -0.29171334611363
O        -3.76149752917264   -1.97996786729088   -5.63178160433379
H        -3.02434503445482   -2.61022515965661   -5.53941619281909
O        -2.81888931727648    0.60338063046447   -5.64155544012749
H        -2.91887377175046   -0.36881005949335   -5.54386314509097
O         1.08375303957668    2.42620449397649    4.35278534364631
H         1.27063897299868    1.80948151588333    5.06843086480424
O         2.20687380830461    1.61450706019475    1.91800409809327
H         1.76606712856743    1.51521472894847    2.77948721768432
N        -5.04374593455989    0.09954961575830   -3.89809703894021
N        -0.29966706266339    2.88979559457050    1.72730418534873
C        -4.54835707123621    0.14072880194684   -2.66825522335063
C        -5.67557044631147   -1.10247688060724   -4.41665844484764
H        -6.14290958920339   -0.84282680729735   -5.36694127451600
H        -6.44387674239448   -1.43132317034080   -3.70992960870204
C        -4.71116502291570   -2.27631002430043   -4.63230591094331
H        -4.21313612781783   -2.50989508705080   -3.68819305231043
H        -5.31364777550648   -3.14528159273412   -4.93259273502712
C        -5.00821092560670    1.26275662472559   -4.76467191324228
H        -4.64342029189839    2.10515640483962   -4.17387683407982
H        -6.02720648609724    1.48107781646440   -5.10081624321560
C        -4.09348663462364    1.07643118523138   -5.98980439125821
H        -4.55285802409988    0.38514222302021   -6.70650508845936
H        -3.96404630163616    2.05148940460504   -6.46852375560245
C        -1.04681134148017    1.91511729243240    1.22099620254933
C        -0.63038839205477    3.46946923323493    3.01404124178312
H        -1.70309610071310    3.68750831229304    3.03588626775160
H        -0.06336016277639    4.39444276727754    3.12227827532862
C        -0.31569306950601    2.54991595168178    4.19784006693632
H        -0.76231160142945    2.98857898589123    5.09944699549965
H        -0.76780997956068    1.56873385132193    4.02205650588953
C         0.83812602125694    3.43557166746634    1.01258887122439
H         0.78549782119439    3.10671666010487   -0.02767660671974
H         0.77167341962656    4.52690128210157    1.02972224941619
C         2.18379728848086    2.98992002832590    1.61945186382407
H         2.96914416248886    3.17247014123829    0.88133359422947
H         2.39673960783916    3.56106350866361    2.53018827833215
Hg        1.45269396056648   -0.44480839168784    0.15727916472812
S         3.67624581559531   -1.62576159071651   -0.29669102050244
S         3.08150213132467    1.12226735837753   -1.16289999650464
S         0.43414196969897   -1.16366358613374    2.60714497015564
S        -0.86849480809018   -2.23823452204009    0.19968753296719
O         7.55307777418726   -0.12128571327190   -0.83147597242772
H         8.10943755911330   -0.08516631632351   -0.04696843694029
O         6.17665413020441    2.37888940092573   -1.79982731735222
H         6.25672816493914    1.76726474948031   -1.05580347755137
O        -3.53368059471890   -0.93308060465952    4.41431657627118
H        -3.75226708140929   -0.00030181004026    4.52145806994755
O        -4.16215085102428   -1.56358599063131    1.81558206822125
H        -3.93911781024703   -1.07714835219956    2.63385031765399
N         5.03550366750212   -0.33061203788817   -2.15971323996780
N        -1.73418942671146   -2.65521673754612    2.67545263026297
C         4.02025196473908   -0.27460182317118   -1.29975535212730
C         5.98523677308330   -1.42106778649967   -2.10432822783987
H         6.61405395869306   -1.36213807138417   -2.99276409377337
H         5.44667976343884   -2.37439933298006   -2.08903906145341
C         6.86571096191216   -1.35572929935405   -0.85172600527075
H         6.23508670442485   -1.45979122071619    0.03881370127321
H         7.57259117798203   -2.19506658632524   -0.88333475519430
C         5.18841675753713    0.65190048330391   -3.21562637455524
H         4.25271640788857    1.20996842108069   -3.28373110386843
H         5.35460426740327    0.12200517601200   -4.15786060712316
C         6.34896457732314    1.62795051306154   -2.97817432454894
H         7.29594606300056    1.07909725296195   -2.93426905093169
H         6.38058519889692    2.33963596433656   -3.80604628469406
C        -0.82373230745554   -2.05217745040156    1.90978278667314
C        -1.70902028383236   -2.49205268099163    4.11645740346103
H        -0.68640035060555   -2.66169971484427    4.46931370545067
H        -2.37732035954495   -3.23570006227312    4.55138319665421
C        -2.13908748312101   -1.09883221171625    4.58214824933909
H        -1.87318499643300   -0.99102762955795    5.64179108721564
H        -1.59535039353500   -0.34949264668904    4.00066799697607
C        -2.74235063009683   -3.53359359694679    2.11559991735974
H        -2.47539877269140   -3.72132722134155    1.07403969158753
H        -2.72679213804701   -4.48134189737204    2.66243933315992
C        -4.15786526750380   -2.92464859876141    2.17206259500142
H        -4.79373217957855   -3.45135108283040    1.45558605270733
H        -4.57840562607189   -3.03443117931751    3.17813097997076
Hg       -1.00488408488925    1.19928254353042   -3.61578175312809
S         1.08907776768075   -0.78489065769286   -2.85434665972617
S        -1.78171692310425   -1.20333056605977   -3.22158486364865
S         0.10446857101256    3.42824546193801   -3.00661439617648
S         0.61830708212159    1.88356205129163   -5.47220736013967
O         1.34311623406810   -4.30346358098810   -4.92893306880102
H         1.85859915935600   -4.24661095995865   -5.73997292958356
O        -1.61792652095451   -3.86162381495946   -5.11201639382593
H        -0.73227296228795   -3.50732978972988   -5.27848916066558
O         4.60078173133584    4.51384170195296   -2.71761258666782
H         5.04954644252866    3.81175383078505   -2.21252532603217
O         5.24185675955116    3.91164587547883   -5.28911718796567
H         5.05384106577430    4.17306639615450   -4.36045880545762
N        -0.08283523460582   -3.15947037120071   -2.76147345019875
N         2.13011398485914    3.88005174958323   -4.64769224067687
C        -0.22512624063604   -1.84886931225300   -2.92133943387371
C         1.23383490396398   -3.73853722310487   -2.59909691862683
H         1.10496367299243   -4.77989413709013   -2.30411927717169
H         1.77596304526534   -3.20300135461105   -1.80707715909508
C         2.06067503340709   -3.66998915954410   -3.88583285726621
H         2.25856714503058   -2.62275661494697   -4.14074043823809
H         3.01705168619313   -4.17839953141046   -3.70609035338328
C        -1.23044364604563   -4.03805021885319   -2.69511337460204
H        -2.09936894656679   -3.43862947750639   -2.41097162002157
H        -1.05499390677229   -4.78185117292137   -1.91411506819939
C        -1.50598511460644   -4.75253554212766   -4.02998092104899
H        -0.71022896023879   -5.47963255880029   -4.22898555168135
H        -2.46209416287977   -5.27623461092016   -3.95574727654730
C         1.06874215716771    3.12286151722382   -4.39031580458310
C         2.46377916033105    4.96098183035716   -3.74158351882093
H         1.52968918527253    5.44300419935203   -3.44053807391436
H         3.08534038497924    5.69109993895704   -4.25788329423503
C         3.20899539812268    4.48524768334981   -2.48275709009966
H         2.96759985220718    5.16513093210737   -1.65505119878611
H         2.87053240631055    3.48243594455725   -2.21191221809307
C         2.87694654802131    3.58480646533584   -5.86657639562586
H         3.10295690048006    2.51195776986430   -5.85932484957286
H         2.21207542253817    3.76993248215786   -6.71894291630354
C         4.19026772059235    4.33926729907070   -6.09925962154737
H         4.49369174836337    4.11826184352264   -7.12788568951625
H         4.03863425851382    5.42605165640849   -6.02790096069866
123
 -202.87020624912995
Hg       -1.71621908088988    0.34176040557156   -1.09392782323253
S        -3.44447078255930   -0.77285919534069   -2.60102950924148
S        -3.56046313356141    2.02616213248876   -1.72669494475226
S        -0.96811818204789    2.05287616047935    0.96233538895508
S         0.61064825167672    1.58769114370310   -1.47803443161910
O        -4.24324820679147    0.63279476145165   -6.61803828111141
H        -3.46180364148931    0.46479158403211   -7.15531721660498
O        -3.90441084587719    3.07771011320514   -5.36003193326292
H        -3.70088129219027    2.21707027408144   -5.77296320601113
O         2.67981879324621    2.72152615488677    3.14906356307303
H         2.74543434325657    2.05552720555082    3.84180968245185
O         3.62176594311134    1.65982358251413    0.76603335034442
H         3.18514336321162    1.70444864200715    1.63713203040915
N        -5.01328406858964    1.02713480180108   -3.71536324407994
N         1.32815821398007    3.24012972570368    0.48472330933864
C        -4.08343221039725    0.79027786004341   -2.80020875880133
C        -5.43079028579281   -0.02509665699274   -4.62498859338269
H        -6.32593215535417    0.31885353502534   -5.14426095677842
H        -5.66314457022174   -0.92052356289412   -4.04064004991797
C        -4.36835967718992   -0.40272477165814   -5.66154767120569
H        -3.41266169994071   -0.58013963703923   -5.16052833083364
H        -4.68793441352785   -1.33090911137718   -6.15302615403508
C        -5.66151994796817    2.31988977537138   -3.82968655121724
H        -5.35748721920992    2.92198806730746   -2.97168214011908
H        -6.74550975508120    2.17397195912311   -3.79310071104144
C        -5.28763964623593    3.07364345524103   -5.12176937289701
H        -5.80362399661769    2.63294234918567   -5.98299635345971
H        -5.59829187088389    4.11562636717234   -5.00743933803712
C         0.41332974866930    2.38017078210862    0.05927259729085
C         1.13473193416663    3.94076204198379    1.73897284809835
H         0.11539908290260    4.34004210758281    1.75374343519458
H         1.85105390313812    4.76180473705361    1.77641261112473
C         1.31560013281318    3.05963435334952    2.97870820849204
H         0.95639759127877    3.62137200516756    3.85089303076041
H         0.71539883621548    2.15284217128785    2.86889650026289
C         2.50811426014022    3.56898284192946   -0.29027247388412
H         2.38740385998816    3.16045213934598   -1.29518470921099
H         2.58541584171762    4.65638706620577   -0.37180555545174
C         3.78828408875242    2.99878686559385    0.34826154866679
H         4.59279756609338    3.01064222910077   -0.39167502288466
H         4.08601069870580    3.60664564370868    1.20945490423084
Hg        2.31041438833446   -0.34225456890723   -0.73238877082163
S         4.35263321677977   -1.69801585776210   -0.08405877587879
S         4.42906099340079    0.48764738060479   -2.02818904246473
S         1.24279987955263   -0.53389841015151    1.94062429428127
S        -0.02642759975393   -1.69351026157368   -0.45065981618938
O         7.46402477935340    0.38747638168796    1.91720813527186
H         7.26327550359816    0.62282341478298    2.82846936395670
O         7.07406563885504    2.36937521282169   -0.10992231350431
H         6.74598544210094    1.84334704089963    0.63423807730526
O        -2.74818582493199    0.22775883016112    3.44759535057425
H        -2.85628166426413    1.18538598969922    3.44413965462980
O        -3.28113829921653   -0.57197571769102    0.87998349462067
H        -3.05818950249032   -0.04000831914836    1.67143173908367
N         6.56712696247073   -0.44266529383065   -0.77732120554095
N        -1.05129592426337   -1.81545960745635    2.00650659975189
C         5.24930784265236   -0.52091105428805   -0.93045970723237
C         7.24090406395139   -1.28172074553794    0.19554639182163
H         8.31383676758241   -1.19852247150498    0.02078464752405
H         6.92341822709138   -2.31883154108188    0.05135999353425
C         6.93568222888593   -0.89570992700339    1.64614021685953
H         5.85256810271431   -0.90726811247227    1.80685085017572
H         7.39792051912570   -1.64704562956831    2.29908673209908
C         7.38238231667834    0.44422099414484   -1.58418889511667
H         6.73764729582187    0.87799019603907   -2.34955387415736
H         8.17005448916731   -0.14363714310221   -2.06573328535397
C         8.02300575728136    1.58724689546865   -0.77435102130123
H         8.75302064779919    1.18296536728258   -0.06267951838715
H         8.54036904209977    2.24713068463324   -1.47552183178847
C        -0.04752885078412   -1.36308939076163    1.25580605890648
C        -1.08767263314144   -1.53437392486411    3.42989005792928
H        -0.10714680841725   -1.76877817433788    3.85727527103563
H        -1.84740913447809   -2.17517340203844    3.87809971856751
C        -1.40197458548740   -0.07369757193565    3.76423245500675
H        -1.22837435954762    0.07617657870276    4.83799590088161
H        -0.72835549332563    0.57578126407004    3.20058864291782
C        -2.10724464990598   -2.64245088816048    1.45745903411700
H        -1.79425063218687   -2.96813871048451    0.46389132401846
H        -2.23134354489760   -3.52374464936099    2.09370886016758
C        -3.44898469122152   -1.88946946993612    1.34575638517709
H        -4.08228873393265   -2.41269443947523    0.62427695285232
H        -3.95236498099862   -1.86450362409524    2.31914312181679
Hg       -1.82248345246781    3.60520693772115   -3.55211160669522
S        -1.34984536486475    1.18203320948085   -4.62878778549679
S         0.59302726820801    3.38832036253547   -4.52876429464863
S        -1.21792604577348    4.91804847187261   -1.28451625203115
S        -3.35943307647824    5.60057579037417   -3.18608313810532
O         1.95781081524439   -1.35294188502744   -3.19611366141443
H         2.70006949105144   -1.46170989737034   -3.82028887791260
O         3.99766992019903   -0.67814540073824   -5.03082788383036
H         4.39870991986846   -0.41368192909778   -4.18549608491338
O        -1.31758887885839    8.99039925446490    0.12476376823490
H        -0.47478215331039    9.44854385360048    0.04461854974941
O        -3.32102943271916    9.53713718033173   -1.80817526098687
H        -2.42592979051142    9.32988894601428   -1.50133166701152
N         1.23099474163272    0.88014105070543   -5.05844850264234
N        -3.05241292974466    6.74026631854703   -0.80899662926893
C         0.25901051373821    1.73226173226246   -4.74456888776752
C         0.92947818982705   -0.52433812064884   -5.25603641919139
H         1.72812119030803   -0.97361593845061   -5.84536024357596
H        -0.00870551402792   -0.59487470783266   -5.81376448637475
C         0.77392947205809   -1.31648642970810   -3.95213618198717
H        -0.00691393828230   -0.86905037298549   -3.32246466796276
H         0.45700558550300   -2.33841706147735   -4.20742362995174
C         2.60641210979804    1.35705009187305   -5.00114753602085
H         2.89922050477703    1.46073523478182   -3.94689180783210
H         2.61816342975777    2.35632781237239   -5.44586221812087
C         3.64909777721313    0.50136718435701   -5.71914873904709
H         3.30084229633060    0.19776011651895   -6.70997043424160
H         4.53857497035658    1.12968934882032   -5.85262248563652
C        -2.58977481978839    5.84193984443439   -1.67953728410095
C        -2.41424412208493    6.87739905069680    0.48483655080474
H        -2.21746991814619    5.87764889545625    0.88750981389369
H        -3.09771274190827    7.40967507967551    1.14666020750803
C        -1.08153415859315    7.63021357750412    0.42618717764525
H        -0.59263521035214    7.53725626903182    1.40571044240990
H        -0.44045202803564    7.16920048537631   -0.33279940963218
C        -4.30730970234213    7.43618766907295   -1.02431119431999
H        -4.64231410111454    7.19717626087979   -2.03436574296832
H        -5.04569349058036    7.06515509238284   -0.30331487977279
C        -4.20738912094684    8.96602247990640   -0.89354645652226
H        -5.19548118816845    9.37894434156832   -1.11474591583227
H        -3.93413655059295    9.24575762074028    0.13254959177975
123
 -202.86947059490211
Hg       -1.92337625019510   -0.19261318412347   -0.65355374332048
S        -4.10545678625916   -0.95061257764406   -1.78842532569771
S        -3.17248882582163    1.82828829603512   -1.66752813196213
S        -0.61816107179624    1.64184546346966    1.03149767899293
S         0.61595579830823    0.37435685532462   -1.32205487927561
O        -4.35609420137639   -0.72521088040625   -5.54042694332794
H        -3.51008470147303   -0.86923952026069   -5.08767956091571
O        -3.46419745007257    1.93964104838996   -5.52158165984377
H        -3.57944490608302    0.98521031432115   -5.68167964206980
O         3.26696295866413    1.69968672795768    2.92571469957980
H         3.22758438652460    1.14444290301191    3.71179656610563
O         3.75890096607055    0.10407521638957    0.70802138806988
H         3.40788353708642    0.37790556807587    1.57586872261736
N        -5.06883242908615    0.96326789194862   -3.32082470956020
N         1.85293971605906    2.11648352219316    0.27386967122064
C        -4.18991568219653    0.63669765515252   -2.38239144868622
C        -6.01407286424612   -0.00779087968602   -3.84339919922277
H        -6.72727910435138    0.54954432443515   -4.45081719369398
H        -6.54183999373427   -0.47417866508391   -3.00567187517474
C        -5.39613767280880   -1.14674240755846   -4.69260083634884
H        -5.05110065173437   -1.94500936017282   -4.03257451956510
H        -6.19005249733527   -1.54259352791273   -5.33458282817429
C        -5.18658395913169    2.32074631117235   -3.81818459702114
H        -4.55418269400937    2.96545707257273   -3.20478359202740
H        -6.22535866188292    2.65045340795889   -3.71655714051603
C        -4.74695693917085    2.46159043650741   -5.28883713049799
H        -5.47043339424347    1.97216496193374   -5.95204858531440
H        -4.70853624549274    3.52904897957304   -5.52364354243847
C         0.72909686563856    1.45034203548147    0.04463345807123
C         1.93741830006566    3.02880438754539    1.39710901109570
H         1.04578703297828    3.66414828232000    1.39446598059258
H         2.82730206489477    3.64401703351960    1.26226390521658
C         2.00975292314563    2.32923619439277    2.75810916881160
H         1.86205880092513    3.08619747975738    3.53947282594330
H         1.20886875583157    1.58864113107485    2.82553965883612
C         3.00474477563985    2.02864726303938   -0.60160539626941
H         2.71209059787442    1.49748779177151   -1.50930619680125
H         3.31032964062828    3.04024919879485   -0.88259241944821
C         4.17757730215029    1.29164230423565    0.06895242986751
H         4.90711409345830    1.01337502502704   -0.69642032780325
H         4.66392711147363    1.94178301240564    0.80474385201277
Hg        1.87078294975269   -1.74609454036185   -0.34632795815244
S         3.72013101979001   -3.29299983404990    0.39162076718503
S         3.94049789978326   -1.58412833686032   -1.97549583982422
S         0.99749905238394   -1.24391471889836    2.35717114174033
S        -0.73452105052922   -2.41849685316615    0.28925338219885
O         7.40209285210196   -1.51648030261653    1.72465135774430
H         7.33892496629660   -1.07773224306856    2.57918598544717
O         7.22836571205516    0.06833155620230   -0.60456512466624
H         6.95156940614103   -0.24167871965999    0.27166667318139
O        -2.52388147506950    0.78140280513927    3.89311942043189
H        -2.39218279973967    1.72164981727796    3.72644673106203
O        -3.48073369176952   -0.25635732194348    1.53733759408667
H        -3.05299009902162    0.32875198075198    2.19503901894977
N         6.02237561157651   -2.60909778438928   -0.70118232875008
N        -1.53033712709206   -1.84116660150447    2.76771484246499
C         4.69977249130794   -2.48146451119189   -0.74690261297661
C         6.64200442488278   -3.36189418200111    0.37272096655857
H         7.68852152092718   -3.52187222921385    0.11194112781431
H         6.13574399259336   -4.32737906344841    0.46680083843139
C         6.56326070932011   -2.65608659600819    1.73024059641646
H         5.52621530459842   -2.36789414540689    1.93119876057950
H         6.88916163296119   -3.36589337396193    2.50081712738763
C         6.88222348306387   -2.07015805772301   -1.73777744055857
H         6.23895181539548   -1.61112562233139   -2.48992152146272
H         7.44236003395996   -2.89259293215274   -2.19542474593950
C         7.87152336539898   -1.00630715647238   -1.22529568367874
H         8.60164842832315   -1.46142607261964   -0.54473826497234
H         8.40332237145485   -0.60168640270529   -2.09072565644720
C        -0.51886840322332   -1.80459542188497    1.90119238353949
C        -1.36137661683698   -1.33080228519308    4.11587595747135
H        -0.43377236008010   -1.73931154730008    4.52993273665425
H        -2.21036695732101   -1.66907838459995    4.71035983875811
C        -1.27121717560978    0.19563642052645    4.19241918486128
H        -0.96337455738180    0.46926640055845    5.21038572859293
H        -0.51446338201188    0.54444019500816    3.48608518764870
C        -2.80943269226474   -2.43431724129672    2.43201117291576
H        -2.68949036202195   -2.98343905485389    1.49650107734813
H        -3.08920522686925   -3.13895765672572    3.22058244149915
C        -3.92208747105696   -1.37992454023429    2.26088950927683
H        -4.74329108017522   -1.83126031948220    1.69716368074440
H        -4.29073250361233   -1.05428130534516    3.24026238021913
Hg       -1.21106230074061    2.26517848206586   -3.80778058215069
S        -1.55475430681197   -0.43717459655253   -4.05158482188483
S         0.84569783633872    1.06384314273108   -4.85698172894456
S         0.01779851950196    3.89788083546295   -2.07969530905072
S        -1.97719538137726    4.68118754600832   -4.09866590959573
O         1.12026910696258   -3.30201531804469   -2.38381330682769
H         1.77231574479800   -3.70436677503536   -2.99109943309722
O         3.07200461484401   -3.61830976164083   -4.34152078285062
H         3.58460161312607   -3.12105861546431   -3.68021995783577
O         1.71673537275925    7.85622826061662   -2.36349894740992
H         2.64370584476082    7.85953247010120   -2.62354623835907
O        -0.21703614093764    8.46381989713662   -4.34704084968326
H         0.57090715903068    8.03358737510437   -3.98347204609870
N         0.72971232860933   -1.56341495221920   -4.73393389030537
N        -0.88091472486824    6.35306042814044   -2.34930273216040
C         0.07925649527096   -0.42107989669282   -4.54211287169002
C         0.05611567570026   -2.83229519958395   -4.53847267615160
H         0.62031547124935   -3.60932627984888   -5.05111998807989
H        -0.94210007870279   -2.76524141625002   -4.98332503402884
C        -0.10500582314679   -3.22898060689592   -3.06408014473168
H        -0.73110941944880   -2.49861585932173   -2.53741393304002
H        -0.61966324605600   -4.20090361935853   -3.02889953957064
C         2.13855852165952   -1.46801378038054   -5.10357200092881
H         2.67110975678672   -0.97746076406434   -4.27702444023474
H         2.20422621977802   -0.80250931240714   -5.97246386362497
C         2.86333128629109   -2.76802192768713   -5.44386260910771
H         2.32318613384713   -3.35369246320607   -6.19305222915532
H         3.82888768050247   -2.47990590970254   -5.88106615509909
C        -0.93993036905849    5.10259080572391   -2.80661037409465
C        -0.02994281882408    6.65969198512185   -1.21655580923634
H        -0.16392879096566    5.88262097235733   -0.45629917897407
H        -0.33517650771705    7.62424373691423   -0.81137465471627
C         1.45894074177197    6.71338276713150   -1.57352761461907
H         2.03257958509406    6.76054925346857   -0.63793872409609
H         1.73505856685262    5.79965803320128   -2.11052793758523
C        -1.79197189936574    7.38160974908810   -2.81478325361610
H        -2.34976627391362    6.96511046228816   -3.65454917352299
H        -2.49032973636222    7.62787363362931   -2.00599847686316
C        -1.09605494239400    8.67191701449995   -3.28335634778393
H        -1.87399781395934    9.34920077102340   -3.64677962598101
H        -0.57754259459625    9.15432972036122   -2.44451962843509
123
 -202.86919286555019
Hg       -1.84746657686884   -0.18088826741953   -0.47923837917541
S        -3.30993642243841   -1.14733692588429   -2.31302237795222
S        -4.36817455950127    0.80115939506910   -0.40241896011979
S        -1.31185904747547    2.08525028955764    0.88242941266285
S         0.58833115464405    0.95570320515690   -1.06612539509629
O        -4.02748234502693    1.63609036184815   -5.49447909257698
H        -3.14106439497878    1.80574126549799   -5.86235934924034
O        -4.73336388641349    3.44534345508866   -3.53153489342102
H        -4.22333374918855    2.88908514121299   -4.15736249244546
O         2.08811773703867    3.42980191863047    3.22278062152689
H         2.07362272085638    3.08359821247318    4.12091785467142
O         3.36763414860992    1.89309373713241    1.34132708133061
H         2.86371629159966    2.18691560894766    2.12869224025949
N        -5.20998205938335    0.60849433891766   -2.90605699617039
N         1.05029848859571    3.14753837723767    0.37631044777342
C        -4.36903205127884    0.17078147369915   -1.98072361766620
C        -5.26963382971308   -0.01366699260431   -4.21844430194033
H        -6.17653657019963    0.34101524951143   -4.70915602277428
H        -5.32836249834654   -1.09874811542221   -4.08751879303657
C        -4.06251777324524    0.27914321751794   -5.11622728361301
H        -3.14502860230345    0.00606367519771   -4.58875824124490
H        -4.15224824683906   -0.35740376483632   -6.00771750013117
C        -6.16185731705533    1.66660959917937   -2.61594431144953
H        -6.00398901384407    1.98378393290323   -1.58314017554334
H        -7.17652859713133    1.26455561380615   -2.70946069158621
C        -6.02656147695195    2.90367082787531   -3.52323438616253
H        -6.32655796011646    2.66245211267340   -4.55031988232105
H        -6.69751988660236    3.67056292605406   -3.12504589686674
C         0.20534500976677    2.17112880219629    0.10555895499332
C         0.71930684858837    4.15392259491448    1.37088260295929
H        -0.28551781211804    4.54122664981909    1.16709340741856
H         1.43750357062004    4.96760284251196    1.27338607813658
C         0.74280672557873    3.62682567847899    2.80416646632768
H         0.23857310983205    4.35520792921357    3.44694945377261
H         0.19742248571676    2.68032182958961    2.86216483647532
C         2.29610002779400    3.30569512862365   -0.34678005094220
H         2.30561530548733    2.59172819952641   -1.17292336155312
H         2.33302047153735    4.31935015482217   -0.75598694889085
C         3.52440832632241    3.05016187586070    0.54437999528003
H         4.39412370662285    2.89263763329273   -0.10049922569387
H         3.70753122644456    3.91037530066048    1.19688652006676
Hg        2.29677939882191   -0.51275150790699    0.49309073814427
S         4.51905869578350   -1.37963213158596    1.41760907262337
S         4.12922703522109   -0.20444323817353   -1.24886429808813
S         0.93249326897298   -0.09660580440130    2.74917087390604
S        -0.05744221190896   -1.99606160206836    0.70412496046968
O         7.63936872819317    1.49652399420378    1.98657545818207
H         7.51524735517247    2.06170012279625    2.75577666695123
O         6.73908653782360    2.45337863632997   -0.49985893738408
H         6.69276212547566    2.25189955118003    0.44829022000918
O        -3.27844420410371    0.41277326566202    3.76090713674839
H        -3.26415917890148    0.16103676158197    2.81983556118341
O        -3.43024910399441   -1.36121671009103    1.55698429662906
H        -4.32457637042305   -1.20543342480700    1.22131302832247
N         6.48049794856110   -0.38770243721392   -0.03977505024430
N        -1.15382640286836   -1.64695750932982    3.10591624960353
C         5.17249248976992   -0.60986324648409    0.03951907961806
C         7.35076227607468   -0.71660833840432    1.07385945411240
H         8.38139357924549   -0.64124190756836    0.72575419951814
H         7.14519887767707   -1.74270273471927    1.39360627905034
C         7.16633759310226    0.19729052183465    2.28953751381727
H         6.10785417952453    0.22972405227422    2.56723455979314
H         7.73812918687641   -0.23067553102251    3.12242194881246
C         7.08883121144366    0.14807936219122   -1.24129238789220
H         6.31529424456112    0.18605256527568   -2.00904237258638
H         7.88518758555138   -0.52825132960588   -1.56745321995501
C         7.66964616112731    1.56265019088387   -1.04574814241988
H         8.56722496761530    1.51818202845702   -0.41695211286437
H         7.94701027411752    1.95172609438316   -2.02880808687898
C        -0.19452645554499   -1.26180295038176    2.26877389974068
C        -1.33646383146260   -0.96723050065624    4.37528259250440
H        -0.36123985619206   -0.85853505741377    4.86052800612714
H        -1.98636750363102   -1.58548968246327    4.99591700784621
C        -1.95311970815863    0.43477111934227    4.23072377479131
H        -1.98437229877328    0.89804841077742    5.21994220823843
H        -1.32572138872659    1.04555678265880    3.57453597513372
C        -1.99982304056018   -2.78873331137101    2.82558037656442
H        -1.58836302587765   -3.30179565843853    1.95418699924341
H        -1.97501629473284   -3.46479421587937    3.68579743226742
C        -3.44723440046607   -2.38982080289878    2.53085733931753
H        -3.98224251094571   -3.27208626719848    2.16199626785810
H        -3.94255008623889   -2.02343147133511    3.44100483502424
Hg       -2.82425414310705    3.90326324203138   -1.38103848635770
S        -0.32297508193454    4.39248730997823   -2.56912722804379
S        -2.06046181957067    2.05646396893730   -2.93920412661089
S        -4.89855440988714    4.21507173266789    0.03228071455976
S        -2.44202196810383    5.76451161871772    0.47090766459792
O         0.61859343039425    3.81269049630361   -6.61164295999104
H         0.48189466052502    4.56931065117929   -7.19085301836668
O        -1.34758307387426    1.82749011529267   -6.37676930057884
H        -0.95743204765655    2.71771616275348   -6.39040020408133
O        -4.27757188860469    2.99103343670805    4.06571698010462
H        -4.01190655798607    2.05262657900675    4.04583928575054
O        -2.04676512655840    4.66808208985466    4.12662845345959
H        -2.56824831815548    3.89523872795968    3.84950743505005
N         0.28454957351965    2.34105710180799   -4.11752051979123
N        -4.29367542140682    5.36551354314696    2.32762052984900
C        -0.59626557689060    2.88721840262216   -3.28436301190444
C         1.48572939071108    3.06077794645716   -4.49083595588125
H         2.14704208205113    2.36007730715195   -5.00064007752156
H         1.97779320973198    3.43612628973733   -3.58803960364561
C         1.21287565460659    4.25865967113409   -5.40512883830606
H         0.55263748865539    4.96813920819014   -4.89467757916840
H         2.17113331357889    4.75134894178800   -5.60975068818094
C         0.12886231097493    0.98745058633489   -4.60724147922606
H        -0.62523940033840    0.49005506551750   -3.99200171354650
H         1.07537570314386    0.45507198222402   -4.47855366927972
C        -0.29313460233545    0.94266053620000   -6.08801419611650
H         0.56684205999130    1.17593048788932   -6.72619008664737
H        -0.64635191826316   -0.06413199021327   -6.32209579600756
C        -3.89622359041500    5.12551250543136    1.08354497638821
C        -5.47034097811723    4.70085063635522    2.85875630372571
H        -6.30456355999540    4.83304594741246    2.16356528841121
H        -5.71415381113699    5.16680152340002    3.81373299281583
C        -5.25298887072321    3.19695510209784    3.07041148491005
H        -6.21189508893166    2.75646705735015    3.37744621162508
H        -4.94827233552098    2.73171653812550    2.12701900785661
C        -3.59933293747753    6.30931756542252    3.18169348774467
H        -2.80777337642296    6.76803985657741    2.58718147323445
H        -4.30920244380859    7.08308088048202    3.49353906361412
C        -2.97152180035624    5.67099230895964    4.43464619620460
H        -2.42646368865432    6.45425566768325    4.96898727487488
H        -3.75604376821923    5.27556459990825    5.09139295680086
123
 -202.86878290776528
Hg       -2.20764240501842    0.23602688243348   -0.43223300683711
S        -2.74517552629817   -1.56707916601245   -2.17804819048392
S        -4.30056494095643    0.88635898392463   -1.74782077248835
S        -2.31878515317678    1.98509817660178    1.76246051160570
S        -0.45762529275416    2.23461596487944   -0.50589453243045
O        -3.56801809199075   -1.46949070806596   -6.47901488443772
H        -2.69519091592413   -1.25648249191766   -6.85692317692631
O        -4.88073778564472    0.88613398384485   -6.02823017241700
H        -4.27738177682982    0.15047394141591   -6.26391805658232
O         0.91849170882831    3.80001153300367    4.10905346989076
H         1.26918384632440    3.16543546363982    4.74398160974300
O         2.09894549535312    3.32469844859908    1.67905994573642
H         1.75616131857005    3.24636161278415    2.59280412836226
N        -4.79349679170175   -0.86136721232880   -3.68628568977991
N        -0.58979645125519    3.95842228367827    1.50097660313396
C        -4.02227058222674   -0.53526888339147   -2.65406263475691
C        -4.59749583908352   -2.12630594267630   -4.37422208177049
H        -5.48046004559310   -2.32440964355237   -4.98139030623615
H        -4.48919253363863   -2.91528422603963   -3.62312891113580
C        -3.35144948036491   -2.15926164571008   -5.26659108100261
H        -2.52013553817183   -1.71520198317328   -4.71660596233194
H        -3.11182135436825   -3.21017238636708   -5.47606891875525
C        -5.95246807206885   -0.06090204986752   -4.03729191749598
H        -5.89112878920578    0.86434717872960   -3.46253516872811
H        -6.86218831317673   -0.59707671583042   -3.74305296633944
C        -6.04647093913384    0.29358909532310   -5.53340805959108
H        -6.30352116271990   -0.59386365949676   -6.12389382589167
H        -6.85592462323842    1.02215550121500   -5.64156735140909
C        -1.07619315770483    2.82654110423697    0.99989510371088
C        -1.01683273584306    4.42348971796550    2.80637695115349
H        -2.11028029741797    4.38841658367094    2.85084814414667
H        -0.67550688892787    5.45194289067436    2.92643215285368
C        -0.47188261948745    3.57841583199677    3.96147765042771
H        -0.99851186038707    3.87005964312704    4.87904652311013
H        -0.66545932286062    2.52041427729558    3.76279292428821
C         0.35045482010230    4.77324591776743    0.75497763029054
H         0.31165229959187    4.46149880548571   -0.29113169140325
H         0.03255589629675    5.81747137010006    0.81773286312539
C         1.79767011287224    4.64017004313013    1.27449573046401
H         2.48752988792619    4.89821637742177    0.46651380012523
H         1.96280521647983    5.31791483487501    2.11983046383706
Hg        1.83995649771178    0.99499289279383    0.48175841623415
S         4.35029489562090    0.83866224800852    1.02418877521839
S         3.18107319582255    0.86675719465091   -1.67038676795633
S         0.70145461263955    0.28634558148400    2.86830877750496
S         0.19037281090321   -1.13430114941675    0.34419099137250
O         7.86678698299812    2.69414611362586   -0.88502460819059
H         8.12978613793159    3.57578050096854   -0.55400583662336
O         6.32113890854557    2.58438957676592   -3.10031276282572
H         6.72679690464656    2.82979451903677   -2.23755869136592
O        -3.42963534713554   -0.45963870586488    3.96763495563138
H        -3.86228145975050    0.40132874508103    3.99051387151263
O        -3.48024818562093   -1.29805590428061    1.36938279250772
H        -3.50569902388763   -0.75483913054338    2.18495852095642
N         5.76889632935930    0.54765532122052   -1.17918537709614
N        -1.00686358625597   -1.70801789118365    2.65068639715458
C         4.56433960826980    0.74449269531950   -0.65656000613535
C         6.93603454177201    0.54960560603183   -0.31621343847970
H         7.77249080188382    0.13313302511712   -0.87848193769803
H         6.72755113145113   -0.07696045117498    0.55661542917865
C         7.31222565501012    1.95070736143669    0.17836982578467
H         6.42174118506663    2.45056554344173    0.57631901582792
H         8.04523238203584    1.84292613841503    0.98711261835192
C         5.95376502180506    0.22255965093153   -2.58089721347160
H         4.96611116640843    0.14090062960757   -3.03853649290591
H         6.45769337484697   -0.74750076358320   -2.65193921010477
C         6.76804802354068    1.27598942317125   -3.35211612540475
H         7.83070221228964    1.20406588815421   -3.09125603126537
H         6.64305441278068    1.08810943864437   -4.42186004378485
C        -0.14085669927296   -0.91248395977199    2.02568115285762
C        -1.26752951904234   -1.54729169662898    4.06968559068149
H        -0.30985378029605   -1.46066075296130    4.59310577158887
H        -1.79606720552052   -2.43635076846680    4.41479192770435
C        -2.09531659906089   -0.30662364102068    4.41519219219683
H        -2.07960334949398   -0.17966785920544    5.50534047745520
H        -1.63992027394205    0.57025554270010    3.94981159679910
C        -1.65281960051230   -2.81604936459291    1.97332912755196
H        -1.19378306258845   -2.92095459912140    0.98866678431132
H        -1.47522501959013   -3.73239033762771    2.54463510088716
C        -3.16921046456497   -2.60236473107767    1.80052294978517
H        -3.52911453486024   -3.29499347393616    1.03481755192019
H        -3.69284701230968   -2.80134666949122    2.74251414296014
Hg        3.77924369778453    3.55555612601504   -3.15032456118662
S         5.00900606604173    5.83491905632555   -3.44962587162137
S         4.80043802343255    4.38086938695795   -0.89448007080377
S         1.25257857911039    3.21090520866911   -3.28191299974490
S         3.22587420885375    1.97849861890856   -5.10473273966021
O         9.11753820929576    6.81153095654283   -2.48178052353188
H         9.75614295368579    6.55255660240402   -3.15405224051528
O         8.73450389159796    5.24145486604159   -0.25863622293912
H         8.90176536374751    5.55635680041436   -1.16659885500112
O        -2.31356882526926    1.00432297658049   -4.95267729683193
H        -3.14472871036177    1.47902217552869   -5.11094760346429
O        -0.91077140560885   -0.52236005778971   -6.69487314896172
H        -1.33822092222094    0.16503336475905   -6.14124374553340
N         6.34371121308109    6.50426926942159   -1.28106154249064
N         0.83559924943043    0.97135017712718   -4.60433665821636
C         5.47461685714757    5.64596113118627   -1.82415212362638
C         6.87020274793036    7.60072956209822   -2.07255966919604
H         7.33167455658711    8.31826208288918   -1.39337701117787
H         6.04282606575599    8.08056767729954   -2.60457214140158
C         7.90084336110900    7.16769997314621   -3.11938582966395
H         7.50790547559614    6.32315862560998   -3.69369604583005
H         8.06749696421048    8.01103419468050   -3.79946033664976
C         6.65395629143822    6.47660350125263    0.13468709380441
H         6.11438770900539    5.63238721313026    0.56666996742289
H         6.29588454889621    7.40063233915452    0.60231985279514
C         8.15569092592166    6.32069652390633    0.42953355759742
H         8.69276588204183    7.24422716265971    0.18640943547089
H         8.27200117099878    6.12084695272731    1.49795034314748
C         1.69437041202180    1.95698162633627   -4.35423746572042
C        -0.28846322076286    0.80496490618758   -3.70846643919093
H         0.06295684626892    1.04703458021221   -2.69839925005438
H        -0.61301572224045   -0.23643072364341   -3.71117495242145
C        -1.48751172378852    1.69858181192424   -4.04336520457915
H        -2.03507754309378    1.92146988973448   -3.11566508425759
H        -1.14072570619981    2.64622191190963   -4.47131669871355
C         1.23212351433466   -0.04000209889251   -5.57776187721599
H         1.55607345372472    0.49269741186479   -6.47795255774364
H         2.10177593666191   -0.58121815188996   -5.18270282962213
C         0.16796937207574   -1.06220020092799   -5.97863291472034
H         0.65056285469128   -1.77449563517209   -6.65478454785845
H        -0.18063146007816   -1.62507299791825   -5.10073638699114
123
 -202.86876400129481
Hg       -1.91705789678227   -0.08556727336223   -0.52686707832678
S        -2.22249591715267   -2.13835758586245   -2.03854642625770
S        -4.09957874258506    0.11112687735738   -1.84019063118921
S        -2.25271425328274    1.83963685027745    1.48935787029429
S        -0.47438466347325    2.12806146065797   -0.84017148505956
O        -3.13578493815364   -2.65979635983104   -6.27992366472482
H        -2.30767998270783   -2.36914411019862   -6.70391214472926
O        -4.77277897143937   -0.47881828307720   -6.06392159890902
H        -4.07049398458515   -1.14122971866640   -6.23262811271344
O         0.71455796333588    4.30577841354753    3.58434326138490
H         1.15556876021803    3.78910170436293    4.26796051609986
O         1.93535747080324    3.78203216379300    1.18277179672087
H         1.61710642888514    3.73375226252311    2.10712298464201
N        -4.38132760236944   -1.90998928179808   -3.54028940986842
N        -0.82227051582949    3.99988242279910    1.00276834558408
C        -3.64200513153494   -1.35790804257428   -2.58372890096458
C        -4.02432324752902   -3.21039718523792   -4.08188236873566
H        -4.88395078675958   -3.59952900258445   -4.62704214140440
H        -3.78977982330407   -3.88020116676984   -3.24827587767276
C        -2.80509968187165   -3.18111157580394   -5.01059482486798
H        -2.02622622027533   -2.57904302055723   -4.53979180768703
H        -2.43592751049339   -4.20983361087259   -5.11730762017010
C        -5.64988131249450   -1.32645356720577   -3.93717502163879
H        -5.70889870913503   -0.33921398191815   -3.47657126171584
H        -6.46713390800185   -1.94490740536596   -3.54798183472248
C        -5.82660043066185   -1.17092229578747   -5.45945326231433
H        -5.96108511735743   -2.15051821848628   -5.93352601977857
H        -6.73752248629419   -0.58575347108436   -5.61948929978230
C        -1.15059461836328    2.76910881933029    0.62030622846335
C        -1.29826373130309    4.52511662697892    2.26793752344045
H        -2.37586307605720    4.34508003964341    2.33936155882949
H        -1.10162549951120    5.59738761710548    2.28294901345730
C        -0.63153706576040    3.87872846571895    3.48571913923454
H        -1.18805598440532    4.17999220118350    4.38233259180803
H        -0.67494422104174    2.79002944128008    3.39080126877268
C        -0.01245276151812    4.86354403991686    0.16426159365835
H        -0.00239968754114    4.44374567386985   -0.84397661172421
H        -0.48151921743259    5.85046864579560    0.12445131442476
C         1.43674613016940    4.99835299535205    0.67537197945142
H         2.07934663209133    5.29087272813414   -0.15937841243722
H         1.49486356188286    5.76093946544433    1.46032316723267
Hg        1.98698956075976    1.33278632941709    0.20350248494640
S         4.50114481545340    1.60014753048740    0.67131366271304
S         3.29058504081799    1.15631337738634   -1.96884101558123
S         0.99324727909493    0.70662588069328    2.67628085689870
S         0.66298983304774   -1.01416927523308    0.31423649798840
O         7.66265021505176    3.72743779991155   -1.55445748376278
H         7.78527938148032    4.67224598085734   -1.33557156941049
O         6.10529074318069    3.14377058412858   -3.68370341628477
H         6.49047195691202    3.54109754556939   -2.86922443184415
O        -2.97237750971281   -0.51789281039978    3.95197734017104
H        -3.52749642482814    0.26864186352928    3.90489267704877
O        -2.93161431934818   -1.59998340113932    1.44666377613199
H        -3.02538453104344   -0.99029395070674    2.20843883148436
N         5.90565735454424    1.27525893971991   -1.53618734854874
N        -0.40985050162045   -1.52388188533294    2.69557496481800
C         4.69519493511432    1.35157711028151   -0.99633775015538
C         7.07563187972475    1.54796814844469   -0.72142464561875
H         7.95419854570941    1.19895372962264   -1.26508702647994
H         6.98154438415006    1.00060601639753    0.22164848629842
C         7.24506065239003    3.03648181153675   -0.39724015887287
H         6.29644364319360    3.44103157976840   -0.02632617817567
H         7.99987292420275    3.13122250994380    0.39297535123213
C         6.11056294822199    0.82541979970553   -2.89993407738358
H         5.13859809879743    0.54311801120363   -3.30867719055035
H         6.75720238878268   -0.05861856700519   -2.88310150891309
C         6.73742655847984    1.89527783918836   -3.81165992761415
H         7.80484232665446    2.00946102130303   -3.58763435314151
H         6.61662385551327    1.57219440711048   -4.84914723428787
C         0.32350155620144   -0.67779705726685    1.97473342361661
C        -0.67217989517689   -1.26327675978525    4.09932501973890
H         0.26919820637821   -0.98575983497103    4.58456407042580
H        -1.05799810398634   -2.18144338224917    4.54316365449272
C        -1.66985266308432   -0.12870266887133    4.34684587886473
H        -1.65949705883718    0.10592465952908    5.41907099815431
H        -1.35475023429594    0.75501464017391    3.78761184123365
C        -0.89580913546690   -2.77432618862131    2.14434130489795
H        -0.43681268526747   -2.90921378218292    1.16330303375267
H        -0.58133072561913   -3.59474792798234    2.79670683459756
C        -2.42904729421709   -2.79858281370021    1.98916280347931
H        -2.69184522237710   -3.60558746597918    1.29975583577465
H        -2.90813926217542   -2.98052867877180    2.95795742811473
Hg        3.44718006865141    3.71579594177045   -3.73860394113824
S         4.26276313428581    6.12897165043517   -4.29899698253492
S         4.37067253655055    4.91805355728894   -1.61472296053900
S         0.99878642949898    3.00525539390394   -3.77026972418697
S         3.10871835454408    1.87330129536239   -5.50386469716029
O         8.15542188518362    7.85850354987754   -3.60566762014510
H         8.80664372007419    7.64347937966254   -4.28132247777066
O         8.10783066369645    6.44165021973403   -1.24879364363163
H         8.18710480529136    6.68907988133325   -2.18872556311113
O        -2.23960552108495    0.13164623214263   -5.08275653774784
H        -3.12975907322202    0.46481902516170   -5.27729617418156
O        -0.64997426184313   -1.37397706218277   -6.67645241353246
H        -1.16786727461101   -0.69956152647112   -6.18741557966386
N         5.51800446670346    7.22198026141670   -2.25887618977555
N         0.89515289458167    0.59790853066493   -4.83237744175511
C         4.79513849667317    6.18125528767083   -2.68451770093771
C         5.82284044239124    8.31359435565145   -3.16527307498611
H         6.17269018769230    9.15851664483600   -2.57126823033477
H         4.90926159508131    8.59451591033232   -3.69857659362561
C         6.88022893928337    7.96778183995888   -4.21772240940098
H         6.61108157199333    7.02962321801834   -4.71258845807928
H         6.88982464171343    8.77113850300392   -4.96366094323409
C         5.87634800386727    7.37815329607491   -0.86315017977765
H         5.49133495354480    6.50681880254735   -0.33121267727721
H         5.39439676100470    8.27732625909062   -0.46366738511095
C         7.39372658427572    7.48159677988602   -0.63068440794144
H         7.77098275051591    8.44823462429445   -0.98241844480116
H         7.57832630202577    7.40467466288309    0.44397471442462
C         1.60590869398046    1.71677482595875   -4.71362211135790
C        -0.18635126430030    0.37805269824162   -3.89709251976439
H         0.13539860700753    0.78141036289090   -2.92949241552491
H        -0.35938540850286   -0.69208186338225   -3.77515850540898
C        -1.50353259078374    1.04887500132159   -4.30236447218797
H        -2.06130123488722    1.31871909096017   -3.39362201085949
H        -1.29933029914583    1.96788960209722   -4.86394403584402
C         1.41657275262769   -0.44534936560086   -5.70855247769794
H         1.62722451984391    0.02388223316425   -6.67556688298143
H         2.37153984116851   -0.79834045239997   -5.29782400142633
C         0.51425402973185   -1.65661195079012   -5.94618608516248
H         1.08554920757647   -2.36437640340791   -6.55469457692807
H         0.27565410922573   -2.15617403585348   -4.99606008340613
123
 -202.86845620119914
Hg       -2.32050580362879    1.69016781790198   -0.18651257694038
S        -4.09903387421456    0.60879831955434   -1.66945443378043
S        -3.17647171897774    3.37698077971246   -1.88530123017455
S        -0.87201067214961    3.00060897536423    1.82958930473018
S         0.24558497585624    2.28984501593830   -0.78785563830539
O        -2.96292555359143   -0.06695037828184   -5.80736239818462
H        -2.32543925800918   -0.80420385827686   -5.85362080548600
O        -2.00612791190160    2.48996312600035   -5.78049478126867
H        -2.13904520577760    1.52071929560478   -5.67567027489044
O         2.89337908982325    1.66758562894951    3.41928076219611
H         2.64380948109855    0.82403531210747    3.81284726762027
O         3.35442101454987    1.04230348426338    0.76574978393027
H         3.02767817631991    1.02115123888229    1.68704893053234
N        -4.19591096464939    1.99993447804759   -3.91394418878693
N         1.68965484222800    3.29223868721452    1.22041135275241
C        -3.82923254658373    1.98672513207954   -2.64033090496797
C        -4.80408714336248    0.81971313304145   -4.50585403856338
H        -5.23727914229729    1.10919727719945   -5.46372795348996
H        -5.59829818041339    0.46756067605094   -3.84000393503043
C        -3.82550330334513   -0.33938199159262   -4.72402074844399
H        -3.24619924067508   -0.50846419004519   -3.81117326729175
H        -4.41417122008809   -1.24188202261136   -4.93345369379589
C        -4.09914348105751    3.20282281788002   -4.72021670473571
H        -3.61402002112278    3.97244892913417   -4.11561806766429
H        -5.10921034471603    3.54267496637803   -4.97598418654737
C        -3.28450110504876    3.02121535005746   -6.01238127114380
H        -3.81982146973406    2.37899258380653   -6.72254183459001
H        -3.15076484263744    4.01110223155158   -6.45827277982390
C         0.49301820334298    2.90185965812481    0.82180373851452
C         1.91469241959893    3.72620347435444    2.58603568194465
H         1.16231774701594    4.47472954357898    2.84942778034714
H         2.90178942063974    4.18361680353885    2.62819623098622
C         1.83043666485997    2.58437033111335    3.60245836101651
H         1.88193340985663    3.01756742820605    4.61015874624596
H         0.87185339329185    2.07377033530848    3.48829246394318
C         2.81358288040005    3.38562122336955    0.30502948622452
H         2.45069004905764    3.25420902233753   -0.71622241853669
H         3.22894071186346    4.39263705702329    0.38731973932212
C         3.89828372829795    2.33647346274089    0.59243511830144
H         4.58192954826172    2.29361494558938   -0.25963881991419
H         4.46457459229922    2.60489804162043    1.49165306285502
Hg        1.35710870691319   -0.14758610243626   -0.75292971933281
S         2.97723321744653   -2.13785171285138   -0.79112411296962
S         3.22940000604149    0.28617700641265   -2.41452498006319
S         0.67578071488123   -0.46949834517628    2.09005506549367
S        -1.10457588467294   -0.94568073534722   -0.20264351712092
O         6.82230224850842   -1.15730638245092    0.93155948548950
H         6.78811182246422   -1.02937031266405    1.88499500120419
O         6.73071486763749    1.15480475895361   -0.67804480238085
H         6.46077130607930    0.56565951689813    0.04363021557886
O        -2.79457876081024    0.92795102227078    4.47041350026381
H        -2.68789965328287    1.83468728566973    4.77865402139452
O        -3.78189931678199    0.87137953195402    1.92577340137006
H        -3.34420667215655    1.13396960423149    2.76010469594252
N         5.28648396240235   -1.21933470471785   -1.67263730990165
N        -1.85991942262084   -1.11589788868631    2.34289941015923
C         3.97497328537837   -1.02020969127993   -1.61101325226195
C         5.88482287142613   -2.32967564384784   -0.95435310098834
H         6.91490928037331   -2.43719769743310   -1.29470379748744
H         5.32598238520906   -3.24181531869732   -1.18391996360715
C         5.87497769963111   -2.14219515075367    0.56634363179200
H         4.87169539774756   -1.84929636032009    0.89240673693829
H         6.12909660531040   -3.10432018197613    1.02894688368305
C         6.14765539018806   -0.38480288663650   -2.48864385967665
H         5.51529186489552    0.36223775374324   -2.97083672664951
H         6.61679303016972   -1.00787720294146   -3.25816140321663
C         7.24605897419202    0.34246850540551   -1.69082846371737
H         7.95975013326632   -0.38090848164689   -1.27636945765099
H         7.77716005159084    0.99942483542273   -2.38496916801466
C        -0.85160823251001   -0.84837016268343    1.50906441065713
C        -1.64240798235743   -1.08179471465768    3.77670378688919
H        -0.71360131842527   -1.61814685225036    3.99656980700579
H        -2.48032976789173   -1.58683719692289    4.25839209490931
C        -1.51506823166120    0.33056293054094    4.35571979409891
H        -1.04658890712460    0.25810216394200    5.34473558946812
H        -0.87660978655820    0.93327839999356    3.70338166156604
C        -3.17102926396984   -1.50767958036101    1.86522380159222
H        -3.10164860959670   -1.66820593274620    0.78796603069871
H        -3.45659487529925   -2.45025989160340    2.34247437803635
C        -4.25017316195869   -0.44118010114605    2.14532580323736
H        -5.08432444011383   -0.60670107301483    1.45890136021251
H        -4.60743399385036   -0.52220172977117    3.17790479681918
Hg       -0.01770689596201    3.16712415956528   -4.01588566188359
S         1.44697774792513    1.48875681880431   -5.34107358783566
S        -0.66629854419806    0.72454231677793   -3.43995764023787
S        -1.07491628642790    5.43684363489527   -3.60459936778152
S         1.72302025240873    4.84242188421955   -2.91672651614953
O         1.05265475004531   -2.23628571644088   -7.41146134937718
H         0.99307622327016   -2.17198679963523   -8.37015829357817
O        -1.22677862254602   -2.27668156743508   -5.86200651608518
H        -0.56839731145986   -2.06219959762325   -6.54767926045651
O        -1.26827002772432    6.26346282124411    0.54829347291413
H        -1.71626782353741    5.49173750572256    0.91734281571411
O         1.47616931264960    6.20372761147353    0.83008428607784
H         0.53767511712266    5.96077588186712    0.72818784066783
N         0.94243587100066   -1.00224673550796   -4.64710941405739
N         0.31677472454807    6.81769484828410   -1.83681733526467
C         0.61744456504519    0.27893767164226   -4.48760072284916
C         2.11383176337050   -1.36343091985962   -5.42209593768572
H         2.36902689778604   -2.39597562239680   -5.17898860336656
H         2.93779950276043   -0.70480030874722   -5.12622523550235
C         1.93824069199508   -1.23404164585198   -6.93697730039188
H         1.55493593239284   -0.23789147309366   -7.17995345926188
H         2.92494771221028   -1.35579048709638   -7.39878874551575
C         0.25832741442048   -2.05523288080887   -3.92393501571822
H        -0.43955090050571   -1.58943812820512   -3.22221507815258
H         0.98723772860822   -2.64267315818237   -3.35249029302859
C        -0.52958087586398   -2.98643569867620   -4.86693701136625
H         0.14792101451446   -3.70756007495789   -5.33756683196286
H        -1.27121361107844   -3.53068378764292   -4.27761002058110
C         0.32724523993764    5.78693354344242   -2.68039100629595
C        -0.93228776069633    7.48398349838786   -1.51344421158389
H        -1.45270324369289    7.75908589907583   -2.43590826561896
H        -0.69487226636531    8.38550652924085   -0.94884772457479
C        -1.87065025498502    6.59371530574488   -0.68985572980126
H        -2.80492376652338    7.14412665080792   -0.51764523773331
H        -2.10565369130248    5.68847189147809   -1.25541257839379
C         1.54802205827126    7.38154573463985   -1.31569540386727
H         2.36716493556553    6.75647281806786   -1.67515329387547
H         1.66561930470650    8.39359637109030   -1.72099430186214
C         1.61629804584059    7.45336319106548    0.21928003975674
H         2.60659672203488    7.83091648084574    0.49007213025372
H         0.86234593058471    8.15232676719139    0.60518468730536
123
 -202.86843099376676
Hg       -2.78137094028277    1.87809884578477    0.05740788458774
S        -4.51972094985127    0.95902493388073   -1.56594504141262
S        -3.59648220582886    3.73461809746882   -1.49832968725620
S        -1.37213869499005    2.96236454872279    2.21206363776719
S        -0.21591316965918    2.54777218029356   -0.45234344726119
O        -3.28871326472530    0.67882681786447   -5.72819399788212
H        -2.64679053988024   -0.04849851650916   -5.83421722806545
O        -2.35088035701993    3.22739814498339   -5.44826405669641
H        -2.48019384713735    2.25198508962200   -5.43783067870918
O         2.37869265857729    1.50864945225501    3.69484894340970
H         2.12506202712847    0.62604694571824    3.98726155587289
O         2.87888726793997    1.16747083883252    0.99718241407915
H         2.54107881707550    1.04709070274983    1.90671034605350
N        -4.56748445051933    2.55570449071418   -3.67072188279783
N         1.19241793717168    3.34572859813947    1.66849241789961
C        -4.22922372857965    2.42332354676553   -2.39601015879736
C        -5.15657278308171    1.43419345366605   -4.38381837407125
H        -5.57063353310691    1.81055898140844   -5.31964964123335
H        -5.96295778448228    1.01867058790336   -3.77130448982401
C        -4.16634327423486    0.30470710163842   -4.68813789551773
H        -3.60047575180397    0.05786571667609   -3.78456140909521
H        -4.74483443737127   -0.57886915835812   -4.98721270997304
C        -4.46192759782918    3.83014541823704   -4.35724145403711
H        -3.98770547703978    4.53926312399217   -3.67493483623107
H        -5.46896264177725    4.19195616000135   -4.59429813525107
C        -3.62798318155375    3.77428313752133   -5.64837852650843
H        -4.14971200895773    3.20102805039298   -6.42459110979347
H        -3.49164302420690    4.80248610590784   -5.99600731928652
C         0.00510785697112    2.98730374248055    1.21616491704749
C         1.39670469290969    3.63981048897464    3.07386202387864
H         0.63308437366903    4.35070639648324    3.40148361168028
H         2.37851899051502    4.09949870419424    3.17478195182576
C         1.31298746214858    2.39946296946868    3.96758815472158
H         1.36102340680398    2.72721088779616    5.01454999465660
H         0.35573985093107    1.90166330512511    3.79902436735873
C         2.32531376125463    3.54307538776619    0.78147552891714
H         1.97462274161294    3.51838210838201   -0.25204733113216
H         2.73278023334286    4.53822170284406    0.97372280469879
C         3.41466347463514    2.47599006210964    0.96854524319435
H         4.10789008417979    2.52777609729392    0.12483947079406
H         3.96871188251268    2.65130177792686    1.89790920195764
Hg        0.90218134621221    0.12896463819202   -0.65891172159091
S         2.50215432252638   -1.86322932908396   -0.89211091888916
S         2.80594670002776    0.72368489392140   -2.23138223637263
S         0.20703766170804   -0.49543912608996    2.13848318029765
S        -1.55393527470585   -0.73715363229567   -0.20595478185724
O         6.29923360445792   -1.09115414133890    0.98152444995866
H         6.24339415574729   -1.06194658373788    1.94200202861113
O         6.23579489433401    1.38341355581702   -0.37334502931409
H         5.93294115321918    0.72724607663815    0.27328023484273
O        -3.30073571877624    0.60638246600742    4.60993373291097
H        -3.20967978819471    1.47310038998665    5.02082748568743
O        -4.25045308889097    0.81798856890265    2.05447720211864
H        -3.81992103268409    1.00002590892041    2.91317086432659
N         4.83341058565883   -0.88262603283527   -1.63671356131636
N        -2.32214092447323   -1.19313459276439    2.30010045381858
C         3.52379326412383   -0.67394884088874   -1.56903217878786
C         5.41159110979824   -2.06994345071417   -1.03455548380432
H         6.44586643601376   -2.14836544244647   -1.37005790954230
H         4.84956865242537   -2.94686991730791   -1.36964788670777
C         5.37919407450468   -2.04968447503843    0.49718367152241
H         4.36554949906841   -1.81574436512730    0.83832724808251
H         5.64918997755877   -3.05153275179732    0.85509209651733
C         5.71571838291282    0.02679794822264   -2.34217618821028
H         5.09611702514484    0.81644491998819   -2.76986645512793
H         6.21032077276149   -0.52017081463279   -3.15234747176166
C         6.78593852843480    0.67305885048529   -1.44272555690197
H         7.48632073735199   -0.08864785032706   -1.07714382078047
H         7.33798187452455    1.39418863567837   -2.05139071846511
C        -1.31175132113264   -0.82487260008178    1.50832687150761
C        -2.11692008652530   -1.30963441627941    3.73133045885243
H        -1.18320454190477   -1.85522222431737    3.90225542537740
H        -2.95247482109764   -1.87311693134639    4.14800842879492
C        -2.01356828296061    0.03412757121350    4.45907493989565
H        -1.56395283033846   -0.14017865525593    5.44423101445168
H        -1.36794248644033    0.70729353168079    3.88759599490573
C        -3.62574022556548   -1.54169779921597    1.77171910964000
H        -3.54313875167259   -1.59643503302506    0.68491263681512
H        -3.91168478192395   -2.52721238481195    2.15198180361847
C        -4.71322812620745   -0.51201046494411    2.14231264422694
H        -5.54056941035967   -0.61480029627198    1.43577084765614
H        -5.07837343122088   -0.69322760720338    3.15925165042871
Hg       -0.41863145165661    3.75074091186440   -3.57801260974684
S         1.08184802213111    2.24624681684014   -5.06055191896284
S        -1.03216937389514    1.24729340957600   -3.27178282857692
S        -1.50354243689814    5.97868677046496   -3.01065833052553
S         1.26472098450940    5.31969467214004   -2.26766836776215
O         0.75491849325847   -1.23478276668852   -7.52655400356050
H         0.69263003468049   -1.06225243498662   -8.47169568817663
O        -1.52868695841145   -1.49597534583923   -6.00007790529833
H        -0.87494603186254   -1.19648618108902   -6.65772672198457
O        -1.87416219266051    6.39257330760597    1.15840200360842
H        -2.34919782634105    5.59402462113307    1.41927771915418
O         0.85656300509904    6.25601768589355    1.55670673333593
H        -0.07317059633417    6.02256179514086    1.38233596679876
N         0.61242973158916   -0.31257025397103   -4.64718936849026
N        -0.18824563798163    7.18836665033086   -1.06727811416671
C         0.26566003437227    0.93836397318972   -4.35171299603512
C         1.79425814050171   -0.56817236774539   -5.44796997213077
H         2.06564584267166   -1.61677483691907   -5.31696800220676
H         2.60528675967325    0.06759767451116   -5.07609585869756
C         1.62397179865265   -0.27770698579716   -6.94093027083921
H         1.22737721298568    0.73343173141948   -7.07680429169207
H         2.61442476973166   -0.33511726688195   -7.40737264943564
C        -0.05291138763883   -1.44926923937326   -4.04302688392422
H        -0.76271701207700   -1.07430946851452   -3.29966166449045
H         0.68584131111737   -2.07893476403955   -3.53265456356447
C        -0.81701507740363   -2.29183382164620   -5.08332936674689
H        -0.12165867153838   -2.94242625179694   -5.62528247405162
H        -1.54658776674587   -2.91328799366552   -4.55887946996247
C        -0.14256922705917    6.23975922677179   -2.00083516646352
C        -1.44681220138699    7.83345300626920   -0.73849944994318
H        -1.92168251308402    8.20198835434219   -1.65296271756284
H        -1.22877179618468    8.67392081715051   -0.07961410265602
C        -2.43053470349749    6.88006477857654   -0.04900721007844
H        -3.35572164166564    7.43329494643171    0.16035303102354
H        -2.66957608481706    6.05252989356600   -0.72130071368779
C         1.01711614313014    7.68136440225291   -0.42784674654614
H         1.85291854179241    7.09957640317753   -0.82006086147355
H         1.15210424264618    8.73358089531705   -0.70460281504106
C         1.01293050399968    7.57011222767966    1.10646761763299
H         1.98591811296519    7.91610967993612    1.46729509225355
H         0.23473647763823    8.21503374495179    1.53567748749964
123
 -202.86753519843754
Hg       -2.50401326393866    0.61180706874662   -0.85155208416226
S        -3.87615896199158   -0.75699519806047   -2.47400147582815
S        -3.54890289601586    2.14858557838960   -2.64738271970455
S        -1.76396021147497    2.48959210657099    1.00085560685986
S         0.04554437933719    1.34737229023175   -1.00643835093657
O        -2.26445525874165   -1.05468978690857   -6.44992075184306
H        -1.40671417169448   -1.50224554028352   -6.33054008617015
O        -1.97976419571946    1.66241373486507   -6.30882676869916
H        -1.86790470159377    0.68873396452045   -6.22931544716105
O         1.60577247730733    2.74881749092874    3.58146025727754
H         1.43205799426324    2.17362345262500    4.33410786068958
O         2.67451926774886    1.28491977902021    1.50226696011396
H         2.16393114788616    1.54248324780139    2.29567212890040
N        -4.15062543556866    0.58711609103753   -4.72406180926953
N         0.76973746066302    3.20496315345253    0.76219944929574
C        -3.85651769745608    0.65213327194747   -3.43459163136699
C        -4.40240857720531   -0.69837405783905   -5.35708309581271
H        -4.81652671256637   -0.50339072930644   -6.34669724945957
H        -5.13556037259664   -1.24550649115841   -4.75619066552990
C        -3.15895917234431   -1.58555405284405   -5.49677983517830
H        -2.66779778721018   -1.68200793895505   -4.52520635119516
H        -3.49690177438926   -2.58114693689358   -5.81575293481500
C        -4.30332542757525    1.77886836937063   -5.53707373742896
H        -4.14638496073646    2.64699872253683   -4.89427988527668
H        -5.32661386392642    1.81001773608607   -5.92702746175888
C        -3.30881718226178    1.85689606403427   -6.71060679654195
H        -3.56708977744170    1.12147353736323   -7.48251487529248
H        -3.37753921568460    2.86290985120229   -7.13460851423020
C        -0.21190170287823    2.43290105158876    0.32937791832723
C         0.56392233825864    4.11383527957376    1.87537949811003
H        -0.33700475341989    4.70910779095591    1.68829803329347
H         1.43058884983374    4.77264079685674    1.92690220213273
C         0.39883951931749    3.39823248295599    3.21768662538895
H         0.13287585610838    4.14829079190612    3.97293033935976
H        -0.41117354983800    2.66813062540398    3.14416814534750
C         2.06799702372324    3.21853497253041    0.11553478203479
H         1.97700916196503    2.73272482427299   -0.85820544037074
H         2.36179903749796    4.25718850537565   -0.05360361252292
C         3.14436735900034    2.50047635324787    0.95151081345985
H         3.99611206681841    2.26090082957707    0.30941964967372
H         3.48171892877494    3.14857614333435    1.76805280924780
Hg        1.28267974713578   -0.70336086661841    0.22465901380544
S         3.07479266329820   -2.28713903837175    1.16123930417560
S         3.39893413776554   -0.57180616662355   -1.19703414920863
S        -0.11391101844386   -0.37292291693837    2.58181997910166
S        -1.22464125809465   -1.70373453198086    0.19255065231858
O         6.50210071280288   -0.40187029252355    2.83424545780663
H         6.35076210483746   -0.01443507126096    3.70213755388097
O         6.28466784492218    1.28207231326188    0.56001721429960
H         5.96089467681325    0.90567316410028    1.39237333880392
O        -4.05256041778290    1.23151295809872    3.45744797116803
H        -3.99411431665649    2.19088053163058    3.38190711049423
O        -4.44993770684837    0.23087105790114    0.95331521891585
H        -4.23403221993956    0.79671978425528    1.72390401870943
N         5.41865316615899   -1.48366663169349    0.26251955356174
N        -2.58885825694951   -1.24783871463716    2.43204755473085
C         4.10049322176836   -1.42574801216030    0.10579446097705
C         5.99445032924730   -2.24056922257197    1.35885860213292
H         7.06601373178996   -2.32737026408329    1.17649214056764
H         5.54253770440012   -3.23706458137326    1.37439780281621
C         5.77119031014931   -1.60884684038377    2.73651938248748
H         4.70266298552770   -1.42435034126037    2.88662897861655
H         6.11536035977879   -2.32589970501754    3.49267857659617
C         6.32655146400806   -0.83487002534876   -0.66267678281772
H         5.72802882126390   -0.43825626464573   -1.48348732585188
H         7.02685444122987   -1.57941040913183   -1.05438874716894
C         7.11767467431216    0.32113224846964   -0.02068855508501
H         7.82435015396538   -0.07072961519621    0.72087431845499
H         7.67866571508256    0.82461866624747   -0.81218762808520
C        -1.42402857762764   -1.09664667628468    1.80256138139134
C        -2.75154684834769   -0.78330169647137    3.79800421969616
H        -1.89811896414435   -1.13483473754802    4.38704228848193
H        -3.67196814551945   -1.21630563515519    4.19076566882489
C        -2.81615936100373    0.73992364608974    3.94115441685570
H        -2.70796904893715    0.98662703509898    5.00517119140428
H        -1.98866894906539    1.18868829193973    3.38641533166742
C        -3.70703933073930   -1.93980865645892    1.82116451943491
H        -3.35352976077182   -2.39942815648534    0.89664029504012
H        -4.04767755064850   -2.72944251092616    2.49777608954734
C        -4.88207919551168   -0.99488784977902    1.49686416412929
H        -5.51616803859458   -1.47781196881537    0.74867300662096
H        -5.47213273470208   -0.79731619758278    2.39905136177627
Hg       -0.73268772019433    2.72799324664157   -4.03774499909645
S         1.64792993603590    1.80505175974233   -4.52967747522267
S        -0.67958325742958    0.13009232173116   -3.87054035646751
S        -2.16473142006326    4.78510691998339   -4.62488037831720
S        -0.42603772762055    4.67644039927645   -2.24601524573728
O         2.80383046741460   -1.49275034378337   -6.84445121792004
H         2.96018601641632   -1.30942303557883   -7.77652329779293
O         0.25485283838799   -2.32364548856555   -6.02375757001680
H         0.94457098972981   -1.79524997585164   -6.46072178147645
O        -5.23038085884118    6.30031272713097   -1.69472383278671
H        -5.81634797914778    5.57933531439549   -1.44336410777274
O        -1.93697354133304    5.78833676341053    0.50637814998267
H        -2.04339471339053    5.01268491683536   -0.06081690535468
N         1.75670028101505   -0.81116723949294   -4.19550667132538
N        -2.30196710620437    6.49293254091306   -2.61957855885229
C         0.98949130694783    0.27395917833416   -4.18471340762735
C         3.14996080162545   -0.72552918647142   -4.58222367839747
H         3.62301233923623   -1.67375617404105   -4.32739021707659
H         3.62681136151330    0.07994731252184   -4.01500482383898
C         3.35201298138665   -0.43772869632570   -6.07198956270416
H         2.87344601547479    0.51241245466856   -6.33230121162125
H         4.43010277865370   -0.35174316992031   -6.25453616549529
C         1.23256960893576   -2.09458577424010   -3.78079222153591
H         0.32773447428382   -1.91344645175111   -3.19333584985100
H         1.97072598133186   -2.58657979269983   -3.14041930268378
C         0.89536595689750   -3.00950106497829   -4.97706128516121
H         1.81265240888608   -3.47725538815070   -5.35355825914810
H         0.20984446658347   -3.78998531850392   -4.63984228615104
C        -1.69350291407179    5.41270052931414   -3.10473598290829
C        -3.52208946519157    6.96812609627325   -3.24245574535370
H        -3.36186460214354    7.04331605783566   -4.32158208328445
H        -3.75818545704271    7.95054717289683   -2.83344799394601
C        -4.71163759249782    6.03714117633523   -2.98150386526825
H        -5.47955558377448    6.22701435648340   -3.74392179772936
H        -4.38759290420502    4.99421960537763   -3.06705690009623
C        -1.77774648977492    7.22655056586397   -1.48322947194428
H        -0.71400421880614    6.99467335934801   -1.38812845023218
H        -1.89353067175541    8.29133009472857   -1.70109619479875
C        -2.47590211415191    6.90688857883647   -0.14992310617866
H        -2.32045003793093    7.74396658504076    0.53583867036031
H        -3.55194570157492    6.78437524848216   -0.32355935057618
123
 -202.86663826140477
Hg       -2.01176298083447    1.14058637657907   -1.57114967143037
S        -2.54180303077257   -0.70204532870569   -3.34637375658199
S        -4.32275395871640    1.49414969111646   -2.55225705632089
S        -1.39781664910535    2.16361242837081    0.77978218593058
S         0.47251874917552    1.79136850959651   -1.44791022988762
O        -5.01914019913772   -0.91871285126892   -7.34233412454433
H        -4.55274955434855   -0.71691671383372   -8.16009571869197
O        -5.54500624729720    2.38754801337373   -5.39802773578846
H        -4.63411439632062    2.09235952914782   -5.56894350982730
O         1.95377588438200    1.55945908674193    3.41922272166117
H         1.76444885925399    0.66164778650839    3.71452895793702
O         3.30055037656818    1.06032993332843    1.04541902021045
H         2.70930330564555    0.94131222944987    1.81334737276899
N        -5.00065596949629   -0.36939324052746   -4.29687407073153
N         1.13109079008193    2.92078574012289    0.87215665534552
C        -4.05320236507448    0.12170885427881   -3.50934287993674
C        -4.78394108176394   -1.59016165140486   -5.05055145107792
H        -5.75563820617596   -2.04910172551253   -5.24024363627411
H        -4.16897999109141   -2.25931533882563   -4.44379878891507
C        -4.08281901966718   -1.38488942207690   -6.39580361259312
H        -3.25223786177898   -0.67208859319162   -6.27829650354940
H        -3.66006895803627   -2.34642512784074   -6.71439012213492
C        -6.29526840800941    0.27876902283807   -4.37835701584441
H        -6.46766377203802    0.80271621361581   -3.43450945829960
H        -7.05695085046965   -0.49052583706960   -4.51676930276777
C        -6.40296813515542    1.28312987488155   -5.53817483552650
H        -6.21468866699581    0.76461250282966   -6.48408975054905
H        -7.41866216499143    1.68711675668460   -5.54352956241689
C         0.17407371364821    2.33138688707690    0.16571251899003
C         0.87483334483358    3.37865490560889    2.22560456437938
H        -0.06023450723410    3.94845755673312    2.23290702978294
H         1.70264705941041    4.02331447302322    2.52142289513592
C         0.72825437277224    2.24128720785054    3.24137993647894
H         0.40339266230960    2.67751629195954    4.19568164981786
H        -0.04098764092638    1.55245186315207    2.88846542955613
C         2.43547399504742    3.22127240143946    0.30593919797572
H         2.41737886717816    2.96549236740775   -0.75555777164530
H         2.62115945539077    4.29540520577702    0.40592885974004
C         3.57428709746720    2.44006072946152    0.98081667367651
H         4.48322767243692    2.56769881619155    0.38588809251517
H         3.75171618143569    2.82064882856857    1.99357410819290
Hg        2.06748656701820   -0.49696416854184   -0.98914713754381
S         4.08696436100761   -1.98204539131116   -0.41409393213373
S         4.17384251090163    0.49606382427692   -1.98577195961223
S         0.64527736542013   -0.88884247987173    1.58766506278959
S        -0.20223788472547   -1.67733282032070   -1.10935219432185
O         7.05637174341999   -0.16261865096576    2.13979231548711
H         6.75324863588564   -0.05198084989516    3.04668991890840
O         6.83671651870706    2.07172469336674    0.44949916409706
H         6.55795265233724    1.42058287981778    1.11311257302624
O        -3.59931453780860   -0.25344821060655    2.72928796773028
H        -3.76384994569037    0.65367679282957    3.00945669975353
O        -3.66094606632332   -0.39379782354873   -0.00374310508218
H        -3.56758739290058   -0.07843393521396    0.91676820514388
N         6.27145350440971   -0.54954869300775   -0.74390650358947
N        -1.67437618740087   -2.01559614715916    1.06851091254698
C         4.97046773488592   -0.64534332900988   -1.00545424154354
C         6.90835223386318   -1.50514520698705    0.14283704685331
H         7.98753198645244   -1.37117662937279    0.06546152675871
H         6.64053099055349   -2.51804284045478   -0.17246977176925
C         6.48574579716008   -1.34291846857445    1.60652147795501
H         5.39359816582045   -1.30325462583623    1.66830746193165
H         6.84006722096306   -2.21999607475037    2.16272726920476
C         7.10248602624047    0.45900346434558   -1.37199509107489
H         6.46283840282469    1.03207733855420   -2.04448569648094
H         7.88246101265542   -0.04062061910149   -1.95713095786475
C         7.76480826594477    1.42526216678502   -0.37257509010836
H         8.50727537521346    0.89366720576098    0.23601311140885
H         8.27576922741909    2.20147610911579   -0.94855800679189
C        -0.52334413785855   -1.54733287678296    0.57698676619899
C        -1.92562732630784   -1.98375168937692    2.49589407252280
H        -1.02613920707454   -2.33692561931200    3.01095445553462
H        -2.75739942588651   -2.65700496195987    2.70727522992217
C        -2.26082108306344   -0.59394083271876    3.04543963589775
H        -2.12745330468528   -0.61176366559823    4.13425573466435
H        -1.57463919994933    0.14083984464761    2.61495803021033
C        -2.67250422431571   -2.62450690318208    0.21493282026210
H        -2.23376764515279   -2.74128677064975   -0.77743606562153
H        -2.92692286261189   -3.61399075145143    0.60798584696610
C        -3.94956779238804   -1.76711972774828    0.10032913497408
H        -4.48414882458850   -2.06135847194800   -0.80742998529220
H        -4.59805454117655   -1.93324047082646    0.96807768445407
Hg       -0.55837310597633    0.28739208403272   -5.22286810607962
S         1.47207828439331   -0.90943230758031   -4.15907236344986
S        -0.45412043013890   -2.16157761995503   -5.99513867096075
S        -2.44067563607480    1.99338576311984   -6.13335962470351
S        -0.05568829204102    2.73288498606222   -4.57661968553522
O         4.03956450472410   -4.22418241851899   -4.85667907597404
H         4.92647306816244   -3.98777278339874   -5.14580763294215
O         2.10418408452928   -5.21159891690832   -6.67289968479027
H         2.79664616804145   -4.61345454192711   -6.35264145517266
O        -4.65507052379758    4.45185208452639   -3.66509080601978
H        -5.07548526273707    3.67362457449968   -4.07741882544117
O        -2.27536415196416    3.78900017536629   -2.40216173681779
H        -3.17844792668920    4.02423639799101   -2.71640651663820
N         1.18487071563117   -3.52817920999485   -4.42029108736463
N        -2.06162186069523    4.37137290749637   -5.00490457684972
C         0.76632174483921   -2.33066869607687   -4.80490130531288
C         2.20733428641526   -3.66494444622037   -3.40092962442114
H         2.20702962487739   -4.70078149892795   -3.06136678593308
H         1.96291388813250   -3.01475725642573   -2.54598828945999
C         3.61351300297317   -3.29621808281438   -3.87651184983338
H         3.61610050150554   -2.27928150322305   -4.28478177563834
H         4.27645262710584   -3.32585439853318   -3.00206989461816
C         0.52558065851428   -4.74345715048989   -4.86036083824876
H        -0.25365701492781   -4.46023053384575   -5.56891016229763
H         0.06565074563954   -5.22523097092704   -3.99019441281395
C         1.47327929260271   -5.74399417875118   -5.54794657318920
H         2.21538732929285   -6.11833985309271   -4.83099844834274
H         0.86725197510279   -6.58588283456984   -5.89435198410452
C        -1.58818965695618    3.14411925398777   -5.19842110271992
C        -3.26102643770240    4.86716181509747   -5.64831313513791
H        -3.68448822367255    4.05670743991018   -6.24316881693010
H        -2.98435023311920    5.68787839644553   -6.32057217464598
C        -4.32222989775227    5.37887414236081   -4.65888971994914
H        -3.96283158960574    6.26662532432070   -4.12922831906888
H        -5.20567357381838    5.66395529507898   -5.24414140514343
C        -1.33264967450174    5.28036571776440   -4.14546455269059
H        -0.28436828875414    5.29422717627880   -4.45791214783609
H        -1.75115438428969    6.27650656375485   -4.28502577419346
C        -1.40930782071743    4.86201868666721   -2.64279357887317
H        -0.42238283968459    4.53519121100955   -2.30633247649362
H        -1.71282414359040    5.73425066744285   -2.04612620972852
123
 -202.86623141308681
Hg       -1.79030740037724   -0.05866020873609   -0.17740625984065
S        -3.67642840576851   -1.33809636672517   -1.40399319975374
S        -2.99647888393811    1.48911006416977   -1.80687361429692
S        -1.13783116217801    1.61425359591994    1.87548899021695
S         0.55296276619797    1.58150854160378   -0.53773846057732
O        -3.00484601157283   -1.86648340025435   -5.55321116161835
H        -2.19667126424685   -2.40931094683584   -5.54266327310597
O        -2.38796856605695    0.80687956768137   -5.61629821119178
H        -2.38570602640913   -0.17414089150638   -5.54949149469286
O         2.47803425777071    2.44248906070782    4.21566274916732
H         2.66285150339568    1.74777017793992    4.85643588860117
O         3.46531728034962    1.71337668730228    1.70575114672631
H         3.05780659579000    1.59247232476979    2.58095189047609
N        -4.29630512336620    0.00657910981109   -3.59085575477289
N         1.02690906428182    3.09048905013556    1.60962047822450
C        -3.69990830667223    0.03666218963656   -2.40786792664701
C        -4.86178487164016   -1.22639472469912   -4.11367151438540
H        -5.44500486148535   -0.96948714815397   -4.99821818803585
H        -5.52037142383082   -1.66120033778818   -3.35510713775860
C        -3.82113496763330   -2.29154698808299   -4.48357530812386
H        -3.21270688808220   -2.51749084706870   -3.60510735286987
H        -4.36943362978261   -3.19977445811990   -4.77111455714144
C        -4.47006099369875    1.21058902032694   -4.38200377354802
H        -4.07945376033688    2.05115302584316   -3.80544786946754
H        -5.53970692038724    1.37018315350836   -4.55294238997951
C        -3.74490720759384    1.16645582200909   -5.73633006605208
H        -4.24120214769353    0.46834265849785   -6.41983932429685
H        -3.78758426714252    2.17165852347237   -6.16417102888639
C         0.22884778782674    2.18506824805620    1.05417371113752
C         0.76061867474635    3.57413482571220    2.95061880092022
H        -0.30196484783651    3.82627909770573    3.02395253720219
H         1.36393298790686    4.46801547357323    3.11245195565477
C         1.07840057186837    2.55463863496127    4.04883520149180
H         0.61233400098469    2.89909819402434    4.98092945200666
H         0.65187253084248    1.58485924057202    3.77609967789033
C         2.17734757131449    3.63697980568801    0.91443687125102
H         2.10218327930772    3.36458324078935   -0.14024768277497
H         2.15277417105477    4.72722996505715    0.99585058669777
C         3.50936504069456    3.10234285211123    1.47924381931275
H         4.29782329933994    3.28365721381514    0.74396707258873
H         3.75951424150029    3.61448435559945    2.41458995146706
Hg        2.52114648877418   -0.15392775763471   -0.17503231871726
S         4.52148023935718   -1.73974500023369   -0.02263407653180
S         4.62303099715621    0.99733092807362   -1.08547213861033
S         1.55420531529993   -0.87170186774130    2.47407160593349
S         0.21424477293777   -1.88699652107218    0.06339302419691
O         8.13974331150552   -0.77301639327015    2.01668715562905
H         8.09562676472929   -0.86363092806323    2.97382351401548
O         7.89349777474236    1.84442617265409    0.86356041596881
H         7.56608876800804    1.13720365593964    1.43728691694898
O        -2.35620409494821   -0.87253540320395    4.56250572682073
H        -2.62015296870166    0.00699398739862    4.85411913572517
O        -3.04441488360856   -1.24898200208180    1.92689613436064
H        -2.80336413760728   -0.82488129771633    2.77230636324369
N         6.76326750328768   -0.47896599576389   -0.59007112172023
N        -0.58374410701366   -2.39681196267991    2.55462534114653
C         5.43471849394322   -0.39258438423923   -0.55806649927694
C         7.43402667808936   -1.66915460034356   -0.10437419863893
H         8.47415239574434   -1.62310561643062   -0.42784970859676
H         6.95294158677980   -2.55286816681325   -0.53542907045710
C         7.38820242696528   -1.81077365002431    1.42040844278624
H         6.34688745081006   -1.77647873737277    1.75810629666411
H         7.81038811825149   -2.78978427653616    1.68239630688038
C         7.57884413120507    0.55718792395176   -1.19438219870678
H         6.90233814625191    1.31303652340434   -1.59514896038143
H         8.15353925825032    0.11581980494136   -2.01601107830684
C         8.54833907912459    1.23220047057543   -0.20771287265335
H         9.28404631314382    0.50418742443937    0.15794524169681
H         9.07546445178980    2.02411603421764   -0.74624688767872
C         0.30216731966499   -1.75552381573788    1.79040456649635
C        -0.49342449602872   -2.30364026477344    3.99926595960293
H         0.55106377170473   -2.45741703995450    4.28886540369807
H        -1.11514471164369   -3.09007352677634    4.42845102940457
C        -0.94274160816059   -0.95255534864740    4.56341645365456
H        -0.56272111085774   -0.86293883879671    5.58874178855105
H        -0.51917162717877   -0.14857221801873    3.95466833731571
C        -1.62287346783224   -3.23962114248800    1.99748798855519
H        -1.41918781277568   -3.36174786294603    0.93197882814894
H        -1.57912324209593   -4.22099373060970    2.47980070456168
C        -3.03121167096225   -2.63497186675364    2.17421733276769
H        -3.70264208308459   -3.09934072350094    1.44698390279588
H        -3.40322716387239   -2.82435225667962    3.18702687023147
Hg       -0.37732609631720    1.47171889629608   -3.69028846354771
S         1.92726093562229   -0.21882629466064   -3.14423026940427
S        -0.90534435135684   -0.96028202429280   -3.33806441099060
S         0.48242391088119    2.18769604198610   -6.01125633962514
S        -1.05906277594425    3.85666174992838   -4.12403013724445
O         2.34496973993550   -3.61923240871032   -5.33275506364571
H         2.78338167236997   -3.48397064675593   -6.17897759418509
O        -0.62659096306131   -3.53113484260703   -5.24574377017685
H         0.20828966611282   -3.09822330299470   -5.47708325944312
O        -1.85325072431971    2.54965023943818   -8.16330030253803
H        -1.45308718910046    1.97205665074620   -7.49223693099765
O        -3.53777585693321    4.59094503223213   -7.25841311156916
H        -3.06713895539165    3.78653646211932   -7.55091097870453
N         1.01835401872172   -2.71357626655625   -3.01332579760453
N        -0.64962801081560    4.46779315685998   -6.67444496617888
C         0.72823711481654   -1.42480786560957   -3.13998756310371
C         2.39388351315749   -3.16407594184867   -2.97720066834213
H         2.38873709794099   -4.22136799313854   -2.71256364104711
H         2.94792563029240   -2.60530819750723   -2.20931918301412
C         3.10083740454491   -2.97565351444684   -4.32207843944939
H         3.19864196738209   -1.90713828358620   -4.54233482877015
H         4.10357574231326   -3.41562940845779   -4.24620654900716
C        -0.02615833061224   -3.70586303294511   -2.87188343179374
H        -0.92228552495950   -3.20422370096650   -2.49795621825914
H         0.29215049849444   -4.44022686279374   -2.12824424578476
C        -0.34519549086582   -4.42243141568116   -4.19649425759716
H         0.49438091007255   -5.06982299959692   -4.47469595743043
H        -1.23966436002947   -5.03378325812878   -4.05608263170639
C        -0.44697137421186    3.58546334842371   -5.69956662351768
C        -0.04919241324816    4.24840975555788   -7.97328004635281
H         0.95933706225231    3.85945751163122   -7.81252718575297
H         0.02193419309999    5.21241786392837   -8.47852351088240
C        -0.85161960584745    3.24349464876888   -8.85627400962487
H        -1.37581550733844    3.78055807542758   -9.65151163131657
H        -0.14693581208394    2.54354983219202   -9.31856621082001
C        -1.46376432357471    5.65142985377045   -6.49360533563507
H        -1.81307889179332    5.65958553876457   -5.46054215798175
H        -0.84934560582574    6.54018887855507   -6.67226388722742
C        -2.68463339201950    5.68084064729327   -7.43261911153463
H        -3.26738447129964    6.57497830806907   -7.19415365417024
H        -2.35157670383235    5.75751861011821   -8.47834026211333
123
 -202.86590035407082
Hg       -1.25384084766015    0.30311659059905   -1.08436717784696
S        -2.32937636078504   -1.02570758764478   -2.98001282033325
S        -2.40783962456189    1.89684792923969   -2.69770131151305
S        -0.61901551670147    1.35776538544319    1.56585996745161
S         1.21131325753678    1.03956851562158   -0.70061911879234
O        -0.88772266481659   -0.32503317728292   -7.04513183144664
H         0.03614437897215   -0.60119517042039   -7.12226480575942
O        -1.36508659484495    2.37465256351882   -6.87156275720135
H        -1.00472737894956    1.46802828087774   -6.85426323689813
O         2.83698073536496    0.44509920415708    4.11053186247949
H         2.69202802806397   -0.38466670655416    4.57840863226158
O         3.79578604533067   -0.12058770391571    1.59941164381055
H         3.33852474384843   -0.18469690443929    2.46223329809169
N        -2.87036955883718    0.60418368744020   -4.97988002615634
N         1.94825824845228    1.97997520794551    1.67058139920726
C        -2.55254397128429    0.50486926738268   -3.69242503085612
C        -2.93437273358565   -0.59749097630313   -5.79584755390480
H        -3.45044926856580   -0.35147421408393   -6.72347702553093
H        -3.50001133461268   -1.36464850319166   -5.25811374213768
C        -1.55375347025881   -1.17423503675651   -6.12997335313588
H        -0.96794028033823   -1.29212085306033   -5.21106054589599
H        -1.69822206448947   -2.16694298163867   -6.57574544176866
C        -3.35643494051611    1.85560227258459   -5.53626642980175
H        -3.11944245763399    2.63974017264178   -4.81469351361329
H        -4.44642336564427    1.79305621229295   -5.64199682874249
C        -2.75560619094145    2.24696424387745   -6.89723477130240
H        -3.06253164301720    1.53712382578176   -7.67641658351025
H        -3.16045147531137    3.23038221240634   -7.15470030316851
C         0.93932436301117    1.49482995625009    0.94943490698879
C         1.74920991048071    2.33213700309945    3.06332770638314
H         0.83491836471813    2.92896976044166    3.14610813918718
H         2.60595627859763    2.92368323853162    3.38708254910102
C         1.59949179942984    1.12058295098979    3.98684759386092
H         1.26448609754433    1.47682540531952    4.96930881383595
H         0.84264671798851    0.44555206141928    3.57817163221034
C         3.25711400985580    2.21732299282534    1.08992776260136
H         3.15936983317910    2.16679487765802    0.00383781501459
H         3.58457458125274    3.22434454323722    1.36292432949365
C         4.31223702795260    1.19100523135996    1.55145742029477
H         5.13895828787133    1.19272687984300    0.83608635703897
H         4.69206487765764    1.45758012212860    2.54410942488379
Hg        2.42485275782548   -1.57066886222654   -0.16719509649157
S         4.48052786350678   -3.08489359748787   -0.28787489727104
S         4.01810592628695   -0.77696669085295   -2.05518343619333
S         0.99251999714932   -2.00559851204215    2.23210950524081
S        -0.00043692069141   -2.31113965307598   -0.51135654544903
O         9.11791743571040   -2.77433430299927   -1.46349842173422
H         9.82380881217779   -2.73035901672408   -0.81032407334785
O         7.95456457418064   -0.23044821307736   -1.56309578833261
H         8.56827552196886   -0.96815718725431   -1.72433156850064
O        -2.99002534413167   -0.48848613152008    3.25477348247162
H        -2.89641871058038    0.44406042050055    3.47986471322980
O        -3.21142560132041   -0.61174125774097    0.52191093890590
H        -2.99783811512371   -0.31471551590826    1.42949644983814
N         6.13772254912883   -2.35231046930291   -2.20585640576551
N        -1.52026582029738   -2.57990756752620    1.64946017375207
C         5.00403448333811   -2.10910110619332   -1.57922271473645
C         6.89330121134482   -3.55690270256483   -1.93096693523585
H         7.36573983445013   -3.88092509323942   -2.86038283982515
H         6.21063263913888   -4.34049279608379   -1.59211962139095
C         7.97610509743623   -3.37349695777220   -0.86838731092806
H         7.59248791645848   -2.74821344130220   -0.05343767395947
H         8.22982083329823   -4.36244015801688   -0.47190062403696
C         6.63519716120308   -1.45448731597571   -3.23096758342673
H         5.84829968728842   -1.27346303054113   -3.97705895871731
H         7.47270436515209   -1.95601717102956   -3.71736193088364
C         7.10984946514154   -0.10256576137962   -2.67037581199022
H         7.60990399637697    0.43285354908772   -3.49171091601487
H         6.26010666448406    0.49844257959758   -2.33874669566365
C        -0.30344108049095   -2.29682425951292    1.19144183498782
C        -1.79123282511516   -2.58044078895263    3.07523914783286
H        -0.99890430692192   -3.14080591178275    3.58207435359502
H        -2.75108055217633   -3.07247801090117    3.23378806413063
C        -1.83683231772580   -1.18031509760854    3.69168769217636
H        -1.85317897962424   -1.28601239476933    4.78420525107598
H        -0.93603581117089   -0.63375415802305    3.40255018172846
C        -2.59661830099132   -2.97357123841214    0.75929861841193
H        -2.17248499182584   -3.13118796692602   -0.23405063130228
H        -3.01817369673283   -3.91882318521531    1.11494136065712
C        -3.71572746269614   -1.91810244281674    0.66184815816229
H        -4.31240563079902   -2.13426490946794   -0.22827749101615
H        -4.35773320532371   -1.95967373111936    1.54912010708707
Hg        2.49267758765927   -1.93119399114453   -4.27512146819760
S         1.44003886956543   -3.90511453907036   -3.00028789549349
S         4.11488717510805   -4.01190222170138   -4.23633816219044
S         0.96498342051782    0.07066740807816   -3.72335998396846
S         2.45678488972616   -0.23837347267232   -6.23676802460747
O         3.13688829414686   -6.12120801307324    0.38896241957179
H         3.20877888440743   -5.50567876300297    1.12687856287009
O         5.58833320633246   -6.26805301374098   -0.93806241679896
H         4.85884186688833   -5.91757479184314   -0.39654385435354
O         2.63470047747824    2.81829270923407   -3.17440695926562
H         2.43275439815764    1.96233815424212   -2.76901198373625
O         3.95183325356864    3.38104288398564   -5.67749845032611
H         3.68091935381567    3.10964562244307   -4.78263705764768
N         3.13823440305096   -5.87941916788002   -2.61802583147350
N         1.34273539496386    2.04705875191412   -5.44325591599556
C         2.93724276536610   -4.70758837369847   -3.21340905828873
C         2.10320869306383   -6.44041461725347   -1.76762818102968
H         2.31470703174805   -7.50094750779644   -1.62972635533833
H         1.13395374659150   -6.32405029707943   -2.26312487018758
C         2.01703927342571   -5.76425632405472   -0.39583676982150
H         1.96467077849645   -4.67389213730761   -0.52361358519336
H         1.09128830378330   -6.09732997440536    0.09363128769772
C         4.27390328069232   -6.71703682013542   -2.95803307270280
H         4.95313741215609   -6.11428391986800   -3.56300558169779
H         3.91768331260340   -7.56091424181848   -3.56115235545069
C         5.04948845078513   -7.26927280885500   -1.74994720827158
H         4.41608481556629   -7.94108712459907   -1.15841429578881
H         5.89233176105159   -7.84532052481752   -2.14335515766810
C         1.58706159803425    0.78152864206934   -5.15660011857700
C         0.57036951253841    2.86497711342910   -4.53253669856901
H        -0.19515399956039    2.23394330050385   -4.07598439138520
H         0.07019340254484    3.63851718786411   -5.11418130595865
C         1.43182025444188    3.50324690582288   -3.40894034127879
H         1.72741882067489    4.51986405863827   -3.68042568274458
H         0.82256940148971    3.55196530519976   -2.49754365468959
C         1.81929491867104    2.67094644924637   -6.66018263446743
H         2.30795325048817    1.90647514200448   -7.26534034370791
H         0.95509350055347    3.06772109341109   -7.19988390894745
C         2.82617276600066    3.80376258484970   -6.38523394406476
H         3.18802395458778    4.16876644451390   -7.35051497426983
H         2.32111290075625    4.63504795402596   -5.87311377502682
123
 -202.86577167273938
Hg       -2.81065849122882    0.08931488191055   -0.59723351382869
S        -4.55071285972100   -1.28964150737991   -1.89125301548463
S        -3.77700372821318    1.45165469409221   -2.56124671665954
S        -2.26193141782051    2.24621516851557    1.09404749684340
S        -0.38753185325281    1.41536900441412   -1.00891702806306
O        -3.27946373916410   -2.58735445752871   -5.74238252406061
H        -2.55063617999874   -3.19513549213536   -5.52211892523337
O        -2.35303315474851   -0.02773666076473   -6.12147249163331
H        -2.45016817453674   -0.96559432436434   -5.85118666884199
O         1.08511958223822    3.76056860430523    3.34503077542876
H         1.15436952269634    3.41833524296138    4.24229332122521
O         2.29271326503883    2.19084482447334    1.36286939104947
H         1.78262366378309    2.36819499328361    2.17114336194415
N        -4.67851337024260   -0.29729564635671   -4.34411526482004
N        -0.02549712660980    3.54232112584933    0.56390005119033
C        -4.34413916189042   -0.07627304031152   -3.07997454103948
C        -5.25418708158641   -1.56786685569337   -4.75257204132609
H        -5.65999404691881   -1.43647322844548   -5.75617015549444
H        -6.06548872902960   -1.82033749996556   -4.06240522662912
C        -4.27184540880680   -2.74535995272254   -4.75386539786971
H        -3.81729781776543   -2.83184696062006   -3.76431231312078
H        -4.85373892269350   -3.65718156118914   -4.95066634836258
C        -4.56191724908679    0.74029397768168   -5.35155634690809
H        -4.16519525579008    1.63343429828829   -4.86630307039564
H        -5.55889029243209    0.96831175852269   -5.74455315765484
C        -3.63379831558790    0.37472795304046   -6.52629461691995
H        -4.08552759217740   -0.41483119332994   -7.13921681011924
H        -3.51420431527247    1.27519358496012   -7.13605006618696
C        -0.81067264960921    2.51824175758342    0.26980782139997
C        -0.41212201311023    4.48805502833654    1.59189320053301
H        -1.46152611123177    4.75772951064596    1.43703468731105
H         0.21090142784683    5.37430844818104    1.47497221023214
C        -0.27749013447160    3.95084490189081    3.02032031897608
H        -0.73238069323071    4.68343205974735    3.69932541578453
H        -0.82407319607503    3.00552276073757    3.10586019053400
C         1.21840082092067    3.79337024542335   -0.14001601432195
H         1.23462129311322    3.19311974421400   -1.05216667942736
H         1.24477606522261    4.84804379522988   -0.42186184303920
C         2.44738871251957    3.43437262112216    0.71540248631906
H         3.31458431993691    3.34769331583818    0.05579494230643
H         2.63329731025175    4.21152234678542    1.46403909364748
Hg        1.54401862092210   -0.13018267655803   -0.01646192875742
S         3.40911897702807   -1.91306962799639    0.19761724337115
S         3.70782884513245    0.71622769462967   -1.08202321718854
S         0.35000330205912   -0.27049731689948    2.44568542952386
S        -0.91939878875352   -1.76568019613938    0.25131723931230
O         7.57494067968147   -1.61375062734558    1.23864553183936
H         7.75816152872633   -1.66407274382267    2.18222362874865
O         7.60264434494224    0.93025628890824   -0.03706818605640
H         7.34728900695259    0.30493414439488    0.65679281830465
O        -3.62140221652242    0.69957875845692    3.91487996251105
H        -3.73499282165646    1.64269852867793    3.75009295445919
O        -4.30997317749790   -0.52998872840911    1.57153101572635
H        -4.06204469571602    0.11281207714114    2.26698372867871
N         5.63296295723353   -1.09848994179006   -0.95817455180922
N        -1.94047202663775   -1.53474948816679    2.69851142516547
C         4.37760212072076   -0.77790190686864   -0.64618030737929
C         6.17747288767489   -2.38307221085878   -0.56548564952031
H         7.09052530264099   -2.55127526484934   -1.13703019682526
H         5.44777483854790   -3.16625307155654   -0.79643050115844
C         6.49758201672634   -2.47480415102219    0.92975919945739
H         5.60768606936101   -2.20542346604424    1.50863446861796
H         6.76301849163479   -3.51553947607994    1.15717771797026
C         6.43527256168139   -0.26178250395014   -1.83120051864985
H         5.84254415945872    0.62138012407006   -2.07211903915790
H         6.64377638010768   -0.81653074814756   -2.75337063884471
C         7.76841319128818    0.19172987642220   -1.21029792510612
H         8.41806190343100   -0.67483857149046   -1.02947116027961
H         8.25968298670246    0.85187995455073   -1.93022163044257
C        -0.94233333472488   -1.19818426409837    1.87935113505853
C        -1.95659545079802   -1.05238105523629    4.06734666007118
H        -0.97241290722059   -1.23206496014395    4.51242913246083
H        -2.71530454574150   -1.61368090222478    4.61324243493980
C        -2.25647843286516    0.44426058185430    4.18882823250846
H        -2.01699419159984    0.76065460661129    5.21245033657552
H        -1.61897349705748    0.99106180853827    3.48937404928572
C        -2.98780250528821   -2.45556663300148    2.30103639880060
H        -2.72491540493310   -2.85591904392470    1.31996827806547
H        -3.02559198819565   -3.27978131124059    3.02071619751913
C        -4.37049279222687   -1.78099855936884    2.21298369887719
H        -5.03000920361785   -2.41944871975325    1.61896179170813
H        -4.79806249562640   -1.65216118010249    3.21402059490538
Hg       -0.53493378831391    1.06840545272430   -4.12677084813084
S         1.41711739486295   -0.80143358944051   -3.24365368404026
S        -1.48375432901825   -1.17845613358035   -3.41372169023225
S        -1.81711764674752    3.14503377752460   -4.84770396656820
S         0.96745120949341    3.29050813423953   -3.90718624966729
O         1.56187856379421   -4.67508795368176   -4.59526534608348
H         2.08110228904369   -4.79313008917054   -5.39723215047740
O        -1.26447424829175   -4.34807870557933   -4.76083116233596
H        -0.33825553362909   -4.15395992648785   -4.97705348532871
O        -2.56200711976553    5.01089303985746   -2.28425695770709
H        -2.73962469693171    4.11935579189414   -2.61890511146158
O        -0.22291779542662    6.28041850473303   -1.31622390574651
H        -1.00415500689179    5.73461650540246   -1.52532907973370
N         0.17630255108939   -3.07114794261636   -2.65000112585337
N        -0.64170827645542    5.39510261413870   -4.13409821575833
C         0.06382720728879   -1.80847998373632   -3.04366384957675
C         1.47637352599464   -3.66452491626668   -2.41348515855830
H         1.31544988650927   -4.63305587938563   -1.94002062416196
H         2.05314865965116   -3.02646669933050   -1.73104749241620
C         2.28870477064762   -3.85517247030046   -3.69584803905084
H         2.49554233478212   -2.88126919312703   -4.15235414553859
H         3.24089409363630   -4.32976118596789   -3.42650591234038
C        -0.98864866259178   -3.88345878520052   -2.36930310532124
H        -1.84982716679136   -3.22016067286353   -2.26258648703775
H        -0.83617237001932   -4.39561445893623   -1.41566333023774
C        -1.26047219762518   -4.91829158072704   -3.47578703621783
H        -0.51118631141839   -5.71690088517550   -3.42939610388018
H        -2.25146518294259   -5.34918729704079   -3.31537717960510
C        -0.49828142260200    4.07563244912816   -4.25851435090371
C        -1.91061459578666    6.01550966380073   -4.45132919589002
H        -2.33702396820742    5.48869155143025   -5.30796986062240
H        -1.72550380810897    7.05312258645966   -4.73329864861897
C        -2.91102551810883    5.96070990331088   -3.25615198089390
H        -2.91956678736292    6.91895827921098   -2.72893770042307
H        -3.91725153442114    5.77368656227703   -3.64464550931025
C         0.43924913986733    6.24714299751375   -3.68112761739715
H         1.29260075421354    5.60554397395463   -3.45555196875343
H         0.71242778638780    6.93423190824005   -4.48966008152661
C         0.08166232286772    7.06779346132966   -2.43085546482607
H         0.95892520730007    7.66138969007062   -2.15743897635430
H        -0.74076905600766    7.76194277085327   -2.65592803275407
123
 -202.86574691880003
Hg       -2.47876964158999    0.72474634714164   -0.74828181163300
S        -4.35833900791968   -0.43404394283717   -2.06073355952680
S        -3.33975427562194    2.24602294195092   -2.64267902188815
S        -1.70214036629290    2.76426777078151    0.98610339015872
S         0.05996695441885    1.82539595070829   -1.16898674781058
O        -3.26760488986616   -1.70800553678177   -5.97957214392215
H        -2.59468921404780   -2.38757344883906   -5.79358949647968
O        -2.10457888856321    0.76168697224006   -6.28025392633552
H        -2.29361456615627   -0.17206761849757   -6.04546605937032
O         1.80365360812254    3.86895452088110    3.21422237849212
H         1.85230020013932    3.47687933538138    4.09224668084877
O         2.81937613197939    2.26260756425182    1.16279522327423
H         2.34174791614515    2.46472815635061    1.98522367059615
N        -4.41931166092523    0.65594528797595   -4.47463078178055
N         0.63756469395829    3.86320926739753    0.45542039152881
C        -4.05230982121787    0.79807412826025   -3.20814642059972
C        -5.11768897458163   -0.53896242156424   -4.91856361412176
H        -5.51983589920292   -0.33437325762857   -5.91129544185440
H        -5.94174633165831   -0.73753582239217   -4.22590768140231
C        -4.25155151610987   -1.80304199020869   -4.97462757835490
H        -3.78860958227180   -1.96195932492284   -3.99812691195197
H        -4.92026860498084   -2.64997204674172   -5.18465657607768
C        -4.21639355589637    1.71480410631239   -5.44549426159113
H        -3.73028131603085    2.54693568647483   -4.93387565682505
H        -5.19154376263497    2.05194639826852   -5.81397768235882
C        -3.34204235311820    1.30859782098335   -6.64812564941644
H        -3.87798165484060    0.59676189715184   -7.28789887470975
H        -3.13771083963999    2.21846548006836   -7.22031569831598
C        -0.24291369941144    2.92495881217982    0.14553960775535
C         0.35599739946758    4.80581625983352    1.51963764284120
H        -0.66671219766939    5.17484951614347    1.39326464188681
H         1.05591444849861    5.63483484965889    1.41922501509854
C         0.46222898590341    4.20995867889634    2.92714295926929
H         0.09979228324474    4.96270395908215    3.63908121093313
H        -0.17819453767811    3.32404286999793    2.99548951745970
C         1.88867915889471    4.01879532219213   -0.26310005034239
H         1.82895070207038    3.45855228153100   -1.19862983232163
H         2.01599716150056    5.07635957042565   -0.50333963280624
C         3.09034539873112    3.50421915431022    0.55149088184934
H         3.93066870809053    3.35035205303446   -0.13031044871387
H         3.37151357493715    4.23193851476278    1.31993884986715
Hg        1.83361483993863    0.06176452456084   -0.25434465368252
S         3.48938566244215   -1.91536538201587   -0.03058247946987
S         4.09499876914740    0.68147945702393   -1.26712617253678
S         0.65634309600477   -0.01662927748420    2.23126930087449
S        -0.76674556030208   -1.32662116554270    0.01206768915927
O         7.59436578319656   -1.98615864101600    1.25293883490261
H         7.71542915103429   -2.05261615120064    2.20549394723701
O         7.93844605679805    0.53729503779070   -0.01293409125781
H         7.58481684359949   -0.05993204215194    0.66239151197573
O        -3.20297404448177    1.24824875824457    3.79773883438316
H        -3.24326233414830    2.20439603539673    3.68136526366059
O        -4.00729986290319    0.17178167807451    1.41722790874748
H        -3.69847250902541    0.76336058406471    2.13345825562686
N         5.83910267615492   -1.30014523730573   -1.05156454151882
N        -1.73333185419611   -1.08135391583779    2.48001236869873
C         4.60239234548753   -0.86840992302438   -0.80622354163287
C         6.24375072706123   -2.62830581868753   -0.63506153573740
H         7.17046352676944   -2.87680204071130   -1.15267000285657
H         5.46277871439463   -3.34370183374374   -0.91308504348454
C         6.46461924453905   -2.74731405013143    0.87614986577368
H         5.56953129822457   -2.39834246514778    1.40208892068112
H         6.62130939876223   -3.80738668322500    1.11460385938815
C         6.76056797312600   -0.53680986121076   -1.87271486529419
H         6.26617674136318    0.39981405470412   -2.13299222399823
H         6.96385162891473   -1.10229772758232   -2.78952353810814
C         8.09575395183557   -0.21385587014414   -1.17919311199856
H         8.64877257547970   -1.13877213223739   -0.96844118792123
H         8.68620672049050    0.39607796512284   -1.86825351098929
C        -0.71846289832247   -0.80932312019984    1.65722394033243
C        -1.69093651469593   -0.64077287175963    3.86223224599457
H        -0.72079533655584   -0.91839983741865    4.28729767128385
H        -2.48898698748027   -1.15038171452640    4.40280646042645
C        -1.85866072264934    0.87180199125855    4.03179485064447
H        -1.57118991421329    1.13688942526269    5.05754705277387
H        -1.19276337376050    1.38378589830875    3.33222772755925
C        -2.86353908759112   -1.89138105545903    2.06900049785401
H        -2.64585275733579   -2.28615987778502    1.07472916799464
H        -2.97063507542122   -2.72877166695772    2.76607547212123
C        -4.17949185698914   -1.09100614741607    2.01397500206428
H        -4.89646008426850   -1.64479068250911    1.40185444959851
H        -4.59021408197572   -0.96007046776183    3.02177406145643
Hg       -0.16702853465626    1.60806687784662   -4.28093419350509
S         1.60580761657028   -0.47008206800986   -3.47523586270482
S        -1.31831351249970   -0.56353212343639   -3.63316020863666
S        -1.26953272265050    3.81963266231984   -4.89685409250144
S         1.54220642915435    3.67248400985863   -4.04388002902992
O         1.37421832081152   -4.27516984688771   -4.95733562727469
H         1.88057976813450   -4.42026253031118   -5.76305444833499
O        -1.40707885201189   -3.67828044981347   -5.09563834374749
H        -0.46716440308010   -3.56048315603755   -5.30807017452253
O        -1.76361386428030    5.66168975817165   -2.26419500337843
H        -2.04257422924228    4.80571205967866   -2.62182989234119
O         0.70850840300229    6.68152869569630   -1.33595114950755
H        -0.12652334215016    6.21994416585323   -1.54017071336888
N         0.15654412005392   -2.63061771710480   -2.94676288734711
N         0.13484133681886    5.92592486100666   -4.16010895830228
C         0.16315401198098   -1.35038202346537   -3.29737813011998
C         1.39481915339998   -3.35191613275461   -2.73571013231443
H         1.14302849587972   -4.31558342383768   -2.29293383279438
H         2.03066644023478   -2.79407333761432   -2.03541639888023
C         2.18411814604564   -3.57643114573733   -4.02714177477526
H         2.49602614037863   -2.61273731541285   -4.44388942366113
H         3.07862219635354   -4.16207100370757   -3.77977293344227
C        -1.07977589245485   -3.33856358210249   -2.68943721024448
H        -1.87303267203175   -2.60094731766092   -2.54908574543788
H        -0.97311772500984   -3.90155114011617   -1.75857940020593
C        -1.45412672160061   -4.29710256296312   -3.83442670731693
H        -0.78568012710650   -5.16578132689374   -3.82465034584757
H        -2.48174526267136   -4.63627092917505   -3.68448728681808
C         0.14790491647612    4.60314375732813   -4.32548508899568
C        -1.07798978471622    6.67335861630378   -4.41736907133841
H        -1.57859757143956    6.21692092702662   -5.27421038229469
H        -0.80292322692198    7.69713079131802   -4.67539940525148
C        -2.04265917718436    6.67647041037071   -3.19212889364894
H        -1.93783704379927    7.61112081517208   -2.63375635897203
H        -3.07382065146236    6.60618388700612   -3.55282255122729
C         1.30491517742686    6.65774169536222   -3.71884839567883
H         2.09988168325796    5.93205541451118   -3.53980473570429
H         1.61777166159086    7.34122661977605   -4.51602111746751
C         1.06390800428639    7.46925530998421   -2.43509099412609
H         2.00352764307768    7.96210353797948   -2.16892366204022
H         0.31109318637817    8.24990310062476   -2.61675992159257
123
 -202.86565310232140
Hg       -2.62507173716745    0.59440998059001   -0.75372722539464
S        -4.42318399424241   -0.47729255542068   -2.24821029305454
S        -3.64333231876744    2.34124215341433   -2.34868945666847
S        -1.99169517382516    2.33451930594464    1.32118870064311
S        -0.18403492990598    1.96049063944620   -0.96530620213841
O        -3.30450407464419   -0.91943542058465   -6.33642847640205
H        -2.56673886455950   -1.55326377451891   -6.27747956899213
O        -2.38144813070478    1.66380185449827   -6.18376438912769
H        -2.47737872704760    0.68918964244660   -6.12379099939850
O         1.46546289368762    3.27998496748210    3.74126639923026
H         1.56282515434323    2.73603091545157    4.52970055388574
O         2.56259220234706    2.16476783176120    1.41365741217527
H         2.08626889186246    2.16856205203849    2.26103251137084
N        -4.63643993429858    1.01562056027988   -4.42489446817163
N         0.25279492103778    3.68918086986055    1.01969917513759
C        -4.24932471218253    0.96010001070329   -3.15772788005656
C        -5.23225400958084   -0.14043803914822   -5.07406829708565
H        -5.67295773251340    0.20054024316423   -6.01141885896760
H        -6.01931985679297   -0.53721694848049   -4.42493439851720
C        -4.25507339693851   -1.28658564930781   -5.36234553985219
H        -3.75974788364591   -1.57572526217915   -4.43270736907296
H        -4.84770483931558   -2.14029657514950   -5.72098918601226
C        -4.55625685456691    2.24629690485283   -5.18902380335244
H        -4.14213752122653    3.01715287760714   -4.53721903265862
H        -5.56679558639760    2.54582998467311   -5.48803497800933
C        -3.67094179794363    2.14765827907821   -6.44672213007473
H        -4.14971678423610    1.51319404165710   -7.20263266529538
H        -3.56308020557389    3.16008203589823   -6.84708034780770
C        -0.55722388263807    2.76286690597575    0.53248047066472
C        -0.08439950467786    4.37876686060790    2.24873553395539
H        -1.13427865279031    4.68359513298210    2.19754887391409
H         0.54774384945503    5.26374243304720    2.31551744783661
C         0.09277937592416    3.52553539112738    3.50873685909208
H        -0.34471620090061    4.07393636546645    4.35275591093451
H        -0.44649057533123    2.58011153843960    3.38604372095363
C         1.47743890914900    4.07960286017280    0.34628903280897
H         1.44826077740545    3.70662848052858   -0.67966970086517
H         1.51617188959710    5.17030313006747    0.31381601997110
C         2.72745659871692    3.51686511817629    1.04871843364996
H         3.56734860157848    3.56078059598225    0.35056201473433
H         2.96291131722132    4.10611119237632    1.94119752134192
Hg        1.72871698964511    0.20000987041543   -0.39864506478395
S         3.50601645182799   -1.68953337665473   -0.43641846900879
S         3.97383146591570    1.10701653701436   -1.20973603354421
S         0.57801832592471   -0.40973107260855    2.04309373946550
S        -0.75099630551174   -1.40981161403084   -0.38634089436477
O         7.53083317589667   -1.70165585441788    1.12339010424831
H         7.60489215124510   -1.92202485158460    2.05740414172285
O         7.75354174917431    1.01432648552582    0.31270551530375
H         7.40767428873906    0.29181682650906    0.85685196601448
O        -3.35952989986951    0.18179804352569    3.82346047975806
H        -3.49146382850798    1.13287536417406    3.90857292652166
O        -4.08134894852268   -0.46507294359430    1.26805649794989
H        -3.81719415543307    0.00079743898866    2.08733021617369
N         5.85922215621939   -0.75414500845218   -1.16191935459760
N        -1.70533448482453   -1.70879514474844    2.08088794179464
C         4.57755705813099   -0.45624664144520   -0.94977840889212
C         6.34105706301689   -2.10209093442541   -0.93225046131208
H         7.31454125637792   -2.19970404153802   -1.41315407098276
H         5.63746163280410   -2.81329169125718   -1.37710167034502
C         6.47737767964437   -2.45183674243850    0.55293421522657
H         5.53153190533219   -2.24176143004342    1.06375165904353
H         6.68781452730924   -3.52634109995362    0.63131953726056
C         6.76843066209221    0.19603590240205   -1.77569381807252
H         6.22194065051121    1.13039523308670   -1.90894817041444
H         7.06700700748047   -0.18834196033554   -2.75797590673400
C         8.03320448138244    0.47905961807513   -0.94609981483667
H         8.63818965513499   -0.43213540110887   -0.85004557333359
H         8.61799377234765    1.23045749124984   -1.48364275824164
C        -0.72769486293697   -1.20127615314768    1.32733862909435
C        -1.68018065373154   -1.53497440691546    3.52148181762573
H        -0.68135041842005   -1.79662231009664    3.88591883073734
H        -2.41883239005599   -2.20956430759778    3.95526848430571
C        -1.98149224459938   -0.10411941263336    3.97604236896495
H        -1.69696828716533   -0.01174586450778    5.03219646182226
H        -1.38128012943155    0.59143035804124    3.38362152336466
C        -2.77099772475279   -2.51686270560001    1.52102188092802
H        -2.53282731794486   -2.70113581040706    0.47166932075382
H        -2.80342517232313   -3.47510402043138    2.04939487083302
C        -4.14743134043357   -1.82864107568078    1.61017485778628
H        -4.82246990340274   -2.30992201359803    0.89739421337850
H        -4.55923677043120   -1.92663779798607    2.62120413806985
Hg       -0.50236034661083    2.31004219451717   -4.06452054372717
S         1.49194133069642    0.30288705005549   -3.64615769444390
S        -1.41137990063346   -0.05004922406670   -3.83311297984174
S        -1.77466236868429    4.50822428811658   -4.29068731830339
S         1.04145654849176    4.41868500941447   -3.44404186585479
O         1.59359417024699   -3.14750346732066   -5.83141361684070
H         2.08756313585015   -3.07062209915641   -6.65407794047136
O        -1.24035143974902   -2.82044149612769   -5.84194638973097
H        -0.32353851027566   -2.56503698783240   -6.03279280408432
O        -2.39397218547814    5.76913502340986   -1.36652488622101
H        -2.60924496500536    4.98056773397432   -1.88642206315946
O         0.01754118208088    6.75094361171991   -0.24111463338816
H        -0.78214194892860    6.27691492101042   -0.53684890578066
N         0.26960802313564   -2.05108732978266   -3.53923230486206
N        -0.53294342931611    6.54171969908387   -3.15860115859740
C         0.14610543048826   -0.73345352180453   -3.64286530137555
C         1.57611564756421   -2.67313621500209   -3.47261847168283
H         1.42837480195792   -3.72352839304534   -3.22175373411002
H         2.16994379150255   -2.19828095791602   -2.68007409433964
C         2.35481914070267   -2.56730833226825   -4.78564170808989
H         2.56578437770655   -1.51590835594444   -5.00803818518319
H         3.30561575962893   -3.10078573426570   -4.66002429021397
C        -0.88718494722196   -2.91303701915683   -3.41791269794781
H        -1.74471138991250   -2.29666274417925   -3.13889208999984
H        -0.70735321413825   -3.62772668553283   -2.61060835952243
C        -1.19057007634264   -3.67017774511171   -4.72309122944825
H        -0.43558068323656   -4.44816937787477   -4.88464447117240
H        -2.17335188814949   -4.13914613655490   -4.63563116975248
C        -0.42061216866299    5.27715948649949   -3.56525216025517
C        -1.80211412215422    7.22776466483216   -3.27741447007774
H        -2.27185925296649    6.90602923262924   -4.20966650016280
H        -1.60983765679165    8.30037089445176   -3.33209378757292
C        -2.75401842502432    6.92141511007942   -2.08093976044521
H        -2.71317576333995    7.73456467198723   -1.35055254243825
H        -3.78035657862471    6.84790090645586   -2.45495748397997
C         0.58018261716183    7.26395228293459   -2.57688533723649
H         1.43504300740575    6.58643885054174   -2.55000585072347
H         0.82156822887323    8.11946545882598   -3.21731464395025
C         0.29490291646941    7.77305681407651   -1.15404106274697
H         1.19692110206557    8.27346500863452   -0.78987813880785
H        -0.51911593149533    8.51200543432601   -1.17328473268511
123
 -202.86531833545655
Hg       -2.74174787074757    0.23005042901942   -0.76302892619458
S        -4.63196014592241   -1.06860484962609   -1.91223571234716
S        -3.74910589678274    1.60347795457622   -2.71708614804468
S        -2.01200186348517    2.36147726802473    0.85851080101491
S        -0.31551941923437    1.44648166809664   -1.35845115853560
O        -3.70435474844054   -2.52374557464925   -5.80200272136738
H        -2.98475537939955   -3.15084767245974   -5.60837972588684
O        -2.68540997706508   -0.02257600235839   -6.31545443082397
H        -2.81348768334080   -0.94914537692942   -6.02010241100570
O         1.55280368040130    3.65852885116517    2.91174781654458
H         1.65182023683860    3.26182883928580    3.78337388025762
O         2.60833205101518    2.10638383759621    0.83158698866640
H         2.14186936206568    2.27725723925447    1.66759568268692
N        -4.88424518531133   -0.13010464241630   -4.37692585416265
N         0.25984916634234    3.53445555366196    0.20014612091930
C        -4.44292284795914    0.10210024008789   -3.14793763994683
C        -5.55186822726937   -1.37799772596976   -4.70821527866680
H        -6.02074927799932   -1.25007426258899   -5.68437268943643
H        -6.32398663744867   -1.57031477831744   -3.95636313269625
C        -4.63307555847969   -2.60546209578619   -4.74456374885795
H        -4.11647736924248   -2.69182528751320   -3.78616891608565
H        -5.27263227727627   -3.48992734431954   -4.87633584047305
C        -4.79237685491630    0.87789194359122   -5.41670056780655
H        -4.32195418254817    1.76189601767341   -4.98321012449980
H        -5.80342353828907    1.14331586023177   -5.74477568900579
C        -3.96688870616440    0.44244688213918   -6.64316749583711
H        -4.50070206540935   -0.33124122050840   -7.20859720859334
H        -3.84039268865701    1.32457590108370   -7.27786390926383
C        -0.59884501760242    2.55954163376177   -0.05222692407112
C        -0.00692081432132    4.48579119475723    1.26072794089374
H        -1.04576339086547    4.81942971126442    1.17467656148196
H         0.66045537414725    5.33524521822788    1.11789244459781
C         0.18402546088710    3.91600960845321    2.66977326725542
H        -0.19675729533650    4.65413812144858    3.38755034344788
H        -0.39904039895206    2.99476133428926    2.76974766772189
C         1.46328140293109    3.73738614381023   -0.58656057990028
H         1.40508937491586    3.12243847475525   -1.48725296029932
H         1.49974134690315    4.78644877772391   -0.88917169111721
C         2.73541797309766    3.35746090058105    0.19138559609042
H         3.56193335639404    3.27189982639832   -0.51877132090552
H         2.97281558718066    4.12281632199453    0.93769711558383
Hg        1.61971238816968   -0.16688734484158   -0.50219862297516
S         3.57701896295998   -1.78505026367714   -0.12492840500312
S         3.68618932446485    0.66157560095205   -1.75319875448788
S         0.57697907655697   -0.17807591213973    2.08276005384403
S        -0.84483093065087   -1.69080342885835   -0.00242977331176
O         7.42201985751215   -0.54632324689667    1.26062418447820
H         7.46365499800111   -0.37703442032148    2.20716674979886
O         7.18884242541234    1.70539282559141   -0.50492515599682
H         6.89570059821902    1.19039340045245    0.26020739668022
O        -3.29373971279266    0.80233398674181    3.84933965716911
H        -3.43415218394354    1.75024167349223    3.74522660457087
O        -4.09359048669759   -0.37457982865206    1.51135927664354
H        -3.80146601589811    0.26120947717948    2.19513492789230
N         5.79420211402388   -0.82960430583654   -1.18056976436196
N        -1.69553279566079   -1.42732821404306    2.50512478762789
C         4.48299335775750   -0.64739203423747   -1.03146878698093
C         6.46932468309352   -1.90520671745232   -0.48156028770956
H         7.46965831783093   -2.00423330993253   -0.90343081962225
H         5.91299588292366   -2.83653671573419   -0.62802015304611
C         6.58210150348921   -1.65832015161020    1.02625716203270
H         5.58388001155266   -1.48289263274725    1.44161632921895
H         7.00157150878996   -2.56106104632842    1.48956970916806
C         6.57110942310335   -0.03479911420230   -2.11273948647078
H         5.88160340296359    0.64109113104515   -2.62022878008514
H         7.02423182000720   -0.70744303358979   -2.84953652527695
C         7.68025436534696    0.79749685598137   -1.44540682506633
H         8.42570767391633    0.13494917995977   -0.98609713241011
H         8.16852869151310    1.38816068872538   -2.22499627546212
C        -0.75240853758354   -1.10344976487696    1.61786031787192
C        -1.61305970002256   -0.93729273409779    3.86829938609685
H        -0.59812883361838   -1.11260101375098    4.24006878130384
H        -2.32820014331272   -1.49717869350370    4.47163765861841
C        -1.90792920116645    0.55899313765940    4.00379278487536
H        -1.58032145382834    0.88609577982653    4.99908129657757
H        -1.33977982356820    1.10360070827210    3.24489665777364
C        -2.78182004104960   -2.33033359651639    2.18065756109834
H        -2.57956865976025   -2.75232805166421    1.19443660249630
H        -2.79921874774003   -3.14131739553938    2.91576488280772
C        -4.15234771225798   -1.62483722168278    2.15483858259940
H        -4.85282952991367   -2.24755783132826    1.59201037276289
H        -4.52941781654256   -1.48721029305541    3.17470734563464
Hg       -0.68823637065886    1.00131380532294   -4.46916263371573
S         1.22627929995873   -0.94367303741601   -3.60964170344132
S        -1.69089650869587   -1.18345294431017   -3.65521745097422
S        -1.84631492950226    3.14971294378926   -5.20047769555795
S         0.97855215599706    3.09804613539409   -4.37066404073577
O         1.15960680508489   -4.84890783416620   -4.70288228500768
H         1.66011407221539   -5.04946196319587   -5.50027114781570
O        -1.67646032312573   -4.33176100208106   -4.88272443600346
H        -0.75270225665530   -4.16773115908497   -5.12830289349537
O        -2.36038079934100    5.15445508696859   -2.70589379278387
H        -2.59030528723540    4.26125353752800   -3.00246372669392
O         0.09448343267534    6.24001387777888   -1.83142585944444
H        -0.73738536652558    5.75928139720413   -2.00365929266891
N        -0.09767965289333   -3.10984799509313   -2.83477826117046
N        -0.46478938327116    5.31704408387431   -4.61193573261357
C        -0.16313153669827   -1.86936207843117   -3.30374784132598
C         1.18111902395664   -3.73683257305755   -2.57161128650848
H         0.98875360437029   -4.65995900755801   -2.02480997203572
H         1.79506789675526   -3.07260491339861   -1.94575417307991
C         1.96321956121367   -4.05275058182372   -3.84882920816117
H         2.24340860092125   -3.12112277149998   -4.35200134714142
H         2.87632010464125   -4.59032685425676   -3.56371668854114
C        -1.29388895680203   -3.85627727244942   -2.50764643797867
H        -2.11566801773781   -3.14674225302078   -2.38427240742321
H        -1.13995932937081   -4.36549555621503   -1.55322415943085
C        -1.65340455897090   -4.88824700002583   -3.59191012708258
H        -0.94038377856301   -5.71992394665401   -3.56135956056875
H        -2.65759069656113   -5.26970774733144   -3.39305149500602
C        -0.43324993111216    3.98725486437352   -4.69445733913077
C        -1.68540817156000    6.03005688985140   -4.92275816769344
H        -2.16674347258892    5.52211443985447   -5.76168104464369
H        -1.42095418396713    7.04294772944554   -5.23007670769907
C        -2.66814879609627    6.08189729108645   -3.71236789219763
H        -2.61268780522789    7.06001520493194   -3.22610893158174
H        -3.68959739660070    5.93746197030683   -4.07882639054577
C         0.69192543371378    6.09141337760322   -4.21003972893187
H         1.49812889186084    5.39062796331774   -3.98750400260484
H         0.99661732546111    6.73390124330038   -5.04351704005494
C         0.43191562738827    6.97021732813538   -2.97468699708390
H         1.36028554065869    7.49875600152587   -2.73900777137740
H        -0.33863502967071    7.72138471318506   -3.20071360596665
123
 -202.86476487228856
Hg       -2.50135305738274   -0.15612390557630   -0.72907346020345
S        -3.31692714897672   -2.33391737307999   -1.83487591209719
S        -3.37196146634576    0.32426519927779   -3.08277913598562
S        -2.24426377340547    1.76853149454642    1.27912520301607
S        -0.21340072868440    1.47402886417601   -0.82441604590712
O        -1.60614467649138   -3.81246888111899   -5.57941713695651
H        -0.69875156696541   -4.11717323390251   -5.46398609211984
O        -2.10071869149986   -1.45671617578422   -6.88966392312985
H        -1.76505374470540   -2.24027197091729   -6.41061665039957
O         1.04078864702401    2.53144096733854    4.04909394321574
H         1.07149980949986    1.81861419656241    4.69738822781965
O         2.33204719495557    1.62611161767988    1.81137265503226
H         1.84452870731164    1.64638040958444    2.66015757674087
N        -3.68922780964206   -1.96008946257811   -4.41359100741040
N         0.02815670589029    3.10568296512950    1.26318608721530
C        -3.46407235533797   -1.38135931615293   -3.23436710436682
C        -3.72046968240278   -3.41202795312577   -4.49288444060343
H        -4.16421396926042   -3.69595731354326   -5.44666235452623
H        -4.33628185464399   -3.80178461712251   -3.67604650647542
C        -2.32885328880793   -4.04433395060129   -4.38179132684754
H        -1.79448332427119   -3.62334514937608   -3.52103376561519
H        -2.45147008216421   -5.12203410967457   -4.21764928367002
C        -4.13846382795735   -1.17548386222267   -5.55176701443775
H        -3.90358440568727   -0.13176411740458   -5.33101707268108
H        -5.22730344725164   -1.27566171752372   -5.64541637680685
C        -3.49767440602170   -1.54746700745990   -6.89785123174543
H        -3.81191938826468   -2.54871078085969   -7.21912615701194
H        -3.85727689078710   -0.82604422052131   -7.63770005361754
C        -0.73235805315220    2.19249393602760    0.66293764161567
C        -0.39803474769892    3.71725388824311    2.50864895852667
H        -1.44170159282341    4.03068328553831    2.40331937246786
H         0.23191096367566    4.58916138908507    2.68671907918367
C        -0.31070269376900    2.78160536879529    3.71643869929259
H        -0.82370704193885    3.26070183355551    4.56005977057155
H        -0.81907624178092    1.84309493703515    3.47974799485813
C         1.28721969089601    3.54508227180204    0.69336943869287
H         1.31807285485395    3.21609401925197   -0.34737574904516
H         1.31980222284837    4.63784176129848    0.71614143926049
C         2.50969486835183    2.97599378474757    1.44477727695138
H         3.37804620447827    3.02276833741568    0.78216854008263
H         2.70795660038615    3.56399364786011    2.34714929486596
Hg        1.41097315033292   -0.34277224003355    0.29258004012796
S         3.00996881478756   -2.31166396246023    0.55368600425135
S         3.48463085919957   -0.00037005347284   -1.18461246843869
S         0.07776874692523   -0.69337557232279    3.17280229108744
S        -0.70708782314271   -1.82533311407878    0.58776212388402
O         7.17549558490086   -3.39201742160765    0.47553076376138
H         7.58334323719837   -3.59439230884193    1.32367451900026
O         7.65396477898523   -0.98627635874289   -0.91999277720158
H         7.45653671736372   -1.55951409720985   -0.16327897163250
O        -4.27118350194595   -0.04816189362998    3.80978884913827
H        -4.50049300486960    0.88575899309975    3.86780406952371
O        -4.27896493778960   -0.90171570749297    1.18493516982203
H        -4.19515194630927   -0.33072153953855    1.97272816370649
N         4.96946642085660   -2.20784549585365   -1.20625049791562
N        -2.19758555229903   -1.98812719261248    2.78688692551829
C         3.93755393998197   -1.56440971423616   -0.68463060653611
C         5.20017141834699   -3.60437746937763   -0.88494666963824
H         5.84931453359855   -4.02017196594918   -1.65535381367165
H         4.24100871767269   -4.14011431005129   -0.90536820091855
C         5.83260805915011   -3.83774722519253    0.48779425698079
H         5.25854923230155   -3.30838261542504    1.25646159009004
H         5.78517225646787   -4.91372140522086    0.69435402022851
C         5.73810643984001   -1.63943821037040   -2.29758419628661
H         5.43060808876558   -0.59863805072320   -2.40731229823867
H         5.49915286479804   -2.18828422429416   -3.21532998879295
C         7.25975150906620   -1.67540970413336   -2.06870523700754
H         7.61895625214950   -2.71141294544107   -2.04124755602398
H         7.72634107015215   -1.16881457242513   -2.91844212059464
C        -1.06913959270199   -1.52304251938139    2.26684784870849
C        -2.53833116381650   -1.69404510615581    4.16538773161180
H        -1.65933344006573   -1.86810187085853    4.79289818325871
H        -3.33280499193020   -2.37494816176757    4.46696901737135
C        -2.98935783221515   -0.24634809320176    4.37524722713580
H        -3.01633101252274   -0.04629312469939    5.45391744174056
H        -2.26612963270111    0.42988157072766    3.90927138256520
C        -3.08675195921876   -2.86873870030661    2.05193045825419
H        -2.58593852994214   -3.18320938012784    1.13405756009295
H        -3.26568763488570   -3.74981179770073    2.67383418822169
C        -4.43038810528054   -2.21240392838084    1.68576412357882
H        -4.89407140582011   -2.80772577821133    0.89490661995117
H        -5.09207127398417   -2.18511253757679    2.55846994959789
Hg        1.02045732021537   -4.01880548686515   -1.49382528192996
S         0.18707878289761   -1.80045193300832   -2.51231817483415
S         2.61442407074838   -3.17972468175177   -3.44546755131521
S         1.93868574078038   -5.58366711961235    0.32688571965115
S        -0.92043460835325   -5.36192491097181   -0.34432507920268
O        -0.00707999718284    0.23531748406806   -6.28685517742921
H        -0.79823774656239   -0.13607597238374   -6.71388215672783
O         2.27076998944425   -1.13183627335056   -7.07568480006481
H         1.34066885704559   -0.88711099757289   -6.91635306550467
O         0.60514392894157   -3.85988206551838    4.12493500284840
H         0.73273540620463   -2.91013677982636    3.98152362676101
O        -1.96855535530075   -4.84281779964019    4.17710754308096
H        -1.07863258263009   -4.43703449671289    4.18400947582254
N         1.92492098327562   -0.71773384037033   -4.18027253917954
N         0.00321439920558   -5.95782086919570    2.07874620871770
C         1.62958885489607   -1.78323567004709   -3.46085851871016
C         1.06832657367830    0.45455802562191   -4.13838359805926
H         1.61933213618389    1.29026337530041   -4.56769229104646
H         0.83549932428919    0.68911833312411   -3.09308315747680
C        -0.24710554855308    0.26771239194213   -4.89795774826261
H        -0.72801253052510   -0.66053906515528   -4.57422510708543
H        -0.91149446135345    1.10283939687846   -4.63937132968794
C         3.19198031337425   -0.59855849966159   -4.87608597328213
H         3.69317745290385   -1.56523614636797   -4.81454796969382
H         3.79585899563088    0.15842730945548   -4.36255296905964
C         3.05011256457412   -0.22062702115224   -6.36217671901206
H         2.64881576250751    0.79482741953882   -6.46247819860651
H         4.05534976827807   -0.24000755205816   -6.79555742250830
C         0.29845267962939   -5.64119097521693    0.82053245073583
C         1.06958415272881   -5.98553058760548    3.06510681081177
H         1.90600888202554   -6.57598325390382    2.68021040803154
H         0.69770150848508   -6.45022257763031    3.97612783990739
C         1.58191107849393   -4.57558774208794    3.39159769525677
H         2.49612798466172   -4.67210207726829    3.99183351978532
H         1.83363886199067   -4.04878795566060    2.46727781770448
C        -1.34189030216808   -6.41890932359666    2.39831008708760
H        -2.02248487861908   -5.90147913181394    1.71519188552617
H        -1.39834029893215   -7.49397290631898    2.18345445400044
C        -1.82900251211759   -6.19015677626879    3.83409752703859
H        -2.82941850195694   -6.63057808350981    3.90096703632320
H        -1.19063821004188   -6.71605541731273    4.55897982370129
123
 -202.86451069981510
Hg       -2.06576739811518    0.34575133207007   -0.48334556289187
S        -2.99002171884844   -1.48853485428713   -2.04069602671367
S        -2.87575666639123    1.38124615460269   -2.65976426259394
S        -1.69555267246982    1.86055600803938    1.83852207553024
S         0.35515791560278    1.72449048454392   -0.26035619425387
O        -1.33314068314466   -2.12609846816629   -6.00940389402547
H        -0.45288192730945   -2.51818232589644   -5.98096130433786
O        -1.70110382220169    0.49329221615952   -6.73034791720915
H        -1.40282624006988   -0.39622641117022   -6.45546072240665
O         1.51802214794252    1.71444640961064    4.73196455738718
H         1.41873866825765    0.87020978174710    5.18749996842063
O         2.83880629013842    1.14194653732131    2.40838878357688
H         2.31040180374843    1.05922157249081    3.22968399756218
N        -3.33191028765687   -0.51884951619852   -4.46588650777780
N         0.70728479748420    2.92085120032111    2.08903169231400
C        -3.07527132416782   -0.23895518403539   -3.18859457397824
C        -3.45283357616903   -1.90747220107253   -4.87973469332611
H        -3.91187609140235   -1.93022713502459   -5.86768448799730
H        -4.09251165374765   -2.44001485495595   -4.16890946209949
C        -2.10603214741607   -2.63606850979605   -4.93691236026636
H        -1.57534556139890   -2.51466147531423   -3.98505372171024
H        -2.30330828325769   -3.70477333024588   -5.08885743561931
C        -3.75166084332002    0.52384214864885   -5.38749182021035
H        -3.49901962332797    1.48066301375697   -4.92591081048823
H        -4.84084260613784    0.47042891925435   -5.50923377300903
C        -3.09937001207578    0.46059725153894   -6.77753819730349
H        -3.44017530788057   -0.42406700882558   -7.32986804339737
H        -3.41946640145236    1.34954407832969   -7.32907170897784
C        -0.13016248633147    2.21926457059715    1.32889924046477
C         0.31283528240608    3.35512383657195    3.41708240881436
H        -0.67793686833203    3.81657236338190    3.35311077907364
H         1.04052420627108    4.09276186607444    3.75634396890123
C         0.23006582198509    2.22206576884931    4.44281190253224
H        -0.22843810289675    2.62289399745563    5.35594222645376
H        -0.40672491800152    1.42713863786753    4.04741866034908
C         2.02218101465519    3.31449190859640    1.61973005121887
H         2.06028031678618    3.14839212153235    0.54117133785830
H         2.16025892232705    4.38205481723461    1.81387294176560
C         3.15167182442609    2.51266889633553    2.29807877816636
H         4.05379650331989    2.59383362469003    1.68590399716313
H         3.35301138673495    2.91109984807144    3.29832713622618
Hg        1.78111644563312   -0.40073094710304    0.53449522513365
S         3.21114650475696   -2.50043600173656    0.48091941125490
S         3.89098615324555   -0.00190686565228   -0.88871488673402
S         0.28386620942310   -1.10564993741402    3.31994880446420
S        -0.47594768176727   -1.69873774391502    0.55588601862727
O         7.27363732620838   -3.87573291422409    0.20027857672946
H         7.66294626982107   -4.22486141819886    1.00841871740367
O         7.93794291942373   -1.33679658816224   -0.82821503054765
H         7.69427815170879   -1.99360298218847   -0.15799432190719
O        -4.06695858160536   -0.21857744303116    3.94046129659062
H        -4.26877397570230    0.68572250330564    4.20255054465073
O        -3.98193807903241   -0.55869966973973    1.20540860291977
H        -3.89385132382192   -0.14558502045227    2.08584187645883
N         5.17302940931818   -2.30177244417181   -1.26843263715175
N        -2.07545647935187   -2.09598299941166    2.64551169628741
C         4.20163242665001   -1.65785570943616   -0.64086875116766
C         5.28715519035247   -3.74454283781927   -1.15613738539889
H         5.89633743779237   -4.09671934744759   -1.98842894994178
H         4.28683369956317   -4.19063662980774   -1.23816829834461
C         5.90192666005866   -4.22187458307175    0.16019977622536
H         5.36707068952711   -3.77027732077461    1.00315994975602
H         5.77871814510350   -5.31046327726043    0.20951107021386
C         5.98732461588548   -1.64402106978992   -2.27254032432403
H         5.76316551925357   -0.57746662719953   -2.22730164770939
H         5.70817766184705   -2.03326170298999   -3.25785180347515
C         7.50011120186387   -1.83003436965744   -2.05955452272808
H         7.77735661849430   -2.88487591512815   -2.17417902749157
H         8.01127702488785   -1.25009875357351   -2.83313812873593
C        -0.88707612671373   -1.65922734202593    2.24885294697429
C        -2.45228377120564   -2.01111944526483    4.04292051302885
H        -1.61392657050318   -2.35184299890017    4.65714133427396
H        -3.30213978087991   -2.67327714686235    4.20123568149254
C        -2.81379925542322   -0.59024139923070    4.48319803710313
H        -2.85560470639086   -0.56852148924457    5.57916502821677
H        -2.03865908310562    0.10557954552230    4.14547204287951
C        -3.00257604088352   -2.74908498618837    1.73882716744800
H        -2.48975079626298   -2.94227891901208    0.79444539955151
H        -3.28247938885508   -3.70693278225216    2.18501151648256
C        -4.26752781878650   -1.91840797713221    1.45786838081894
H        -4.74552054235727   -2.31903354286651    0.56009111888634
H        -4.96252719935005   -1.98435023750914    2.30204950917266
Hg        1.05903458525667   -3.66651967371007   -1.83225258157580
S         0.47158247222804   -1.22368159091131   -2.47589329455554
S         2.74460531691027   -2.68304149250437   -3.63872682547042
S         1.86219810790059   -5.53619557311977   -0.24802832764543
S        -0.97064890719771   -5.02365546075859   -0.86798036212823
O         0.53525028567170    1.71160927803488   -5.69686874912361
H        -0.30580005105003    1.60339456196719   -6.17328911519610
O         2.44351633857884    0.09356828270948   -6.85963872474317
H         1.59637208917828    0.50145679561858   -6.59937372091720
O         0.57703955367161   -4.33851194894432    3.81932359381494
H         0.75188681702877   -3.38474960801846    3.85665524881760
O        -2.06281397502410   -5.06389984795750    3.57863993817676
H        -1.15051427022388   -4.72550326689872    3.67939432079454
N         2.33113485726938   -0.07272490504554   -3.95277675388458
N        -0.10271167062036   -6.05042951832714    1.43117388787193
C         1.91476680661616   -1.20453315683728   -3.41541901569428
C         1.66196843912368    1.17653234171532   -3.63536325403889
H         2.32690155683111    1.99537119434165   -3.90814287077313
H         1.48839982290734    1.21572540713456   -2.55371395792928
C         0.32037858854593    1.36466529350288   -4.34688757510680
H        -0.26855806305470    0.44399851946453   -4.27679732769112
H        -0.22998288848735    2.16107626887527   -3.82846792793439
C         3.57397651029405   -0.00243044593309   -4.69542058585934
H         3.91658275666556   -1.02519796351587   -4.85757251685957
H         4.31255562426171    0.53679410017002   -4.09229263581331
C         3.42932330093915    0.68414496147363   -6.06776032186760
H         3.23515185784155    1.75548541758183   -5.94006618007434
H         4.38423868718442    0.56488506321569   -6.58887413316175
C         0.21976269974644   -5.56300592155508    0.23513840541154
C         0.95141726588092   -6.26725921027583    2.40793519403113
H         1.76956910324589   -6.82492326529668    1.94390674185064
H         0.55166126230013   -6.84699307948039    3.23781326144481
C         1.50879455967179   -4.94000786561049    2.94083039441957
H         2.44351729692222   -5.14480128932531    3.47837437991626
H         1.73640688312518   -4.27274603724927    2.10413862093460
C        -1.46435274887779   -6.50208059591852    1.67955732523444
H        -2.11431101818286   -5.91050692192586    1.02907781552447
H        -1.53978778416554   -7.55386696022177    1.37568783855075
C        -1.97947825331887   -6.38019547429260    3.11980619321106
H        -3.00064255307146   -6.77436913308847    3.12314692880119
H        -1.38435539842461   -6.99736934520217    3.80737046672538
123
 -202.86420139326134
Hg       -1.59421877052382   -0.94618079219181   -1.35142218129395
S        -3.20509284326533   -2.36138787364023   -2.67940129172058
S        -3.58194162875753    0.47839504268002   -2.01545016803460
S        -0.95179143323624    0.53108524283713    1.22340872337142
S         0.60383450051718    0.43432284080780   -1.26403401221390
O        -5.03038138114234   -1.50027853259369   -6.27342566252065
H        -4.14832006579286   -1.07946446053946   -6.26536716363381
O        -6.02010302949262    1.00680868148615   -5.57700438557397
H        -5.61780134854979    0.20982619712294   -5.97061929814064
O         2.84868841419729    0.81472300261813    3.45138094451892
H         2.96080257487000    0.05575356425752    4.03406972453518
O         3.70118823051343    0.17629265139511    0.92164567745745
H         3.34421923740266    0.13087623051111    1.83122360640862
N        -5.31631159005609   -0.96575521762064   -3.41037967956754
N         1.37425230696856    1.73105101259275    0.92747389467808
C        -4.15068197298401   -0.94478364472077   -2.77229887640758
C        -5.78366891760882   -2.19170598455019   -4.03036256983940
H        -6.84641958983215   -2.07195760962853   -4.23864455108320
H        -5.64498031548403   -3.02459917344232   -3.33293271440784
C        -5.03638815208350   -2.54804937357697   -5.33323340644859
H        -4.01776824505786   -2.85490103260922   -5.09117456312203
H        -5.55964391917519   -3.39920105311271   -5.78364526087982
C        -6.25358619816658    0.13915271193018   -3.29301617478067
H        -5.70109505964723    0.99020734257230   -2.89203546727058
H        -7.03728722158274   -0.14095353822655   -2.57824917289531
C        -6.92471812461060    0.57493753979283   -4.60790994087437
H        -7.56380753688061   -0.22706652205075   -5.00162152352140
H        -7.56504334540212    1.42942114548918   -4.36737387357399
C         0.42802208694262    0.96397518544115    0.38221227586307
C         1.23215799323510    2.19387204219895    2.29495631249350
H         0.21349936263483    2.57231658943991    2.42930190008295
H         1.94845346060678    3.00055579182965    2.45436140160946
C         1.46592912111621    1.10538196018484    3.34616194719200
H         1.08590016725275    1.46862177886162    4.30919036748174
H         0.91410217205115    0.20476562590857    3.06384911688027
C         2.52435354623709    2.19310287136215    0.17415424985020
H         2.36648525746957    1.93926992819603   -0.87535909254714
H         2.59433506268044    3.28136445711652    0.26346155986896
C         3.84479179951767    1.55394770320006    0.64689252864454
H         4.58372593886202    1.65839160392448   -0.15315442563849
H         4.21167930209195    2.05878343587963    1.54787301859119
Hg        2.42474711265747   -1.72268063486729   -0.58539332217089
S         4.86390898664707   -2.56773111531782   -0.57850908524936
S         3.79930366186244   -0.47179938769977   -2.35038251114666
S         1.39807570688481   -2.29325376781898    1.87765689580025
S         0.19211656524418   -3.06440089352773   -0.68780751840892
O         8.36417940811185   -0.17803922597929   -0.18148740575102
H         8.65275653758547    0.00730994421305    0.71764133351054
O         6.76147875491614    1.62839752542153   -1.63561321702688
H         7.05591811496888    1.08852911770620   -0.88480280223425
O        -2.63190909856397   -1.51952437929871    3.30773820906857
H        -2.67647395575490   -0.55905960541880    3.37901501098345
O        -3.16021613422061   -1.98704620631160    0.64266432022713
H        -2.89976516843385   -1.53480922594268    1.46957202252627
N         6.36451776977681   -1.13588116755245   -2.20313992241612
N        -0.96892099313255   -3.43904844233069    1.67943852499415
C         5.14835289476896   -1.38171728931784   -1.75906745298631
C         7.51135178029754   -1.86083160163543   -1.68682624206777
H         8.36169636486663   -1.62823681019536   -2.32728951107998
H         7.31462851645165   -2.93783378000140   -1.72330079314127
C         7.86912088767910   -1.50543217119371   -0.24326212015461
H         6.98774155264458   -1.61031747966905    0.39805677419756
H         8.63303640253625   -2.21729210506511    0.08864179528559
C         6.60595712315884   -0.18801107428886   -3.27108983398549
H         5.64287420224334    0.10561097260511   -3.69186601241769
H         7.19161454776356   -0.68354865731218   -4.05035399549272
C         7.34841047537340    1.07157802674622   -2.77784379590634
H         8.40121923957375    0.83228158232950   -2.58487161975993
H         7.29576255111337    1.82552919068206   -3.56704801302095
C         0.08647706819676   -2.95246751097341    1.03558822467322
C        -1.06072033220238   -3.35341066455341    3.12597658354698
H        -0.11412550281077   -3.69406129511423    3.55759078520014
H        -1.87001672080385   -4.00924744605072    3.44760953182137
C        -1.32509803067837   -1.93770896535848    3.64613513311354
H        -1.20585848678514   -1.94821191590054    4.73787021837573
H        -0.58740724205610   -1.25695400984316    3.21646774617722
C        -2.03774807419973   -4.13163917927027    0.98441117564536
H        -1.72318214882631   -4.29393357750569   -0.04830872267660
H        -2.19490243955182   -5.10368832174584    1.46185743388215
C        -3.35687492208533   -3.33565270718702    0.98498230239806
H        -4.01881688430052   -3.77119159371792    0.23115371806254
H        -3.83818753636107   -3.39334344141475    1.96803709819653
Hg        2.68937406512988   -2.29260460455731   -4.27890189423168
S         2.59323063968413   -4.50101804756013   -2.92257509029427
S         5.02059145474798   -3.55554297160541   -4.31117123172356
S         2.28179687227796   -0.34676143314125   -5.89800232607260
S         0.20614490840302   -1.46954133886318   -4.13497419970954
O         5.15747671073461   -5.77526343549532    0.28254098104266
H         4.98703215555781   -5.11459443235628    0.96204223447168
O         7.38741896478404   -4.96008177918196   -1.17275089442078
H         6.58367584844429   -4.92849004858486   -0.62236056564790
O        -0.98102062804944    0.95917191107092   -8.15979149304709
H        -1.01488218667821    0.65877579002465   -9.07360566975330
O        -2.60924950078754   -0.21513333429687   -6.17838695074571
H        -1.96995770421298   -0.22547556744646   -6.90767515022756
N         4.94517539720843   -5.66464172207856   -2.69789885594117
N        -0.01319653551303    0.85248661994488   -5.42189347926887
C         4.27079538367443   -4.65768968984197   -3.24385917517688
C         4.26800429622904   -6.59557031157738   -1.81199933572612
H         4.90568125007522   -7.47188438199684   -1.69491290589816
H         3.31840781173173   -6.89409190823821   -2.26798674810040
C         3.95842572182670   -6.00909345124601   -0.43077322693950
H         3.38993508736022   -5.07983983925155   -0.54427942382596
H         3.33501313533321   -6.73252572181898    0.11245031508539
C         6.29866774225050   -5.98519394903797   -3.11120071915231
H         6.63514081093371   -5.18516222672122   -3.77250585119314
H         6.28112066486615   -6.92654309616360   -3.67309776554186
C         7.29609911702137   -6.12003274703963   -1.94826217463283
H         7.03777212662191   -6.97930793321617   -1.31725652695552
H         8.28584424936167   -6.29204380986193   -2.38091469237044
C         0.74042749114514   -0.20853038675459   -5.15546924250837
C         0.41725499818305    1.83324529869596   -6.40003779224413
H         1.45521242408099    2.11575519733230   -6.19614931531659
H        -0.22859771123621    2.70580533003208   -6.30000227668697
C         0.35057616966616    1.31637207659825   -7.84102153662193
H         0.70229005918290    2.11792844628507   -8.50261110641650
H         1.01477528432561    0.45233942254228   -7.95114242215908
C        -1.23242319042843    1.14057028226554   -4.69397937131658
H        -1.31307899628445    0.42111982356805   -3.87137236044335
H        -1.16273335218161    2.14674257145343   -4.26862189189078
C        -2.49606932976915    1.04258808994906   -5.55919582693757
H        -3.36755115394758    1.16843764073209   -4.91288438998456
H        -2.50357094376352    1.83325596329454   -6.31722380499732
123
 -202.86407542104860
Hg       -1.55551662720083   -0.75401963983026   -0.65221383154929
S        -3.14009145948427   -2.12178550732770   -2.05696992336226
S        -3.53310847591260    0.69703210280085   -1.31742693618889
S        -0.93964106914947    0.71026813017076    1.86301843343313
S         0.65897633849399    0.59386104266884   -0.59712621830985
O        -4.93745051592488   -1.10415744358206   -5.70806751224774
H        -4.04962015651191   -0.71138450289132   -5.80347743933515
O        -5.87330122631689    1.36481850936138   -4.85956039811159
H        -5.47600381787567    0.58173895404822   -5.28654563209326
O         2.79465858576944    1.07110603281483    4.20579296323691
H         2.89505469674216    0.34273160565682    4.82819244121013
O         3.70781158293651    0.33967367903683    1.71984777594810
H         3.32637165672715    0.31604685065745    2.61955453927584
N        -5.23677904001553   -0.70346892541031   -2.79175117961877
N         1.39031240438030    1.90620521709237    1.59924322560974
C        -4.08677881554353   -0.70195607900743   -2.12534613533746
C        -5.66591789924216   -1.89701864055240   -3.49728011129097
H        -6.72086755489915   -1.77791600131067   -3.74227063055908
H        -5.54252740937142   -2.76684936186051   -2.84342356687582
C        -4.86441203938691   -2.16820047380301   -4.78574840126440
H        -3.82788256486028   -2.38493718366324   -4.52512156225071
H        -5.29889004495464   -3.05933888167946   -5.25479536042688
C        -6.19215557910271    0.38071874538346   -2.63655691378933
H        -5.66560555231249    1.20801898691469   -2.15861177377218
H        -6.99882341922328    0.04409338909721   -1.97368513624227
C        -6.81617396459686    0.89495642796082   -3.94624929709055
H        -7.44869099601927    0.12179400195861   -4.40315469596145
H        -7.45599248749567    1.74264615669629   -3.68173012385515
C         0.45695536804201    1.13469598254021    1.03907371641245
C         1.20785626081133    2.39801048278785    2.95157062886518
H         0.18474947882557    2.77621133989464    3.04669684174434
H         1.91685826104668    3.21073247781295    3.11342473050063
C         1.41315370167037    1.33625929814801    4.03596946943410
H         0.98701565946708    1.71500912221799    4.97331011965268
H         0.88775931397425    0.42021563285341    3.75198458727221
C         2.56970187973214    2.34039350233017    0.87548781250136
H         2.45007386960119    2.05343149768958   -0.17048343983214
H         2.64309199194802    3.43057718488261    0.93239495343117
C         3.86703615741367    1.71031057032117    1.41809399849788
H         4.63844760321138    1.79436903262523    0.64680738993178
H         4.19778229742289    2.23569918212828    2.32095754162862
Hg        2.48600028471984   -1.59191983739796    0.20502657317694
S         4.94844302424786   -2.40734091955617    0.26218655309984
S         3.87888027747652   -0.32071230501626   -1.51591263391912
S         1.37679227216206   -2.10258364818056    2.63100260574215
S         0.22787352906326   -2.88637572843205    0.04260358799333
O         8.43455483296183   -0.00384525334919    0.69421530510641
H         8.70985903352806    0.17756361137640    1.59834548395454
O         6.83904319609868    1.79964821248342   -0.76067267397602
H         7.13897124230333    1.25540847701639   -0.01487794589215
O        -2.68826076665082   -1.28640047269541    3.94751997987431
H        -2.72734377193214   -0.32439932691323    3.99861294230432
O        -3.17231079740536   -1.80333919119103    1.28743756295321
H        -2.93296161918374   -1.34182716078373    2.11601534323305
N         6.44979462104341   -0.95791707774596   -1.34838365677185
N        -0.99286020516496   -3.23355991756747    2.38375807938742
C         5.23286650639318   -1.21739793478057   -0.91385652733800
C         7.60040593721756   -1.67676300691335   -0.83175921533708
H         8.45248609892279   -1.42952530279151   -1.46444824113060
H         7.41544106464291   -2.75518086432784   -0.88215550203766
C         7.94795730456637   -1.33354057929326    0.61718407091254
H         7.06432107136155   -1.45023120699154    1.25325443674730
H         8.71513229047975   -2.04359061318137    0.94574229234144
C         6.68928442657434   -0.00299027248316   -2.41067853644521
H         5.72571524839544    0.29124627532542   -2.82982209483245
H         7.27594507859496   -0.49205950414693   -3.19331275460555
C         7.42739205399070    1.25558793965633   -1.90846927258430
H         8.48177815257209    1.02009073267421   -1.71919317348389
H         7.37010821116326    2.01583699144486   -2.69129959260019
C         0.08158042823092   -2.76082233126615    1.76120794945457
C        -1.12124510757373   -3.12976943533290    3.82649493678091
H        -0.18785121357015   -3.46950597286847    4.28673643857887
H        -1.94168477776803   -3.77787397570924    4.13544943018455
C        -1.39127584351298   -1.70601100636331    4.32125386964527
H        -1.29751883327841   -1.70168101607062    5.41545123027211
H        -0.64090996035489   -1.03439993881958    3.89928180037156
C        -2.04318059913871   -3.93656854745945    1.67082609704512
H        -1.70608396030497   -4.10187545240459    0.64569123428067
H        -2.20371855210016   -4.90732863682052    2.15010549990932
C        -3.36711387223672   -3.14978670918632    1.63880041728007
H        -4.01172282799365   -3.59714828479601    0.87684273600182
H        -3.86753046425876   -3.20138638326815    2.61269476438065
Hg        2.81888773953576   -2.13067063957261   -3.49531892098545
S         2.75938920435995   -4.33617479337518   -2.12006879951764
S         5.16703516396688   -3.35211804893349   -3.51786724148703
S         2.44656015031923   -0.12019048610458   -5.03979826870180
S         0.31702116375855   -1.38923316228267   -3.44759618388975
O         5.35235873024272   -5.63518010230821    1.04347047300264
H         5.17582866162231   -4.98639811262753    1.73271137798429
O         7.55760621693264   -4.78354599188117   -0.41308660391636
H         6.75761641105094   -4.78776660161869    0.14450333517093
O        -0.66686967000760    1.45512962704970   -7.42001911580898
H        -0.62310259633289    1.26888438222558   -8.36336458981780
O        -2.48454939328031    0.14093315140411   -5.73190439284765
H        -1.79957458971918    0.20641830029528   -6.41564700785131
N         5.12459235504979   -5.48238051529244   -1.93318070054156
N         0.09734293775368    0.99236140517254   -4.62128641792124
C         4.43530093294512   -4.47445785103839   -2.45886019325664
C         4.46471524856439   -6.43627142232159   -1.05865882659724
H         5.11641036053032   -7.30414748939144   -0.95686407835888
H         3.51796219214239   -6.74251054401061   -1.51552177558196
C         4.15293387635398   -5.87541126929146    0.33244561603159
H         3.57135496354870   -4.95283323044003    0.23555887842627
H         3.54306512526398   -6.61560714051401    0.86808768875875
C         6.47558266657677   -5.78612420360060   -2.36734497510962
H         6.79629217481634   -4.97602531580179   -3.02400427266323
H         6.45927188899439   -6.72152855521078   -2.93894915853028
C         7.48893563579806   -5.92456744957750   -1.21816892222241
H         7.26041969209634   -6.80703166936584   -0.60766240115897
H         8.47803310931104   -6.05915711193461   -1.66531371347599
C         0.86624904169393   -0.06187690053367   -4.37321410236503
C         0.58615493930464    2.07556355341877   -5.45277328775414
H         1.60179578844312    2.33803547825948   -5.13903850771698
H        -0.07510444012504    2.93027137678059   -5.30848062020306
C         0.63879537081937    1.72034939112803   -6.94201885390535
H         1.07574663269694    2.57352446625334   -7.47563018781302
H         1.28377378571072    0.84696525677693   -7.08708990040430
C        -1.17841183000543    1.19031259968621   -3.96173603505409
H        -1.34733819402817    0.33335263644283   -3.30126454106003
H        -1.13037463472971    2.10023702491853   -3.35301518842350
C        -2.36444030499583    1.29007252373447   -4.92866530710872
H        -3.27992965375466    1.37482427681692   -4.33823720754099
H        -2.27517981835562    2.17934312441265   -5.56135785305854
123
 -202.86405309105703
Hg       -1.29784085939801   -1.39281074694911   -1.24820091655295
S        -1.76706870187540   -2.56236335768069   -3.41236889786445
S        -3.73772456895810   -0.94182977932218   -1.95355440054185
S        -1.26074149326757    0.48154405649924    0.87137757883883
S         0.40099032283078    0.60086738339231   -1.54407454438967
O        -2.82118976042704   -0.17545460951504   -6.80408360381033
H        -2.07505169215618    0.43784545304625   -6.81869731471071
O        -4.88785395116156    0.98889905298437   -5.40820750670557
H        -4.03754838882775    0.73494307021887   -5.81585354890262
O         2.07893216918237    2.18731194434721    3.20059418803217
H         2.36071571127803    1.63470457856489    3.93717589268286
O         3.28365119045681    1.46180263864561    0.80042842415264
H         2.90099776774413    1.36056183791713    1.69022805659989
N        -3.99871762513047   -1.66908109868281   -4.49514173513788
N         0.62006196857056    2.29391041719580    0.51398268642875
C        -3.24580127588777   -1.69961868367220   -3.40072842936290
C        -3.49618263511285   -2.24084818427569   -5.73321269435442
H        -4.32166699895028   -2.28593544328046   -6.44319285372667
H        -3.12855893581942   -3.25337029391499   -5.53853055207646
C        -2.34871731593480   -1.42653157740289   -6.34266998704461
H        -1.55917358755982   -1.28418048711700   -5.60032896877874
H        -1.93415997963061   -1.99897181129489   -7.18292600840084
C        -5.37618705770355   -1.21334737898230   -4.45604781939085
H        -5.55366287736054   -0.80864374746441   -3.45825384336178
H        -6.03379788926334   -2.07577624190507   -4.61333653386396
C        -5.71651445983744   -0.13106848519757   -5.49775293220272
H        -5.68528178697940   -0.55199479650199   -6.51124192406695
H        -6.73741601068175    0.20665120429386   -5.29703996172782
C        -0.00767274688372    1.23694888762500    0.02710331028217
C         0.22606705845978    2.84283628490548    1.79644220252934
H        -0.86571596975317    2.90439138089444    1.82390826577051
H         0.64524663676128    3.84553381881537    1.87293370697645
C         0.69037095107712    2.00894244868409    2.99389291178541
H         0.13080059263691    2.33743933994892    3.87869984917243
H         0.47229389615962    0.95202449696020    2.81131148074642
C         1.66138750331895    2.99010069956008   -0.21465872808229
H         1.69070555539146    2.60873464234050   -1.23634798074690
H         1.40218807375025    4.05009516467480   -0.25665108412707
C         3.04568551901857    2.80415083357149    0.43289307472039
H         3.80725727422916    3.08262643395459   -0.29973670675069
H         3.14207343088929    3.43991767747115    1.31881283828618
Hg        2.73311540421066   -0.74684080836577   -0.79361654697797
S         5.06479227063391   -1.52137237226786   -1.52890930607654
S         3.92895772852594    1.05632727335942   -2.32280001202166
S         1.86693120537981   -1.36885435255342    1.78168555676674
S         1.06690830296149   -2.88042836259750   -0.60166352482473
O         8.96161031527617    0.12337412106737   -2.21916316475561
H         9.58357095175777    0.05549292229816   -1.48799636955551
O         7.69432598775064    2.58631315558279   -2.82863651259742
H         7.99032676331745    1.87443941744476   -2.24276432971619
O        -2.21847906753904   -1.93353057923169    3.17406222895079
H        -2.62872041896639   -1.06186106222730    3.13288894594135
O        -2.40315830955770   -2.95935373799019    0.64690831317311
H        -2.40906248732650   -2.36561978723994    1.42603856220224
N         6.19170088684412    0.06851326642204   -3.30687590380448
N         0.10670124509291   -3.33328087572185    1.83889276566342
C         5.16660658223482   -0.11047624020757   -2.48692179355174
C         7.19508426713039   -0.96965160928275   -3.44150091951187
H         7.75573925487925   -0.77707760249570   -4.35664603907851
H         6.69271815173186   -1.94026186652038   -3.51588843336426
C         8.16413172408020   -1.04320772984255   -2.25799972508176
H         7.59839398447246   -1.15318970460712   -1.32648400693672
H         8.79176029403063   -1.93291423339618   -2.39496759974851
C         6.25248500059847    1.18825239621335   -4.22903294197379
H         5.39591350980928    1.83744078342616   -4.03055068204300
H         6.17382266510178    0.79982385015065   -5.25134924433617
C         7.53466499572911    2.02995481123138   -4.10012619500221
H         8.41257428103770    1.43043409106716   -4.37259993594723
H         7.44931619869291    2.86453098600031   -4.80130305172034
C         0.91748628461488   -2.58327787478316    1.09416052818908
C        -0.07115650181429   -3.05651184587563    3.25284370514867
H         0.91474073133985   -2.94874586537628    3.71599961453389
H        -0.59544406414956   -3.90344798443425    3.69602567771955
C        -0.85943966638971   -1.77506175673894    3.53689106185361
H        -0.78347852112463   -1.55803495582688    4.61035888521144
H        -0.41464867412002   -0.94968192458235    2.97651715244631
C        -0.59139635765294   -4.47743470520991    1.28454538411997
H        -0.17382110525232   -4.67264057639147    0.29533498189943
H        -0.40975706750315   -5.34555612347066    1.92510042475970
C        -2.10905093209095   -4.23869448695320    1.15611058574429
H        -2.52026022924791   -4.97337118476480    0.45847358560094
H        -2.59542721912300   -4.35700672449649    2.13091297148411
Hg        2.10824392445975    0.74819243184549   -4.65813895405192
S         3.88022538824532   -0.95161798251172   -5.67697573649033
S         1.73772192901125   -1.63816374909472   -3.76608391523097
S        -0.40046708367836    1.39737260576114   -5.21373622102509
S         1.64170436089935    3.21728550176457   -4.13800604298919
O         3.88010891447285   -5.68143207478983   -6.41765047929702
H         3.64020829771404   -6.08534839545543   -7.25779881917691
O         4.89699834869428   -5.62867958511372   -2.92770062417391
H         4.56181048814062   -6.42035272339042   -3.36590117801441
O        -2.97540292183981    2.47717968036724   -1.83314294902907
H        -3.26054568415010    1.71168893357286   -1.31646267026702
O        -1.04989143506790    4.21103782442948   -0.94521189502783
H        -1.58498313151175    3.41699739016567   -1.13722864759708
N         3.61002363895449   -3.32892516596421   -4.56269393364814
N        -0.97744730355644    3.58708308607588   -3.86061574961393
C         3.13083199099829   -2.09994779253312   -4.65329521441723
C         4.77167644262501   -3.74191851038907   -5.32097601968253
H         5.32619219859757   -4.46484119267087   -4.71837360850097
H         5.39259570212152   -2.86681662188305   -5.51947999373845
C         4.38435460070756   -4.38256643229211   -6.65574821631441
H         3.63310701083888   -3.75636169140589   -7.15563466701290
H         5.27917775908422   -4.43022625025430   -7.29022048526053
C         2.96615271886165   -4.36623020983192   -3.78109083337424
H         2.80154902632888   -5.22161010114625   -4.44397980481366
H         2.00505217971787   -3.99419659033711   -3.42442736680039
C         3.80880082991015   -4.80738522595689   -2.57728992822518
H         4.23905654372529   -3.93639831382930   -2.07685895755263
H         3.14794704188768   -5.32358138527629   -1.86960432302079
C        -0.01305033840548    2.80644911643726   -4.32703791810646
C        -2.36984764527086    3.21879715462889   -4.05470695597354
H        -2.52347314391933    2.93302787346491   -5.09927868865762
H        -2.98777990380249    4.08758248473819   -3.83117394727915
C        -2.81882538493325    2.05138123342086   -3.17518530776920
H        -3.77325655804235    1.68441312233750   -3.56803139893764
H        -2.07827307491408    1.24134767185187   -3.22672663938012
C        -0.68066588169893    4.88246990543624   -3.27486095961106
H         0.40018904305431    4.93124051195997   -3.12696653673511
H        -0.97421825022305    5.66431956231698   -3.98525636160371
C        -1.37518054429366    5.15015407305610   -1.92747905262126
H        -1.02172731825120    6.12185568618738   -1.56910440214777
H        -2.46283237752880    5.20797499204292   -2.05859294664377
123
 -202.86403098041998
Hg       -2.36598034167406   -0.61327371923464   -0.77017684625761
S        -3.96433357165187   -2.15291437258219   -2.05821592438138
S        -3.89875914684078    0.78095947990510   -2.18082326814063
S        -2.36317806803728    1.13122630529737    1.60725691600638
S        -0.23433304469081    0.98335400428087   -0.40250006302439
O        -4.73105589051122   -2.20285546823858   -6.09860351051748
H        -3.77896608537130   -2.37247552157092   -6.19975436541066
O        -4.82260395099485    0.58679770345179   -6.26640060135635
H        -4.51900036974046   -0.33743719146877   -6.26042695956228
O         0.66598723411023    2.33503162445389    4.55251604768748
H         0.73271337710142    1.75835466485629    5.32095564407382
O         2.16622228782189    1.47066400808809    2.38528019992066
H         1.61322026851665    1.42407867817460    3.18590503091932
N        -5.48975619336500   -0.73118236580005   -3.67083950667101
N        -0.24566130885683    2.69136618199807    1.66314046261286
C        -4.53884178238597   -0.69581204434354   -2.74678818470833
C        -6.08740636529622   -1.99084615964674   -4.07602227589151
H        -6.99535997893387   -1.75647953191487   -4.63109864692836
H        -6.34791639782463   -2.56665339552962   -3.18158612216425
C        -5.17218602454436   -2.87406016271147   -4.94133324776805
H        -4.32294927087742   -3.20413838964253   -4.34093925729421
H        -5.75609183616114   -3.75883203628810   -5.23146040783380
C        -6.09385405093171    0.48832022997763   -4.17783371040249
H        -5.52361215893310    1.32862070457194   -3.77985070098859
H        -7.12445830278593    0.54980009347877   -3.80949884673200
C        -6.10139709388578    0.59733995006851   -5.71451647197845
H        -6.72024695246830   -0.19672048005955   -6.15310011586345
H        -6.55009987500790    1.56315739078581   -5.96577352993876
C        -0.89057207637738    1.70560473648046    1.04701475644906
C        -0.80008084494807    3.26461205191543    2.87472231644061
H        -1.86446875390696    3.46032445507816    2.71006991422590
H        -0.27933339065067    4.20167885695214    3.07371869199554
C        -0.67524620090282    2.35609487830899    4.10217693304991
H        -1.33278234319977    2.75031020317200    4.88677420201166
H        -1.00263092522071    1.34449662443091    3.84172836094848
C         0.99626063438142    3.24447144257742    1.16297841691761
H         1.14898152807279    2.89373287531932    0.13976817739950
H         0.91518248990099    4.33481082879160    1.13880300705234
C         2.20588350565175    2.83337954443840    2.02618821365048
H         3.11415383893168    2.99098788204899    1.43926324592844
H         2.24921353154683    3.44336448503664    2.93469873136646
Hg        1.68244645970128   -0.66731806711516    0.68584603176422
S         3.97453832281060   -1.73924975502675    0.48522241248665
S         3.50266303579719    0.97841653175994   -0.53162877092763
S         0.26394171329861   -1.31383537961555    2.82564643190678
S        -0.42962355309602   -2.46559683926106    0.20811937459295
O         8.33399168434074   -1.01893601121394   -0.28385514376989
H         8.92475964390492   -1.07064315856193    0.47443584984819
O         6.23635913492254    2.52754491947724   -0.89124467022065
H         5.46673088720239    2.14758457375837   -0.43972592308992
O        -4.00405687735435   -1.16011723558395    3.81097209542182
H        -4.27164375166166   -0.23913675521280    3.90610739033935
O        -4.06261382355006   -1.72985033202006    1.11982893966231
H        -3.99936203681326   -1.23467970676943    1.95866492606992
N         5.51098801380529   -0.56357789805382   -1.31312485071624
N        -1.84617492593104   -2.83479370424509    2.43012512079304
C         4.43074062889746   -0.45888799190175   -0.55391411237839
C         6.29329608453269   -1.78206864502765   -1.27899079207099
H         6.89721115698894   -1.82847608115389   -2.18524462147350
H         5.60388211873630   -2.63104375556526   -1.24568194644631
C         7.22758074925121   -1.86760013425535   -0.06928952295873
H         6.68018990032426   -1.58318549000086    0.83767265133677
H         7.55767806982962   -2.90952423386855    0.03444811893967
C         5.90558740994633    0.48349714099394   -2.24059517146664
H         5.00577156180984    0.99632550256651   -2.59938066742222
H         6.38892739464336    0.00884164094663   -3.09461116814712
C         6.87408262597041    1.50164375192315   -1.62821680372987
H         7.58986417777684    0.97047124763864   -0.98923522727378
H         7.41833685160401    1.99825476550847   -2.43520382502654
C        -0.79534943623332   -2.23897459616473    1.87583536415309
C        -2.12159798278716   -2.67478493198256    3.84625628699339
H        -1.19117902681163   -2.83576072634933    4.39998472542790
H        -2.85538494116926   -3.42899076309951    4.13205580571794
C        -2.65792097458767   -1.29104380751621    4.22339252116148
H        -2.58642029705336   -1.18117689756782    5.31316564437772
H        -2.03995491074632   -0.52501648726583    3.74741027521042
C        -2.72587702181480   -3.70158001597417    1.67066046949366
H        -2.27117950099482   -3.86834724906309    0.69259333697333
H        -2.81136360542548   -4.66079407351377    2.18976589376109
C        -4.12688862255890   -3.08882912239528    1.47364908898379
H        -4.61895326281101   -3.61605673362765    0.65174658818554
H        -4.72369829296322   -3.19894914197849    2.38568168847194
Hg        1.58379848011854    0.86456242139935   -2.99295336047630
S         2.09122645768703   -1.65337883807717   -2.47776217314773
S        -0.51972054434128   -0.73096698667350   -3.50498475835169
S         1.91834032251165    3.38233075390698   -2.76899690759336
S         3.18970837273794    1.65795141612523   -4.80173733473066
O         1.02994658459897   -5.68913685883287   -4.46851030974081
H         1.58651707683696   -6.04501953670671   -5.16859404918762
O        -2.01251124183005   -2.48020867044651   -5.67855881966222
H        -1.75515009215356   -1.62798539472538   -5.29023182528958
O         5.87324895862933    4.88013720884902   -2.27176748656356
H         6.08303669136684    4.16231401472431   -1.64383512443212
O         6.75157711866265    3.53040306070211   -4.51286857393140
H         6.50377754561211    3.83070340904164   -3.61800698885674
N         0.08993455372268   -3.26707049428075   -3.03333533882702
N         3.87428729217764    4.17978132535965   -4.34736630258677
C         0.50377237826582   -2.01192571172310   -2.99922603362876
C         0.91780874062821   -4.33109934145667   -2.50989615101137
H         0.26145278185114   -5.10970475731397   -2.11779722460015
H         1.52834641751398   -3.93504968970583   -1.69412297497589
C         1.82628832372952   -4.93569241895745   -3.58022484776844
H         2.35449141040124   -4.12932717771854   -4.10557176697465
H         2.56903785706027   -5.57607499147519   -3.08526988518388
C        -1.15660891018225   -3.63188999281705   -3.67340176828294
H        -1.96542725740142   -3.01229708706809   -3.26700570422213
H        -1.35847018848939   -4.67056524956893   -3.42106775817626
C        -1.11977292473476   -3.45781049374834   -5.20900674466919
H        -0.09542627706028   -3.21865746964695   -5.52027470026855
H        -1.41720287839671   -4.38820812330809   -5.69535816057344
C         3.08764538463120    3.16841172841817   -4.00591725354509
C         3.87466823586932    5.39889180640057   -3.55820001196169
H         2.84487155531500    5.74281680564581   -3.42016289454203
H         4.43921431093917    6.15285536106302   -4.10561640165667
C         4.50368340626262    5.19890316654273   -2.16917549072536
H         4.38870767174845    6.13921368402699   -1.61326603859569
H         3.95955740606757    4.41554604289486   -1.63732899995081
C         4.64209246790288    4.16140919571883   -5.57961958770861
H         4.51446762722709    3.17563047611947   -6.02830278362934
H         4.22893241308771    4.91911781057318   -6.25531525560063
C         6.14866227785092    4.42436240660878   -5.39744241014872
H         6.62309133831452    4.28553703173248   -6.37315891831984
H         6.31928530955410    5.46008630017639   -5.07453368946920
123
 -202.86385564136310
Hg       -2.42116880752284    0.55197927480508   -1.58281054527671
S        -4.05602068866761   -0.83617431400333   -2.96129539256221
S        -3.36414464776025    1.94052393289756   -3.57470714318319
S        -2.02828967576939    2.62302613757316    0.20804936903134
S        -0.04729731161077    1.98632515062408   -1.87011133962237
O        -2.61951970814221   -1.96531447184265   -6.82074303047497
H        -1.84418029234231   -2.52087482800341   -6.61822793381407
O        -1.87941775639163    0.65855966383638   -7.10834791089390
H        -1.92194554659527   -0.29210671892563   -6.86771003652200
O         1.28058449913286    4.13211662411302    2.55934092150267
H         1.38970923305981    3.72111959513575    3.42305303142042
O         2.46199007987117    2.69982824830642    0.46480035761713
H         1.97393196849077    2.83578720728558    1.29498064637366
N        -4.19188326139546    0.18732274617047   -5.39416408454393
N         0.14749145116466    4.05716300792785   -0.20289502404920
C        -3.87532749062012    0.40159416398028   -4.12496978725631
C        -4.66633740217098   -1.11618512098060   -5.82848303338107
H        -5.06499121583428   -1.00197430324580   -6.83692199206927
H        -5.46605812707807   -1.43900754710868   -5.15442044076962
C        -3.59263663862132   -2.21110489574763   -5.83121534384729
H        -3.13044597624034   -2.26350644987014   -4.84234620277902
H        -4.09725395432238   -3.16708302432855   -6.03004768833709
C        -4.15326729651247    1.24977365253317   -6.38019610717364
H        -3.85206135016524    2.16678240462525   -5.87152031730965
H        -5.15995119498558    1.38900984563000   -6.78927251203925
C        -3.17117154877678    0.99134385621911   -7.53977922553658
H        -3.55189752024397    0.19651045427852   -8.19276172889282
H        -3.09417803086135    1.91961500278382   -8.11340242667658
C        -0.56995336540998    3.00519960745727   -0.56165623811701
C        -0.28683546686088    4.89824137071965    0.89285137100250
H        -1.35056609846312    5.11762709694012    0.76164786488672
H         0.28029374681327    5.82675544968970    0.84363294846236
C        -0.09867680515327    4.25627349649313    2.27019213513821
H        -0.58783475215118    4.89725696869787    3.01437038483859
H        -0.57816864535828    3.27147524670289    2.28264382821392
C         1.37025161138389    4.41872594895704   -0.89157967937317
H         1.36947049076142    3.94114659138087   -1.87328600377596
H         1.37031255722455    5.49999419581501   -1.03826531309077
C         2.62489446038397    3.97592888215604   -0.11041947942355
H         3.46761555166218    3.90899189362694   -0.80317852140798
H         2.85687934100537    4.69961994666174    0.67846012353842
Hg        1.85723304319816    0.37041253232488   -0.93975062519230
S         3.36659426782224   -1.73324969411464   -0.42536566975154
S         4.30946988672242    0.88603511679519   -1.36709100764856
S         0.57135633603755    0.15996593516770    1.51608803588499
S        -0.57933814839807   -1.28008857156641   -0.78520576142766
O         6.78569490573121   -1.81137213998475    2.19777534937971
H         6.56435480309090   -1.89142948530102    3.13133780954420
O         7.55260605919148    0.71602514724409    1.17718341563271
H         7.00840946065315    0.09796673780920    1.68734468070082
O        -3.47343707164470    0.89156131900703    2.92102651008884
H        -3.62580932088500    1.83853104232037    2.81951859652032
O        -4.00868553155285   -0.21079763464998    0.47715377156408
H        -3.81570297918920    0.40054804233613    1.21660584312575
N         5.91033366380770   -1.07436229122221   -0.56444885398383
N        -1.66569185011081   -1.21047608755072    1.64528925398497
C         4.65682191087020   -0.66322568100402   -0.75308782941314
C         6.16841465548812   -2.40743029609466   -0.05388330595906
H         7.22080382909626   -2.63558144905363   -0.22278511117736
H         5.54475084359037   -3.12471204907537   -0.59680412122269
C         5.85443809863655   -2.55604080257935    1.43784379706394
H         4.83347269609909   -2.21014194308427    1.63026243778175
H         5.91885835248477   -3.62104671968002    1.69494409845938
C         7.04469013961435   -0.28192970128115   -1.00161779610787
H         6.65490456938268    0.67032128825830   -1.36345161524106
H         7.54079067665317   -0.80401679819705   -1.82817052730931
C         8.08021599840655    0.00048847610764    0.10120187834183
H         8.53527408270558   -0.93621755755609    0.44900876899468
H         8.86275790824068    0.62456257137921   -0.33840338150957
C        -0.66167873605295   -0.79231716833492    0.87240869286365
C        -1.74001677256410   -0.79632027954784    3.03427488519340
H        -0.76135857891563   -0.95655742927071    3.49835166899638
H        -2.48825456811916   -1.41509196114194    3.53013975919493
C        -2.10664165708732    0.67875472705564    3.22173818735508
H        -1.90896990642004    0.95090677428730    4.26676407600049
H        -1.47498156177381    1.28795109054938    2.57011877483808
C        -2.67098279140609   -2.14002956604870    1.16861383503905
H        -2.35777925281675   -2.49404355998225    0.18461340116530
H        -2.71696603596337   -2.99351837290812    1.85251136334756
C        -4.06580629153720   -1.49440391402996    1.05151893734287
H        -4.68245351426929   -2.11704139070310    0.39772484780158
H        -4.53895079686203   -1.42646414969095    2.03789010318218
Hg       -0.27288938805846    1.86471676181424   -5.04153718643303
S         1.91468340527178    0.21267904065268   -4.20989997381687
S        -0.91939806076611   -0.52592606439165   -4.41764551335374
S        -1.61589599026117    3.86635817908096   -5.94527404355172
S         0.96657444652368    4.18362007053307   -4.57186553257241
O         2.43128861608811   -3.46833237634991   -6.03623032279066
H         2.89240058164717   -3.41499181034810   -6.87946638666324
O        -0.40280381605392   -3.54055100793441   -6.00860999179872
H         0.47573166427557   -3.20629782978532   -6.25312263717890
O        -2.93313698143016    5.41031277520740   -3.30369856775916
H        -2.83722046148843    4.47459437092119   -3.52861110210061
O        -0.81695865124425    6.54621889593211   -1.86933178480608
H        -1.55223250504971    6.00487204592487   -2.21269195729158
N         0.98837363373934   -2.24853230962710   -3.85884753718712
N        -0.83518720540339    6.11927962366074   -4.83348164447641
C         0.70324439877345   -0.97731703645857   -4.11466765017104
C         2.36439039445945   -2.69186760380932   -3.75780477045099
H         2.35597615444609   -3.71406348809318   -3.37959961382844
H         2.90463297892062   -2.05384242722159   -3.04778563026177
C         3.10258270176195   -2.64501726932872   -5.09703467100163
H         3.14577080017604   -1.61246788514138   -5.45937666924592
H         4.12604047199688   -3.00548705501736   -4.93368261216032
C        -0.05141617846427   -3.22266355656336   -3.60284973671328
H        -0.98165384465271   -2.68364642895450   -3.41096323301666
H         0.20995124810486   -3.78097107731724   -2.69971339780554
C        -0.24849583660988   -4.19868851216888   -4.77653038269935
H         0.59978104817894   -4.89086020577366   -4.83153493491638
H        -1.16348929874165   -4.77031735845441   -4.60432120884322
C        -0.52018317411595    4.84718255627016   -5.06506741817672
C        -2.10433059183733    6.64298472751066   -5.29255619580903
H        -2.24509449073359    6.34727112282294   -6.33545927134634
H        -2.04530600606842    7.73025737637233   -5.24039992517093
C        -3.31628907510363    6.12726146079445   -4.45072441440899
H        -3.89455670324448    6.98542735697898   -4.09369039510974
H        -3.96055035654625    5.51460883190569   -5.08604138271552
C         0.04697434373906    7.01739400705194   -4.11659113363988
H         0.95897910776284    6.46614692228907   -3.88227942069018
H         0.29586224696224    7.86280286472240   -4.76662133627997
C        -0.56501444295932    7.55114264045559   -2.80835612976734
H         0.16211056005989    8.22905277180544   -2.35153762223383
H        -1.47979563340492    8.12146523778783   -3.02205989085469
123
 -202.86375844064355
Hg       -1.45195012331572   -0.90357490006062   -1.28154697388586
S        -2.94171534680482   -2.32154977222511   -2.75569962664959
S        -3.30326304610898    0.55626194424374   -2.29206439485299
S        -0.90240927929713    0.95319876297116    0.96458469234958
S         0.72021935036289    0.54416580974899   -1.45107732993250
O        -3.86066624282898   -1.42758989373364   -6.93818630825599
H        -2.99977023765310   -1.38098680437332   -7.38806527552463
O        -4.34434100736397    1.10970256229814   -6.19446653947796
H        -4.02353255977675    0.23295283889212   -6.50086286736684
O         2.85317552312605    1.69741418918424    3.07602002480537
H         2.98485130796382    0.99038545277502    3.71730798760213
O         3.72806936898924    0.78452476970820    0.64224314276647
H         3.37059929899578    0.85473536389030    1.55127799084845
N        -4.67243332533556   -0.84085731582402   -4.08651119963691
N         1.35217288886558    2.23651270291202    0.49595235381252
C        -3.73252837126464   -0.85973670373421   -3.14169559637745
C        -4.93801164906168   -2.03810985528011   -4.86655675887004
H        -5.87178879326366   -1.88921822299764   -5.40887889520065
H        -5.03978428580921   -2.89127787800882   -4.18923415182267
C        -3.82298081747581   -2.35734107564380   -5.87296226095184
H        -2.85546013612629   -2.34110449731742   -5.36341999042515
H        -3.99064196885986   -3.37061020916903   -6.25905940981951
C        -5.56449108913960    0.29452893671872   -4.23333640260545
H        -5.21235988661008    1.06551896327242   -3.54686514900369
H        -6.57594295320614   -0.00767224728011   -3.93900587382312
C        -5.61709057227037    0.87701854643063   -5.65737016368371
H        -6.18617239330211    0.21580313838116   -6.32208701424502
H        -6.13154317018995    1.84032393238437   -5.60523484465702
C         0.46926156503390    1.32918963234791    0.07916516747197
C         1.18226095552331    2.88039312129633    1.78445227615139
H         0.14586806610549    3.22352125986790    1.86916918715673
H         1.85812066958060    3.73506904978738    1.82526431197837
C         1.46444540726380    1.96030415357178    2.97511699748125
H         1.11161673908617    2.45908617706010    3.88662353817211
H         0.91449970689716    1.02459378645428    2.84657240370087
C         2.46864906937806    2.65210016360549   -0.33083277874312
H         2.29436616241935    2.28112259633914   -1.34219721524400
H         2.49922464975960    3.74500658267514   -0.35976724696475
C         3.82229617125890    2.11240878303733    0.17470455978544
H         4.53169462774062    2.12084009686469   -0.65799349647526
H         4.20336190876035    2.74704849942186    0.98378764015401
Hg        2.52025972279120   -1.42377841330483   -0.47790225396286
S         4.97130595991291   -2.16176868324950   -0.09702494274607
S         4.00268062711473   -0.60526213508339   -2.40928910283783
S         1.49959273660929   -1.57156758549754    2.05658521868696
S         0.32341531401484   -2.81261827822063   -0.33683155849741
O         8.22355049560988    0.64487513775820    0.14401849880190
H         8.31265696868827    1.09364010626038    0.99102370193844
O         6.79521760336152    1.91308811603501   -1.92048889356726
H         6.98836107940932    1.59262845443213   -1.02552777826744
O        -2.56757606707390   -0.87958887779639    3.32455765139313
H        -2.69031705837544    0.07432203665451    3.25880885327232
O        -2.97685231232513   -1.80447408616064    0.76148614330478
H        -2.77386726335185   -1.21969197439579    1.51957993026517
N         6.56283118191735   -0.95307837715933   -1.80633828157259
N        -0.76723193666798   -2.91950639977458    2.08753205417624
C         5.31089767103746   -1.22326071981096   -1.47087743531577
C         7.65513670214013   -1.41516507246242   -0.97165210183024
H         8.58249436280866   -1.28353988193996   -1.52953212054884
H         7.50476473295016   -2.47637484799079   -0.75076977413897
C         7.76376246763111   -0.67435854357932    0.36532441067523
H         6.78658528607316   -0.66431884374571    0.85961572470380
H         8.47363152849799   -1.22308964021931    0.99679267680659
C         6.89498665821573   -0.26449537537887   -3.03746395307548
H         5.97204507005711   -0.13222555017024   -3.60333707794967
H         7.57727130807272   -0.89315876651843   -3.61777316826888
C         7.53959485280220    1.11547213511114   -2.79623870999415
H         8.56314547351509    0.99210555492451   -2.42069035369992
H         7.57685324400787    1.63951031213380   -3.75441162023905
C         0.24021669747917   -2.45413616765570    1.35695869756766
C        -0.87113553518996   -2.59604925638718    3.49840714052419
H         0.09755033775633   -2.78097321388096    3.97381663974924
H        -1.62742916566752   -3.24841980541788    3.93529578788666
C        -1.24915713977502   -1.13654877894471    3.76566446526036
H        -1.17185961447569   -0.95645499452751    4.84615506810623
H        -0.54361828668832   -0.48381051303569    3.24681179402335
C        -1.77146141034419   -3.79911469235703    1.52074094049352
H        -1.39825358389983   -4.16089046580295    0.56071423097787
H        -1.90539738498567   -4.65423898819859    2.18934639746270
C        -3.12596566636717   -3.09320154142234    1.30598514280105
H        -3.71414873685924   -3.68181833988369    0.59683599693960
H        -3.66895683031790   -3.01954667848905    2.25543497140320
Hg        2.96169028087005   -2.96687276961803   -3.85940691133861
S         5.33189253364701   -4.08125695044053   -3.43694417255187
S         2.87214271526027   -4.67578907992387   -1.91359103606212
S         0.53499663360608   -1.96187085119717   -3.79916625766166
S         2.49889504422045   -1.56196088796353   -5.95831766442221
O         6.88853915055343   -7.85425055700193   -1.84881151904443
H         7.12376593504614   -8.51256873967272   -2.51071506587475
O         4.54299881023639   -8.18566884668072   -0.29897468292745
H         5.10080573668660   -8.18127269075224   -1.09153287185642
O        -1.79868961668903    2.17286906743793   -6.35439926141453
H        -2.75736049925411    2.02617394014962   -6.27399142719558
O        -1.52313556241267   -0.22203748291722   -7.87794665910803
H        -1.73701360114130    0.70134742002977   -7.64405020678507
N         5.30400610879069   -5.41450371658225   -1.15877447612979
N         0.34445744886967   -0.06202708854757   -5.63930435537327
C         4.57374672314126   -4.77985892030725   -2.06924844519983
C         6.73870579724880   -5.50807423641381   -1.33268053568440
H         7.18564602487949   -5.75051337942866   -0.36879748264091
H         7.11732445620128   -4.54188090658931   -1.68269741508634
C         7.14433498758953   -6.56411755339190   -2.36498925439299
H         6.58379257437891   -6.39661477958989   -3.29124465041771
H         8.21489341371854   -6.44306353407728   -2.57589349117022
C         4.74662008399622   -5.78322926913111    0.13103743988325
H         3.66367132057197   -5.67243746561982    0.06385920698253
H         5.12711436816519   -5.08051991015914    0.88277236341312
C         5.05792522318439   -7.22250352931351    0.57030909322683
H         6.13937172249023   -7.36103074405071    0.70217102592691
H         4.57008768207671   -7.37942462606523    1.53652388181362
C         1.05553020531235   -1.07646421762960   -5.16471975312504
C        -0.86145811910656    0.37305814714904   -4.95395993270777
H        -0.71273880186539    0.18735023123089   -3.88289428605024
H        -1.71417782792102   -0.22795851248876   -5.28980761187056
C        -1.19477315696143    1.86013114955590   -5.11697662669015
H        -1.85615524104712    2.13371793757889   -4.28915091456398
H        -0.28127729536538    2.45650456411842   -5.03355894287705
C         0.62782146247221    0.47674178148344   -6.95453453397852
H         0.32184488127357    1.52204188357801   -6.98433528381344
H         1.70122894429810    0.40640350287594   -7.13936085725040
C        -0.12733770117354   -0.30174645830666   -8.03854268834437
H         0.16717172030503    0.09404643149010   -9.02020417532197
H         0.13673580436780   -1.36176694666531   -7.99477292986008
123
 -202.86371333345539
Hg       -1.78634112477733    0.05739343357600   -1.57204620459754
S        -3.29905951446517   -1.14153510925836   -3.21318350921766
S        -3.30849414769477    1.75587090673827   -2.77816004069738
S        -0.93258646144239    2.10892386107246    0.01605708287247
S         0.67345578311131    0.86754519663219   -2.11936300870412
O        -3.21270964622670   -0.35589583253701   -7.46286610926057
H        -2.41186811589757   -0.74096031506721   -7.86817776260650
O        -2.88244530065976    2.20928808461002   -6.60364415137823
H        -2.72686399727113    1.26631946817148   -6.83264499182041
O         2.73562590510309    2.84969509726150    2.26504760943892
H         2.69643297383062    2.40357039295943    3.11769816266761
O         3.57527655558160    1.15598962283166    0.28505249269607
H         3.17024289423163    1.52318679395373    1.09690801282278
N        -4.44540198135416    0.56847799714713   -4.86390652982391
N         1.53171803845653    2.84312269298276   -0.54253145968742
C        -3.73378099395650    0.41240671226095   -3.75714814962156
C        -4.81404701982041   -0.58355853241647   -5.66927933159192
H        -5.57003480260297   -0.25744456600266   -6.38466471283456
H        -5.23716791052805   -1.34723107467876   -5.00928515483895
C        -3.64549696195660   -1.21675130957639   -6.43330253181101
H        -2.82585526142695   -1.43098045103039   -5.74084831841168
H        -4.00035915987429   -2.16527161133585   -6.85786115985545
C        -4.92251467542217    1.87114221674764   -5.28658430243935
H        -4.68750597763441    2.58535060156003   -4.49567024488823
H        -6.00927912958540    1.82628104781937   -5.41059808077351
C        -4.27807162276075    2.35830143837912   -6.59923899330106
H        -4.70134461776496    1.81637470545504   -7.45335415501293
H        -4.49364385221859    3.42533029493450   -6.70321144116941
C         0.52650503834272    2.03326929836952   -0.82757173858332
C         1.39120377810710    3.84104478790012    0.50190188821006
H         0.42434235035310    4.34406257435953    0.38477948727663
H         2.20097301676474    4.56112209880590    0.38540786266265
C         1.42294665111943    3.26724699519152    1.91844188244644
H         1.08386253488149    4.05160369943933    2.60473658771348
H         0.73569174389703    2.42011329522585    1.98364646469921
C         2.76284385493871    2.83453694703626   -1.30709369078930
H         2.61499464880205    2.21410726043292   -2.19277423578426
H         2.97781973306119    3.85413981471103   -1.63762007510943
C         3.94438062709232    2.28314736562848   -0.48743799220457
H         4.73736413797626    1.96731051529883   -1.17087440410398
H         4.33397640465549    3.05712421603771    0.18290528386006
Hg        2.04380989240109   -0.97548269753239   -0.55031510813492
S         3.97398176453723   -2.23873459841882    0.56676857993658
S         4.02989436196462   -1.08307204249847   -2.13582456907149
S         0.77779069332756   -0.37002300313745    1.84116543417470
S        -0.49400438007200   -1.98426914912634   -0.27819767767261
O         7.46599569131342    0.10170997965910    1.44299047545314
H         7.35412064213701    0.69936806461761    2.18907981751172
O         7.09380539713595    1.14149443321805   -1.14874858780018
H         6.87240157544333    0.98468904400751   -0.21757817196843
O        -3.08206833489330    1.38350067243265    2.55580423386980
H        -2.98308568275531    2.29864514930498    2.26678506055713
O        -3.64290880525184   -0.08067281993244    0.32831175723868
H        -3.39222064171904    0.62711030944148    0.96108780292527
N         6.19780952652475   -1.60115760143601   -0.69275748882507
N        -1.70084811755646   -1.23718998190426    1.97778342228201
C         4.86989858029951   -1.61370035216759   -0.74530207742240
C         6.88456486885569   -2.04450852356820    0.50657221628558
H         7.94293428333432   -2.15183500258380    0.26753672607610
H         6.47700020996821   -3.01345301877566    0.81011036927894
C         6.73239937536873   -1.08331239263800    1.68998154807930
H         5.67244355242221   -0.85412096352829    1.83980563733240
H         7.11591616753342   -1.58730306500736    2.58597907740492
C         7.00493627017626   -1.20653524404013   -1.83031815695037
H         6.32457006525402   -1.00116469467703   -2.65752825016161
H         7.66235657348808   -2.03851969266360   -2.10397227276198
C         7.85904890565642    0.04829818163524   -1.56578103908907
H         8.64103724584147   -0.17368825448033   -0.82894716861574
H         8.33527904129387    0.33318912119842   -2.50764930557436
C        -0.58353895949821   -1.17286526093785    1.25723883412732
C        -1.79893390460865   -0.55636319442746    3.25727021763660
H        -0.91466740315126   -0.80504938552397    3.85327918482456
H        -2.69462542590713   -0.92333709436959    3.75896131406732
C        -1.86853912192689    0.97070457501329    3.15592981527776
H        -1.79979335677011    1.37772087034260    4.17332776521994
H        -1.01986603931867    1.33214623431896    2.57271042497824
C        -2.83622585548249   -2.03690483881174    1.56075960075414
H        -2.51929997871185   -2.65929761097408    0.72213925882417
H        -3.13156092913194   -2.68841365636761    2.38874644681311
C        -4.03655523317158   -1.17248083283747    1.12630349819662
H        -4.71116533141717   -1.79070248214345    0.52771000889589
H        -4.57351553162368   -0.79793963577478    2.00503258825663
Hg       -1.02415339984978    2.82388034455201   -4.59213847764163
S         0.89866275667326    2.50518783060753   -6.30583345047467
S        -0.74763322549049    0.32095300439635   -5.22442609820651
S        -2.64234302177490    4.80921439525105   -4.21190923961133
S        -0.07045456225354    4.55370262168369   -2.79884853781077
O         0.85884406476696    0.39836581518825  -10.01977873230256
H         0.54345550943932    0.90967216750197  -10.77200610986744
O        -0.87620030574842   -1.28555091947928   -8.67337592877882
H        -0.51880173800332   -0.50218328920681   -9.12830710538279
O        -3.72184957468236    4.51101922961486   -0.61774947418039
H        -3.37839411845281    3.74291269229675   -1.09288931014451
O        -1.45804108498618    5.34789008807104    0.83867808837291
H        -2.17821112655212    4.85417832239739    0.40383127817743
N         1.11902192461631   -0.00844726468961   -7.06685341464327
N        -2.04389805841091    6.14164472474336   -2.02546040977207
C         0.48635293679683    0.85492340342806   -6.27137632326947
C         2.14880622574247    0.45338186941926   -7.97780420259991
H         2.68387482759065   -0.42134566613372   -8.34923296943273
H         2.84173680628985    1.10235257389106   -7.43267138474245
C         1.60582505892542    1.25114596340966   -9.16708016320178
H         0.97850372156269    2.07179599172040   -8.80446593552458
H         2.46029175600252    1.67243386246042   -9.70978654996273
C         0.88600300098951   -1.43531794219751   -6.97248234180864
H         0.22896660662455   -1.60499106659437   -6.11809313279763
H         1.83829304957907   -1.94249993691395   -6.78746509517219
C         0.23834726478558   -2.02458815151934   -8.23896848598550
H         0.97545887735423   -2.08567043503784   -9.04763764214209
H        -0.11487465956147   -3.03243276565454   -8.00774435437240
C        -1.62107521308394    5.24198675065720   -2.91525364980318
C        -3.43669898145289    6.53705582782431   -2.00490807159956
H        -3.74918994143123    6.84453426800650   -3.00701505759826
H        -3.52466083230282    7.38799589869577   -1.33035092274392
C        -4.35628960811104    5.37690266969673   -1.53358214010662
H        -5.22151789245998    5.80735171822165   -1.02061992807063
H        -4.70756015935212    4.81551639236270   -2.40114324646968
C        -1.13852176450620    6.80809807617580   -1.11080484260896
H        -0.14533476300738    6.38455544084151   -1.26915464800798
H        -1.11540556701434    7.87509737258588   -1.36345311776100
C        -1.51248210021814    6.66472890714700    0.37455307093036
H        -0.77848350892833    7.23005684036097    0.95659237033702
H        -2.50522039220176    7.09643366249469    0.56157623122803
123
 -202.86360862090970
Hg       -1.46669217993982    1.18586134919647   -1.44567036491134
S        -2.96904655128305    0.52897238871050   -3.34113087906295
S        -3.47499411032993    2.74099724339734   -1.46756254129515
S        -0.72194342647946    1.61213829624864    1.37150810227465
S         0.85609873514913    2.29458385272923   -1.00851159420670
O        -4.42609364065455    3.29061698832500   -6.26486325579840
H        -3.57019354380476    3.73227621302631   -6.11825256325928
O        -5.57534608717864    5.00721479811734   -4.41406310505073
H        -5.08988678362794    4.53815451730652   -5.11982699249107
O         3.01191791532489    0.82307038115014    3.57290067648993
H         3.04720852805050   -0.08929162527000    3.88003679299907
O         3.87341323511649    0.96969002281333    0.97104545817775
H         3.48866487908416    0.64434008257890    1.80893139491082
N        -5.00334888273949    2.18808696938550   -3.56552658184584
N         1.69426608688287    2.65069003573489    1.49405019546169
C        -3.92480176505331    1.86196348192899   -2.86130414744771
C        -5.27639637037284    1.50729014437420   -4.81844217601946
H        -6.29747191931398    1.74293979094099   -5.11589177323357
H        -5.18191299825633    0.42627335148178   -4.67343729166238
C        -4.30623385408427    1.92258459862152   -5.94012480852570
H        -3.28509942649982    1.67829432742773   -5.64423598693783
H        -4.55966901595223    1.33067497631948   -6.82846077263588
C        -6.02853632397175    3.05284368502653   -3.00612811725309
H        -5.59392275297695    3.54254301678771   -2.13338074517548
H        -6.86970064685551    2.42806556535202   -2.68069849965982
C        -6.56446357622872    4.13887287592562   -3.95555156563783
H        -7.10516188960497    3.68487691570402   -4.79718564758164
H        -7.27694822793385    4.73919573088249   -3.38109187517185
C         0.70358145008003    2.20605235873055    0.71955455193083
C         1.54727659564546    2.64013589691027    2.93741724299113
H         0.55732177594835    3.03623227354052    3.18631185411752
H         2.31861744538573    3.28559939893746    3.35900311321999
C         1.66175771069349    1.25009283825352    3.56921170399274
H         1.28428179089537    1.30930966226485    4.59777055304895
H         1.04587059749866    0.54414340240188    3.00569273734273
C         2.90869942121606    3.22239085043537    0.94478134328265
H         2.77115228977239    3.34243124113430   -0.13138052278521
H         3.07136697951899    4.20919129478072    1.38885221507095
C         4.14585452980753    2.33597031893855    1.19136607273228
H         4.92780266823718    2.63303402352432    0.48691124760193
H         4.51129161535920    2.46608622258120    2.21605283313849
Hg        2.50898204218827   -0.12169590294465   -1.11130830020449
S         4.76085223748598   -1.23942562839137   -1.67283047430584
S         4.04823645679095    1.53488165734505   -2.31916054701859
S         1.40923930822564   -1.41629845158588    1.04416129918121
S         0.17785613778486   -1.15834080605798   -1.60898807680145
O         8.87312705143593   -0.01369453262561   -1.32570855292305
H         9.33592439103472   -0.27789003914524   -0.52442673500644
O         7.87574462084875    2.59297204212932   -1.75151899448977
H         8.05491244377427    1.76294267990976   -1.28275128480318
O        -2.61036174430877   -0.94495075805364    2.64511038736175
H        -2.61781402819518   -0.06825850421377    3.04606874639887
O        -3.09846877266593   -0.46522960159363   -0.02228080918870
H        -2.84783364236152   -0.34045264113174    0.91484591245592
N         6.37153863775616    0.40648970688078   -2.95291793572770
N        -1.01417923170075   -2.29395766701881    0.48143301004756
C         5.19330427853343    0.24085836907979   -2.38601814096588
C         7.31263505445893   -0.69512181103464   -3.03466082201885
H         8.08337880370377   -0.41926626731836   -3.75346234110543
H         6.79795999292564   -1.59520158595463   -3.38736372009391
C         7.97560918872811   -1.04367187628906   -1.70233953335304
H         7.21137875980433   -1.18310028655366   -0.93012532498972
H         8.50957030991006   -1.99023116477917   -1.84249576830855
C         6.71193585399911    1.61934563034367   -3.67123902502703
H         5.87100916460019    2.31101059832954   -3.59523443398372
H         6.86351090679667    1.36427682457493   -4.72543372922806
C         7.97051505411596    2.31328323328407   -3.11805760632782
H         8.86038813627811    1.70599281999284   -3.32449810344177
H         8.07258407178974    3.27120954453980   -3.63488658367310
C         0.06991605857156   -1.66320430726440    0.04227152555431
C        -1.12525886263264   -2.69298892564027    1.87245024713786
H        -0.20208974043220   -3.20319124145272    2.16572205385653
H        -1.96917926690363   -3.37771637502821    1.95771303620540
C        -1.33146492136680   -1.51726189494488    2.83141121336512
H        -1.23390995613331   -1.89255721258582    3.85878552123269
H        -0.55427627728667   -0.77115529669829    2.65218702888370
C        -2.09672047849048   -2.66019783605707   -0.41202731376784
H        -1.75890740324815   -2.49308157705093   -1.43665039597994
H        -2.31449252927658   -3.72446895879170   -0.28065795573578
C        -3.37485232491423   -1.83532516551518   -0.16628626981064
H        -4.02861586773133   -1.94818484570423   -1.03565071466960
H        -3.89563488561260   -2.19577577124791    0.72832862471190
Hg        2.59272460127683    1.10090026503072   -4.79898491836430
S         2.01599443195908   -1.39950411516823   -4.39717601721589
S         4.56610603023289   -0.53393535074456   -5.59551367067632
S         2.54695453300671    3.67516182786436   -4.97306782348490
S         0.17203714872778    2.01905915689980   -4.42309972672749
O         4.19633028482177   -4.46836366918476   -2.30128575381993
H         4.21658883496810   -4.13751051843930   -1.39713058755170
O         6.54769016295522   -3.69495198753001   -3.56521509864506
H         5.79143153051759   -3.73102269238525   -2.95091013727756
O        -0.20334812495363    6.65420082465916   -6.02825924296798
H        -0.10861702705372    7.04232363559838   -6.90395843664571
O        -2.14878447777847    4.66537565893178   -5.51389929043790
H        -1.40917014822477    5.06220748758697   -5.99878797482451
N         3.99421747405564   -3.04694800959478   -4.93420400574082
N         0.29978881702176    4.63627501962872   -3.98123500006604
C         3.58713752606271   -1.78129446627511   -4.95972051947374
C         3.10750949046308   -4.07973993448679   -4.42570242582312
H         3.49567086565695   -5.04566308464696   -4.74892231188735
H         2.10826458507372   -3.92939183208255   -4.84726964975095
C         2.97486738126810   -4.07929180074789   -2.89917907301680
H         2.67480833779219   -3.08295202476185   -2.55366977631558
H         2.18245050181745   -4.79059986850207   -2.62824370088462
C         5.21086969129503   -3.46633953598321   -5.60469469783222
H         5.74637985161642   -2.56298523156142   -5.90149142563968
H         4.94044464987901   -4.02974273441972   -6.50572290636591
C         6.14202767104800   -4.33379269906412   -4.74050815855737
H         5.66765810000349   -5.29513172542306   -4.50791364451217
H         7.04557155617686   -4.52707500269174   -5.32610084269232
C         0.93493063162057    3.54660607801687   -4.39694566338714
C         0.94470837790291    5.93359525575888   -4.03410415371566
H         1.95223249948348    5.85102901191511   -3.61329998430714
H         0.34941027367877    6.62252315341230   -3.43408184276524
C         1.07975970658963    6.48909333920812   -5.45541222948055
H         1.59894990354127    7.45349617196852   -5.39043298438862
H         1.68383184630060    5.80409615182525   -6.06048156979065
C        -1.00803175231716    4.57152236199184   -3.36122412003530
H        -1.24972446927349    3.51548695945762   -3.20156067149108
H        -0.96872790834596    5.07178785230292   -2.38836783014292
C        -2.11644361233636    5.20450797481042   -4.21485408182985
H        -3.08039086720551    4.99121829828567   -3.74704835772711
H        -1.98304589638217    6.29020092179072   -4.26614684298288
123
 -202.86346249350473
Hg       -2.42562587963674   -0.42049947413929   -0.55766351237561
S        -4.46014943216584   -1.44026043681333   -1.71070632494310
S        -3.85249536914409    1.43476743382370   -1.69708404806295
S        -1.48635036478514    1.44026206144211    1.21141646819942
S        -0.04304824717337    0.56598246691956   -1.20280808715501
O        -5.22966983211499   -1.09786412275225   -5.97794684604167
H        -4.57422189111944   -1.61062134615873   -6.46235826957723
O        -4.17626471965605    1.43570341932804   -5.48834310772028
H        -4.20279536628983    0.47199543466653   -5.62773842602401
O         2.32102792430136    2.41185650988804    3.09242051342309
H         2.45622195095910    1.90763785173062    3.90168509932554
O         3.15003133556454    0.99521889611839    0.83971573581337
H         2.75699714384477    1.15150689781681    1.71658564065050
N        -5.62987980481731    0.29626474581353   -3.30981914014526
N         0.79909931012229    2.48667129567006    0.44451522958669
C        -4.71968988326008    0.11291545246833   -2.36349694031570
C        -6.35336976695928   -0.83481596830851   -3.86142121701147
H        -7.18372787786298   -0.44503070770938   -4.45122195099387
H        -6.73866325656797   -1.43888797223535   -3.03436088341803
C        -5.49645476889572   -1.74361286356091   -4.74794739744278
H        -4.56336396424711   -1.98535879023098   -4.23062108358829
H        -6.05557238040950   -2.67189271675486   -4.92436542701155
C        -5.95191395024573    1.61832794315857   -3.81251626020946
H        -5.44758524613567    2.34848584389387   -3.17730323216980
H        -7.03315399910811    1.76970179749046   -3.73652596067024
C        -5.50253366153930    1.83593899108787   -5.27123514160630
H        -6.16565638769218    1.29591896798928   -5.95724895213119
H        -5.55512187083000    2.90691279397266   -5.48510258637445
C        -0.14639643195363    1.59186217138107    0.19360108054004
C         0.67702581514374    3.35953819062272    1.59529374977320
H        -0.34077146953788    3.76211347857486    1.61846517064299
H         1.39147977389432    4.17457873502563    1.47667473884601
C         0.93665823696138    2.65832478154865    2.93282057309271
H         0.57490853332287    3.31144228357444    3.73730131477740
H         0.37960416542431    1.71716852614006    2.96371724474357
C         1.93481494731815    2.69482226951692   -0.43284663529942
H         1.78110638296100    2.11955412789981   -1.34791233372723
H         1.97886898072858    3.75384178382705   -0.70220243600413
C         3.25611387930110    2.26299819878053    0.22712093951428
H         4.02833847254748    2.18975352884269   -0.54333559326059
H         3.56695085656646    2.99932566649115    0.97642671781612
Hg        1.83874042265314   -1.20910445327613   -0.38592656281360
S         4.05416057699533   -2.25149417693481    0.26961485178828
S         3.64932919118922   -0.37503496270869   -1.95355913639488
S         0.78198848799486   -1.21004648793565    2.20752817940006
S        -0.76086516471778   -2.55262759022953    0.09312042813800
O         7.43888029211535    0.11298116390261    1.40447583824971
H         7.42301024521538    0.43362143953836    2.31169206832705
O         6.52793125690792    1.83230073518198   -0.66718531003221
H         6.42900216351794    1.37221258967546    0.17984305097503
O        -2.97983388518577   -0.08291926705220    4.09410959780279
H        -3.05184383980304    0.87706913012838    4.04879162706356
O        -3.83950979410180   -1.03746482047071    1.67165855502528
H        -3.50135911394130   -0.45662902375646    2.38285488209348
N         6.02343755852246   -1.02433338695241   -0.98038975827965
N        -1.55555501948494   -2.33708020132312    2.62161908806265
C         4.70445115390637   -1.18067349445939   -0.88832099963322
C         6.90984052861120   -1.72194882397602   -0.06878337632725
H         7.92572495459195   -1.63257995442046   -0.45510273978398
H         6.62036188632136   -2.77670619319546   -0.03289666958359
C         6.86983925855665   -1.18201500808040    1.36420724935142
H         5.83262525093316   -1.15829277864588    1.71415092203929
H         7.44233366432266   -1.86948121495016    1.99961333063770
C         6.62409781143094   -0.20661670181643   -2.01607718842685
H         5.82261359464785    0.12319930923769   -2.67824691008834
H         7.33248996095615   -0.81763466585827   -2.58507862028201
C         7.35421767016388    1.03212767555502   -1.46319885349789
H         8.24478535674000    0.72607638601276   -0.90048134240908
H         7.66688539920836    1.64557167520347   -2.31207947469169
C        -0.60852017174526   -2.03423608850574    1.73208734377437
C        -1.41656545509883   -1.92882147204989    4.00706123106355
H        -0.40704862157234   -2.18621870425172    4.34424757996899
H        -2.15215347411941   -2.48000643390441    4.59375302286293
C        -1.61477794155167   -0.42847649645197    4.23884482997043
H        -1.27549864163531   -0.19268964699783    5.25593240923534
H        -1.00695950181518    0.12905307208322    3.52203331206883
C        -2.71730596050179   -3.12881820854479    2.26996002855358
H        -2.55297588318087   -3.53550042898458    1.27056037042009
H        -2.80872524407805   -3.95805160776363    2.97803001793498
C        -4.01777936637336   -2.30007402213496    2.26745441130943
H        -4.76898194452375   -2.83471184625135    1.67989040751517
H        -4.38545385117732   -2.16690711549085    3.29103935229532
Hg       -1.84285168042583    1.94545868387927   -3.87735198065855
S        -2.14506133861245   -0.69554946460000   -4.21003902254723
S         0.42543180638694    0.67863219945025   -4.54558836465921
S        -0.89945198144742    3.89926103097647   -2.26524182650213
S        -2.83925897712609    4.22906786595239   -4.45246152479166
O        -0.53622426973737   -4.51746805996893   -2.51334329774536
H        -0.86704559808528   -4.61087565495341   -1.61149159767508
O         1.78482032323402   -3.15126844804355   -2.23810014918226
H         0.92721746241114   -3.62870147732632   -2.20104170297761
O         0.36203999271638    7.98244183000071   -3.02003324602994
H         1.28796805540637    8.06560518161702   -3.27007740882051
O        -1.59035129321730    8.18083696456769   -5.05919162904925
H        -0.76479184067571    7.88839111356742   -4.64455103830336
N         0.15025915378145   -1.95551678652198   -4.35216847393464
N        -2.03508896814604    6.19530776778341   -2.86106686573188
C        -0.44593625250498   -0.76205051827703   -4.34115597793757
C        -0.65868233541768   -3.15250423160384   -4.49644254654222
H        -0.01884781942036   -3.96537033487256   -4.84171817678663
H        -1.42196110912947   -2.95470526394725   -5.25586345329010
C        -1.36233178856488   -3.60220872524875   -3.20838916242873
H        -1.58818313739504   -2.73032558727614   -2.58104421745044
H        -2.31225781041679   -4.08609601911861   -3.46686158174933
C         1.59615078782582   -2.04771969484071   -4.42929665820629
H         1.99661839287517   -1.09403561909903   -4.07361855269200
H         1.90589037721679   -2.18278325523930   -5.47316595401631
C         2.20346151548432   -3.17362082261825   -3.57863154629383
H         1.98646193799435   -4.15790373170652   -4.01220774774130
H         3.28838027532883   -3.02612685025364   -3.58304000820032
C        -1.93276265154212    4.90136737793234   -3.17030813719047
C        -1.26024884472292    6.72968054162111   -1.75873047821256
H        -1.32427035748782    6.03763908653990   -0.91229639723044
H        -1.68613255116022    7.69251803331012   -1.47663327174712
C         0.22071097092488    6.91580149045839   -2.10381435339493
H         0.76503673333593    7.13824053319968   -1.17603222017621
H         0.61278313200762    5.98508721895546   -2.52793116090425
C        -3.05203220529550    7.04312364260665   -3.45603942182253
H        -3.51343787658335    6.47606038360257   -4.26558998050781
H        -3.81127955192282    7.26831783062030   -2.69713690012517
C        -2.51824662974105    8.36541613085948   -4.03325175761455
H        -3.36809169220692    8.89662861115719   -4.47097321072871
H        -2.09206983158222    8.98908346455311   -3.23615004743478
123
 -202.86341640213439
Hg       -1.73374373649803   -0.76755530531313   -0.55100466608258
S        -3.27504512532836   -2.51170384782674   -1.61327531988752
S        -3.40923545668552    0.39748782020197   -1.99874986118440
S        -1.69150827385902    1.20601863885982    1.65515807434547
S         0.34945908033204    0.93069451843678   -0.42644129635747
O        -3.94736033430355   -2.88898505116040   -5.60303465572548
H        -3.00001449670278   -3.08102497371153   -5.72130478917229
O        -4.25960280259037   -0.13647261547480   -5.99019389815729
H        -3.85146240547357   -1.01333590475696   -5.88962775884426
O         1.34280572182562    2.80942951485027    4.29303275931415
H         1.43948685740126    2.34770416250929    5.13254004202292
O         2.83231526177411    1.77235888856467    2.18133462858580
H         2.28562599436379    1.76582644926794    2.98687182855138
N        -4.89802617877130   -1.34729924666057   -3.33180618799379
N         0.34960661340601    2.85293579279955    1.44552247660542
C        -3.94753500345735   -1.16450204424779   -2.42625834467728
C        -5.38362895636279   -2.67922814858671   -3.64488359237820
H        -6.29787913298419   -2.56320419434368   -4.22631090517810
H        -5.61131535665508   -3.20643900606731   -2.71237066717764
C        -4.37944649247409   -3.53853325259396   -4.43098618093613
H        -3.53077950285414   -3.77240676487021   -3.78563215198185
H        -4.88597099863545   -4.47930831650238   -4.69118808897894
C        -5.59184106651346   -0.22700642006623   -3.94079781104277
H        -5.11598056255164    0.68909820232007   -3.58847368068947
H        -6.63586287391303   -0.23936682329605   -3.60725677242711
C        -5.55250572244223   -0.22939705794655   -5.48119296967222
H        -6.06196515498582   -1.11875668566802   -5.87540992234764
H        -6.09387012495164    0.65893105885349   -5.82021607879109
C        -0.27428852408447    1.78074837688770    0.96767375034209
C        -0.19796592328789    3.55699915875524    2.58955709001913
H        -1.27204761750981    3.69779373375293    2.42999410849115
H         0.29532120264981    4.52738930034456    2.65190266472616
C        -0.02174082261641    2.82177489419573    3.92194207730629
H        -0.61770326969614    3.34824744393131    4.67809854206996
H        -0.39942354774477    1.79881575405240    3.82478614246480
C         1.55746949538242    3.38406993374768    0.84795869045162
H         1.69057267214812    2.93111632943057   -0.13681401696610
H         1.44317588842538    4.46269038674430    0.70984923840609
C         2.80481736000602    3.09945806765342    1.70743192056183
H         3.69020338110085    3.24146855373166    1.08289368056095
H         2.84487052553838    3.78709729979437    2.55885469533446
Hg        2.45012520971337   -0.52196739933188    0.64334364814846
S         4.72287531873433   -1.60190493561264    0.23626710106759
S         4.08949208770715    1.09592558234187   -0.74918046598625
S         1.20552377377283   -1.09445022079055    2.87855803708817
S         0.37750336609491   -2.45511844284789    0.40335058909782
O         8.95699919570159   -0.95010416105608   -1.10039289869037
H         9.64251543143272   -1.02935557500850   -0.42926528363194
O         6.82006584681389    2.62275564655348   -1.28199230735144
H         6.13113000964281    2.21451443776032   -0.73650849079459
O        -2.96644003378149   -0.89462822460724    4.10284632425491
H        -3.21469831876723    0.03682322483467    4.08137779337466
O        -3.25504096434967   -1.77645344955777    1.52230583575285
H        -3.14530452006349   -1.20871543567803    2.31007449845400
N         6.02109330600552   -0.42272195508293   -1.73882830280430
N        -0.88864396231505   -2.67860003796930    2.73411919046532
C         5.03627567169642   -0.32502124291417   -0.85869024505020
C         6.78432169834739   -1.65030022398369   -1.82527071583591
H         7.26467681948714   -1.68699654252640   -2.80322772323190
H         6.09072971620759   -2.48982172750480   -1.71854426668540
C         7.86615137690793   -1.77295491341242   -0.74925254271827
H         7.44925143289408   -1.48507137122188    0.22359164007638
H         8.17923990372390   -2.82394874691323   -0.69713624906505
C         6.31921019026100    0.64535501790173   -2.67712550407724
H         5.38978183401357    1.17335887868992   -2.91757703843203
H         6.70225822431179    0.19405259199607   -3.59225474222075
C         7.35909123656010    1.63597082319182   -2.14154137943407
H         8.14675375346913    1.07605101769348   -1.62304524483434
H         7.80050936428545    2.17324235211319   -2.98408367412954
C         0.11075782498374   -2.10963072165741    2.06702751763533
C        -1.07893871159115   -2.40722197497168    4.14776255441457
H        -0.11630565356268   -2.52275510669774    4.65616924972519
H        -1.78983934767973   -3.13668232536953    4.53656023271071
C        -1.59852469661730   -0.99753951161505    4.44467133825068
H        -1.46461810540300   -0.80208023915132    5.51665717355407
H        -1.00838441550527   -0.27432609786550    3.87565107092455
C        -1.78275666115997   -3.63578685045405    2.11175027158468
H        -1.40105953355506   -3.85232714262148    1.11231119206691
H        -1.77839219854696   -4.55834729368984    2.70032070509265
C        -3.22323461603396   -3.10145876865483    1.99025611436358
H        -3.75579841269627   -3.71765382084906    1.26055706584200
H        -3.73667026051377   -3.15835024017683    2.95655886900636
Hg        1.86589572075377    0.85952338674266   -3.14846733777053
S         2.69092651967121   -1.53437333361031   -2.56502504646677
S        -0.08137151188123   -1.02270769320500   -3.42299217569056
S         2.18313241494971    3.37936592176174   -2.89713777911212
S         3.35122172329956    1.72706934518971   -5.04574363177091
O         2.31458592962458   -5.66724909405129   -4.14702896611517
H         2.95365154381895   -5.94545826633413   -4.81121673154813
O        -1.21516383747361   -3.31037480750247   -5.33169231603752
H        -0.81362551943055   -2.45224775518867   -5.12243956723941
O         6.18740307433601    4.97276882967124   -2.56259750416960
H         6.49969363590462    4.26636202197139   -1.96450137173051
O         6.95108230580676    3.72479221009983   -4.89409118607293
H         6.75520760037066    4.00633271046393   -3.97959939445928
N         0.87289362550837   -3.41755528310063   -2.75550683279477
N         4.05634278082460    4.23650790226750   -4.54113569270338
C         1.12123553107677   -2.12540194859055   -2.89367225690027
C         1.90002785321845   -4.29598318795542   -2.23264774113920
H         1.41525034953343   -5.18691992165016   -1.83329541192935
H         2.42322657219527   -3.77892403806717   -1.42069869678242
C         2.91983028162805   -4.72546693618850   -3.28809134905811
H         3.26469409282980   -3.84624051255644   -3.84686884601864
H         3.78058535017617   -5.16993964455601   -2.77061793139571
C        -0.41341140612507   -3.99273402807338   -3.09565648201984
H        -1.20558676849250   -3.29720383376504   -2.79697245287885
H        -0.52713724838290   -4.90718579102574   -2.51440865381794
C        -0.55851009454711   -4.31405408926336   -4.59399337976277
H         0.43329762449867   -4.51917265177752   -5.01467224695809
H        -1.17249541528722   -5.21009431235605   -4.71330706123651
C         3.29020145301760    3.20964668971249   -4.19814964666925
C         4.09077251805949    5.42214495042057   -3.70268245152836
H         3.06706440680067    5.74554248779951   -3.49038754340189
H         4.61356567211068    6.20777592724999   -4.24680749447741
C         4.80547345935072    5.16938198821957   -2.36495156011334
H         4.64831189590467    6.05099954715287   -1.72874041211514
H         4.35437096874167    4.30483377888789   -1.87207723621535
C         4.75075795036952    4.26915489559312   -5.81651685712306
H         4.64250807841535    3.28279892115618   -6.26991807017624
H         4.26252027098684    5.01303287778160   -6.45732210300721
C         6.25163361591034    4.60126954471658   -5.72380934677522
H         6.66823245797478    4.49840048940754   -6.73002903231669
H         6.39565061087693    5.63994821284918   -5.39675856536020
123
 -202.86332590232021
Hg       -2.42964715220041    1.98216437105794    0.24781182382850
S        -4.30341078220993    1.09453949370154   -1.18795846237948
S        -3.18816564581271    3.78914241646157   -1.53267785998133
S        -0.91360722467924    3.00903132536689    2.28306145156285
S         0.10450862493703    2.40616741850316   -0.40153322257372
O        -3.43722608447359    0.41443231349537   -5.41659735888097
H        -2.77173689215364   -0.29087510812764   -5.53322028001646
O        -2.41035062710230    2.92736820440555   -5.32286761068750
H        -2.55397052749353    1.95754878422381   -5.24174678956844
O         2.88915138042808    1.62627321435148    3.59888824294126
H         2.64351957330317    0.76362768015375    3.95208827030608
O         3.17447878233483    1.11733702658187    0.89563573539673
H         2.89415112193477    1.06029704880236    1.83049048765207
N        -4.51223152707933    2.45617758419086   -3.42980458674187
N         1.61019479446268    3.37621138889108    1.56685544778359
C        -4.01853567134113    2.44015831608094   -2.20020413781898
C        -5.16613088867263    1.27341203160055   -3.96628481678661
H        -5.67373833756298    1.56072754061372   -4.88761827893907
H        -5.90206169062110    0.91984349309327   -3.23783021301229
C        -4.19966512465160    0.12063585327342   -4.26687190403580
H        -3.54602855963838   -0.04819224821482   -3.40516798099554
H        -4.79695143701635   -0.78543748903274   -4.43276124584484
C        -4.48658630667339    3.65017233309620   -4.25309001115330
H        -4.03307794919541    4.45278874951912   -3.66792730692962
H        -5.51710758002691    3.93026145821580   -4.49733597572479
C        -3.68023173832790    3.47675544985201   -5.55319353895058
H        -4.22666914626517    2.84508308601436   -6.26422366333350
H        -3.53162301931778    4.46851632450677   -5.99027217286352
C         0.40002317637664    2.97267452534338    1.21098227958860
C         1.89613535091292    3.74116473842410    2.94140536201260
H         1.14920138908418    4.46623493081713    3.28069076892131
H         2.88649317761927    4.19565088427929    2.96670961904724
C         1.85821471331860    2.54740422392121    3.90130864885834
H         1.98428929473670    2.92632154293286    4.92426040741328
H         0.88407669927225    2.06034619424294    3.82340955274634
C         2.68634608059427    3.50270918031112    0.59986084025082
H         2.25814065815394    3.46443203195611   -0.40418161540055
H         3.15577133855996    4.48157751380308    0.72827351554544
C         3.74808774387181    2.39846756925742    0.74896652391682
H         4.36798402618841    2.38097032079466   -0.15147330590042
H         4.38527535374517    2.60332781406480    1.61771384693267
Hg        1.11245815638543   -0.07018687492091   -0.55924680267225
S         2.82915390130411   -1.98283580014045   -0.62840198853289
S         2.92011665097562    0.43201797983915   -2.28556128609692
S         0.52224061437926   -0.45922329366158    2.29963566716712
S        -1.35890541443682   -0.76539825532978    0.05331688307729
O         6.77364608494884   -0.89182884711660    0.81772803371139
H         6.80610252797221   -0.75126437064324    1.76943343407492
O         6.52177073797680    1.38066825332523   -0.80927895821971
H         6.34330775020703    0.78610333113881   -0.06327852774484
O        -2.77730936738127    1.00237834541630    4.83388347343482
H        -2.60313607774425    1.90023502489733    5.13768871836860
O        -3.85537491205849    1.09085586198672    2.33277459806082
H        -3.37683702588897    1.28880720341666    3.16382683981231
N         5.05287728537075   -1.02037552868675   -1.66960996392451
N        -2.03144417581782   -1.00178075356068    2.61584454386246
C         3.74304125418943   -0.85206225611229   -1.52279352594399
C         5.72422150363415   -2.10690103163407   -0.98058082271260
H         6.72998764271151   -2.19860174208098   -1.39110880855090
H         5.16978780403780   -3.03341821233318   -1.15699992825894
C         5.81614408300166   -1.89486063428578    0.53387543359364
H         4.83343727883655   -1.60864438011852    0.92239133449063
H         6.11520107003560   -2.84503274141120    0.99367164371962
C         5.83423277256664   -0.18419471830432   -2.56053899693502
H         5.15190696458384    0.54204462712145   -3.00455323696033
H         6.25707167438892   -0.81109298490587   -3.35353628977533
C         6.97430508366905    0.57778249210527   -1.85939820923098
H         7.73963772011845   -0.12329958996033   -1.50305773253735
H         7.42803713505497    1.24473199058512   -2.59760347553563
C        -1.04009968302904   -0.74534650445600    1.75786034731720
C        -1.76682646598007   -1.04852068001961    4.04166902753146
H        -0.86175083308400   -1.64281122199000    4.20471679020847
H        -2.61569380172826   -1.53203146173175    4.52633200838684
C        -1.54311685818598    0.32307232321980    4.68486209930540
H        -1.08053807934735    0.17077230458518    5.66799526243478
H        -0.86459443882832    0.90821027370733    4.05839412468177
C        -3.37400023201180   -1.31294203595701    2.16728988433697
H        -3.34278070872442   -1.44535931417134    1.08458211786618
H        -3.69346968168584   -2.25350029090145    2.62660892202333
C        -4.38971968872307   -0.20215980570270    2.50921295397259
H        -5.24364897516838   -0.29483335285286    1.83347692730967
H        -4.73256615856925   -0.30522046243314    3.54488421752564
Hg       -0.67777238082863    3.70995124531189   -3.31995146885217
S         1.06574731801287    2.42555412066703   -4.74244010709560
S        -0.97405233602427    1.08274150889180   -3.10672040240188
S        -1.42247782301528    6.06459830434514   -4.08381476710874
S         0.63961546080693    5.56957992590206   -2.04523076981086
O         0.61547779822840   -0.68769792932304   -7.61394208467188
H         0.40051361960179   -0.36619360230951   -8.49559869371995
O        -1.43905672702714   -1.47704084047092   -5.93410441942996
H        -0.90029872397451   -0.98493525832057   -6.58033541041604
O        -2.22710512301669    9.72831957501587   -1.94025046464521
H        -3.12264114383902    9.78806324094929   -1.59246114597471
O        -0.12689425462735    9.04589205631749   -0.12947351544093
H        -1.00192734204909    8.93194716421396   -0.52888785863210
N         0.74011668638918   -0.18806158052640   -4.67250753361334
N        -0.03514554282926    7.97701621413468   -2.91572602882459
C         0.32757442563868    0.99252841279567   -4.21284155666432
C         1.86040494688345   -0.25737939948742   -5.59017706590599
H         2.19770864872650   -1.29377721641643   -5.62977552107590
H         2.66791739170632    0.37429884838282   -5.20523778700812
C         1.52314980920861    0.21751299913935   -7.00528984819122
H         1.09077209462249    1.22195319723289   -6.96236803875281
H         2.45662800169916    0.25750889445597   -7.57968596947357
C         0.22791765102082   -1.43320497225137   -4.13784125399917
H        -0.45088767918061   -1.19535545033854   -3.31259797933280
H         1.06093092563877   -2.02794909165476   -3.74391628777166
C        -0.53497561693043   -2.25714369815524   -5.19162522973239
H         0.17158824967767   -2.74708180393143   -5.87177890437593
H        -1.11805003986725   -3.02428059705342   -4.67661365374718
C        -0.24954857760876    6.66341885332626   -2.99668379990399
C        -0.83177830254446    8.88893230573583   -3.71239348387497
H        -0.89616644853448    8.50623811279314   -4.73614688608560
H        -0.33675814670011    9.86017025687709   -3.71341819073928
C        -2.25867794830085    9.05063550685492   -3.18100319795825
H        -2.83548214190921    9.62650468549817   -3.91638605431071
H        -2.71712651616088    8.06205385929656   -3.07092317593179
C         1.09417430770177    8.52428109911272   -2.18776286997643
H         1.60064244363179    7.69259019162367   -1.69629635215256
H         1.78065927782845    8.98993706141085   -2.90492584598128
C         0.70853873516489    9.56405597309469   -1.12127166743078
H         1.62807441977023    9.88195917155710   -0.62173254027018
H         0.24613320713213   10.44063918119166   -1.59339828234200
123
 -202.86324294430366
Hg       -2.50097326949877    0.82733701842221   -0.29487617644262
S        -4.07981865440990   -0.18538049346945   -1.98298684195023
S        -3.01266819201900    2.53617074541421   -2.26029932839532
S        -1.40562994926955    1.88088263329967    2.00308024534447
S         0.09367036335457    1.46672820435666   -0.48574723250477
O        -2.49120714046264   -0.99989367610414   -5.98082219851561
H        -1.78260723513941   -1.67156143338346   -5.95225755947845
O        -1.60372698406828    1.55743615145833   -5.84077147416822
H        -1.72601504740869    0.58568741132746   -5.74821327854392
O         2.17788553731368    0.61890655431475    3.93558382451169
H         1.91276582632739   -0.27301638682240    4.18783603215961
O         2.93646602870585    0.22322310662049    1.29906739204747
H         2.49541995700811    0.11329971214289    2.16412389967045
N        -3.95748782825644    1.07615918693765   -4.28823307006136
N         1.18120454318577    2.39232316032173    1.76101696742266
C        -3.67585112810043    1.13014805213194   -2.99505651244024
C        -4.46103644880828   -0.15747203201791   -4.87073657967575
H        -4.81029009008626    0.06675773867850   -5.87906473535632
H        -5.29857298919803   -0.51524106399932   -4.26443812169558
C        -3.41002842148801   -1.27273278713752   -4.94589007221258
H        -2.89208558450760   -1.36032154648730   -3.98544981711452
H        -3.93261870350666   -2.21708782649105   -5.14600407063285
C        -3.84822891230015    2.23770035353622   -5.15104061733124
H        -3.53081577281979    3.08500372993758   -4.53969202517780
H        -4.83630930731725    2.45739034070080   -5.56955092072639
C        -2.83610824628917    2.05038107782145   -6.29627411520576
H        -3.23808946568018    1.37383799729870   -7.06024079738716
H        -2.64980360301658    3.03101470971725   -6.74345491397828
C         0.07402940537882    1.95320701599153    1.17741605207055
C         1.20046068532861    2.70848196948266    3.17681237741504
H         0.36450808700960    3.37853801917222    3.40302817248502
H         2.14358841653351    3.21046675919807    3.39327606404302
C         1.06190912772830    1.47615674062262    4.07709712069063
H         0.98552999365538    1.82086529318402    5.11715214050146
H         0.14427337859027    0.94731321562039    3.81267927273137
C         2.40701452134568    2.59956987192426    1.00977718030856
H         2.16560190608294    2.58808607023000   -0.05537170697034
H         2.80486008939089    3.58738496120730    1.25801433580452
C         3.47162264235434    1.52806232137210    1.30770930734646
H         4.24362541256454    1.57133591027540    0.53500648924856
H         3.93308732641742    1.71632491845115    2.28443140473519
Hg        1.22123238064150   -0.95852028612761   -0.55622831996618
S         2.93470143973439   -2.86524268927506   -0.43995683684382
S         3.32184348190226   -0.33390181741063   -1.86139134636851
S         0.22165928594827   -1.50496769721886    2.22720741401092
S        -1.25155263532357   -1.80847597639145   -0.30281840686544
O         6.42014476276938   -1.84968036461479    1.87810502173960
H         6.23940113720199   -1.78621045500480    2.82140211716678
O         6.47346494301454    0.54918863862672    0.40309251841388
H         6.12044320880970   -0.09240181066264    1.03942415879797
O        -3.56706986583657   -0.36027514230663    4.20802411587154
H        -3.52739553011876    0.52705154325597    4.58156566522936
O        -4.17128247403497   -0.22257399303048    1.54232011344648
H        -3.85597047582417   -0.02054981055552    2.44561373194416
N         5.30824019598556   -1.81830755954835   -0.91729010351275
N        -2.30630515419273   -2.21720540988504    2.10379294414273
C         3.99387890759743   -1.66586428661672   -1.03705034905783
C         5.84523327417560   -2.95214532228459   -0.18764125059686
H         6.91723352932952   -2.99993851749518   -0.38021430501934
H         5.36612771754220   -3.86638458631362   -0.55047994381126
C         5.60818194366733   -2.86707821029089    1.32350643279800
H         4.55031578037764   -2.66176405376258    1.51614890319235
H         5.86472429231950   -3.83965172432814    1.76231575754766
C         6.24150339140086   -0.90625326466994   -1.55024160947413
H         5.65254581511001   -0.15855675777843   -2.08352339697757
H         6.84859720234468   -1.46528931112293   -2.27073063383116
C         7.17282911035029   -0.18450541091919   -0.55888682175712
H         7.84702309092258   -0.90309954364624   -0.07618126348637
H         7.77271193377258    0.53037130058846   -1.12859660399472
C        -1.20989019466211   -1.85716681644648    1.43187113350300
C        -2.27704082233434   -2.29642435839347    3.55168563907573
H        -1.36672551347180   -2.82685259543239    3.84968001757250
H        -3.15304835071452   -2.85832138671104    3.87727343439315
C        -2.27284449448628   -0.93404134732392    4.25104757339097
H        -1.96317303426670   -1.08192052177129    5.29307441656094
H        -1.55318132469932   -0.27640616282856    3.75532060654996
C        -3.53206162751885   -2.59270273632489    1.42859513584514
H        -3.30852160472347   -2.70309443609907    0.36625363134049
H        -3.86973831199623   -3.55779367270673    1.81827349029958
C        -4.65391493690634   -1.54627749943477    1.60203665072970
H        -5.36941481921267   -1.66726396512900    0.78498542338003
H        -5.16562789517001   -1.69391434749821    2.55966388268704
Hg       -0.27450547265606    2.54996999192094   -3.65501383428576
S         1.76626325949150    1.31185417821465   -4.69375322305649
S        -0.43245981497065   -0.07127682877976   -3.31847195450194
S         0.63747941353516    4.59764337696033   -2.31180404006033
S        -0.99842345244456    4.75568823918985   -4.75129570064273
O         1.92955062959423   -1.94960994323148   -7.45222722971190
H         1.85269993756679   -1.68719149531020   -8.37536154526562
O        -0.33410186735133   -2.77309510511810   -6.08446606159014
H         0.26853258043504   -2.27555445045696   -6.66649584885540
O         2.60393160830947    8.22066248369894   -3.60661784573644
H         3.55515558833221    8.12962428448779   -3.72245337229329
O         0.95700652168214    8.21010704019785   -5.91609205521393
H         1.66719949718470    7.88723732376678   -5.34177955809150
N         1.55725603241694   -1.31109822452902   -4.55341923961821
N        -0.05940573661548    6.86683176285060   -3.44900933913307
C         1.02524856839899   -0.13645730047193   -4.21850403697886
C         2.80900498210273   -1.35540977759628   -5.28374099659691
H         3.19946767489097   -2.37181133852489   -5.21871180060429
H         3.51404219869997   -0.66275527056235   -4.81181186628521
C         2.67189173103467   -0.96075601651721   -6.75603378979000
H         2.17678232743771    0.01247064211573   -6.83090453202240
H         3.68005982102432   -0.87921621725756   -7.17969701914389
C         1.02377641151108   -2.56270406002314   -4.05434032669866
H         0.20548988723025   -2.33469630589837   -3.36335987952668
H         1.80720763681585   -3.09702037294570   -3.50318992100891
C         0.48734327124832   -3.46731428929010   -5.17891493078586
H         1.31999523252041   -3.93130665993268   -5.72004040919101
H        -0.12193396431400   -4.25407629444639   -4.72765125938228
C        -0.13196307453384    5.53721898445789   -3.51239498289569
C         0.66919499205446    7.49841867738716   -2.36625467678478
H         0.40274288728863    7.00685507301134   -1.42483400704902
H         0.37537344409436    8.54746551515820   -2.32612519144045
C         2.18988679677147    7.40722390410883   -2.52663725561504
H         2.65277236980492    7.75127751953988   -1.59228704035738
H         2.47541490913081    6.36366139076130   -2.69603709433472
C        -0.84166476975469    7.71546463373986   -4.32849342043513
H        -1.32604776446948    7.06636915120029   -5.05917543341864
H        -1.61030405529182    8.22475529646316   -3.73517596022193
C        -0.01504859102021    8.76994859110943   -5.08482237676357
H        -0.70171918801469    9.32167663810036   -5.73283164509207
H         0.44305327443706    9.47630192884114   -4.38005679259155
123
 -202.86320953643414
Hg       -2.30376996367202    0.40670109089488   -0.72760070701292
S        -3.28553601223324   -0.96711652157731   -2.56351192391803
S        -4.03697254089832    1.81301886812439   -1.94663571928357
S        -1.62033482669932    1.80619261992307    1.73637365732738
S         0.14361229371531    1.24887252903499   -0.53774635733386
O        -3.08373614538640    0.58506519677079   -6.53525242600964
H        -2.74689513057399    1.24918430338721   -5.91476040857270
O        -4.94964672463888    3.46808341083178   -5.69831780750988
H        -4.00154387169184    3.28096137974822   -5.60198106161588
O         1.86621679987239    1.36232172207315    4.39503589026194
H         1.73075311368379    0.61849631418138    4.99226034652389
O         2.85593812928019    0.40467693557618    2.02079741978851
H         2.38629911607864    0.47434368988766    2.87602562512344
N        -4.76941203241380    0.52293722933733   -4.14928981901712
N         0.94031625368361    2.44275378273816    1.69982586107857
C        -4.09131474391611    0.47423098800624   -3.01091635215276
C        -4.68501661351070   -0.58427050595444   -5.08563833401205
H        -5.50178547499120   -0.48011313696594   -5.79996980397288
H        -4.79348148631912   -1.52984811941491   -4.54569984991702
C        -3.33770541630178   -0.60402630400712   -5.83908769382619
H        -2.52898205440339   -0.82903661517298   -5.13651391581210
H        -3.38165152438386   -1.40281336611073   -6.58472869231014
C        -5.77470481472519    1.53871662196082   -4.41323410690604
H        -5.72050528001353    2.28673926789791   -3.62023563042202
H        -6.75172883094144    1.04403537371819   -4.36102034742583
C        -5.65299165329513    2.26208036491742   -5.77194054259596
H        -5.20925911623467    1.59921681285815   -6.52330550269138
H        -6.66203754322285    2.53284761043244   -6.09671777447601
C        -0.08319590276442    1.87393041025050    1.06296638428084
C         0.75215956110772    3.01141481964826    3.02122666639043
H        -0.16414660651349    3.61080244903769    3.01361571266435
H         1.60903812200708    3.65033366426013    3.23728780551066
C         0.61415475900682    1.96806000879184    4.13263046788212
H         0.24517120653743    2.47363564162919    5.03400987724653
H        -0.11310146888767    1.21115466797847    3.82808133563838
C         2.24571395954632    2.58828174264907    1.08397171080792
H         2.15866207173941    2.30846014278852    0.03254392703568
H         2.54992976616964    3.63800236490613    1.14167415878329
C         3.32346194351164    1.70520877559616    1.74469075436538
H         4.16202237156975    1.61138815231745    1.04927493860049
H         3.67269365736335    2.16372653341480    2.67668310973949
Hg        1.45034745128809   -1.23609391912904    0.39618967508204
S         3.44898445937702   -2.84929134260493    0.07571967721719
S         3.13943881073148   -0.27594493467296   -1.29329870401334
S         0.08554098997330   -1.36360289415722    2.85266395620189
S        -0.96710274841521   -2.09529118933469    0.21602550868129
O         7.73885472785018   -2.50021397329594   -0.29469755143184
H         8.25905869922737   -2.65160477036988    0.50057905934307
O         7.24031266374004    0.05868494213236   -1.36693337426990
H         7.32028310117006   -0.63459662487711   -0.69350418355866
O        -3.94553895153360    0.14870291221750    3.71894316866996
H        -3.88599319966870    1.10904738987264    3.77712661732844
O        -4.18850325087504   -0.42359832841710    1.03416570175240
H        -3.98026252338010    0.04076655369386    1.86891022456188
N         5.14423173836571   -1.96652490219801   -1.74336842281989
N        -2.41407451050133   -2.11440197340267    2.44314858050761
C         4.03537358019884   -1.73387106848643   -1.06882290843418
C         5.84399410464365   -3.22987972455370   -1.59794793825706
H         6.53986162994775   -3.32055297838208   -2.43127597354578
H         5.12636381502641   -4.05625070471378   -1.64113496317771
C         6.61597530017502   -3.36401583754443   -0.28548495673667
H         5.96034253504696   -3.12641546581079    0.55946603373558
H         6.93363653146083   -4.40921972601338   -0.19963002687103
C         5.60268141111523   -1.07284134108798   -2.79099152940445
H         4.94882340491400   -0.19818696129935   -2.80817176222274
H         5.52021977171614   -1.59415128766269   -3.75137396194911
C         7.04967643683297   -0.58711776328877   -2.59207356566903
H         7.75207235580334   -1.42255475060834   -2.69983256042231
H         7.25655168052453    0.14679786762105   -3.37565583937671
C        -1.22486080267217   -1.85203836294724    1.90786306669209
C        -2.65478942990935   -1.89194376155154    3.85664101843418
H        -1.82622032490161   -2.32584870887127    4.42567548428746
H        -3.58654784973041   -2.39244684988527    4.12113057255288
C        -2.75432654222931   -0.41180834073935    4.23437810722001
H        -2.74562327865437   -0.33559535159416    5.32963721322114
H        -1.88565815842901    0.11768764276338    3.83586916871883
C        -3.49098657986621   -2.68623653574462    1.65697502061816
H        -3.07768189736110   -2.99026057475819    0.69341980485028
H        -3.87050813161412   -3.57259283561674    2.17473302388322
C        -4.64784508076633   -1.69739606118338    1.41390320047032
H        -5.26161387136974   -2.08221578222224    0.59490296462610
H        -5.26405723975079   -1.60356622718163    2.31536883027400
Hg        1.59218172227870   -0.93271589496487   -3.70705922203481
S         0.49412835714881   -2.96553364046538   -2.54324157280556
S         3.02856940778802   -3.14073252378631   -4.03736001072707
S         2.22992290018747    1.46604552253321   -4.46806523454304
S        -0.50868584600707    0.59002387121485   -3.81741644291871
O         2.06293954372431   -5.97296822777548    0.19434434448545
H         2.22782572640180   -5.52152381524564    1.02917151659783
O         4.39829690127065   -6.02874064272210   -1.31035408860103
H         3.72541806412620   -5.73355307662712   -0.67045796555141
O         0.07544383556138    4.59193315688100   -6.23138989590958
H         0.18285496416348    4.71784023121057   -7.17975459128613
O        -2.17147708227094    3.12274962885490   -5.26527979380383
H        -1.40454978698418    3.27929050848356   -5.83878213804718
N         1.93588708495633   -5.16284012212590   -2.70258139117527
N         0.28176822520656    3.11387697559814   -3.78206847333631
C         1.84768728190783   -3.88259983576049   -3.04901612590213
C         0.88413546077844   -5.77046258218770   -1.90530444620452
H         0.97593178854497   -6.85309810401065   -1.99591165550970
H        -0.08676111391374   -5.45173902379252   -2.29835254398752
C         0.93509096140780   -5.38502378343394   -0.42415977490137
H         0.96798806752024   -4.29238857147148   -0.32778639277052
H         0.01323189127596   -5.74432750182277    0.05297653573930
C         2.94084450742850   -6.03802358220331   -3.27683943257987
H         3.63254646631835   -5.41325524357621   -3.84411410873981
H         2.44856203576607   -6.73655744662905   -3.96366895145175
C         3.73983561543947   -6.84294867464112   -2.23742542656117
H         3.08862959746011   -7.55852778771629   -1.72131984011253
H         4.51095701288868   -7.40072727803405   -2.77655016414402
C         0.63195618889853    1.84834756345998   -3.98205546634592
C         1.18393244413565    4.19067100424995   -4.13448335072453
H         2.17355464345433    3.98863595509304   -3.71185108228788
H         0.78134190099603    5.11269558116596   -3.71447097280480
C         1.34229408675545    4.34900615831987   -5.65010794871593
H         2.02120029962040    5.19063853625186   -5.83524696337391
H         1.78718179896017    3.43839903986955   -6.06678939540085
C        -0.97823544531555    3.46467139954840   -3.16305724115118
H        -1.37453903786702    2.57120790303277   -2.66907785638260
H        -0.79522893874495    4.22862467652201   -2.40219829318595
C        -2.02712153632565    3.98077657877913   -4.15714917703972
H        -2.99179587615761    4.01515387370132   -3.64558030124211
H        -1.76255229989006    4.98664567489398   -4.50012122173562
123
 -202.86320354388531
Hg       -1.53459698358006   -0.49104861143167   -1.08897593822598
S        -3.02472840671901   -2.17403326252557   -2.34671372208694
S        -3.10654229577485    0.75074220488031   -2.59599476406473
S        -1.58079135039569    1.31240653005177    1.25573471143365
S         0.58536227477659    1.10973822085093   -0.70486507494419
O        -3.75804250964509   -2.42937334895218   -6.39726603661771
H        -2.79398417686314   -2.52757964158969   -6.48218273745521
O        -4.05820850442654    0.32682195199787   -6.69138548877377
H        -3.70871465735425   -0.58078147130604   -6.65035982075851
O         1.38390284369256    2.47127570504581    4.27955166883346
H         1.41285083643104    1.88182146990365    5.04065439092847
O         2.95354857077342    1.58756817289276    2.17983481991527
H         2.36754976725815    1.55576393081881    2.95784505982544
N        -4.60897915179867   -0.90587241735912   -4.02686276021360
N         0.57188095795800    2.82285833278866    1.35878701190171
C        -3.66848561324802   -0.78056860548414   -3.09930646077807
C        -5.13019663929134   -2.21356623027104   -4.38284357869675
H        -6.04903897777195   -2.05654269383753   -4.94700078514598
H        -5.35831634409894   -2.76892929328652   -3.46682841391413
C        -4.16081879920276   -3.07455739654917   -5.21140996634519
H        -3.29488354665965   -3.32694284767331   -4.59752842656681
H        -4.68898315961688   -4.00460213374920   -5.46401815513457
C        -5.28597482840145    0.25646232585361   -4.57529703213253
H        -4.75539110188748    1.14211565300302   -4.22334912300461
H        -6.31255202478203    0.27905859560909   -4.19087932429672
C        -5.32561399544257    0.29943752893225   -6.11462321351079
H        -5.91374287185261   -0.54064890366649   -6.50804297682649
H        -5.82583384562897    1.23083676664023   -6.39676291776963
C        -0.08299742926725    1.85236878014098    0.72843280303075
C        -0.00374535154261    3.42496285937590    2.54669861904709
H        -1.05729414789230    3.64616152375807    2.34769458203021
H         0.53511372260000    4.35092645882325    2.74951854954792
C         0.05789969191499    2.53102902424312    3.78929066126554
H        -0.60730653042616    2.95850747965628    4.54992389632941
H        -0.29626395000800    1.52794744186859    3.53268546099319
C         1.83843352761340    3.34682834963127    0.88842172655731
H         2.02241230978827    2.96862040337926   -0.11932639086654
H         1.77358260424651    4.43727838895017    0.83312751317399
C         3.01383776616408    2.94381602122664    1.80064029825197
H         3.94302117139117    3.08565290440523    1.24298342907533
H         3.02933136632534    3.56833566483935    2.70042158296721
Hg        2.49369867727309   -0.53095273504387    0.46151214865016
S         4.75208164403700   -1.67762797346617    0.43727159830042
S         4.36519483692049    1.01326873876610   -0.68263724629731
S         1.00208073587883   -1.13887205434594    2.58033982342335
S         0.37881354910399   -2.32325451028003   -0.03832847598598
O         8.73939952513048   -0.47041179629710    0.56261858856170
H         9.16773748516214   -0.48262987802141    1.42448176405292
O         7.81590947599807    1.99824496123088   -0.58657171893721
H         7.83115239745960    1.35477336759462    0.13646071552410
O        -3.27537251593655   -0.91316933150929    3.45523774028610
H        -3.51881447920370    0.01718997997777    3.51937816777483
O        -3.30746016530163   -1.53869073193056    0.77693917490604
H        -3.24986900205148   -1.03013480231153    1.60836703034560
N         6.46252103852371   -0.51480454326188   -1.20040263489902
N        -1.11336031976717   -2.63990404663444    2.14339489383610
C         5.30071545136548   -0.40522111429225   -0.56834314961546
C         7.31690020696760   -1.66216850328827   -0.97181313423623
H         8.09155842857151   -1.65719338718157   -1.73876649932390
H         6.72032427037061   -2.57677944760619   -1.05204238505864
C         7.97085818423900   -1.64844072030782    0.41395477212623
H         7.19328195002017   -1.69718170715759    1.18434862033657
H         8.60737205080950   -2.53843429711259    0.49697667046483
C         6.87815034122194    0.43909873080538   -2.21057724784718
H         6.02763555892710    1.09105298077300   -2.41900273358184
H         7.13010831267068   -0.10830430654280   -3.12374656202884
C         8.07981946613367    1.29007646226442   -1.77379092545587
H         8.96081125038737    0.65399885527369   -1.63895040760874
H         8.29438541353745    2.03236807738639   -2.54689351908377
C        -0.03771251465860   -2.06548256434353    1.61355180910002
C        -1.42295206165169   -2.46488033361608    3.55079101931686
H        -0.50993427292816   -2.63735319421483    4.12960403767648
H        -2.17638872931006   -3.20468382769529    3.82257489164501
C        -1.94416451871201   -1.06944365197914    3.90516138063927
H        -1.90061088875180   -0.95450459050344    4.99603626735010
H        -1.29775075238361   -0.31934907837822    3.44251488150990
C        -1.98290802908515   -3.50583452408603    1.37140359145218
H        -1.51570588843403   -3.67396130185233    0.39935786358828
H        -2.07799645152275   -4.46509319753320    1.88913733980843
C        -3.37943899359130   -2.89158257920529    1.15276721483469
H        -3.86449151511417   -3.43133421960072    0.33479036147068
H        -3.98600781600073   -2.98523099068658    2.06023550333087
Hg        2.44475071796248    0.98936451326433   -3.25915096948140
S         2.99030738315056   -1.49502323826802   -2.67568639408592
S         0.39543740722825   -0.65221640056136   -3.80984782320128
S         2.94630624734060    3.44947131440172   -2.80613160103995
S         4.37067196675745    1.75821364595368   -4.77022709311308
O         2.13114242169304   -5.54866198709506   -4.61210826583191
H         2.73404320619522   -5.88532560532622   -5.28266308285865
O        -1.02568630462165   -2.50061984472450   -5.96685635793409
H        -0.81475147137234   -1.62616964240850   -5.60144695636151
O         7.06334504001081    4.58991036633099   -1.24120451594433
H         7.29555700138213    3.71475495025016   -0.88165616314210
O         8.48288521914941    4.18468283540068   -3.54337913867835
H         8.04472614652343    4.42435292834701   -2.69813674785081
N         1.03766299735042   -3.16201540603815   -3.24407081340703
N         5.33855253517954    4.00790656507376   -3.78674801649115
C         1.42559536701693   -1.89886818268235   -3.23337555220773
C         1.87362505405234   -4.19177875554111   -2.66740515413986
H         1.22557557424502   -4.98975381832294   -2.30200144254609
H         2.42731508888406   -3.76777060442025   -1.82499016848398
C         2.85638511853943   -4.77064299566905   -3.68499047380818
H         3.38688499523064   -3.94907168425364   -4.18386745974019
H         3.59086729790282   -5.38724412037489   -3.14909471937241
C        -0.17957461222158   -3.56845826102694   -3.91336646954586
H        -1.01271803859934   -2.95830699023610   -3.54361379848811
H        -0.36730021161550   -4.60568821700412   -3.64480549889666
C        -0.10062197611683   -3.42299900143374   -5.45053307413727
H         0.92006631075198   -3.13828874507990   -5.73380685994803
H        -0.33509297401236   -4.37599746189145   -5.92727659024723
C         4.32781534952522    3.14923486346858   -3.77684954401263
C         5.32300397565401    5.12117408174146   -2.85803808487556
H         4.32094827269785    5.55838019289806   -2.86296193267550
H         6.03800808453729    5.87515546532545   -3.18105015916469
C         5.66727110500892    4.68894107159297   -1.41975375275139
H         5.28337818173518    5.45729763711838   -0.73713900932216
H         5.16775063761312    3.74479790406581   -1.19203061996082
C         6.39554454456058    3.79908613209342   -4.77157307357734
H         6.66019240830023    2.73598938598493   -4.74378490397402
H         5.97595144397644    4.00536379594764   -5.76326577611472
C         7.68851341067660    4.60558614511290   -4.60899476708619
H         8.27780893436785    4.42612198474283   -5.51408538361250
H         7.48161272079965    5.68407043299599   -4.56133068205330
123
 -202.86311954323088
Hg       -2.24549777748701   -0.19928429499953   -0.32109582076727
S        -3.98835342499487   -1.78722579474403   -1.31206052822192
S        -3.71767058910282    1.07959765115940   -1.89287149477101
S        -1.91945702134133    1.84756484818653    1.79007600347138
S         0.02400673160580    1.24011539714722   -0.31568206079030
O        -4.53793852192617   -2.36676055078463   -5.31040600120549
H        -3.64126387234114   -2.73525363416305   -5.39960479403498
O        -4.37847627390674    0.37719041381102   -5.85554104070827
H        -4.09759316521370   -0.53400690867510   -5.66711517006946
O         1.37794924892414    3.17267460565687    4.30585331704538
H         1.44736104394441    2.71395107704486    5.14968063497520
O         2.68390771949668    1.91070231625163    2.20532660559977
H         2.16660061676619    2.00038996752153    3.02559585759818
N        -5.35990911679734   -0.54846531869993   -3.19261863785061
N         0.30520236062219    3.21678006123509    1.47601304833258
C        -4.43621540144716   -0.42678058604251   -2.25006816704203
C        -6.00585746147037   -1.82396172310371   -3.44611423793786
H        -6.86703382726524   -1.63045687445256   -4.08516702252201
H        -6.34649870285914   -2.24810642908425   -2.49575720136895
C        -5.09222302330728   -2.86243749138358   -4.11591535761552
H        -4.30493152425464   -3.14660312873276   -3.41512052405421
H        -5.70473867145864   -3.75139066126989   -4.32659232268828
C        -5.85823233157033    0.60333518010580   -3.92207711345465
H        -5.29571763856755    1.47647909746386   -3.58938653272627
H        -6.91648840665275    0.74292303864621   -3.67426776403940
C        -5.70664048301298    0.48479658134742   -5.45090947099764
H        -6.29665030854176   -0.36039533144388   -5.82886057732167
H        -6.09952109752518    1.40712871223369   -5.88893350720349
C        -0.45854038519440    2.21401294956689    1.05338757368485
C        -0.11820659092864    4.01866009677392    2.60837212484653
H        -1.17245805417083    4.28170287042215    2.47387955401290
H         0.48847999499568    4.92451085483015    2.62257812644863
C         0.01344650163813    3.30966734301647    3.95997089323404
H        -0.51019114832040    3.91425928728516    4.71116042888181
H        -0.46481138454361    2.32686237754340    3.90202683950622
C         1.54582143328302    3.58348021484375    0.82434395612371
H         1.60186029593419    3.06995975607800   -0.13766362434393
H         1.54297943306485    4.65999413318667    0.63172651558958
C         2.78010822164821    3.21014788942613    1.66797701426084
H         3.65728060557681    3.23004226096106    1.01650286606188
H         2.91581100554829    3.92841809933729    2.48350066419129
Hg        1.96688916834400   -0.37723587514845    0.78686694090777
S         4.11306334596353   -1.69618839854999    0.43224421020982
S         3.74090160063326    0.98510997223879   -0.72080478970631
S         0.70981739886712   -0.68652875092840    3.07799465553750
S        -0.32156111475776   -2.07182308580864    0.69531071208009
O         8.39564811346557   -1.55587280032175   -0.90532467611638
H         9.06777063895896   -1.67028075096005   -0.22581687764726
O         6.63049657232106    2.18357244043916   -1.25638724754422
H         5.90303876546596    1.86374786116395   -0.70218301784292
O        -3.39223057412003    0.01990875923165    4.36910456258361
H        -3.54516102326203    0.97043689697252    4.32035610936471
O        -3.81974252694483   -0.92521741146524    1.82603576377247
H        -3.62878677328267   -0.33235711720637    2.57848958168410
N         5.52373957955658   -0.76492313084082   -1.59690415091783
N        -1.54853648002683   -2.03473913095857    3.05624155016779
C         4.54865225600295   -0.52077931636779   -0.73414037602697
C         6.16216441907943   -2.06439005373236   -1.60779683284194
H         6.64031830919849   -2.20302255744019   -2.57766595994364
H         5.38786562168401   -2.82351363637902   -1.46177073885426
C         7.22236549566265   -2.23633705342568   -0.51680687417613
H         6.83631004348541   -1.84972480984378    0.43424273857384
H         7.42217025727095   -3.30961978320476   -0.40132460425354
C         5.93607528025713    0.21856138876777   -2.58337156623331
H         5.06816850351618    0.82703937977122   -2.85975064898528
H         6.27707928137612   -0.31377863454481   -3.47116829581055
C         7.06927370621130    1.12008466078644   -2.08137075160593
H         7.79896757332674    0.50420827921102   -1.54207640440631
H         7.55990430328763    1.58190539390934   -2.94111552422377
C        -0.50877870634072   -1.61370441950746    2.34233825518671
C        -1.67213976136609   -1.67837412143964    4.45809587112785
H        -0.71285923214519   -1.86834041533659    4.95024278113125
H        -2.44300413552199   -2.31124699421836    4.89839428743058
C        -2.03620008931745   -0.21009872555833    4.69535136663461
H        -1.86106543305948    0.01931648304683    5.75458364215237
H        -1.38583559819492    0.42012697335750    4.08313997124512
C        -2.56095996429002   -2.91005097645280    2.49799541909201
H        -2.22710095224805   -3.22112994765709    1.50648958323780
H        -2.65328306660295   -3.79493133547572    3.13509220709398
C        -3.93163171160063   -2.21731907012642    2.36804695777532
H        -4.54844895550566   -2.80549492201354    1.68297660121270
H        -4.42594051188744   -2.16011979016804    3.34422135720492
Hg        1.43836372936392    0.83905693594385   -3.09023394111741
S         2.06046118618412   -1.57351268935739   -2.35337536548127
S        -0.67198889786018   -0.86355890211706   -3.19632894294957
S         1.99061144586839    3.32017152340311   -2.92759071425293
S         2.99745932394345    1.49137928021152   -5.01498767490559
O         1.27816272930698   -5.79571336394395   -3.50377141836916
H         1.88648789810189   -6.20685542220635   -4.12733803182311
O        -1.92982224218630   -3.24862779653599   -4.92227363830235
H        -1.40004285003597   -2.44680947925840   -4.79527371603310
O         6.14451049781789    4.50703598328386   -2.64309729511104
H         6.40910489442482    3.81374777441744   -2.00755147416904
O         6.74490168178454    3.07536497730223   -4.91645751058772
H         6.57919429884811    3.39859131569820   -4.01025818953835
N         0.06257270736000   -3.27452587991587   -2.33254752149044
N         3.93870780354351    3.93769143057753   -4.59010628918921
C         0.43086269955321   -2.03035727211710   -2.59326792971247
C         1.01133592502902   -4.19770247923426   -1.74259322655257
H         0.45132788847383   -4.99801907871182   -1.25891324501710
H         1.59492850679022   -3.66161370486830   -0.98538424921336
C         1.97189900487826   -4.81899161082832   -2.75724326430788
H         2.37675958221185   -4.03744031363034   -3.41217119398683
H         2.80284799667678   -5.27505258809172   -2.20309284405024
C        -1.28515560573416   -3.74387874144664   -2.58744161594098
H        -1.99099967816409   -2.93226364830161   -2.37996341510665
H        -1.48849346275646   -4.55791888725835   -1.89210636308320
C        -1.48470368347440   -4.24241208384877   -4.02765953645586
H        -0.54945172621164   -4.69207930359354   -4.38273163066373
H        -2.26171847313124   -5.01087325628105   -4.03708203137546
C         3.07773592549964    3.00033189817480   -4.21774997937030
C         4.09717998986679    5.13210891624999   -3.77885879993509
H         3.11288804190657    5.56333268224315   -3.57291711554731
H         4.69699061890901    5.84732368396315   -4.34045732621407
C         4.78875389858710    4.83370198183035   -2.43881533401785
H         4.71664394756765    5.73396056497223   -1.81327251661328
H         4.26223503599870    4.02053613253987   -1.93257266309342
C         4.63280630003468    3.86671348682252   -5.86351854051426
H         4.40441688867620    2.89515444882601   -6.30345497470628
H         4.24090828466334    4.65632256288894   -6.51506524996571
C         6.16289808658725    4.01340154856829   -5.76879236677991
H         6.56829926290228    3.83930742315551   -6.76967411060222
H         6.43117904196425    5.03269848334956   -5.46045016683902
123
 -202.86310659104760
Hg       -2.81179641626685   -0.28149224517257   -1.20974082540279
S        -4.66836730103170   -1.81089829259459   -2.12382394068655
S        -4.42560981643715    1.08216165030822   -2.56038928469420
S        -2.25686701312643    1.60862165329188    0.99362227834435
S        -0.46907679260447    1.01575539279036   -1.24940343940318
O        -6.00424841850896   -2.14627937248612   -6.01220697571656
H        -5.09488842508581   -2.40101575975424   -6.24341764179783
O        -6.03648566617901    0.60603433620371   -6.44717816572606
H        -5.78252922052888   -0.33219246502217   -6.39594683173230
O         1.28034187781933    2.41039136889589    3.48471300145978
H         1.34061140657809    1.82805349293498    4.24936939100010
O         2.38567481102601    1.25973970780621    1.23067903075490
H         1.92867909362772    1.33955491094545    2.08798871061999
N        -6.31244831258663   -0.43322159323038   -3.65326026313370
N         0.08171374842133    2.77857524881896    0.69494822938187
C        -5.23875816268244   -0.38541314247493   -2.87485056225455
C        -7.03132467851914   -1.68026645917747   -3.84609064424990
H        -7.99815368947318   -1.43658982905691   -4.28509108412382
H        -7.18538306331765   -2.15821729972150   -2.87292006335091
C        -6.29878957310419   -2.68902226934706   -4.74598925892293
H        -5.38536506809189   -3.01434822216911   -4.24603330383245
H        -6.95745369027521   -3.56084078992581   -4.86472543109186
C        -6.92110839920352    0.77804581451649   -4.17271008214767
H        -6.24182036012814    1.60472089552247   -3.96178979381323
H        -7.86582710807901    0.95009276169027   -3.64478172020747
C        -7.19297869033875    0.75423414696919   -5.68749446509184
H        -7.92280637908795   -0.02814288491968   -5.93505235444780
H        -7.62598449477991    1.72400105167266   -5.94963443816897
C        -0.79615463396028    1.89820154619409    0.22276755481854
C        -0.21093947657270    3.49567192535636    1.92211256915096
H        -1.24080072826914    3.86351154500171    1.87135083263654
H         0.47763843970789    4.33817325461856    1.99305550218561
C        -0.08385687268244    2.63869764629517    3.18554045246807
H        -0.56622819636803    3.17483545578375    4.01233268310528
H        -0.60072904395651    1.68686166413991    3.03113000861436
C         1.31870910823271    3.09823627803999    0.01075280813557
H         1.29452403748486    2.65136737885183   -0.98533112760174
H         1.38913954306782    4.18352627573638   -0.10767799436603
C         2.55803272437641    2.57928813340531    0.76561673851840
H         3.40228071235014    2.57286481636944    0.07151596600986
H         2.78934093621867    3.23207277266620    1.61427234407025
Hg        1.34716558242922   -0.82894351103212   -0.25802877253486
S         3.40900315422346   -2.27832219940721   -0.48412206351568
S         3.21688307086368    0.36748380327446   -1.75467445384491
S         0.12809629369439   -1.10532297829002    2.10521326745181
S        -1.02819153048998   -2.31816827964280   -0.31126694743198
O         7.47637172640559   -1.53159462555414   -0.82685672538518
H         7.99141818709731   -1.54259488475311   -0.01376358195204
O         6.70885101557579    0.94488062867179   -2.05874853760746
H         6.73381086528763    0.34726080249236   -1.29737269452812
O        -3.92386935566824   -0.29642034148560    3.58221018655520
H        -4.05441638466353    0.65612614949445    3.64709979429370
O        -4.38927492208529   -0.99101738822373    0.95885090058874
H        -4.15013429478183   -0.45716053126030    1.73975639394204
N         5.05280271936681   -1.43545332431326   -2.36624534192885
N        -2.19622442302379   -2.33631124189469    2.08034744717499
C         3.98746457669625   -1.14577736091305   -1.62908453402672
C         5.79654697630101   -2.65702609329900   -2.13653879498727
H         6.48214719429955   -2.78981869877595   -2.97357738624378
H         5.09983807985359   -3.50052705242705   -2.09001344225712
C         6.59030284037091   -2.63394503819221   -0.82535363631733
H         5.89650345614353   -2.56525299383272    0.01990437820040
H         7.14670102382076   -3.57689464685616   -0.75083460185547
C         5.46237752929582   -0.59920252876558   -3.47796748994711
H         4.66435981713480    0.12410287241615   -3.65719858822911
H         5.56931034796445   -1.22867778082668   -4.36642256947502
C         6.78010920453434    0.14553436399936   -3.21465746382081
H         7.60313085301443   -0.57073242581134   -3.12104604170454
H         6.98810298994295    0.81582107300149   -4.05279203926912
C        -1.15254521297059   -1.93072265621108    1.36348518105900
C        -2.26692570050618   -2.05431129486699    3.50236036613471
H        -1.30357686570878   -2.31148806924689    3.95391113322804
H        -3.05192476947505   -2.67933531511546    3.92921762573709
C        -2.56319683265440   -0.58853131061563    3.83189751820404
H        -2.33117961784027   -0.42113004153584    4.89162851517326
H        -1.92119716254026    0.05215310125111    3.22158889286045
C        -3.27950346851140   -3.10258187924821    1.49684489456696
H        -2.98580367771047   -3.38606333686729    0.48458999906361
H        -3.43082163068331   -4.00989054873703    2.08923321074427
C        -4.59392841735858   -2.30020733085679    1.42945329333392
H        -5.26271783478588   -2.79923563314867    0.72294618694432
H        -5.06902821694456   -2.26129872478184    2.41564799363430
Hg        0.94981540446222    0.47533940518773   -4.04146008217851
S         1.25088430012736   -2.02268368283438   -3.35440753573426
S        -1.35404359315736   -0.88783346875712   -4.16563466413720
S         1.79398878320207    2.87250620096699   -3.82025300930196
S         2.76387808059995    0.90072043931299   -5.80193779621751
O        -0.48206236663342   -6.07100839265737   -4.74941500557849
H        -0.06119094644284   -6.55161592312378   -5.46861388669998
O        -3.28111554482686   -2.65445679960666   -5.97304067005090
H        -2.89582754889001   -1.80424084260065   -5.70781974625660
O         6.18011230963482    3.56825014185430   -2.78979666245312
H         6.35136804991052    2.68851622391249   -2.40756337583061
O         7.27700719240171    2.88679296802836   -5.20375459532232
H         6.96391911024729    3.22662863809069   -4.33743701227609
N        -0.96876908259274   -3.42598800302536   -3.50031636845305
N         4.10806801180356    3.05437943071582   -5.08975132673069
C        -0.42036568425500   -2.23257854365474   -3.64596534634419
C        -0.20327143570652   -4.52609352658127   -2.95605182601354
H        -0.88697920690423   -5.17681760272560   -2.40915271068202
H         0.54192445988639   -4.12909357967211   -2.26195124444694
C         0.49509834001856   -5.33684911719615   -4.04606733877770
H         1.03822212532477   -4.65495496466627   -4.71319480553355
H         1.22067435061361   -6.01066951886554   -3.56894900953677
C        -2.31534842973252   -3.69657802031339   -3.95764855817488
H        -2.99397698794191   -2.94450433794255   -3.53734939923204
H        -2.59978792599503   -4.67206031488864   -3.56956259283919
C        -2.44491527590523   -3.67883791219825   -5.49736370709127
H        -1.44627295054718   -3.59237886930911   -5.94308069470518
H        -2.89415064148401   -4.61068049282331   -5.84360696339359
C         3.00588199447230    2.33951017060324   -4.90945308800201
C         4.34061834440232    4.21127593961041   -4.24795080686055
H         3.40698382492621    4.77566171397898   -4.17760802210762
H         5.10188193619641    4.84413558396803   -4.69965661280420
C         4.79293884434700    3.82203771540725   -2.82719726727782
H         4.57645625578179    4.66708211824948   -2.16174526763163
H         4.21917212445906    2.95791741386230   -2.48524120593251
C         5.02546157699239    2.62172269396156   -6.13927625464048
H         5.18875814835100    1.54565768556773   -6.00792333064710
H         4.51874645058916    2.75777361589485   -7.10175350473830
C         6.39964128821774    3.29561507119444   -6.20801868833593
H         6.85286973818767    2.97296873724351   -7.15093566366469
H         6.30543061477758    4.39016019964376   -6.24685743460316
123
 -202.86308381774131
Hg       -2.08069854688321   -0.34612110242438   -0.95070068181040
S        -3.72692446398657   -2.00403418940799   -2.02572592885167
S        -3.64429464082485    0.89733762215396   -2.46865177525784
S        -1.92136550383305    1.57711673987327    1.26738733758205
S         0.11292535902044    1.19206392751142   -0.80620779416035
O        -4.66411532726598   -2.50003428491686   -6.00527535708234
H        -3.70826536818202   -2.65028437572816   -6.10659562344784
O        -4.83603451105473    0.23691298152391   -6.51305901269888
H        -4.54405641155712   -0.68706059876405   -6.41749614450463
O         1.26822102648825    2.82022253737321    4.03414132573132
H         1.33218034753460    2.27971486496574    4.82871493826812
O         2.66872128822187    1.75912052068871    1.89413476361718
H         2.13512109108704    1.79375154752912    2.70877178187048
N        -5.30203298948870   -0.75074927460466   -3.72659277646755
N         0.27686909421175    3.01864791178665    1.14906416744219
C        -4.31642518713102   -0.62520165736396   -2.84684583017053
C        -5.92754066063411   -2.04037936694928   -3.95861225956173
H        -6.86026619710547   -1.85959704107763   -4.49176343474241
H        -6.14799958940293   -2.50916808221887   -2.99363081079195
C        -5.06148549297810   -3.02798721602851   -4.76075700126107
H        -4.19061798307430   -3.30445346186014   -4.16446322523215
H        -5.66853751303480   -3.92892162251344   -4.92604786430553
C        -5.92503889777808    0.41574932687437   -4.32792328700782
H        -5.30797233800753    1.28077258311277   -4.08145844543141
H        -6.91957664703836    0.55037001198242   -3.88658362045266
C        -6.06136186442323    0.34657050400167   -5.86057920978876
H        -6.73237710317158   -0.47263908692229   -6.15209280292269
H        -6.51191581073778    1.28998197421954   -6.18386847877908
C        -0.44352680647357    2.03548438199295    0.61780561472181
C        -0.20427640128417    3.70235396954286    2.33468808955483
H        -1.26253280637077    3.94285097382491    2.19063240769341
H         0.37037000411085    4.62187607127781    2.45012962659208
C        -0.08358561808293    2.87632039597065    3.61932732861899
H        -0.69665566942307    3.35589014660532    4.39250782158690
H        -0.46600703921267    1.86674557000778    3.43987258633815
C         1.52444313088436    3.47573645850163    0.57047802006162
H         1.63164105700303    3.03669545216123   -0.42363172629700
H         1.48594858641558    4.56297728504992    0.45758340479288
C         2.74480896317160    3.08754264374842    1.42869685981940
H         3.63912303387188    3.16362663580330    0.80508175678536
H         2.83888366360891    3.76365501797893    2.28534479879551
Hg        2.02269687460034   -0.43951133142853    0.34491970635256
S         4.26040598951334   -1.62378200103234    0.31412656016249
S         3.86433486857035    0.97119234176445   -1.01214270782153
S         0.64852189583539   -0.85975371660362    2.59224052535381
S        -0.17345203149987   -2.18463302091505    0.09863939578121
O         8.23936456447029   -0.39703047986837    0.24235018402067
H         8.68418273167543   -0.32576745406368    1.09326465835899
O         7.28341018620156    1.94445373893127   -1.11309585158082
H         7.32465202992525    1.36693926057430   -0.33689723663238
O        -3.56921878902383   -0.46342592591306    3.71168233658254
H        -3.79367927573405    0.47347720194232    3.73840030092563
O        -3.76327583429931   -1.24206403520524    1.07935816702351
H        -3.64756768123040   -0.68451741988346    1.87204694216830
N         5.93254376573285   -0.61567982860382   -1.45984562449710
N        -1.52711159942487   -2.32372195418139    2.38620192526874
C         4.78963483790404   -0.44426958095346   -0.80711238347533
C         6.79685659828365   -1.73487401995486   -1.14510873162637
H         7.55623270987383   -1.79737955260260   -1.92466373519784
H         6.20418022658790   -2.65527107346878   -1.12835628037989
C         7.47826218704778   -1.58914911180008    0.21961932650568
H         6.71695202207981   -1.57133152787462    1.00738923369917
H         8.12389506815116   -2.46327670732819    0.37149827911860
C         6.31858750443111    0.23904648360556   -2.56599714267672
H         5.45808792224299    0.86162223985993   -2.81926198013709
H         6.55722985064425   -0.39279515870068   -3.42663907714050
C         7.52202728049991    1.13641978769230   -2.24019668127095
H         8.41367175245021    0.52237332366099   -2.07488423066266
H         7.70648550788988    1.80887524987562   -3.08202880905448
C        -0.47420689613027   -1.81378948707282    1.75454680212243
C        -1.74438349494735   -2.04775376758371    3.79456592718426
H        -0.80052779096564   -2.20344732645675    4.32670167905353
H        -2.49415416019417   -2.74900542695912    4.16192164293478
C        -2.21393278415847   -0.61925904005737    4.08365392514661
H        -2.09556560490395   -0.43047694810633    5.15850922285427
H        -1.58640045757711    0.08232256183583    3.52799052426304
C        -2.46507467878953   -3.21041494808360    1.72616954796771
H        -2.05973630732587   -3.45898791133957    0.74370586367495
H        -2.55773363446251   -4.12865273626021    2.31401196551787
C        -3.85339789400549   -2.56580576686048    1.54458143842914
H        -4.40025943222480   -3.13933752167171    0.79109648828714
H        -4.40924028172082   -2.58243981611422    2.48852775998840
Hg        1.84853972884252    0.78582005480712   -3.45936970063552
S         2.32218543483904   -1.67858196017661   -2.72387429062003
S        -0.29813381142238   -0.78184974781547   -3.75443329705019
S         2.38056815404381    3.26880621356957   -3.22802554428314
S         3.70728097481138    1.41416301407449   -5.11101441241687
O         1.07711541382720   -5.84584319923553   -4.25234216304273
H         1.60147472998145   -6.28484738484831   -4.92960356283748
O        -1.92230169309023   -2.70111407665458   -5.68281171107176
H        -1.63090768437370   -1.81923728574294   -5.40037316602845
O         6.55151316825885    4.48936470449040   -1.93558949029058
H         6.78320303105285    3.63630604622149   -1.52504635862167
O         7.87395933815118    3.87214497243262   -4.24918249190046
H         7.47309528862539    4.18531266780233   -3.40961409681639
N         0.25337916494798   -3.27351201692161   -3.03754885047680
N         4.72736495899941    3.72947249034043   -4.35704457950209
C         0.70526390082647   -2.03667215589477   -3.14912801362771
C         1.06797450453026   -4.30327174995888   -2.43113772362368
H         0.40313139283807   -5.01608467218782   -1.94048066464938
H         1.71618845232064   -3.84458193989672   -1.67928387545241
C         1.92379996761413   -5.04095415966999   -3.46041159376641
H         2.46377640673733   -4.30777734384347   -4.07389037307739
H         2.65786639030682   -5.65805200245788   -2.92463092583082
C        -1.02438985239827   -3.66173995696233   -3.59655500637565
H        -1.79989099240477   -2.97732128946091   -3.23152961885039
H        -1.24777934777570   -4.66157738071243   -3.23082435154259
C        -1.03635030878372   -3.64812233212570   -5.14243169909510
H        -0.01775911063504   -3.47014039182096   -5.50912722706830
H        -1.37238203917031   -4.61566488373203   -5.51938505208858
C         3.71510190461604    2.88170888648204   -4.23257132089998
C         4.75473826800435    4.91572760531961   -3.52377830004172
H         3.75594922129120    5.36047601538290   -3.52545647685679
H         5.46104069955007    5.63357030514915   -3.93582841965986
C         5.15146649897996    4.60022203383075   -2.06874811669161
H         4.80820747618886    5.43130966451084   -1.44021076090899
H         4.64621318600905    3.68896085509511   -1.74190662669390
C         5.73638493406867    3.44027256097523   -5.37090653052430
H         5.98472195926531    2.37647345409122   -5.28634230509988
H         5.27855556757148    3.59183621390219   -6.35555982684930
C         7.04827256549349    4.23067462475936   -5.31369793454380
H         7.60007152793136    3.97514415191989   -6.22404339106917
H         6.86204901731225    5.31353291669395   -5.33671975216373
123
 -202.86295740794051
Hg       -3.00203084820836    1.63237885370083    0.09209453873179
S        -4.68292435177478    0.58941360477123   -1.46858949658135
S        -3.63932576855656    3.29885124694952   -1.91330291894462
S        -1.77273552733289    2.76224464900047    2.26422899386694
S        -0.44234633698886    2.28772779163775   -0.30856563730570
O        -3.33219063629312   -0.35763558448601   -5.52874437197529
H        -2.62044926170289   -1.02656905500771   -5.52295733415945
O        -2.45013985204178    2.20779749276332   -5.53552645060198
H        -2.55629628338087    1.23990606885381   -5.39562346950574
O         1.95339536233336    1.63452982660262    3.99227379063657
H         1.72990438518557    0.75526291485094    4.31792062192989
O         2.54146592568256    1.15137275562905    1.32750312223265
H         2.16556693546489    1.06543674149762    2.22524099477288
N        -4.70445836935318    1.76416171489040   -3.82245696179924
N         0.78177427617636    3.30851959649236    1.82373263059892
C        -4.34212537107483    1.86774625971649   -2.55173580442407
C        -5.23622179301328    0.50822948062388   -4.32632290735530
H        -5.65299257388912    0.69399782001808   -5.31669600670365
H        -6.02899283383538    0.16763790528410   -3.65363512613740
C        -4.18254604859451   -0.60186162534347   -4.43003941071814
H        -3.60522260956346   -0.65253916990827   -3.50126314325384
H        -4.70743025353546   -1.55632118312844   -4.56532619241245
C        -4.65546702872524    2.89314609987815   -4.73203519906713
H        -4.30659628193424    3.76265796920986   -4.17111781178752
H        -5.66877591939393    3.09207682444186   -5.09784898905276
C        -3.71359735057683    2.67134203883984   -5.93004399024532
H        -4.15518167443878    1.96330461207182   -6.64203154197703
H        -3.56669586179184    3.63640078946005   -6.42387846112746
C        -0.35460105606398    2.83375479661614    1.33538691933622
C         0.89368711639955    3.67846734129128    3.22214416824695
H         0.06707348396121    4.34852992604328    3.48001769790356
H         1.84274469427116    4.19809784457910    3.35412513823729
C         0.83403960800188    2.47982757517521    4.17478420112165
H         0.81905495952121    2.86289155639154    5.20400203283192
H        -0.08934598618447    1.92687939845293    3.99092730857126
C         1.94984688173048    3.50575526332079    0.98274866820401
H         1.63973916596489    3.44594207900005   -0.06285335275690
H         2.34269814728308    4.51006538085421    1.16230829417549
C         3.05143743601727    2.46507424807629    1.25273551645625
H         3.77253262067633    2.49047076134612    0.43179494425015
H         3.57034815850555    2.69831715139503    2.18982932011114
Hg        0.71811409198850   -0.11406837166444   -0.36713591493995
S         2.41338706215139   -2.04004107516325   -0.34698253733997
S         2.74159386886267    0.47700519966610   -1.80693165657779
S        -0.07276996982151   -0.58628866335109    2.47671554569013
S        -1.72815378161985   -0.98919332008539    0.07597855138073
O         5.99571222462520   -1.02886176592981    1.79040717394439
H         5.85853532322057   -0.96041479058752    2.74063168452470
O         5.98395173259610    1.37525467221908    0.30577435398713
H         5.63448996034660    0.74563526271401    0.95516864565443
O        -3.72913510104051    0.55188685233771    4.69392134576638
H        -3.68421824011564    1.44757279870318    5.04632556539667
O        -4.51831791732716    0.60030776942591    2.07119009664045
H        -4.14314155560198    0.83653453816767    2.94265176904118
N         4.76559698899048   -1.00881096631964   -0.94583274767866
N        -2.58797553431179   -1.34615154562560    2.56663900635002
C         3.44801596512097   -0.84962739663198   -1.00378368436496
C         5.33121731056700   -2.14410098579233   -0.24043156034818
H         6.39239985035198   -2.19726158003466   -0.48465457057039
H         4.83075797650656   -3.05659749259484   -0.57811398014859
C         5.16873171926395   -2.05659685538715    1.28045597893942
H         4.11947941201853   -1.86298178820671    1.52533840724926
H         5.45750802432659   -3.02549868736456    1.70781269265724
C         5.67374734382949   -0.10117075696143   -1.62032965593408
H         5.06542184436676    0.64485677274839   -2.13383539730078
H         6.25111969249469   -0.66522477843613   -2.36098189396692
C         6.64413890615301    0.62410962439606   -0.66975069105124
H         7.32846256011621   -0.09469611874638   -0.20165383499160
H         7.22979644804288    1.32770668883061   -1.26755362720999
C        -1.55383504479442   -0.98632505549282    1.80222511796957
C        -2.44804050726441   -1.37952238323837    4.00967798088575
H        -1.50566926228857   -1.88095513834011    4.25332766882054
H        -3.28383395911129   -1.94925947571142    4.41717055332594
C        -2.42352623342219    0.00377130346338    4.66621489244742
H        -2.04147197229322   -0.10650104150718    5.68873737672834
H        -1.75203371190407    0.65861623500244    4.10349870452914
C        -3.85243891760039   -1.76447111014565    1.99668393997752
H        -3.70195143919818   -1.91505068543261    0.92642953882194
H        -4.14609980014118   -2.71718463288289    2.44750057172349
C        -4.97590273690826   -0.72643016674463    2.20812854690881
H        -5.74215095313480   -0.88483037529970    1.44531506715237
H        -5.42072436263977   -0.84693108129172    3.20227295398595
Hg       -0.98834521795659    3.26274518708706   -3.44896934644082
S         0.96565811626304    1.98325143850767   -4.61320353739377
S        -1.12978353192682    0.65414207506786   -3.04015692093564
S        -1.71390802927462    5.44162784114389   -4.62336037460689
S         0.11250347826431    5.33129329539380   -2.32004254621831
O         0.99360488193472   -1.38888716016203   -7.22492937487433
H         0.86531765056224   -1.16518580363976   -8.15247430975520
O        -1.19063482374029   -2.14354436795711   -5.69899310013693
H        -0.62124380931823   -1.67135139573363   -6.33313815198380
O        -2.61137017744078    9.49467946011429   -3.45001464881865
H        -3.54200335212352    9.65086697458518   -3.26027844342235
O        -0.80516900257087    9.19551139248464   -1.27452418655502
H        -1.62433341896217    9.02299035566981   -1.76206929309915
N         0.78819405243195   -0.63232733169528   -4.33863516693795
N        -0.39085827652124    7.52938504464109   -3.71330740695153
C         0.26969851335679    0.55438059583257   -4.02556481409117
C         1.99646025774667   -0.70534235873927   -5.13643687898493
H         2.39518242892056   -1.71688635381479   -5.04916510578638
H         2.72350494612218    0.00929146392523   -4.73581621840436
C         1.77605505764011   -0.37457475513028   -6.61429898917229
H         1.27890055486918    0.59649420339237   -6.70229373239731
H         2.75872635855048   -0.31528614327952   -7.09735572566868
C         0.28572302798711   -1.86306570534794   -3.76138094535597
H        -0.48843392642056   -1.60756136422673   -3.03032388539830
H         1.10056829917230   -2.37953378104648   -3.23982793431289
C        -0.31917496742495   -2.80689610274886   -4.81695509994734
H         0.47882763777461   -3.29503430586829   -5.38816862463089
H        -0.90302485953452   -3.57278175282749   -4.30091016153246
C        -0.63641178376928    6.22811975613117   -3.55814159749902
C        -1.03197895830982    8.26128792474979   -4.78776244111031
H        -0.98328154801378    7.66289941156887   -5.70358387390865
H        -0.49093542909896    9.19678229670548   -4.93118956858329
C        -2.50681750240788    8.56698749085976   -4.51212795881604
H        -2.94520915681340    8.98500676655234   -5.42773515533231
H        -3.02734465298022    7.63530092361648   -4.26624968079976
C         0.65744032243269    8.20330041220510   -2.97013122609587
H         1.05040226418218    7.49368452005568   -2.24108991165826
H         1.45711928129996    8.48352771108941   -3.66626064062557
C         0.18330099159328    9.46252164621545   -2.22382472895994
H         1.04134765834356    9.86636597763789   -1.67910454024535
H        -0.16497882470714   10.22018979015176   -2.93786023621617
123
 -202.86289190264367
Hg       -2.54194638940148    1.57378379383555    0.05066777591510
S        -4.30561858345984    0.62718858730110   -1.46169470884256
S        -3.14560314840921    3.28866666413383   -1.91305552012956
S        -1.23122593200499    2.78337389169621    2.12539252296832
S         0.01247614907324    2.11744663284173   -0.44844461613793
O        -3.13487273993078   -0.36189133951755   -5.53606798147225
H        -2.46404236773378   -1.07096475202422   -5.52306861906098
O        -2.12179927952634    2.16120098286340   -5.59592419376474
H        -2.27785970955153    1.20060128976010   -5.45081690911802
O         2.55997038703884    1.77549925160070    3.79915982341921
H         2.37716036686089    0.93504163441444    4.23362031759299
O         3.03723190765304    1.08584210907144    1.15283514480626
H         2.69485008497149    1.06628753135448    2.06733608974173
N        -4.34041425315159    1.83312029501611   -3.80229112009101
N         1.30796744812252    3.28473826560229    1.56272183806954
C        -3.93553327911632    1.90299856501442   -2.54180330899947
C        -4.96697937420972    0.61935705072781   -4.30049180954211
H        -5.39723006985356    0.84122392229041   -5.27759214248977
H        -5.76313232941243    0.32692681503529   -3.60903193247288
C        -3.99668910918392   -0.56051190100745   -4.43675412950141
H        -3.41923250259966   -0.67216114756337   -3.51387265837239
H        -4.59190697000791   -1.47085028113140   -4.58644303527545
C        -4.24964605000242    2.96813546896844   -4.70131920406923
H        -3.81950944351143    3.80405948140752   -4.14569415169608
H        -5.25992911010059    3.24236517519660   -5.02466907157978
C        -3.37128477318415    2.69947733114287   -5.93694629891872
H        -3.88111779123588    2.02305791345987   -6.63392870401513
H        -3.18898356555081    3.65763192481255   -6.43245571902445
C         0.15578406737067    2.78138568926806    1.14721396318130
C         1.46254516366526    3.75238628523099    2.92695569661277
H         0.64264189018872    4.43851874677207    3.16299310824807
H         2.41376825533415    4.28043111431560    2.99310523009588
C         1.43689038240327    2.62101510483315    3.95963643700606
H         1.44640868510837    3.07192531567309    4.96097257933925
H         0.51438110595410    2.04841042281798    3.83942423491836
C         2.44744577881796    3.41836766146304    0.67198609072342
H         2.10197483010997    3.29722293219931   -0.35701652235069
H         2.85156985034864    4.42895732605136    0.77325054339306
C         3.55172709999136    2.38790393574713    0.96814470907138
H         4.23914930824269    2.35149690845448    0.11911261956245
H         4.10878159833351    2.67906986501546    1.86637190857182
Hg        1.15583323160227   -0.29506868665434   -0.37933811378646
S         2.89257340314855   -2.19649585150715   -0.30653426235413
S         3.06727931120623    0.20302573402365   -1.97698158923256
S         0.41556808016369   -0.57936295380588    2.41183908241959
S        -1.32473432406007   -1.10023311411237    0.09049278874179
O         6.62789839503439   -0.98524485921020    1.48067094171518
H         6.57690541220649   -0.85458490451284    2.43290234886859
O         6.43908091679679    1.29601941675540   -0.16756503959861
H         6.17432284113764    0.70583192463150    0.55500460753825
O        -3.13844053901790    0.72476887838299    4.67572264591340
H        -3.06565650468947    1.64513351367534    4.95201794749007
O        -4.02114399629243    0.61874279774914    2.09195780433829
H        -3.62303074483298    0.88749317345596    2.94464488339569
N         5.17591140082834   -1.18082485260035   -1.15062718011947
N        -2.09955874263368   -1.31279758720969    2.62442350084764
C         3.85422503414507   -1.04785580336823   -1.12523559879888
C         5.81299675828146   -2.24933385642976   -0.40317621663368
H         6.85381217075264   -2.31017087520291   -0.72199440207690
H         5.30409307187255   -3.19116078495142   -0.62917451423788
C         5.76312464909997   -2.04301449429246    1.11411214958422
H         4.73489902254804   -1.82272652516980    1.41916680599660
H         6.08078863286718   -2.97760871134643    1.59369690124777
C         6.01389459422875   -0.31636416407782   -1.95927670125011
H         5.35517049675113    0.37833848794412   -2.48245621629503
H         6.54681841030801   -0.92855736501676   -2.69515684496844
C         7.03766441726833    0.49477266548979   -1.14314547064766
H         7.77789841136539   -0.17475152141470   -0.68716971230188
H         7.55240114222374    1.16817708568132   -1.83378509453317
C        -1.09180659972688   -1.00476388390305    1.80496838648570
C        -1.91006653570539   -1.26337577210639    4.06148589055134
H        -0.96760240429705   -1.76591620939589    4.30242901056689
H        -2.73996815320851   -1.79332593614075    4.53007550771477
C        -1.84210704001644    0.15536259552208    4.63400153586686
H        -1.42570920642091    0.09879156539654    5.64745803576089
H        -1.18214938064767    0.76575337654197    4.01107356164836
C        -3.38386880863757   -1.75579290125165    2.12165131116790
H        -3.26518935359227   -1.97946142610122    1.06023129752954
H        -3.67067919609402   -2.67321380973802    2.64414946216511
C        -4.49248195705911   -0.69386357917821    2.29675492169553
H        -5.27127974271735   -0.87783123744113    1.55262374883888
H        -4.92584907444088   -0.76239572932460    3.30108560263482
Hg       -0.49698703457230    3.07309605609201   -3.57488825344691
S         1.29621933532182    1.60579976894194   -4.78931165675080
S        -0.85795870454731    0.52014593564975   -3.11383505592864
S        -1.14715464709291    5.37040830171717   -4.55135138539455
S         0.94245688703534    4.97536768115381   -2.51834659694487
O         1.08832763901535   -1.91263465265935   -7.18242081786294
H         0.97877233055079   -1.74112132840085   -8.12346184691283
O        -1.14955778978701   -2.34778322909299   -5.61148099263884
H        -0.53344854999964   -1.98308038258799   -6.27251514422613
O        -1.55557387638591    9.27109547926579   -2.81771442846432
H        -2.42632878283525    9.44398169550527   -2.44578478286671
O         0.57665161942457    8.60417462920065   -1.02226651298261
H        -0.32210353927212    8.49973701036327   -1.36711109564897
N         0.95193707134594   -0.96977383620698   -4.34353171671261
N         0.44062817297691    7.29282364738683   -3.69346891881627
C         0.51872310342839    0.26692447962699   -4.10147281979997
C         2.14616418685401   -1.17866498967877   -5.13796811294048
H         2.47116078254502   -2.20916152573114   -4.98831321124455
H         2.92488275389330   -0.49477165945754   -4.78337926418821
C         1.94709814838682   -0.92515628748607   -6.63405884580189
H         1.52648007086214    0.07420431539867   -6.78342390629351
H         2.93083931491126   -0.97194172667697   -7.11657964962527
C         0.36170609151831   -2.12251085833619   -3.69379609658620
H        -0.36623680564640   -1.76445719381996   -2.95894927680212
H         1.14300587722278   -2.68321557280465   -3.16658456682206
C        -0.35356685179718   -3.05385597054880   -4.69156873107313
H         0.38111593470032   -3.66080245724578   -5.23318285172440
H        -1.01726855482244   -3.71777993957191   -4.13273022979912
C         0.11457955703766    6.00415518331299   -3.58989028770984
C        -0.32165490222576    8.16557448536801   -4.56379788492158
H        -0.46868931250605    7.67022796954964   -5.52918915972372
H         0.24770411485849    9.08457383132999   -4.70437645197863
C        -1.70319887132394    8.50676399816647   -3.99814576328636
H        -2.25308940251585    9.07779611780193   -4.75764421420719
H        -2.24771531404050    7.57880243542773   -3.79296653845960
C         1.64355423377111    7.82975531839477   -3.08603974162375
H         2.13407995766374    7.01472581286069   -2.55228578485208
H         2.30565352477355    8.18907292988790   -3.88242471058039
C         1.38268719901975    8.98083515480022   -2.09899056131008
H         2.34559632706766    9.28393234573869   -1.67870468635518
H         0.94349754633170    9.83832585660753   -2.62519688618798
123
 -202.86288884585491
Hg       -1.20811657842247   -0.01528669406157   -1.84088537362834
S        -2.49287121397328   -1.54483126766339   -3.43137121548028
S        -2.36723450024794    1.38117312949187   -3.63717284825504
S        -1.49785103118318    1.74602468691663    0.29424316303162
S         0.97903543737730    1.71024635807157   -1.30431540584520
O        -2.80698921067547   -1.64613069088444   -7.31948411224914
H        -1.88706623812554   -1.56508432392626   -7.00007390186446
O        -3.20042671525545    1.06728306593167   -7.82985617550602
H        -2.87798740660321    0.15018461511030   -7.76351474762922
O         0.97529515987366    2.80740471028704    3.71574669755771
H         0.94113617722718    2.09416550069876    4.36287194828233
O         2.86576182873443    2.17745382133074    1.84133450544895
H         2.20319171785086    2.13463410152829    2.56175153550128
N        -3.90587390155785   -0.15132796256306   -5.16170988683482
N         0.55596124298007    3.32148928651529    0.76389362352858
C        -3.00960458036146   -0.10153319195994   -4.18475651230561
C        -4.50714699802809   -1.41317019138612   -5.54726529872115
H        -5.39249300261928   -1.18107348225024   -6.13830011871326
H        -4.81035293639826   -1.95783462268177   -4.64694657924179
C        -3.56358798242022   -2.33538494996577   -6.35627668768831
H        -2.91154712619750   -2.86940839037248   -5.66258628766620
H        -4.19046996404269   -3.06715124508819   -6.87897828788876
C        -4.47092104117526    1.05893052634699   -5.73287937542266
H        -3.87811775409342    1.90015062131668   -5.37159457722402
H        -5.50135825232060    1.16777984156292   -5.37384031384490
C        -4.47619466663063    1.10050568568809   -7.27245365959612
H        -5.10082389802276    0.29249230470117   -7.67739508866161
H        -4.92474708745521    2.05541914928722   -7.56317010439039
C         0.05412725337896    2.34145134808049    0.01381407850832
C        -0.20197838178181    3.85311600493097    1.88116665430791
H        -1.22371271766650    4.05651501910712    1.54441500632907
H         0.27340832476913    4.78241648894205    2.19624170984303
C        -0.28602235583291    2.90418958043302    3.07951599257690
H        -1.02938230645978    3.30468509459276    3.78049771963460
H        -0.61258533351136    1.91794250604577    2.73942718188723
C         1.83710841712230    3.93206427449349    0.46672244523265
H         2.13623300287652    3.61111243501292   -0.53266167807032
H         1.71573478708331    5.01905863320632    0.46360218253663
C         2.93389972654400    3.53815816565946    1.47812356708664
H         3.90998358028907    3.70350616855138    1.01486402401460
H         2.85289977469054    4.15159370130870    2.38231245853692
Hg        2.44194200645467    0.05944549877302    0.29266287545031
S         4.01716561894084   -1.78578726464261    1.28849166351795
S         4.68807552797918    0.21352598841573   -0.76056485999334
S         0.57439810908513   -0.45510293735873    2.20694183016125
S         0.49240539043478   -1.67103850702914   -0.48147166792322
O         8.19795437297519   -2.46806992258443    1.86117444596222
H         8.50146307381331   -2.41709407253368    2.77315342156127
O         8.67308576359368   -0.39470948001315   -0.01399276234719
H         8.41575894053922   -0.79546346280102    0.83032585728054
O        -3.77184228229257   -0.74432775747399    2.34157036262643
H        -4.19907309478164    0.11284893902883    2.44565668066363
O        -3.14482388836139   -1.23650544838855   -0.30327697420088
H        -3.30465545056924   -0.76456214231592    0.53565150976952
N         6.16621085810744   -1.92648142367419   -0.25867956590196
N        -1.25111578261210   -2.19439985470842    1.46733963656383
C         5.07416890687241   -1.24481132373948    0.03872612350140
C         6.44849132414556   -3.19662253443016    0.38292760691390
H         7.22199739588843   -3.69969720379389   -0.19690043875532
H         5.54175887974109   -3.81980240959637    0.37538124937884
C         6.91549313029678   -3.06545341923667    1.83329616152703
H         6.19896670835069   -2.46235142945589    2.40183740271775
H         6.94878748074288   -4.07325154875124    2.26530399545177
C         7.00700704985586   -1.55531654354003   -1.38183089668804
H         6.62652868349162   -0.61661120592304   -1.78561023377272
H         6.92330207781281   -2.33410656498213   -2.14738686018274
C         8.48672931386344   -1.36385462030966   -1.00178841068514
H         8.92872735808934   -2.31935143482272   -0.69208882399252
H         9.01100725637553   -1.01087444037782   -1.89403808443407
C        -0.17943935367200   -1.49942442448737    1.11675877910906
C        -1.79803086152663   -2.05243569344220    2.80215515405702
H        -0.97400326728611   -2.11275182630206    3.52000170124170
H        -2.49077631006354   -2.87715120336115    2.97079791958115
C        -2.53403582024283   -0.72808541355930    3.02821248375560
H        -2.70103185153254   -0.60992476713470    4.10608850531533
H        -1.91603355083176    0.10183729539643    2.67210491716253
C        -1.87893783873650   -3.14696934501498    0.57566710382965
H        -1.18881477135397   -3.36516147440342   -0.24267745333950
H        -2.05389112187311   -4.07496707858610    1.12575079313339
C        -3.20943788238428   -2.60941877820788    0.00471101803866
H        -3.42904939595942   -3.13925173779810   -0.92581848330430
H        -4.02169892361249   -2.77754245442265    0.72091677371168
Hg        2.57610568259581   -4.09797502120457   -0.02523127711362
S         3.57798112297795   -3.01400205414185   -2.16807624370360
S         1.15045456142935   -4.68386750126112   -2.12902641223077
S         1.06812301408272   -4.62722520006746    2.03800959536449
S         3.70548406361966   -5.83605714930406    1.51103009280957
O         0.69426374703615   -0.15236125059058   -4.10434353758321
H         0.61150730666054    0.80838660163180   -4.18171161509889
O        -0.26230782165046   -1.68698043084927   -6.25922824126525
H        -0.00367127783172   -1.12503295606070   -5.50377260117349
O        -0.16263201409006   -8.53182790904682    3.46680698862741
H        -0.90550295566524   -8.92200889783255    2.99481975137871
O         2.45127014908807   -9.47831083766097    2.89555632708698
H         1.56023911352667   -9.17142877373764    2.67242610361929
N         1.70517524987143   -2.93627853546410   -4.02480009921857
N         2.09847557233512   -6.56899022410740    3.48429138942699
C         2.09433078129387   -3.47863198723947   -2.87502247525463
C         2.41980450848882   -1.79039399547994   -4.55168525868079
H         2.21357494348183   -1.69014735847411   -5.61589492556691
H         3.49060173865145   -1.96231093093514   -4.41492109627723
C         2.05245806537924   -0.48363893527782   -3.83951653185234
H         2.21035099655666   -0.59702971541446   -2.75592403536409
H         2.71971700893478    0.30458476763054   -4.19714517817865
C         0.42393194813145   -3.35374698367283   -4.58127374727148
H        -0.38796444760938   -2.91814958924725   -3.98192693515327
H         0.36793492365901   -4.44015077741563   -4.46930723435816
C         0.20578395948339   -3.00145840955046   -6.04649262174299
H         1.12421898110395   -3.17325987131250   -6.62608697784427
H        -0.55993751905319   -3.67475134827210   -6.44594742492967
C         2.27653934247985   -5.76811510677718    2.43589638740147
C         0.86613960941764   -6.50000136664926    4.24522195422428
H         0.62657949239580   -5.44945544845237    4.43880567815565
H         1.02203773512280   -7.01936110737941    5.19069883276571
C        -0.32607704111635   -7.12982922374241    3.51733257943617
H        -1.23838379034914   -6.87175086100060    4.07131717851254
H        -0.39775613258067   -6.71165138857614    2.50711943263125
C         3.16515493242992   -7.41027034237898    3.99559387144255
H         4.00896546944451   -7.32248607217967    3.31008382786056
H         3.46286686185005   -7.03567277132361    4.98190468740910
C         2.79192579426959   -8.89851820206946    4.11822629579125
H         3.67752809666486   -9.42768276691221    4.48083374443905
H         1.98241680945335   -9.03192516082385    4.84742013030988
123
 -202.86285821037788
Hg       -1.82493166585610   -0.67945527775271   -1.54641399533234
S        -3.76852783205630   -2.02849126798072   -2.56296580300462
S        -3.21077032103378    0.82307127933018   -2.99113923273039
S        -1.19368585052926    1.17054590504088    0.66544122650505
S         0.63327107797966    0.38921860764587   -1.48577662271499
O        -4.82226520032456   -2.25825688238938   -6.53038760807970
H        -3.93801808336843   -2.63118639760048   -6.69157440405099
O        -4.52471657938222    0.47433799961298   -6.96209821775138
H        -4.36576590048594   -0.48303563689046   -6.88505365062802
O         2.30909155262000    1.70197225131967    3.33367476452211
H         2.29582368023831    1.13462503742223    4.11198093292309
O         3.38620912673534    0.40477457252345    1.13782531949886
H         2.91206570456762    0.53845650908940    1.97839999629328
N        -5.15610436177291   -0.51060988554413   -4.20943592670809
N         1.25425632723228    2.11450403810876    0.47266439632339
C        -4.13972488361482   -0.56129321819597   -3.35841294884122
C        -5.97740004578059   -1.68281838628706   -4.45420703048386
H        -6.88401002791081   -1.34738251818845   -4.95709994903479
H        -6.24299742154778   -2.13950646277776   -3.49473265028628
C        -5.28830591262307   -2.76605131961299   -5.30189267118809
H        -4.46589006759086   -3.19724434790363   -4.72851693409949
H        -6.03111672603223   -3.55463150810352   -5.48885472037326
C        -5.60045927983240    0.74861664650749   -4.78082553510007
H        -4.86995842872866    1.51084147391741   -4.50658032761941
H        -6.57088783002751    1.00914517968896   -4.34185615017303
C        -5.73022649656346    0.73654461839554   -6.31577763241187
H        -6.50326332482480    0.02210860326579   -6.62998688244870
H        -6.04437334509222    1.73994701829698   -6.61937563743458
C         0.32201397350880    1.31507970251998   -0.03805302118291
C         0.97167753949141    2.85720474587504    1.68633740300416
H        -0.02121563995942    3.30834449280442    1.59193460082614
H         1.72408012018830    3.64002138743232    1.78731503144682
C         0.97758388020155    1.99506364194304    2.95315242255271
H         0.47174697734786    2.55267895852400    3.75071712458321
H         0.42769197200818    1.06797653617578    2.76483412876298
C         2.54616426099448    2.31465510958548   -0.15205148305547
H         2.52881288877800    1.86292641264007   -1.14602455739956
H         2.72002638413392    3.38811896182491   -0.27173236425955
C         3.69841846147207    1.69507730155071    0.66344000884904
H         4.56640873642298    1.59970736607484    0.00587716347275
H         3.95371622212959    2.33829593975753    1.51247475309792
Hg        2.22080889832006   -1.60003973010402   -0.37829474191176
S         4.18012220522820   -3.20006863905132   -0.52774041315923
S         4.24050698256424   -0.55871786565303   -1.82019529858374
S         0.85073179829233   -1.71531819742113    1.92705554388296
S        -0.29196731759376   -2.85803196980120   -0.52862255026561
O         8.30471898498630   -2.77387372468726   -0.84737644579786
H         8.79486748042252   -2.78923440006876   -0.01891507481274
O         7.74596297998652   -0.26591424274586   -2.14242046744892
H         7.70173481695374   -0.84241455255473   -1.36614687080288
O        -3.18728463742278   -0.47481107797882    3.17082067519395
H        -3.23045390071512    0.48689853922661    3.21668997106392
O        -3.57460034612592   -1.17539448855849    0.53622825158899
H        -3.32813271222462   -0.66058756951478    1.32811212633122
N         5.91072999114902   -2.52310790003394   -2.40215273640907
N        -1.58689782066604   -2.69703385808327    1.79212116591566
C         4.86893606639501   -2.13397041484184   -1.67757620162528
C         6.55146335200756   -3.79599506125794   -2.14279671605015
H         7.23014318699277   -4.00091867380257   -2.97087091064273
H         5.78876439332301   -4.57946025689648   -2.08436971322037
C         7.33361700259018   -3.80207142382625   -0.82496602135179
H         6.63952318681858   -3.65344772555061    0.00975960957561
H         7.81215108916398   -4.78377327277328   -0.71748688987491
C         6.39190873871548   -1.74733940215024   -3.52887441914326
H         5.65517311119104   -0.96758013237024   -3.73263238155624
H         6.45439776390872   -2.40454261639329   -4.40117724926395
C         7.76204767344179   -1.10177999392040   -3.27459123558428
H         8.52555519249188   -1.87735219085439   -3.15252644051033
H         8.02804738267914   -0.47533234618373   -4.12982027968682
C        -0.46765935864934   -2.41994622226380    1.12962085901382
C        -1.70537792350296   -2.38264404826486    3.20441681874148
H        -0.79734264118225   -2.72346760239910    3.71173713234998
H        -2.56974539065467   -2.92067312665633    3.59511807338141
C        -1.87658186813678   -0.89052345351864    3.50177656524716
H        -1.69122227810035   -0.73145394234604    4.57199869370888
H        -1.14320228662492   -0.32118004553383    2.92498461820356
C        -2.70506791046862   -3.37383806127523    1.16426481249266
H        -2.38253958276119   -3.71556704534034    0.17924344919068
H        -2.97629032065620   -4.24386744801891    1.76957848085233
C        -3.93172051605873   -2.45412060925970    0.99794340039239
H        -4.59112948890330   -2.89748667203287    0.24682566909822
H        -4.47145180417384   -2.36011970604102    1.94657926363633
Hg        2.11626682627738   -0.29230606714222   -4.19463953795135
S         2.16093069059922   -2.80173728906307   -3.47010658891527
S        -0.29861767124017   -1.47257775704043   -4.41699372943751
S         3.17650566282989    2.02254981660168   -3.96835878830108
S         3.99653240304332   -0.03999077822889   -5.92191534047807
O         0.26763066174726   -6.70961653266231   -4.90504001857588
H         0.71598217282553   -7.22072731372317   -5.58708043418202
O        -2.21138036918808   -3.14710255256736   -6.30388101592292
H        -1.71819592535746   -2.35035793569157   -6.04519001420367
O         7.57594489895601    2.38797490050865   -2.92724469209266
H         7.64381211362149    1.50171780843398   -2.52867525286429
O         8.61192472817196    1.50811819453003   -5.30292883632296
H         8.33631088248968    1.89465997575716   -4.44398033828882
N        -0.15775159498780   -4.02253024650968   -3.68553316497377
N         5.50261167964926    2.01492532448067   -5.22822226226305
C         0.49118046898955   -2.88002242608565   -3.83260891438379
C         0.50338008414341   -5.16737342352700   -3.09657570921441
H        -0.25198671185861   -5.77898661489012   -2.60057456157486
H         1.22165493659376   -4.81444031299896   -2.35078225811232
C         1.23053507813159   -6.01895491413024   -4.13754622611179
H         1.85085428948635   -5.36908527328755   -4.76892889668111
H         1.88685285331057   -6.72553400984405   -3.61124244712493
C        -1.50599633662951   -4.19855806851659   -4.18542963600178
H        -2.12929107669384   -3.36696164143657   -3.83549367011216
H        -1.89339027155873   -5.12147895005634   -3.75661885064804
C        -1.57501128469784   -4.26191407724267   -5.72900135357079
H        -0.55876288104825   -4.37098774072194   -6.13306760457359
H        -2.16170216505203   -5.13113547301487   -6.03846553668515
C         4.34905308751928    1.38589846849292   -5.04551411155282
C         5.80921139198766    3.17363553827591   -4.41214478498354
H         4.91661035971714    3.80325298257049   -4.35931546350652
H         6.61433649061492    3.74099247773904   -4.87508890197806
C         6.22448517215316    2.79041168720898   -2.97884232566270
H         6.10446512705837    3.67940444260205   -2.34740337443681
H         5.56179602373115    2.00760301096195   -2.60398209842715
C         6.37214403348336    1.53999376518810   -6.30003748808956
H         6.40211286917997    0.44673399282578   -6.23100039815133
H         5.89955879232109    1.79522094871564   -7.25619387404148
C         7.82012401363981    2.04270798664587   -6.31859044263902
H         8.25438873560614    1.68899786463762   -7.25939953704594
H         7.86214513534962    3.14098147339467   -6.33034926981819
123
 -202.86283330869875
Hg       -2.94529237334368    1.29272742471705    0.04000914009327
S        -4.59256033151831    0.07631161759191   -1.42710558602916
S        -3.69106705492287    2.80310160953491   -2.04627782463036
S        -1.73879493859940    2.61003246165621    2.12781553891602
S        -0.43477235438328    1.99905991884442   -0.42802925857205
O        -3.26015713294539   -1.04627182087632   -5.43438227591170
H        -2.51980692362857   -1.68202482687813   -5.39279512157877
O        -2.50931270101288    1.55811754176577   -5.61555859605317
H        -2.56972336475386    0.59633458573165   -5.41720947276184
O         2.08961533249371    1.79782582966698    3.84106612170903
H         1.93108687086464    0.93486647652111    4.24005173029137
O         2.65211981580533    1.15712891037598    1.21076851282653
H         2.30743523098952    1.12362182854890    2.12481708577239
N        -4.71050894150676    1.11050743799232   -3.84344761157992
N         0.77730376374923    3.24185446439600    1.58870860847988
C        -4.33310417958593    1.30412633618313   -2.58771464213195
C        -5.19282471807837   -0.19448600323712   -4.26642062689110
H        -5.62647581056587   -0.08438308455437   -5.26088285787049
H        -5.96419311815685   -0.52786204512308   -3.56568615687873
C        -4.09572060388427   -1.26533526771700   -4.31905178961098
H        -3.51263607408682   -1.24511511528811   -3.39294277095356
H        -4.58336800160529   -2.24539747329630   -4.40118839250868
C        -4.73103895712381    2.18776732368921   -4.81508304527493
H        -4.41618869294690    3.10298698126774   -4.30925013467058
H        -5.75842711150636    2.31740609223808   -5.17252364049215
C        -3.79703676586555    1.94345686438135   -6.01486936295691
H        -4.21624141130184    1.17960038137035   -6.68140582435793
H        -3.69939524238031    2.88575826742986   -6.56201654324931
C        -0.34393705567589    2.67732685131990    1.16427610572890
C         0.89810294992557    3.71587370120334    2.95451024613533
H         0.04270010414944    4.35913344321212    3.18534566662447
H         1.82084977048032    4.29152846124447    3.02765844981054
C         0.92248626475072    2.58413163066851    3.98701624364719
H         0.89779158970669    3.03404271302443    4.98850866436508
H         0.03263300702873    1.96479056043727    3.85657110482610
C         1.91291767648864    3.44089244160010    0.70484930443634
H         1.58268893397193    3.28796055060892   -0.32495130818862
H         2.25103133589870    4.47619632874698    0.80064689814660
C         3.08099591313899    2.48750984654426    1.01657181639982
H         3.77344044759357    2.48996229746265    0.17043513576562
H         3.61285112902206    2.82329877675819    1.91483145720364
Hg        0.87112129991352   -0.34836383754406   -0.30914718944910
S         2.76592142687640   -2.09424126026842   -0.25121112079942
S         2.72855466870552    0.31513570552083   -1.91773734416103
S         0.10983575189059   -0.65048630710800    2.50554429557086
S        -1.54482791866582   -1.30237820096992    0.16022585718374
O         6.48403780379791   -0.64907792056775    1.34642100324826
H         6.46519019006330   -0.51760239612867    2.29972418056873
O         6.05327033575715    1.61502444470471   -0.28792133176646
H         5.85506852988855    1.01177288554896    0.44485011658492
O        -3.54962543963625    0.50996752934135    4.69043108006947
H        -3.52327869183422    1.43499409044259    4.95917501759636
O        -4.39524512415607    0.33396582025725    2.09672668192761
H        -4.01537373936845    0.64412252691526    2.94314008942886
N         4.94497841185272   -0.95209887479142   -1.20558566250902
N        -2.37448563838449   -1.49805542692505    2.67869983463783
C         3.62047965807656   -0.89252976423579   -1.11211678686977
C         5.68140472202095   -1.98092099399727   -0.49531219612756
H         6.70616913277983   -1.97817549829022   -0.86760285307838
H         5.21909900234881   -2.95183377095788   -0.69767356257320
C         5.69615268058651   -1.77839541412863    1.02298920056296
H         4.67046452724362   -1.64783587686054    1.38287574217913
H         6.11899145403049   -2.68166526573056    1.48104725500426
C         5.69047913161185   -0.04040650924355   -2.05206748070081
H         4.96663116244451    0.59913720970451   -2.55908389856078
H         6.24111995500979   -0.62271755319259   -2.79881454080843
C         6.67832480624869    0.85223060528621   -1.27802106800485
H         7.48035643285606    0.24312626904872   -0.84246345039697
H         7.11824684412882    1.55576752344386   -1.98987887052213
C        -1.36189504998731   -1.15893534471875    1.87726007624809
C        -2.21947764263528   -1.42628462619740    4.11914795072567
H        -1.26079961629847   -1.88298342697870    4.38595195962541
H        -3.03431495728520   -1.99002159839382    4.57472714544630
C        -2.22861432807959   -0.00091952498486    4.67872129368130
H        -1.82932949417912   -0.02873894264444    5.70021924188977
H        -1.58542358288615    0.63268496776818    4.06175858441050
C        -3.62954268261213   -1.99983813278997    2.15624646607344
H        -3.49116611882132   -2.20272710958532    1.09304198019173
H        -3.87567580489650   -2.93748357411255    2.66378118568808
C        -4.79156208263534   -0.99878595553353    2.33119224394316
H        -5.56829366383197   -1.23912998091030    1.60101260207295
H        -5.20707677871537   -1.07205727600485    3.34247902097003
Hg       -1.06641942652987    2.77904057229318   -3.60819295902462
S         0.90664295649496    1.51254564873995   -4.75111919287927
S        -1.10203394206653    0.20393103362988   -3.05375602061470
S        -1.76070605254615    4.88692921684916   -4.92095134857208
S         0.02696725159615    4.90415798827186   -2.58540955499192
O         1.05645312640801   -2.03246673387497   -7.12843550352739
H         0.89486078011617   -1.87545360340847   -8.06445965543084
O        -1.06153676096775   -2.77848284032195   -5.50722225146917
H        -0.51621177395176   -2.33821925321496   -6.18445562937589
O        -2.44820399403495    9.10351221454929   -4.23487520193754
H        -3.37247986299153    9.34080026039122   -4.10903165268474
O        -0.75418154503691    8.92675753850033   -1.96140767334425
H        -1.56144391090517    8.75088860017447   -2.46730366275111
N         0.85143553071280   -1.08269335233781   -4.29541815754718
N        -0.34394464005039    6.98415851603711   -4.18531988109248
C         0.28462327000746    0.09909557037456   -4.05353232957045
C         2.04900567379507   -1.15588780543348   -5.10881807089893
H         2.49592961736218   -2.13982709897376   -4.96067254347118
H         2.74767531227468   -0.38236312427700   -4.77207113507599
C         1.79014620197554   -0.93811783090184   -6.60126470064861
H         1.23944154824103   -0.00323907242345   -6.74454723423339
H         2.76108966334581   -0.85865399160308   -7.10492474164640
C         0.42100473374191   -2.28824669386001   -3.61668836692757
H        -0.35018554485014   -2.01366045257213   -2.88963685241097
H         1.27009132684069   -2.72472180596084   -3.07649182697293
C        -0.15811078101866   -3.33626090861102   -4.58530544871216
H         0.65245259153970   -3.84019111262449   -5.12450895697997
H        -0.70847230167433   -4.07859849066606   -4.00237017877679
C        -0.65678815164752    5.71620988120045   -3.91620433805110
C        -0.90377320584070    7.63193252528911   -5.35477474371105
H        -0.86082624549926    6.93589550703359   -6.19915527573428
H        -0.30197713802210    8.51399448407008   -5.57494207631033
C        -2.36557849554683    8.04988338563287   -5.17456056921609
H        -2.74832599820157    8.37832048771122   -6.14960372734942
H        -2.94849599436097    7.18486327381068   -4.84071003717706
C         0.71347620525177    7.67570577625204   -3.47137208792203
H         1.03310689399668    7.02879145480018   -2.65354065130609
H         1.55642447669188    7.83306901301908   -4.15495425138787
C         0.28788975343299    9.03281040649420   -2.88489355824281
H         1.14596559373410    9.44203513667770   -2.34421982719330
H         0.01820429599813    9.72892089316251   -3.68975877224477
123
 -202.86260656695788
Hg       -1.54484150727310   -1.13534823339272   -1.02356576832957
S        -3.30231640206741   -2.22454769809843   -2.45490230486398
S        -3.52583416402496    0.45029919992104   -1.25420851297878
S        -0.57913953077166   -0.16033961769134    1.61227860327970
S         0.70257902459777    0.14195014303357   -1.01255521466198
O        -5.21474331895324   -0.63731686977271   -5.78822058725959
H        -4.32497320759419   -0.23512943389985   -5.75464937515069
O        -6.04037965197001    1.74736054412042   -4.59741407427059
H        -5.69517951101739    1.02401770932189   -5.15342216869082
O         3.40641676735018   -0.25235932204663    3.48307640269065
H         3.56330552578888   -1.06844564584753    3.96933329590265
O         3.99448888484423   -0.56077826185025    0.80473417292154
H         3.69779593215512   -0.74207616846554    1.71853021736054
N        -5.35640804082685   -0.62148433026796   -2.84977241210461
N         1.73845363037522    1.03968089274418    1.26469945166787
C        -4.17849257715896   -0.77248411474847   -2.25205417278463
C        -5.89801593884108   -1.69102257390490   -3.66815409618886
H        -6.95902546502272   -1.49124121066405   -3.81426091942246
H        -5.77976807231213   -2.64339014143367   -3.14079959357878
C        -5.20395383118652   -1.82998494107451   -5.03988667237125
H        -4.18371373923967   -2.18728614397440   -4.89277361257234
H        -5.75951336975269   -2.58495182881874   -5.60749437281149
C        -6.23336394841450    0.48387505463994   -2.49981341931903
H        -5.62613009897682    1.22447531416106   -1.97680325702180
H        -7.00579446339025    0.11525047435246   -1.81346179643781
C        -6.92844265860409    1.17838614698954   -3.68511971061794
H        -7.61583867091170    0.48766382007239   -4.19127374399675
H        -7.52026931624926    1.99821637559530   -3.26613288451664
C         0.71800946408437    0.38813747711873    0.70483924029995
C         1.73250274826683    1.29791885649975    2.69218126770897
H         0.74120334121160    1.67029734760109    2.97168712420759
H         2.48436858288048    2.06012006253336    2.90025150856338
C         2.02720937719709    0.06329055947221    3.54790131097548
H         1.73976878559467    0.28553252563637    4.58333605422246
H         1.43391146256049   -0.78000633255357    3.18633938829830
C         2.83640266383270    1.57622463366862    0.48395129141116
H         2.58147609385110    1.47927632001407   -0.57268058601302
H         2.95556466294339    2.63778002751807    0.71883153096443
C         4.16555232008428    0.84003532142065    0.74154081713867
H         4.84368996734910    1.05535089832640   -0.08910543779962
H         4.61616618511214    1.18433627322928    1.67890747056875
Hg        2.55243273338841   -2.15062058685079   -0.90952684984387
S         4.92639880892938   -3.05932637069140   -1.41928153460188
S         3.78659072905942   -0.56545640085248   -2.49387614932398
S         1.76414555093177   -3.08037518827564    1.51562183881040
S         0.25031933294055   -3.38692315109501   -0.98648561791423
O         8.51700122288637   -0.93732904631109   -0.85942372785860
H         8.85333132675685   -0.99131067100585    0.04162869673169
O         6.81572359793387    1.19671776832987   -1.61631853718438
H         7.15817814269499    0.47255693261426   -1.06750794684682
O        -2.03283760937607   -2.54693500024253    3.55900488445690
H        -2.04068353101859   -1.62360231123320    3.83484650961804
O        -2.90914815729143   -2.48729043745940    0.93088256790471
H        -2.52619920602570   -2.17841597496143    1.77478700091198
N         6.30871180922612   -1.31217034682298   -2.83457276901539
N        -0.64692629230133   -4.14008407092384    1.40666665484246
C         5.14090245303278   -1.62756647528196   -2.30906065716268
C         7.47082321869239   -2.16390409092141   -2.65765253031431
H         8.25871141526677   -1.78290501184874   -3.30851417326822
H         7.22695063155441   -3.19095823200497   -2.95186672115430
C         7.99784285256330   -2.20669483388073   -1.22311520256483
H         7.19598184805045   -2.49759564313397   -0.53682432076265
H         8.78553482665221   -2.96901007851317   -1.18660678819230
C         6.47878089281041   -0.12611623437848   -3.64974369112288
H         5.49022873507439    0.26215415769379   -3.90467074898049
H         6.99057820752838   -0.40840493636959   -4.57344036561909
C         7.28468142469741    0.96710223180418   -2.91530773913566
H         8.34667730116209    0.69209895568677   -2.89054902792028
H         7.17338959317570    1.90309113389407   -3.46857474926623
C         0.34437118874839   -3.56798191222714    0.73110794804356
C        -0.55551906623353   -4.32618780533224    2.84360445503341
H         0.42618515050648   -4.74923517076118    3.07973150219119
H        -1.33894810583221   -5.02432819771618    3.13965493739428
C        -0.70924079371363   -3.03304277266260    3.64967687208551
H        -0.46154469645314   -3.25542831926878    4.69636559227738
H        -0.00570082382672   -2.28984858186137    3.26915605424117
C        -1.82380524431939   -4.66901677175468    0.74292224609056
H        -1.65405896772995   -4.62910646105821   -0.33500551343496
H        -1.95584093593237   -5.71396526703363    1.04084536456988
C        -3.09891256792034   -3.87278112874961    1.07477012393817
H        -3.87993180183257   -4.17037729946907    0.36947842008062
H        -3.43110902164943   -4.08758916230787    2.09692917593322
Hg        2.37234378620352   -1.90921047542905   -4.63429500466007
S         2.44093049926388   -4.38361949509147   -3.83009156951361
S         4.63933478093983   -3.07363753709923   -5.30728155200032
S         1.98615461071151    0.41386176231195   -5.65712888735862
S        -0.03720065560482   -1.09085837878513   -4.12711976887620
O         5.42641510512782   -6.65681619926476   -1.59386782357336
H         5.39334794172484   -6.38978334912599   -0.66884685428891
O         7.37508139023360   -5.28399006778898   -3.01714059587609
H         6.66776630256916   -5.47810446271285   -2.37486746339993
O        -1.29398053606559    2.45123387197082   -7.21396841635830
H        -1.38898201269874    2.47501945922490   -8.17142903752916
O        -2.82361681760199    0.69232461605112   -5.59068015907776
H        -2.21817675861437    0.88531281751979   -6.32307661621198
N         4.75463247859051   -5.54026500133322   -4.33840547178006
N        -0.20355592666830    1.50621469421334   -4.68967268279912
C         4.03452391567019   -4.42972867207135   -4.46531906600926
C         4.18907145358542   -6.69427614760013   -3.66476781338233
H         4.79662271269611   -7.56523734069117   -3.91402594337560
H         3.16802648116372   -6.84926483221853   -4.03143412835210
C         4.12583502324474   -6.54548517559496   -2.14192821379621
H         3.68297117407569   -5.57831351807035   -1.88216035043044
H         3.48234041234799   -7.34210879825430   -1.74603543984080
C         6.02573713863450   -5.70140437295443   -5.01945121012947
H         6.28125247928445   -4.73826010120426   -5.46393479246264
H         5.90620123669239   -6.43887371571033   -5.82321333511679
C         7.17761617546911   -6.14591493926887   -4.10290934222220
H         7.01354115821858   -7.17082985064579   -3.74758449470636
H         8.09679831984823   -6.12614756805501   -4.69547771957297
C         0.50706482780800    0.38941365504849   -4.79270460502755
C         0.22270626864034    2.72060794941000   -5.35839374071514
H         1.28090516165362    2.89937499086966   -5.14171138949444
H        -0.37898242524924    3.53988050087667   -4.96390192217265
C         0.06356533985601    2.66542843707107   -6.88159754469558
H         0.41398325437630    3.62236657219938   -7.28866722282614
H         0.68852851226645    1.86155414147985   -7.28585103533401
C        -1.38119126538383    1.59761060708315   -3.85242712400551
H        -1.43573376074364    0.68540607588673   -3.24814578567867
H        -1.27522976446861    2.45393774021846   -3.17960281752266
C        -2.67978617083837    1.73462981301900   -4.65752525277801
H        -3.52422956735737    1.67655439215940   -3.96796710573249
H        -2.71248475696639    2.70137756248577   -5.17005185928421
123
 -202.86255247913707
Hg       -2.50657175394968    0.35249519550782   -1.10753837067106
S        -3.93174750217657   -1.22721443642895   -2.47896863799478
S        -3.83065905113681    1.67737017154667   -2.86256842495944
S        -1.57542905410376    2.31034842195103    0.63523000369224
S        -0.08720764986316    1.23665286359828   -1.65710669628030
O        -2.86243192555302   -1.68813352781312   -6.64507133921798
H        -1.98053865140902   -2.10453289638417   -6.67070453183238
O        -2.68002563864074    1.02788489279678   -6.61616609409210
H        -2.51279049415170    0.06448792316735   -6.51016251811027
O         2.27216912206301    2.64955102718620    2.54049449122460
H         2.27525298344042    1.98134231419580    3.23473150041177
O         3.02381768764054    1.37970320610107    0.21329228234772
H         2.66914825323720    1.57477329166234    1.10384803435208
N        -4.58521424642821   -0.05102933299559   -4.74666944556088
N         0.84156104935449    3.13527909097447   -0.04245652285811
C        -4.13343864042470    0.11360084667651   -3.51328951655249
C        -4.82940279969114   -1.38730293840460   -5.26661819139421
H        -5.38295750325731   -1.28273981764997   -6.20032370449302
H        -5.43623219252178   -1.93779502159402   -4.54111191981154
C        -3.55520616785662   -2.20001477472354   -5.52830408994155
H        -2.91793436989713   -2.18033917561860   -4.63989984442559
H        -3.85611646900875   -3.23927468114367   -5.71783296161150
C        -4.90992115937000    1.07561221716380   -5.60140299722809
H        -4.74867175113604    1.99052085646286   -5.02811023676826
H        -5.96829350310854    1.01519404777261   -5.87641030065991
C        -4.05294718047847    1.14201875248372   -6.88005463535212
H        -4.35330760564288    0.35696039082546   -7.58467282105669
H        -4.21628554781321    2.12144055362210   -7.33884206694976
C        -0.16920359091956    2.31736150179271   -0.30230629276672
C         0.81516190209865    3.97892907766342    1.13605899973693
H        -0.14419458030592    4.50540690921105    1.17198623269872
H         1.62835314024086    4.69997444327995    1.05198278331661
C         0.96823914605344    3.19278180607406    2.44205149200999
H         0.78418434257179    3.87830854023319    3.27960041296291
H         0.22415487687370    2.39284555560207    2.46940939615356
C         1.96926530046257    3.26821220837472   -0.94604961181549
H         1.71185357064551    2.78735538570394   -1.89215992330763
H         2.13435679789573    4.33089762801452   -1.14281889550677
C         3.25695575793841    2.63933030014042   -0.38308440938326
H         3.96555926977375    2.48998168598291   -1.20256546946319
H         3.70668150362168    3.30502018328110    0.36318284641754
Hg        1.55345913908753   -0.73556163323310   -0.74943877085315
S         3.75694850089132   -1.94195121904525   -0.15253089489455
S         3.25293632806742   -0.42803641209112   -2.61572916889473
S         0.56569890438939   -0.47142709326614    1.82438422051127
S        -0.81185853511869   -1.92042923460415   -0.34753507940138
O         7.27163666856329    0.50228067413970    0.49929213002086
H         7.30201805007163    0.95022519039500    1.35064476581193
O         6.31878607917507    1.91665770512664   -1.73448543041894
H         6.32270461791853    1.59138986199816   -0.82059705714119
O        -3.31889139260973    0.73930300060073    3.46108296039700
H        -3.38906569520280    1.70002783070164    3.43121616445916
O        -4.02468994835002   -0.23787277284628    1.01485753686074
H        -3.73656877834508    0.33360861921796    1.75616288777365
N         5.67348838109342   -0.92313531399187   -1.64927291189687
N        -1.81025633218716   -1.56542268321357    2.09255436365237
C         4.36231514166676   -1.05757978542615   -1.47791521856853
C         6.59497283269601   -1.48890501199808   -0.68135716337762
H         7.59447508205139   -1.46951610101281   -1.11679501987821
H         6.30130579797812   -2.52366922867566   -0.48114104797489
C         6.61753024813961   -0.74331196727852    0.65668879364338
H         5.59185694207704   -0.59694184561195    1.01090602378217
H         7.15672281570497   -1.36578414571546    1.38117717022152
C         6.22869787232683   -0.27335176428016   -2.82029738481720
H         5.39305035231329    0.00922879928398   -3.46142385099804
H         6.86663825250136   -0.98562738737616   -3.35424724258312
C         7.04560544919333    0.99065937555308   -2.48888807410538
H         7.97285084908802    0.71876259900296   -1.96989757630581
H         7.30175981787444    1.47840028067958   -3.43323030647204
C        -0.78766076348720   -1.31733033041307    1.27345597727747
C        -1.76860731892260   -1.11896451932266    3.47299900521468
H        -0.79143293837534   -1.38187717864964    3.89099895966511
H        -2.55419794195955   -1.64238270011476    4.01896688905170
C        -1.95973463395852    0.38966283694065    3.65261658248811
H        -1.64687449359899    0.65570099906324    4.67017911462709
H        -1.32977959980648    0.92279659474592    2.93589044928069
C        -2.95666489211603   -2.34748602847844    1.67230339678795
H        -2.73639596466984   -2.76424625239572    0.68811040248795
H        -3.10272360730771   -3.17106999529106    2.37797497094011
C        -4.24734436712467   -1.50764161965944    1.58528217550757
H        -4.95808314881285   -2.03326651839434    0.94238527815650
H        -4.68589680156162   -1.37797042430235    2.58108957657810
Hg       -1.26374431273576    2.33745229420637   -4.60125421943361
S         1.06781514288899    1.57401932532810   -5.42359393769053
S        -0.94782134378437   -0.26255990411327   -4.31527092272731
S        -1.22708120452161    4.36334903166504   -2.87719902681045
S        -2.83129322669338    4.22453202349576   -5.33687688895687
O         1.90242722672984   -1.60034749720611   -8.09480456559457
H         1.81540227855372   -1.37649327350508   -9.02713878799923
O        -0.25676709126448   -2.76713990308572   -6.76709374952673
H         0.24701621518778   -2.15197300451003   -7.32786520753127
O        -2.35848121809696    8.50308542289559   -2.47551245791013
H        -1.61831768786818    9.11639279263667   -2.42549198464183
O        -3.79589330417100    8.27216975130776   -4.91913852102849
H        -2.99881383796294    8.30845050104879   -4.37018297954301
N         1.39393953542991   -1.03666009344996   -5.24226415738334
N        -3.37910500354189    5.81744512003667   -3.28469451254237
C         0.58842880762825   -0.00550458634451   -5.00325543722489
C         2.65465265639840   -0.84209917489233   -5.92931183361930
H         3.23414242246399   -1.75960424524511   -5.82562204368043
H         3.19354238337655   -0.01673016482216   -5.45398616755129
C         2.49276790423127   -0.50583600482414   -7.41387477673016
H         1.87270090727071    0.39006863937505   -7.52248694976111
H         3.48901882066277   -0.29730201563476   -7.82265699956595
C         1.08184385715780   -2.36224140579946   -4.75067300133003
H         0.26107911837613   -2.26893870566483   -4.03506413364293
H         1.95733908725445   -2.75959986006457   -4.22714922698637
C         0.67389648403524   -3.33106313622496   -5.87671657720940
H         1.56301797087189   -3.65285341353036   -6.43162368826048
H         0.19904108596760   -4.20700827250721   -5.42887581003719
C        -2.56749882223641    4.88947972024605   -3.78731854908493
C        -3.16412677684820    6.29930162026619   -1.93520852255032
H        -2.93206360471241    5.44553345256202   -1.28853067269769
H        -4.08338216463628    6.77509672427862   -1.59331775272005
C        -2.00815248356032    7.29725016412527   -1.82637063894135
H        -1.81464180547610    7.48035188188770   -0.76084846198728
H        -1.11034476112871    6.86072971383311   -2.27758240407269
C        -4.61881070718431    6.18114770377125   -3.94483915021373
H        -4.61766866863420    5.70364577289079   -4.92549796292996
H        -5.45818648580936    5.79254740343746   -3.35582791892179
C        -4.80073655245516    7.69600300431678   -4.13906353987841
H        -5.74091388152658    7.84841813493130   -4.67612033267340
H        -4.86828765713497    8.20078919866481   -3.16637127016582
123
 -202.86251174925744
Hg       -1.72087615192315    1.30050926142991   -1.73614356511550
S        -3.70957886715936    0.49186043623703   -3.23239578514553
S        -2.93130303889261    3.25641798901826   -2.67674966829238
S        -0.95995691697434    2.63876020462587    0.70948981397886
S         0.76773104966899    2.58648299530818   -1.65985139405410
O        -3.28092023973540    1.19555704374932   -7.39415548296924
H        -2.56382421124729    0.57849806182473   -7.62372104581737
O        -2.22346144546106    3.60626627055978   -6.60473273659676
H        -2.36104594704517    2.66092680141660   -6.82380720708846
O         2.50792803176903    1.96335268053449    3.10110983582453
H         2.39390469575308    1.10554049037562    3.52271669804938
O         3.72569938445799    1.67542396413617    0.61394758345881
H         3.17381901362873    1.44732310285890    1.38353118449357
N        -4.25398541140658    2.51515789544903   -4.84810929894892
N         1.53340237681025    3.50974233018638    0.73121409539647
C        -3.67421947355969    2.11748839909142   -3.72522298836701
C        -4.97434299977047    1.57366845312466   -5.68876780532097
H        -5.54390560433901    2.15400950878764   -6.41509284298297
H        -5.66236031054437    1.00113970749908   -5.05831740468917
C        -4.08957084204160    0.56293799659120   -6.42862061517108
H        -3.47239576121046    0.02936636366352   -5.70242047103985
H        -4.75775287441786   -0.16134007199861   -6.91608982883616
C        -4.25148701881061    3.90962796028796   -5.24804587457795
H        -3.76179650257942    4.48591484677523   -4.46138891813010
H        -5.28617272267480    4.25411232009213   -5.34329695125348
C        -3.50765382251259    4.16810818454839   -6.57429282324256
H        -4.09425127968349    3.78374273350526   -7.41789229012274
H        -3.39512417037468    5.25102695680425   -6.67997204713077
C         0.55828515393583    2.95795657563981    0.02633578339209
C         1.32755620874288    3.84303696524117    2.12873740418465
H         0.38265473361646    4.38588815347791    2.22786149504349
H         2.14540961068341    4.49265610886750    2.43660539586799
C         1.25823721255262    2.62168795937654    3.04959012735151
H         0.97170055671239    2.96864641697663    4.05127496680932
H         0.48654208554450    1.94122169358842    2.68049973565954
C         2.81224248693453    3.89406478565532    0.15576788530618
H         2.77251345871807    3.75973621041003   -0.92806537081244
H         2.96861284593017    4.95461340186487    0.36962960572661
C         3.97611744313460    3.06170653170970    0.71649025109631
H         4.87408970253947    3.27047710680840    0.12896374188303
H         4.16467467331151    3.31749964006068    1.76441479110388
Hg        2.50564815898098    0.59879064797311   -1.70865054523609
S         4.39295687199993   -1.12085689367775   -1.78260122924967
S         4.67700503543564    1.74402701790078   -2.36199588668443
S         1.28937853171152   -0.49948373941225    0.68612161252868
S        -0.07561787244484   -0.81579848576044   -1.89654244540842
O         7.64298187115618   -0.60267871779571    0.92761178140731
H         7.44298421608018   -0.84619864991459    1.83701013923687
O         7.35201830838893    2.20863160940180    0.21509278961494
H         6.93171445598478    1.41566748525089    0.57569063166939
O        -2.61757421041343   -0.23856671797664    2.73686298457092
H        -2.73499571266487    0.59622254966280    3.20348585567200
O        -3.26403999239342    0.04373656317952    0.08925812307422
H        -2.99631576983810    0.24168940342377    1.00712599428398
N         6.70551184019399    0.14586668899405   -1.78873827278427
N        -1.06830875421205   -1.62846081659190    0.44528870973296
C         5.38916681672553    0.26303475410135   -1.94102327666230
C         7.29316458379301   -1.12110188008952   -1.39810079797709
H         8.37212095610184   -1.04564934492950   -1.53592804783436
H         6.89448216336356   -1.91228479583945   -2.04052516432557
C         6.99808085029732   -1.50750955719295    0.05497863786103
H         5.91557544810841   -1.49895383051143    0.22130013527292
H         7.37013200876930   -2.52801268496659    0.21507381823330
C         7.59856580630752    1.26290465321850   -2.02895180712889
H         7.00824449080127    2.06642831228906   -2.47120120563518
H         8.36972448164907    0.94987748066303   -2.73997608881376
C         8.27387671116567    1.79000781135216   -0.74881673163542
H         8.94329481009527    1.02635793522199   -0.33377052807493
H         8.86395073436680    2.66969394474060   -1.01844909202173
C        -0.05511852243740   -1.01849680690920   -0.17348417726647
C        -1.01740252527698   -1.83361862662939    1.88074597812036
H        -0.02921168151812   -2.22973890135106    2.13551804729475
H        -1.78522908678229   -2.56099047729127    2.14632306391443
C        -1.23922732935179   -0.55857343714224    2.70005006091750
H        -0.86748672027557   -0.73162694038009    3.71756866630032
H        -0.67175630237519    0.26083554852132    2.24842527130562
C        -2.22224498428496   -2.14236882100464   -0.26542015824612
H        -2.01522673709841   -2.08017768213597   -1.33564026641752
H        -2.36685784154185   -3.19293677197570    0.00477087931522
C        -3.50478202892522   -1.34398641142636    0.04758032620312
H        -4.22896389274196   -1.52352401868200   -0.75162338893294
H        -3.93069385595631   -1.66395324002084    1.00453612163016
Hg        0.03846499698361    3.60984554424132   -4.74967298770209
S         1.98966016258330    1.39557405301810   -4.71768534348471
S        -0.91979986013396    1.27990942940746   -5.08022826021809
S        -1.10998246893270    5.76433805587630   -4.07812734873847
S         1.77762527347061    5.33685011013625   -3.72956163019631
O         2.34705141019998   -2.14443380624743   -7.21592022847286
H         2.96952005594585   -2.06074516286744   -7.94531151668380
O        -1.10020647438247   -0.63631943374185   -7.57926727474531
H        -0.35510703393035   -0.02901771881610   -7.48841569767965
O        -1.14836095555890    5.96732927379658    0.18639829261735
H        -1.40560140205134    5.05236872179570    0.36949388033849
O         1.47734861924233    6.66796589953963    0.60264905043453
H         0.56159336553210    6.34487174049046    0.48749490340109
N         0.63214908147531   -0.85159902341765   -5.10724054447375
N         0.31616302345093    6.95212542641952   -2.19859053577449
C         0.59299296832500    0.46869368218606   -4.96156701598165
C         1.87692823686196   -1.57210952638566   -4.93499101825141
H         1.64163085741595   -2.62860139464483   -4.80551709577339
H         2.37900291295892   -1.20567615876771   -4.02446529202511
C         2.84775972095225   -1.42411043505936   -6.10650236547803
H         2.97334691091726   -0.36363557192660   -6.35376274524431
H         3.81813555234991   -1.82793876779265   -5.79020290466712
C        -0.57258061631520   -1.61245261470830   -5.37361499369221
H        -1.42459657722377   -1.08675398893964   -4.93279567816922
H        -0.48151954473203   -2.58633618548123   -4.88999949344356
C        -0.79839063180568   -1.82346163732004   -6.87845394231748
H         0.09138058482253   -2.29829228049030   -7.30800294987702
H        -1.66236161882751   -2.47625004564577   -7.01876690231909
C         0.33638940548765    6.08805984095284   -3.21124544812002
C        -0.95782857490663    7.46251684624491   -1.72072001194373
H        -1.54416232829607    7.83069161438418   -2.56821167546686
H        -0.76508405288151    8.28706075420292   -1.03633219979081
C        -1.78955609266833    6.38898387139063   -1.00460439015192
H        -2.76823230095205    6.82292198233793   -0.76180739867374
H        -1.94992940856581    5.54041889735424   -1.67242056180783
C         1.56578034492942    7.51075149360008   -1.70310634722278
H         2.35081643389638    6.79010365322802   -1.94770038269239
H         1.77271472299165    8.44224839781305   -2.24459829813842
C         1.62985831902386    7.80212181395269   -0.19708865537292
H         2.63160641764044    8.19270925212680    0.00731420151105
H         0.90600152431643    8.57975777829193    0.08593432280146
123
 -202.86240980651178
Hg       -0.91497605262708   -0.37604837872544   -1.57420269808912
S        -2.19883087447679   -2.29695974811155   -2.70396198975135
S        -2.75694895527893    0.56620769194712   -3.03844683740091
S        -1.72223858884153    1.94041673149196    0.81602500167896
S         0.71147654648357    1.55674950303270   -0.75611132858477
O        -4.79587086634079   -2.96462421638181   -6.03127371179525
H        -4.06155254931301   -2.39225805070089   -6.31560091461688
O        -4.68003834692001    1.34426772195569   -5.40372674825898
H        -4.01910353049553    1.34778332408202   -4.69102768538133
O         0.90371974453479    3.27941667543339    4.11297608165132
H         0.85712182828538    2.72510684664394    4.89942998767872
O         2.65132651937045    2.26210758687653    2.26296763376527
H         1.99583997293606    2.37658354623827    2.98048882192614
N        -4.51880739102253   -1.35012774967173   -3.53673284357293
N         0.41338699237812    3.45146041489618    1.12028873789168
C        -3.28760578600050   -1.06217106592687   -3.13742164452942
C        -4.96249933920316   -2.73054610757002   -3.59441891905031
H        -6.05158910497660   -2.72903815079196   -3.63468343114292
H        -4.62737959634725   -3.24330204365951   -2.68688244823680
C        -4.42822253586436   -3.52530696674313   -4.80316612639973
H        -3.34274234682941   -3.61744587341886   -4.71777902274132
H        -4.87178373236531   -4.52516285859642   -4.74869046703856
C        -5.50442380461238   -0.30811851724811   -3.76958500186077
H        -5.30153565271630    0.51905485883634   -3.08027931905685
H        -6.48379100396591   -0.72536864213457   -3.53135824409472
C        -5.52699627163434    0.22984475532797   -5.20552041307708
H        -5.25527387474084   -0.57583342296306   -5.89859973058045
H        -6.53951127751655    0.56787749987414   -5.44719330679481
C        -0.16955308996499    2.43144054025623    0.48830091385170
C        -0.29484033334010    4.12010498974248    2.19514221038233
H        -1.32026319518940    4.32015802058970    1.86735850737131
H         0.21544466306042    5.06083892343526    2.40323979019139
C        -0.36558501181730    3.29714370228972    3.48445029979245
H        -1.10879922891385    3.75701024395515    4.14714955447557
H        -0.68328030789843    2.27661140636970    3.24944156577481
C         1.71468954569502    3.96179685669873    0.74336295292250
H         1.95612387172275    3.59295108356948   -0.25661408607402
H         1.66464598281486    5.05258490930107    0.68917954040442
C         2.83942100752588    3.55124470088042    1.72101075370888
H         3.78333959271462    3.54068466648779    1.17045723065070
H         2.90616471380334    4.27232341820450    2.54349195895078
Hg        2.38380920083901   -0.03386792787946    0.92329947058994
S         4.38036770170620   -1.67652639859639    1.02262953249754
S         4.42973664717775    0.93180597234673   -0.32720295758275
S         0.55531095147581   -0.38557389664516    2.79083592872535
S         0.48425777200867   -1.85486477292099    0.23546074915643
O         8.50368783004470   -1.08573349855798    1.42272733855538
H         8.86620116097310   -1.12351936150978    2.31358309265520
O         8.07450097644977    1.38092133791237    0.09472378767178
H         7.98600963038756    0.77328990766578    0.84397701643596
O        -3.72349274253783   -0.03765126913398    2.54106077923539
H        -3.86578738102755    0.90164740151450    2.37568273173375
O        -3.13264143303120   -1.01873643942527    0.01141435408572
H        -3.19231169150087   -0.36373611748304    0.73377074094193
N         6.35526038026440   -0.89144826284416   -0.53796402679418
N        -1.44398089551652   -1.94085686592373    2.07723820420474
C         5.17145304653272   -0.58888625760451   -0.02182851165936
C         7.01918337214961   -2.12737465144327   -0.16828024216198
H         7.84703943832763   -2.27864245749167   -0.86133379570387
H         6.30935423414053   -2.95632694962297   -0.25462763248794
C         7.55353357990567   -2.12291236934581    1.26790905712736
H         6.72229535835749   -1.98561874518326    1.96811585234794
H         8.01615738195755   -3.09961859628706    1.45624610169492
C         6.99397703604901   -0.06591565101815   -1.54498235875321
H         6.28634031179937    0.71097968833401   -1.83728058091499
H         7.21286546651928   -0.68500576567215   -2.42033671414958
C         8.29085716255322    0.59197530068121   -1.05046749289106
H         9.04681696501313   -0.17116571918964   -0.83884516335352
H         8.67220749257776    1.25579523168598   -1.83067647431679
C        -0.27605098467912   -1.41601843982538    1.72794232477634
C        -2.06224783897513   -1.60510812815577    3.34754261615131
H        -1.31172753133692   -1.70392599537379    4.13802605939834
H        -2.87305270721720   -2.31340131838394    3.51931566287712
C        -2.61901929266816   -0.17982209161715    3.41003169986353
H        -2.92632017347485    0.01951906827534    4.44543562653456
H        -1.82901641693087    0.52197570893274    3.13426813906325
C        -2.14393785680512   -2.88814208811992    1.23286485311084
H        -1.46481621421399   -3.21072229289551    0.44123686967784
H        -2.42427331919159   -3.75808204489769    1.83343706581939
C        -3.40087261293779   -2.27113181496265    0.59400641049320
H        -3.74003548154068   -2.93771528850629   -0.20384831522008
H        -4.19633854491561   -2.16128136927483    1.33850721369228
Hg        2.82542412451957    1.74851774634621   -2.87318297079245
S         0.99678218883842    2.23085494649946   -4.62825349964827
S         1.44793664039610   -0.46191673016994   -3.45105919113757
S         4.07908266549265    3.86606551176290   -2.08553472581953
S         5.10424649051607    1.88446839810249   -4.03070683415273
O        -2.63120280629986    1.01070121717992   -7.16774218711973
H        -3.46103034670173    1.31907257882494   -6.74984066543341
O        -2.48039956959979   -1.50291054811694   -6.27739050798526
H        -2.57166909520201   -0.57021693281454   -6.58776987875086
O         8.25235844775704    4.08422168565663   -0.46283408082830
H         8.20348234589552    3.16106510885312   -0.15549959530315
O         9.58997167230638    3.25703351886827   -2.70807888263620
H         9.21023771858867    3.62569927193239   -1.88189518508333
N         0.09760473219939    0.00453738419813   -5.69411461159172
N         6.54036591865712    3.86353755524055   -3.03965361203632
C         0.76080707405056    0.54842740135566   -4.68184103877068
C        -0.25874733639149    0.85107534106793   -6.81727699895350
H        -0.40618874832585    0.23285888781361   -7.70232591362599
H         0.57906164127950    1.53127185107996   -6.99727503866622
C        -1.53221979320703    1.67795778976468   -6.57822902564133
H        -1.68271586049204    1.81306479630178   -5.50224516176304
H        -1.41456711355557    2.66662628041508   -7.03554619661925
C        -0.09694829724347   -1.43958628575999   -5.71509842968712
H        -0.34212588980138   -1.75106749971348   -4.69284525711021
H         0.84794052149613   -1.92303972886584   -5.99145219664717
C        -1.20679763626262   -1.96231770405164   -6.63121248551947
H        -0.99178271922611   -1.74592516808676   -7.68580041349674
H        -1.22112513211916   -3.05039158904442   -6.51028170916580
C         5.35760181362643    3.25860604277113   -3.04202974902564
C         6.74950479730595    4.99729035816510   -2.16069749449981
H         5.86903694131152    5.64451839910273   -2.21472752604735
H         7.62144886766424    5.55634799176115   -2.49418284539776
C         6.95122608615586    4.57798841398111   -0.69227870545884
H         6.80940355236276    5.46999417661110   -0.07049812888907
H         6.19395416991227    3.84124437799153   -0.41866243580414
C         7.52894135782593    3.44030973287205   -4.02569588599889
H         7.50832000363399    2.34579506744498   -4.05125017474211
H         7.20523084989601    3.79881168336695   -5.01041468964738
C         8.98285173363141    3.87241227588637   -3.80220535352146
H         9.53903728534366    3.54072107200504   -4.68513601355991
H         9.07137203240401    4.96669256038010   -3.75092018500516
123
 -202.86237483382908
Hg       -1.99836669961444    0.25532353555243   -0.54250471069885
S        -3.57279513706192   -1.29755922054109   -1.82744226327379
S        -4.03222562169682    1.57830209686879   -1.47072766129368
S        -1.59500328103929    2.14278049754665    1.38591436920464
S         0.27971732845791    1.71441306243904   -0.83987916806516
O        -3.83440842741895   -0.62791825074980   -6.03893616199224
H        -2.94073313447472   -0.77989857382313   -6.36688867694936
O        -4.03218386926239    1.99040615764120   -5.26039520305413
H        -3.70351295600170    1.09644941100955   -5.48986808528975
O         1.76807465319428    3.51834086869195    3.72525005676226
H         1.89388929799816    2.97780046422999    4.51252300390922
O         2.92258936245801    2.37047504531136    1.52083933205270
H         2.48350482239046    2.51874845509465    2.38357732968166
N        -5.12636589475251    0.12012170200768   -3.40902787588838
N         0.53071519972916    3.63992329021719    0.98070010175957
C        -4.30800774349489    0.13572788097066   -2.36482239137609
C        -5.31165047730287   -1.09810771583241   -4.17988763761792
H        -6.13739954670914   -0.92928019036639   -4.87184747065927
H        -5.56718613031640   -1.91167778217902   -3.49410180929173
C        -4.07303660414035   -1.52864517662280   -4.97276408300948
H        -3.20612870750345   -1.57083326423953   -4.30921491164508
H        -4.26091236434020   -2.53439745337347   -5.37028964720432
C        -5.87851781602391    1.29389568745785   -3.80737717983646
H        -5.73589014044657    2.05510510415910   -3.03831544037861
H        -6.94063692559947    1.03305958435135   -3.85480969722051
C        -5.42786419027766    1.86903234715756   -5.16466908479263
H        -5.79396833957287    1.24087369750608   -5.98568184551161
H        -5.84873534536818    2.87351655807591   -5.26317593018436
C        -0.19224395113507    2.60748189469521    0.57531665133462
C         0.14552372727084    4.39283538711707    2.16070148959466
H        -0.92024446818878    4.64120942590550    2.09371722266709
H         0.73382766608992    5.31057060662325    2.17360158787744
C         0.37716694643420    3.63902912904243    3.47125995048633
H        -0.10516217938620    4.20489150573799    4.27705351264241
H        -0.07887644044771    2.64694186779897    3.41174928200434
C         1.69671411520967    4.07982629604170    0.24431056258225
H         1.64118645417943    3.65585117375784   -0.76006612734042
H         1.66571679323588    5.16842866985357    0.15743261528227
C         3.01536514423973    3.64550452365077    0.92414219326042
H         3.80286859227135    3.59198983483971    0.16812865526644
H         3.29854656551050    4.37448109479041    1.69178055138366
Hg        2.06865870482325    0.08029583746931    0.38752848679266
S         4.07554340850340   -1.38716118057624    1.10705059094172
S         4.09292849783937    0.50291775994639   -1.13640225390729
S         0.77302754837669   -0.07775210487439    2.76448565707236
S        -0.13656668368784   -1.55323293186382    0.37161727423887
O         8.24494626090917   -0.47362831112424    1.82832635769643
H         8.46816341472920   -0.20832743694341    2.72621836453079
O         8.04197899015018    1.45210403465585   -0.23154283169573
H         7.88314045074987    1.08028770846921    0.64901684668990
O        -3.36984070421631    0.39466355414013    3.93111435261390
H        -3.55886130694145    1.33700679310770    3.85453958876486
O        -3.64018818932536   -0.63311880293414    1.41513946836919
H        -3.53276568991929   -0.03804618643061    2.18542777412037
N         6.21267380313788   -0.88447628489927   -0.34864231371328
N        -1.37976485272700   -1.58053056772787    2.72959047181903
C         4.92909763327023   -0.60264837355835   -0.13932660207855
C         6.86932540799577   -1.89876098355671    0.45463406358368
H         7.78693040159275   -2.19152530519973   -0.05620607492287
H         6.20451143857254   -2.76439403211280    0.53992746612474
C         7.21049890180547   -1.43709533239768    1.87420911216372
H         6.31487580025820   -1.02062155475342    2.34745394583032
H         7.53411005431231   -2.31634494455363    2.44537963765754
C         6.94027371920470   -0.34103827069727   -1.48061303290149
H         6.28560665257396    0.37849856486941   -1.97384156615813
H         7.17061234029690   -1.15488636879445   -2.17775825097688
C         8.24760061401073    0.37499812220853   -1.09624066882153
H         8.96095197471351   -0.33680603956333   -0.66227317072208
H         8.67898547659299    0.78452055445232   -2.01389093895569
C        -0.35829481201620   -1.09416350173815    2.03044840051624
C        -1.56263199725691   -1.20933958715372    4.12178301347516
H        -0.60666159772998   -1.33160801108178    4.64135257917693
H        -2.30352293378207   -1.88415173378552    4.55137282521581
C        -2.02243858041505    0.23633043655658    4.33427171486589
H        -1.92416092016242    0.46882756889239    5.40265739516920
H        -1.37748035402737    0.90845596572217    3.76422663883594
C        -2.30875125031254   -2.54101980754329    2.16713560385143
H        -1.90710352207582   -2.87822758879156    1.21009394218090
H        -2.37956735910854   -3.39997984845294    2.84106874539741
C        -3.70939624309606   -1.93481082520586    1.94247415062553
H        -4.24192468156230   -2.55426827191482    1.21548220327515
H        -4.27155775338498   -1.91490029886251    2.88323039413155
Hg       -2.26481189565452    3.01110661113074   -3.41580904355550
S         0.13799674731149    2.95604256922266   -4.40537349323330
S        -1.39788419195479    0.53156209063066   -3.80023448598623
S        -4.03007848637642    4.87325113773595   -3.34070084226031
S        -1.84179177933976    4.66623572647494   -1.37304433798538
O         3.02594018100608    0.46758422797794   -6.33562263558871
H         3.26581552829200    0.71111109110245   -7.23544605055787
O         1.26782447698736   -1.67424665193051   -5.75828254554550
H         1.59383938487466   -0.87030786876755   -6.19198393438599
O        -6.60954988792430    6.39819171922947    0.04214809629295
H        -7.33927879786422    5.81862992218356    0.28365211364952
O        -2.96457901737993    5.26995746780300    1.65948822051018
H        -3.05956744019684    4.59865104177582    0.96946673363758
N         1.24711991080764    0.60479041517361   -3.95452316077390
N        -3.78810910161656    6.44274218828053   -1.23468962351772
C         0.11711454733771    1.29212978739696   -4.02944486296839
C         2.51598176578478    1.28387149539187   -4.12448719131770
H         3.30100554246418    0.63626787415690   -3.73454694925262
H         2.49952834564739    2.21199607003422   -3.54279850799043
C         2.82929750611138    1.64676794714444   -5.57682637290116
H         2.00746666840776    2.23840542353394   -5.99602010651914
H         3.74038297555557    2.25783973828871   -5.57800971445658
C         1.27722289149809   -0.76685207649769   -3.48879661957079
H         0.25133081046689   -1.07934136968421   -3.27877316921045
H         1.85796813872762   -0.81194869982207   -2.55236086169454
C         1.89573765033238   -1.73662372137529   -4.50910631547204
H         2.97053615438372   -1.53915574198005   -4.60903299145537
H         1.75766528223822   -2.75308536116917   -4.13109397368844
C        -3.26916875832421    5.41795599684154   -1.90915508765371
C        -5.04498667580983    7.02136260521485   -1.66423460939001
H        -5.01401321760724    7.14489713150922   -2.75041297192425
H        -5.16123378064807    7.99304206508370   -1.18367894155513
C        -6.25926550894680    6.15929028685574   -1.30491277064465
H        -7.08993204192464    6.43363837524092   -1.96820571534057
H        -6.01806792698742    5.10236027083904   -1.46848758732351
C        -3.12485378376252    7.01264727020009   -0.07792056299612
H        -2.05241140992826    6.81991925710860   -0.16678852360019
H        -3.29807538383351    8.09062427860179   -0.09614522773231
C        -3.62486790804594    6.44447287461513    1.26215655937718
H        -3.41506827384745    7.17004434912951    2.05247518213036
H        -4.70924614156911    6.29107978340789    1.20456028385193
123
 -202.86227385070436
Hg       -1.80635996730576    0.82087164935979   -1.44846341197205
S        -2.65592223302766   -1.26159672725826   -2.70065442554246
S        -4.14812633901396    1.24463468762343   -2.40112674250015
S        -1.00097527639260    2.31781369512268    0.54182772558175
S         0.74102404653603    1.16945285202368   -1.52262383110679
O        -4.88342544289643   -1.73987722067085   -6.43966217851487
H        -4.27253444452405   -1.69308964536199   -7.18253199484411
O        -5.95594847293934    0.86384001733622   -5.86249251702941
H        -5.18717751206580    0.31984220164940   -6.09433433376535
O         2.33933546893706    2.07877773714663    3.25351757021392
H         2.06387969504356    1.32831327315222    3.79209707542941
O         3.54387398635062    0.80744863686657    1.10821525768916
H         2.97452573612440    0.97313136665231    1.88411928442561
N        -5.11801306812371   -0.89802183314709   -3.61794596283186
N         1.59458637775855    2.78085379984730    0.41855358731672
C        -4.08319271835885   -0.33740835247720   -3.00929238911176
C        -5.05718066636590   -2.26984270285403   -4.09313827340150
H        -6.08203293777198   -2.60566632140608   -4.25584793657903
H        -4.58166534940089   -2.88932270499832   -3.32675549050469
C        -4.26210178484351   -2.44730895134746   -5.38967483113355
H        -3.23212920411438   -2.09528152936932   -5.24221253608934
H        -4.22285811612666   -3.52127039586140   -5.61714202842627
C        -6.39868043233194   -0.22265884866577   -3.71447745245788
H        -6.31184220927069    0.72710310638236   -3.18511531602489
H        -7.15373507763895   -0.84240809054680   -3.21924137952235
C        -6.84915611040716    0.05010963646444   -5.16212095199929
H        -7.00613895549370   -0.89641308698296   -5.69134839242149
H        -7.79799682945843    0.59220957775205   -5.11610570593456
C         0.55623316723119    2.14278105703979   -0.10712349365116
C         1.43198228335926    3.60946028047497    1.59936607893099
H         0.56762817683051    4.26519485307008    1.45114677183196
H         2.33534832494462    4.20911016923397    1.71224535086158
C         1.18839365986980    2.81248872783318    2.88475022453529
H         0.92975707887665    3.52329604652040    3.68115933270642
H         0.34491920412735    2.13873034621207    2.72559528353410
C         2.90782162067935    2.76650781095157   -0.20389860539464
H         2.83342256038732    2.23525560498662   -1.15504562582921
H         3.21364823177482    3.79880854766467   -0.40116675314278
C         3.97035824694007    2.07435930469451    0.66488622028123
H         4.87011118417451    1.92611581548928    0.06088004433698
H         4.22025345210964    2.69540921611194    1.53296116028418
Hg        2.06935959767467   -1.06873771203410   -0.43360956155201
S         3.91874812113866   -2.57076358313687    0.54091554100057
S         4.25449418451235   -0.64242947928605   -1.64530468625089
S         0.69961900698637   -0.61833404790470    2.14294641714291
S        -0.34538513115675   -1.94140055403256   -0.25903275899448
O         7.12552915446499   -0.48132322233138    2.55048657351029
H         6.85859122034315   -0.10130151957994    3.39358010660242
O         7.14128471333594    1.22720492366890    0.32364545000424
H         6.80601353691961    0.81540034757349    1.13623571447118
O        -3.38078684563334    0.80604943702343    3.09109347880293
H        -3.42356888003960    1.76790132782243    3.12648485106857
O        -3.55875544791476   -0.03114005924086    0.48882652961667
H        -3.38601601157991    0.49788299882074    1.29245475793848
N         6.24431047479736   -1.53554949729870   -0.13563248753070
N        -1.75287656999616   -1.55247778540986    1.95281183894599
C         4.93655860737032   -1.55350547381452   -0.37884809294767
C         6.78611693789860   -2.28278718603829    0.98394433194512
H         7.87188087637363   -2.29862744447199    0.88696159196266
H         6.39977805509009   -3.30590093912477    0.94979894834969
C         6.41087217605392   -1.68549572143263    2.34398321437149
H         5.33220234335048   -1.50171018744972    2.37565622678995
H         6.66833453042670   -2.41675878351285    3.12052577404488
C         7.17009516693814   -0.83105704278434   -1.00122844314608
H         6.58351447326269   -0.38291023499741   -1.80432490288041
H         7.87240332934421   -1.55407581940404   -1.43056789923744
C         7.96553070685596    0.27886911679241   -0.28953758541156
H         8.65610666308897   -0.15674381364631    0.44359208205974
H         8.54907656761339    0.80720998999888   -1.04833142097636
C        -0.57816593870225   -1.36280004252192    1.34495658974505
C        -1.94304502133249   -1.12446384796569    3.32463317911024
H        -1.07277293672520   -1.44266377128837    3.90811965151594
H        -2.84032253760915   -1.61112996864819    3.70900927865511
C        -2.08786075788694    0.39078723836436    3.49402256587223
H        -1.92808867286377    0.63713787636248    4.55113896631368
H        -1.32669364601043    0.89537928032152    2.89227318183336
C        -2.84719993799787   -2.23254965665985    1.29297442354697
H        -2.45997629987949   -2.66327933232638    0.36792525344640
H        -3.20813432132561   -3.04117451877925    1.93635129978610
C        -4.01166959137386   -1.27933481480009    0.95421059667798
H        -4.60985921015782   -1.73086440097100    0.15755811015605
H        -4.64559742816854   -1.12574584720829    1.83505833645107
Hg       -0.53715201753318   -1.01898353861450   -4.82308311037420
S         1.32223194914071   -2.12033642394363   -3.38696322170530
S        -0.73523053720900   -3.59463162399320   -4.88196035609728
S        -2.35843387491891    0.56358432666078   -5.99572577561610
S         0.27577411340252    1.41324541205417   -4.97146894218010
O         3.53783136671289   -5.73388395873133   -3.27938441310513
H         4.42834368391219   -5.65203906225801   -3.63504409808515
O         1.46357624989486   -6.94354711075559   -4.78101450333216
H         2.21985627740581   -6.35947121475518   -4.61692966769301
O        -3.95605165084736    4.24912637438451   -4.03403113578091
H        -4.63266284360135    4.05725798175432   -3.37465436139599
O        -1.69717183036734    3.27600948762014   -2.76683567015671
H        -2.53472186786327    3.66726476430076   -3.09897019901371
N         0.77987730928810   -4.68432240124420   -3.00085723106591
N        -1.69653216978233    3.07285924151354   -5.50722946686473
C         0.47657007820634   -3.58253062579869   -3.67324085143810
C         1.81154482661060   -4.67497489566714   -1.98173382439371
H         1.72458046064045   -5.59719742443263   -1.40704935327748
H         1.65142275742558   -3.82208164412332   -1.30251443159932
C         3.23202078310644   -4.56720244047158   -2.53883562391466
H         3.31997407434870   -3.67732003831291   -3.17208786995433
H         3.91544230652128   -4.46095212999915   -1.68622447667347
C        -0.00847639599867   -5.89598526709412   -3.12748721795706
H        -0.78016513487564   -5.71333253523840   -3.87624830985009
H        -0.48333104586003   -6.10443175639827   -2.16208769871370
C         0.81466671303462   -7.12430651844743   -3.55919666980526
H         1.53547007928853   -7.39234961046818   -2.77573188316369
H         0.11806321873966   -7.95694667278636   -3.69159938428714
C        -1.31196545515006    1.80183725941033   -5.46365393797803
C        -2.97007765900537    3.45046439142793   -6.08965340506386
H        -3.17980683889241    2.78607469726910   -6.93128320975757
H        -2.88302718707463    4.47643764956412   -6.45209493611690
C        -4.14079127056678    3.34494456424163   -5.11493681744312
H        -5.06412070740708    3.57943567187355   -5.65554170803855
H        -4.21318848673297    2.31936385210999   -4.74580417888124
C        -0.87387615533875    4.11770089520609   -4.92649062907614
H         0.09954890321503    4.13669885037655   -5.42735586872595
H        -1.38975824779748    5.06113235955847   -5.10380124059509
C        -0.64239958357398    3.94392621343501   -3.40615074281144
H         0.25923580398746    3.35634127354210   -3.21987048121431
H        -0.50246245480854    4.94370575793630   -2.96747427903710
123
 -202.86215602571508
Hg       -0.47277205832701   -0.13133286355263   -1.97054072378880
S        -2.06339544601011   -1.67376756660619   -3.25304691506551
S        -2.31798421617807    1.24688360722362   -2.95824208042645
S        -1.29848991038684    1.82108726545857    1.22954546870562
S         1.08836029827619    1.48481086862932   -0.45229998897337
O        -4.23156716194340   -1.14130221717077   -6.38704368276928
H        -3.29158781607881   -0.85591858110563   -6.34687111860956
O        -4.95111969971502    1.51289119931305   -5.87559860091926
H        -4.63135350073416    0.66406334980865   -6.23840357591630
O         1.71817579712323    2.15148609869436    4.41279601444574
H         1.71450515477071    1.37580781731831    4.98456882050850
O         3.20729188613403    1.58942415245108    2.18304657530293
H         2.65157459783412    1.59728542219461    2.99226586523287
N        -4.29852614756797   -0.34870459976550   -3.69240281540913
N         0.95312106591251    3.09772069812630    1.67724422104426
C        -3.02277882741378   -0.26971746632003   -3.32953784433304
C        -4.88805501476424   -1.62154430099783   -4.05609798945676
H        -5.96908588652453   -1.48246350745010   -4.07176980684770
H        -4.63213744625433   -2.37006536559484   -3.29922510690391
C        -4.40480030211080   -2.15379147421944   -5.42872720204186
H        -3.47235437346481   -2.70499812678862   -5.28859626111941
H        -5.16692879799402   -2.84128680792463   -5.80939208947385
C        -5.20099598079692    0.77784734784750   -3.55384151349368
H        -4.62226453237915    1.61685843066774   -3.16567787829805
H        -5.97895051665177    0.51592301856496   -2.82771120311884
C        -5.87397684909964    1.19961514219138   -4.87167451413095
H        -6.56057774786499    0.41615608948111   -5.21582826731904
H        -6.45532312984947    2.10483724069487   -4.67415958968671
C         0.27338070722484    2.22837523678065    0.92000796176792
C         0.38932755845115    3.52799538827040    2.94249283299065
H        -0.64718083189634    3.84328448063580    2.78279397825870
H         0.97725096033704    4.36984757406390    3.30839376193220
C         0.38884424569036    2.42120499779221    4.00064079131594
H        -0.20918526775166    2.75869252002592    4.85628408965292
H        -0.06660550057734    1.51704403616176    3.58549806955330
C         2.21980413622421    3.65808182041089    1.26206976397170
H         2.27865993887427    3.60159023846864    0.16990945925075
H         2.23923386988368    4.71551683726389    1.53766894989920
C         3.44683278546659    2.94608391624420    1.88462208637887
H         4.27092046850587    2.98620351740205    1.16662952054523
H         3.74730517906261    3.46074291450482    2.80557982331230
Hg        2.56273292625994   -0.59163589081641    0.75367717873119
S         4.99295262024159   -1.20634532428274    1.41152810768449
S         4.12512276696619   -0.42676913053581   -1.27586887035642
S         0.76827180668728   -1.09293849323990    2.57231533119301
S         0.62308623747752   -2.10155260464090   -0.19511088268874
O         8.47042296602848    1.12968216178262    1.00164236775426
H         8.70854797772720    1.71314879141530    1.72907199714009
O         7.13931908954303    2.03399871994497   -1.22915464812276
H         7.23983068784920    1.82000438285026   -0.28504367974883
O        -3.45085231040862   -0.30000582818711    2.40323250385855
H        -3.47757502985266    0.66372139231188    2.39159382967265
O        -2.73097892451490   -0.73832029752943   -0.34703177442125
H        -2.68314354082931   -0.20485744560865    0.46694916067475
N         6.67923893525548   -0.67050128016757   -0.54439399252943
N        -1.35883346821917   -2.28431807961467    1.57992790837471
C         5.40888570854983   -0.72103523166154   -0.16219264731011
C         7.73585651093739   -1.07664322292199    0.36600122479738
H         8.64933331576610   -1.18713592562225   -0.21939303037595
H         7.46344610430889   -2.03927168112947    0.81013719271666
C         7.99635148433324   -0.09962807587859    1.51737035261672
H         7.07502104334463    0.05360364937450    2.08907745927035
H         8.74762863801367   -0.55498842107921    2.17357425024980
C         7.06076662539361   -0.30144607204219   -1.89560798062250
H         6.15057289812549   -0.20007049387406   -2.49016187743343
H         7.67583812637793   -1.09602221393842   -2.32702961323284
C         7.82752987908596    1.02823432573931   -1.93584522553434
H         8.83476420227250    0.90994074510129   -1.52110619341187
H         7.90493528466911    1.36092400946066   -2.97305217314522
C        -0.13698633186205   -1.83275119407855    1.33623302785919
C        -1.96264594992790   -2.14243167086175    2.89263637626567
H        -1.23590981963401   -2.46269916029738    3.64552355262925
H        -2.83759836561962   -2.79220404028524    2.92473490432612
C        -2.39020036295393   -0.71210535132780    3.23631356898099
H        -2.70712271795102   -0.69852114364733    4.28841734765979
H        -1.53275210553876   -0.04547230223932    3.12010261078890
C        -2.14639713297847   -2.93132940355674    0.55094717507004
H        -1.47958282164780   -3.21181024576698   -0.26683784439214
H        -2.60049038828800   -3.83508841932734    0.96519252041074
C        -3.24267756489951   -1.99975220909614    0.00367142598854
H        -3.64536846055237   -2.44960987354393   -0.90809409995720
H        -4.04483980574740   -1.87882158577627    0.73852818960355
Hg        3.27750846548077    2.04358105304026   -2.43166709535221
S         1.26577818360695    3.19126925075665   -3.77460602239769
S         1.71091186883057    0.26199328868128   -3.74852868608405
S         4.69430426709072    4.00277179868641   -1.52201636479795
S         5.23718372723425    2.49585852478595   -4.00154552800250
O        -2.33760161412157    2.40891334032629   -6.35364780149195
H        -3.20956422063382    2.57265375105980   -5.96069952129607
O        -1.74068316490147   -0.17153342947588   -6.04365503738030
H        -2.00277731199410    0.75197170351546   -5.83584972819447
O         8.44307126287248    4.43114633059887   -1.20548393536035
H         7.93830193427885    3.58837122008347   -1.24253565484724
O         9.39204029631388    3.66165557075418   -3.70758631079489
H         9.23714651757209    3.82229881100704   -2.75890501046812
N         0.51886523803500    1.60540622033963   -5.73248531751721
N         6.56221977840243    4.66283822130279   -3.25163769523040
C         1.08358251354323    1.68609686241654   -4.53417919168666
C         0.01644099429005    2.81369309247071   -6.36100649371952
H        -0.07930257183504    2.62832407483242   -7.43140617244924
H         0.73644737332917    3.61987047204480   -6.18785359815923
C        -1.34649373739235    3.25379517784314   -5.81033236149579
H        -1.33995418327337    3.20133075319698   -4.71613133987147
H        -1.52467440213773    4.29334018641971   -6.11208732278391
C         0.57818232269477    0.38878532739337   -6.52172720062243
H         0.97872438988672   -0.39839269118279   -5.88055341009561
H         1.26456906218696    0.54778836221258   -7.36156399969917
C        -0.78331615723446   -0.06710484345902   -7.06282087194436
H        -1.14371179607182    0.61636833608910   -7.84126687935319
H        -0.65880241539805   -1.06289221458295   -7.49602865032799
C         5.59715710665265    3.79659075826025   -2.95838496036562
C         6.79237811247682    5.82105946657176   -2.40991920388708
H         5.83099810354305    6.28047608503575   -2.15954665916204
H         7.38284256198135    6.52941036685810   -2.99047818114167
C         7.52030118219837    5.47970858751917   -1.08457526887370
H         8.08248524792360    6.36019906471342   -0.76207940660644
H         6.77538701605062    5.23841489468371   -0.32003779057716
C         7.27169173404798    4.60681690035244   -4.51802747037360
H         7.02826450030593    3.65294069619358   -4.98768994452604
H         6.91042000862725    5.41987736296319   -5.15922841805739
C         8.80418897755862    4.71450028161715   -4.40992792657039
H         9.19722580996689    4.66974673460457   -5.43014777598174
H         9.09411143386771    5.68102560622715   -3.97581199260829
123
 -202.86180506544625
Hg       -1.98230187065043    0.07492885077346   -0.69497819489432
S        -2.83883443620505   -1.48972991065606   -2.43762614333104
S        -3.95336809939854    1.17535682510436   -1.85836091693162
S        -1.54408715932113    1.90963164843091    1.49662463083116
S         0.37017579910140    1.17920544449748   -0.60477551005924
O        -3.29109667253318   -0.11481702608023   -6.53537792772775
H        -2.52834120272571    0.47510872459352   -6.40717246115191
O        -5.04999135003135    1.92117370492326   -5.89259586563948
H        -4.32417690618752    1.34069260160197   -6.19350639814986
O         1.78738900780096    2.34871191219592    4.36764828177927
H         1.68734053895596    1.73985354955232    5.10742088874497
O         2.99313247026124    1.04611232209332    2.27025642832301
H         2.47040910389508    1.22532001613247    3.07610246468251
N        -4.68800214250775   -0.33245521846234   -3.91734546154161
N         0.94081187052450    2.78240752275596    1.44510423346353
C        -3.90543031712785   -0.21613166882132   -2.85099713361791
C        -4.47024490132877   -1.42463075745494   -4.84882987612145
H        -5.32867688806821   -1.47873781818165   -5.51718122560553
H        -4.38249202136285   -2.36501362448417   -4.29599224512670
C        -3.18704839949989   -1.23078319720506   -5.67694538859814
H        -2.33193579972379   -1.13308927071258   -5.00648454869926
H        -3.04587715836962   -2.13355958886259   -6.28512253489823
C        -5.86957929345536    0.49872879367965   -4.07244109855238
H        -5.77776309721569    1.32229683556720   -3.36249024942852
H        -6.74951626553871   -0.10175702243138   -3.80888970599004
C        -6.08786027086082    1.09015480906494   -5.47608645633335
H        -6.26573585853815    0.29158522622869   -6.20877963656785
H        -6.99081339096407    1.70675657772456   -5.42211279274656
C         0.01044565351378    2.02144882602203    0.86947500657158
C         0.61700444581686    3.55566524405863    2.62979492359663
H        -0.34660621442936    4.04908008335004    2.46639455824842
H         1.39696863806496    4.30591078292743    2.76460237203442
C         0.50143112238190    2.72482383051597    3.91048857058307
H        -0.00319489899179    3.33489011193281    4.67021685197747
H        -0.10210054033750    1.83527474509788    3.71218340357224
C         2.27046248978224    2.93738371309861    0.88652720054779
H         2.28953356894596    2.45090322052687   -0.09023460298650
H         2.47733283715656    4.00329303928917    0.74895278085505
C         3.36555892495381    2.31179012148728    1.77380322740601
H         4.26175312196180    2.17397607727633    1.16263530878673
H         3.59788096217408    2.97208886001107    2.61660175988364
Hg        1.82367651966981   -0.97481406275198    0.86141359471435
S         3.96553602231957   -2.43261123206796    0.97818245617276
S         3.61380602179473   -0.09425185536602   -0.75197790895186
S         0.33681249738996   -0.83492323381305    3.21629741875504
S        -0.53456722040797   -2.06613161195447    0.70109469464828
O         8.19542003300584   -1.67315143183020    0.99054865609174
H         8.62348803531061   -1.64486023694012    1.85195347938338
O         7.56603941845156    0.64776596884719   -0.48949185431017
H         7.62477298630979    0.06697450014202    0.28482464578054
O        -3.82803423317959    0.43084028693352    3.63954133770107
H        -3.83881628196903    1.38591924298104    3.50914680109550
O        -3.88553365581530   -0.64603935792679    1.10154567191288
H        -3.76708515805613   -0.01539815909505    1.83927596873920
N         5.77021135114367   -1.64854388057168   -0.78157920681668
N        -2.06426363892108   -1.87570167806010    2.86689036750054
C         4.58359047920173   -1.42848413047953   -0.24945914990741
C         6.56042695752125   -2.79820205299244   -0.38061725960764
H         7.35493674956135   -2.92471800793732   -1.11537857663844
H         5.93252493993080   -3.69593811411145   -0.37528346060399
C         7.18368783764989   -2.66473359757307    1.00884722199380
H         6.41128278387416   -2.40638060634016    1.74144768877661
H         7.60552152774117   -3.64111151911481    1.27332056707065
C         6.26308340532301   -0.86882450740251   -1.90152487876633
H         5.52437629781930   -0.09996771771999   -2.13869583264726
H         6.36845501407387   -1.53443655540684   -2.76521005428645
C         7.60884684150844   -0.17681953612872   -1.61736360008035
H         8.40675359473398   -0.92296798604781   -1.51772336852844
H         7.83386030467544    0.46460081695944   -2.47364027993772
C        -0.88422233443341   -1.58794445553307    2.32539872673093
C        -2.39185833042882   -1.43062668796811    4.20857633284385
H        -1.55937915134781   -1.67992197470548    4.87444133404567
H        -3.29069690272558   -1.95895524188461    4.52706914685230
C        -2.63266433396645    0.07812589834875    4.30687490879504
H        -2.70151739251385    0.34647638521425    5.36937368659578
H        -1.78430567511607    0.60432343278416    3.86324071825561
C        -3.04562473225558   -2.68036645198951    2.16451406649995
H        -2.55652191446980   -3.11711233648249    1.29170926129620
H        -3.37620235706371   -3.48636339406096    2.82673589742312
C        -4.26446581801083   -1.86119957269679    1.69809298781321
H        -4.80418592741162   -2.44275153169927    0.94561860350385
H        -4.93118413704897   -1.65628641374378    2.54341848242603
Hg        2.30929624740024   -1.10419636613593   -3.19381883811585
S         1.29726764030150   -3.06043698816870   -1.81752804760426
S         3.93972635126742   -3.20354330721879   -3.11808622464972
S         2.60711856281705    1.35141971956392   -3.96861318604084
S         0.03078167250063   -0.08128795208801   -3.90637983450493
O         2.82186918333430   -5.62367058647839    1.34016262945934
H         2.88290055239039   -5.06208212449795    2.12041265364480
O         5.27297166446545   -5.64699300882509    0.04387830803814
H         4.52133317127531   -5.34887530136646    0.58823099700283
O         0.52261236603331    4.00370309327282   -6.37130096227529
H         0.88782212570214    4.18872516154642   -7.24230687830753
O        -1.55744546771042    2.03449350579529   -6.05234571936089
H        -0.68275506997069    2.31779268784260   -6.35562353298518
N         2.89505324213379   -5.14458777904421   -1.63318826748602
N         0.25531759209691    2.55493180495021   -3.90206859939558
C         2.74392199378972   -3.92003470632851   -2.12835113430066
C         1.82438916722574   -5.74951701130368   -0.85905138582752
H         2.00399680027722   -6.82426129768132   -0.82046524185283
H         0.87168014058773   -5.55614188054324   -1.36287269704963
C         1.71036674068688   -5.20944945922743    0.56936362587754
H         1.64319541807374   -4.11447520824708    0.54703968727040
H         0.78206005377207   -5.60145914327390    1.00662451199189
C         4.00747445147732   -5.99057802100517   -2.02343116058437
H         4.69749916773153   -5.37587323541076   -2.60352599706595
H         3.63024485191760   -6.79879484209377   -2.66093943445275
C         4.77021831980039   -6.60826495843293   -0.83847727332735
H         4.13383806965594   -7.32174941782752   -0.30123874680525
H         5.62954253151290   -7.14804897067797   -1.24669158731332
C         0.89381464808697    1.39162869392103   -3.90957778870613
C         0.98466050120699    3.80065914355585   -4.01787259482777
H         1.81786162237924    3.79795075780780   -3.30722777304547
H         0.29436037336046    4.60955041450240   -3.77706969020606
C         1.56568112296633    4.02972189748196   -5.41711850927647
H         2.06777800598494    5.00573102238922   -5.41755964221094
H         2.30619128152856    3.25239331927688   -5.63689844892244
C        -1.17901896864051    2.62788062317176   -3.71618093853542
H        -1.51251561525120    1.66602050058683   -3.31283487374675
H        -1.40448995596247    3.40865507695184   -2.98426723294912
C        -1.93744451509359    2.91428220419034   -5.02259779775592
H        -3.00656666308539    2.77038921562019   -4.85160778572366
H        -1.76262977072259    3.94937613491500   -5.33499484003468
123
 -202.86170886670635
Hg       -2.09714354388099    0.35274366259607   -0.87321743388759
S        -4.07931964458375   -0.49549729116112   -2.22608396441371
S        -3.74171637031582    2.27727861274412   -1.33005332853125
S        -1.02004300196441    1.78399557420277    1.25826723455854
S         0.23721629755878    1.50891614462248   -1.38957255666006
O        -4.91599305673679    1.02115942635700   -6.20447026799313
H        -4.22217221565965    0.72949344102786   -6.80518397758967
O        -4.11448147742901    3.38550049623441   -4.99332253791282
H        -4.06198415372087    2.50044412903859   -5.40020112113104
O         2.92284223601023    1.99791552155995    3.04376206247899
H         3.03950062224138    1.25610924542424    3.64697083575237
O         3.54036406414516    1.21873705764822    0.45638031236636
H         3.21554280506996    1.16421500410845    1.37425766750474
N        -5.41991330425119    1.52925605629066   -3.25073288220540
N         1.28490159481814    2.88718917445603    0.64055667996117
C        -4.49059428656696    1.14875199742627   -2.38505780608642
C        -6.04577575252222    0.55477273633739   -4.12646539867051
H        -6.90891264067652    1.03087443213515   -4.59295995260578
H        -6.37468649659751   -0.29592135246628   -3.52199673262842
C        -5.11837835004717    0.02216656675174   -5.22288665752686
H        -4.16459898517589   -0.28174869714310   -4.78206259690336
H        -5.59601719599928   -0.85705243533289   -5.67450671288551
C        -5.86272686512014    2.90763335557111   -3.34325458732133
H        -5.40882561867223    3.46117634452133   -2.51944686626240
H        -6.95098507836840    2.93637645517132   -3.23094969440482
C        -5.46609533074087    3.58428311647831   -4.67039026079122
H        -6.09387143711154    3.21498851502040   -5.48985447861034
H        -5.61458418031739    4.66146320999059   -4.55640011489010
C         0.27054406022821    2.13583029345363    0.23515638754600
C         1.28786633461451    3.43475840899493    1.98304048170120
H         0.30400379527157    3.87297678012355    2.17907286513762
H         2.05112410767968    4.21202507916637    2.02611984866471
C         1.56523153633314    2.39705740246988    3.07548141443367
H         1.33085288562021    2.85299536546332    4.04620536989949
H         0.91543272808589    1.53106198693887    2.92440477226711
C         2.37979978643179    3.26169042438587   -0.23337442904640
H         2.13040043021141    2.96223132901681   -1.25304064559063
H         2.48744973487327    4.34967258587191   -0.21599550949071
C         3.70240539574650    2.59666030551230    0.18761664174096
H         4.42231907897778    2.68826215787675   -0.62998292176357
H         4.10987468972436    3.08841250479670    1.07741393736018
Hg        1.95276960515085   -0.52572889189438   -1.09340517273863
S         4.07555766870469   -1.90576215306339   -1.09645003974942
S         3.72677723178124    0.57313070280297   -2.61731926043707
S         1.18816075388087   -1.04733740062686    1.58816057763291
S        -0.46023846190478   -1.84538595795134   -0.71330183851793
O         7.62464253968787   -0.14929032496333    0.55510765659204
[truncated: 3,931,443 more chars]
