# Supplementary material for: Automated and Efficient Generation of General Molecular Aggregate Structures
Source: Angew Chem Int Ed Engl. 2022 Dec 16;62(4):e202214477. doi: 10.1002/anie.202214477 (PMC10107477; doi:10.1002/anie.202214477)
Supplement: Supplementary file 2 — Supporting Information [file ANIE-62-0-s001.zip › SI/comparison_with_crest/r2SCAN-3c_structures/A/gISS_single_structure.xyz]

200
Energy =
O     1.6283677    3.9449642    4.2515435 
O    -4.4086439    3.0354968    2.7814545 
N    -0.4909739    3.4762657    5.0724975 
N    -0.2907002    4.9038872    3.3631442 
N    -2.8493812    3.1217519    4.4982507 
N    -2.6520531    4.5537093    2.7930196 
C     0.4256150    4.0832467    4.2245722 
C    -3.4160147    3.5065301    3.2904332 
C    -1.8181270    4.0293610    4.9416853 
H    -2.1212795    4.5181077    5.8854530 
C    -1.6781956    5.0304844    3.7476876 
H    -1.9010229    6.0756791    4.0295760 
C    -0.0587924    2.6954978    6.2077644 
H    -0.4711066    3.1373082    7.1310385 
H     1.0366039    2.7438498    6.2318330 
C    -3.5076709    2.1758720    5.3679498 
H    -3.6950128    2.6502617    6.3465859 
H    -4.4618616    1.9147789    4.8945568 
O     1.6921363    0.4529286    5.7413708 
O    -4.1640019   -0.4281467    4.3223546 
N    -0.1196722   -0.9112818    6.2354231 
N    -0.4282043    1.2994816    6.1577882 
N    -2.4764485   -1.2644257    5.6780971 
N    -2.7799251    0.9456028    5.5807681 
C     0.5168124    0.2978386    6.0001694 
C    -3.2395673   -0.2672967    5.0918432 
C    -1.5046788   -0.7528992    6.6163306 
H    -1.6776815   -1.1804200    7.6191679 
C    -1.7226199    0.7955997    6.5542360 
H    -2.0257779    1.2349489    7.5203226 
C     0.6216472   -2.1412736    6.3993986 
H     1.6872091   -1.8822235    6.4166258 
H     0.3350372   -2.6015441    7.3605494 
C    -2.8264058   -2.6611459    5.5611013 
H    -3.8104205   -2.7128385    5.0796233 
H    -2.8834968   -3.0974814    6.5730289 
O     2.6104649   -3.0224189    4.5257672 
O    -3.4230375   -3.9184346    3.0514634 
N     1.0394537   -4.5375898    3.7329175 
N     0.4384304   -3.1024534    5.3381624 
N    -1.3206361   -4.8967482    3.1639358 
N    -1.9195042   -3.4446251    4.7551184 
C     1.4935951   -3.4904822    4.5241991 
C    -2.3459373   -4.0613394    3.5859923 
C    -0.2630976   -5.0132942    4.1409677 
H    -0.1916535   -6.0551853    4.5027152 
C    -0.6864050   -4.0031051    5.2580910 
H    -0.8588267   -4.4851232    6.2375196 
C     1.9595440   -5.3235395    2.9432951 
H     1.9440355   -6.3685305    3.3004469 
H     2.9587644   -4.8967419    3.0924117 
C    -1.5252832   -5.8458883    2.0947117 
H    -1.3816816   -6.8687396    2.4857522 
H    -2.5586523   -5.7242819    1.7481942 
O     3.6009785   -4.1591932    0.8808559 
O    -2.3205573   -5.0681163   -0.5615645 
N     2.1939362   -5.1882326   -0.6548015 
N     1.6921042   -5.3125620    1.5237747 
N    -0.1502279   -5.5602828   -1.2265692 
N    -0.6613352   -5.6572588    0.9516159 
C     2.6077146   -4.7994451    0.6154377 
C    -1.1782718   -5.3795984   -0.3071217 
C     1.0538253   -6.0751557   -0.6174856 
H     1.3155896   -7.0571879   -1.0517752 
C     0.6951321   -6.1501759    0.9016958 
H     0.7452071   -7.1743177    1.3131563 
C     3.1035587   -5.1377472   -1.7747579 
H     3.3348966   -6.1694608   -2.0984506 
H     4.0207088   -4.6470406   -1.4285890 
C    -0.4318026   -5.6976068   -2.6359191 
H    -0.1853056   -6.7270303   -2.9542512 
H    -1.5044581   -5.5172117   -2.7729375 
O     4.2997970   -2.7859349   -2.9238998 
O    -1.5997330   -3.6829856   -4.3310670 
N     2.8702332   -3.0980732   -4.7226335 
N     2.6187449   -4.3893888   -2.9140955 
N     0.5082081   -3.4271986   -5.2648090 
N     0.2735922   -4.7663756   -3.4884725 
C     3.3646134   -3.3498531   -3.4514506 
C    -0.4110348   -3.9221310   -4.3497726 
C     1.8210158   -4.0082490   -5.1099702 
H     2.1074251   -4.5571071   -6.0242424 
C     1.6618350   -4.9286917   -3.8555740 
H     1.8832567   -5.9907493   -4.0633198 
C     3.5250203   -2.1895611   -5.6331117 
H     3.6868552   -2.7041472   -6.5947856 
H     4.4913702   -1.9235112   -5.1881344 
C     0.0906812   -2.7006510   -6.4415264 
H    -1.0042921   -2.7469824   -6.4823313 
H     0.5175527   -3.1893717   -7.3333629 
O     4.2841896    0.4254255   -4.7260140 
O    -1.6870728   -0.4610275   -6.1685694 
N     2.5064467    1.2568819   -5.9617759 
N     2.8145702   -0.9535819   -5.8740028 
N     0.1487572    0.9062236   -6.5421289 
N     0.4558095   -1.3028581   -6.4492831 
C     3.3090256    0.2615919   -5.4276566 
C    -0.4988134   -0.3036350   -6.3520578 
C     1.5377249    0.7477681   -6.9053045 
H     1.7214280    1.1726765   -7.9076391 
C     1.7526986   -0.8029268   -6.8422924 
H     2.0539044   -1.2405481   -7.8100987 
C     2.8468415    2.6548607   -5.8213007 
H     2.8731998    3.1205082   -6.8204695 
H     3.8434097    2.6988292   -5.3657006 
C    -0.5831460    2.1479220   -6.6427368 
H    -1.6486089    1.8907246   -6.6808104 
H    -0.2909978    2.6634619   -7.5728491 
O     3.3928644    3.6374394   -3.1705661 
O    -2.5050994    2.7808745   -4.5969380 
N     1.3409565    4.7220926   -3.2703574 
N     1.9558677    3.4135766   -4.9764301 
N    -1.0101874    4.3931232   -3.8491603 
N    -0.3986095    3.0500743   -5.5298839 
C     2.3470516    3.8855581   -3.7321840 
C    -1.4276950    3.3354597   -4.6431924 
C     0.2835093    4.9052904   -4.2401880 
H     0.2054932    5.9688633   -4.5278953 
C     0.7051440    3.9746736   -5.4245912 
H     0.8461602    4.5133294   -6.3780355 
C     1.5874875    5.6552592   -2.1928009 
H     2.6008930    5.4637346   -1.8210296 
H     1.5276361    6.6844111   -2.5924431 
C    -1.9539560    5.1527962   -3.0592517 
H    -1.9965793    6.1849194   -3.4524610 
H    -2.9339055    4.6747924   -3.1736083 
O     2.3086558    5.0470849    0.5216502 
O    -3.6159268    4.1705120   -0.9282295 
N     0.1479175    5.6685907    1.0982022 
N     0.6878502    5.5324335   -1.0704133 
N    -2.2015860    5.3013571    0.5247517 
N    -1.6611960    5.1991561   -1.6463250 
C     1.1797044    5.3657588    0.2204358 
C    -2.6079694    4.8042151   -0.7069205 
C    -1.0359575    6.1485675    0.4271444 
H    -1.2782544    7.1724303    0.7640726 
C    -0.6537327    6.0689305   -1.0859562 
H    -0.6694800    7.0518478   -1.5910281 
C     0.3858875    5.8544823    2.5106508 
H     0.0784831    6.8773039    2.7920206 
H     1.4623182    5.7319403    2.6810128 
C    -3.0985310    5.3269029    1.6577944 
H    -3.2494437    6.3756720    1.9698299 
H    -4.0532195    4.8978543    1.3303643 
N     3.8218392    0.5161234   -0.3371838 
C     2.5338379    0.3483332    0.0224096 
C     2.4361547    0.3886425    1.5473047 
C     3.8812666    0.6008563    1.9331382 
C     4.4614320    0.7236334    3.1809680 
H     3.8596979    0.6678090    4.0844243 
C     5.8435377    0.9201759    3.2515052 
H     6.3230750    1.0196702    4.2200579 
C     6.6126523    0.9889882    2.0910735 
H     7.6847454    1.1432039    2.1659177 
C     6.0336305    0.8639684    0.8276949 
H     6.6463672    0.9180262   -0.0650002 
C     4.6601746    0.6701722    0.7814120 
C     4.2867366    0.5362728   -1.7157680 
H     5.3635026    0.6967654   -1.7337783 
H     4.0788558   -0.4199197   -2.2042916 
H     3.8147523    1.3544728   -2.2670251 
C     1.5996456    1.5795302    2.0467983 
H     1.9836863    2.5233780    1.6473789 
H     0.5458411    1.4850426    1.7704712 
H     1.6707562    1.6225368    3.1371245 
C     1.9451181   -0.9439225    2.1389036 
H     2.5744696   -1.7752329    1.8064324 
H     2.0121823   -0.8867170    3.2288724 
H     0.9080399   -1.1575679    1.8653599 
C     1.5142276    0.1736333   -0.9120119 
H     1.7823711    0.1748864   -1.9666862 
C     0.1749797   -0.0008152   -0.5777555 
H    -0.0778107   -0.0002591    0.4736062 
C    -0.8658117   -0.1755885   -1.4845819 
H    -0.6242483   -0.1776073   -2.5456566 
N    -3.1828810   -0.5133821   -2.0233519 
C    -2.1995550   -0.3462305   -1.1169810 
C    -2.8079376   -0.3799606    0.2850675 
C    -4.2710208   -0.5887613   -0.0294006 
C    -5.3569686   -0.7046841    0.8168293 
H    -5.2332584   -0.6512354    1.8953137 
C    -6.6203518   -0.8933075    0.2492679 
H    -7.4894635   -0.9852869    0.8927830 
C    -6.7762314   -0.9633224   -1.1340634 
H    -7.7654985   -1.1115430   -1.5561245 
C    -5.6840174   -0.8470877   -1.9944900 
H    -5.8223380   -0.9016256   -3.0683065 
C    -4.4396256   -0.6602913   -1.4093813 
C    -2.9691907   -0.5370509   -3.4620125 
H    -3.9187723   -0.7014499   -3.9685413 
H    -2.5645078    0.4190327   -3.8060122 
H    -2.2970539   -1.3551844   -3.7353569 
C    -2.2930942   -1.5685816    1.1153224 
H    -2.4573030   -2.5137754    0.5885885 
H    -1.2284849   -1.4763177    1.3481000 
H    -2.8534462   -1.6063458    2.0537005 
C    -2.6351564    0.9549429    1.0302375 
H    -3.0381368    1.7854378    0.4421461 
H    -3.1962981    0.9048682    1.9676113 
H    -1.5871312    1.1636773    1.2619301 
