# Supplementary material for: Automated and Efficient Generation of General Molecular Aggregate Structures
Source: Angew Chem Int Ed Engl. 2022 Dec 16;62(4):e202214477. doi: 10.1002/anie.202214477 (PMC10107477; doi:10.1002/anie.202214477)
Supplement: Supplementary file 2 — Supporting Information [file ANIE-62-0-s001.zip › SI/comparison_with_crest/r2SCAN-3c_structures/A/gISS_ensemble.xyz]

  200
G(CENSO)=       -5891.08859408  G(xTB)=        -359.42320292        !CONF26
O    3.7046759360   2.5282067385  -3.4491853230
O    3.5123194764   4.4118299556   2.4429773701
N    5.1103126984   3.0576447174  -1.6820726851
N    3.2745069397   4.3022195221  -2.0018775728
N    4.8108696084   3.5740219686   0.7011408734
N    3.3564718829   5.2217981414   0.2751409435
C    3.9886775665   3.2047486722  -2.4872757058
C    3.8424451412   4.3964845820   1.2771106366
C    5.1772088758   4.0348434089  -0.6312631263
H    6.1726649898   4.5126873843  -0.6104859940
C    4.0245024345   5.0237035680  -0.9863955620
H    4.3847567083   5.9884005765  -1.3858776961
C    6.1123824117   2.0536882699  -1.9363858712
H    7.1075839089   2.5189424163  -1.8324905784
H    5.9733775506   1.7004327607  -2.9650555408
C    5.7479733592   2.8711394988   1.5559241556
H    6.7544472817   3.3093737358   1.4474926074
H    5.3962012185   3.0047617929   2.5853557241
O    5.7668414442  -0.6474887989  -2.8131933723
O    4.3861919824   0.7546238086   2.9659637159
N    6.3658805944  -1.2926564926  -0.6670198622
N    6.0312472273   0.8837777950  -1.0781405153
N    5.4855004598  -0.7419873279   1.5597006603
N    5.8486991208   1.4529968739   1.3068137731
C    6.0127458899  -0.3858717534  -1.6563996967
C    5.1392027017   0.5187321542   2.0441225354
C    6.5869380666  -0.6631895125   0.6069745644
H    7.5216366434  -1.0302354108   1.0649680835
C    6.6235372683   0.8535606083   0.2531979489
H    7.6426630417   1.2765669868   0.2349684435
C    6.4804639965  -2.7115041617  -0.9257033819
H    6.5490407204  -2.8349582118  -2.0128589774
H    7.4013177683  -3.0793782917  -0.4473478035
C    5.2815907421  -1.9070618880   2.3980736600
H    4.7062535527  -1.5829588672   3.2735276023
H    6.2641901525  -2.2966838929   2.7240185533
O    4.4571496417  -3.9487049318  -2.5700333567
O    2.7704242193  -2.9608864637   3.2801714559
N    3.5850019256  -4.8665446504  -0.6155310216
N    5.3673021001  -3.5183219428  -0.4794377603
N    3.1274604686  -4.7072535025   1.7938917913
N    4.5335763638  -2.9674471542   1.7619627638
C    4.4608546101  -4.0854225794  -1.3668705632
C    3.3929803905  -3.4784759060   2.3776772617
C    4.0597153640  -5.0427546575   0.7498661532
H    4.4472943376  -6.0664695867   0.8953608136
C    5.1567965597  -3.9411234520   0.8802210943
H    6.0999337874  -4.3116219051   1.3193452822
C    2.7607997173  -5.8563350574  -1.2847629727
H    3.1489159687  -6.8679370317  -1.0720698214
H    2.8327203559  -5.6507262329  -2.3593450281
C    2.0981796574  -5.5885504606   2.2887216661
H    2.5230831706  -6.6044987642   2.3711214389
H    1.7995636590  -5.2317718526   3.2812586859
O    0.5731886333  -4.7987395842  -2.8495522769
O   -0.5602087390  -5.1137298508   3.2231220632
N   -0.8510779079  -5.5677851413  -1.1718910202
N    1.3649745160  -5.8198779019  -0.9224752460
N   -1.2936518206  -6.0011670245   1.2077106317
N    0.8963932863  -5.6238075906   1.4782337993
C    0.3886942755  -5.3197777538  -1.7732811461
C   -0.3478941774  -5.5169595587   2.1023315389
C   -0.7141132359  -6.4584808132  -0.0262528450
H   -1.0863889857  -7.4675320829  -0.2778504054
C    0.8163400510  -6.4208613113   0.2626412867
H    1.2549534245  -7.4214578088   0.4263604436
C   -2.0362944104  -5.5861506889  -2.0040325637
H   -2.3829163258  -6.6300287721  -2.1265433722
H   -1.7563895846  -5.1759692361  -2.9817342625
C   -2.6926477182  -6.1061569951   1.5475258056
H   -3.0432378419  -7.1212811959   1.3022281835
H   -2.7740115366  -5.9331312312   2.6270383150
O   -3.3242559012  -3.4236957661  -3.3781744981
O   -3.9507439465  -3.7887718831   2.7341909981
N   -4.9928976779  -3.5726090406  -1.7737651889
N   -3.1277612561  -4.7791174955  -1.4946797158
N   -4.9945773177  -3.4391126616   0.6804159024
N   -3.5624998677  -5.1507686944   0.8958639427
C   -3.7559278317  -3.8639830164  -2.3334441000
C   -4.1325276880  -4.0849764223   1.5756324648
C   -5.2050722864  -4.2409079823  -0.5186341372
H   -6.2017719006  -4.7152984015  -0.4972870119
C   -4.0318540375  -5.2641356392  -0.4585994649
H   -4.3435229764  -6.3010648854  -0.6745488474
C   -5.9272913363  -2.6636506490  -2.3881742961
H   -6.9384273493  -3.0965675265  -2.3071829786
H   -5.6495817465  -2.5669303760  -3.4442948902
C   -6.0296769327  -2.5755584097   1.2157451803
H   -5.8123043019  -2.4456590549   2.2823289241
H   -7.0166980510  -3.0533749722   1.0930222941
O   -5.3304928338  -0.2594246166  -3.8146993878
O   -4.9626444508  -0.1111808886   2.2898143204
N   -6.2353485921   0.8923235104  -2.0153671181
N   -5.9296544193  -1.3200678441  -1.8314577965
N   -5.8161538339   0.9495863929   0.4043557678
N   -6.0901663565  -1.2613492467   0.6191462633
C   -5.7687676141  -0.2281617896  -2.6862833296
C   -5.5438247668  -0.1436402284   1.2233351530
C   -6.7098363788   0.5932650892  -0.6904089992
H   -7.7092529029   1.0321458542  -0.5276531330
C   -6.7038956503  -0.9665688402  -0.6506753222
H   -7.7128591391  -1.4105274749  -0.7021753226
C   -6.2398371145   2.2074826802  -2.6199864647
H   -7.2218802741   2.6720995840  -2.4394071774
H   -6.0860195750   2.0638520154  -3.6960195376
C   -5.7771158065   2.2879070342   0.9617077947
H   -5.4175886420   2.2035661636   1.9936854129
H   -6.7993711637   2.7088088726   0.9601001895
O   -3.8884508434   3.0314972507  -4.0678627018
O   -3.4698659279   3.5959221600   2.0657915540
N   -3.4291298814   4.4682478662  -2.2936317784
N   -5.2057901533   3.1071993845  -2.1595845060
N   -3.4298217558   4.8752688660   0.1293562336
N   -4.8866992173   3.1868371465   0.2678235717
C   -4.1364752191   3.4744051051  -2.9698851768
C   -3.8699846203   3.8498500002   0.9472850771
C   -4.1459021881   4.9408672657  -1.1217955833
H   -4.5273243151   5.9635201530  -1.2892391071
C   -5.2771628196   3.8798337601  -0.9476429950
H   -6.2813664080   4.3243060884  -0.8306533999
C   -2.5201777035   5.3259669368  -3.0349411385
H   -2.4210854270   4.8914131488  -4.0366357780
H   -2.9512528468   6.3392690168  -3.1083967373
C   -2.4590625888   5.8519606319   0.5654512258
H   -2.8580358996   6.8586454481   0.3483375526
H   -2.3316192507   5.7312760500   1.6474653299
O   -0.1350791864   3.9926560441  -3.9505745277
O   -0.0044195262   5.5364821844   1.9907556579
N    1.0151560996   5.1455920249  -2.2852195868
N   -1.1982158941   5.4320747146  -2.4743720774
N    1.0712775206   6.0436594801  -0.0021042798
N   -1.1452671301   5.7109384399  -0.0334723788
C   -0.1112061153   4.7525361758  -3.0093646083
C   -0.0190454332   5.7268438789   0.7943153710
C    0.7145045099   6.2461725085  -1.3818867595
H    1.1513958054   7.1878587724  -1.7585428383
C   -0.8435010150   6.2562177710  -1.3523017038
H   -1.2774935639   7.2659468208  -1.4598842911
C    2.3282422719   4.9712301336  -2.8702600493
H    2.7342129914   5.9590289240  -3.1603282161
H    2.2064602080   4.3477776789  -3.7642024577
C    2.3928423999   6.2663365845   0.5406957560
H    2.7792577821   7.2166291819   0.1387624988
H    2.2896119966   6.3363749327   1.6297363518
N   -1.0079406396  -0.6463157740  -2.0105730383
C   -0.3977005784  -0.3159713095  -0.8516439125
C    1.1087576850  -0.5472901754  -1.0010714136
C    1.1891142256  -1.0730142389  -2.4178966566
C    2.2801231931  -1.4863678005  -3.1562847736
H    3.2903558914  -1.4499262936  -2.7591879921
C    2.0636111527  -1.9614698467  -4.4511225874
H    2.9100771750  -2.3022000424  -5.0377735743
C    0.7786423327  -2.0116215769  -4.9845868479
H    0.6291664731  -2.3928963621  -5.9898956611
C   -0.3297839214  -1.5890516470  -4.2518022534
H   -1.3272706705  -1.6490363144  -4.6720726420
C   -0.0883487270  -1.1222537132  -2.9695294235
C   -2.4328511574  -0.4812989548  -2.2604954578
H   -2.6870096964  -0.8857967623  -3.2378743509
H   -3.0164213622  -1.0212504418  -1.5055978930
H   -2.7023246817   0.5821582218  -2.2362596403
C    1.8992289259   0.7716546597  -0.8774608758
H    1.5104749237   1.5224318012  -1.5723426304
H    1.8650708073   1.1762747989   0.1388749618
H    2.9463883016   0.5836662670  -1.1391293482
C    1.6388356656  -1.6109759993  -0.0212358186
H    1.0809755574  -2.5477168132  -0.1229990702
H    2.6897826846  -1.8121078688  -0.2554764816
H    1.5814590575  -1.2856135643   1.0212368399
C   -1.1127336517   0.1389886277   0.2502752547
H   -2.1944377972   0.2128646104   0.1564248051
C   -0.5730867937   0.4745035308   1.4883032271
H    0.5018931813   0.4383058929   1.6141284624
C   -1.3594770389   0.8424801997   2.5732441379
H   -2.4368683417   0.8507670936   2.4242962270
N   -1.7145040871   1.4932717377   4.8479852373
C   -0.8782096331   1.1933553761   3.8270832496
C    0.5648341450   1.3189135218   4.3110364926
C    0.3580222196   1.7718473499   5.7384709029
C    1.2769042724   2.0792373726   6.7228356109
H    2.3436581197   2.0192336814   6.5246637776
C    0.8096873656   2.4734559367   7.9796994441
H    1.5168904107   2.7208516180   8.7649385719
C   -0.5575941896   2.5539989866   8.2325849441
H   -0.9055287886   2.8635727661   9.2132699693
C   -1.4952398130   2.2459618419   7.2466676635
H   -2.5560724067   2.3188425465   7.4592866994
C   -1.0069168079   1.8557923357   6.0071933628
C   -3.1692710086   1.4384728328   4.7531723182
H   -3.5975889526   1.6276994796   5.7370059369
H   -3.5295561677   2.1923054570   4.0457183159
H   -3.4879278695   0.4489897970   4.4115934614
C    1.2875805512  -0.0440670632   4.2977207863
H    0.7171052695  -0.7995401905   4.8454419303
H    1.4544394765  -0.4114305840   3.2836647827
H    2.2697143498   0.0652647435   4.7649708676
C    1.3474366740   2.3860237255   3.5244241721
H    0.8217280519   3.3445615152   3.5181186567
H    2.3306940878   2.5276741929   3.9780342042
H    1.5146007814   2.0795835488   2.4885391901
  200
G(CENSO)=       -5891.08842360  G(xTB)=        -359.42419654        !CONF21
O    3.6798962461   2.8790649658  -3.5802087907
O    3.8069130926   4.1293720218   2.4490120631
N    5.2110614584   3.2766857998  -1.8836100688
N    3.3267492737   4.4856329722  -1.9312231267
N    5.0119563680   3.4968809816   0.5571988450
N    3.5686321888   5.2063316540   0.4071704848
C    4.0239190876   3.4686802703  -2.5774523772
C    4.0810230912   4.2564751063   1.2777380898
C    5.3191275523   4.1201330605  -0.7240453392
H    6.3104048353   4.6050186535  -0.6907833252
C    4.1448254010   5.1269077392  -0.9081162905
H    4.4728947229   6.1249024885  -1.2477569679
C    6.1831049873   2.2857745329  -2.2710847629
H    7.1890628446   2.7245619218  -2.1642375356
H    5.9981394270   2.0346778421  -3.3221092674
C    6.0010707673   2.7322389710   1.2931630389
H    6.9969386991   3.1904423366   1.1689461038
H    5.7070356443   2.7677931158   2.3486432862
O    5.6437299411  -0.2959026873  -3.3713565267
O    4.8089620463   0.4653406630   2.6341512915
N    6.3879393077  -1.1791155314  -1.3594798494
N    6.1167227252   1.0392351337  -1.5246053993
N    5.7843267695  -0.8730934515   1.0020359285
N    6.0970925582   1.3414473436   0.9141255577
C    5.9961314460  -0.1648072152  -2.2202237209
C    5.4744200724   0.3325973805   1.6265287567
C    6.7669502193  -0.6934228343  -0.0590166824
H    7.7406270475  -1.1148707570   0.2444004591
C    6.7942958022   0.8552755966  -0.2491259092
H    7.8142678489   1.2742181832  -0.2890346789
C    6.3969062413  -2.5694382038  -1.7619160083
H    6.3280664728  -2.5836754771  -2.8560728311
H    7.3480528639  -3.0211369857  -1.4394726725
C    5.6683222525  -2.1136837620   1.7439969700
H    5.2392010086  -1.8725823262   2.7232172302
H    6.6759455191  -2.5478286374   1.8793942313
O    4.1215357916  -3.5363750066  -3.2456030123
O    3.2567593799  -3.2142982647   2.8550107243
N    3.4990206146  -4.6991594169  -1.3264800165
N    5.3051311988  -3.3721548301  -1.2569780761
N    3.3172579736  -4.7577752336   1.1222629229
N    4.8046234081  -3.0897105670   1.1237711171
C    4.2818291664  -3.8263313869  -2.0818478060
C    3.7264626302  -3.6322251814   1.8157798150
C    4.1181729877  -5.0139478181  -0.0504281349
H    4.4811288509  -6.0569181112  -0.0440433439
C    5.2639180957  -3.9601812083   0.0555009677
H    6.2433309793  -4.4008391656   0.3129315494
C    2.6270548308  -5.6416982437  -2.0068382656
H    3.0487899660  -6.6582193057  -1.9191321285
H    2.5974096585  -5.3424787822  -3.0611223235
C    2.3058088293  -5.6556859540   1.6301607465
H    2.7077234897  -6.6840765238   1.6001128353
H    2.1010640434  -5.3702052758   2.6684747810
O    0.3109699352  -4.4950601078  -3.2813425484
O   -0.2479352471  -5.1502647715   2.8064063020
N   -0.9538159512  -5.4145108732  -1.5558430023
N    1.2713575117  -5.6650185177  -1.5231885016
N   -1.1742640720  -5.9398635434   0.8303025198
N    1.0412578233  -5.6084179912   0.9209215797
C    0.2216062230  -5.1049613278  -2.2400533641
C   -0.1444258786  -5.5097662866   1.6539861280
C   -0.7145999415  -6.3522045839  -0.4704829658
H   -1.1188389668  -7.3483482497  -0.7234954658
C    0.8378344855  -6.3336211509  -0.3272667979
H    1.2838021566  -7.3420136454  -0.2633718716
C   -2.2191915490  -5.3616145402  -2.2570960157
H   -2.5943605867  -6.3909743506  -2.4123935800
H   -2.0345901072  -4.8875566570  -3.2286363043
C   -2.5328490638  -6.0963517461   1.3013188332
H   -2.8843669388  -7.1040356331   1.0270657501
H   -2.5120597561  -5.9927360997   2.3924551048
O   -3.5548203264  -3.0630406970  -3.3186900269
O   -3.7925976337  -3.9774053508   2.7945810648
N   -5.0905403242  -3.3285617883  -1.6010670675
N   -3.2330880618  -4.5799645717  -1.5810594902
N   -4.9611782524  -3.4445238102   0.8518096251
N   -3.4779794743  -5.1222476931   0.8025352577
C   -3.9099541559  -3.5835550123  -2.2857767793
C   -4.0364928287  -4.1526949162   1.6207253489
C   -5.2305768201  -4.1206033269  -0.4105346697
H   -6.2238709760  -4.6021195914  -0.3815480622
C   -4.0534889089  -5.1388231899  -0.5186567496
H   -4.3826709566  -6.1597058395  -0.7817792888
C   -6.0521803103  -2.3620915977  -2.0670148673
H   -7.0622270148  -2.7919645758  -1.9568325867
H   -5.8421789573  -2.1735226065  -3.1265910039
C   -5.9601956615  -2.6284446326   1.5163228389
H   -5.6953957252  -2.6098013264   2.5797562169
H   -6.9572005282  -3.0825388620   1.3895021862
O   -5.5362968697   0.1597588403  -3.3138070738
O   -4.6937898142  -0.3286969324   2.7109710668
N   -6.2966742320   1.1446940254  -1.3565853033
N   -5.9966883684  -1.0752935542  -1.3932233146
N   -5.6318436202   0.9418583528   0.9992304953
N   -6.0292644239  -1.2608556962   1.0592210443
C   -5.8885662993   0.0876225273  -2.1571152076
C   -5.3598636130  -0.2310849166   1.7015966957
C   -6.6470263233   0.7282693032  -0.0251630410
H   -7.6075406393   1.1766736931   0.2821759219
C   -6.6959249176  -0.8249882950  -0.1390622372
H   -7.7214042918  -1.2305492875  -0.1794264565
C   -6.3551500176   2.5045403828  -1.8470822774
H   -7.3040639931   2.9536713927  -1.5151241537
H   -6.3288879316   2.4526566211  -2.9417727633
C   -5.4617535088   2.2234977252   1.6543292578
H   -4.9706220848   2.0359536874   2.6166252829
H   -6.4552257245   2.6779312570   1.8279423918
O   -4.1719434450   3.4448380945  -3.4845858070
O   -3.0104913071   3.3775805938   2.5774608949
N   -3.4445385988   4.6512777822  -1.6299332350
N   -5.2649591101   3.3613013041  -1.4396275742
N   -3.1913971605   4.8641045307   0.8048750973
N   -4.6314469263   3.1544775590   0.9225463595
C   -4.2734650038   3.7706938089  -2.3227703969
C   -3.5377981825   3.7480736148   1.5506139508
C   -4.0264015751   5.0427348575  -0.3536858929
H   -4.4003926222   6.0807464089  -0.4014075642
C   -5.1563043972   3.9869904760  -0.1486449859
H   -6.1229127925   4.4318159953   0.1473782188
C   -2.5523553017   5.5218791558  -2.3738248316
H   -2.5331731573   5.1469057929  -3.4039618435
H   -2.9447815671   6.5540521996  -2.3601386826
C   -2.1948402609   5.8080838824   1.2487695796
H   -2.6118878296   6.8256254823   1.1464454403
H   -1.9828542656   5.6005734878   2.3040694255
O   -0.2448454131   4.2607181208  -3.5730109744
O    0.3736979585   5.4756334712   2.4567236177
N    1.0355881860   5.2969285355  -1.9246157527
N   -1.1938403413   5.5450005753  -1.8890928416
N    1.2785052275   6.0564954860   0.3996449200
N   -0.9309623053   5.7239652431   0.5433300933
C   -0.1498745673   4.9407026815  -2.5765901863
C    0.2575003891   5.7098863949   1.2753216427
C    0.8054845478   6.3354845454  -0.9300032573
H    1.2021577191   7.3031080299  -1.2857947363
C   -0.7447767444   6.3264399950  -0.7682925569
H   -1.1930996992   7.3356101296  -0.7976436186
C    2.2873896395   5.2024991643  -2.6450748478
H    2.6489879128   6.2199252885  -2.8879133404
H    2.0907030372   4.6524138739  -3.5731322072
C    2.6424524270   6.2313271569   0.8388036509
H    3.0098846184   7.2063656026   0.4810512826
H    2.6311951681   6.2151662122   1.9349733580
N    1.2997925933  -0.6679503067   5.0400733178
C    0.5578509577  -0.5635983678   3.9135805835
C   -0.9224578755  -0.6213135096   4.2841653509
C   -0.8440426885  -0.8083468156   5.7819907379
C   -1.8476134490  -0.9444774354   6.7213105112
H   -2.8923577594  -0.9364463582   6.4223625795
C   -1.4944261437  -1.0962969374   8.0650044479
H   -2.2689288781  -1.2063008550   8.8173402273
C   -0.1551129321  -1.1085683712   8.4473623996
H    0.1036547281  -1.2275326004   9.4949759685
C    0.8670278878  -0.9718356721   7.5079232737
H    1.9044720693  -0.9863897254   7.8231323055
C    0.4914242624  -0.8228508749   6.1798701469
C    2.7572707691  -0.6073976105   5.0650312802
H    3.0984069072  -0.6639455430   6.0982162352
H    3.1772997185  -1.4432443144   4.4969618704
H    3.1046489962   0.3325028314   4.6251885919
C   -1.6378993636   0.7076846106   3.9657300766
H   -1.1157783859   1.5572776145   4.4144041830
H   -1.7149633517   0.8850674504   2.8917102034
H   -2.6571441685   0.6711680772   4.3581796842
C   -1.6366360541  -1.8207892772   3.6353329752
H   -1.1201579945  -2.7594583758   3.8525891697
H   -2.6590670704  -1.8861574917   4.0131942412
H   -1.7019389991  -1.7099123184   2.5495986702
C    1.1477444852  -0.4272451257   2.6635999884
H    2.2343646923  -0.4399336322   2.6132291047
C    0.4582911510  -0.2615821149   1.4685758413
H   -0.6235127244  -0.2241655537   1.4953613652
C    1.0993694427  -0.1243065034   0.2407914125
H    2.1851481983  -0.1975043122   0.2486353900
N    1.1828394958   0.2975146576  -2.1166555186
C    0.4786350892   0.1430426091  -0.9742151881
C   -1.0110375608   0.3259800551  -1.2821248340
C   -0.9732044206   0.6262206066  -2.7649409276
C   -1.9991321826   0.9070269891  -3.6455814922
H   -3.0389398443   0.9186121717  -3.3316547419
C   -1.6742906419   1.1823196399  -4.9753654888
H   -2.4682047286   1.4170435867  -5.6764436946
C   -0.3490018641   1.1684654790  -5.4018545455
H   -0.1158319161   1.3938936329  -6.4378178304
C    0.6938953480   0.8768025184  -4.5236337345
H    1.7230397169   0.8838466342  -4.8642640671
C    0.3458393357   0.6073069497  -3.2097112833
C    2.6222525714   0.1051347907  -2.2253385911
H    2.9596448720   0.3844032424  -3.2209093652
H    3.1465540751   0.7387225467  -1.5007612152
H    2.8804645168  -0.9461288052  -2.0462699574
C   -1.8037563143  -0.9718343615  -1.0232412916
H   -1.3576932346  -1.8121286467  -1.5641765439
H   -1.8488475320  -1.2187229313   0.0421537431
H   -2.8267756518  -0.8422214930  -1.3929865701
C   -1.6266448015   1.5191731379  -0.5269700307
H   -1.0679281699   2.4387576420  -0.7291374355
H   -2.6557606457   1.6619793512  -0.8742198464
H   -1.6544760755   1.3611106539   0.5547252120
  200
G(CENSO)=       -5891.08809230  G(xTB)=        -359.42396728        !CONF22
O    3.0283863851   3.4712138962  -3.2863301953
O    3.8675240110   3.4195279386   2.7967147404
N    4.5572781543   3.1688837111  -1.5558009042
N    3.2079018532   4.9556682909  -1.5126074952
N    5.0991673206   3.3534260682   0.8308762710
N    3.3051705028   4.6938875450   0.9290192986
C    3.5269064258   3.8152940857  -2.2390742544
C    4.0610870223   3.7672761433   1.6522596866
C    5.0708799714   3.9818600653  -0.4641050406
H    6.0664143073   4.3872095941  -0.7171767265
C    3.9777522503   5.0817904949  -0.3058042425
H    4.3919775721   6.1013703049  -0.2144064025
C    5.3900179704   2.2187071029  -2.2627708337
H    6.3966233127   2.6534667253  -2.4111573178
H    4.9213693907   2.0364145285  -3.2373300392
C    6.1495043753   2.4714974583   1.2893854071
H    7.1202993227   2.9109152165   1.0098836610
H    6.0683782811   2.4096614332   2.3808087205
O    4.6244151643  -0.3229197298  -3.3398768791
O    5.4771772157   0.0931603633   2.7738485400
N    5.8713698489  -1.2723716072  -1.6299979459
N    5.5160320846   0.9391490675  -1.5971686278
N    5.8805050423  -1.1120048612   0.8223076435
N    6.0890146730   1.1175958962   0.7851385165
C    5.2493857397  -0.2320637978  -2.3080195763
C    5.7674669055   0.0424694130   1.5984802167
C    6.5520000909  -0.8384348878  -0.4416127059
H    7.5828791136  -1.2338314182  -0.4200796841
C    6.4888464775   0.7169654205  -0.5401961994
H    7.4574864844   1.1770535148  -0.8045794995
C    5.8488941786  -2.6277841764  -2.1177635308
H    5.5557711071  -2.5936598325  -3.1737618437
H    6.8641033340  -3.0503017211  -2.0253079730
C    5.9790798211  -2.4013439752   1.4801836481
H    5.7686716944  -2.2299542422   2.5421249897
H    6.9999406681  -2.8028906284   1.3638091686
O    3.7108338734  -4.0514293604  -3.3742367054
O    3.4414125465  -3.1159274393   2.6529656754
N    3.5460513576  -5.2864329170  -1.4181353277
N    4.8978127316  -3.4995656685  -1.4473984283
N    3.2110359114  -4.6748425971   0.9378259148
N    5.0491972062  -3.3975224181   1.0046891750
C    4.0058621698  -4.2488667817  -2.2160462978
C    3.8462775279  -3.6540096392   1.6435454540
C    4.0835564659  -5.2396345686  -0.0849031333
H    4.4462200358  -6.2355232077   0.2230406339
C    5.2151292063  -4.1744307471  -0.1948188943
H    6.2277847565  -4.6112576297  -0.2350999704
C    2.6202511380  -6.2845094851  -1.9085453983
H    2.9701140966  -7.2751738566  -1.5790574151
H    2.6367197266  -6.2273779162  -3.0032054399
C    2.1910846922  -5.4682243609   1.5956550993
H    2.5791656832  -6.4902143133   1.7644024068
H    1.9779486332  -4.9922833740   2.5602346970
O    0.4100863060  -5.4076183378  -3.5437623811
O   -0.3578065976  -4.5468999148   2.5204938974
N   -0.9562856442  -5.7471747614  -1.6881244970
N    1.2452589515  -6.1135447325  -1.4974900495
N   -1.2825078161  -5.7262419196   0.7478883689
N    0.9437798658  -5.5443751715   0.8700553040
C    0.2526464243  -5.7076680874  -2.3814258149
C   -0.2480862130  -5.1842865992   1.4950163850
C   -0.8196757040  -6.4390535151  -0.4135351660
H   -1.2895972619  -7.4371535171  -0.4641564917
C    0.7261623126  -6.4928069077  -0.2099688076
H    1.0959802688  -7.4935886095   0.0754103541
C   -2.2025574043  -5.7385935939  -2.4335365783
H   -2.6528182194  -6.7467149418  -2.4134107672
H   -1.9507230473  -5.4663367277  -3.4652921850
C   -2.6556634054  -5.6807136330   1.1862241572
H   -3.0868524529  -6.6920509350   1.0813932915
H   -2.6606941139  -5.3848137217   2.2417106049
O   -2.9409506089  -3.2202558836  -3.6464019909
O   -4.2239740676  -3.6230451140   2.3942084930
N   -4.5641239272  -3.0267968766  -1.9856109582
N   -3.1817282312  -4.7929162595  -1.9565629664
N   -5.2756614448  -3.3884788707   0.3386728759
N   -3.4814089840  -4.7210587469   0.4786096485
C   -3.4849026012  -3.6252978990  -2.6444752963
C   -4.3090745271  -3.8690947936   1.2127119968
C   -5.1421171863  -3.9197877434  -0.9911779688
H   -6.1095011563  -4.3170729315  -1.3470075440
C   -4.0470098130  -5.0168007821  -0.8300428187
H   -4.4515598524  -6.0444794151  -0.8526220542
C   -5.3712944286  -2.0568838724  -2.6940936499
H   -6.3585443714  -2.4994172407  -2.9266509713
H   -4.8490767839  -1.8151650414  -3.6275150938
C   -6.3534732921  -2.5349266604   0.7778218459
H   -6.3427097279  -2.5433413719   1.8740226007
H   -7.3063236682  -2.9452751625   0.4081242465
O   -4.6502954808   0.5588679452  -3.6190272771
O   -5.6078887436  -0.2646647467   2.4049050470
N   -5.9808273173   1.3877340357  -1.9091077955
N   -5.5659980807  -0.8122254856  -1.9738503704
N   -5.9797107447   1.0673649597   0.5286725644
N   -6.2593348144  -1.1518537465   0.3622865027
C   -5.3094683054   0.3972964573  -2.6136597239
C   -5.8991132555  -0.1392396063   1.2377730593
C   -6.6590797746   0.8784055450  -0.7481890869
H   -7.6902113153   1.2699702169  -0.6998291585
C   -6.5932837187  -0.6645765162  -0.9481397307
H   -7.5461121068  -1.1026958099  -1.2929313212
C   -5.9321786144   2.7776522272  -2.2878821951
H   -6.9441847227   3.2026933089  -2.1818101495
H   -5.6197430514   2.8230884818  -3.3376897667
C   -6.1044359959   2.3007700182   1.2835401556
H   -5.9101886394   2.0505628855   2.3330714638
H   -7.1276943030   2.7008289420   1.1795851901
O   -3.7064223220   4.1999802312  -3.3781842177
O   -3.6560470469   3.0439777053   2.6338760873
N   -3.5859942129   5.3271176755  -1.3542333643
N   -4.9863639722   3.5858141633  -1.5335737071
N   -3.3907791509   4.6853350875   1.0081377353
N   -5.1750542209   3.3386847356   0.9036427277
C   -4.0424686123   4.3489174178  -2.2244568864
C   -4.0267864839   3.6113509560   1.6253930137
C   -4.2047709342   5.2556612040  -0.0570529053
H   -4.5909299542   6.2448195080   0.2438513225
C   -5.3249799344   4.1866996021  -0.2517323708
H   -6.3407315722   4.6167725311  -0.2831879741
C   -2.6152657700   6.3238851929  -1.7539856924
H   -2.5504736482   6.2849431347  -2.8477839264
H   -2.9779053916   7.3135932165  -1.4340870866
C   -2.4357411228   5.4792475804   1.7566265767
H   -2.8457904134   6.4959604257   1.8991633064
H   -2.3018998903   4.9985277410   2.7325174895
O   -0.2997615744   5.4689661234  -3.2400033898
O    0.0473049919   4.5478715336   2.8614045231
N    0.9449377806   5.8368105275  -1.3065722909
N   -1.2774922339   6.1278742011  -1.2417449705
N    1.0958140611   5.7013112189   1.1414759182
N   -1.1347864071   5.5688396239   1.1387619180
C   -0.2201412590   5.7640143818  -2.0697780016
C    0.0109721643   5.1858978270   1.8282520875
C    0.7116410255   6.4677383440  -0.0197850797
H    1.1820138381   7.4664058788   0.0109421899
C   -0.8456435935   6.5148342909   0.0754753607
H   -1.2390262806   7.5140341451   0.3336332121
C    2.2332843860   5.9097547770  -1.9745720012
H    2.6511890389   6.9240326394  -1.8531385743
H    2.0511556666   5.7081985049  -3.0367672615
C    2.4455979191   5.6144604898   1.6488386270
H    2.8898905004   6.6255160031   1.6303234398
H    2.3875355530   5.2558675856   2.6830954611
N   -0.3692976878   1.4202816507   5.1498238534
C    0.0521717139   0.7843897986   4.0316598733
C    1.1307033359  -0.2285135484   4.4097736766
C    1.2366092321  -0.0023989939   5.9008685055
C    2.0503532521  -0.6019997414   6.8423117141
H    2.7643364012  -1.3679033832   6.5516739284
C    1.9419468446  -0.2027803200   8.1772980334
H    2.5741956698  -0.6616089891   8.9307320922
C    1.0296373366   0.7817368325   8.5492081632
H    0.9581029483   1.0827696026   9.5898363032
C    0.2022098279   1.3944122543   7.6079050241
H   -0.4995515538   2.1621998219   7.9144863130
C    0.3273117585   0.9801331817   6.2888669980
C   -1.4209009328   2.4314299558   5.1652466429
H   -1.6178860317   2.7245340461   6.1960508061
H   -1.1077251684   3.3082019839   4.5892326845
H   -2.3397365323   2.0278475432   4.7283600590
C    0.6704357375  -1.6747014237   4.1327385200
H   -0.2938682065  -1.8802241836   4.6061576459
H    0.5763568130  -1.8784166330   3.0645940490
H    1.4147988529  -2.3705689266   4.5283313634
C    2.4775280339   0.0794722960   3.7304088365
H    2.7902833647   1.1113754425   3.9105144046
H    3.2453758112  -0.5928477494   4.1186671605
H    2.4290933775  -0.0809968653   2.6505138029
C   -0.4791842682   1.0813707983   2.7842764096
H   -1.2322985814   1.8644012571   2.7291082210
C   -0.1310774003   0.4548284482   1.5936391418
H    0.6070769961  -0.3373996272   1.6176631027
C   -0.7056362531   0.7988380114   0.3739930571
H   -1.4291564809   1.6114799366   0.3929693359
N   -1.0999393941   0.5612631776  -1.9749060142
C   -0.4685839050   0.1749939188  -0.8451985868
C    0.4647850839  -0.9933006218  -1.1741487911
C    0.1980184479  -1.1790844600  -2.6523464773
C    0.7184804770  -2.0937205822  -3.5462294190
H    1.4592102066  -2.8303660920  -3.2494540531
C    0.2713922457  -2.0574898060  -4.8685064608
H    0.6612822194  -2.7791615888  -5.5783077466
C   -0.6724798010  -1.1184078188  -5.2748978622
H   -1.0158115534  -1.1130606097  -6.3046118681
C   -1.1992951924  -0.1846055285  -4.3835835251
H   -1.9483491605   0.5288856731  -4.7073464888
C   -0.7393635919  -0.2415151825  -3.0777976012
C   -2.0062970150   1.6971761420  -2.0554577533
H   -2.4162237749   1.7738166335  -3.0602404664
H   -2.8389385171   1.5711304279  -1.3530298070
H   -1.4719358853   2.6262046115  -1.8201008441
C    1.9426048658  -0.6149521451  -0.9432109578
H    2.2012750322   0.2937549729  -1.4955065211
H    2.1632622404  -0.4608515661   0.1177913668
H    2.5788353275  -1.4254005457  -1.3153623572
C    0.0927754255  -2.2782374366  -0.4114216797
H   -0.9562947380  -2.5433888181  -0.5798145865
H    0.7163555209  -3.0991917198  -0.7814942129
H    0.2590269068  -2.1892250827   0.6657511435
  200
G(CENSO)=       -5891.08702118  G(xTB)=        -359.42614211        !CONF20
O    3.3342185413   3.2084577696  -2.9135549747
O    4.0258939239   3.3007858927   3.2083587261
N    4.8619294381   3.1065189844  -1.1648130099
N    3.2605144487   4.6642229016  -1.1059387347
N    5.2612495258   3.2753458304   1.2447102773
N    3.4174919881   4.5463215580   1.3395645997
C    3.7587058244   3.6055291836  -1.8474219518
C    4.2064333371   3.6574228503   2.0644675934
C    5.2374508773   3.9351169177  -0.0359686364
H    6.2031753898   4.4345996199  -0.2293761969
C    4.0373131927   4.9269145283   0.0828248398
H    4.3468317310   5.9867197770   0.1107165508
C    5.7833494747   2.1911854337  -1.7932292258
H    6.7777488726   2.6669529470  -1.8686173853
H    5.4000104137   1.9808013951  -2.7983806773
C    6.3777120689   2.5018259438   1.7446635503
H    7.3137309098   3.0096479622   1.4637587344
H    6.2844016826   2.4674229045   2.8365534757
O    4.9802011835  -0.3655592065  -2.7934470909
O    5.7337010667   0.1357752344   3.2591492230
N    6.2556524721  -1.2890994092  -1.0904875435
N    5.9185133617   0.9228190010  -1.1035475581
N    6.2656346079  -1.1026463345   1.3616148657
N    6.4396633517   1.1306972285   1.2870103650
C    5.6300022847  -0.2618665500  -1.7728735958
C    6.0920841008   0.0660310695   2.1042010632
C    6.9370839300  -0.8394703733   0.0972162171
H    7.9674731747  -1.2329402449   0.1211490844
C    6.8713742772   0.7167576760  -0.0231945819
H    7.8419746941   1.1774884285  -0.2749394981
C    6.1248647189  -2.6700912614  -1.4941779081
H    5.8223397561  -2.6730279827  -2.5479009410
H    7.1090012141  -3.1559692960  -1.3873924002
C    6.3865111453  -2.3758043619   2.0563892884
H    6.2458943932  -2.1708068901   3.1241574488
H    7.3931804622  -2.7904354073   1.8848808715
O    3.8009471724  -3.8694813419  -2.6298740015
O    3.9595721946  -3.0358722099   3.4572071462
N    3.6102516018  -5.0793407377  -0.6591367273
N    5.1252337991  -3.4280923333  -0.7638778189
N    3.4984531965  -4.5300927559   1.7333124603
N    5.4116695037  -3.3683066952   1.6795556970
C    4.1251626191  -4.0925961847  -1.4856523408
C    4.2471759846  -3.5709251764   2.4074781882
C    4.2480694758  -5.1183401982   0.6301782497
H    4.5542285463  -6.1493385937   0.8794216534
C    5.4503838061  -4.1395743323   0.4655983940
H    6.4220707754  -4.6536862256   0.3665688991
C    2.6298582879  -6.0386973229  -1.1196638889
H    2.9822605938  -7.0490776205  -0.8533341812
H    2.5655106328  -5.9417154700  -2.2098142151
C    2.4743733877  -5.2660547835   2.4504434821
H    2.8207486454  -6.3035006270   2.6163489860
H    2.3337200722  -4.7668132192   3.4165308857
O    0.2690711722  -5.3309171938  -2.6167159628
O    0.0113018720  -4.2059479568   3.4688422974
N   -0.9366090797  -5.6705241838  -0.6558871930
N    1.2951326945  -5.8504099256  -0.5990628339
N   -1.0470029890  -5.3907386887   1.7747238340
N    1.1923381567  -5.2937137385   1.7850697974
C    0.2169736289  -5.5759213971  -1.4326193002
C    0.0460498589  -4.8736380292   2.4592829337
C   -0.6675999903  -6.2211088960   0.6587122240
H   -1.1215769760  -7.2238440129   0.7555477697
C    0.8924759379  -6.2414223304   0.7293580545
H    1.3049889496  -7.2356753865   0.9790641804
C   -2.2316987120  -5.8008881134  -1.2928762297
H   -2.6150991728  -6.8251667931  -1.1421422107
H   -2.0809099592  -5.6157159475  -2.3627571768
C   -2.3747758810  -5.3727613818   2.3399048097
H   -2.7502023482  -6.4108178444   2.3946180526
H   -2.3003024233  -4.9530660169   3.3502421645
O   -3.2148411784  -3.4636932675  -2.6687319864
O   -3.9553184890  -3.2702202531   3.4517477926
N   -4.7021647592  -3.1830869607  -0.8995652843
N   -3.2294448194  -4.8691057960  -0.8237800250
N   -5.2052325894  -3.3404177916   1.4988796583
N   -3.3251062180  -4.5521918494   1.6123088669
C   -3.6524633277  -3.7920313580  -1.5873702215
C   -4.1332962616  -3.6638256928   2.3205129498
C   -5.1477767461  -3.9983593671   0.2224294195
H   -6.1152127585  -4.4776254176  -0.0097972166
C   -3.9792076204  -5.0162459571   0.3957931162
H   -4.3212755295  -6.0595661425   0.5142894826
C   -5.5982439987  -2.2925511925  -1.6074140091
H   -6.5888391069  -2.7737165856  -1.7097127743
H   -5.1685880923  -2.1232843456  -2.6019257087
C   -6.2889435180  -2.4938347328   1.9411574060
H   -6.2083537967  -2.4115373571   3.0313073699
H   -7.2429856561  -2.9720345502   1.6698698042
O   -4.8990533080   0.2519805268  -2.7437825640
O   -5.5339622899  -0.0885647336   3.3383325726
N   -6.1574267463   1.2051462113  -1.0437643464
N   -5.7618268456  -0.9974347726  -0.9790405585
N   -6.1067843974   1.0862123546   1.4119104744
N   -6.2824113607  -1.1465068442   1.4150050152
C   -5.5190570778   0.1665770056  -1.7044099738
C   -5.9156223347  -0.0559297615   2.1888963135
C   -6.8038592210   0.7814247189   0.1708634734
H   -7.8389432202   1.1622732106   0.2085385950
C   -6.7190543794  -0.7744632102   0.0948978077
H   -7.6838446155  -1.2549095030  -0.1434055964
C   -6.0890888033   2.5717046306  -1.5040238373
H   -7.0835082595   3.0303946457  -1.3742757002
H   -5.8291489167   2.5477999339  -2.5686958934
C   -6.2146237180   2.3807271874   2.0632895046
H   -6.0321871582   2.2163090249   3.1319034288
H   -7.2305962944   2.7822316164   1.9139608892
O   -3.8918604207   3.8587921668  -2.7892038877
O   -3.7572856190   3.1178492181   3.3607305823
N   -3.5730161564   5.0442147689  -0.8228870341
N   -5.0849320218   3.3891524216  -0.8444823237
N   -3.3760487127   4.5690779300   1.5807381357
N   -5.2618583009   3.3634455989   1.6131390873
C   -4.1417963169   4.0645282257  -1.6218067362
C   -4.0852316902   3.6125751622   2.3058470044
C   -4.1680178306   5.1113469690   0.4879041552
H   -4.4819088523   6.1454583630   0.7153944653
C   -5.3632717144   4.1125189530   0.3908644571
H   -6.3454298725   4.6125115666   0.3257067217
C   -2.5933444116   5.9770519212  -1.3339071594
H   -2.5635907846   5.8484701535  -2.4222482474
H   -2.9173579887   7.0011492489  -1.0863650873
C   -2.3485320631   5.3423199207   2.2458659825
H   -2.6941719284   6.3863845717   2.3645876158
H   -2.1908557841   4.8920064461   3.2333924539
O   -0.2969765792   5.0515432399  -2.8319357619
O    0.1356947767   4.3499353019   3.2831027215
N    0.9764314883   5.4955486707  -0.9346566648
N   -1.2449999651   5.7853473396  -0.8435224196
N    1.1607264455   5.4388408197   1.5081852380
N   -1.0752369972   5.3386139924   1.5603244631
C   -0.2038845712   5.3913402980  -1.6726370243
C    0.0804394309   4.9579619909   2.2374832477
C    0.7629244836   6.1718539289   0.3344909544
H    1.2376239409   7.1694641458   0.3231481994
C   -0.7926704384   6.2298634898   0.4512934083
H   -1.1777630963   7.2430909128   0.6644026635
C    2.2493046496   5.5573579072  -1.6252911529
H    2.6402256393   6.5900144970  -1.5831423871
H    2.0634705204   5.2762058905  -2.6682800392
C    2.4996130551   5.4270705159   2.0391042401
H    2.8991382229   6.4569330295   2.0190391887
H    2.4419243066   5.0729482236   3.0749999429
N    1.2353599519  -0.2019985577   2.4867797219
C    0.5380088553  -0.0580645115   1.3390278014
C   -0.9597565800  -0.1508972513   1.6588705200
C   -0.9345775773  -0.3670339823   3.1556261967
C   -1.9708241836  -0.5418396776   4.0518622645
H   -3.0098963600  -0.5330218675   3.7345230597
C   -1.6527814561  -0.7379318945   5.3977903411
H   -2.4524019150  -0.8831375514   6.1166968062
C   -0.3267843624  -0.7502150787   5.8239537177
H   -0.1018042647  -0.9025326605   6.8750518906
C    0.7252369207  -0.5701393765   4.9265201457
H    1.7542254581  -0.5795521653   5.2679261556
C    0.3846295719  -0.3854116405   3.5958149955
C    2.6845362734  -0.1188112276   2.6188926058
H    3.0047179049  -0.6877652105   3.4908614736
H    3.1672062784  -0.5666303738   1.7466373180
H    3.0073122781   0.9232738596   2.7322445930
C   -1.6887897397   1.1687297360   1.3358782392
H   -1.2132934560   2.0077348294   1.8536853805
H   -1.7051497343   1.3780159678   0.2619770270
H   -2.7205779342   1.0978661790   1.6954359952
C   -1.6378894857  -1.3548418527   0.9775185509
H   -1.1247708938  -2.2858401737   1.2374374884
H   -2.6698571308  -1.4240039673   1.3382763279
H   -1.6639686536  -1.2612990418  -0.1113727406
C    1.1540120541   0.1388016080   0.1057573159
H    2.2401354043   0.1963009727   0.0827872657
C    0.4974217007   0.2359981935  -1.1176397949
H   -0.5845378717   0.2108928305  -1.1212997262
C    1.1539506839   0.3461400571  -2.3388329011
H    2.2423379513   0.3491582636  -2.3282564981
N    1.2126299657   0.4839407755  -4.7324659635
C    0.5188547458   0.4310312755  -3.5732653654
C   -0.9757185220   0.4636379365  -3.8865895128
C   -0.9600636333   0.5832789908  -5.3925471462
C   -2.0032755949   0.6740295101  -6.2932467425
H   -3.0341699460   0.6794079352  -5.9492081955
C   -1.7062812639   0.7606637256  -7.6560349785
H   -2.5115532818   0.8344880736  -8.3799571356
C   -0.3839443199   0.7530516590  -8.0940749778
H   -0.1693507725   0.8198819597  -9.1562058899
C    0.6770328847   0.6615594024  -7.1930172076
H    1.7002517930   0.6579057800  -7.5518624048
C    0.3572901738   0.5792887171  -5.8446968949
C    2.6666846498   0.4077238039  -4.8184013877
H    2.9666359579   0.4879392255  -5.8626601161
H    3.1204976043   1.2253357336  -4.2517521464
H    3.0213815308  -0.5458531775  -4.4155843028
C   -1.6620540981  -0.8591731140  -3.4899915130
H   -1.1467694645  -1.7216444109  -3.9212661155
H   -1.6945112646  -0.9916062600  -2.4063288907
H   -2.6943057076  -0.8527596285  -3.8466451951
C   -1.6831219410   1.6816780605  -3.2685307907
H   -1.1916185924   2.6159841300  -3.5526421498
H   -2.7187691414   1.7126556294  -3.6124913805
H   -1.7046087406   1.6245742731  -2.1762693903
  200
G(CENSO)=       -5891.08677954  G(xTB)=        -359.42614294        !CONF19
O    2.8429251179   2.8859734755  -3.6050369270
O    3.8793906574   3.5469299624   2.4431739266
N    4.4648898918   2.8659416596  -1.9378403459
N    2.9444678497   4.5094247511  -1.9493956928
N    4.9890633488   3.2433698072   0.4263140330
N    3.2151887135   4.6128375487   0.4836385733
C    3.3490160026   3.3565962526  -2.6107040554
C    4.0070193468   3.7635628040   1.2578567501
C    4.9316430572   3.7781381748  -0.9113963090
H    5.9095092748   4.2071574895  -1.1944174482
C    3.7903942597   4.8401093920  -0.8316699815
H    4.1543147403   5.8798218406  -0.9177348264
C    5.3471014389   1.9224358817  -2.5878338687
H    6.3219338698   2.4092074365  -2.7785715597
H    4.8829851600   1.6414347018  -3.5408984700
C    6.0997836870   2.4667619635   0.9342986163
H    7.0404687885   2.9425523541   0.6120251929
H    6.0311462053   2.4801331189   2.0284031539
O    4.7496700030  -0.7235060381  -3.4905130950
O    5.5829189184   0.1663348488   2.5881480894
N    6.0486186599  -1.4784902509  -1.7240554530
N    5.5580664808   0.7024110508  -1.8373963188
N    6.0255181527  -1.1518808977   0.7191015144
N    6.1187783365   1.0797361931   0.5262554654
C    5.3654881281  -0.5261738759  -2.4672276958
C    5.8616410992   0.0477301482   1.4151712225
C    6.6892674539  -0.9295780772  -0.5606967929
H    7.7403289337  -1.2630372077  -0.5063210982
C    6.5407308243   0.6097183867  -0.7687572819
H    7.4830069763   1.1018294804  -1.0681913297
C    6.0113868950  -2.8777671489  -2.0655593726
H    5.7284382022  -2.9469510125  -3.1226244573
H    7.0180634174  -3.3024970627  -1.9183365042
C    6.1882177444  -2.3860900192   1.4692523282
H    6.0284744016  -2.1393159452   2.5253759486
H    7.2116206501  -2.7722392262   1.3284165281
O    3.7286877108  -4.2154874981  -3.1543519390
O    3.7725079481  -3.1067593974   2.8768828807
N    3.5805250156  -5.3462759221  -1.1348682864
N    5.0436064514  -3.6603662547  -1.3156656925
N    3.4271345719  -4.7183955830   1.2329394790
N    5.2566057570  -3.4331553736   1.1237397174
C    4.0664646493  -4.3800864063  -2.0023902860
C    4.1051415375  -3.6743931368   1.8573800881
C    4.2122366837  -5.3070445199   0.1582968915
H    4.5657508383  -6.3122476161   0.4465252183
C    5.3676108174  -4.2769405892  -0.0380094004
H    6.3670951039  -4.7430140619  -0.0798859152
C    2.6107270998  -6.3348763533  -1.5530815778
H    2.9591097989  -7.3282733075  -1.2300677805
H    2.5636459280  -6.2925273682  -2.6475372823
C    2.4260345914  -5.4741374802   1.9573650953
H    2.7905583312  -6.5074746708   2.1077026869
H    2.2879489959  -4.9891289249   2.9310962783
O    0.3493229004  -5.3181086748  -3.0306875245
O   -0.0352421583  -4.5517157742   3.0817157741
N   -0.9198587398  -5.6542060974  -1.1071762369
N    1.2670360436  -6.1342648045  -1.0626113423
N   -1.1036418357  -5.6561506000   1.3448211481
N    1.1313339977  -5.5102561773   1.3092512161
C    0.2465404192  -5.6504229337  -1.8707902305
C   -0.0083407849  -5.1550668248   2.0311401137
C   -0.7339273500  -6.3676165214   0.1495404662
H   -1.2371665862  -7.3500250934   0.1147999011
C    0.8178668079  -6.4715490095   0.2602505333
H    1.1703538300  -7.4790693617   0.5433328218
C   -2.2031920073  -5.5979465208  -1.7809573416
H   -2.6799567812  -6.5948798809  -1.7491186380
H   -2.0049827256  -5.3167409931  -2.8222093485
C   -2.4455734201  -5.5726665306   1.8715320397
H   -2.9071895434  -6.5731494116   1.8059504817
H   -2.3709554634  -5.2669041715   2.9215968805
O   -3.1449388558  -3.1900516473  -3.0574509686
O   -3.7779594675  -3.3445740670   3.1038310761
N   -4.6679919231  -3.0082913052  -1.3097519059
N   -3.1202289793  -4.6271603192  -1.2323012251
N   -4.9634357083  -3.1123350847   1.1192309264
N   -3.2967214538  -4.6056063439   1.2097441337
C   -3.5841618231  -3.5584730551  -1.9907419932
C   -3.9806665901  -3.6430540752   1.9484542459
C   -5.0492693611  -3.7905696023  -0.1522039239
H   -6.0597495137  -4.2151408433  -0.2933085779
C   -3.9303777621  -4.8772623889  -0.0639948728
H   -4.3228267018  -5.9100521267  -0.0851747263
C   -5.5952213148  -2.1375730347  -1.9930880056
H   -6.5807783744  -2.6355849166  -2.0560034881
H   -5.2041821863  -1.9664873795  -3.0029796361
C   -6.0131941717  -2.2654716289   1.6392441738
H   -5.8284325034  -2.1476163151   2.7134897751
H   -6.9878216116  -2.7564547312   1.4785640908
O   -5.1265803877   0.3977351688  -3.2386752547
O   -5.2687960493   0.2224472712   2.9059039214
N   -6.2888722558   1.3352536255  -1.4639409143
N   -5.7573879688  -0.8375384236  -1.3700696413
N   -6.0146774103   1.3016867327   0.9805522579
N   -6.0711932380  -0.9391101090   1.0643761436
C   -5.6485930824   0.3110227532  -2.1475410999
C   -5.7167362299   0.1924724404   1.7820199910
C   -6.7996954393   0.9183426774  -0.1846790963
H   -7.8478816901   1.2427425561  -0.0645257519
C   -6.6338679503  -0.6317321938  -0.2248910706
H   -7.5872160468  -1.1697204982  -0.3686625279
C   -6.2993329552   2.6915414306  -1.9519007180
H   -7.2962810090   3.1234885334  -1.7670558574
H   -6.1063557761   2.6499307705  -3.0303400625
C   -6.1693472509   2.5999085801   1.6108562769
H   -5.9163616289   2.4751422983   2.6702237322
H   -7.2151020089   2.9355049762   1.5138565334
O   -4.1121090804   3.8867331938  -3.3562769493
O   -3.6884039098   3.5274109386   2.7399843538
N   -3.8242554035   5.2542044051  -1.5057679969
N   -5.2847865560   3.5593924800  -1.3724700997
N   -3.5047198446   4.9456635988   0.9098575554
N   -5.3100837819   3.6359113500   1.0861450515
C   -4.3663001269   4.1912927114  -2.2117135707
C   -4.1139162290   3.9711256219   1.6929054474
C   -4.3668967914   5.3831716059  -0.1778503200
H   -4.7144303611   6.4153184419  -0.0000521199
C   -5.5201711939   4.3294681976  -0.1595544985
H   -6.5260550889   4.7819532153  -0.1823722580
C   -2.8226423276   6.1259641153  -2.0797117545
H   -2.8263625964   5.9453777632  -3.1611078435
H   -3.1046761268   7.1703282851  -1.8726946549
C   -2.4822598495   5.7960121819   1.4881002967
H   -2.8405809857   6.8411428845   1.4867536629
H   -2.3227030685   5.4637966452   2.5205181965
O   -0.6603678214   4.9027783784  -3.5422398254
O    0.0047756805   4.8450193882   2.5873672884
N    0.7278313730   5.4945864742  -1.7715503604
N   -1.4692655307   5.9086281640  -1.6141337070
N    1.0184671522   5.6503839597   0.6590794881
N   -1.2094778836   5.7269812559   0.8130635121
C   -0.4879848664   5.3700869384  -2.4374451891
C   -0.0538129239   5.3368530610   1.4787420621
C    0.6125111283   6.2968334662  -0.5672888038
H    1.1484033197   7.2547875430  -0.6895633528
C   -0.9304381132   6.4683746338  -0.3999853320
H   -1.2464781326   7.5207426062  -0.2889982210
C    1.9698008480   5.4055295342  -2.5171658515
H    2.4169856675   6.4126260392  -2.5979573624
H    1.7184641717   5.0315545461  -3.5165231487
C    2.3835806066   5.6064056822   1.1327094027
H    2.8335547899   6.6065833230   0.9971103282
H    2.3562854346   5.3565595456   2.1995469622
N   -1.1079646817   0.5412699013  -2.5438313578
C   -0.4738803553   0.2364343922  -1.3910119384
C    0.5217560286  -0.8986743829  -1.6633979711
C    0.3102929793  -1.1363293723  -3.1419424244
C    0.9054713392  -2.0432025308  -3.9968258391
H    1.6621454032  -2.7424459139  -3.6519352141
C    0.5068289873  -2.0464872429  -5.3356400761
H    0.9591940122  -2.7537957967  -6.0229908353
C   -0.4601912532  -1.1556538056  -5.7955847314
H   -0.7528949369  -1.1733714272  -6.8408790216
C   -1.0640356783  -0.2352159489  -4.9395336372
H   -1.8134319669   0.4568184541  -5.3067900068
C   -0.6575886893  -0.2566607387  -3.6146745925
C   -2.0966554970   1.5972758103  -2.7226912382
H   -1.6110846112   2.5530960115  -2.9535969269
H   -2.7699759188   1.3317637500  -3.5372098439
H   -2.7064134630   1.6968143261  -1.8218911919
C    1.9750071476  -0.4486405411  -1.4140488311
H    2.2079767462   0.4433355350  -2.0041656405
H    2.1651298150  -0.2349752402  -0.3579203683
H    2.6503134571  -1.2472279516  -1.7380498169
C    0.1835658514  -2.1833586298  -0.8833468572
H   -0.8403184815  -2.5058667453  -1.0956232267
H    0.8636204226  -2.9775410906  -1.2096140098
H    0.2963094278  -2.0605610779   0.1970456650
C   -0.7354052139   0.8936602875  -0.1912111682
H   -1.4661190217   1.6994138427  -0.2003155131
C   -0.1582267779   0.5862616223   1.0373928583
H    0.5911447275  -0.1939015543   1.0689201512
C   -0.5011800973   1.2108278816   2.2320102416
H   -1.2706661829   1.9799541494   2.1979901611
N   -0.3552224812   1.5118334256   4.6072731681
C    0.0565035900   0.9081866834   3.4699784435
C    1.1550881222  -0.0969179527   3.8105183358
C    1.2900045882   0.1054689674   5.3015815603
C    2.1352682263  -0.4971401677   6.2126639693
H    2.8589947548  -1.2409493327   5.8899997769
C    2.0422911388  -0.1288579770   7.5575257899
H    2.6989882733  -0.5885908075   8.2892246881
C    1.1134644158   0.8248491803   7.9677492024
H    1.0531347288   1.0999689594   9.0162393557
C    0.2548286530   1.4390576551   7.0558695395
H   -0.4608221372   2.1807807545   7.3925852372
C    0.3675717116   1.0589627181   5.7256114611
C   -1.4418487844   2.4827545628   4.6688138433
H   -1.5727149677   2.8067537720   5.7006713399
H   -1.2075971577   3.3513854474   4.0472578204
H   -2.3738397017   2.0314168004   4.3153069784
C    0.6977166216  -1.5438273679   3.5355862206
H   -0.2551459363  -1.7618504951   4.0254012998
H    0.5806636518  -1.7367289722   2.4666275562
H    1.4515906312  -2.2391841183   3.9109121175
C    2.4883745487   0.2234242505   3.1142171388
H    2.8073401271   1.2497390872   3.3151393690
H    3.2595164910  -0.4587773603   3.4773160762
H    2.4199213150   0.0918456946   2.0302584049
  200
G(CENSO)=       -5891.08670148  G(xTB)=        -359.42639395        !CONF16
O    3.2174676376   3.4153465217  -2.9418087817
O    3.3387100448   3.9447807060   3.2008411978
N    4.6478188867   3.2314848893  -1.1202477031
N    3.1881369912   4.9227053698  -1.1749026320
N    4.5884633065   3.3676463196   1.3267115733
N    3.3103220528   5.2070111990   1.2531925715
C    3.6278044854   3.8018076037  -1.8664304894
C    3.6964817782   4.1425765320   2.0597762619
C    4.9578115164   3.9906818539   0.0706149375
H    6.0266530429   4.2690895144   0.0783074033
C    3.9992946254   5.2217773735  -0.0147365053
H    4.5278576021   6.1816130330  -0.1520982389
C    5.5225762293   2.2222714841  -1.6756218214
H    6.5600238083   2.6029362799  -1.6499708299
H    5.2174664395   2.0554960609  -2.7150951336
C    5.4529290355   2.4176937027   2.0007640349
H    6.4905790802   2.7965512859   1.9812088152
H    5.1050752224   2.3456552858   3.0378590545
O    4.9703092619  -0.3038833531  -2.9065278861
O    4.3864909513   0.0411242382   3.2295889012
N    5.7275564865  -1.2850517448  -0.9429955884
N    5.4643081487   0.9404520647  -1.0030220894
N    5.3408292662  -1.1480178601   1.4733013536
N    5.4329253892   1.0890657474   1.4419968504
C    5.3321869204  -0.2289075163  -1.7525508971
C    4.9720766859  -0.0009944683   2.1704313847
C    6.2056014002  -0.8533024367   0.3472648645
H    7.2217259382  -1.2463736146   0.5300123260
C    6.1526980137   0.7045105374   0.2545560863
H    7.1522739243   1.1751450937   0.2402887335
C    5.9025364613  -2.6270796174  -1.4566250196
H    5.7538338851  -2.5811183833  -2.5418627995
H    6.9292751093  -2.9604612254  -1.2329935238
C    5.3509906851  -2.4321773100   2.1380194430
H    4.9256186724  -2.2875330718   3.1384985162
H    6.3949516968  -2.7868016839   2.2257620928
O    3.7665771600  -3.9116844318  -2.8978992900
O    3.1396020475  -3.8389609712   3.2807188586
N    3.3174488067  -5.1198042241  -0.9578505104
N    4.9729039402  -3.6078836500  -0.9418238685
N    3.3230236213  -5.3122188699   1.4991691817
N    4.5545478534  -3.4434231690   1.4751590728
C    3.9849577326  -4.1707469225  -1.7348262170
C    3.6052784654  -4.1533570758   2.2084364668
C    4.0549775192  -5.4100995612   0.2659389066
H    4.5470035708  -6.3954173061   0.1876737301
C    5.0644542339  -4.2228859212   0.3583397028
H    6.1010988553  -4.5476686695   0.5576507360
C    2.4895294963  -6.1166268130  -1.6158655086
H    2.9460010616  -7.1133780668  -1.4959244641
H    2.4562055279  -5.8508535607  -2.6788939682
C    2.3372331323  -6.2600892230   1.9530276315
H    2.7282923356  -7.2787074007   1.7942620630
H    2.1850068927  -6.0818504817   3.0241698500
O    0.1543326902  -4.9462691363  -2.8491753177
O   -0.1115808966  -5.5337164615   3.2443035049
N   -1.0771721752  -5.7988347484  -1.0673123239
N    1.1270200836  -6.1816521431  -1.1429955551
N   -1.1964997959  -6.2826144881   1.3360133533
N    1.0381731485  -6.1388245440   1.3135205757
C    0.0802147679  -5.5565740232  -1.8031101100
C   -0.0945400607  -5.9252459020   2.0975879344
C   -0.8425551735  -6.7399545903   0.0172833604
H   -1.3297529564  -7.7062848864  -0.2002016447
C    0.7144614173  -6.8302696467   0.0749443732
H    1.0919736497  -7.8668471507   0.1048944195
C   -2.3795997796  -5.6396413869  -1.6813795323
H   -2.8674555226  -6.6291579089  -1.7572644368
H   -2.2221818097  -5.2306652257  -2.6865325113
C   -2.5385107725  -6.2715834213   1.8757602558
H   -3.0281028453  -7.2240770943   1.6196193944
H   -2.4443411652  -6.1801489365   2.9641047725
O   -3.5524101134  -3.2710892193  -2.7738558782
O   -3.2752743492  -3.9139871745   3.3677167162
N   -4.9152505926  -3.2230300403  -0.8980043145
N   -3.2547046226  -4.7238477545  -0.9791922375
N   -4.5736101811  -3.2931460363   1.5368034692
N   -3.3796521474  -5.1849592918   1.4300403652
C   -3.8626812149  -3.6800891395  -1.6762891151
C   -3.6843654394  -4.1017402241   2.2434765206
C   -5.0579078164  -3.9554906337   0.3329953968
H   -6.1040856418  -4.2828599281   0.4670770624
C   -4.0570045404  -5.1396115353   0.1629705467
H   -4.5520406845  -6.1046054068  -0.0452214433
C   -5.8313426088  -2.2082596265  -1.3633813008
H   -6.8619830302  -2.5671884870  -1.1987875044
H   -5.6534604394  -2.0702158882  -2.4362970705
C   -5.3751919483  -2.3257828308   2.2622010312
H   -4.9534248837  -2.2542429906   3.2719572514
H   -6.4197703974  -2.6828436881   2.3195129486
O   -5.2233216175   0.2673039079  -2.6915777980
O   -4.2223911749   0.0504065110   3.4178049770
N   -5.7187487876   1.3269042629  -0.6840255469
N   -5.6687049933  -0.9120851564  -0.7374910725
N   -5.2827009707   1.2391911124   1.7239601460
N   -5.3678111753  -0.9997682998   1.6911496481
C   -5.4931096208   0.2318616330  -1.5120638935
C   -4.8707612718   0.0904758875   2.3956019033
C   -6.1845003171   0.9477025313   0.6295267871
H   -7.1793521930   1.3870110236   0.8259100938
C   -6.1998732148  -0.6139800689   0.5761987388
H   -7.2115751742  -1.0442187672   0.6873673146
C   -5.8764560083   2.6583306587  -1.2251068373
H   -6.8967079688   3.0190817989  -1.0093473043
H   -5.7297430208   2.5845371775  -2.3090603792
C   -5.2554444299   2.5230343177   2.3842671912
H   -4.7860151271   2.3796647487   3.3646721746
H   -6.2924444563   2.8834562454   2.5183989930
O   -3.6844044317   3.8660203734  -2.6698679457
O   -3.0274626395   3.9814367494   3.4416969475
N   -3.3222306317   5.1958446735  -0.7919135616
N   -4.9328476078   3.6355488799  -0.7273161136
N   -3.3032357410   5.4352485525   1.6556642337
N   -4.4864330856   3.5348935220   1.6847279736
C   -3.9429383878   4.1807673201  -1.5299707358
C   -3.5348738261   4.2741257726   2.3799407586
C   -4.0562185817   5.4903453802   0.4301512371
H   -4.5748616422   6.4606062311   0.3408004787
C   -5.0308010895   4.2788521618   0.5577344693
H   -6.0741193157   4.5770950906   0.7617424673
C   -2.5715303881   6.2192488178  -1.4963750213
H   -2.5655128675   5.9421151062  -2.5570458019
H   -3.0692794716   7.1945272566  -1.3681039123
C   -2.3126240515   6.4026491074   2.0557965589
H   -2.7224758813   7.4132379541   1.8960211437
H   -2.1185034786   6.2446570547   3.1232330819
O   -0.2590625502   5.1381706914  -2.8243244775
O    0.1810644874   5.6915153178   3.2623765676
N    1.0172242356   6.0056526104  -1.0885063538
N   -1.1932041213   6.3540304731  -1.0850239138
N    1.2018712272   6.4455582251   1.3218711095
N   -1.0337655833   6.2897599627   1.3695768675
C   -0.1618611826   5.7485875358  -1.7794237545
C    0.1260028017   6.0839256379   2.1174635155
C    0.8056654889   6.9225011340   0.0213834525
H    1.2753301443   7.8977903497  -0.1926893720
C   -0.7518981266   6.9956315039   0.1279576925
H   -1.1378414235   8.0278564263   0.1788809971
C    2.2916144665   5.8817732672  -1.7707546934
H    2.7823087755   6.8708661767  -1.7982810846
H    2.0858095966   5.5442918828  -2.7932993955
C    2.5682010464   6.3319862145   1.7832909991
H    3.1032848538   7.2611988207   1.5313318329
H    2.5261573807   6.2087877526   2.8719668983
N   -0.1519670200   1.2073780306   2.6434562362
C   -0.0415490267   0.5251430502   1.4833793338
C   -0.1293071871  -0.9763751221   1.7861004676
C   -0.2992403986  -0.9709158111   3.2887268745
C   -0.4486398680  -2.0187052983   4.1762141602
H   -0.4564804995  -3.0526503657   3.8422123916
C   -0.5959759715  -1.7175765798   5.5323923406
H   -0.7184816024  -2.5255419269   6.2462758758
C   -0.5870917811  -0.3972633052   5.9765372154
H   -0.6996683660  -0.1860916221   7.0355056269
C   -0.4355423699   0.6659669022   5.0869771678
H   -0.4261764943   1.6904545794   5.4416584605
C   -0.2993967468   0.3423172125   3.7460794572
C   -0.0767509106   2.6553887659   2.7939875339
H   -0.6579962606   2.9618648170   3.6631800649
H    0.9621825575   2.9827060025   2.9198835071
H   -0.5196105656   3.1458206142   1.9246857505
C   -1.3567091429  -1.6405887646   1.1341754276
H   -2.2765311604  -1.1323990714   1.4388871252
H   -1.3014978213  -1.6443032830   0.0424168374
H   -1.4131679437  -2.6785189334   1.4787934370
C    1.1764825208  -1.7066767298   1.4152995791
H    2.0324357120  -1.2426099089   1.9153782770
H    1.1098145951  -2.7424606784   1.7634150354
H    1.3550106682  -1.7094433795   0.3358746075
C    0.1253840236   1.1545364268   0.2521080222
H    0.1907112366   2.2402533292   0.2393560784
C    0.1901271091   0.5089935919  -0.9791354072
H    0.1531432098  -0.5724309656  -0.9908784380
C    0.2828270798   1.1715274086  -2.1986453208
H    0.2988525573   2.2598800358  -2.1836897302
N    0.3705531822   1.2366540253  -4.5950825016
C    0.3376721941   0.5403920569  -3.4374796075
C    0.3563629588  -0.9534969356  -3.7549207875
C    0.4537725425  -0.9346099026  -5.2624036751
C    0.5292396634  -1.9763227480  -6.1662097673
H    0.5355120204  -3.0079811640  -5.8242969240
C    0.6002265707  -1.6757955928  -7.5291006845
H    0.6626327690  -2.4794062452  -8.2559482127
C    0.5925714447  -0.3522595439  -7.9637287475
H    0.6484158856  -0.1353651792  -9.0260347132
C    0.5160229669   0.7069323068  -7.0591810754
H    0.5140239660   1.7312402386  -7.4149030389
C    0.4483785859   0.3838118225  -5.7109459457
C    0.2939845886   2.6911230537  -4.6751516675
H    0.3178861714   2.9926562455  -5.7217370596
H   -0.6374135997   3.0464698592  -4.2241574677
H    1.1404783039   3.1450034184  -4.1524832625
C    1.5780843623  -1.6731397719  -3.1594561430
H    2.5117912095  -1.1921864599  -3.4631639593
H    1.5421606327  -1.6930411016  -2.0660944846
H    1.5911421492  -2.7084331393  -3.5058742013
C   -0.9655225007  -1.6323933305  -3.3424685131
H   -1.8309387400  -1.1079376699  -3.7564842805
H   -0.9730608300  -2.6611691543  -3.7086230678
H   -1.0800288796  -1.6712528771  -2.2563428992
  200
G(CENSO)=       -5891.08668003  G(xTB)=        -359.42686776        !CONF8
O    3.0662697853   2.9415049487  -3.2611627148
O    3.2751461778   3.6563221967   2.8593247051
N    4.5717666927   2.9754782166  -1.4943284507
N    2.9010933167   4.4709467912  -1.5143974480
N    4.4886455310   3.1094833762   0.9497011750
N    3.1165656244   4.8800719351   0.8931880327
C    3.4595043216   3.3999895623  -2.2111941430
C    3.5790428769   3.8524566466   1.7032050432
C    4.8064015930   3.7611775232  -0.3100870695
H    5.8445043030   4.1396366925  -0.2977473250
C    3.7382798695   4.8948592201  -0.4060077876
H    4.1730120802   5.8891608280  -0.6127744569
C    5.5394694373   2.0672064885  -2.0586167443
H    6.5301883790   2.5564784149  -2.0508303769
H    5.2386041132   1.8603787386  -3.0921395970
C    5.4443344012   2.2570965693   1.6274060289
H    6.4403351996   2.7372593819   1.6121029800
H    5.1037749367   2.1509990260   2.6637731577
O    5.2364441294  -0.5188191739  -3.2606352156
O    4.7142894874  -0.2388719262   2.8891579364
N    6.1020860113  -1.4001880135  -1.2949230761
N    5.6336550273   0.7888933697  -1.3791184791
N    5.8156710144  -1.2905884219   1.1355939275
N    5.5632627364   0.9299638839   1.0670402580
C    5.6041072260  -0.3927440106  -2.1127012350
C    5.2844417679  -0.2031984540   1.8190641480
C    6.5831638447  -0.9042640779  -0.0272834107
H    7.6461757753  -1.1710879141   0.1084556419
C    6.3358036891   0.6357189119  -0.1183577945
H    7.2687341942   1.2272494354  -0.1236844810
C    6.3643348789  -2.7330214367  -1.7951491044
H    6.2416617931  -2.6970627709  -2.8840259116
H    7.3989271093  -3.0135806595  -1.5434743004
C    5.9293933813  -2.5890033932   1.7531575035
H    5.5835533429  -2.4917434006   2.7891027716
H    6.9875741580  -2.9042259942   1.7418292809
O    4.1248265864  -3.8883875399  -3.1821404734
O    3.7015214565  -3.9316285842   2.9360197267
N    3.7424795959  -5.1866495700  -1.2884911284
N    5.4763956573  -3.7654073156  -1.3031328381
N    3.8074877002  -5.4236296526   1.1648117479
N    5.1193702037  -3.6133137455   1.1247829708
C    4.4079042803  -4.2290669158  -2.0541130479
C    4.1454410475  -4.2748621220   1.8599421267
C    4.5009621202  -5.5364207601  -0.0947258425
H    4.9411047046  -6.5421584219  -0.2021115946
C    5.5707528410  -4.3997129768  -0.0125791698
H    6.5943128123  -4.7737661076   0.1596929447
C    2.8574468652  -6.1321393670  -1.9521610243
H    3.2559087959  -7.1522408313  -1.8242336366
H    2.8440810360  -5.8691402383  -3.0166141275
C    2.7187249923  -6.2694792837   1.5985612274
H    3.0014561549  -7.3197847431   1.4243486689
H    2.5872447964  -6.0929185737   2.6723887496
O    0.6029495309  -4.9224942453  -3.2769862065
O    0.3885941042  -5.1481679577   2.8465524047
N   -0.6932922651  -5.6289947145  -1.4792038001
N    1.4925392021  -6.1060870183  -1.4919751604
N   -0.7908374847  -5.8154097556   0.9611544880
N    1.4432619081  -6.0064089232   0.9586403477
C    0.4840276867  -5.4737751530  -2.2032481861
C    0.3482342259  -5.5916052271   1.7188753625
C   -0.5082148616  -6.4574232545  -0.3020320915
H   -1.0865450867  -7.3935116100  -0.3960656714
C    1.0362271426  -6.6885845945  -0.2561122096
H    1.3182581047  -7.7545567460  -0.2061854680
C   -1.9747220835  -5.5167583792  -2.1483419188
H   -2.4365005558  -6.5195281119  -2.2104484687
H   -1.7839915640  -5.1352177404  -3.1581726891
C   -2.1159473003  -5.7245355471   1.5353536665
H   -2.6022536075  -6.7136299305   1.4558696512
H   -1.9971419068  -5.4558131596   2.5913263975
O   -3.0892767588  -3.1256468248  -3.2902402448
O   -3.3740562135  -3.5194522085   2.8784983310
N   -4.5403663759  -3.0887990931  -1.4763070763
N   -2.8988792765  -4.6095957583  -1.5129201836
N   -4.6638954030  -3.2524959832   0.9643863846
N   -2.9714654256  -4.7250280333   0.9306064669
C   -3.4589789578  -3.5492421834  -2.2171938724
C   -3.6328969631  -3.7906770113   1.7268230947
C   -4.8118179270  -3.9068813067  -0.3155984393
H   -5.8139824996  -4.3650745064  -0.3964170379
C   -3.6509197174  -4.9529147794  -0.3287114098
H   -4.0070935944  -5.9975417989  -0.3882226111
C   -5.5166563640  -2.1967256105  -2.0558708032
H   -6.5015729871  -2.6988134864  -2.0661552299
H   -5.1994593967  -1.9847322269  -3.0840636117
C   -5.7219795994  -2.4703488546   1.5709723424
H   -5.5000179910  -2.4003785033   2.6423638533
H   -6.6827970248  -2.9912023060   1.4210011945
O   -5.1276034583   0.3722251728  -3.2402849380
O   -5.0531669937  -0.0440958293   2.9678662444
N   -6.1028091697   1.2669598923  -1.3352713812
N   -5.6341432951  -0.9232230525  -1.3734141037
N   -5.8105415481   1.1158806328   1.0990601589
N   -5.8427602427  -1.1205440678   1.0711305275
C   -5.5589898165   0.2553068617  -2.1151203711
C   -5.5020546120  -0.0197060539   1.8426423183
C   -6.6064194526   0.7925640912  -0.0735765645
H   -7.6516619472   1.1194960401   0.0702114757
C   -6.4538841908  -0.7578208606  -0.1826933115
H   -7.4178452933  -1.2829160270  -0.3056511309
C   -6.2734021219   2.6119339541  -1.8356313028
H   -7.2979573889   2.9466365250  -1.6091932711
H   -6.1235223600   2.5734449537  -2.9210349956
C   -5.8506816372   2.4145836275   1.7354705734
H   -5.4983986689   2.2794232346   2.7651182554
H   -6.8902733249   2.7895532271   1.7455270945
O   -4.0259844949   3.7708018827  -3.2175935188
O   -3.5075579636   3.6366844969   2.8772616589
N   -3.6558419122   5.0640659761  -1.3197510477
N   -5.3417267922   3.5894606430  -1.3162909982
N   -3.6212152276   5.1646981595   1.1339633310
N   -4.9991172653   3.4033379397   1.1069535249
C   -4.3014732133   4.0917345226  -2.0815312576
C   -3.9752430908   4.0152378314   1.8237497397
C   -4.3688450473   5.3460109323  -0.0841642977
H   -4.8074740156   6.3581120256  -0.1190793956
C   -5.4389761065   4.2097399375  -0.0185702221
H   -6.4634558111   4.5823606345   0.1540435570
C   -2.8203706868   6.0537845009  -1.9789728465
H   -2.8167745830   5.8121671656  -3.0484158431
H   -3.2532724916   7.0553799053  -1.8223453713
C   -2.5787336233   6.0501444214   1.5908889994
H   -2.9294363375   7.0901659454   1.4797315264
H   -2.4043300819   5.8297105210   2.6505925226
O   -0.5612449898   4.9054380901  -3.3432361960
O   -0.1258050469   5.2972880119   2.8292753361
N    0.7369343837   5.5763527959  -1.5307952156
N   -1.4459848144   6.0721171567  -1.5446111415
N    0.9380447693   5.9788587347   0.8859019007
N   -1.3030041409   5.8950517590   0.9100355172
C   -0.4405162085   5.4417984509  -2.2641156868
C   -0.1572544344   5.6656610677   1.6758238629
C    0.5676422241   6.4883605190  -0.4089032290
H    1.0834348141   7.4443085937  -0.6087461093
C   -0.9825159941   6.6348964632  -0.3055432405
H   -1.3153209204   7.6833277481  -0.2105179189
C    2.0110201477   5.3896141221  -2.1937442107
H    2.5160491833   6.3677902014  -2.3025520238
H    1.8007409809   4.9721490193  -3.1858574825
C    2.2876803356   5.9495758313   1.4025759236
H    2.7727923401   6.9132626126   1.1764485113
H    2.2157785420   5.8135757729   2.4880358492
N    0.8695577035  -0.9612088261   4.3961739843
C    0.4117264408  -0.4203985810   3.2466596049
C   -0.5805157040   0.6927335311   3.5791330714
C   -0.5709863985   0.6548931794   5.0897073974
C   -1.2635947301   1.4210373512   6.0067769408
H   -1.9478079430   2.1983278826   5.6766210065
C   -1.0650108007   1.1758767155   7.3681298982
H   -1.5987964354   1.7667121178   8.1056861958
C   -0.1869555899   0.1789965339   7.7877772908
H   -0.0440946361   0.0010640071   8.8492075521
C    0.5171441398  -0.6001463404   6.8695682253
H    1.1971350631  -1.3715928837   7.2131757999
C    0.3036261493  -0.3384109164   5.5233615546
C    1.8350767979  -2.0531956951   4.4542441782
H    2.0047224946  -2.3271056178   5.4947843592
H    1.4544252020  -2.9294080274   3.9204110820
H    2.7852416403  -1.7430920855   4.0088687988
C   -0.0906622246   2.0709568955   3.0952145906
H    0.9025278274   2.3034446609   3.4894792294
H   -0.0419154074   2.1208756609   2.0035061842
H   -0.7874572457   2.8419235871   3.4329626172
C   -1.9982527225   0.3765315303   3.0671010165
H   -2.3281633624  -0.6137590999   3.3928436492
H   -2.6968748924   1.1191522508   3.4585198774
H   -2.0545613466   0.4168997770   1.9750604802
C    0.8408862951  -0.8665310622   2.0003534099
H    1.5901512747  -1.6555605522   1.9752899209
C    0.3904718767  -0.3632603914   0.7846526998
H   -0.3634040069   0.4123892105   0.8070742784
C    0.8555983234  -0.7890365298  -0.4554025172
H    1.6141742255  -1.5683733490  -0.4547244935
N    0.9720044390  -0.6768518473  -2.8594687614
C    0.4319828864  -0.2891904371  -1.6847938174
C   -0.6826901414   0.7260208711  -1.9671286450
C   -0.6489014170   0.7976067294  -3.4772165821
C   -1.4102164011   1.5429443136  -4.3562372413
H   -2.1817417186   2.2226304882  -4.0047605908
C   -1.1621180835   1.4032072559  -5.7241736795
H   -1.7480326764   1.9791618880  -6.4331028513
C   -0.1769447650   0.5339564394  -6.1877669788
H   -0.0054719117   0.4369023998  -7.2554255410
C    0.5970693683  -0.2202612361  -5.3061498289
H    1.3567910811  -0.9009596386  -5.6737874786
C    0.3377621160  -0.0581873397  -3.9541269581
C    2.0555422127  -1.6366592674  -3.0328160763
H    2.6614712003  -1.3480777013  -3.8929421060
H    2.7117686548  -1.6217225813  -2.1620788251
H    1.6628861758  -2.6484486139  -3.1849424178
C   -2.0571671220   0.2027954222  -1.5062907645
H   -2.2841107289  -0.7550139561  -1.9848668541
H   -2.1065966152   0.0775676725  -0.4204169290
H   -2.8243508527   0.9202224087  -1.8151716627
C   -0.3795102729   2.1170942358  -1.3804489219
H    0.5927464977   2.4773022291  -1.7296274777
H   -1.1446670809   2.8145441712  -1.7351411196
H   -0.3884961780   2.1224969603  -0.2873240505
  200
G(CENSO)=       -5891.08662038  G(xTB)=        -359.42624786        !CONF18
O    2.8914248197   2.9097256937  -3.6277768291
O    3.8700249890   3.5447254226   2.4388325402
N    4.5061807795   2.8958070473  -1.9549647439
N    2.9577493070   4.5116860022  -1.9487190087
N    4.9832277901   3.2346845288   0.4242835798
N    3.2292057927   4.6296988342   0.4828404492
C    3.3853282499   3.3751880516  -2.6249475028
C    4.0055569227   3.7657392757   1.2551476634
C    4.9496015729   3.7916395203  -0.9065235746
H    5.9319345813   4.2272393485  -1.1629861668
C    3.8039109930   4.8506020875  -0.8323986011
H    4.1645614576   5.8910282780  -0.9242363416
C    5.3925253806   1.9495186749  -2.5929540679
H    6.3742932726   2.4295621777  -2.7623588944
H    4.9435076064   1.6774979730  -3.5558391500
C    6.0941973830   2.4623631191   0.9401102926
H    7.0356407458   2.9445955251   0.6292752042
H    6.0151266478   2.4701696511   2.0336144919
O    4.7584664914  -0.6850330935  -3.5056885836
O    5.5897027012   0.1537024835   2.5848642045
N    6.0366876049  -1.4648319495  -1.7349547773
N    5.5810224060   0.7237205398  -1.8452154558
N    6.0305786414  -1.1553028012   0.7095290420
N    6.1234371659   1.0770335407   0.5267465247
C    5.3722248023  -0.5001788863  -2.4788689678
C    5.8673394241   0.0408300986   1.4110107254
C    6.6887170330  -0.9286940687  -0.5716438796
H    7.7372422394  -1.2714857087  -0.5255968741
C    6.5526463911   0.6139837270  -0.7689795407
H    7.5011893928   1.1013320190  -1.0562084544
C    5.9920481411  -2.8607676545  -2.0888915938
H    5.7018460243  -2.9188266952  -3.1447109355
H    6.9979565825  -3.2911313079  -1.9523268788
C    6.1874821460  -2.3952305038   1.4510272684
H    6.0309977546  -2.1548504840   2.5091108109
H    7.2084566413  -2.7861504130   1.3056154811
O    3.6972415273  -4.1820998926  -3.1737556036
O    3.7760060878  -3.1229028379   2.8648892265
N    3.5588281121  -5.3289238152  -1.1625725013
N    5.0265665488  -3.6466851608  -1.3397672245
N    3.4214262031  -4.7221336682   1.2109027820
N    5.2493159853  -3.4349236033   1.0998574934
C    4.0424148870  -4.3573535888  -2.0254558796
C    4.1026723608  -3.6825831059   1.8390787821
C    4.1992127312  -5.3021040235   0.1266606786
H    4.5530144337  -6.3104478019   0.4034383004
C    5.3549175835  -4.2717182894  -0.0675458637
H    6.3538723000  -4.7383106638  -0.1162713198
C    2.5919871698  -6.3185493214  -1.5852503362
H    2.9462490048  -7.3127867068  -1.2711500627
H    2.5403240015  -6.2681754292  -2.6791645971
C    2.4213715945  -5.4815044163   1.9327087525
H    2.7856755042  -6.5157871814   2.0768971603
H    2.2854176464  -5.0015929522   2.9092449579
O    0.3196913961  -5.3079992906  -3.0490733076
O   -0.0357968681  -4.5612400691   3.0664832739
N   -0.9394235259  -5.6544679351  -1.1207694562
N    1.2492202995  -6.1280441125  -1.0883771225
N   -1.1099545519  -5.6640681472   1.3321602116
N    1.1249530608  -5.5140400398   1.2870241765
C    0.2234061645  -5.6443958295  -1.8897340004
C   -0.0124778287  -5.1622744705   2.0145198442
C   -0.7448546652  -6.3710443250   0.1329167639
H   -1.2457521523  -7.3546248801   0.0979120531
C    0.8079705189  -6.4716294305   0.2355500829
H    1.1640402197  -7.4795669940   0.5125920948
C   -2.2259915013  -5.6012842297  -1.7891804894
H   -2.6993991208  -6.5997716673  -1.7564032462
H   -2.0328743170  -5.3182945996  -2.8309419774
C   -2.4500006334  -5.5825475689   1.8640336820
H   -2.9111212198  -6.5832692640   1.7986494430
H   -2.3715528768  -5.2784035087   2.9142891579
O   -3.1809456174  -3.1942825808  -3.0593383149
O   -3.7790577969  -3.3601007395   3.1072263680
N   -4.6949039028  -3.0177388429  -1.3031405420
N   -3.1438524519  -4.6338390225  -1.2361264104
N   -4.9722213590  -3.1219395374   1.1280168552
N   -3.3041615388  -4.6146138014   1.2071576452
C   -3.6135035844  -3.5647230767  -1.9906510038
C   -3.9860491059  -3.6548758741   1.9516846804
C   -5.0666938444  -3.8001964108  -0.1429934364
H   -6.0776789931  -4.2260479280  -0.2764917485
C   -3.9459306469  -4.8857867127  -0.0628881698
H   -4.3376195955  -5.9189231404  -0.0822018427
C   -5.6260343126  -2.1446304876  -1.9778894283
H   -6.6133422793  -2.6401212681  -2.0320749330
H   -5.2435904094  -1.9742702445  -2.9912462099
C   -6.0178552448  -2.2740278325   1.6548649509
H   -5.8273134540  -2.1591385715   2.7284024209
H   -6.9943862322  -2.7622385512   1.4979240326
O   -5.1643043721   0.3881756109  -3.2299958551
O   -5.2352161940   0.2077709467   2.9117502969
N   -6.3057290493   1.3307953303  -1.4443389662
N   -5.7793045022  -0.8436545605  -1.3537177624
N   -5.9972863712   1.2939951502   0.9965011858
N   -6.0763763811  -0.9463755099   1.0830180136
C   -5.6752100940   0.3038949645  -2.1333868206
C   -5.6993085031   0.1818952616   1.7943695193
C   -6.8014070415   0.9168626937  -0.1581938157
H   -7.8457042498   1.2478378522  -0.0232800112
C   -6.6462976125  -0.6342212471  -0.2015059019
H   -7.6041851551  -1.1656593129  -0.3390194575
C   -6.3133497678   2.6874674725  -1.9318233144
H   -7.3060812505   3.1247194941  -1.7374127004
H   -6.1307588114   2.6448459889  -3.0120356368
C   -6.1368145621   2.5918034011   1.6318721293
H   -5.8674623954   2.4640091003   2.6868646811
H   -7.1829777128   2.9312200177   1.5523087591
O   -4.1279915479   3.8662325120  -3.3539735664
O   -3.6562155205   3.5397729370   2.7478650451
N   -3.8144998480   5.2315690928  -1.5061143617
N   -5.2889141372   3.5498423529  -1.3618344308
N   -3.4899665467   4.9528099760   0.9121203039
N   -5.2815204130   3.6251550156   1.0960699666
C   -4.3711488424   4.1736206910  -2.2076678951
C   -4.0879789636   3.9750261090   1.6997713170
C   -4.3552215928   5.3748119527  -0.1784962408
H   -4.7041692812   6.4084639326  -0.0121329594
C   -5.5076742911   4.3197167946  -0.1464711591
H   -6.5140743410   4.7717110168  -0.1560835970
C   -2.8118644369   6.0960206519  -2.0891921672
H   -2.8134020196   5.9002360473  -3.1680165885
H   -3.0940153315   7.1434960742  -1.8976294928
C   -2.4745817671   5.8164435420   1.4840228045
H   -2.8408734518   6.8585614942   1.4705757919
H   -2.3146543576   5.4962448157   2.5201529719
O   -0.6446580639   4.8657816942  -3.5357887474
O    0.0149682301   4.8793770511   2.5920018425
N    0.7421009160   5.4994192517  -1.7790804943
N   -1.4598624232   5.8841637287  -1.6166320802
N    1.0271231436   5.6572992465   0.6515710752
N   -1.1995960123   5.7505048396   0.8132753144
C   -0.4739864053   5.3490463687  -2.4375644704
C   -0.0444915124   5.3597272032   1.4783509074
C    0.6213285792   6.3019544245  -0.5768077751
H    1.1547517985   7.2613575749  -0.6985487857
C   -0.9232276484   6.4695514503  -0.4129607202
H   -1.2439706637   7.5224311851  -0.3223067279
C    1.9851547003   5.4076936019  -2.5214630185
H    2.4320251852   6.4149048860  -2.6035948106
H    1.7365482893   5.0308142405  -3.5204936847
C    2.3923605375   5.6206532474   1.1278146274
H    2.8388006157   6.6221553494   0.9907223806
H    2.3634871505   5.3731029622   2.1951634066
N   -1.1484466425   0.5244767184  -2.5338307229
C   -0.4972640996   0.2245679244  -1.3892549530
C    0.5006989818  -0.9055976789  -1.6734625739
C    0.2654682812  -1.1509866789  -3.1473144789
C    0.8487594296  -2.0608508808  -4.0072165559
H    1.6132602285  -2.7558089288  -3.6712185979
C    0.4263687937  -2.0739065470  -5.3386830592
H    0.8682785045  -2.7845380522  -6.0294343230
C   -0.5517126180  -1.1892238362  -5.7868761732
H   -0.8636462411  -1.2150076492  -6.8264440217
C   -1.1430540046  -0.2651489498  -4.9260865361
H   -1.9021078548   0.4211291189  -5.2842810877
C   -0.7132013672  -0.2769931927  -3.6084647361
C   -2.1386603346   1.5809576923  -2.6997793790
H   -2.8093260897   1.3269027666  -3.5198589045
H   -2.7508025241   1.6663614691  -1.7987226078
H   -1.6534189708   2.5405169479  -2.9158333371
C    1.9544766940  -0.4426330786  -1.4503494796
H    2.1714124203   0.4482882550  -2.0483009531
H    2.1586449228  -0.2221218465  -0.3980894116
H    2.6311397964  -1.2372952831  -1.7813240415
C    0.1872184165  -2.1896050967  -0.8823675450
H   -0.8402262117  -2.5174669817  -1.0680686981
H    0.8628477131  -2.9813967012  -1.2232775085
H    0.3266650718  -2.0639883544   0.1945372676
C   -0.7469258696   0.8841262241  -0.1881811675
H   -1.4806167638   1.6872682317  -0.1916919173
C   -0.1561842965   0.5818820847   1.0351734286
H    0.5944270927  -0.1972972345   1.0614096417
C   -0.4873226296   1.2105763066   2.2310128275
H   -1.2556549097   1.9810276734   2.2015314761
N   -0.3149596162   1.5215609199   4.6033840077
C    0.0801404910   0.9094351643   3.4648585367
C    1.1718609311  -0.1049907653   3.7991862196
C    1.3228341079   0.1018662649   5.2880473490
C    2.1702316238  -0.5059417946   6.1936692678
H    2.8832540005  -1.2583883635   5.8672546114
C    2.0933617482  -0.1315610302   7.5378448450
H    2.7516305883  -0.5955375394   8.2654440013
C    1.1785122925   0.8336378633   7.9526773288
H    1.1309641028   1.1136284048   9.0005369361
C    0.3179002474   1.4531341149   7.0462759504
H   -0.3864271691   2.2039961642   7.3864808333
C    0.4140401504   1.0662842811   5.7166590594
C   -1.3919745135   2.5027889632   4.6716133768
H   -1.5086257182   2.8330310250   5.7031574950
H   -1.1570170154   3.3664266984   4.0434932681
H   -2.3317983205   2.0581669952   4.3306643036
C    0.6966673753  -1.5479793412   3.5340733004
H   -0.2504440805  -1.7558714952   4.0391732337
H    0.5601410561  -1.7412909432   2.4675531053
H    1.4496810075  -2.2497846837   3.8990353614
C    2.5022728959   0.1984134001   3.0899670912
H    2.8328536802   1.2226121076   3.2826046104
H    3.2694213974  -0.4890629157   3.4513013133
H    2.4243234038   0.0607491177   2.0073814744
  200
G(CENSO)=       -5891.08660716  G(xTB)=        -359.42636278        !CONF11
O    3.6982713432   3.2045973672  -2.9648327712
O    3.9245172972   3.2357144664   3.1663331156
N    5.2147701842   3.3335866465  -1.2145973046
N    3.3313609074   4.5358544464  -1.0919989707
N    5.2184661076   3.2045122508   1.2345764126
N    3.4777869915   4.6123883145   1.3519279086
C    4.0338000797   3.6285800016  -1.8786155839
C    4.1677599586   3.6318619116   2.0465747043
C    5.3508845038   4.0226279066   0.0426515399
H    6.2998478161   4.5857881948   0.0719522291
C    4.0847626506   4.9377738203   0.0831911838
H    4.3237091142   6.0148773020   0.0341149650
C    6.1982442525   2.4270757229  -1.7489109733
H    7.1953845651   2.8882530620  -1.6552243746
H    5.9562841261   2.2769597203  -2.8076285427
C    6.3395272037   2.4864457665   1.8145443369
H    7.2642814391   3.0585908913   1.6357270554
H    6.1543898186   2.4055094942   2.8922149208
O    5.4072926290  -0.0311978425  -2.9697958178
O    5.6568404465   0.0403438668   3.1664640142
N    6.4609406009  -1.1077792243  -1.2092461000
N    6.2217123822   1.1162646208  -1.1212184556
N    6.3305060035  -1.0895627557   1.2485007050
N    6.5233928858   1.1418995768   1.3197559570
C    5.9519766436  -0.0135986583  -1.8857444397
C    6.1044656628   0.0355070957   2.0401391712
C    7.0796508571  -0.7587855862   0.0458529763
H    8.0970892143  -1.1812468569   0.1035516853
C    7.0612155970   0.8053202635   0.0254247017
H    8.0621533902   1.2510873127  -0.1038960127
C    6.2466284947  -2.4552171322  -1.6818761378
H    5.9807274514  -2.3805293689  -2.7427662502
H    7.1854537448  -3.0216312510  -1.5708780980
C    6.3998078763  -2.4013727741   1.8750643735
H    6.2434918746  -2.2575617689   2.9508056874
H    7.3983586178  -2.8326732830   1.6962998459
O    3.7462289947  -3.2308037242  -2.8478842470
O    4.0274553100  -3.2269678589   3.2927655449
N    3.4674671303  -4.6277025049  -1.0145314960
N    5.1766727000  -3.1745304520  -1.0136788581
N    3.5012183656  -4.5220895126   1.4329311222
N    5.4002028711  -3.3374188088   1.4261562295
C    4.0787619869  -3.6251276234  -1.7507472973
C    4.2731091033  -3.6354254816   2.1782832009
C    4.1686823069  -4.9323698541   0.2102255160
H    4.4209522444  -6.0067969100   0.2521266607
C    5.4249085952  -4.0065188423   0.1508592784
H    6.3711216763  -4.5610361857   0.0259150587
C    2.4459103025  -5.4765102953  -1.5854532498
H    2.7998378341  -6.5231584363  -1.5508966848
H    2.3074801301  -5.1691502626  -2.6283879245
C    2.5339902352  -5.3725192480   2.1017083449
H    2.9113986821  -6.4111725099   2.1112074051
H    2.4365948583  -5.0054387410   3.1299481049
O   -0.0393794508  -4.8706872383  -2.8691966701
O    0.1128994932  -4.3282966374   3.2708319739
N   -1.0737878039  -5.6530820973  -0.9440687551
N    1.1527477050  -5.3858675745  -0.9367583388
N   -1.0198013973  -5.2850383023   1.4778767998
N    1.2192257307  -5.3620800968   1.5111334220
C    0.0038392533  -5.2463247207  -1.7186682324
C    0.1060515666  -4.9116667679   2.2092875567
C   -0.6828868312  -6.1397069612   0.3542651792
H   -1.0768758632  -7.1588551713   0.5173145182
C    0.8764492006  -6.0797085553   0.3101474173
H    1.3511654392  -7.0774954314   0.3078491605
C   -2.3993583074  -5.8224199740  -1.4973029953
H   -2.7341474500  -6.8555224990  -1.3071410309
H   -2.3234447219  -5.6477453952  -2.5769714566
C   -2.3177905296  -5.3314165056   2.1166482812
H   -2.6507093106  -6.3842318368   2.1821685190
H   -2.2041541092  -4.9183765461   3.1262464370
O   -3.6077110201  -3.6198237129  -2.9028785847
O   -3.8586417468  -3.2380615432   3.2998920474
N   -4.9256783245  -3.2766766921  -1.0160653381
N   -3.3970567534  -4.9102300729  -0.9869660818
N   -5.2193734545  -3.3382958960   1.4236743940
N   -3.3334305009  -4.5456963077   1.4461686464
C   -3.9285506356  -3.8939971741  -1.7671751126
C   -4.1023745018  -3.6493250653   2.1872843141
C   -5.2565406464  -4.0474596118   0.1725975612
H   -6.2314713916  -4.5504535501   0.0446578588
C   -4.0589192282  -5.0419627006   0.2855738250
H   -4.3741157958  -6.0879841359   0.4482863081
C   -5.8780533276  -2.3998932729  -1.6636988080
H   -6.8795145088  -2.8673914552  -1.6500041941
H   -5.5453767920  -2.2731972227  -2.7009248777
C   -6.2723209727  -2.4793394708   1.9156581941
H   -6.1246101923  -2.3757184665   2.9970475625
H   -7.2428559414  -2.9588694295   1.7133323868
O   -5.0811579489   0.0883205266  -2.8710442227
O   -5.4715601680  -0.0457436366   3.2357585235
N   -6.2056475778   1.1371205716  -1.1317993854
N   -5.9638544259  -1.0844409671  -1.0670716229
N   -6.1465694112   1.0923090995   1.3233887789
N   -6.2919452917  -1.1417187480   1.3632362870
C   -5.6668158274   0.0540924133  -1.8089638150
C   -5.9057173250  -0.0358297638   2.1037432280
C   -6.8583806419   0.7666598195   0.0988633438
H   -7.8810849480   1.1800956029   0.1303964938
C   -6.8221754840  -0.7954292797   0.0673303151
H   -7.8158332053  -1.2539768343  -0.0764776294
C   -6.1005717843   2.4886145838  -1.6262151425
H   -7.0821262920   2.9794148868  -1.5142771820
H   -5.8359651686   2.4283738674  -2.6885063401
C   -6.2286647531   2.4002259758   1.9497270200
H   -6.0424408060   2.2580194177   3.0208792716
H   -7.2398425884   2.8118716131   1.7961632376
O   -3.8400176693   3.6512904025  -2.9196172304
O   -3.8214021794   3.2321388922   3.2886641183
N   -3.5168624694   4.9028809401  -0.9952851156
N   -5.0793154471   3.2956913367  -0.9805365289
N   -3.3826451702   4.5744209713   1.4382289849
N   -5.2614916351   3.3581302641   1.4755077922
C   -4.1028153030   3.9109333200  -1.7659388034
C   -4.1138290986   3.6596184639   2.1940182364
C   -4.1418697042   5.0547786282   0.2942795540
H   -4.4480669328   6.1043387487   0.4514046143
C   -5.3486505045   4.0657470860   0.2265282618
H   -6.3245585768   4.5752565380   0.1408622490
C   -2.5142903753   5.7948678597  -1.5322978609
H   -2.4580841240   5.6046338998  -2.6105534051
H   -2.8310231687   6.8355536303  -1.3513910462
C   -2.3674780865   5.3795290161   2.0860409402
H   -2.7090305829   6.4302930427   2.1343440789
H   -2.2402412833   4.9863866161   3.1018899403
O   -0.1888682088   4.7908457952  -2.9241554000
O    0.0864344374   4.4310802693   3.2398574719
N    1.0423145550   5.3570357996  -1.0329326612
N   -1.1837134382   5.6129280729  -0.9937993969
N    1.1648399694   5.3731125649   1.4113303840
N   -1.0754297190   5.3314140240   1.4379619678
C   -0.1210462357   5.1939219247  -1.7835347185
C    0.0609723802   4.9705087794   2.1558229593
C    0.7972740043   6.0732511354   0.2053046732
H    1.2773115802   7.0682593718   0.1764289832
C   -0.7608345453   6.1430214356   0.2787861158
H   -1.1472482841   7.1693324337   0.4131577878
C    2.3279410538   5.3914066937  -1.6944320365
H    2.7057036486   6.4313572994  -1.7063693211
H    2.1733682813   5.0457220750  -2.7229664137
C    2.4829456263   5.4418010968   1.9975832595
H    2.8287849825   6.4903651514   1.9777270020
H    2.3996866005   5.0988082454   3.0353941372
N    1.1786655792  -0.1471055310   2.8889719804
C    0.5116221226  -0.0639907401   1.7186124503
C   -0.9933687428  -0.0579606034   2.0091136504
C   -1.0086772391  -0.1317112115   3.5192672393
C   -2.0691039849  -0.1602601738   4.4038546061
H   -3.0984703026  -0.1352022876   4.0568326457
C   -1.7850845197  -0.2228649727   5.7705653175
H   -2.6024230616  -0.2459016264   6.4840450415
C   -0.4691407402  -0.2522484729   6.2271058299
H   -0.2714864117  -0.2947452981   7.2938022967
C    0.6065158417  -0.2258763749   5.3396969972
H    1.6279261669  -0.2412147361   5.7030219678
C    0.2995980795  -0.1716881759   3.9889362057
C    2.6275794055  -0.1678455290   3.0474173263
H    3.0268148822   0.8481665488   3.1453697253
H    2.8875691355  -0.7471650534   3.9338075545
H    3.0902550630  -0.6681614388   2.1959895994
C   -1.6587418426   1.2540419509   1.5515662710
H   -1.1724488769   2.1156288731   2.0196692374
H   -1.6269213478   1.3761913363   0.4651304906
H   -2.7041423843   1.2446808136   1.8750164456
C   -1.7091326257  -1.2911226903   1.4269375151
H   -1.2433856544  -2.2120891321   1.7903605907
H   -2.7481655254  -1.2805271117   1.7706577134
H   -1.7046818621  -1.2992240832   0.3337661738
C    1.1548868162   0.0127357918   0.4856874751
H    2.2420000913   0.0439907283   0.4781481064
C    0.5160741782   0.0436463171  -0.7500611584
H   -0.5656593740   0.0268246146  -0.7658167582
C    1.1825804112   0.0822803403  -1.9698132922
H    2.2708092248   0.0883461107  -1.9515424683
N    1.2585810347   0.1076034994  -4.3659514684
C    0.5563336628   0.1007103926  -3.2126190842
C   -0.9368125137   0.1102456317  -3.5368149691
C   -0.9101254146   0.1510940673  -5.0469054349
C   -1.9479151401   0.1872609995  -5.9576085923
H   -2.9814477229   0.1944702963  -5.6212280935
C   -1.6401378289   0.2165049938  -7.3203914397
H   -2.4403032023   0.2467526060  -8.0530832836
C   -0.3141238649   0.2083918094  -7.7476681096
H   -0.0920091450   0.2322404304  -8.8101196260
C    0.7408999890   0.1715976695  -6.8358725175
H    1.7673877421   0.1682138529  -7.1851641712
C    0.4108789951   0.1435016661  -5.4879936686
C    2.7159486506   0.0699430161  -4.4328156504
H    3.0262147021   0.0551361846  -5.4769286486
H    3.1438139058   0.9538152605  -3.9506665868
H    3.0950864152  -0.8315089973  -3.9415909326
C   -1.6325562246  -1.1853932335  -3.0748761640
H   -1.1241184322  -2.0732977438  -3.4612227662
H   -1.6669878392  -1.2591132386  -1.9840818458
H   -2.6622653855  -1.1902846929  -3.4396381478
C   -1.6490242312   1.3635368771  -2.9967252246
H   -1.1586643990   2.2794561064  -3.3381224867
H   -2.6821854857   1.3712567979  -3.3513454082
H   -1.6738731252   1.3743493600  -1.9028405666
  200
G(CENSO)=       -5891.08655684  G(xTB)=        -359.42681189        !CONF7
O    3.9956698502   4.0152607425  -3.1794998287
O    4.0523965886   3.5871677176   2.9367341042
N    5.2938501029   3.5962258346  -1.2938180141
N    3.9251085112   5.3716709157  -1.3012275302
N    5.5385068276   3.6485095282   1.1587371663
N    3.7674661882   5.0139996675   1.1267495488
C    4.3516127246   4.2888818495  -2.0538652667
C    4.4036676351   4.0205884617   1.8590154776
C    5.6687877571   4.3412906239  -0.0994875341
H    6.6868556337   4.7517539845  -0.2082501148
C    4.5644798313   5.4442238253  -0.0119196724
H    4.9692408928   6.4557457278   0.1618755003
C    6.2095209268   2.6839223544  -1.9620620911
H    7.2417394970   3.0503752762  -1.8361683526
H    5.9432778806   2.6812080893  -3.0257424905
C    6.3525089923   2.5337105111   1.5874070617
H    7.4103033641   2.7848339559   1.4102437505
H    6.1754705625   2.4053362759   2.6615613767
O    4.9226446217   0.4718530171  -3.2859804896
O    5.1660037534   0.2368787992   2.8354542901
N    5.5937507327  -0.8497289500  -1.4931527635
N    6.1429848086   1.3192337242  -1.5051587509
N    5.7902116076  -0.9592703495   0.9457838968
N    6.0486196972   1.2681535018   0.9458373722
C    5.4744512275   0.3332776171  -2.2148742299
C    5.6036901459   0.1848012705   1.7060768687
C    6.4340975274  -0.6938278906  -0.3200468053
H    7.3508746066  -1.3012627658  -0.4205694094
C    6.7141488805   0.8423903300  -0.2717224104
H    7.7886582072   1.0904030815  -0.2245501816
C    5.4382235359  -2.1253122349  -2.1647985451
H    5.0560622862  -1.9204440221  -3.1715667478
H    6.4260503497  -2.6172997366  -2.2348601911
C    5.6633516777  -2.2821552123   1.5183933413
H    5.4029967378  -2.1573884650   2.5758225745
H    6.6374856252  -2.7969007498   1.4334990633
O    3.0154770347  -3.1744487009  -3.3001253669
O    3.4280705300  -3.4773325301   2.8692244560
N    2.9453462323  -4.6259749371  -1.4876457930
N    4.5072012538  -3.0230744954  -1.5255119384
N    3.1124313863  -4.7528389871   0.9528203215
N    4.6365485707  -3.1069417478   0.9169252940
C    3.4318250302  -3.5557837115  -2.2282886231
C    3.6857189270  -3.7412474848   1.7155920584
C    3.7585838724  -4.9195371849  -0.3291589743
H    4.1884194473  -5.9341699977  -0.4106956965
C    4.8368196981  -3.7885146590  -0.3455419699
H    5.8705408318  -4.1739287421  -0.4132211804
C    2.0256760118  -5.5773409450  -2.0658465693
H    2.5005736071  -6.5755809614  -2.0769340716
H    1.8208793467  -5.2542842870  -3.0936446646
C    2.3007940847  -5.7876176100   1.5607706215
H    2.7927543318  -6.7634598382   1.4102182462
H    2.2391146293  -5.5633673756   2.6321965730
O   -0.5347447595  -5.1198582722  -3.2461866684
O   -0.1020393911  -5.0429538812   2.9590265122
N   -1.4516416620  -6.0684223828  -1.3381391373
N    0.7503989970  -5.6600097407  -1.3816013636
N   -1.2872277625  -5.7728265566   1.0950539680
N    0.9474269485  -5.8687308910   1.0627417082
C   -0.4271858821  -5.5532578152  -2.1208415121
C   -0.1416439770  -5.4943975679   1.8352682401
C   -0.9888628535  -6.5811386820  -0.0758439201
H   -1.3446094941  -7.6163601568   0.0719959598
C    0.5649003627  -6.4723445442  -0.1887529729
H    1.0626042162  -7.4508684169  -0.3106379126
C   -2.8030389952  -6.1993871704  -1.8331921679
H   -3.1671973691  -7.2132090735  -1.6041225186
H   -2.7640202589  -6.0521658289  -2.9189041857
C   -2.5842913016  -5.7775007870   1.7361852352
H   -2.9869045072  -6.8066949252   1.7483295404
H   -2.4360450038  -5.4282581966   2.7650931430
O   -3.8903407417  -3.9126991916  -3.2090818287
O   -3.7411247242  -3.4031917530   2.8820046056
N   -5.1712429896  -3.5066327048  -1.3101484270
N   -3.7512002911  -5.2389019232  -1.3115565581
N   -5.2777342075  -3.4778618949   1.1439951164
N   -3.5520341359  -4.9000351269   1.1109132759
C   -4.2198911908  -4.1808832638  -2.0737510401
C   -4.1349045180  -3.8608498592   1.8297392977
C   -5.4772428335  -4.2152945794  -0.0774449156
H   -6.5013611643  -4.6246854910  -0.1166108812
C   -4.3723166043  -5.3176636317  -0.0130195242
H   -4.7740523762  -6.3309020883   0.1606936612
C   -6.1340896116  -2.6390904296  -1.9680997330
H   -7.1487111787  -3.0414406532  -1.8135564366
H   -5.8914168224  -2.6401421001  -3.0372934080
C   -6.1313293249  -2.4093062797   1.6016579497
H   -5.9082092691  -2.2450479777   2.6624076692
H   -7.1813028255  -2.7274988378   1.4869308657
O   -4.9193032564  -0.4110773097  -3.3268750236
O   -5.3016255464   0.0147352695   2.8487052089
N   -5.5503639620   0.9011343732  -1.5101624269
N   -6.1103875883  -1.2661537389  -1.5298790613
N   -5.9445176536   1.1057945390   0.9071971804
N   -5.9354448646  -1.1368454412   0.9255581685
C   -5.4511559985  -0.2777625409  -2.2471377300
C   -5.6689949485  -0.0014221881   1.6946489540
C   -6.4664274793   0.7558518944  -0.3884187195
H   -7.4058566360   1.3021629395  -0.5855917280
C   -6.6614621489  -0.7893472936  -0.2905060033
H   -7.7200150537  -1.0897048296  -0.1993867186
C   -5.3276566945   2.1712932201  -2.1692238694
H   -6.2910214742   2.7046883515  -2.2751158041
H   -4.9176429172   1.9526447790  -3.1625772461
C   -5.8761661108   2.4522125122   1.4287124284
H   -5.7410609679   2.3725178790   2.5137416256
H   -6.8258452814   2.9654499239   1.2054673366
O   -2.8574520702   3.1658977485  -3.2412667277
O   -3.5474282462   3.3606778903   2.8820130817
N   -2.8453136681   4.6645369995  -1.4685407390
N   -4.3827172112   3.0321900253  -1.4879560524
N   -2.9686878293   4.5646036610   0.9756288041
N   -4.7845782942   3.2527956642   0.9208745819
C   -3.3009202956   3.5661227981  -2.1875644141
C   -3.7383292524   3.6764254560   1.7281147438
C   -3.6174133441   4.9120097223  -0.2782672411
H   -3.9655619598   5.9604865098  -0.2551725136
C   -4.7818252967   3.8780566200  -0.3765242275
H   -5.7630103005   4.3424048447  -0.5814753813
C   -1.9132792338   5.6101750781  -2.0317069302
H   -1.7200072362   5.3098727825  -3.0679814595
H   -2.3749095044   6.6138269596  -2.0154645805
C   -2.0837289058   5.4889404494   1.6551558073
H   -2.5335527713   6.4992589793   1.6500539059
H   -1.9818563252   5.1377839237   2.6884224314
O    0.6589047564   5.2273218476  -3.2438577612
O    0.3971578861   4.6977158742   2.9071630112
N    1.5754125955   6.0508153357  -1.2756637136
N   -0.6296798045   5.6652769740  -1.3587461670
N    1.4677672698   5.7854438785   1.1571529414
N   -0.7567773453   5.5710593729   1.0868757119
C    0.5483747814   5.5946830731  -2.0943031300
C    0.3716787705   5.2712004439   1.8383671777
C    1.0977141135   6.5544259642  -0.0091838954
H    1.3941820276   7.6106706636   0.1177446421
C   -0.4490942787   6.3489485185  -0.0924790818
H   -1.0154888063   7.2973350545  -0.0832922971
C    2.9105536133   6.2840563771  -1.7847015961
H    3.2167746090   7.3114040082  -1.5329446415
H    2.8645998541   6.1644258837  -2.8735240927
C    2.7741262012   5.8562916833   1.7635951005
H    3.1228879969   6.9037325333   1.7503577562
H    2.6739467281   5.5128712734   2.8000959072
N    0.9743255076   0.8606162178   4.3794790108
C    0.4233652732   0.4145878614   3.2297469775
C   -0.7148577025  -0.5490803854   3.5628574270
C   -0.6805046826  -0.5353886957   5.0733930994
C   -1.4666771669  -1.2052171531   5.9904787170
H   -2.2605622354  -1.8700707268   5.6601901658
C   -1.2200626242  -1.0087841801   7.3518387600
H   -1.8264292346  -1.5248439214   8.0894163384
C   -0.2020602543  -0.1552854087   7.7714727563
H   -0.0235191016  -0.0133734090   8.8329389391
C    0.5975871337   0.5254579996   6.8532552990
H    1.3850590939   1.1868663678   7.1969660496
C    0.3341996327   0.3143612382   5.5069127479
C    2.0946394107   1.7931859959   4.4375453164
H    2.3708437080   1.9576377773   5.4784059071
H    2.9602808766   1.3841470933   3.9073302021
H    1.8143640182   2.7509891943   3.9888579261
C   -2.0796599731  -0.0287210031   3.0739044146
H   -2.2893728431   0.9712823316   3.4637095839
H   -2.1262559050   0.0161974215   1.9818081445
H   -2.8674614200  -0.7055095111   3.4133679438
C   -0.4317140458  -1.9759784996   3.0570174335
H    0.5483017688  -2.3298136401   3.3888615444
H   -1.1936681838  -2.6543049855   3.4470758095
H   -0.4679114914  -2.0349145353   1.9650207784
C    0.8821206161   0.8297278999   1.9831984816
H    1.6895202497   1.5592871450   1.9581550054
C    0.3710588536   0.3876826025   0.7674083067
H   -0.4230907788  -0.3466548058   0.7911428905
C    0.8105587539   0.8367544291  -0.4736655541
H    1.6070846875   1.5772028776  -0.4752886949
N    0.7085851275   0.9374953974  -2.8792860116
C    0.3055626193   0.4155178406  -1.7020160048
C   -0.7329770086  -0.6783468165  -1.9789802328
C   -0.7953542510  -0.6586031566  -3.4896858879
C   -1.5504935187  -1.4139619872  -4.3654014868
H   -2.2471409949  -2.1684002808  -4.0101387710
C   -1.3972840492  -1.1829607964  -5.7348987957
H   -1.9801664284  -1.7647952494  -6.4415146542
C   -0.5055865950  -0.2202330483  -6.2030250268
H   -0.3984122974  -0.0620890566  -7.2717500680
C    0.2586646515   0.5475734200  -5.3245730130
H    0.9572022616   1.2891017077  -5.6957196213
C    0.0830687129   0.3055932710  -3.9710678584
C    1.6876815041   2.0026423547  -3.0583822989
H    1.4085840403   2.6097572589  -3.9208830078
H    1.6858085207   2.6629195668  -2.1908995994
H    2.6918852922   1.5913517415  -3.2102003794
C   -0.2468996036  -2.0604892946  -1.5014421899
H    0.7056900504  -2.3171300582  -1.9750080627
H   -0.1257433362  -2.1019178737  -0.4149039254
H   -0.9833923648  -2.8118485846  -1.8040466410
C   -2.1194943244  -0.3340663303  -1.4039599973
H   -2.4523969725   0.6437118659  -1.7646453901
H   -2.8343241290  -1.0841270047  -1.7561733065
H   -2.1312446175  -0.3322491219  -0.3108056544
  200
G(CENSO)=       -5891.08652520  G(xTB)=        -359.42630062        !CONF17
O    3.6694215876   3.4196254042  -3.1458621365
O    3.1640682175   3.2481081389   3.0288328409
N    4.8897948257   3.1993268150  -1.1809839050
N    3.2036360253   4.6726889392  -1.2428631928
N    4.6603600052   3.1034914675   1.2551412497
N    3.0696468982   4.6805564831   1.2018509175
C    3.8875067155   3.7192877124  -1.9936504020
C    3.5744440887   3.6257449984   1.9539894044
C    4.9957425450   3.8863103203   0.0849974006
H    6.0012721044   4.3308126507   0.1970553198
C    3.8543330832   4.9510479634   0.0205248186
H    4.2269242273   5.9912358971   0.0391385138
C    5.9441272779   2.3716301913  -1.7227729036
H    6.9129166627   2.8803606117  -1.5838197063
H    5.7381775653   2.2491357159  -2.7926175183
C    5.6176773670   2.2486549287   1.9157722790
H    6.5973275081   2.7608116526   1.9492248852
H    5.2572880925   2.0761314606   2.9367450615
O    5.1839185338  -0.1279128497  -2.9561576420
O    5.2197595633  -0.2875732015   3.1838092099
N    5.9976268391  -1.1938822997  -1.0506585158
N    6.0401090101   1.0474088605  -1.1482653364
N    6.3519235250  -1.2156586610   1.3845095452
N    5.7814865252   0.9479439245   1.2932661758
C    5.6678374908  -0.0895970078  -1.8474801303
C    5.7119570012  -0.1983020614   2.0792087157
C    6.8162428216  -0.7979137594   0.0877561718
H    7.8635363938  -1.1108414251  -0.0656082039
C    6.6345983507   0.7499789935   0.1287358922
H    7.5848494543   1.2987126530   0.2501069856
C    6.1574536560  -2.4888258554  -1.6882893144
H    5.8712098435  -2.3678055054  -2.7396311020
H    7.2121046927  -2.8042248340  -1.6224655945
C    6.3851892788  -2.5716913581   1.8729682505
H    6.2154386746  -2.5302269906   2.9552713197
H    7.3816752017  -2.9947057685   1.6668426769
O    3.6955129043  -3.5059117986  -2.7834395237
O    4.2316526505  -3.7763215831   3.3216318301
N    3.5760855388  -4.9099399090  -0.9375525494
N    5.3322006630  -3.5396427181  -1.1411045475
N    3.9180201399  -5.1523992758   1.4818888749
N    5.3667314429  -3.4501356217   1.3161646264
C    4.1442522269  -3.9231131813  -1.7351424568
C    4.4672104043  -4.0845570394   2.1739636955
C    4.4550751882  -5.3004486272   0.1530395943
H    4.8241539923  -6.3287735183  -0.0025702649
C    5.5858744223  -4.2226566276   0.1025447962
H    6.6011255801  -4.6546189848   0.1031118850
C    2.5723264764  -5.7974154610  -1.4922111783
H    2.9564515391  -6.8327912408  -1.4692688490
H    2.3998277930  -5.4918762646  -2.5308060558
C    2.9374082632  -6.0319694449   2.0797649062
H    3.2382839758  -7.0752353507   1.8934862533
H    2.9437692099  -5.8283462990   3.1570939633
O    0.0631520735  -4.9006064884  -2.5883834778
O    0.7585307139  -4.8337657025   3.5349470703
N   -0.9252837645  -5.6742730799  -0.6339517932
N    1.3008811406  -5.7457690333  -0.8135261731
N   -0.6294703774  -5.5074522792   1.7945475037
N    1.5780214867  -5.8495848851   1.6162576892
C    0.1365366917  -5.3720436026  -1.4717367262
C    0.5884918763  -5.3282927661   2.4416322609
C   -0.5029022635  -6.3105554102   0.5936739528
H   -1.0213898580  -7.2775220938   0.7201539245
C    1.0432304457  -6.4557522315   0.4216367592
H    1.3799109667  -7.5043674653   0.3399612628
C   -2.2933330455  -5.6646400839  -1.1040620369
H   -2.7203903202  -6.6740491983  -0.9631058099
H   -2.2738500023  -5.4185926099  -2.1719938355
C   -1.8692392813  -5.4310243587   2.5435411173
H   -2.2997070887  -6.4447846404   2.6331567468
H   -1.6212081868  -5.0452934939   3.5392758530
O   -3.8085857080  -3.6104256401  -2.4087157939
O   -2.8296761919  -2.9583801000   3.6593264107
N   -4.9156365754  -3.3149808860  -0.3883264399
N   -3.1454912958  -4.6888625355  -0.4570378350
N   -4.4513677159  -2.9807884424   1.9939803640
N   -2.8585062580  -4.5524854962   1.9713686099
C   -3.9357732402  -3.8340150239  -1.2245726057
C   -3.3150122081  -3.4320718996   2.6562071018
C   -4.8734637295  -3.8790857002   0.9398352593
H   -5.8474620491  -4.3358565399   1.1911645076
C   -3.7062495766  -4.9143404620   0.8627109699
H   -4.0445427930  -5.9615735984   0.9624546704
C   -6.0451194797  -2.5680168521  -0.9020071297
H   -6.9748811823  -3.0713294417  -0.5892066103
H   -5.9682446694  -2.5738354169  -1.9956702811
C   -5.3544894726  -2.0505269643   2.6311479446
H   -4.9113955885  -1.7715517112   3.5947681856
H   -6.3279347982  -2.5475454817   2.7988140225
O   -5.5975291688  -0.2479800355  -2.5474283142
O   -4.7582645171   0.5926147597   3.5434600573
N   -6.0595951842   1.0494973065  -0.6695760678
N   -6.1041849986  -1.1840680719  -0.4880712656
N   -6.0498435253   1.3545204539   1.7748494720
N   -5.5633700907  -0.8273761485   1.8840826768
C   -5.8733091759  -0.1420410054  -1.3724859572
C   -5.3710777008   0.3993549885   2.5176114976
C   -6.7026648714   0.8088960317   0.6162452324
H   -7.7572014352   1.1339105148   0.5797867660
C   -6.5386902808  -0.7317748610   0.8097781745
H   -7.4778734188  -1.2365449542   1.0976724432
C   -6.2425163508   2.2878227145  -1.4072164686
H   -7.2689059694   2.6610093510  -1.2536682074
H   -6.0893526586   2.0525369920  -2.4669466012
C   -6.0297412058   2.7501631022   2.1321068764
H   -5.7335707229   2.8113312551   3.1860802607
H   -7.0445097657   3.1617752884   2.0032360185
O   -3.8588522230   3.0666605258  -2.8419190031
O   -3.7498981012   4.1087659202   3.2027023900
N   -3.5186586856   4.6658515209  -1.1850697680
N   -5.3193537395   3.3423611950  -1.0601421549
N   -3.6444377651   5.2604065219   1.1922134931
N   -5.0845642923   3.5556268074   1.3781881895
C   -4.1859984194   3.6154785793  -1.8104060047
C   -4.1063712014   4.2804754515   2.0572860687
C   -4.2963519963   5.2273126934  -0.0914202695
H   -4.6703558041   6.2304315446  -0.3605670780
C   -5.4321064670   4.1760342159   0.1091137626
H   -6.4389579677   4.6245973950   0.1647857644
C   -2.5393373060   5.4456780627  -1.9130112868
H   -2.4046633589   4.9728248852  -2.8931678209
H   -2.9226287431   6.4742581296  -2.0485589183
C   -2.6911609841   6.2652637549   1.6098626863
H   -3.0654910870   7.2545189606   1.3035030274
H   -2.6282216040   6.2112126493   2.7029660406
O   -0.0778054127   4.5788793004  -3.0777639261
O   -0.3877971098   5.2878248016   3.0474219909
N    0.9934012355   5.6907731822  -1.3475438790
N   -1.2374890129   5.4969545864  -1.2793607395
N    0.8462658098   5.6606635860   1.1076867130
N   -1.3500389053   6.1001831270   1.0995014480
C   -0.1013223220   5.1722081469  -2.0214388966
C   -0.3088151811   5.6300530591   1.8885107940
C    0.6276830065   6.3822883803  -0.1394538647
H    1.1114933250   7.3742979633  -0.1018489458
C   -0.9272880444   6.4561749123  -0.2272067214
H   -1.3033951658   7.4587423896  -0.4971751242
C    2.3301627572   5.6297701317  -1.8900717871
H    2.7777774925   6.6365724281  -1.8256039363
H    2.2470016492   5.3274369284  -2.9404811319
C    2.1392570736   5.6296114317   1.7653969806
H    2.5935249355   6.6369887334   1.7315007675
H    1.9604624199   5.3403877409   2.8079611660
N    0.3134157381  -1.5098998781  -4.5888581632
C   -0.0825234535  -0.9037973566  -3.4474421717
C   -1.1907807781   0.0953873945  -3.7737379832
C   -1.3490886888  -0.1132851884  -5.2615867195
C   -2.2127602787   0.4812786883  -6.1606094484
H   -2.9340689264   1.2234453738  -5.8288298198
C   -2.1417470785   0.1064731283  -7.5049522153
H   -2.8130197200   0.5597668690  -8.2273709038
C   -1.2165433397  -0.8458429757  -7.9265523962
H   -1.1740722490  -1.1264619578  -8.9744543437
C   -0.3394295014  -1.4518402572  -7.0268957729
H    0.3726641758  -2.1930966616  -7.3720990281
C   -0.4301327587  -1.0650101817  -5.6968882148
C    1.4045715236  -2.4749310908  -4.6647954346
H    1.5178954221  -2.8046501670  -5.6969246551
H    2.3402581172  -2.0154158361  -4.3320181812
H    1.1880344880  -3.3414994458  -4.0340321389
C   -2.5123149296  -0.2266244317  -3.0562258950
H   -2.8308083514  -1.2546763387  -3.2488669272
H   -2.4288175462  -0.0900425123  -1.9738879865
H   -3.2906274548   0.4515518681  -3.4113343536
C   -0.7344892142   1.5449806072  -3.5107799905
H    0.2104930253   1.7645917568  -4.0152537302
H   -1.4961171249   2.2364197966  -3.8779572914
H   -0.6019843894   1.7416293680  -2.4441813134
C    0.4978885993  -1.1968049670  -2.2175474117
H    1.2779383645  -1.9557016365  -2.1935449659
C    0.1651094885  -0.5733973209  -1.0193601037
H   -0.5982889202   0.1934189382  -1.0404695114
C    0.7692485747  -0.8655780549   0.1998205809
H    1.5177508117  -1.6548532134   0.1975619288
N    1.1800034606  -0.4979867382   2.5427396773
C    0.5143656501  -0.2121122881   1.4030728434
C   -0.5075508688   0.8943513740   1.6955268734
C   -0.2688188959   1.1426704416   3.1682581886
C   -0.8680420500   2.0367507791   4.0336968887
H   -1.6500523886   2.7147721401   3.7034639303
C   -0.4388107841   2.0559139002   5.3628962184
H   -0.8933850353   2.7540632831   6.0581067428
C    0.5619109828   1.1929083782   5.8033125289
H    0.8785095206   1.2228518480   6.8413186809
C    1.1698593152   0.2852564027   4.9366460264
H    1.9461823229  -0.3845983171   5.2886544098
C    0.7325530451   0.2907246465   3.6215275274
C    2.1972878080  -1.5296817031   2.7010381993
H    2.8736265079  -1.2542133524   3.5095419911
H    1.7382899711  -2.4990164291   2.9299643216
H    2.7980767954  -1.6065383892   1.7918062516
C   -0.2292587874   2.1865830660   0.9048003946
H    0.7918525416   2.5373398476   1.0831480654
H   -0.3744064914   2.0602650515  -0.1712885431
H   -0.9198915006   2.9620912204   1.2528683122
C   -1.9515054544   0.3978882044   1.4810468030
H   -2.1446480450  -0.4969783895   2.0811521231
H   -2.6443892314   1.1771962186   1.8149558066
H   -2.1562933496   0.1713362448   0.4301617589
  200
G(CENSO)=       -5891.08643023  G(xTB)=        -359.42630531        !CONF14
O    4.1224433575   3.9171643186  -3.2660274758
O    3.5175134320   3.8252948920   2.8341311566
N    5.4073300668   3.7234959685  -1.3454355411
N    3.7214594997   5.1993334018  -1.3662829711
N    5.0034063459   3.5357050622   1.0723735241
N    3.6820355478   5.3421481937   1.0894362379
C    4.3797507224   4.2318991813  -2.1245600786
C    3.9986856908   4.1870463269   1.7799432302
C    5.4845813460   4.3365105910  -0.0437393700
H    6.5095834263   4.6931430604   0.1555845435
C    4.4339645864   5.4909740393  -0.1315020574
H    4.8908785718   6.4938868032  -0.1811312182
C    6.2719142921   2.6642045001  -1.8162561217
H    7.3150188998   2.9301286336  -1.5820409571
H    6.1371140894   2.6039831752  -2.9027013217
C    5.8307190891   2.5516498179   1.7465671919
H    6.8764941776   2.9061103810   1.7545303330
H    5.4634239120   2.4635740306   2.7757541811
O    5.1113819392   0.4327329441  -3.2178207420
O    4.7318854784   0.1607336960   2.9314242424
N    5.6228507798  -0.8593362339  -1.3544403494
N    5.9906477458   1.3500534207  -1.2747351627
N    5.5689089008  -0.9876641522   1.0925469288
N    5.7802578803   1.2360144863   1.1605636804
C    5.5171079509   0.3202907030  -2.0810991466
C    5.2828399223   0.1390431445   1.8497674873
C    6.3260481778  -0.6775572564  -0.1008499701
H    7.2760847567  -1.2409626276  -0.1068579174
C    6.5263613836   0.8704469119  -0.0219955961
H    7.5837339825   1.1718263501   0.0817776489
C    5.5505817353  -2.1431076680  -2.0243523418
H    5.2449725980  -1.9496869106  -3.0592573757
H    6.5507120485  -2.6124373822  -2.0126765006
C    5.4819271829  -2.3179905448   1.6551505778
H    5.1530335678  -2.2165859258   2.6957856397
H    6.4861938924  -2.7794538034   1.6268099602
O    3.1171880872  -3.0856447296  -3.2422010694
O    3.3083178960  -3.7100295779   2.8984344187
N    2.9657453901  -4.5959581321  -1.4803583718
N    4.5980263259  -3.0633032098  -1.4542413820
N    3.1426808745  -4.9452073510   0.9390575046
N    4.5347674868  -3.1891744917   0.9909226577
C    3.5057198109  -3.5218346891  -2.1813446851
C    3.6143618378  -3.9173942233   1.7444556927
C    3.7864143027  -4.9863361720  -0.3511436202
H    4.2302429158  -5.9828531695  -0.5253661645
C    4.8469319301  -3.8429481983  -0.2677356132
H    5.8881206253  -4.2130629021  -0.2613834127
C    2.0652614979  -5.5176752548  -2.1361684436
H    2.5535531266  -6.5068373403  -2.2148261526
H    1.8658941085  -5.1239157799  -3.1401496716
C    2.3202569881  -6.0165573298   1.4600110850
H    2.8106230859  -6.9788811867   1.2389348935
H    2.2506981788  -5.8743926130   2.5448880358
O   -0.4935345922  -4.9532141908  -3.2802026582
O   -0.0958665854  -5.4183644986   2.9075247610
N   -1.4068756404  -6.1033673656  -1.4855242235
N    0.7873690201  -5.6643166575  -1.4715231926
N   -1.2721254687  -5.9600917398   0.9714825820
N    0.9680199633  -6.0555609111   0.9489889244
C   -0.3866817870  -5.4954818862  -2.2030856619
C   -0.1271266529  -5.7572730926   1.7449028864
C   -0.9576534069  -6.6885907059  -0.2518661958
H   -1.3077172381  -7.7327068424  -0.1714144207
C    0.5959189035  -6.5655326229  -0.3466908445
H    1.0978018002  -7.5306744325  -0.5379955014
C   -2.7749363196  -6.0745233772  -1.9363123028
H   -3.2201272436  -7.0708044352  -1.7784092323
H   -2.7580237154  -5.8389215710  -3.0070487495
C   -2.5601574618  -6.0823204136   1.6340671940
H   -2.9392294885  -7.1114162518   1.5168266951
H   -2.3932074158  -5.8689013553   2.6963657597
O   -3.9850197921  -3.8187817114  -3.2167280590
O   -3.4070103523  -3.6181042806   2.8825502766
N   -5.2854794606  -3.5904783860  -1.3098715025
N   -3.6049725392  -5.0707993421  -1.2924116458
N   -4.8770447777  -3.3495987371   1.0979328493
N   -3.5735490817  -5.1679151929   1.1636359414
C   -4.2526952188  -4.1137066203  -2.0720474651
C   -3.8841795007  -3.9935192321   1.8319457198
C   -5.3650009257  -4.1747756578   0.0041733351
H   -6.3929639524  -4.5193021803   0.2117369845
C   -4.3229007675  -5.3352271169  -0.0553708235
H   -4.7849668497  -6.3369759208  -0.0873721697
C   -6.2294004862  -2.6359099044  -1.8493282367
H   -7.2486885783  -2.9698136441  -1.5996625190
H   -6.0931845045  -2.6317381783  -2.9371416224
C   -5.6931204644  -2.3222042603   1.7117410594
H   -5.3021015736  -2.1494287490   2.7214905505
H   -6.7374295996  -2.6799962038   1.7759397089
O   -5.0973603403  -0.4345206721  -3.3312431111
O   -4.8588914099   0.1755930293   2.8256565265
N   -5.5809032759   0.9093387732  -1.4925680782
N   -6.0634434556  -1.2744722790  -1.3963870732
N   -5.7633141936   1.1849728439   0.9438360060
N   -5.6614462797  -1.0514540071   1.0173468498
C   -5.5188892428  -0.2861565006  -2.2056481144
C   -5.3559677706   0.1124307406   1.7224750857
C   -6.3868686592   0.7752031843  -0.2876218962
H   -7.3587086155   1.2844324655  -0.4145303383
C   -6.5162558946  -0.7713989179  -0.1279092846
H   -7.5496405879  -1.1053827938   0.0729389042
C   -5.4506540338   2.1665708124  -2.2022204419
H   -6.4366031381   2.6639578962  -2.2544499061
H   -5.1035376048   1.9278317277  -3.2147375488
C   -5.7038471580   2.5472902133   1.4217008708
H   -5.4855987034   2.5103815733   2.4954259922
H   -6.6876869708   3.0185159945   1.2559530218
O   -2.9637606047   3.0402202198  -3.3619874041
O   -3.4894352619   3.8157070464   2.7556335323
N   -2.8707594224   4.6224110572  -1.6620580698
N   -4.4977961562   3.0818017955  -1.6173859072
N   -3.0773389471   4.9293931166   0.7574465375
N   -4.6752902247   3.3609149488   0.8090340360
C   -3.3876934009   3.5175843580  -2.3326225763
C   -3.7128237427   4.0040514360   1.5808294343
C   -3.6947754208   5.0312932128  -0.5457952382
H   -4.0807913681   6.0538578901  -0.7091219045
C   -4.8197349337   3.9469351971  -0.5049979758
H   -5.8345678166   4.3660485956  -0.6291509683
C   -1.9489147423   5.5183724214  -2.3190899954
H   -1.7301608447   5.0995227445  -3.3083114547
H   -2.4275669799   6.5087666632  -2.4324158932
C   -2.2394018263   5.9695517229   1.3121277222
H   -2.7098612225   6.9513894824   1.1299656661
H   -2.1693778604   5.7860932601   2.3907118621
O    0.6473665886   4.9914002265  -3.4139006751
O    0.1920200907   5.2929148451   2.7177438117
N    1.4997999486   6.1795019888  -1.6135135620
N   -0.6816613874   5.6780668055  -1.6315826618
N    1.3521932167   6.0224173019   0.8352629034
N   -0.8900019423   6.0054252816   0.7916723025
C    0.5070664017   5.5384236690  -2.3408880932
C    0.2106353675   5.7101857531   1.5813026649
C    1.0168633482   6.7458478082  -0.3809910876
H    1.3276756108   7.8016423171  -0.2958434690
C   -0.5295514811   6.5637563608  -0.4874227025
H   -1.0695991100   7.5112831793  -0.6604714396
C    2.8791119468   6.1811181078  -2.0325232698
H    3.2964793642   7.1879186933  -1.8682682319
H    2.8927705440   5.9427858333  -3.1026470170
C    2.6167583728   6.2186330986   1.5192052094
H    2.9487893069   7.2612010954   1.3850226412
H    2.4436255367   6.0178718938   2.5829733821
N    1.1223069741   0.6355112449   4.5248591909
C    0.6105064271   0.1625398745   3.3673815460
C   -0.4298472192  -0.9096080725   3.6850034689
C   -0.3506301289  -0.9618137521   5.1927766929
C   -1.0344090727  -1.7513497934   6.0965053148
H   -1.7564695220  -2.4880744615   5.7542017564
C   -0.7761981420  -1.5841211085   7.4596312652
H   -1.3007168331  -2.1958045088   8.1867605549
C    0.1499857677  -0.6385722231   7.8942737823
H    0.3389980906  -0.5207242013   8.9568395628
C    0.8452368498   0.1640182250   6.9895950058
H    1.5645658044   0.8932075766   7.3452414301
C    0.5736406885  -0.0215946496   5.6411357535
C    2.0957238712   1.7188403859   4.6041554341
H    2.3196893286   1.9219662299   5.6507106515
H    3.0190532277   1.4386936621   4.0894069676
H    1.6907622481   2.6262426138   4.1459954701
C   -1.8460992750  -0.4620231823   3.2704503470
H   -2.0964676417   0.5149970494   3.6925433501
H   -1.9501495440  -0.3992943284   2.1841006122
H   -2.5746120126  -1.1927517336   3.6283384236
C   -0.0677661403  -2.2822410752   3.0937340553
H    0.9347278273  -2.5954462827   3.3978369536
H   -0.7853103766  -3.0264047255   3.4452696873
H   -0.1086016976  -2.2754169170   2.0001284601
C    1.0187390872   0.6454982071   2.1277999291
H    1.7976364385   1.4057816234   2.1121251499
C    0.4860292359   0.2389729949   0.9087104621
H   -0.3017558726  -0.5027700668   0.9222914320
C    0.8939541398   0.7395019652  -0.3240522287
H    1.7050297581   1.4641872211  -0.3146610449
N    0.7303345601   0.9663355517  -2.7157301186
C    0.3307187012   0.4064713841  -1.5538184341
C   -0.7882317131  -0.5994711019  -1.8522493729
C   -0.9053577636  -0.4822948113  -3.3553368651
C   -1.7478841210  -1.1265202972  -4.2401461623
H   -2.4805856400  -1.8540848723  -3.9017625196
C   -1.6390874893  -0.8160963392  -5.5979357589
H   -2.2926370367  -1.3086680494  -6.3105167370
C   -0.7038216525   0.1140813013  -6.0459973520
H   -0.6335474826   0.3370703518  -7.1062029107
C    0.1500348225   0.7687786241  -5.1587805388
H    0.8778188514   1.4883828195  -5.5164667827
C    0.0179225720   0.4498928464  -3.8162848383
C    1.7988878009   1.9459395001  -2.8694567603
H    2.7690519384   1.4511135978  -2.9963667727
H    1.5968352128   2.5718496329  -3.7382998202
H    1.8285591731   2.6071788565  -2.0012664346
C   -0.3757491818  -2.0361657203  -1.4762043930
H    0.5596676154  -2.3114312670  -1.9735981545
H   -0.2532422726  -2.1603229422  -0.3960917016
H   -1.1520154507  -2.7254088005  -1.8238337819
C   -2.1276401720  -0.2041995910  -1.2023773618
H   -2.4252647487   0.8005902315  -1.5166287815
H   -2.8968907292  -0.9063372372  -1.5405480265
H   -2.0892175231  -0.2357125591  -0.1103077628
  200
G(CENSO)=       -5891.08642105  G(xTB)=        -359.42637296        !CONF12
O    3.5319479948   3.2011936868  -2.9739125071
O    3.9510908675   3.2525033418   3.1749963657
N    5.0442754890   3.2072329411  -1.2133830934
N    3.2828299683   4.5798594233  -1.1184283638
N    5.2178395757   3.2143720443   1.2285809592
N    3.4283133447   4.5602453974   1.3271450618
C    3.9010755060   3.6051659318  -1.8902706181
C    4.1655091942   3.6258381478   2.0417210147
C    5.2846470468   3.9629333588  -0.0074132468
H    6.2468742683   4.5003862718  -0.0757397733
C    4.0457227567   4.9134463462   0.0668561781
H    4.3163327586   5.9843084899   0.0572807599
C    6.0066928999   2.3022162927  -1.7877045089
H    7.0032288681   2.7765740239  -1.7722002890
H    5.7007408152   2.1188134055  -2.8244265110
C    6.3439697429   2.4841963018   1.7770934262
H    7.2706481557   3.0370882984   1.5545474670
H    6.1967529789   2.4244696330   2.8619738837
O    5.2235417705  -0.2082082532  -2.9007473040
O    5.7028520457   0.0703713322   3.2083477027
N    6.3785742981  -1.2057873646  -1.1567856151
N    6.0869575908   1.0131041482  -1.1237326794
N    6.3235304159  -1.1069140452   1.3005327781
N    6.4876925422   1.1273983791   1.2995572820
C    5.8144351159  -0.1460398724  -1.8422466720
C    6.1105544973   0.0372352490   2.0676689639
C    7.0296750793  -0.8040068553   0.0653659416
H    8.0561680042  -1.2063644844   0.1036613832
C    6.9800234297   0.7577972041  -0.0035942543
H    7.9656609512   1.2178335130  -0.1890092163
C    6.2135224386  -2.5714471463  -1.5980526665
H    5.9380194376  -2.5348891286  -2.6585433371
H    7.1760525837  -3.0955146621  -1.4797562071
C    6.4101642713  -2.4038542987   1.9542920298
H    6.2634991513  -2.2342300977   3.0275536406
H    7.4099368081  -2.8323705346   1.7764238262
O    3.7917989603  -3.5461542056  -2.7679108262
O    4.0101089188  -3.1442054114   3.3681154713
N    3.5407183206  -4.8496182974  -0.8634154639
N    5.1739924536  -3.3133820886  -0.9091319751
N    3.5086834671  -4.5318026577   1.5688591878
N    5.4158203366  -3.3601709935   1.5359812661
C    4.1170219107  -3.8595835049  -1.6442049474
C    4.2728019594  -3.6124381385   2.2809954134
C    4.2131436811  -5.0321896118   0.3986748709
H    4.4872304952  -6.0925823969   0.5396393102
C    5.4491565531  -4.0847500914   0.2920120136
H    6.4061153357  -4.6250801829   0.1879410118
C    2.5391584396  -5.7526510913  -1.3860236381
H    2.8922199262  -6.7885761310  -1.2383777997
H    2.4372673636  -5.5453361275  -2.4576689800
C    2.5102532708  -5.3235119437   2.2629948789
H    2.8695705134  -6.3654396616   2.3500416799
H    2.3914933822  -4.8897146999   3.2627841828
O    0.1055873011  -5.1177610338  -2.7760919553
O    0.0714904900  -4.2512468048   3.3489215664
N   -1.0131664416  -5.6832009014  -0.8201866857
N    1.2252162165  -5.6066458938  -0.7973242099
N   -1.0293303418  -5.3189684685   1.6021047400
N    1.2116381105  -5.3264441924   1.6341298129
C    0.1043631725  -5.4210811328  -1.6039724355
C    0.0833302378  -4.8811928485   2.3143191161
C   -0.6746525738  -6.1792333701   0.4931529990
H   -1.0980949745  -7.1886918856   0.6432716050
C    0.8883600382  -6.1583017487   0.4982942319
H    1.3372541984  -7.1611206164   0.6171301104
C   -2.3296699917  -5.8227803737  -1.4035758036
H   -2.6990819099  -6.8464733709  -1.2229841664
H   -2.2225302057  -5.6505421925  -2.4809959540
C   -2.3381497425  -5.3393641638   2.2165119345
H   -2.6859468091  -6.3868854257   2.2825940598
H   -2.2380853772  -4.9197425554   3.2247835355
O   -3.4243810429  -3.5550886347  -2.8068620271
O   -3.8953806569  -3.2349259317   3.3643338193
N   -4.8165578609  -3.2265018074  -0.9703588734
N   -3.3146072141  -4.8867768243  -0.9112135955
N   -5.2083740343  -3.3264944297   1.4536376224
N   -3.3312349869  -4.5437918607   1.5233182006
C   -3.7972319547  -3.8469687619  -1.6916336344
C   -4.1124693042  -3.6438915852   2.2452590544
C   -5.2039320100  -4.0145957064   0.1910063609
H   -6.1781801676  -4.5042995032   0.0155121693
C   -4.0224198870  -5.0233760791   0.3353017794
H   -4.3538179362  -6.0674435352   0.4766862919
C   -5.7434071236  -2.3462840991  -1.6512835258
H   -6.7409960817  -2.8215245010  -1.6902988046
H   -5.3648942860  -2.2039525371  -2.6705444379
C   -6.2732590253  -2.4692607041   1.9202560286
H   -6.1544424928  -2.3700348880   3.0055460875
H   -7.2382247162  -2.9474007508   1.6901014448
O   -5.0154089887   0.1687757316  -2.8438793617
O   -5.4855489876  -0.0427663517   3.2613226595
N   -6.1924210449   1.1755882301  -1.1157342053
N   -5.8662600292  -1.0370614055  -1.0444863223
N   -6.1241543944   1.1038182891   1.3401554883
N   -6.2790708558  -1.1300374104   1.3725049178
C   -5.6075602437   0.1123211744  -1.7862525392
C   -5.9007139808  -0.0276810189   2.1226414639
C   -6.8341170269   0.7813079101   0.1125009403
H   -7.8640432395   1.1758570072   0.1512368739
C   -6.7699758700  -0.7780252387   0.0645312143
H   -7.7499888913  -1.2513723621  -0.1198249439
C   -6.1092287925   2.5344873056  -1.5958701928
H   -7.0976054822   3.0080647135  -1.4724534347
H   -5.8504825438   2.4908987652  -2.6603165450
C   -6.2254060188   2.4061706712   1.9763154272
H   -6.0389756780   2.2570991287   3.0465127121
H   -7.2415399725   2.8064692697   1.8247831469
O   -3.8856995754   3.7607387254  -2.8948482651
O   -3.8083552372   3.2230313999   3.3034996627
N   -3.5522624067   4.9762949209  -0.9493883933
N   -5.0956596168   3.3499292624  -0.9477115015
N   -3.3985582875   4.6051817046   1.4762297171
N   -5.2706810446   3.3796202179   1.5104507027
C   -4.1367715397   3.9933384148  -1.7327745005
C   -4.1154704309   3.6711221581   2.2214815384
C   -4.1696122633   5.0997556084   0.3472062752
H   -4.4836645379   6.1436669613   0.5249560775
C   -5.3682463936   4.1016490558   0.2710310320
H   -6.3487063410   4.6037530180   0.1947674352
C   -2.5580795314   5.8844336012  -1.4764690145
H   -2.5125098604   5.7190004465  -2.5593246746
H   -2.8769616357   6.9192864620  -1.2687117200
C   -2.3808236145   5.4036624911   2.1269140210
H   -2.7238029198   6.4529724956   2.1915166184
H   -2.2449324259   4.9971253773   3.1363906307
O   -0.2442568330   4.9143650223  -2.9135219901
O    0.0748302943   4.4104564900   3.2363187389
N    1.0043242707   5.4290233055  -1.0191360470
N   -1.2201271342   5.6964623616  -0.9567869225
N    1.1446770596   5.3937296244   1.4252847098
N   -1.0942385813   5.3661818861   1.4683472826
C   -0.1659714965   5.2900922161  -1.7641218942
C    0.0445866836   4.9781377093   2.1669291267
C    0.7738498725   6.1204858597   0.2362542866
H    1.2601919867   7.1126454955   0.2242098916
C   -0.7837668554   6.1984740120   0.3233990021
H   -1.1623404028   7.2243606913   0.4808066823
C    2.2875502070   5.4636662592  -1.6881357753
H    2.6804761703   6.4971961952  -1.6721582566
H    2.1208845305   5.1497704067  -2.7250096076
C    2.4698314378   5.4171380005   1.9953844268
H    2.8463546760   6.4556368282   1.9817680300
H    2.3899311141   5.0661436706   3.0308221084
N    1.2118426098  -0.1786180953   2.7586953625
C    0.5285007793  -0.0604443658   1.6002809340
C   -0.9733745041  -0.1021325482   1.9088403557
C   -0.9672271585  -0.2530416352   3.4133166347
C   -2.0157505908  -0.3597195102   4.3060945710
H   -3.0500778586  -0.3436872473   3.9734303603
C   -1.7139189694  -0.4939781681   5.6635621299
H   -2.5219967270  -0.5815220936   6.3825102129
C   -0.3921988060  -0.5155237934   6.1033536848
H   -0.1804850299  -0.6162858790   7.1634126976
C    0.6716465254  -0.4090553563   5.2079012871
H    1.6972878343  -0.4220342499   5.5590352358
C    0.3471911343  -0.2848410445   3.8659471283
C    2.6624257077  -0.1530665317   2.9016075435
H    2.9530528057  -0.7432977755   3.7704153360
H    3.1325500691  -0.6157434646   2.0320310016
H    3.0269913174   0.8738615881   3.0213842355
C   -1.6695952212   1.2180296621   1.5245830387
H   -1.1838084298   2.0671478420   2.0155745013
H   -1.6679738826   1.3851748987   0.4433751586
H   -2.7063137901   1.1810572323   1.8738188369
C   -1.6733438268  -1.3191841116   1.2754379058
H   -1.1891983178  -2.2480404584   1.5914363445
H   -2.7103558742  -1.3421243106   1.6258905275
H   -1.6795045778  -1.2776568137   0.1831259908
C    1.1570932199   0.0788118872   0.3650879173
H    2.2438101492   0.1209701189   0.3479578219
C    0.5069874071   0.1454312750  -0.8634815597
H   -0.5748916001   0.1266873753  -0.8691024471
C    1.1628469714   0.2175124738  -2.0879481227
H    2.2514075571   0.2197799990  -2.0804529733
N    1.2119844946   0.2836196073  -4.4855152165
C    0.5238221910   0.2675871933  -3.3233059951
C   -0.9721082864   0.2987877163  -3.6299095605
C   -0.9631001158   0.3847106178  -5.1381904041
C   -2.0108186517   0.4639718859  -6.0346548104
H   -3.0397958907   0.4836165112  -5.6851024069
C   -1.7191629473   0.5208736780  -7.4001294073
H   -2.5272904491   0.5859587554  -8.1217143978
C   -0.3989255910   0.4958892426  -7.8441912804
H   -0.1891959617   0.5410425494  -8.9084516745
C    0.6660935730   0.4156614806  -6.9468460279
H    1.6878326387   0.4006074519  -7.3095955629
C    0.3519224647   0.3619749149  -5.5959513050
C    2.6654901613   0.1986137377  -4.5740919108
H    2.9598615386   0.1933347359  -5.6229876929
H    3.1286322466   1.0563707783  -4.0781349186
H    3.0199225820  -0.7235018251  -4.1034304953
C   -1.6620867952  -1.0130578520  -3.2041293334
H   -1.1583353680  -1.8859653773  -3.6282947687
H   -1.6806715975  -1.1265625224  -2.1169599527
H   -2.6970876809  -1.0056655333  -3.5527147440
C   -1.6762252128   1.5320626646  -3.0398168918
H   -1.1843403257   2.4582054437  -3.3496486485
H   -2.7109076887   1.5559943019  -3.3878542755
H   -1.6966333102   1.5022034532  -1.9461793245
  200
G(CENSO)=       -5891.08633898  G(xTB)=        -359.42628255        !CONF10
O    3.9862279256   3.1971776010  -3.3587693117
O    3.7879592707   3.4324164869   2.7784873529
N    5.3949122089   3.3831440997  -1.5254658516
N    3.4828288559   4.5474441499  -1.5321129558
N    5.1817565803   3.2871420354   0.9201654543
N    3.5066174405   4.7785958048   0.9081928567
C    4.2493779327   3.6449871001  -2.2633051393
C    4.1080426910   3.7846732208   1.6643242618
C    5.4306503456   4.0853523301  -0.2685100954
H    6.3805212096   4.6378309849  -0.1640480751
C    4.1794062771   5.0162039496  -0.3452521022
H    4.4367476007   6.0851857396  -0.4479607056
C    6.3889193620   2.4344951083  -1.9611211789
H    7.3892563502   2.8651325863  -1.7915216836
H    6.2302880222   2.2728344330  -3.0339616741
C    6.2444875491   2.5624580518   1.5928094751
H    7.1932801659   3.1086721577   1.4656911437
H    5.9838287122   2.5127641471   2.6565241375
O    5.6632772083  -0.0279077524  -3.2227706766
O    5.3362605350   0.1762778854   2.9082199858
N    6.4919061582  -1.1012627587  -1.3422647100
N    6.3149053546   1.1325148292  -1.3148411635
N    6.1553987062  -1.0175962508   1.0921390666
N    6.4321501433   1.2027485363   1.1430223225
C    6.0933857976  -0.0051296291  -2.0899327328
C    5.8955437784   0.1303907010   1.8321925467
C    7.0159740196  -0.7430553389  -0.0482509631
H    8.0093339185  -1.1981346676   0.1053516324
C    7.0534220799   0.8198123021  -0.1007210506
H    8.0762032525   1.2290790861  -0.1609367332
C    6.3400643062  -2.4536011579  -1.8296614845
H    6.1726623061  -2.3843819686  -2.9110430104
H    7.2711158305  -3.0077195932  -1.6294476738
C    6.0946758536  -2.3164947292   1.7388984938
H    5.8188338060  -2.1477766679   2.7865201377
H    7.0897529432  -2.7906469297   1.6872071702
O    3.9298961282  -3.2202697103  -3.1956959704
O    3.6220963134  -3.1820466954   2.9546957073
N    3.4419604433  -4.5449342669  -1.3509918612
N    5.2240532635  -3.1886188572  -1.2666391297
N    3.3229679805  -4.5466173066   1.0954478857
N    5.1168655590  -3.2147501054   1.1801419204
C    4.1626163025  -3.6005013962  -2.0681538244
C    3.9711385128  -3.5892030083   1.8658541955
C    4.0709086339  -4.8947116229  -0.0962218358
H    4.3327433377  -5.9677188775  -0.0826274372
C    5.3186348794  -3.9543663229  -0.0417312591
H    6.2781744437  -4.4996105760  -0.0069580160
C    2.4714613929  -5.3975443582  -2.0058770632
H    2.8451760875  -6.4371881219  -1.9977515917
H    2.3775522705  -5.0464109435  -3.0400637773
C    2.3352645042  -5.4273941059   1.6839953843
H    2.7287743253  -6.4609721137   1.6715986011
H    2.1804141037  -5.1056666537   2.7202823270
O    0.0546135564  -4.4252250571  -3.2309179715
O   -0.1848500413  -4.8749068305   2.9329985795
N   -1.0854995451  -5.3736553724  -1.4406744028
N    1.1541288522  -5.3695384234  -1.4165071743
N   -1.1798740935  -5.6686892109   0.9905514115
N    1.0449439892  -5.3992818670   1.0292211654
C    0.0415755421  -4.9793877167  -2.1539818505
C   -0.1177371636  -5.2572501565   1.7851031955
C   -0.7549953799  -6.1861137817  -0.2876814020
H   -1.1280092016  -7.2168901363  -0.4254239022
C    0.8028976221  -6.0958727831  -0.2205157754
H    1.2966810280  -7.0844965418  -0.2119525411
C   -2.3804018504  -5.4266342521  -2.0814557564
H   -2.7178797388  -6.4786069890  -2.1279900103
H   -2.2602383252  -5.0322935977  -3.0977277090
C   -2.5095604185  -5.8639966081   1.5286394973
H   -2.8218298173  -6.9036608431   1.3346706257
H   -2.4525224868  -5.6877702332   2.6092746863
O   -3.8341179870  -3.2670374833  -3.2649028247
O   -3.8435126080  -3.7435207965   2.9449525086
N   -5.2696284423  -3.4049282661  -1.4487956641
N   -3.3943282731  -4.6259136410  -1.4272712496
N   -5.0775566106  -3.3595351652   1.0077224503
N   -3.5171978659  -4.9693783848   1.0046082127
C   -4.1244545202  -3.7026698778  -2.1730727794
C   -4.1039775139  -3.9871659043   1.7872556740
C   -5.3532103612  -4.1203716707  -0.2041484679
H   -6.3298625655  -4.6283158333  -0.1178867637
C   -4.1488609803  -5.1115053756  -0.2832900436
H   -4.4580639838  -6.1594393633  -0.4453498729
C   -6.2336080916  -2.4389219948  -1.9117755074
H   -7.2464345785  -2.8444481654  -1.7523723685
H   -6.0547212841  -2.2930367990  -2.9837109938
C   -6.0934690158  -2.5505111188   1.6598010077
H   -5.8288591153  -2.5010493871   2.7225660946
H   -7.0784687443  -3.0330115467   1.5436638554
O   -5.4939380777   0.0093902569  -3.2016887757
O   -5.0253657551  -0.1694343218   2.9015516835
N   -6.2908915989   1.0997679506  -1.3159761944
N   -6.1369660485  -1.1339908048  -1.2804236850
N   -5.8994981599   1.0226833383   1.1047833848
N   -6.1906201606  -1.1941381626   1.1756620899
C   -5.9115190750  -0.0038615613  -2.0636876315
C   -5.6207282598  -0.1221613060   1.8451995524
C   -6.7906928206   0.7501001508  -0.0101474719
H   -7.7758990861   1.2168713300   0.1628314709
C   -6.8424497906  -0.8103309352  -0.0507648820
H   -7.8692909242  -1.2134049428  -0.0821087016
C   -6.2882658496   2.4378452118  -1.8667383260
H   -7.2556823857   2.9130606956  -1.6404824591
H   -6.1655027004   2.3374007104  -2.9514710366
C   -5.7901884075   2.3350729222   1.7065231927
H   -5.4222104036   2.2001714932   2.7306834605
H   -6.7907376608   2.8046697454   1.7318456316
O   -3.9136412299   3.2192883892  -3.3074482467
O   -3.4906246451   3.5617611159   2.8820868345
N   -3.3558849402   4.5252292704  -1.4622081506
N   -5.2278059217   3.2992447069  -1.3971650797
N   -3.3533036892   4.8714162151   0.9729399138
N   -4.8601197640   3.2163906242   1.0319024794
C   -4.1333601894   3.6242082845  -2.1874006671
C   -3.8486121298   3.8417494925   1.7590671936
C   -4.0538338660   5.0048609292  -0.2781879314
H   -4.3852562905   6.0485138083  -0.4231476732
C   -5.2357162468   3.9956058006  -0.1388033424
H   -6.2121483406   4.4856433548   0.0236021134
C   -2.3623140158   5.3231059645  -2.1515723354
H   -2.2619232076   4.9089144807  -3.1620697199
H   -2.7096301537   6.3712730828  -2.2127491010
C   -2.3677307949   5.8061405368   1.4661744716
H   -2.7324078925   6.8307938165   1.2828310660
H   -2.2648311712   5.6346761057   2.5441373371
O    0.0530488706   4.2853460172  -3.3136233481
O    0.0538735314   5.0185797982   2.8245950307
N    1.1866427494   5.3487835400  -1.5881851884
N   -1.0532453611   5.2972396994  -1.5361277915
N    1.1856816784   5.5179579063   0.8539857237
N   -1.0501266109   5.6642668825   0.8863839672
C    0.0618921620   4.8946381604  -2.2665956276
C    0.0597120284   5.3489793186   1.6596973502
C    0.8600085528   6.1297421101  -0.4199955707
H    1.3137525665   7.1349480009  -0.4901444845
C   -0.7022641293   6.1575128680  -0.4238843737
H   -1.1206216374   7.1685849231  -0.5769471929
C    2.4878407645   5.3575946894  -2.2102393611
H    2.8491413636   6.4005615682  -2.2699018698
H    2.3723058967   4.9488395665  -3.2208599966
C    2.4949477742   5.6525623461   1.4583952804
H    2.8404377972   6.6967067381   1.3531828177
H    2.3875236099   5.4042896953   2.5206446537
N    1.2487518257  -0.2024119482   4.3686333655
C    0.5537419880  -0.1998529985   3.2109077248
C   -0.9401303224  -0.2418154089   3.5264269589
C   -0.9216721007  -0.3157814098   5.0351725690
C   -1.9639771253  -0.3957379306   5.9378382519
H   -2.9947577738  -0.4235049275   5.5940990739
C   -1.6637363230  -0.4426520860   7.3017968406
H   -2.4671991092  -0.5074863102   8.0286040060
C   -0.3409871130  -0.4083800448   7.7378248883
H   -0.1248547597  -0.4470339586   8.8010676749
C    0.7184157464  -0.3272663399   6.8339081716
H    1.7422775553  -0.3058921569   7.1902317380
C    0.3958351224  -0.2817976725   5.4847428015
C    2.7025542163  -0.1092580037   4.4472751707
H    3.0024917504  -0.0714112232   5.4938899425
H    3.1678120483  -0.9794142749   3.9752652592
H    3.0506524678   0.8014382528   3.9503699031
C   -1.6449091398   1.0597881112   3.0942656176
H   -1.1458418666   1.9407049761   3.5074535422
H   -1.6726134716   1.1629454783   2.0058806245
H   -2.6764409059   1.0463408647   3.4529546656
C   -1.6373544196  -1.4869911316   2.9527320871
H   -1.1395967162  -2.4058546299   3.2749371660
H   -2.6709431811  -1.5127941912   3.3044536780
H   -1.6591192241  -1.4718457995   1.8588243865
C    1.1844503767  -0.1537256868   1.9708523046
H    2.2728321216  -0.1453477211   1.9560165082
C    0.5195127560  -0.1025243665   0.7503633871
H   -0.5623309952  -0.0957663677   0.7644904282
C    1.1578206164  -0.0433264711  -0.4847140416
H    2.2451001779  -0.0699673425  -0.4783523910
N    1.1815647331   0.1711472818  -2.8834101401
C    0.5137268768   0.0637513338  -1.7151944875
C   -0.9915508294   0.0748001446  -2.0061436597
C   -1.0058036248   0.1966768293  -3.5130605754
C   -2.0665514842   0.2698828938  -4.3947233498
H   -3.0959271531   0.2454300860  -4.0473429021
C   -1.7830876359   0.3803477394  -5.7583945415
H   -2.6006059658   0.4413098533  -6.4694124456
C   -0.4671399366   0.4115352542  -6.2148253004
H   -0.2696855403   0.4926151810  -7.2793274531
C    0.6088354404   0.3397683261  -5.3303772118
H    1.6298504764   0.3591758625  -5.6945503318
C    0.3026087758   0.2396177896  -3.9820043477
C    2.6308381080   0.1746814834  -3.0401362563
H    2.8996835607   0.7530063352  -3.9240036716
H    3.0984417549   0.6673763400  -2.1865134107
H    3.0176490616  -0.8459534952  -3.1404700166
C   -1.6631161144  -1.2480867650  -1.5896771095
H   -1.1742647983  -2.0983336158  -2.0756557298
H   -1.6409738804  -1.3982418293  -0.5063336862
H   -2.7057145408  -1.2297443297  -1.9219383041
C   -1.7024394642   1.2930937900  -1.3880344677
H   -1.2353811939   2.2223378455  -1.7278711483
H   -2.7427198655   1.2938536071  -1.7284631176
H   -1.6952792621   1.2720473156  -0.2951510041
  200
G(CENSO)=       -5891.08633572  G(xTB)=        -359.42684135        !CONF6
O    3.9981765056   4.0232105682  -3.1746494683
O    4.0817258618   3.5656965104   2.9414216255
N    5.2999052563   3.5959584319  -1.2930103022
N    3.9316612764   5.3716669929  -1.2906506311
N    5.5611011637   3.6430208097   1.1584940325
N    3.7781204807   4.9933050531   1.1349077154
C    4.3563806083   4.2916509286  -2.0484478060
C    4.4256038635   4.0042162524   1.8634626531
C    5.6801095816   4.3391331285  -0.0988903943
H    6.6957342865   4.7540369822  -0.2131459090
C    4.5717826046   5.4366745531  -0.0016372725
H    4.9725937057   6.4483648439   0.1800666727
C    6.2118194479   2.6836402367  -1.9662687386
H    7.2450834567   3.0486018938  -1.8445348350
H    5.9408961491   2.6827322855  -3.0287808772
C    6.3835453265   2.5313038879   1.5793034790
H    7.4383379284   2.7864199339   1.3907495129
H    6.2186156042   2.4023520249   2.6553243824
O    4.9076594016   0.4755117153  -3.2806916259
O    5.2125454416   0.2331460561   2.8392869702
N    5.5937638467  -0.8493380022  -1.4960647278
N    6.1457663361   1.3186464662  -1.5101602141
N    5.8120959072  -0.9617870512   0.9410045620
N    6.0774363220   1.2644760260   0.9416980089
C    5.4691642096   0.3346162840  -2.2148156321
C    5.6377561762   0.1817486823   1.7051678740
C    6.4450463976  -0.6965749855  -0.3304304656
H    7.3594342695  -1.3060618870  -0.4398919372
C    6.7289708789   0.8390350741  -0.2834172965
H    7.8044349376   1.0847285900  -0.2475363226
C    5.4225960309  -2.1241205588  -2.1643810462
H    5.0311573861  -1.9181564749  -3.1673771629
H    6.4065583663  -2.6227385329  -2.2447360928
C    5.6927732738  -2.2847747797   1.5155317739
H    5.4439039387  -2.1596335017   2.5756772390
H    6.6659902137  -2.7989874177   1.4197637266
O    3.0120034743  -3.1982894921  -3.2961175691
O    3.4386187255  -3.4456114021   2.8742851436
N    2.9620687844  -4.6491119338  -1.4836294044
N    4.4913908192  -3.0146293986  -1.5130881723
N    3.1032926237  -4.7234918406   0.9620288296
N    4.6615218058  -3.1106182530   0.9256135943
C    3.4303050946  -3.5702685908  -2.2216395318
C    3.6952359244  -3.7202533749   1.7229210470
C    3.7621148985  -4.9175727058  -0.3114235877
H    4.1925813492  -5.9336424979  -0.3669172180
C    4.8403084080  -3.7868159988  -0.3408605427
H    5.8726565100  -4.1720325855  -0.4277594865
C    2.0375363868  -5.6028524124  -2.0487763006
H    2.5054089878  -6.6041296228  -2.0388477709
H    1.8403337254  -5.2970387337  -3.0833095469
C    2.2870693349  -5.7483099453   1.5814364469
H    2.7766300371  -6.7279042614   1.4454936347
H    2.2224781391  -5.5102704383   2.6497403548
O   -0.5152853958  -5.1387025286  -3.2463702105
O   -0.1232264324  -5.0194168510   2.9763573114
N   -1.4493016438  -6.0422165745  -1.3245524062
N    0.7580578679  -5.6645044993  -1.3699681518
N   -1.2993605768  -5.7576473160   1.1102163789
N    0.9359273184  -5.8297782976   1.0785256585
C   -0.4161599436  -5.5547255633  -2.1137135057
C   -0.1573601324  -5.4692992069   1.8518180192
C   -0.9938256219  -6.5605966271  -0.0614382833
H   -1.3523980144  -7.5958771183   0.0799378543
C    0.5609074148  -6.4546238395  -0.1650660916
H    1.0586084799  -7.4356625931  -0.2659299865
C   -2.7963454909  -6.1841805596  -1.8282943165
H   -3.1553751812  -7.2004312183  -1.6011443700
H   -2.7515979283  -6.0370331798  -2.9138158138
C   -2.5996963986  -5.7649780274   1.7439587166
H   -2.9995218874  -6.7952330131   1.7549708159
H   -2.4583064674  -5.4143109563   2.7733600853
O   -3.8790516579  -3.8966378443  -3.2044376302
O   -3.7725091534  -3.3951977491   2.8826292502
N   -5.1780640182  -3.5024154495  -1.3154322797
N   -3.7536325709  -5.2306175783  -1.3116622145
N   -5.3011281166  -3.4784816702   1.1382760893
N   -3.5669237786  -4.8908519604   1.1122277766
C   -4.2180486510  -4.1703690907  -2.0730675507
C   -4.1590246859  -3.8552002120   1.8285781453
C   -5.4895015931  -4.2144430646  -0.0859292554
H   -6.5115241897  -4.6280327470  -0.1325730808
C   -4.3802278884  -5.3122315430  -0.0159877566
H   -4.7783270038  -6.3271138885   0.1559549740
C   -6.1380670820  -2.6353626803  -1.9781011150
H   -7.1531840366  -3.0379495702  -1.8275325574
H   -5.8910720765  -2.6367613119  -3.0463375052
C   -6.1579374680  -2.4093954993   1.5892131958
H   -5.9449509344  -2.2467622680   2.6522872498
H   -7.2069514914  -2.7265171807   1.4639533641
O   -4.9279385808  -0.4045875062  -3.3384008738
O   -5.3362588450   0.0119533213   2.8467278261
N   -5.5581378792   0.9050282860  -1.5196519265
N   -6.1158174269  -1.2623407686  -1.5404178730
N   -5.9516379369   1.1062852735   0.8979933219
N   -5.9541283771  -1.1364510862   0.9164015645
C   -5.4586124500  -0.2727739820  -2.2578141142
C   -5.6911097033  -0.0023658310   1.6887804728
C   -6.4740532462   0.7590385916  -0.3983703828
H   -7.4124087764   1.3076131749  -0.5945569283
C   -6.6722745709  -0.7857517088  -0.3034202681
H   -7.7318290521  -1.0843577962  -0.2182282427
C   -5.3288130860   2.1764714130  -2.1728118808
H   -6.2894567488   2.7147452602  -2.2786283276
H   -4.9175317102   1.9603549031  -3.1662401641
C   -5.8890842064   2.4518862073   1.4222390977
H   -5.7614240632   2.3712071839   2.5080828723
H   -6.8374975904   2.9648128863   1.1929742845
O   -2.8535495369   3.1645726932  -3.2364787249
O   -3.5648999139   3.3524283134   2.8883679911
N   -2.8384466892   4.6579294864  -1.4594697670
N   -4.3814899610   3.0306377579  -1.4853743117
N   -2.9687704001   4.5510270440   0.9839079547
N   -4.7948639814   3.2539948270   0.9224104588
C   -3.2970938327   3.5633061366  -2.1821009481
C   -3.7485898920   3.6693835181   1.7335801757
C   -3.6125176457   4.9057301582  -0.2707153696
H   -3.9552802642   5.9559318098  -0.2454716362
C   -4.7819799295   3.8783446209  -0.3750734683
H   -5.7594548939   4.3479935479  -0.5854355767
C   -1.9057837740   5.6043203521  -2.0202571553
H   -1.7131119215   5.3077302574  -3.0577031635
H   -2.3666427336   6.6083519811  -2.0002894587
C   -2.0791095716   5.4683039342   1.6673143801
H   -2.5242384962   6.4807229289   1.6673749827
H   -1.9784875607   5.1119101310   2.6988685410
O    0.6653826113   5.2414754014  -3.2386929024
O    0.4003631510   4.6590665933   2.9118814749
N    1.5813916909   6.0480138247  -1.2632867282
N   -0.6221781879   5.6551121564  -1.3472256616
N    1.4738992517   5.7507861013   1.1657570055
N   -0.7523696825   5.5473485850   1.0980975508
C    0.5552206271   5.5966060254  -2.0852342052
C    0.3761056397   5.2385230420   1.8462928756
C    1.1036631942   6.5351694010   0.0091888697
H    1.4005552214   7.5895445986   0.1500970251
C   -0.4427275429   6.3313693491  -0.0766020721
H   -1.0085086345   7.2800919287  -0.0626075775
C    2.9167556415   6.2864592618  -1.7687125166
H    3.2217125870   7.3121268956  -1.5088467684
H    2.8720533066   6.1750516928  -2.8584466554
C    2.7785467380   5.8244535183   1.7764150667
H    3.1209091470   6.8742141295   1.7722617959
H    2.6786246171   5.4726016838   2.8101010100
N    0.9707426230   0.8498199254   4.3216811825
C    0.4163276168   0.4186934174   3.1685541452
C   -0.7373673539  -0.5290783251   3.4934789805
C   -0.7101253734  -0.5202903869   5.0042446950
C   -1.5124399386  -1.1787222585   5.9155645533
H   -2.3157383607  -1.8292904834   5.5795726415
C   -1.2695645782  -0.9888421301   7.2785298563
H   -1.8886709083  -1.4954482293   8.0120312421
C   -0.2393941425  -0.1535753739   7.7051641027
H   -0.0642116108  -0.0164287173   8.7677914114
C    0.5765521293   0.5152765303   6.7925947612
H    1.3729070215   1.1629801747   7.1417758064
C    0.3164399354   0.3112346449   5.4446378782
C    2.1067823953   1.7622408842   4.3888077744
H    2.3905603738   1.9058220408   5.4306788505
H    2.9635596759   1.3464319474   3.8497638891
H    1.8410226113   2.7312362791   3.9558716810
C   -2.0928512746   0.0110216929   3.0005114775
H   -2.2921398939   1.0107317166   3.3963362147
H   -2.1333976271   0.0638255515   1.9084398962
H   -2.8902606898  -0.6579789825   3.3332819620
C   -0.4708673777  -1.9585019078   2.9857441089
H    0.5022552676  -2.3257467115   3.3230110102
H   -1.2437222579  -2.6269778614   3.3714481933
H   -0.5015550466  -2.0148148992   1.8933141234
C    0.8835163888   0.8331320329   1.9245485633
H    1.6982312055   1.5546166058   1.9038430270
C    0.3700380598   0.3995190356   0.7069569166
H   -0.4296544582  -0.3287378236   0.7280938657
C    0.8118657693   0.8477074101  -0.5337190147
H    1.6117323542   1.5846289370  -0.5361635477
N    0.7019320080   0.9546384049  -2.9384079754
C    0.3028837609   0.4289170613  -1.7612789781
C   -0.7329034415  -0.6676347317  -2.0379787530
C   -0.8000122142  -0.6434666876  -3.5483522540
C   -1.5569981720  -1.3980700942  -4.4231746390
H   -2.2507216030  -2.1545526546  -4.0662792772
C   -1.4095439619  -1.1634653884  -5.7926929620
H   -1.9936109605  -1.7448542551  -6.4987404434
C   -0.5219308481  -0.1973125019  -6.2615118148
H   -0.4193578434  -0.0358740328  -7.3302146367
C    0.2438327558   0.5700706744  -5.3839409932
H    0.9384389990   1.3147196829  -5.7562992979
C    0.0746215717   0.3241068753  -4.0302103173
C    1.6823076927   2.0192853284  -3.1131315778
H    1.4169115939   2.6169301680  -3.9863267708
H    1.6644014767   2.6890981678  -2.2530673330
H    2.6894895202   1.6077856165  -3.2432780355
C   -0.2379768979  -2.0486546208  -1.5659893078
H    0.7128942321  -2.3004893302  -2.0456844998
H   -0.1098956017  -2.0900747967  -0.4801400784
H   -0.9730154366  -2.8028087250  -1.8652308860
C   -2.1200862329  -0.3338605526  -1.4586081416
H   -2.4552532617   0.6477199302  -1.8067232050
H   -2.8327868672  -1.0809011837  -1.8211536707
H   -2.1324937718  -0.3471926025  -0.3655820927
  200
G(CENSO)=       -5891.08630763  G(xTB)=        -359.42615655        !CONF15
O    4.1131761480   3.9388100632  -3.2753296867
O    3.4815735125   3.8161493839   2.8239529691
N    5.3814687036   3.7200413045  -1.3463204125
N    3.7126237473   5.2145897695  -1.3713726023
N    4.9777796484   3.5320992668   1.0704264587
N    3.6570648720   5.3384503278   1.0846937418
C    4.3657732842   4.2444985653  -2.1303972623
C    3.9691764102   4.1813610317   1.7738220562
C    5.4625919529   4.3318996947  -0.0441105321
H    6.4897197006   4.6824963690   0.1551940404
C    4.4182564864   5.4925592269  -0.1300247920
H    4.8804905207   6.4935804049  -0.1686064603
C    6.2507990211   2.6672132064  -1.8233612110
H    7.2932444342   2.9374002524  -1.5911213278
H    6.1131980167   2.6104243519  -2.9096351490
C    5.7985557987   2.5417161463   1.7418658194
H    6.8455157177   2.8929541246   1.7564268247
H    5.4270733335   2.4482207095   2.7690351845
O    5.0796842310   0.4372637992  -3.2218890475
O    4.7290742381   0.1399437286   2.9278384610
N    5.5941086625  -0.8570176145  -1.3601167027
N    5.9791308203   1.3496637619  -1.2863780838
N    5.5755201999  -0.9978464316   1.0873100220
N    5.7453165684   1.2297703910   1.1463711329
C    5.4922409834   0.3230103100  -2.0878270675
C    5.2734595364   0.1252942076   1.8426891449
C    6.3136854250  -0.6778507161  -0.1144985569
H    7.2668813220  -1.2354620184  -0.1365758532
C    6.5054448797   0.8706547567  -0.0306197429
H    7.5602138076   1.1772238420   0.0841657058
C    5.5231900111  -2.1391570627  -2.0338871211
H    5.2083332121  -1.9443858387  -3.0657530642
H    6.5259451279  -2.6035338961  -2.0318099906
C    5.4969404193  -2.3308162010   1.6447851571
H    5.1774857269  -2.2344836217   2.6888402655
H    6.5021288755  -2.7888270931   1.6048447144
O    3.1025744991  -3.1105078247  -3.2501020756
O    3.3220824483  -3.7178289559   2.8957956895
N    2.9736061236  -4.6243989012  -1.4906174826
N    4.5789115128  -3.0645884079  -1.4584381840
N    3.1384751992  -4.9458141840   0.9330179805
N    4.5466849025  -3.2025688354   0.9862743662
C    3.4960982584  -3.5411248801  -2.1888080232
C    3.6225877716  -3.9246994556   1.7402622796
C    3.7896668675  -4.9979964245  -0.3541102797
H    4.2383299569  -5.9946675452  -0.5146335342
C    4.8456529724  -3.8491985423  -0.2781681175
H    5.8886576457  -4.2142775200  -0.2863107866
C    2.0707722232  -5.5498316051  -2.1361773366
H    2.5569001322  -6.5405283939  -2.2058087544
H    1.8710326429  -5.1648323043  -3.1434727464
C    2.3251424415  -6.0213566115   1.4610774388
H    2.8214126586  -6.9814360013   1.2430816777
H    2.2572143048  -5.8749689446   2.5455057884
O   -0.4871074980  -4.9739879835  -3.2763587776
O   -0.0905446497  -5.4280379112   2.9107700448
N   -1.4026393278  -6.1195954483  -1.4800112791
N    0.7931569344  -5.6881465242  -1.4685940089
N   -1.2677437356  -5.9736586590   0.9765957114
N    0.9720694266  -6.0715236047   0.9536821996
C   -0.3811273054  -5.5158450982  -2.1989910262
C   -0.1224555334  -5.7699605735   1.7490044022
C   -0.9547054775  -6.7044089908  -0.2456354440
H   -1.3071411923  -7.7476094319  -0.1639429393
C    0.5993941235  -6.5848681560  -0.3406932367
H    1.0992301128  -7.5517037048  -0.5285479107
C   -2.7705904349  -6.0879459199  -1.9310381479
H   -3.2186916805  -7.0824065146  -1.7700128290
H   -2.7528729724  -5.8557773118  -3.0025139669
C   -2.5567437664  -6.0890922287   1.6382615850
H   -2.9406052460  -7.1164590212   1.5218729114
H   -2.3896374297  -5.8752021810   2.7004289159
O   -3.9727932290  -3.8316499087  -3.2184191184
O   -3.3920719086  -3.6174375935   2.8807503174
N   -5.2715960507  -3.5924103484  -1.3118055780
N   -3.5975622349  -5.0797285353  -1.2905427184
N   -4.8599920821  -3.3457298244   1.0948219878
N   -3.5657554949  -5.1706535593   1.1657362936
C   -4.2413637217  -4.1222513402  -2.0729064763
C   -3.8707817186  -3.9930807905   1.8308809614
C   -5.3528157932  -4.1721882080   0.0040135558
H   -6.3822147212  -4.5112022565   0.2135500183
C   -4.3162012881  -5.3376575572  -0.0526232890
H   -4.7829082618  -6.3373382955  -0.0817661760
C   -6.2137634374  -2.6381286945  -1.8544969393
H   -7.2336497451  -2.9696178368  -1.6039735147
H   -6.0773621406  -2.6374091570  -2.9422718688
C   -5.6714633086  -2.3134221297   1.7066512863
H   -5.2768452734  -2.1374928967   2.7144438135
H   -6.7165435323  -2.6681890423   1.7757852650
O   -5.0792160039  -0.4417882021  -3.3424803784
O   -4.8363076419   0.1880163684   2.8111037087
N   -5.5614589471   0.9074067435  -1.5072732516
N   -6.0459170492  -1.2757309346  -1.4053967111
N   -5.7450195415   1.1908999913   0.9278644335
N   -5.6389092758  -1.0454442335   1.0069131926
C   -5.5005015711  -0.2900369646  -2.2172397361
C   -5.3347782697   0.1210992853   1.7087624859
C   -6.3680647053   0.7766730038  -0.3022208164
H   -7.3402309613   1.2848691926  -0.4310153662
C   -6.4964018557  -0.7693022823  -0.1376008239
H   -7.5291938818  -1.1032332582   0.0664149260
C   -5.4328348727   2.1624169286  -2.2214468655
H   -6.4206028157   2.6554068750  -2.2810207034
H   -5.0795356463   1.9207113662  -3.2310879063
C   -5.6937773732   2.5541353950   1.4038832829
H   -5.4746645250   2.5207144847   2.4775341053
H   -6.6808791575   3.0187030090   1.2380189948
O   -2.9420966607   3.0411392845  -3.3703790975
O   -3.5016434437   3.8565636273   2.7393629498
N   -2.8685811128   4.6340960575  -1.6794102193
N   -4.4871965159   3.0843382280  -1.6355720374
N   -3.0936172595   4.9620754962   0.7360507694
N   -4.6703157038   3.3726931288   0.7891988632
C   -3.3750236839   3.5221395778  -2.3465373032
C   -3.7209473393   4.0340630388   1.5621574372
C   -3.7030817797   5.0460429752  -0.5718440438
H   -4.0972972266   6.0634396416  -0.7473196079
C   -4.8182813218   3.9517807571  -0.5278645399
H   -5.8365970031   4.3613932900  -0.6553609192
C   -1.9484896004   5.5316570499  -2.3368400588
H   -1.7245617320   5.1102031078  -3.3238041041
H   -2.4310943282   6.5195020122  -2.4554185379
C   -2.2614191917   6.0096760146   1.2850321067
H   -2.7320936555   6.9884898585   1.0888604948
H   -2.1989076840   5.8376468506   2.3659738820
O    0.6516617486   5.0146420344  -3.4244668809
O    0.1592078683   5.3187009621   2.7034283707
N    1.4962620381   6.2061933042  -1.6227263117
N   -0.6838690166   5.6989322703  -1.6460728613
N    1.3335502520   6.0368446297   0.8250819817
N   -0.9084497420   6.0429971744   0.7739479825
C    0.5070008254   5.5619455750  -2.3521526958
C    0.1861919702   5.7357695024   1.5672418946
C    1.0087047748   6.7679363642  -0.3899778543
H    1.3224931493   7.8222503892  -0.2978265052
C   -0.5374619678   6.5914925576  -0.5058258800
H   -1.0725367962   7.5399295020  -0.6887740985
C    2.8777675655   6.2041372161  -2.0351068261
H    3.2984003943   7.2080711987  -1.8624863576
H    2.8957083439   5.9723711673  -3.1065831769
C    2.5966238657   6.2202659546   1.5153212223
H    2.9369523928   7.2612547266   1.3889754884
H    2.4171899128   6.0144943201   2.5771286846
N    1.1421372028   0.6043126048   4.5427449532
C    0.6266506238   0.1395379055   3.3834521747
C   -0.4169784507  -0.9304650081   3.6972073185
C   -0.3332561902  -0.9933848624   5.2042699439
C   -1.0168164428  -1.7869466356   6.1046315521
H   -1.7410219632  -2.5201667597   5.7593385125
C   -0.7557753254  -1.6281881924   7.4682212568
H   -1.2800969819  -2.2431063037   8.1927602639
C    0.1729309027  -0.6868633684   7.9066307838
H    0.3639413399  -0.5754255101   8.9695264508
C    0.8682083277   0.1195148548   7.0053410560
H    1.5893723878   0.8454108779   7.3640112704
C    0.5939515032  -0.0578494575   5.6563007233
C    2.1173560005   1.6856116678   4.6268458130
H    2.3500970470   1.8758923132   5.6739113337
H    3.0359424854   1.4100231033   4.1013892095
H    1.7099837326   2.5985552912   4.1820389365
C   -1.8318655826  -0.4699412348   3.2916058059
H   -2.0752400121   0.5034799795   3.7261040785
H   -1.9376223494  -0.3926551669   2.2063849192
H   -2.5637305480  -1.2008056614   3.6424052003
C   -0.0666619426  -2.3009791982   3.0947457301
H    0.9374384397  -2.6200950991   3.3872303798
H   -0.7838349046  -3.0438696631   3.4493771901
H   -0.1192822445  -2.2887220791   2.0017017117
C    1.0320112314   0.6295725565   2.1457377076
H    1.8088624733   1.3920348570   2.1325075216
C    0.4974141036   0.2283346391   0.9256372353
H   -0.2875277977  -0.5164831734   0.9367234490
C    0.8983872015   0.7395624708  -0.3050016001
H    1.7053007780   1.4688753716  -0.2931606520
N    0.7222146216   0.9869315831  -2.6934356510
C    0.3317260608   0.4134381063  -1.5350864480
C   -0.7803256233  -0.5988320732  -1.8383867922
C   -0.9068596933  -0.4661815448  -3.3394287581
C   -1.7502226115  -1.1065005432  -4.2262637356
H   -2.4757724568  -1.8429817993  -3.8917782475
C   -1.6525090653  -0.7797143399  -5.5810059042
H   -2.3075408115  -1.2684093048  -6.2948744077
C   -0.7269146202   0.1623516608  -6.0242126143
H   -0.6654741818   0.3984252454  -7.0821199698
C    0.1282767646   0.8126376227  -5.1350963669
H    0.8481222304   1.5419018601  -5.4891507341
C    0.0070874003   0.4774847956  -3.7955855992
C    1.7846848254   1.9738144157  -2.8422473022
H    2.7577452282   1.4853178213  -2.9711050723
H    1.5796388137   2.6021347245  -3.7085004426
H    1.8098599749   2.6312375573  -1.9707506098
C   -0.3524731018  -2.0357425067  -1.4800383807
H    0.5809189596  -2.2983029838  -1.9880132691
H   -0.2195130001  -2.1687132366  -0.4021215329
H   -1.1255498402  -2.7285658665  -1.8277574095
C   -2.1197524866  -0.2232729279  -1.1771698309
H   -2.4251745956   0.7850753214  -1.4722031086
H   -2.8857214107  -0.9245240239  -1.5246010100
H   -2.0778078597  -0.2740570678  -0.0859957381
  200
G(CENSO)=       -5891.08604610  G(xTB)=        -359.42657995        !CONF5
O    3.8192122159   3.2140964177  -3.2452077942
O    3.8515057278   3.2933586507   2.9041100648
N    5.2345907373   3.2849985700  -1.4079811582
N    3.4235175088   4.5946889008  -1.4170481598
N    5.2393546764   3.2934737281   1.0412972004
N    3.4192605103   4.6005282435   1.0316886589
C    4.1161855277   3.6386239672  -2.1483472843
C    4.1286459599   3.6761431776   1.7870334063
C    5.3713167221   4.0439071623  -0.1876697674
H    6.3208947995   4.6072038148  -0.1898548066
C    4.1041548229   4.9602569337  -0.1935992676
H    4.3457396405   6.0380134898  -0.1954544993
C    6.2514798898   2.4055092106  -1.9281616681
H    7.2368353240   2.8898276990  -1.8183413576
H    6.0320687587   2.2475191954  -2.9910369866
C    6.3309615308   2.5506235918   1.6358695106
H    7.2718444658   3.0962363461   1.4628353068
H    6.1313239081   2.4840541308   2.7116958732
O    5.6371524703  -0.0855151684  -3.1912454144
O    5.4743888864   0.1513744068   2.9564829408
N    6.5611693265  -1.1246497330  -1.3355245433
N    6.2895010491   1.0974468424  -1.2986236014
N    6.2332312651  -1.0268848275   1.1032572153
N    6.4889836950   1.1958175156   1.1539711013
C    6.0955869746  -0.0452282723  -2.0696404951
C    5.9914300183   0.1143575323   1.8595051788
C    7.0806668745  -0.7438477970  -0.0458199653
H    8.0860990148  -1.1721725597   0.1057299774
C    7.0774211025   0.8190315880  -0.1077993547
H    8.0867728776   1.2536557669  -0.2057014077
C    6.4353600355  -2.4827389751  -1.8175333667
H    6.2864710392  -2.4233296437  -2.9021579252
H    7.3701852980  -3.0215867720  -1.5966931314
C    6.1715697881  -2.3316284580   1.7372808134
H    5.9021094512  -2.1693503451   2.7877116176
H    7.1633902694  -2.8114409708   1.6765036062
O    4.0513685595  -3.2804091056  -3.2192619956
O    3.6729655052  -3.1425165249   2.9312789029
N    3.5140264179  -4.5548985020  -1.3522120973
N    5.3185177834  -3.2288865600  -1.2724641847
N    3.3841172914  -4.5390749704   1.0936055102
N    5.1863285018  -3.2186431435   1.1739052670
C    4.2624363483  -3.6400106645  -2.0811825958
C    4.0303088981  -3.5724208158   1.8545564234
C    4.1334945588  -4.9034065260  -0.0908862372
H    4.3834210391  -5.9791436671  -0.0693563743
C    5.3917176603  -3.9770663190  -0.0355463485
H    6.3443438376  -4.5329020248   0.0167471987
C    2.5375095492  -5.4025616108  -2.0061149867
H    2.9003181051  -6.4458864071  -1.9930721640
H    2.4508427840  -5.0545158903  -3.0419203108
C    2.3860911637  -5.4045771600   1.6845572062
H    2.7699238509  -6.4419635298   1.6827070777
H    2.2290603009  -5.0729425085   2.7173822917
O    0.1331178358  -4.3664500382  -3.2157400403
O   -0.1328050098  -4.8398909982   2.9257416504
N   -1.0235808872  -5.3085192642  -1.4305527852
N    1.2181803894  -5.3630763216  -1.4213054646
N   -1.1214713950  -5.6637659171   0.9937806695
N    1.0988285823  -5.3689701125   1.0235562033
C    0.1121911609  -4.9347347314  -2.1460523031
C   -0.0636047845  -5.2316517426   1.7814364314
C   -0.7010259820  -6.1530269706  -0.2946312862
H   -1.0813984681  -7.1770043996  -0.4592529077
C    0.8567804869  -6.0760129363  -0.2214612237
H    1.3419919726  -7.0685827358  -0.2023792588
C   -2.3103239967  -5.3709203503  -2.0922735054
H   -2.6339745479  -6.4268313910  -2.1516992306
H   -2.1812530761  -4.9682921546  -3.1042025286
C   -2.4575521624  -5.8269893688   1.5212202161
H   -2.7911865487  -6.8603169049   1.3294723606
H   -2.4038419141  -5.6468647254   2.6013505818
O   -3.8176172805  -3.2618168441  -3.3035838629
O   -3.7568062556  -3.6747453556   2.9190144311
N   -5.2252208964  -3.3766412008  -1.4634671539
N   -3.3427091625  -4.5858050815  -1.4491664230
N   -5.0134997942  -3.3139123223   0.9919434792
N   -3.4413261268  -4.9131176040   0.9847494414
C   -4.0892655351  -3.6811115274  -2.2002781486
C   -4.0276136286  -3.9293243127   1.7661247085
C   -5.2938206235  -4.0841545187  -0.2130672463
H   -6.2664658673  -4.5979236360  -0.1153491824
C   -4.0842324844  -5.0683203786  -0.2953066708
H   -4.3882653270  -6.1194517827  -0.4469939705
C   -6.2015746215  -2.4211998852  -1.9244908634
H   -7.2096097974  -2.8408594027  -1.7725138098
H   -6.0189634246  -2.2677111111  -2.9947081621
C   -6.0367721680  -2.5236235052   1.6559770619
H   -5.7590645014  -2.4641139698   2.7149915102
H   -7.0125800161  -3.0288411850   1.5549370895
O   -5.4232420248   0.0432617924  -3.1699075712
O   -5.0999455053  -0.1069307125   2.9350469606
N   -6.2662627150   1.1154671306  -1.2936300476
N   -6.1297972492  -1.1192854210  -1.2846624608
N   -6.0218501034   1.0568278519   1.1457139684
N   -6.1654168972  -1.1724640536   1.1686312439
C   -5.8743273343   0.0187739277  -2.0443552979
C   -5.6794033610  -0.0792830681   1.8691207541
C   -6.8336524679   0.7532908487  -0.0167075837
H   -7.8405295913   1.1917334351   0.0937518004
C   -6.8374752715  -0.8101117353  -0.0547833290
H   -7.8515659574  -1.2447718178  -0.0791838437
C   -6.2665192720   2.4559733616  -1.8393341165
H   -7.2499451287   2.9145437336  -1.6480635220
H   -6.1008085550   2.3635892118  -2.9192655221
C   -5.9655200377   2.3728535804   1.7442115234
H   -5.6567100727   2.2492170827   2.7891880075
H   -6.9716464146   2.8273825635   1.7054218870
O   -3.9016958584   3.3405219815  -3.2239820605
O   -3.7005491873   3.5721130921   3.0189905934
N   -3.4095960775   4.6221527562  -1.3453012269
N   -5.2355376259   3.3281278060  -1.3256041103
N   -3.4363118709   4.8535863678   1.1030878652
N   -5.0092099177   3.2629255202   1.1216494850
C   -4.1465454449   3.7106486850  -2.0971352716
C   -4.0033977165   3.8541384082   1.8802620943
C   -4.1220686527   5.0436863786  -0.1515626546
H   -4.4494644145   6.0939626287  -0.2530066803
C   -5.3119096427   4.0330787855  -0.0718097978
H   -6.2956067157   4.5251137341   0.0308763539
C   -2.4189479728   5.4555938577  -1.9930418186
H   -2.3229907440   5.1013659842  -3.0265000497
H   -2.7650527484   6.5056432377  -1.9902240949
C   -2.4364507145   5.7525510759   1.6337586239
H   -2.7763814238   6.7916735194   1.4878815948
H   -2.3454214162   5.5373323508   2.7049719644
O   -0.0126340703   4.5005503171  -3.2365714238
O   -0.0539831313   4.7521527042   2.9295403204
N    1.1320035482   5.4112537344  -1.4332686942
N   -1.1067897915   5.3892502847  -1.3877122680
N    1.1111598214   5.3781217461   1.0146128691
N   -1.1190181586   5.6091771778   1.0530406933
C    0.0024292338   5.0269004240  -2.1456360077
C   -0.0273544206   5.1831674048   1.7976661999
C    0.8138854230   6.1022945658  -0.2081688330
H    1.2937998544   7.0975304342  -0.1908241827
C   -0.7467929008   6.1714472131  -0.2215030880
H   -1.1385405610   7.2001130533  -0.3152623564
C    2.4361977332   5.4442675757  -2.0500629444
H    2.8069776053   6.4850079909  -2.0494367621
H    2.3185256605   5.0938396409  -3.0820936053
C    2.4136902059   5.4439614744   1.6438219331
H    2.7711612655   6.4905153006   1.6305585165
H    2.2928749402   5.1101602605   2.6807990762
N    1.2743727218   0.0628933388   4.1933373893
C    0.5766753405   0.0217333863   3.0388538171
C   -0.9160536540  -0.0366131869   3.3596350740
C   -0.8946325720  -0.0151786068   4.8701163004
C   -1.9352110722  -0.0446682972   5.7778631713
H   -2.9668648322  -0.0914582972   5.4387180927
C   -1.6314917520  -0.0128110730   7.1414704866
H   -2.4333068998  -0.0351972134   7.8726272080
C   -0.3078082953   0.0481517237   7.5719223240
H   -0.0893928732   0.0735467864   8.6351077172
C    0.7495443443   0.0781201583   6.6626176261
H    1.7740126641   0.1267865959   7.0143306992
C    0.4237642442   0.0442601663   5.3139736465
C    2.7308333956   0.1149557124   4.2648459957
H    3.0384148757   0.1318912804   5.3096370909
H    3.1648788059  -0.7684339274   3.7876085372
H    3.1067247113   1.0188348423   3.7761876500
C   -1.6725933766   1.2007533051   2.8420133626
H   -1.2085829818   2.1265072752   3.1939556849
H   -1.7090484604   1.2261389633   1.7486993709
H   -2.7007040595   1.1706078607   3.2101049319
C   -1.5642392097  -1.3477672711   2.8759043992
H   -1.0344510675  -2.2220930029   3.2649281523
H   -2.5979162830  -1.3872894054   3.2278687274
H   -1.5780589916  -1.4134630605   1.7838328863
C    1.2036844191   0.0329287056   1.7953780477
H    2.2913864439   0.0662749456   1.7766559400
C    0.5352649817  -0.0030345636   0.5766044841
H   -0.5459630741  -0.0343771217   0.5964767439
C    1.1644839523  -0.0123280307  -0.6646778120
H    2.2517742149   0.0194561730  -0.6699555962
N    1.1609353860  -0.1287981114  -3.0695436778
C    0.5061587413  -0.0592358120  -1.8915131452
C   -1.0008620854  -0.0220490081  -2.1668138435
C   -1.0309920944  -0.0573224878  -3.6779310809
C   -2.1008627645  -0.0438325515  -4.5514877381
H   -3.1249627072  -0.0082686602  -4.1899977329
C   -1.8325514945  -0.0762630601  -5.9223950536
H   -2.6570355314  -0.0651710876  -6.6279627954
C   -0.5219950702  -0.1182020336  -6.3933374379
H   -0.3359217162  -0.1361657787  -7.4628328050
C    0.5629918580  -0.1344420192  -5.5170149336
H    1.5797570592  -0.1575988095  -5.8928161153
C    0.2718750506  -0.1095203163  -4.1616045526
C    2.6084550602  -0.1845958673  -3.2315440975
H    2.8495438052  -0.6975990465  -4.1627983109
H    3.0415196977   0.8218021126  -3.2485655751
H    3.0524408869  -0.7696934664  -2.4254580211
C   -1.7288234061  -1.2604027888  -1.6111593482
H   -1.2786384349  -2.1777187093  -2.0028486718
H   -1.7157276814  -1.2962677587  -0.5185528927
H   -2.7697052671  -1.2273386424  -1.9468866334
C   -1.6440190211   1.2869737860  -1.6709774160
H   -1.1484510821   2.1537539388  -2.1195154479
H   -2.6915885164   1.3005849003  -1.9873347141
H   -1.6024488693   1.3796076173  -0.5819410241
  200
G(CENSO)=       -5891.08589783  G(xTB)=        -359.42699977        !CONF3
O    3.5752455850   3.6147402263  -3.0296279830
O    3.8109644233   3.8582729371   3.0762476444
N    5.1094670192   3.5958593043  -1.2862438388
N    3.4333361684   5.0702602836  -1.2228587597
N    5.1093749102   3.5891982880   1.1676757694
N    3.5872376661   5.2298054514   1.2183614133
C    3.9823808440   4.0326728068  -1.9654586882
C    4.1225531880   4.1807948017   1.9491314534
C    5.3514931230   4.3206106528  -0.0621558633
H    6.3717910027   4.7414905927  -0.0605411894
C    4.2302804380   5.4113581236  -0.0623584342
H    4.6195220164   6.4402481528  -0.1529977860
C    5.9803422429   2.5718635361  -1.8108850506
H    7.0239671256   2.9210992132  -1.7305254194
H    5.7180292109   2.4290142360  -2.8659092461
C    6.0988140276   2.7157329030   1.7719293988
H    7.1020300350   3.1411800658   1.6032936364
H    5.8862699450   2.6766158623   2.8469724868
O    5.1527383933   0.1484554773  -3.0716300053
O    5.1341587305   0.3949993229   3.1767442526
N    5.8469975947  -0.9629787220  -1.1581409424
N    5.8546251990   1.2786599671  -1.1621809525
N    5.6995962896  -0.8464766456   1.2920386326
N    6.0785730633   1.3573606775   1.2892296639
C    5.5578920732   0.1525445490  -1.9299993901
C    5.5731442694   0.3136891535   2.0508982267
C    6.4858261123  -0.6281796850   0.0914296074
H    7.4595583242  -1.1437125563   0.1731647223
C    6.6179787581   0.9279155444   0.0256438826
H    7.6622828854   1.2713906341  -0.0817897282
C    5.7816937518  -2.3004509990  -1.7049987891
H    5.5522529623  -2.2014329272  -2.7725404188
H    6.7627863966  -2.7876618680  -1.5763239056
C    5.5932907024  -2.1419144469   1.9277081295
H    5.2826488341  -1.9697182173   2.9653447690
H    6.5804255429  -2.6399713907   1.9127891022
O    3.3701168722  -3.2625488008  -2.9754750200
O    3.2455241059  -3.2045772392   3.1923430168
N    3.0118714698  -4.5458335011  -1.0670768807
N    4.7639102563  -3.1474235288  -1.1228924942
N    3.0749484345  -4.6442395961   1.3789298770
N    4.6129439930  -3.0167418364   1.3205144222
C    3.6735344005  -3.6004289528  -1.8521840064
C    3.5945676985  -3.5708814573   2.0918415636
C    3.7617873967  -4.8748203769   0.1330092621
H    4.1302726586  -5.9153869044   0.0821362326
C    4.9091932622  -3.8152682783   0.1464603397
H    5.9160623023  -4.2617369073   0.2313100664
C    2.1230073187  -5.5009873762  -1.6960723897
H    2.6093468652  -6.4941350563  -1.7143488674
H    1.9496057346  -5.1581182652  -2.7225793499
C    2.1902737556  -5.6040082862   1.9938864224
H    2.6642149744  -6.6012491067   1.9567192416
H    2.0508115446  -5.2991268212   3.0375970193
O   -0.4422935810  -4.9450749700  -2.8774359477
O   -0.3343375482  -5.0683230110   3.2791065951
N   -1.3854996913  -5.9660534283  -1.0159846850
N    0.8301714262  -5.6282920674  -1.0569074235
N   -1.3277585281  -6.0606110013   1.4317443827
N    0.8755076952  -5.6848100708   1.3910430227
C   -0.3427426722  -5.4432003811  -1.7758693686
C   -0.2707922566  -5.5371672270   2.1628983173
C   -0.9186599710  -6.6412724670   0.1759222006
H   -1.1928255109  -7.7101875920   0.1390311807
C    0.6251433098  -6.3948871637   0.1549258669
H    1.2147091207  -7.3283730679   0.1217101663
C   -2.6879453672  -6.2140403199  -1.6005044478
H   -2.9499135279  -7.2739728027  -1.4531741695
H   -2.6138346186  -5.9943179642  -2.6719379097
C   -2.6609985512  -6.1593619570   1.9707925273
H   -3.0248158912  -7.1934974865   1.8467594729
H   -2.5969019967  -5.9134330489   3.0376188127
O   -3.9012067871  -3.9502396515  -2.8840453767
O   -3.9222542640  -3.9508010402   3.2814008014
N   -5.2071703134  -3.6906071802  -0.9791562147
N   -3.7589515043  -5.3952536318  -1.0785472199
N   -5.3688773265  -3.8515620716   1.4720840745
N   -3.6182909061  -5.2439099216   1.3737801774
C   -4.2374974532  -4.2973801120  -1.7714466512
C   -4.2571365675  -4.2963183276   2.1685609618
C   -5.5272163007  -4.4937140268   0.1909770006
H   -6.5419624422  -4.9164046888   0.0956171547
C   -4.4036421118  -5.5825063505   0.1981391181
H   -4.7943843826  -6.6108860204   0.2838358798
C   -6.1568412441  -2.7740420892  -1.5882135405
H   -7.1773222682  -3.1678274495  -1.4500774668
H   -5.9195313248  -2.7231522518  -2.6573770911
C   -6.1988184572  -2.7791179910   1.9704284187
H   -5.9905317185  -2.6889892593   3.0431099982
H   -7.2559585881  -3.0489822124   1.8161380388
O   -4.9902553647  -0.4677999889  -2.8707946498
O   -5.0218007499  -0.5068134189   3.2665937062
N   -5.6329873462   0.7585863841  -1.0008166935
N   -6.1058668003  -1.4275214764  -1.0782644744
N   -5.7272570218   0.7489105975   1.4465849196
N   -5.9487822518  -1.4808416033   1.3695008933
C   -5.5014275355  -0.3910726989  -1.7731884664
C   -5.4988216057  -0.4198793491   2.1550695554
C   -6.4179803966   0.5241835392   0.1983158326
H   -7.3537539889   1.1096936562   0.1639250004
C   -6.6565323593  -1.0203228025   0.1886469623
H   -7.7225906532  -1.2994571337   0.2520593716
C   -5.5526300284   2.0635977707  -1.6269486336
H   -6.5591879346   2.5233487172  -1.6253089669
H   -5.2197147864   1.9137970207  -2.6603850185
C   -5.6069224903   2.0497030850   2.0707720513
H   -5.2750897075   1.8841078183   3.1023077295
H   -6.5986295681   2.5354878901   2.0716091317
O   -3.3823532912   3.4118917803  -2.9241163664
O   -3.1824223481   3.0872737867   3.2371055285
N   -3.2549219658   4.7480408919  -1.0298018039
N   -4.6129567817   2.9665435198  -1.0000332150
N   -3.0587384252   4.5126609115   1.4034192898
N   -4.6529440591   2.9365028059   1.4458186365
C   -3.7008496489   3.6718410667  -1.7844996606
C   -3.5770823613   3.4606913170   2.1544753585
C   -3.8921173260   4.8339179782   0.2599245514
H   -4.3562618525   5.8275645705   0.3924375562
C   -4.9277925623   3.6656511818   0.2320250852
H   -5.9766653403   4.0137172153   0.2209456094
C   -2.4438760937   5.8023880341  -1.5971932652
H   -2.3707055284   5.6120417266  -2.6745106829
H   -2.9446502575   6.7687263641  -1.4202412505
C   -2.1839556011   5.4885567853   2.0186350671
H   -2.6981399543   6.4672045889   2.0449141515
H   -1.9816020726   5.1514011081   3.0424231397
O   -0.0239800847   5.1907049732  -3.0273578424
O    0.3829279277   5.0841293126   3.2141505166
N    1.1431177969   5.8701032029  -1.1332837444
N   -1.0939473404   5.8738692273  -1.0856796804
N    1.2926498927   6.0579764613   1.3151526626
N   -0.9051074442   5.6352654615   1.3555952067
C    0.0043514634   5.5853574795  -1.8822832281
C    0.2720020720   5.5287693684   2.0930772873
C    0.8224275896   6.6143750807   0.0731407839
H    1.1550337880   7.6631179512  -0.0264863450
C   -0.7298035463   6.4673974837   0.1764816799
H   -1.2502101886   7.4327831323   0.3095611343
C    2.4349158214   5.9530836223  -1.7827307983
H    2.8066689638   6.9920853300  -1.7321506960
H    2.2872675750   5.6646272229  -2.8303869951
C    2.6488087067   6.1658330290   1.8012038504
H    3.0124248308   7.1899942845   1.6193715766
H    2.6206964887   5.9652658258   2.8787832765
N   -0.9691973367  -0.9076000822  -4.1117826363
C   -0.4584118952  -0.4114219253  -2.9654536498
C    0.5894628178   0.6482062482  -3.3035913280
C    0.5473830527   0.6341906848  -4.8136835745
C    1.2647779665   1.3747406187  -5.7326400984
H    1.9985377156   2.1066336273  -5.4048183202
C    1.0251174050   1.1614172645  -7.0926242056
H    1.5766690501   1.7323601254  -7.8327487526
C    0.0835670590   0.2222386151  -7.5081111241
H   -0.0906760101   0.0696005799  -8.5687941554
C   -0.6450660493  -0.5305603469  -6.5871522710
H   -1.3746766081  -1.2567917418  -6.9273672080
C   -0.3900909471  -0.3017462137  -5.2422944729
C   -1.9922652655  -1.9469448639  -4.1675373229
H   -2.2172778446  -2.1733061794  -5.2089028143
H   -1.6336864709  -2.8600628436  -3.6833956997
H   -2.9101751351  -1.6061308346  -3.6795941914
C    0.1891354741   2.0454763037  -2.7946533385
H   -0.8031025795   2.3313832324  -3.1553749734
H    0.1858120455   2.0924988575  -1.7013082169
H    0.9112464924   2.7788028166  -3.1619337149
C    1.9996003469   0.2498071910  -2.8291426187
H    2.2806745240  -0.7393679194  -3.2017094959
H    2.7216294296   0.9771058151  -3.2080377445
H    2.0732016850   0.2407807490  -1.7372764925
C   -0.8826978409  -0.8526787131  -1.7143204481
H   -1.6571081938  -1.6167614385  -1.6823930373
C   -0.3821536994  -0.3857031109  -0.5038570248
H    0.3939785454   0.3672907948  -0.5376802988
C   -0.8072924116  -0.8264317808   0.7459286589
H   -1.5936874063  -1.5776783153   0.7668236647
N   -0.7223008657  -0.8593632195   3.1514236651
C   -0.3054379872  -0.3727087911   1.9637053794
C    0.7461598754   0.7122186427   2.2175902092
C    0.7862387035   0.7437441471   3.7286354077
C    1.5326572172   1.5271462390   4.5871629062
H    2.2361462269   2.2645158528   4.2101488183
C    1.3572929464   1.3494606067   5.9620169428
H    1.9315192812   1.9545535806   6.6561936230
C    0.4519639444   0.4103492225   6.4514235444
H    0.3259543546   0.2937286378   7.5234509491
C   -0.3035527564  -0.3853667199   5.5903774236
H   -1.0136680227  -1.1058337512   5.9804831891
C   -0.1066486551  -0.1968660428   4.2308274582
C   -1.7126743300  -1.9134255373   3.3318822925
H   -2.7296615078  -1.5059517084   3.3181596150
H   -1.6005090867  -2.6688961519   2.5534014557
H   -1.5379906422  -2.4143365646   4.2842103277
C    2.1323550816   0.3147679865   1.6751568309
H    2.4498044034  -0.6452593290   2.0941569006
H    2.1458614168   0.2473968919   0.5835567965
H    2.8563651400   1.0727331765   1.9896000383
C    0.3016456663   2.0887450651   1.6898290023
H   -0.6610760791   2.3752281595   2.1245745053
H    1.0425722658   2.8326538535   1.9980357706
H    0.2174415694   2.1067558568   0.5997212438
  200
G(CENSO)=       -5891.08570189  G(xTB)=        -359.42557537        !CONF13
O    3.9475724807   3.8793541812  -2.9626652439
O    4.0288962740   3.3734844835   3.1344737747
N    5.2571713102   3.5287561207  -1.0722934641
N    3.7856388926   5.2146904107  -1.0741774980
N    5.5213889003   3.5896794484   1.3730702417
N    3.6443449519   4.8123465326   1.3469172058
C    4.2785409004   4.1666820576  -1.8315196569
C    4.3517491182   3.8569611230   2.0704825346
C    5.5934756897   4.2946794586   0.1208557592
H    6.5799409327   4.7744813499   0.0035774321
C    4.4154283376   5.3144256006   0.2191615265
H    4.7471323550   6.3498896216   0.4075599985
C    6.2042512119   2.6446731521  -1.7257179890
H    7.2220902604   3.0561509030  -1.6273699755
H    5.9225892928   2.6010145347  -2.7842302728
C    6.4589199749   2.5838698829   1.8150233519
H    7.4779626708   2.9383595957   1.5915111470
H    6.3336358914   2.4734635196   2.8985138173
O    4.8400102467   0.3745169359  -2.8542889970
O    5.7353801908   0.2077875132   3.2379194623
N    5.7010260957  -0.8854867262  -1.0972945320
N    6.2101248620   1.2918011319  -1.2247682540
N    6.2254734954  -0.9708737219   1.3011384451
N    6.2626606822   1.2669400262   1.2333319551
C    5.4934352868   0.2762206870  -1.8368176954
C    6.0296773872   0.1705396972   2.0627111714
C    6.6778470473  -0.6829416843  -0.0379731624
H    7.6049786319  -1.2394941895  -0.2604253477
C    6.8774124453   0.8660195342  -0.0236125396
H    7.9377705560   1.1710834629  -0.0441705128
C    5.5149022572  -2.1755258801  -1.7336486370
H    5.0839162169  -1.9968243433  -2.7256595755
H    6.5004425922  -2.6670222177  -1.8416939715
C    6.1296181411  -2.2991112498   1.8689562495
H    5.9984770889  -2.1723477827   2.9498321378
H    7.0674441947  -2.8417321262   1.6681189100
O    3.1965743551  -3.4327631073  -2.8408048926
O    3.6868130827  -2.9705274401   3.2774592603
N    3.1835012819  -4.7774274917  -0.9484730341
N    4.6096295624  -3.0538588190  -1.0283011186
N    3.1625076950  -4.3435217810   1.4692966480
N    5.0259400032  -3.0984699883   1.3862084764
C    3.6025365948  -3.7133917445  -1.7349991571
C    3.9229132796  -3.4096845809   2.1721636093
C    3.8821195834  -4.8494320348   0.3060308508
H    4.2400964663  -5.8776659429   0.4908972747
C    5.0323053893  -3.8138782405   0.1376773370
H    6.0194060736  -4.2782399188  -0.0358095336
C    2.2707983401  -5.7868321907  -1.4334652168
H    2.7132268812  -6.7782567212  -1.2404562943
H    2.1540464899  -5.6351356851  -2.5128750284
C    2.2030041535  -5.1636794052   2.1841499799
H    2.6131178422  -6.1848980261   2.3023404407
H    2.0595079834  -4.7109383653   3.1723022988
O   -0.1961475837  -5.2141910224  -2.8051784323
O   -0.2850690775  -4.3941050446   3.3626991619
N   -1.2902383991  -5.6753606984  -0.8030651801
N    0.9474794507  -5.7393483634  -0.8562760177
N   -1.3134712905  -5.5743232513   1.6496934529
N    0.9032732598  -5.2432198228   1.5486304937
C   -0.1796944572  -5.4964103275  -1.6273515381
C   -0.2418456502  -4.9900943761   2.3099432090
C   -0.9243224663  -6.2889919191   0.4634555608
H   -1.2937915923  -7.3294507527   0.5030189762
C    0.6335433586  -6.1880660641   0.4758874788
H    1.1298164452  -7.1530385945   0.6843717118
C   -2.5983936838  -5.8657859824  -1.4006324887
H   -2.9260067068  -6.9085627994  -1.2462971535
H   -2.4909168062  -5.6668873431  -2.4733319954
C   -2.6392382352  -5.6161159194   2.2174603104
H   -2.9958328584  -6.6607630403   2.2062911358
H   -2.5634771260  -5.2596435480   3.2517431297
O   -3.7223512208  -3.5611020078  -2.7232698640
O   -4.0573110392  -3.4277721539   3.3940873015
N   -5.1570063072  -3.3498665073  -0.9021512542
N   -3.6249808325  -4.9865639285  -0.8957433334
N   -5.4474219062  -3.4913821028   1.5390417328
N   -3.6107628599  -4.7699625640   1.5490447942
C   -4.1100155845  -3.9159958811  -1.6305169289
C   -4.3323378930  -3.8367363943   2.2863700953
C   -5.4992563866  -4.1554144801   0.2612596159
H   -6.4833571910  -4.6329042182   0.1161872106
C   -4.3232118393  -5.1805645460   0.3490648559
H   -4.6616395236  -6.2271168606   0.4422623024
C   -6.1435186801  -2.5295309439  -1.5893705073
H   -7.1338437055  -3.0043441011  -1.4871957976
H   -5.8595679577  -2.4875066451  -2.6477005798
C   -6.3493901262  -2.4478610827   1.9641037039
H   -6.1910207034  -2.3132434664   3.0405915969
H   -7.3842502956  -2.7748910743   1.7754342229
O   -5.2741770376  -0.1646380230  -2.9900751413
O   -5.2294798048  -0.1063002625   3.1888524223
N   -5.9226144568   1.0470485350  -1.1159224803
N   -6.2214906347  -1.1675755943  -1.1251310222
N   -5.9798580316   1.0735374322   1.3368997542
N   -6.1403717407  -1.1600542617   1.3283958576
C   -5.7365287651  -0.1051961829  -1.8714864275
C   -5.7149437959  -0.0672118488   2.0784724628
C   -6.6716965011   0.7961283127   0.0994620517
H   -7.6363539205   1.3326658990   0.0712281546
C   -6.8303954269  -0.7608617605   0.1180617415
H   -7.8830494189  -1.0911147732   0.1563954422
C   -5.8113145703   2.3565877183  -1.7243171093
H   -6.7855682414   2.8714591592  -1.6591882981
H   -5.5422192380   2.2021596952  -2.7761012677
C   -5.8427455408   2.3949261718   1.9052654956
H   -5.5949939265   2.2705948802   2.9663211903
H   -6.8062043415   2.9253997823   1.8059805018
O   -3.3454153169   3.2201734936  -2.9516561816
O   -3.5464327849   3.4423280469   3.2610048101
N   -3.0091977907   4.5557407095  -1.0775007005
N   -4.7970868297   3.2050931138  -1.1407324948
N   -3.1547803550   4.7225816036   1.3639548937
N   -4.7920288596   3.1955175602   1.3129058107
C   -3.6730068388   3.6037450325  -1.8494823596
C   -3.7930664900   3.7435699316   2.1147622421
C   -3.7839160843   4.9478338786   0.0857966785
H   -4.1022538987   6.0021916846  -0.0060790423
C   -4.9804459188   3.9425257838   0.0850741314
H   -5.9675937963   4.4388436376   0.0880439733
C   -2.0548829487   5.4474150121  -1.7008607747
H   -1.8865329436   5.0868692298  -2.7221211412
H   -2.4813860131   6.4679813303  -1.7347135448
C   -2.2309929307   5.6540185853   1.9712068477
H   -2.6416616392   6.6752740127   1.8899287960
H   -2.1394865586   5.3735764646   3.0271262399
O    0.4896695057   4.9281480788  -2.9195111666
O    0.1966164248   4.6946323476   3.2143534774
N    1.4379909738   5.9062897713  -1.0407788474
N   -0.7647360303   5.4946805469  -1.0408379217
N    1.3350280306   5.5675115177   1.3817865556
N   -0.9023587642   5.6462693146   1.4039186156
C    0.3996380083   5.3768597186  -1.7961009903
C    0.2060038302   5.2261463485   2.1270440352
C    1.0024147869   6.3993797453   0.2398865361
H    1.3597315299   7.4329560621   0.3953739030
C   -0.5510375456   6.2857022776   0.1633252729
H   -1.0577328401   7.2631545566   0.0752940677
C    2.7642845055   6.1088609165  -1.5767095454
H    3.0740611030   7.1450591758  -1.3687029580
H    2.7052630333   5.9479422211  -2.6592740617
C    2.6332760151   5.6115053608   2.0137972205
H    2.9810075132   6.6599193158   2.0676988442
H    2.5153763041   5.2102474277   3.0275209283
N    1.2713441453  -0.1004882537   2.8669327510
C    0.5590799115  -0.0305622086   1.7249177190
C   -0.8984148381  -0.4032848041   2.0260510102
C   -0.8342705445  -0.6667330652   3.5145896966
C   -1.8254605807  -1.0462237740   4.3984075521
H   -2.8475813042  -1.2086783813   4.0684282530
C   -1.4800361983  -1.2226287527   5.7404918136
H   -2.2430428397  -1.5217195624   6.4518930732
C   -0.1721638991  -1.0190700239   6.1751466579
H    0.0736263226  -1.1592761309   7.2233218102
C    0.8338620829  -0.6338375251   5.2893148926
H    1.8484560184  -0.4715650924   5.6355305910
C    0.4671841204  -0.4695553024   3.9627200098
C    2.7002895667   0.1581215292   2.9837771653
H    3.1061561874  -0.4231091047   3.8109326016
H    3.2025828048  -0.1782724693   2.0737263116
H    2.9034066781   1.2225930661   3.1470330853
C   -1.8296458806   0.7920566598   1.7416936236
H   -1.4975078909   1.6791864958   2.2896261073
H   -1.8580525368   1.0266495282   0.6717518398
H   -2.8406586730   0.5486460268   2.0844088006
C   -1.3783743450  -1.6740406904   1.2939694920
H   -0.6144089623  -2.4556166812   1.3285342419
H   -2.2701350489  -2.0497370227   1.8039637142
H   -1.6433985498  -1.4829130113   0.2501492340
C    1.1143677025   0.3870161089   0.5168620801
H    2.1149885106   0.8138338065   0.5302945935
C    0.4815895204   0.2626160968  -0.7142558002
H   -0.4785551269  -0.2348566836  -0.7324324199
C    0.9995009380   0.7033018686  -1.9264011070
H    1.9237808736   1.2779290783  -1.9130234808
N    0.9168136116   0.9177629705  -4.3141166881
C    0.4339136120   0.4056658325  -3.1627579697
C   -0.7068728192  -0.5614672212  -3.4824546102
C   -0.7350680785  -0.4904990226  -4.9918201581
C   -1.5512019422  -1.1347138012  -5.9010156653
H   -2.3202439747  -1.8252134268  -5.5648254156
C   -1.3665279591  -0.8806333170  -7.2626908286
H   -1.9954639380  -1.3785566478  -7.9937798931
C   -0.3818263807   0.0069603037  -7.6907390599
H   -0.2509096250   0.1929369662  -8.7523486191
C    0.4446070011   0.6662046998  -6.7805756511
H    1.2067141752   1.3537988722  -7.1299558530
C    0.2424590204   0.3982085059  -5.4339586691
C    1.9890071798   1.9066628664  -4.3779560210
H    2.1313767908   2.2140716596  -5.4132987750
H    1.7215343670   2.7879139784  -3.7879293778
H    2.9261019747   1.4861115001  -3.9999516354
C   -0.3718067599  -1.9952771361  -3.0268535627
H    0.5813998828  -2.3335877363  -3.4426296707
H   -0.3077630950  -2.0603698791  -1.9357317370
H   -1.1589046677  -2.6765790242  -3.3604125621
C   -2.0686150433  -0.0953798518  -2.9314083585
H   -2.3005889024   0.9246198925  -3.2484576537
H   -2.8497455418  -0.7590266467  -3.3089773649
H   -2.1079769958  -0.1349616692  -1.8383677442
