# Supplementary material for: Automated and Efficient Generation of General Molecular Aggregate Structures
Source: Angew Chem Int Ed Engl. 2022 Dec 16;62(4):e202214477. doi: 10.1002/anie.202214477 (PMC10107477; doi:10.1002/anie.202214477)
Supplement: Supplementary file 2 — Supporting Information [file ANIE-62-0-s001.zip › SI/comparison_with_crest/r2SCAN-3c_structures/A/crest_ensemble.xyz]

  200
G(CENSO)=       -5891.08858172  G(xTB)=        -359.42307375        !CONF10
O    4.4717605850  -3.4861329323  -2.4201586072
O    2.5195003393  -3.7189852767   3.4523530696
N    3.6242458112  -4.7993848577  -0.6937990603
N    5.2471374811  -3.3245149025  -0.2401707318
N    3.0800632034  -5.1088627884   1.6824206979
N    4.3067112582  -3.2665221993   2.0288733720
C    4.4431049172  -3.8189951647  -1.2553844824
C    3.2093008912  -3.9917418788   2.4965497897
C    4.0711097914  -5.1637301047   0.6439445932
H    4.5586835116  -6.1545334505   0.6270919332
C    5.0445203310  -4.0027259315   1.0153145750
H    6.0092750653  -4.3556096925   1.4212750057
C    2.9474289258  -5.7444997482  -1.5615297691
H    3.3932883408  -6.7463227485  -1.4424828483
H    3.0981236165  -5.3930837780  -2.5887359200
C    2.0757714297  -6.1154569504   1.9145014172
H    2.5455202842  -7.1088799553   1.8140051726
H    1.7047478295  -5.9820049465   2.9376474763
O    0.8474424851  -4.4040003255  -3.0163812416
O   -0.6377452555  -5.7697132165   2.7472468076
N   -0.6663689837  -5.4976489075  -1.6240674393
N    1.5252960169  -5.8585381938  -1.3414645547
N   -1.2482911886  -6.3792112331   0.5942104671
N    0.9206037733  -6.0339720223   1.0363897831
C    0.6000812211  -5.1527317530  -2.0941604485
C   -0.3577770373  -6.0187039702   1.5953607824
C   -0.5992615895  -6.5988364739  -0.6700542824
H   -0.9565901384  -7.5347418973  -1.1332440438
C    0.9120333954  -6.6306408762  -0.2936276548
H    1.3367310309  -7.6488122940  -0.2652174733
C   -1.8237858865  -5.2884011612  -2.4712963704
H   -1.4910041050  -4.7098345239  -3.3413496232
H   -2.2128108346  -6.2685901043  -2.8051085759
C   -2.6694916666  -6.5035353265   0.8347908443
H   -2.8063895053  -6.5792866270   1.9198276502
H   -3.0255060858  -7.4237144834   0.3463595145
O   -2.8635645961  -2.7695008148  -3.3480104289
O   -3.9412670170  -4.4981054154   2.4756682279
N   -4.6296178426  -3.1358577011  -1.8880254204
N   -2.8888102399  -4.5414764286  -1.8399090767
N   -4.8320079934  -3.6149081913   0.5137207082
N   -3.4774254665  -5.3927368275   0.3854762006
C   -3.3927693434  -3.3975137966  -2.4561496995
C   -4.0599731490  -4.4939903832   1.2705969045
C   -4.9824502402  -4.0778409303  -0.8585930357
H   -6.0028139293  -4.4655335798  -1.0260847576
C   -3.8770874081  -5.1721997953  -0.9791792830
H   -4.2388547831  -6.1121793493  -1.4321202422
C   -5.5043254791  -2.1034254613  -2.3880470642
H   -6.5177225397  -2.5296122670  -2.4926017563
H   -5.1306921915  -1.7942455422  -3.3711127230
C   -5.8361433745  -2.8002756912   1.1731821372
H   -6.8423749357  -3.1894629839   0.9382070910
H   -5.6498037466  -2.8825666639   2.2504948914
O   -5.0126661430   0.5642541762  -3.2858546756
O   -4.8055071747  -0.6242590228   2.7740606355
N   -5.9419403501   1.2773134265  -1.2820151960
N   -5.5573664231  -0.9099276091  -1.5663284238
N   -5.5582347045   0.8128744126   1.1004305122
N   -5.7986475627  -1.4007443169   0.8258624412
C   -5.4388344427   0.3406257326  -2.1757615592
C   -5.3134281950  -0.4311202967   1.6930410070
C   -6.4249328010   0.6849184192  -0.0637291016
H   -7.4397298729   1.0535978766   0.1695074119
C   -6.3781098368  -0.8428335447  -0.3656602178
H   -7.3740766354  -1.2825027767  -0.5526363216
C   -6.0603648688   2.6761288782  -1.6173730175
H   -7.0842252604   3.0114677914  -1.3874733368
H   -5.8700693944   2.7661605829  -2.6932605407
C   -5.5865327547   1.9927823939   1.9386538311
H   -6.6320476393   2.3376237369   2.0527551460
H   -5.1859752165   1.7075790456   2.9187578702
O   -3.7458033313   3.9804455284  -2.7604296346
O   -3.4556947580   3.2850647918   3.3524545552
N   -3.4320219560   4.9997083278  -0.6882270102
N   -5.1283043549   3.5559661164  -0.9455137338
N   -3.6003044621   4.9688461100   1.7637453776
N   -4.7757927486   3.0891821027   1.4432463043
C   -4.0585840748   4.1435492842  -1.6034568658
C   -3.8836846839   3.7221739228   2.3049501660
C   -4.2531143988   5.1868910994   0.5015743413
H   -4.7392388802   6.1780408110   0.4843869731
C   -5.2610102996   4.0028961268   0.4147103279
H   -6.3036520486   4.2991764952   0.6249098484
C   -2.5799489372   6.0557561181  -1.2010060878
H   -3.0736430452   7.0335194017  -1.0677301337
H   -2.4375996813   5.8564825175  -2.2695166036
C   -2.7065726895   5.9053036732   2.3972621658
H   -2.6187342293   5.6176062469   3.4514615175
H   -3.1482341842   6.9130145086   2.3219840140
O   -0.0973471605   5.0167613857  -2.2570221931
O   -0.3150264913   5.3152507203   3.8446964218
N    0.9366217777   5.8573629703  -0.3512404870
N   -1.2719230002   6.1276574976  -0.5924543384
N    0.8494185324   6.2549878626   2.0719100301
N   -1.3569760975   5.9260811547   1.8550380215
C   -0.1451509724   5.5885694396  -1.1861657738
C   -0.2743203033   5.7674393704   2.7220478962
C    0.5626121959   6.7390058777   0.7475967562
H    0.9960729650   7.7429051180   0.5987841204
C   -0.9965623449   6.7223837098   0.6902337221
H   -1.4485306770   7.7269807921   0.7535141828
C    2.2821333280   5.8249153755  -0.8913126685
H    2.7031943474   6.8468902758  -0.8716259511
H    2.2112758139   5.4780786179  -1.9286609814
C    2.1583955358   6.2548018526   2.6901208905
H    2.0032982463   6.0932600894   3.7633793813
H    2.6244671148   7.2381568411   2.5215266739
O    3.6011892431   3.5254736137  -2.0022604365
O    2.9557937189   3.8845000744   4.1231025868
N    4.8560815468   3.4646915248  -0.0504987251
N    3.1719379322   4.9260905970  -0.1962054663
N    4.4202089112   3.4444205268   2.3669878630
N    3.0640127727   5.2245791934   2.2323079039
C    3.8416152554   3.9145963921  -0.8769508538
C    3.4166978837   4.1452215516   3.0353921257
C    4.9081916694   4.1703869510   1.2074328915
H    5.9294957766   4.5483750695   1.3901445750
C    3.8512846258   5.3049735106   1.0303805544
H    4.2985284430   6.3094282735   0.9272375339
C    5.8392361774   2.4998909939  -0.4855081524
H    5.7284699014   2.3804395430  -1.5694934001
H    6.8430446731   2.8997329016  -0.2566197253
C    5.2682145871   2.5296225194   3.1119738079
H    6.2791699073   2.9624850333   3.2054562263
H    4.8186377332   2.4190693197   4.1057884955
O    5.5599688016   0.0534137889  -1.9323769084
O    3.9395140209   0.1285340099   3.9921961099
N    6.0442604501  -1.0334681729   0.0600803844
N    5.6964857071   1.1810068481   0.1022851758
N    5.1234687741  -1.0007605036   2.3343867183
N    5.3863499399   1.2139436547   2.5395078966
C    5.7323905312   0.0606791405  -0.7331154512
C    4.7109588524   0.1173072755   3.0601770771
C    6.2300746230  -0.6843557481   1.4443020386
H    7.1715716302  -1.1161544138   1.8273380733
C    6.2275663645   0.8737570790   1.4257453315
H    7.2323044094   1.3152150015   1.5490172539
C    6.2856172988  -2.3494730146  -0.4886747824
H    7.2350173179  -2.7294619424  -0.0783800430
H    6.3668996152  -2.2389609167  -1.5762212461
C    4.9569016038  -2.3190456116   2.9097248800
H    5.9460470637  -2.7163010310   3.2070345367
H    4.3232945845  -2.2095617179   3.7980675857
N   -0.6590218544   1.0001291841   2.0789203145
C   -0.3234745489   0.4053285268   0.9135884392
C   -0.5606912788  -1.1025617452   1.0406634625
C   -1.0934438215  -1.2013915864   2.4536621443
C   -1.5128023156  -2.3017169381   3.1746932579
H   -1.4755753595  -3.3064946941   2.7641275745
C   -1.9953878083  -2.1015170853   4.4693882548
H   -2.3400713922  -2.9550613386   5.0433844528
C   -2.0472630698  -0.8236258661   5.0195213787
H   -2.4342472053  -0.6869884656   6.0244784560
C   -1.6178297982   0.2935840837   4.3042766775
H   -1.6775290382   1.2852769535   4.7378718364
C   -1.1429486365   0.0684950494   3.0220261375
C   -0.4816567944   2.4188528812   2.3556003505
H   -0.9916041345   3.0210933444   1.5950306335
H   -0.9129459859   2.6643099029   3.3234194354
H    0.5855067360   2.6738264584   2.3683040222
C   -1.6234000869  -1.6126169893   0.0489322989
H   -1.2969394133  -1.5338466688  -0.9918151104
H   -1.8259205318  -2.6677964411   0.2621122466
H   -2.5596435367  -1.0561796008   0.1611845233
C    0.7551971498  -1.8973084028   0.9122225388
H    1.1627761991  -1.8554321359  -0.1025679662
H    1.5057176770  -1.5183380747   1.6126806526
H    0.5625072180  -2.9459997019   1.1637388134
C    0.1413263019   1.1330637930  -0.1762203118
H    0.2163185135   2.2134234095  -0.0690084230
C    0.4858583384   0.6056126275  -1.4171279371
H    0.4505460027  -0.4682079193  -1.5518468249
C    0.8566691958   1.3989846001  -2.4961356606
H    0.8599815753   2.4760507444  -2.3437207627
N    1.5137565844   1.7624731970  -4.7686717277
C    1.2165357446   0.9228615365  -3.7499174023
C    1.3595059055  -0.5188445533  -4.2339510275
C    1.8146768873  -0.3067434663  -5.6597924121
C    2.1337474029  -1.2221218048  -6.6437512788
H    2.0818334970  -2.2895213379  -6.4466487799
C    2.5292786678  -0.7501969055  -7.8984020119
H    2.7857205650  -1.4544213901  -8.6834194797
C    2.5996653538   0.6180015952  -8.1494959979
H    2.9105958117   0.9695834330  -9.1284485316
C    2.2799041889   1.5520302533  -7.1639135582
H    2.3450066214   2.6136637482  -7.3751137238
C    1.8882431444   1.0590527128  -5.9267266384
C    1.4437524093   3.2165950619  -4.6749086349
H    1.6275997662   3.6458914433  -5.6593948143
H    0.4512365213   3.5248673407  -4.3329545441
H    2.1941476224   3.5854757249  -3.9682665213
C    2.4342713026  -1.2887255536  -3.4447202845
H    3.3893565483  -0.7567560259  -3.4457410606
H    2.1321086186  -1.4470223755  -2.4059473120
H    2.5805088859  -2.2746555136  -3.8908019480
C    0.0064946665  -1.2593142399  -4.2243259652
H    0.1263982345  -2.2337883527  -4.7046157735
H   -0.3532113204  -1.4455552624  -3.2109549885
H   -0.7601990802  -0.6926571809  -4.7600775897
  200
G(CENSO)=       -5891.08619472  G(xTB)=        -359.42667276        !CONF5
O    4.0040968128  -3.7057835451  -2.9595684820
O    3.9433597063  -4.0546004540   3.1772760776
N    3.6851081277  -5.0949302640  -1.1254047237
N    5.4736873801  -3.7511178228  -1.1681152275
N    3.8374517253  -5.4221551221   1.3086895228
N    5.2437605381  -3.6773011228   1.2849449814
C    4.3407390085  -4.1229031728  -1.8710667084
C    4.2893522409  -4.3435573944   2.0521513723
C    4.4748675239  -5.5217455594   0.0200653161
H    4.8628332961  -6.5420717046  -0.1404431639
C    5.5982865700  -4.4371327406   0.0942842747
H    6.6097578063  -4.8643836157   0.2006906220
C    2.6927855656  -5.9408488609  -1.7616626913
H    3.0337179760  -6.9901393398  -1.7268432701
H    2.6083472453  -5.6136399346  -2.8047591374
C    2.7941769327  -6.2989118487   1.7949968059
H    3.0744307168  -7.3386328572   1.5635745827
H    2.7402238758  -6.1599797011   2.8812156183
O    0.3440159646  -4.7416215043  -2.9299590756
O    0.5503706493  -5.1935618470   3.2242360656
N   -0.8358876543  -5.5554297100  -1.0983966808
N    1.3790579367  -5.8534831724  -1.1750067650
N   -0.7361338285  -5.6661629114   1.3472076334
N    1.4718207085  -6.0357317044   1.2654606018
C    0.3012571875  -5.3045681538  -1.8559856962
C    0.4411489444  -5.5769602813   2.0796853295
C   -0.5527402296  -6.3455233447   0.0810903332
H   -1.1344777162  -7.2843801997   0.0603193809
C    0.9916357679  -6.5759767228   0.0132664537
H    1.2733811842  -7.6400302857  -0.0757206600
C   -2.1569030950  -5.4610756271  -1.6811049265
H   -2.0406207103  -5.1108090188  -2.7131366565
H   -2.6168971170  -6.4669646589  -1.6811514228
C   -2.0232909701  -5.5842975975   2.0083858189
H   -1.8339397112  -5.2834190204   3.0453085925
H   -2.5023123122  -6.5797288204   1.9913985565
O   -3.5721653704  -3.3002581985  -2.9137047454
O   -2.9687000262  -3.1449726011   3.2237280704
N   -4.8294365985  -3.1826347908  -0.9658936051
N   -3.0395222341  -4.5292874009  -1.0105640047
N   -4.4698073517  -2.9900671098   1.4525629777
N   -2.9332826036  -4.6230549148   1.4337565227
C   -3.7825838335  -3.6209609979  -1.7644331014
C   -3.3982838439  -3.5327937219   2.1595180727
C   -4.8565000743  -3.8202759312   0.3258299946
H   -5.8461507178  -4.2759305282   0.5081462082
C   -3.7008286000  -4.8658719161   0.2385438159
H   -4.0589437481  -5.9110384040   0.2162570995
C   -5.8997892092  -2.3583813927  -1.4812476949
H   -6.8616909736  -2.8553214075  -1.2731170200
H   -5.7506589090  -2.2733100889  -2.5640880756
C   -5.4150809168  -2.1225025948   2.1244358791
H   -6.3888729127  -2.6413262445   2.2017066764
H   -5.0237912702  -1.9234223423   3.1294332918
O   -5.3146282815   0.0786181777  -2.8945069372
O   -4.9713314017   0.4410469314   3.3146109747
N   -5.9232487439   1.2283621280  -0.9625391772
N   -5.9460667252  -1.0144031915  -0.9501465048
N   -6.0923683390   1.3417894111   1.4947532976
N   -5.6016433947  -0.8412248357   1.4771267127
C   -5.6721477600   0.0934574671  -1.7373037564
C   -5.4817832139   0.3299034216   2.2220471730
C   -6.6528725919   0.8845434813   0.2518698810
H   -7.7056321382   1.2059786127   0.1639197391
C   -6.4885466301  -0.6655135628   0.3382000650
H   -7.4425996391  -1.1953210972   0.5093260782
C   -6.1001962898   2.5078499584  -1.6302858160
H   -7.1444132649   2.8426270196  -1.5103741141
H   -5.8830124358   2.3469887391  -2.6928133165
C   -6.0893624984   2.7116289827   1.9424076658
H   -7.0960955811   3.1359542571   1.7943973823
H   -5.8432209424   2.6995458690   3.0108230813
O   -3.7041652150   3.4820717696  -2.9175923137
O   -3.8021102837   3.9185720685   3.1746546591
N   -3.4855373708   4.9608173024  -1.1350293947
N   -5.2273021793   3.5588544442  -1.1676322240
N   -3.6570211323   5.2670937460   1.2935073255
N   -5.1127820554   3.5648915257   1.2859258804
C   -4.0854720759   3.9349709373  -1.8584411748
C   -4.1391804674   4.2090309908   2.0466834738
C   -4.2890260627   5.3747996543   0.0019886367
H   -4.6754731250   6.3968823769  -0.1531754151
C   -5.4111154515   4.2893920390   0.0608967798
H   -6.4285849771   4.7141711597   0.1069753758
C   -2.5086977741   5.8312379336  -1.7561854268
H   -2.8954421052   6.8664199313  -1.7515393829
H   -2.3733749329   5.4936173560  -2.7907346115
C   -2.6916881488   6.2071846161   1.8206475183
H   -2.6468568466   6.0470745859   2.9043790369
H   -3.0432277636   7.2288617779   1.6060304832
O   -0.0478363346   5.0618438409  -3.0017536186
O   -0.4179163889   5.1419008437   3.2326712079
N    1.0290238247   5.8246814866  -1.0940388317
N   -1.2074804725   5.7983767889  -1.1249247830
N    0.8559790850   5.6578326763   1.3545823122
N   -1.3462228929   6.0594576743   1.3145237937
C   -0.0720189926   5.4972837578  -1.8713288605
C   -0.3165840923   5.5593715922   2.1004716171
C    0.6672253770   6.4528589076   0.1523468064
H    1.1803598721   7.4259501245   0.2532342456
C   -0.8866164576   6.5833125098   0.0545268812
H   -1.2295288903   7.6254799927  -0.0748026536
C    2.3765310409   5.7385649907  -1.6081163730
H    2.8754010884   6.7120585079  -1.4644500032
H    2.3015977547   5.5132614869  -2.6785229619
C    2.1384890220   5.5545012354   2.0201486112
H    1.9424833619   5.2436774980   3.0534711027
H    2.6341135980   6.5426300569   2.0162989481
O    3.4429978799   3.3940471963  -2.9103004364
O    3.1028037138   3.1457192260   3.2613429626
N    4.6693096677   3.0173640234  -0.9699911894
N    3.1895472943   4.7019558532  -1.0074047487
N    4.5757110650   2.9599452297   1.4745821541
N    3.0302608147   4.5796912794   1.4346085929
C    3.7240219579   3.6657776283  -1.7638773420
C    3.5130255647   3.5117670038   2.1816931559
C    4.9012217746   3.7079075062   0.2825812019
H    5.9426463425   4.0748842690   0.3311183824
C    3.8435497636   4.8582208717   0.2707682615
H    4.2914775366   5.8650483328   0.3503114579
C    5.6711825815   2.1665103490  -1.5766425909
H    5.3933088374   2.0348404659  -2.6287299021
H    6.6563357481   2.6633537492  -1.5119285923
C    5.5016343619   2.0552935701   2.1122544934
H    6.4968223335   2.5341803823   2.1649493791
H    5.1290463826   1.8665313717   3.1257983691
O    5.1351143898  -0.3560539730  -2.8678363684
O    4.9553783655  -0.5226263876   3.2647995483
N    6.0322346106  -1.3797242121  -0.9820074803
N    5.7798453918   0.8481047486  -0.9898050742
N    6.1231438604  -1.4113410393   1.4689001520
N    5.6309666100   0.7705365157   1.4534946162
C    5.5837962317  -0.2996792230  -1.7428507275
C    5.4929155352  -0.4045103754   2.1837708313
C    6.7024681299  -0.9532230840   0.2316869649
H    7.7731950047  -1.2177917351   0.1876681233
C    6.4451755087   0.5877665613   0.2667315624
H    7.3724542769   1.1829558432   0.3415263802
C    6.3086353285  -2.6574057354  -1.6111158190
H    7.3618762223  -2.9266889407  -1.4337344875
H    6.1312306171  -2.5373088984  -2.6861827819
C    6.1759154059  -2.7722669288   1.9391174420
H    7.2022938744  -3.1538720445   1.8095698669
H    5.9171871978  -2.7559620962   3.0045841019
N    0.7335843495  -0.9091080990   3.0263704400
C    0.3198018704  -0.4001919966   1.8468742906
C   -0.7035852145   0.7080413022   2.1207065489
C   -0.7396239025   0.7170019206   3.6321698647
C   -1.4689092139   1.5002005740   4.5054670134
H   -2.1616938482   2.2556846202   4.1446072834
C   -1.2921430136   1.2973698448   5.8766566650
H   -1.8533244792   1.9019181392   6.5818557409
C   -0.4026509688   0.3343120086   6.3483773176
H   -0.2754515818   0.1988911240   7.4180716717
C    0.3347111612  -0.4621904684   5.4723925532
H    1.0325104201  -1.2027098463   5.8471632228
C    0.1360944235  -0.2482732952   4.1170334929
C    1.6994722912  -1.9873520783   3.1988277512
H    2.7199345451  -1.5943449935   3.2676574691
H    1.4622356808  -2.5435232083   4.1066486197
H    1.6264575875  -2.6909945749   2.3693095517
C   -0.2160803619   2.0780259589   1.6118309142
H    0.7463655886   2.3355843204   2.0646174917
H   -0.1135691776   2.1009093815   0.5230436476
H   -0.9424294378   2.8387634877   1.9147540211
C   -2.1024887556   0.3640864344   1.5758631752
H   -2.4390884698  -0.6017680745   1.9647222561
H   -2.8048036142   1.1285199267   1.9222602799
H   -2.1294984503   0.3369250187   0.4831603637
C    0.8049761991  -0.8461077948   0.6193569858
H    1.5916588986  -1.5971818397   0.6234265230
C    0.3604403783  -0.4018594917  -0.6220077830
H   -0.4229593479   0.3439080763  -0.6429687069
C    0.8538564970  -0.8559941745  -1.8403394742
H    1.6487742690  -1.5991302344  -1.8207045022
N    0.9244096845  -0.8868622630  -4.2382391985
C    0.3944561658  -0.4303690311  -3.0838299261
C   -0.7206425147   0.5634749211  -3.4055982839
C   -0.7034532293   0.5479123590  -4.9162260142
C   -1.4839213533   1.2357705842  -5.8246881535
H   -2.2599298379   1.9172931673  -5.4859003399
C   -1.2540700618   1.0348665224  -7.1882969095
H   -1.8562697731   1.5641006830  -7.9198902365
C   -0.2581173845   0.1605651676  -7.6180912651
H   -0.0922260236   0.0164297370  -8.6812965006
C    0.5350311431  -0.5385379495  -6.7081300654
H    1.3052735110  -1.2159296685  -7.0594259967
C    0.2877443234  -0.3237935260  -5.3594967103
C    2.0226513276  -1.8447130234  -4.3080796825
H    2.9062271599  -1.4513139903  -3.7963060305
H    1.7275429881  -2.7937554637  -3.8512093908
H    2.2781691256  -2.0227543441  -5.3518167965
C   -2.0958378069   0.0878092230  -2.9017793616
H   -2.3387252260  -0.9074217036  -3.2845071043
H   -2.1364419649   0.0531674595  -1.8089193608
H   -2.8641691046   0.7854583000  -3.2438074553
C   -0.3879560989   1.9830634367  -2.9084287314
H   -0.3943759238   2.0427515779  -1.8157668379
H    0.5921498467   2.3106632068  -3.2662497145
H   -1.1410843260   2.6795085490  -3.2839090708
  200
G(CENSO)=       -5891.08571699  G(xTB)=        -359.42709700        !CONF3
O    3.6894605358  -3.5637398030  -2.9456570942
O    3.8609206873  -3.7380600297   3.1745523374
N    3.6054714213  -5.0375065315  -1.1514560023
N    5.1579866460  -3.4340054153  -1.1500936183
N    3.6535415478  -5.0911334086   1.2988932326
N    5.2074965973  -3.4808288278   1.3003047055
C    4.0930212098  -3.9555305755  -1.8700881597
C    4.1932422157  -4.0577917307   2.0525844582
C    4.3590401052  -5.3035962599   0.0529365025
H    4.7825595371  -6.3225307153   0.0230695380
C    5.4465937176  -4.1784794358   0.0545719954
H    6.4793750060  -4.5672405255   0.0270794586
C    2.6185365613  -5.9394411964  -1.6960792644
H    2.9982414924  -6.9731876077  -1.6165370100
H    2.4795053190  -5.6770513488  -2.7516999359
C    2.7612744914  -6.0670209546   1.8919326706
H    3.1779028606  -7.0747163418   1.7307988049
H    2.7118499086  -5.8507261745   2.9657469972
O    0.1764444298  -5.2094140939  -2.9847007347
O    0.4350623579  -5.0588502081   3.2572356335
N   -0.9219074071  -5.9066574646  -1.0646723125
N    1.3169122163  -5.8539417915  -1.0616535119
N   -0.7991232676  -5.6655179119   1.3796692485
N    1.4076826173  -6.0359345034   1.3919850444
C    0.1875417375  -5.5978178986  -1.8372150585
C    0.3589462540  -5.5203675153   2.1399727419
C   -0.5746360630  -6.4928427966   0.2058557287
H   -1.0751707668  -7.4703036721   0.3261754696
C    0.9827503304  -6.6036136101   0.1392587833
H    1.3417574655  -7.6443209848   0.0489621942
C   -2.2616206131  -5.8623611147  -1.6059192732
H   -2.1685087919  -5.6643786539  -2.6802832108
H   -2.7440917999  -6.8409064588  -1.4454886957
C   -2.0946660819  -5.5587169987   2.0174425095
H   -1.9231305919  -5.2181253335   3.0457161961
H   -2.5795751134  -6.5524284324   2.0311332708
O   -3.2338137461  -3.4913361582  -2.9433588302
O   -3.1907260940  -3.1938892984   3.2227829926
N   -4.5234084032  -3.0919169023  -1.0479940130
N   -3.1091851209  -4.8301827577  -1.0506957614
N   -4.6213029429  -3.0762298008   1.3971577963
N   -2.9846640983  -4.6072178083   1.3875656039
C   -3.5710898864  -3.7655034568  -1.8124623533
C   -3.5489052165  -3.5730949111   2.1296202294
C   -4.8465105842  -3.8058334031   0.1736747225
H   -5.8843383599  -4.1838060653   0.1360125287
C   -3.7781678147  -4.9438469873   0.2211756560
H   -4.2166370207  -5.9514625131   0.3343626076
C   -5.4746158741  -2.2142489161  -1.6941115333
H   -6.4683815642  -2.7005840363  -1.7097361902
H   -5.1269106364  -2.0573039676  -2.7216396269
C   -5.6073438746  -2.2085068090   1.9977895563
H   -6.5898178489  -2.7121754169   1.9718778249
H   -5.3052833288  -2.0394313747   3.0379551387
O   -4.9534470503   0.3283146905  -2.9328799202
O   -5.0824700255   0.3561677026   3.2075828041
N   -6.0944161625   1.2710379260  -1.1468589060
N   -5.6011568507  -0.9107441478  -1.0731707568
N   -6.0110814600   1.3121095066   1.3039790337
N   -5.7336693207  -0.9090733561   1.3725398485
C   -5.4745671594   0.2423972665  -1.8405856609
C   -5.5434147372   0.2620423223   2.0897245281
C   -6.6753192138   0.8469571596   0.1021303878
H   -7.7476971136   1.1069766029   0.1343691911
C   -6.4086868475  -0.6934456628   0.1137685366
H   -7.3329248705  -1.2959979427   0.0636399904
C   -6.2081007868   2.6060883346  -1.6819309946
H   -7.2467256429   2.9524707657  -1.5547013233
H   -5.9628404997   2.5487887954  -2.7489777821
C   -6.2564447922   2.6178915312   1.8842723009
H   -7.3135100223   2.8885917237   1.7256125448
H   -6.0489563963   2.5429629482   2.9584705974
O   -3.9431613394   3.8141437728  -2.9490266681
O   -4.0654790148   3.9042443416   3.2379624898
N   -3.7882846628   5.2155151266  -1.1076942274
N   -5.3103121892   3.5774441534  -1.0879858054
N   -3.8186763806   5.2304433098   1.3484885968
N   -5.4176050135   3.6732954916   1.3661239260
C   -4.2969032246   4.1552513729  -1.8396553692
C   -4.3876001435   4.2223885951   2.1127524392
C   -4.5286819498   5.4653711895   0.1096400758
H   -4.9499011526   6.4855027525   0.0970028850
C   -5.6230072863   4.3431088878   0.1030839687
H   -6.6518342931   4.7379275590   0.0416221482
C   -2.8081143260   6.1190865561  -1.6723685561
H   -3.1613120341   7.1549798721  -1.5431806861
H   -2.7302709981   5.8824907284  -2.7400589158
C   -2.8282038636   6.1282573422   1.9002908844
H   -2.7569465527   5.9103686994   2.9727763097
H   -3.1612878528   7.1693631220   1.7514267210
O   -0.4929887464   4.9227415685  -2.9091289799
O   -0.5101540072   5.0849986983   3.2438513905
N    0.7233428667   5.6222935670  -1.0534207985
N   -1.4818453394   6.0056438873  -1.1112884388
N    0.7230361995   5.7572405072   1.3929429472
N   -1.5035631143   5.9700243520   1.3398226720
C   -0.4263744365   5.4427892633  -1.8150792532
C   -0.4368814654   5.5396362690   2.1224070084
C    0.4774825583   6.4212147277   0.1332994307
H    1.0431845388   7.3683925468   0.0803803096
C   -1.0724106225   6.6276748676   0.1240396530
H   -1.3739524626   7.6897261437   0.1361281792
C    2.0296626239   5.5424435280  -1.6756013552
H    2.4796637511   6.5530815689  -1.6916666755
H    1.8843593252   5.1892465537  -2.7029757674
C    2.0286646129   5.6854828776   2.0136781949
H    1.8747667708   5.3832857165   3.0561677238
H    2.4953835122   6.6858134469   1.9802700893
O    3.3856203544   3.3510443431  -2.9276264731
O    3.0863891607   3.2963703430   3.2353033053
N    4.7318261776   3.2750539361  -1.0377303560
N    2.9419228840   4.6233376611  -1.0302268223
N    4.5053110752   3.1350791250   1.3995132085
N    2.9309791387   4.7299345193   1.4151097020
C    3.6491869104   3.6973575847  -1.7969149299
C    3.4559479444   3.6686587287   2.1435429243
C    4.8202093931   3.9430383986   0.2364358072
H    5.8127490627   4.4133813822   0.3542985772
C    3.6485544814   4.9741539839   0.1887401852
H    3.9927294249   6.0234167739   0.1460599860
C    5.7899785375   2.4599069660  -1.5922889744
H    5.5962133490   2.3618504496  -2.6669716874
H    6.7529662105   2.9720598713  -1.4301556549
C    5.4846816493   2.2762940485   2.0304517063
H    6.4617583525   2.7939441555   2.0471207415
H    5.1478961195   2.0920470835   3.0577867777
O    5.2127993724   0.0040459319  -2.9736895916
O    5.0719112663  -0.2700266737   3.2676983683
N    5.8929590954  -1.1181573436  -1.0520067309
N    5.8750673046   1.1214966667  -1.0523624521
N    6.0818340324  -1.2068036183   1.4014926966
N    5.6355199593   0.9859610841   1.3911944622
C    5.6013952211   0.0038052388  -1.8261983858
C    5.5303278374  -0.1771711282   2.1505500238
C    6.6330822771  -0.7614669811   0.1486378594
H    7.6849225790  -1.0857215504   0.0559666657
C    6.4711233198   0.7911661411   0.2180403619
H    7.4314817002   1.3233050749   0.3404076245
C    6.0248481850  -2.4141439943  -1.6905094165
H    7.0713201307  -2.7572873665  -1.6110416278
H    5.7586637677  -2.2812950887  -2.7459481237
C    6.1542098474  -2.5601140276   1.8976577304
H    7.1746784831  -2.9447699315   1.7372510575
H    5.9346255648  -2.5202735910   2.9712066807
N   -0.9098699492   0.8581960651  -4.1514221560
C   -0.4109320549   0.3802904387  -2.9920857611
C    0.6717417729  -0.6522762343  -3.3024822391
C    0.6611569695  -0.6463685968  -4.8131961544
C    1.4175001289  -1.3715200841  -5.7130288836
H    2.1620777831  -2.0834100227  -5.3660193652
C    1.2030729600  -1.1690149537  -7.0788718091
H    1.7855822711  -1.7280632892  -7.8042306604
C    0.2475311210  -0.2555681866  -7.5189939180
H    0.0936196541  -0.1106567392  -8.5838925704
C   -0.5207283526   0.4812535691  -6.6174914471
H   -1.2605030382   1.1877063759  -6.9768305183
C   -0.2903814789   0.2634828429  -5.2663855815
C   -1.9590854903   1.8694023625  -4.2336239224
H   -2.8770238356   1.5068923830  -3.7613602680
H   -1.6350557938   2.7943618434  -3.7473598140
H   -2.1689982984   2.0838216560  -5.2806617213
C    2.0602602019  -0.2123839574  -2.8011716161
H    2.8093868630  -0.9233623316  -3.1579174334
H    2.3236801983   0.7806918866  -3.1763176326
H    2.1094155599  -0.1921455421  -1.7081118306
C    0.2995695316  -2.0572116946  -2.7934159993
H   -0.6800558255  -2.3693898477  -3.1665055836
H    1.0451854130  -2.7738037014  -3.1463656484
H    0.2819075697  -2.0997961500  -1.6999504723
C   -0.8730215956   0.8162737268  -1.7528121674
H   -1.6664573796   1.5611693975  -1.7417341483
C   -0.3866374513   0.3694100296  -0.5290883019
H    0.4077082808  -0.3650950813  -0.5408136341
C   -0.8487550051   0.8105254237   0.7072905142
H   -1.6528187848   1.5430701225   0.7024141899
N   -0.8109198726   0.8736447727   3.1147909231
C   -0.3625882671   0.3821630162   1.9403816997
C    0.7053664131  -0.6791132498   2.2267937038
C    0.7151785745  -0.6954212324   3.7385714822
C    1.4582997989  -1.4554713519   4.6207126530
H    2.1829918401  -2.1836800656   4.2665040749
C    1.2516537023  -1.2658047631   5.9896820200
H    1.8222776050  -1.8528464609   6.7021018065
C    0.3199254216  -0.3379498947   6.4504064655
H    0.1704153896  -0.2119904748   7.5183504974
C   -0.4322921301   0.4343813785   5.5654714410
H   -1.1633491906   1.1464056640   5.9317928107
C   -0.2043320498   0.2337789917   4.2126223895
C   -1.8224549351   1.9107602383   3.2742245538
H   -1.6270990220   2.4673396743   4.1917356355
H   -1.7580290279   2.6250867878   2.4530441666
H   -2.8280765629   1.4771734356   3.3173202614
C    0.3007555343  -2.0692311892   1.7027046705
H    1.0503331145  -2.7949706870   2.0326656924
H   -0.6644850816  -2.3724832340   2.1202078018
H    0.2393701718  -2.0986059851   0.6112594589
C    2.0943415015  -0.2572045136   1.7099078445
H    2.8276178852  -0.9958558907   2.0480076680
H    2.1302410925  -0.2002906228   0.6182314550
H    2.3817827729   0.7136955665   2.1256113351
  200
G(CENSO)=       -5891.08566502  G(xTB)=        -359.42588138        !CONF6
O    3.2400901806  -3.2719058006  -2.9940514993
O    3.4645095277  -3.5948936849   3.2238364860
N    3.1961453997  -4.7406760761  -1.1962415179
N    4.5860168965  -2.9837370853  -1.1202326347
N    3.2168998590  -4.8075909609   1.2562347351
N    4.7202718849  -3.1493041927   1.3213038443
C    3.6189781599  -3.6187657133  -1.8961710373
C    3.7581106271  -3.8163032042   2.0703368571
C    3.9482122838  -4.9619301106   0.0156924062
H    4.4405575998  -5.9506348047  -0.0164839375
C    4.9585446620  -3.7697135649   0.0397498390
H    6.0127166071  -4.0919913781  -0.0408579677
C    2.3564255452  -5.7478701205  -1.8051961930
H    2.8787207079  -6.7198934993  -1.7633111079
H    2.1994097775  -5.4557339336  -2.8504869862
C    2.4094691460  -5.8649816208   1.8253685766
H    2.9338362116  -6.8293217268   1.7065072620
H    2.2861303721  -5.6383674334   2.8912154754
O   -0.1691335161  -5.2428116193  -3.0729538788
O   -0.0908909514  -5.2521001225   3.1131201218
N   -1.1610293124  -6.2210353104  -1.2181813794
N    1.0481373058  -5.8816267059  -1.1987518250
N   -1.1485852961  -6.1268769945   1.2367110555
N    1.0874075967  -5.9833082520   1.2527941119
C   -0.1047461857  -5.7112739772  -1.9572611089
C   -0.0531246693  -5.7208222727   1.9954621382
C   -0.7485540329  -6.8203677721   0.0270915812
H   -1.0725358247  -7.8747018743   0.0716680120
C    0.8070419726  -6.6538055443   0.0047188574
H    1.3478513663  -7.6153543302  -0.0431215033
C   -2.5251565803  -6.1376669231  -1.6745044588
H   -2.4876282779  -5.8501417613  -2.7320264003
H   -3.0016870708  -7.1271208654  -1.5735347058
C   -2.4327366438  -6.3514708378   1.8765447835
H   -2.2954306546  -6.1983464693   2.9534143515
H   -2.7517949955  -7.3879637029   1.6830861010
O   -3.5627649326  -3.7144028392  -2.7981385291
O   -3.4156571185  -4.0673850661   3.3161491960
N   -4.9889290296  -3.6305042403  -0.9707733605
N   -3.3406028813  -5.1512351893  -0.9794283786
N   -4.7602497819  -3.6167045903   1.4735152213
N   -3.4855192819  -5.4563866268   1.4604410480
C   -3.9147414477  -4.1065220526  -1.7058816233
C   -3.8271972444  -4.3406357349   2.2087953744
C   -5.1750467455  -4.3295421591   0.2746698303
H   -6.2201623897  -4.6708202144   0.3728638805
C   -4.1473341705  -5.5021955133   0.1814582523
H   -4.6224186082  -6.4863469577   0.0295179695
C   -5.8728833189  -2.6049872680  -1.4711292444
H   -6.9138307557  -2.9355626287  -1.3119574790
H   -5.6794315579  -2.4963891257  -2.5447280882
C   -5.6070044763  -2.6476457714   2.1450268033
H   -6.6512207715  -3.0060483066   2.1342656691
H   -5.2499708775  -2.5727610846   3.1792074996
O   -5.2207265826  -0.2008188604  -2.8738720095
O   -4.4243353219  -0.2866967211   3.3144433891
N   -5.7162413012   0.9417688614  -0.9160808905
N   -5.6832044943  -1.2970634964  -0.8738623874
N   -5.2662749266   0.8999530737   1.4971050538
N   -5.5659211036  -1.3211795885   1.5785435971
C   -5.4951420450  -0.1855116992  -1.6942369486
C   -5.0072422245  -0.2452637240   2.2540089292
C   -6.1893272697   0.6267894240   0.4084280753
H   -7.1589957706   1.1218332620   0.5980310017
C   -6.2880766661  -0.9318233237   0.3958453686
H   -7.3278845152  -1.3026461966   0.4420007893
C   -5.7706179198   2.2648899806  -1.4945318200
H   -6.7674655752   2.6996924130  -1.3114276621
H   -5.6077141511   2.1491477997  -2.5724613321
C   -5.1944374624   2.2004896333   2.1300498642
H   -6.2168555274   2.6109351558   2.2348303403
H   -4.7536560566   2.0591318913   3.1238613896
O   -3.4080353006   3.2047731316  -2.8768521821
O   -3.0043369692   3.6748286979   3.2419875410
N   -3.0515502066   4.6159564822  -1.0583118452
N   -4.7736295579   3.1860537783  -0.9998640379
N   -3.1231525652   5.0241037199   1.3577771827
N   -4.3656775377   3.1585119703   1.4226943443
C   -3.7017623796   3.6084935549  -1.7735036700
C   -3.4372585300   3.9165312464   2.1354745919
C   -3.8246359656   5.0333413381   0.1015019681
H   -4.2888636128   6.0200702669  -0.0739788919
C   -4.8600758855   3.8808104452   0.2560283610
H   -5.8906920239   4.2366892754   0.4309822493
C   -2.1722592536   5.5278242519  -1.7555557490
H   -2.6654612006   6.5131336249  -1.8565533464
H   -1.9910060299   5.1049703224  -2.7506528218
C   -2.3168305757   6.1193328674   1.8469351217
H   -2.1988831007   5.9859724627   2.9285231746
H   -2.8494820031   7.0622999936   1.6431670875
O    0.3843572545   4.8589185545  -2.8703868744
O    0.1772153943   5.7223638522   3.2382072344
N    1.2998203432   6.1955054721  -1.2118803227
N   -0.8841576112   5.7113706738  -1.1159537454
N    1.2536901296   6.2565943075   1.2452437030
N   -0.9838683940   6.2025074194   1.2879779140
C    0.2824538213   5.4999675185  -1.8453603328
C    0.1505024626   6.0162344644   2.0624520788
C    0.8647464248   6.8676203132  -0.0163961740
H    1.1729675709   7.9271698576  -0.0378971095
C   -0.6849359908   6.6722760642  -0.0431701973
H   -1.2377470166   7.6039963640  -0.2561521057
C    2.6541146590   6.1999735744  -1.7088007020
H    3.0588875926   7.2205222707  -1.6081484275
H    2.6165992891   5.9191148305  -2.7678518609
C    2.5664401182   6.4470231291   1.8365139737
H    2.4484536008   6.3151652195   2.9183942468
H    2.9243378860   7.4668122513   1.6219480313
O    3.9343069915   3.9725207222  -2.9524537742
O    3.3434319318   4.0056176215   3.1432931107
N    5.2429890107   3.8030683230  -1.0456752120
N    3.5419442944   5.2575788150  -1.0530619229
N    4.8007301419   3.6366973921   1.3672337190
N    3.5736533068   5.5107673129   1.3946099285
C    4.2013612672   4.2939662693  -1.8137230364
C    3.8366074345   4.3369104141   2.0862421383
C    5.3171399374   4.4210664399   0.2546700559
H    6.3472220687   4.7574836362   0.4635538273
C    4.2918647319   5.5933522178   0.1506837850
H    4.7670569323   6.5833047875   0.0438042363
C    6.1538282432   2.7936982143  -1.5430666836
H    6.0128945178   2.7454055715  -2.6289857462
H    7.1836215564   3.1086955481  -1.3129312664
C    5.5933927569   2.6212160100   2.0350675053
H    6.6399170368   2.9714037267   2.1081391871
H    5.1777909370   2.4916937335   3.0415335150
O    4.9900584349   0.5323881550  -2.9225606688
O    4.6707609515   0.1687220347   3.1982469363
N    5.5257856094  -0.7405704442  -1.0471167046
N    5.9526512344   1.4596164706  -1.0256893353
N    5.6659881214  -0.9069864042   1.3976213056
N    5.5626560531   1.3295442556   1.3883574327
C    5.4250592323   0.4308611397  -1.7947649664
C    5.2206456333   0.1914772294   2.1201956420
C    6.3105297140  -0.5407026514   0.1644536639
H    7.2895389703  -1.0439798950   0.0752603477
C    6.4197581402   1.0115632765   0.2601120151
H    7.4490510505   1.3688185691   0.4414094568
C    5.4841281062  -2.0236429797  -1.7228940363
H    6.5043703846  -2.4509590853  -1.7510814644
H    5.1343291001  -1.8426454825  -2.7457862904
C    5.6586462723  -2.2431145697   1.9459675504
H    6.6768771043  -2.6610238218   1.8630843370
H    5.3746744980  -2.1645652766   3.0019350681
N    0.9168452715   0.9217608945  -4.1511772884
C    0.4084310226   0.4485782454  -2.9947398371
C   -0.5740945284  -0.6822176948  -3.3035191870
C   -0.5261704546  -0.7063723908  -4.8139661203
C   -1.1976428810  -1.5090855350  -5.7153185901
H   -1.8954370609  -2.2680072418  -5.3709257779
C   -0.9617281181  -1.3220566706  -7.0799425413
H   -1.4818656918  -1.9389218510  -7.8058395901
C   -0.0652923762  -0.3497548263  -7.5180286574
H    0.1052703816  -0.2168033983  -8.5819718269
C    0.6215379783   0.4622901179  -6.6153332338
H    1.3145344555   1.2161126315  -6.9720088116
C    0.3710174870   0.2585378649  -5.2657789109
C    1.9215499650   1.9779710283  -4.2270775680
H    1.5099280594   2.9304814225  -3.8790007403
H    2.7914029188   1.7107564400  -3.6207112629
H    2.2475103626   2.0891783667  -5.2606072568
C   -0.1095384614  -2.0505935463  -2.7668834255
H   -0.7932604182  -2.8213451486  -3.1303530170
H    0.8975713327  -2.2938018042  -3.1160299627
H   -0.1163618207  -2.0914261347  -1.6731160612
C   -1.9988609329  -0.3394309921  -2.8277446148
H   -2.3339403478   0.6187654679  -3.2350721993
H   -2.6888927234  -1.1180661566  -3.1635705661
H   -2.0516939045  -0.2834237285  -1.7352513553
C    0.7178338440   1.0144197639  -1.7606895044
H    1.2945777894   1.9374974367  -1.7511919064
C    0.2809154077   0.4953122864  -0.5475399834
H   -0.2141426027  -0.4657663795  -0.5682691670
C    0.4001177358   1.1214343110   0.6872400384
H    0.8204879864   2.1245640534   0.7112955342
N   -0.0983516276   1.2496240015   3.0369949985
C   -0.0168689340   0.5500655579   1.8884022146
C   -0.3716988267  -0.9149826924   2.1731432214
C   -0.6473559339  -0.8678685103   3.6598082781
C   -1.0269537160  -1.8709826363   4.5302414509
H   -1.1814599308  -2.8897618267   4.1856919838
C   -1.2138161429  -1.5416635132   5.8750945913
H   -1.5124543442  -2.3137935936   6.5768356215
C   -1.0213713845  -0.2372239883   6.3251784266
H   -1.1693850067  -0.0038983944   7.3751465015
C   -0.6385718318   0.7810877560   5.4523614173
H   -0.4857204569   1.7928376418   5.8109113914
C   -0.4640815542   0.4306072725   4.1225640065
C    0.1366463930   2.6821863807   3.1627897835
H   -0.4407473371   3.0712908145   4.0005774789
H    1.1993955230   2.9033774485   3.3106993394
H   -0.2228404929   3.1853100513   2.2629503777
C   -1.6286242895  -1.4109237217   1.4287985201
H   -1.4257548835  -1.6669655545   0.3852937409
H   -1.9921533460  -2.3115879557   1.9310776458
H   -2.4229084573  -0.6609387645   1.4642985096
C    0.8416795092  -1.8234403068   1.8910281135
H    1.0823333080  -1.8390657897   0.8219679089
H    1.7202925757  -1.4793802984   2.4450359490
H    0.6144075802  -2.8410507778   2.2247995454
  200
G(CENSO)=       -5891.08542102  G(xTB)=        -359.42611775        !CONF4
O    3.7455570251  -3.5211373695  -2.8515422542
O    3.9232483191  -3.2991720426   3.3102402408
N    3.5375480455  -4.8801028784  -0.9829008496
N    5.1138183019  -3.2826647816  -0.9824685090
N    3.4775018648  -4.6351792516   1.4582326094
N    5.3303152594  -3.3818797177   1.4683406961
C    4.0812003474  -3.8486035940  -1.7329467050
C    4.2031612003  -3.7119911370   2.2060539235
C    4.2073950478  -5.0713531624   0.2792230411
H    4.5238758703  -6.1234256159   0.3904442576
C    5.4043110410  -4.0712814246   0.2064862863
H    6.3827060376  -4.5706568899   0.0981806303
C    2.5549608530  -5.7916474528  -1.5234786209
H    2.9124820001  -6.8240452431  -1.3646452956
H    2.4718862639  -5.5907882610  -2.5979671611
C    2.4851003814  -5.4658151503   2.1107914896
H    2.8456685596  -6.5096892527   2.1459343141
H    2.3644380151  -5.0809675403   3.1305632757
O    0.1553267241  -5.2060616130  -2.9777066500
O    0.0523262848  -4.3711356755   3.2015024024
N   -1.0103318433  -5.6921326111  -1.0291498896
N    1.2271500643  -5.6495835134  -0.9622224717
N   -1.0512996665  -5.3346684361   1.3966842238
N    1.1855795267  -5.4427893160   1.4812738313
C    0.1261339735  -5.4730663183  -1.7965352207
C    0.0630152892  -4.9688083058   2.1475939363
C   -0.7062645448  -6.2004192065   0.2878870610
H   -1.1605492029  -7.1981413790   0.4277885111
C    0.8563767898  -6.2261540217   0.3156458440
H    1.2735603766  -7.2451526797   0.4092124663
C   -2.3222700484  -5.7797913482  -1.6319893120
H   -2.1921218883  -5.5914629780  -2.7041074807
H   -2.7284161594  -6.7935984006  -1.4776396856
C   -2.3663553717  -5.3295104430   1.9969982234
H   -2.2661301353  -4.9255273866   3.0112296178
H   -2.7432638902  -6.3682014189   2.0473742123
O   -3.2516017079  -3.3746876837  -2.9460647867
O   -3.9027713832  -3.2033493218   3.1472796186
N   -4.7315236406  -3.1145178806  -1.1658974250
N   -3.2867080758  -4.8253690287  -1.1342890790
N   -5.2112658366  -3.2862097681   1.2326884030
N   -3.3322170246  -4.5027839914   1.3004055924
C   -3.6916799233  -3.7224105008  -1.8727616377
C   -4.1157693601  -3.6064684714   2.0240538678
C   -5.1754929629  -3.9367830914  -0.0504953123
H   -6.1508124925  -4.4038147661  -0.2742600672
C   -4.0150359154  -4.9650242760   0.0985203495
H   -4.3626970058  -6.0051368135   0.2264207003
C   -5.6285085722  -2.2118467975  -1.8516033587
H   -6.6156612915  -2.6957915795  -1.9753529571
H   -5.1935037010  -2.0082838332  -2.8371670841
C   -6.3059581769  -2.4750988800   1.7136075126
H   -7.2522485715  -2.9775313646   1.4589854605
H   -6.2039815679  -2.4023191728   2.8025746868
O   -4.9504677718   0.3628894072  -2.9122403686
O   -5.7152617125  -0.0499053265   3.1635417362
N   -6.2867886797   1.2505865349  -1.2382163816
N   -5.8095889084  -0.9367186182  -1.1838178433
N   -6.2403031980   1.1177054013   1.2183957228
N   -6.3493283744  -1.1201165024   1.2058087117
C   -5.5927652478   0.2427401831  -1.8899558135
C   -6.0504419038  -0.0240941247   1.9990873370
C   -6.9224304118   0.7988204192  -0.0297504238
H   -7.9698382104   1.1439193539   0.0073611357
C   -6.7841976905  -0.7526167533  -0.1175289670
H   -7.7305430379  -1.2622077790  -0.3688780368
C   -6.2407124422   2.6226848619  -1.6812065594
H   -7.2406479595   3.0651547582  -1.5427232484
H   -5.9833371596   2.6148589458  -2.7466863741
C   -6.3806458252   2.4094871562   1.8706120297
H   -7.3990264931   2.7975381499   1.7050552304
H   -6.2166954185   2.2444306130   2.9419586193
O   -3.9948814777   3.8666053126  -2.9285877629
O   -3.9230265908   3.1484943201   3.1764707362
N   -3.7430623530   5.1032941118  -0.9837903397
N   -5.2478183143   3.4454982490  -1.0131110179
N   -3.5560650067   4.6297610143   1.4205373863
N   -5.4360442960   3.4117412247   1.4394915872
C   -4.2824139055   4.1036542972  -1.7743471806
C   -4.2577802556   3.6583883552   2.1280332992
C   -4.3457155575   5.1704351151   0.3237003595
H   -4.6626407062   6.2033328356   0.5496208035
C   -5.5366178279   4.1669787201   0.2193313152
H   -6.5209041929   4.6612352688   0.1516027255
C   -2.7458538402   6.0246381674  -1.4848179467
H   -3.0677785897   7.0518838450  -1.2508480445
H   -2.7019185699   5.8865640409  -2.5712976668
C   -2.5361422887   5.4088289660   2.0974281585
H   -2.3909753347   4.9658287179   3.0898610849
H   -2.8912451104   6.4509320784   2.2052505470
O   -0.4730479252   4.9178174700  -2.8890930748
O   -0.0549814476   4.5066725486   3.2153571880
N    0.8005449201   5.4616854113  -1.0157261375
N   -1.4090924603   5.8323234337  -0.9731284604
N    0.9815236735   5.5658137351   1.4285108246
N   -1.2526523456   5.4057710308   1.4328220913
C   -0.3735526930   5.3409341392  -1.7568711112
C   -0.1001540882   5.0784393550   2.1489468678
C    0.5895241022   6.2215958632   0.2089526918
H    1.0675970258   7.2143485005   0.1331846700
C   -0.9639599863   6.2898475527   0.3169101045
H   -1.3459698582   7.3065034362   0.5180882742
C    2.0793999632   5.4700164121  -1.7009819594
H    2.4723020673   6.5039411367  -1.7217228703
H    1.9022323649   5.1240504352  -2.7258580834
C    2.3195683230   5.5939779873   1.9713818100
H    2.2567138008   5.2928576734   3.0236759299
H    2.7032363682   6.6269454050   1.9014925485
O    3.3386276273   3.2283552512  -2.9709530058
O    3.8138476349   3.4971239016   3.2413083988
N    4.8317678414   3.2159032923  -1.1925180326
N    3.0729413996   4.6003496479  -1.1143874941
N    5.0010276693   3.2987489410   1.2543590026
N    3.2507216951   4.6915540558   1.3286809418
C    3.6991469967   3.6243230020  -1.8836285913
C    3.9940697525   3.7870480164   2.0797365890
C    5.0787802723   4.0025911900  -0.0063241530
H    6.0483229064   4.5255174202  -0.0915187752
C    3.8547960950   4.9743558064   0.0450089294
H    4.1434834947   6.0394580608  -0.0166263790
C    5.8304372006   2.3699668356  -1.8059269908
H    5.5285993580   2.2085157222  -2.8479063766
H    6.8055773582   2.8872025695  -1.7750678836
C    6.0822017617   2.4997465454   1.7873097269
H    7.0410059681   3.0112924620   1.6003377855
H    5.9115808372   2.4108144029   2.8668404990
O    5.2758225714  -0.1514851603  -3.0520363807
O    5.2973875887   0.0590349807   3.0975377449
N    6.2796777994  -1.1485819365  -1.2140329498
N    5.9603186376   1.0642070578  -1.1927886438
N    6.1070196698  -1.0810772758   1.2384750707
N    6.1676897663   1.1590567763   1.2519923598
C    5.7650385735  -0.0886609298  -1.9452831849
C    5.7867705687   0.0496730644   1.9876392744
C    6.8594854740  -0.7418747758   0.0415657288
H    7.8944155570  -1.1156870755   0.1263920555
C    6.7704216431   0.8185747547  -0.0131565298
H    7.7540233583   1.3094101790  -0.1135774430
C    6.1490641744  -2.5135769006  -1.6587118344
H    7.1165751756  -3.0261438902  -1.5286512355
H    5.8884657771  -2.4766860184  -2.7230478531
C    6.2531716884  -2.3650049355   1.9054152720
H    7.2828910196  -2.7294467163   1.7573965270
H    6.0648369513  -2.2042137305   2.9735476195
N   -0.9469649963   0.8250113484  -4.1252573593
C   -0.4655206553   0.3443928047  -2.9606584905
C    0.7049790197  -0.5966035747  -3.2513576422
C    0.7379501481  -0.5633320311  -4.7620040201
C    1.5724788175  -1.2133328850  -5.6501314685
H    2.3536718374  -1.8793569892  -5.2926881177
C    1.3875315326  -0.9976910091  -7.0183746863
H    2.0287591710  -1.5018795334  -7.7343648786
C    0.3864353631  -0.1419194373  -7.4727501687
H    0.2557776473   0.0132384072  -8.5393397093
C   -0.4576277325   0.5232530481  -6.5831898437
H   -1.2340589621   1.1838933892  -6.9525540850
C   -0.2554619086   0.2934048054  -5.2297725787
C   -2.0280814407   1.8013423862  -4.2172980069
H   -1.7888078812   2.6790156631  -3.6104078022
H   -2.1352529511   2.1207536875  -5.2533242641
H   -2.9747529146   1.3688944281  -3.8787978430
C    2.0548273133  -0.0829968409  -2.7119291296
H    2.8510593896  -0.7295728655  -3.0884835770
H    2.2570854173   0.9375103836  -3.0480362392
H    2.1025453530  -0.1067388135  -1.6187509165
C    0.4052448707  -2.0253643937  -2.7607136064
H    1.2061329311  -2.6942169686  -3.0869261745
H    0.3453259618  -2.0638045560  -1.6673770603
H   -0.5400365699  -2.3941694725  -3.1691166396
C   -1.0588549188   0.6331077603  -1.7342493981
H   -2.0176244815   1.1486293486  -1.7377495168
C   -0.5106612483   0.2599125396  -0.5124509132
H    0.4892581630  -0.1517567336  -0.5264806711
C   -1.1399726909   0.3566891250   0.7229230721
H   -2.1821601229   0.6690605297   0.7423371505
N   -1.1843936487  -0.0185764194   3.1004641287
C   -0.5121243717   0.0803256895   1.9370111675
C    0.9895147274  -0.0562290203   2.2184830071
C    0.9983891541  -0.1597749745   3.7276604350
C    2.0534769551  -0.2851861540   4.6102874254
H    3.0813175546  -0.3157415543   4.2592966791
C    1.7647638260  -0.3671909211   5.9753024494
H    2.5780309939  -0.4578050800   6.6881714910
C    0.4490188967  -0.3302536650   6.4321306794
H    0.2485472888  -0.3900080455   7.4974983211
C   -0.6221375753  -0.2141545751   5.5461038265
H   -1.6439424991  -0.1780789128   5.9075679384
C   -0.3104229128  -0.1354148799   4.1978460486
C   -2.6356716787  -0.0260077228   3.2394862486
H   -3.0820051261  -0.4623338651   2.3446343118
H   -2.9127390401  -0.6638387364   4.0802825248
H   -3.0281080310   0.9842257794   3.3960987004
C    1.6039905098  -1.3438950001   1.6301971814
H    2.6293642331  -1.4280847042   2.0026384408
H    1.0516954245  -2.2251617593   1.9695829593
H    1.6364364145  -1.3373580602   0.5370826448
C    1.7608101586   1.1948248946   1.7611606484
H    1.7375410789   1.3051657377   0.6716400488
H    1.3375992584   2.0959217817   2.2164562584
H    2.8015127034   1.1082751436   2.0898903366
