# Supplementary material for: Automated and Efficient Generation of General Molecular Aggregate Structures
Source: Angew Chem Int Ed Engl. 2022 Dec 16;62(4):e202214477. doi: 10.1002/anie.202214477 (PMC10107477; doi:10.1002/anie.202214477)
Supplement: Supplementary file 2 — Supporting Information [file ANIE-62-0-s001.zip › SI/comparison_with_crest/r2SCAN-3c_structures/B/gISS_single_structure.xyz]

68
Energy =
I     0.6334323   -1.8921274   -1.3879371 
O    -0.8540767   -2.9987592   -0.2869400 
F     3.6598106   -1.1166396   -1.7877486 
F     2.4386198   -1.2535508   -3.6142645 
F     1.2439440    1.0406869   -3.1635471 
F     2.0375761    1.1934655   -1.1165645 
F     4.0419553    0.9465497   -3.9987348 
F     4.5015541    1.5425770   -1.9297990 
F     2.6745855    3.6789460   -2.2459666 
F     2.5018207    3.1373946   -4.3512485 
F     4.4420312    3.6531414   -3.5192481 
C     1.4613226   -1.9049475    0.6016575 
C     2.4853669   -1.0836557    1.0391028 
H     2.9658983   -0.3634195    0.3926033 
C     2.8845520   -1.1948231    2.3698475 
H     3.6725388   -0.5472662    2.7418431 
C     2.2713700   -2.1170011    3.2106883 
H     2.5828675   -2.1977841    4.2478540 
C     1.2480166   -2.9265073    2.7320208 
H     0.7668787   -3.6375332    3.3969353 
C     0.8123857   -2.8236848    1.4091358 
C    -0.3101504   -3.6806945    0.8161616 
C     0.2776089   -5.0382745    0.3908111 
H    -0.5135267   -5.6454242   -0.0602763 
H     0.6989621   -5.5764742    1.2468114 
H     1.0719460   -4.8977266   -0.3496903 
C    -1.4525810   -3.8876514    1.8169079 
H    -1.7878475   -2.9308193    2.2273809 
H    -1.1572952   -4.5404815    2.6445693 
H    -2.2885746   -4.3595585    1.2931866 
C     2.4634300   -0.7834111   -2.3359469 
C     2.3095621    0.7550462   -2.3744022 
C     3.5520745    1.5513068   -2.8930723 
C     3.2751194    3.0448505   -3.2634312 
I    -2.4092326   -0.0396861    0.3146846 
O    -2.5145545   -0.6633724   -1.7470106 
F    -2.5888841    2.2842773    2.4322173 
F    -3.3090085    0.3099667    3.0867870 
F    -0.8822251   -0.6405579    3.3881609 
F     0.0520403    1.0802369    2.3836031 
F    -1.9644224    1.3271859    5.2571947 
F    -0.5702811    2.7422590    4.3079435 
F     1.4956208    0.8710141    4.7791808 
F     0.0692447   -0.3275077    5.9128238 
F     0.4814381    1.7211658    6.5093852 
C    -1.6520783    1.6922156   -0.7194872 
C    -0.9622082    2.7324393   -0.1221782 
H    -0.7569500    2.7570272    0.9384548 
C    -0.5112593    3.7674874   -0.9393420 
H     0.0498265    4.5849139   -0.4970566 
C    -0.7689882    3.7445594   -2.3055643 
H    -0.4126533    4.5511749   -2.9393417 
C    -1.4680434    2.6826211   -2.8671094 
H    -1.6566592    2.6663096   -3.9363614 
C    -1.9140062    1.6207215   -2.0772170 
C    -2.6862434    0.4184617   -2.6289156 
C    -4.1723042    0.8007103   -2.7505807 
H    -4.7356579   -0.0635338   -3.1162906 
H    -4.3134728    1.6393189   -3.4410887 
H    -4.5752370    1.0898017   -1.7742978 
C    -2.1397251   -0.0285579   -3.9894846 
H    -1.0571885   -0.1778555   -3.9424088 
H    -2.3603409    0.6984912   -4.7775950 
H    -2.6154109   -0.9759852   -4.2579377 
C    -2.3060917    0.9566147    2.4298246 
C    -0.9795607    0.6963203    3.1813175 
C    -0.8164950    1.4346063    4.5508483 
C     0.3398350    0.9014067    5.4581425 
