# Supplementary material for: Automated and Efficient Generation of General Molecular Aggregate Structures
Source: Angew Chem Int Ed Engl. 2022 Dec 16;62(4):e202214477. doi: 10.1002/anie.202214477 (PMC10107477; doi:10.1002/anie.202214477)
Supplement: Supplementary file 2 — Supporting Information [file ANIE-62-0-s001.zip › SI/comparison_with_crest/r2SCAN-3c_structures/B/gISS_ensemble.xyz]

  68
G(CENSO)=       -3545.21698807  G(xTB)=        -166.35132163        !CONF3
I    1.9460828658   0.4098574597   0.9377875252
O    0.0157020049   1.4186299780   1.1008455057
F    4.9107794420  -0.0293402149   1.9585497306
F    3.8830838425  -1.7632306979   1.0829377246
F    4.1801989857  -0.8730905756  -1.3789933485
F    4.8453968788   1.1134956643  -0.6966402374
F    6.4622914245  -1.8928772403   0.1479932812
F    7.1066032592   0.2101049560   0.2406158693
F    6.7601233950   0.3075231037  -2.5831088894
F    6.4488325658  -1.8507067784  -2.5338108221
F    8.2966941949  -1.0033505229  -1.7657110470
C    2.5117753643   2.4688834820   1.2292495222
C    3.7820919386   2.8912297181   1.5809974506
H    4.5950190165   2.1964998118   1.7411862234
C    3.9954317737   4.2581271415   1.7423523357
H    4.9808718288   4.6107294821   2.0308233926
C    2.9531408084   5.1556360090   1.5415777651
H    3.1222009565   6.2209956381   1.6663648265
C    1.6899153154   4.6943137732   1.1898728927
H    0.8824280977   5.4037516694   1.0375114686
C    1.4409460677   3.3287158708   1.0377669344
C    0.0764060642   2.7527281164   0.6434952557
C   -1.0722624533   3.5051505411   1.3201825796
H   -2.0123002879   3.0016635023   1.0775242027
H   -1.1459863425   4.5395409591   0.9703693677
H   -0.9426367827   3.4992229398   2.4058630875
C   -0.0663041835   2.8152843761  -0.8871518001
H    0.7357068896   2.2489160658  -1.3724783506
H   -0.0237116650   3.8477702710  -1.2501931952
H   -1.0268865708   2.3764022792  -1.1774795665
C    4.1246573270  -0.4314394441   0.9229488948
C    4.8685465366  -0.2141155512  -0.4104106128
C    6.3582560719  -0.6822159511  -0.4474020581
C    6.9744411818  -0.8112013081  -1.8763107712
I   -1.9711325460  -0.7726868485   0.6535778427
O   -0.0467048867  -1.7922922469   0.4940225500
F   -4.9613122917  -0.7162922259   1.6883583730
F   -3.8997603640   1.2049961194   1.5789471212
F   -4.1291953130   1.3382930919  -1.0454880736
F   -4.8394346491  -0.7420806896  -1.1957954072
F   -6.4383538149   1.7455117327   0.7085631097
F   -7.1139136420  -0.2166679644  -0.0257726709
F   -6.7056930737   0.7631340885  -2.6608576822
F   -6.3489008064   2.7305320257  -1.7894258098
F   -8.2326822205   1.7094183847  -1.4278097973
C   -2.5471372343  -2.7805951945   0.1292867452
C   -3.8328574989  -3.2816299944   0.2390737764
H   -4.6522159795  -2.6842142755   0.6142731515
C   -4.0543099169  -4.6036970963  -0.1385762884
H   -5.0525491563  -5.0209315904  -0.0487711721
C   -3.0040762810  -5.3775260448  -0.6187727537
H   -3.1794160784  -6.4074731499  -0.9147555654
C   -1.7256821125  -4.8404314151  -0.7144972808
H   -0.9123915388  -5.4538279681  -1.0899186499
C   -1.4690449628  -3.5232945970  -0.3275255476
C   -0.0867035739  -2.8673807925  -0.4195072001
C    1.0254440064  -3.8370250954  -0.0099100961
H    1.9765840989  -3.2971032604  -0.0037489601
H    1.1183796091  -4.6730314429  -0.7100921000
H    0.8379851385  -4.2265023283   0.9944527810
C    0.1327741055  -2.3707176872  -1.8589046189
H   -0.6418713448  -1.6487344796  -2.1386169002
H    0.1047127304  -3.1980947011  -2.5760516126
H    1.1083733108  -1.8771730353  -1.9248404185
C   -4.1442634920   0.0433517465   0.9088659593
C   -4.8530517560   0.3729857407  -0.4202563119
C   -6.3350285663   0.8537732778  -0.3038908679
C   -6.9126078888   1.5349759809  -1.5845853034
  68
G(CENSO)=       -3545.21683150  G(xTB)=        -166.35091252        !CONF4
I    1.9524612215   0.4348532029   0.8308313092
O    0.0231866162   1.4519935619   0.9375899206
F    4.8639697508  -0.0483594438   1.9752854815
F    3.8572760387  -1.7581462400   1.0293008282
F    4.2754881510  -0.8375389092  -1.4030719696
F    4.9300835287   1.1319302565  -0.6629782427
F    6.4752811560  -1.9014094853   0.2171061995
F    7.1375918510   0.1930376366   0.3590376316
F    6.9172917647   0.3202116980  -2.4768731013
F    6.5838518722  -1.8352110569  -2.4615618784
F    8.4032761395  -1.0129311694  -1.6037398130
C    2.5161306168   2.4831089183   1.1939395147
C    3.7751893795   2.8889260746   1.6013913962
H    4.5783256176   2.1854617344   1.7725304668
C    3.9896501112   4.2499782114   1.8052207714
H    4.9659443153   4.5891684205   2.1375716327
C    2.9598523682   5.1586551648   1.5906087547
H    3.1296862796   6.2194264740   1.7490191225
C    1.7080394420   4.7141488112   1.1812324790
H    0.9102826503   5.4321002028   1.0176878343
C    1.4577937880   3.3544792660   0.9847054514
C    0.1065820140   2.7980284980   0.5224398816
C   -1.0646223010   3.5362171195   1.1760571716
H   -1.9965389096   3.0443939330   0.8824495657
H   -1.1209793439   4.5808162027   0.8545076368
H   -0.9775732619   3.4976696380   2.2653208137
C    0.0238922667   2.9052331544  -1.0101147948
H    0.8430196736   2.3503045128  -1.4797125191
H    0.0830247001   3.9476198298  -1.3412859855
H   -0.9254218443   2.4776039534  -1.3497338073
C    4.1206825715  -0.4273058441   0.8999884751
C    4.9261161017  -0.1997757466  -0.3950941232
C    6.4110033559  -0.6842008534  -0.3704857985
C    7.0891777558  -0.8067954383  -1.7715724648
I   -1.9639281290  -0.7415349153   0.5439687797
O   -0.0368639868  -1.7321683343   0.2760696312
F   -4.8976114343  -0.7289153636   1.7352433308
F   -3.8630049830   1.2045141158   1.5799091947
F   -4.2293787929   1.3421576361  -1.0308601376
F   -4.9326060639  -0.7429629922  -1.1473693518
F   -6.4449658152   1.7297385675   0.8452385429
F   -7.1450442954  -0.2347562381   0.1414340887
F   -6.8742908569   0.7588432147  -2.5102846916
F   -6.4950107215   2.7252295950  -1.6461788419
F   -8.3485393609   1.6829011037  -1.1987466592
C   -2.5367750073  -2.7552821718   0.0384810489
C   -3.8067328820  -3.2766447819   0.2155985416
H   -4.6136695301  -2.6929716860   0.6368112304
C   -4.0275410070  -4.6011299147  -0.1541867505
H   -5.0128284618  -5.0343595925  -0.0122002276
C   -2.9927183127  -5.3571041878  -0.6926679324
H   -3.1676067003  -6.3890432915  -0.9818775499
C   -1.7298135882  -4.7996869300  -0.8555533013
H   -0.9285086026  -5.3992558097  -1.2763175540
C   -1.4733760400  -3.4796833546  -0.4788204717
C   -0.1096096253  -2.7995822089  -0.6439461704
C    1.0422048465  -3.7512046143  -0.3090477146
H    1.9820909695  -3.1932711194  -0.3544818690
H    1.1091966860  -4.5800223028  -1.0206672759
H    0.9222006886  -4.1515250050   0.7013650686
C    0.0172215727  -2.2864225047  -2.0887954804
H   -0.7874896977  -1.5797126821  -2.3180013562
H   -0.0334394047  -3.1084947691  -2.8108029660
H    0.9763323190  -1.7703978361  -2.2041857738
C   -4.1308594433   0.0434285676   0.9180476974
C   -4.9121086758   0.3708322120  -0.3699752656
C   -6.3888656888   0.8414899539  -0.1739628071
C   -7.0360522083   1.5229062278  -1.4208267731
  68
G(CENSO)=       -3545.21641182  G(xTB)=        -166.35154450        !CONF1
I    1.9567610889   0.3507355111   0.8982688653
O   -0.0100046640   1.2404436732   1.2513100786
F    5.0202108243   0.0155407305   1.6324955156
F    4.0193938479  -1.6995774740   0.6916072990
F    4.0504729019  -0.5844091488  -1.6964059806
F    4.6510221818   1.3769231691  -0.8936639862
F    6.5152753688  -1.5720065593  -0.4566483172
F    7.0361424531   0.5551455478  -0.2340973207
F    6.4338401402   0.8606588893  -2.9998591718
F    6.2628639875  -1.3106856723  -3.1147444337
F    8.1151883853  -0.4030423335  -2.4313140211
C    2.4324101044   2.4155575440   1.2900569676
C    3.6991030666   2.8826404857   1.5949384388
H    4.5552332757   2.2249491407   1.6557929559
C    3.8517276669   4.2452917304   1.8397301286
H    4.8343399035   4.6320260732   2.0917441316
C    2.7538936125   5.0949252562   1.7672908347
H    2.8757412374   6.1571595789   1.9569272668
C    1.4958720621   4.5888743821   1.4614961181
H    0.6445182595   5.2604395793   1.4095204322
C    1.3089804266   3.2251660302   1.2269883843
C   -0.0438836911   2.6007099699   0.8718068846
C   -1.1915867205   3.2475610628   1.6512077270
H   -2.1149522123   2.7030636807   1.4328546318
H   -1.3440101105   4.2923917973   1.3632866190
H   -0.9998223915   3.1924211670   2.7262517415
C   -0.2700145107   2.7482906116  -0.6431947934
H    0.5311278738   2.2550951370  -1.2037563733
H   -0.2953548966   3.8023064195  -0.9397483211
H   -1.2221426487   2.2820614532  -0.9159731352
C    4.1687977656  -0.3454758276   0.6334390411
C    4.7784596381   0.0337542343  -0.7325533055
C    6.2851355585  -0.3264644804  -0.9331464625
C    6.7786980810  -0.2949508212  -2.4145456548
I   -1.9553442126  -0.8963176869   0.5408569700
O   -0.0094413757  -1.8802729736   0.4476589454
F   -5.0716856958  -1.0466762290   1.0804588082
F   -4.0819874408   0.8531125428   1.5774470337
F   -3.8549845867   1.5540826980  -0.9541609790
F   -4.4866044789  -0.4315860934  -1.6719463975
F   -6.4493447740   1.5870818172   0.4326000443
F   -6.9333933475  -0.1358353045  -0.8474414065
F   -6.0601018349   1.4384395842  -3.0613423727
F   -5.9506146371   3.1343233348  -1.6940110842
F   -7.8283764274   2.0725917699  -1.9571993940
C   -2.4836350990  -2.9261600698   0.0503731799
C   -3.7217519311  -3.3285308942  -0.4202059181
H   -4.5240506501  -2.6268348497  -0.6007974483
C   -3.9171883129  -4.6841754160  -0.6732225882
H   -4.8776548853  -5.0199975682  -1.0518375096
C   -2.8894972825  -5.5919568097  -0.4453692025
H   -3.0454621325  -6.6490597444  -0.6386570655
C   -1.6562999487  -5.1502640561   0.0195077891
H   -0.8578701358  -5.8665517608   0.1874065535
C   -1.4251362699  -3.7955578106   0.2672676825
C   -0.0905233244  -3.2477587130   0.7868409192
C   -0.0351925232  -3.4377184063   2.3124153434
H    0.9034518087  -3.0219086763   2.6931708859
H   -0.0917518472  -4.4969786926   2.5856187353
H   -0.8671363790  -2.9146819762   2.7955145208
C    1.0987598009  -3.9396394936   0.1139870031
H    1.0228152557  -3.8519804101  -0.9732586556
H    1.1660693203  -4.9973738199   0.3868886913
H    2.0198307891  -3.4491917499   0.4410073060
C   -4.1684283137  -0.1329668767   0.6402747161
C   -4.6548970944   0.4876575154  -0.6844276164
C   -6.1444571275   0.9559662612  -0.7242377773
C   -6.4970397504   1.9297289901  -1.8930239066
  68
G(CENSO)=       -3545.21474690  G(xTB)=        -166.34448217        !CONF8
I    1.7658945182   0.0059635884   1.0017791142
O   -0.1770496735   0.5691610592   1.7801463412
F    4.8898097789  -0.2288803849   1.4061544851
F    3.9428916524  -1.7700457357   0.1523213029
F    3.6688864299  -0.1222250084  -1.8926565285
F    4.2450932519   1.6323662002  -0.6917491486
F    6.2955980769  -1.1926516868  -1.1155391041
F    6.7157777958   0.8603258831  -0.4439499420
F    5.8374644523   1.7399350048  -3.0062991398
F    5.7773002831  -0.3554107483  -3.6090087693
F    7.6330442724   0.5116494398  -2.8832617504
C    2.2563652664   1.6209659427   2.3476784987
C    3.4618567094   2.2998382339   2.3695487159
H    4.2627349936   2.0723945238   1.6797057408
C    3.6231814615   3.3146383995   3.3106162995
H    4.5557135792   3.8699957879   3.3374229098
C    2.5966250980   3.6123127329   4.1992775398
H    2.7261191670   4.4018543251   4.9335558394
C    1.3982898814   2.9091423163   4.1460154242
H    0.6007250958   3.1528519462   4.8413659388
C    1.2009272892   1.8987512222   3.2030583769
C   -0.0913870435   1.0800228067   3.0881853494
C   -0.0548189960  -0.0637682885   4.1177747534
H   -0.9526083584  -0.6793620332   3.9950700815
H   -0.0153981985   0.3185710814   5.1437048030
H    0.8235539426  -0.6981991515   3.9560868882
C   -1.3336812334   1.9508699396   3.2985937125
H   -1.3303621075   2.7913960778   2.5991222634
H   -1.4021339351   2.3315505706   4.3225954741
H   -2.2185024876   1.3374698034   3.1039779669
C    3.9897210650  -0.4322429792   0.4074327413
C    4.4530049019   0.2987398627  -0.8683415154
C    5.9513233634   0.1067611883  -1.2678302290
C    6.3000770333   0.5111204256  -2.7350817509
I   -1.6244461367  -0.6473456968  -0.9229954275
O    0.0376819993  -2.0056076963  -0.5460840402
F   -3.6472793945   1.4945930526   0.1363691762
F   -2.9130053612   1.7419430032  -1.9217360454
F   -4.4876068104  -0.1479001474  -2.8576477476
F   -5.0250616254  -0.8534013683  -0.8422282239
F   -5.5695430191   2.4355667657  -1.9563894524
F   -6.4108225076   1.2765277606  -0.2855602234
F   -7.4532422324  -0.5233856343  -2.2358726930
F   -6.8373031125   0.9127457990  -3.7578874314
F   -8.2082268462   1.5202362794  -2.1850043707
C   -2.2628978116  -1.6701717738   0.8598084537
C   -3.2909996243  -1.2396254181   1.6755720082
H   -3.8589052785  -0.3440056967   1.4653995099
C   -3.5712881902  -1.9929328441   2.8137099755
H   -4.3653729490  -1.6704847408   3.4802373215
C   -2.8352891596  -3.1393967636   3.0917102159
H   -3.0570528409  -3.7249010223   3.9789124934
C   -1.8110485584  -3.5384175388   2.2405043376
H   -1.2419941069  -4.4354168629   2.4650855395
C   -1.4965818729  -2.7959823086   1.1003341640
C   -0.3903377003  -3.1797400888   0.1104817975
C    0.8280274604  -3.7732990964   0.8235249346
H    1.6422552450  -3.8684182900   0.0994566523
H    0.6152236779  -4.7673215857   1.2290066980
H    1.1576938473  -3.1207223000   1.6367729503
C   -0.9592634485  -4.1881662558  -0.9031287202
H   -1.8124631715  -3.7584796525  -1.4384398245
H   -1.2950190046  -5.1043077397  -0.4057523516
H   -0.1830984826  -4.4398723845  -1.6326397099
C   -3.4008736750   0.8395600482  -1.0277956312
C   -4.7138078366   0.2446462354  -1.5788974864
C   -5.9499663781   1.2009556083  -1.5550301996
C   -7.1399415869   0.7599997658  -2.4646146599
