# Supplementary material for: Automated and Efficient Generation of General Molecular Aggregate Structures
Source: Angew Chem Int Ed Engl. 2022 Dec 16;62(4):e202214477. doi: 10.1002/anie.202214477 (PMC10107477; doi:10.1002/anie.202214477)
Supplement: Supplementary file 2 — Supporting Information [file ANIE-62-0-s001.zip › SI/comparison_with_crest/r2SCAN-3c_structures/B/crest_ensemble.xyz]

  68
G(CENSO)=       -3545.21713926  G(xTB)=        -166.35186655        !CONF26
I    1.8272535098   0.8346412836   0.7391777773
O   -0.2608261555   1.4699525705   0.8538557554
F    4.8357028897   1.1055371630   1.6849879879
F    4.1448475097  -0.8973786044   1.1010146199
F    4.2296508468  -0.3282589955  -1.4700523167
F    4.5002208101   1.8261214331  -1.0972303077
F    6.6941283915  -0.6518980313   0.0892712765
F    6.9098332382   1.5248081871  -0.1550459993
F    6.6313433424  -1.0246763122  -2.5625599014
F    8.2797681184   0.2840746150  -2.0221336522
F    6.4913148023   1.1179762496  -2.9461474920
C    1.9879002142   2.9824138772   0.7338662102
C    3.1602305985   3.6822150094   0.9613363375
H    4.0955386293   3.1831022687   1.1739281446
C    3.1093918834   5.0734965190   0.9221453158
H    4.0147295380   5.6428046579   1.1088980450
C    1.9093199127   5.7207623813   0.6513508957
H    1.8726262936   6.8055408031   0.6184458960
C    0.7514560193   4.9844643037   0.4294531656
H   -0.1809432275   5.4995945644   0.2195685237
C    0.7675409335   3.5889229117   0.4783150194
C   -0.4681681309   2.7181982203   0.2272065081
C   -1.7251813241   3.3238261527   0.8576470158
H   -1.5688177402   3.4963276010   1.9259988054
H   -2.5532649836   2.6194148117   0.7353685866
H   -2.0117549851   4.2644920176   0.3772120176
C   -0.6530958554   2.5481474423  -1.2906189922
H    0.2289070143   2.0754749420  -1.7356497241
H   -0.8096737112   3.5135397775  -1.7835974018
H   -1.5220405094   1.9094067861  -1.4803315304
C    4.1238356692   0.4205586178   0.7489720835
C    4.7889962779   0.5819518875  -0.6332977925
C    6.3412239525   0.4110055768  -0.6704866220
C    6.9442340742   0.1879277557  -2.0935483333
F   -4.7774523002  -1.6090258778   1.4069768260
F   -4.0874127265   0.4765632560   1.5139891699
H   -0.1071911844  -2.5968880510   2.8979911337
F   -6.6342755767   0.6251778788   0.5175446657
H    0.8922010370  -4.0559167887   2.7445341820
C    0.7421495956  -3.0388999184   2.3663655633
C   -4.0784186843  -0.6495991732   0.7471818569
H    1.6362581728  -2.4451366506   2.5842053047
F   -6.8990237823  -1.3406767094  -0.4353977939
C   -3.1741384757  -3.8582675837   0.0926170232
C   -6.3091385903  -0.1293581286  -0.5570095397
C   -3.1525739989  -5.2491932851   0.0272899868
I   -1.7836816457  -1.0617418948   0.5446430379
H   -4.1013741340  -3.3274824744  -0.0718538205
C   -1.9860789032  -3.1994219613   0.3608559774
H   -4.0716153363  -5.7842214323  -0.1912806504
C   -1.9643632289  -5.9393815846   0.2375549159
C   -0.7763428609  -3.8490929678   0.5553346393
C   -4.7613963181  -0.3356230848  -0.5993114003
C   -0.7895677851  -5.2446130137   0.4986655913
C    0.4883259192  -3.0339781830   0.8492192106
H   -1.9501851011  -7.0241590906   0.1907590397
H    0.1345621360  -5.7923575370   0.6563047608
F   -6.5745135048   1.8606398386  -1.8581995623
O    0.2929315572  -1.7187752240   0.3785212239
C   -6.9146953459   0.5676554817  -1.8163663706
F   -4.1834599962   0.7888682983  -1.0997412513
F   -6.4886259541  -0.0335649325  -2.9362858475
F   -4.5075837153  -1.3614876597  -1.4547885579
H    2.5486588667  -2.9212938613   0.2494989917
C    1.6998022327  -3.5938984682   0.0960422739
H    1.4865851221  -3.6486108756  -0.9749409375
F   -8.2514081561   0.4815948261  -1.7637487321
H    1.9864388510  -4.5861369515   0.4580990684
  68
G(CENSO)=       -3545.21665998  G(xTB)=        -166.35050826        !CONF59
I    1.7152164477   0.9884393567   0.2086660920
O   -0.3594278344   1.5476533964  -0.2006751891
F    4.5148681066   1.6993860203   1.4699411708
F    3.9245513039  -0.4199256009   1.5252374634
F    4.4246575059  -0.7658123782  -1.0385646284
F    4.6911366999   1.3926745341  -1.3913689529
F    6.5897145139  -0.4528017194   0.9222795800
F    6.8980289733   1.5133062543  -0.0175023989
F    8.5298108063  -0.2533636931  -1.0819900856
F    6.9499011297   0.1614130346  -2.5239698594
F    6.9565515179  -1.7157030279  -1.4129560372
C    1.8324830759   3.1318430125   0.0354748144
C    3.0084489629   3.8445051236  -0.1231548755
H    3.9720842871   3.3577368331  -0.1824695165
C    2.9253628891   5.2316178108  -0.2194959074
H    3.8344215525   5.8092425802  -0.3558037626
C    1.6893214236   5.8632944628  -0.1478140038
H    1.6269104680   6.9448386013  -0.2215491892
C    0.5286010903   5.1144425618   0.0081177085
H   -0.4323915759   5.6171268656   0.0576442857
C    0.5781693484   3.7216689980   0.0929771627
C   -0.6629099094   2.8405639702   0.2772962302
C   -1.0266257368   2.8041592637   1.7719860875
H   -0.1952711739   2.4017391831   2.3605423810
H   -1.8998184075   2.1592092166   1.9158519432
H   -1.2600457173   3.8052726913   2.1500210507
C   -1.8466996178   3.3480109209  -0.5512050268
H   -2.2101960553   4.3174179506  -0.1963565137
H   -2.6677908897   2.6299713594  -0.4639387046
H   -1.5652152849   3.4307300088  -1.6044618071
C    3.9728482401   0.6932175795   0.7371959542
C    4.8639406216   0.3933165896  -0.4849843085
C    6.3958661222   0.2710961708  -0.2042704101
C    7.2233408113  -0.4071681166  -1.3414212080
F   -4.7105593274  -1.5694428487   1.1436337334
F   -4.1041730891   0.5370151422   0.9220439418
H    1.5684309159  -1.8567041758   2.5132815833
F   -6.9213766487  -1.5435065432  -0.6087531192
H   -0.1837475537  -2.0366372074   2.7578703397
C    0.7149590125  -2.5275846815   2.3695694361
C   -4.0652413322  -0.6964540524   0.3305970983
H    0.8819945755  -3.4420188309   2.9488060576
F   -6.6871950349  -0.2334756476  -2.3593299374
C   -3.0369574838  -3.9359598606   0.1560370137
C   -6.3381952832  -0.4098607385  -1.0620660836
C   -2.9590888077  -5.3176169684   0.3152004357
I   -1.7615918935  -1.0513787110   0.1569092130
H   -3.9764858822  -3.4779476809  -0.1203952326
C   -1.8851067933  -3.1931731278   0.3487774861
H   -3.8479933893  -5.9206140201   0.1575995062
C   -1.7529166619  -5.9129628745   0.6654323602
C   -0.6577622150  -3.7498100336   0.6783017582
C   -4.7833029336  -0.5978478554  -1.0257786256
C   -0.6147878871  -5.1352982999   0.8456466097
C    0.5577702974  -2.8356544722   0.8702520004
H   -1.6949661848  -6.9900114877   0.7909616067
H    0.3239682945  -5.6108130405   1.1130136020
F   -8.2345814250   0.9076465028  -0.5712703048
O    0.3391009416  -1.6527052966   0.1312799203
C   -6.9380859417   0.7800262560  -0.2561353000
F   -4.2184843752   0.4230965820  -1.7155960645
F   -6.8431793870   0.5552719640   1.0598152629
F   -4.5471921802  -1.7545982583  -1.7068744290
H    2.6467383288  -2.7360763627   0.3826120562
C    1.8368646436  -3.4687347262   0.3152008103
H    1.6999776171  -3.7434473459  -0.7342235200
F   -6.3091032558   1.9241401314  -0.5554339727
H    2.1371540879  -4.3537715050   0.8849073970
  68
G(CENSO)=       -3545.21663103  G(xTB)=        -166.35123216        !CONF44
I    1.7205814050   0.9463518702  -0.6831210561
O   -0.3679804561   1.5522979551  -0.4577398536
F    4.0049420706  -0.6640107477  -1.5050466276
F    4.6391109502   1.4194104294  -1.8082110360
F    4.5444956661   1.6655118948   1.0735761326
F    4.3084070438  -0.5239264452   1.1064256160
F    6.8641923996   1.5604425307  -0.1062877517
F    6.6260818873  -0.5467121570  -0.6959929417
F    6.6885563553   0.6811298548   2.6011812656
F    8.3904130696   0.0427223667   1.3993768065
F    6.7954221581  -1.3631642183   1.8483411807
C    1.8831189915   3.0559485008  -0.2748953726
C    3.0238739331   3.8090065831  -0.4917302877
H    3.9323810756   3.3754601156  -0.8868248841
C    2.9744812143   5.1693509526  -0.1969265030
H    3.8540899793   5.7818525767  -0.3693622553
C    1.8071786043   5.7326591113   0.3057327394
H    1.7716189427   6.7931710224   0.5364028292
C    0.6794988785   4.9451500865   0.5063871678
H   -0.2279720125   5.3952665645   0.8970185790
C    0.6936989538   3.5817014042   0.2052357649
C   -0.5061689878   2.6529964457   0.4169471878
C   -0.5180760656   2.1951467639   1.8861406136
H   -0.6182243956   3.0477343748   2.5662534455
H    0.4103938532   1.6691225238   2.1333263562
H   -1.3590262467   1.5135837708   2.0483383397
C   -1.8271855771   3.3371165351   0.0553989633
H   -2.0627850711   4.1590168737   0.7386252391
H   -2.6337319529   2.6012765342   0.1265870906
H   -1.7900604563   3.7172798884  -0.9691239939
C    4.0103188868   0.5785252980  -0.9428465181
C    4.7922795263   0.5210701318   0.3857593437
C    6.3419606855   0.3678067735   0.2599132771
C    7.0663805026  -0.0839400982   1.5673167103
F   -4.2903209190  -1.8316027247   1.3390412606
F   -3.6517365895   0.2755464915   1.3975096733
H    0.5742733425  -2.6683251911   1.2505805377
F   -6.9271312642  -1.4056109423   0.4387059232
H    1.5105138510  -4.0766456329   0.7109496981
C    1.2384755423  -3.0445735873   0.4651269696
C   -3.8696516088  -0.7950029205   0.5722806694
H    2.1480125370  -2.4339054514   0.4556961838
F   -7.1531711068   0.2463498656  -0.9946489549
C   -3.1481402048  -3.8966099387  -0.6186612312
C   -6.4334921696  -0.2036809327   0.0614482220
C   -3.1146815200  -5.2761081382  -0.8070004441
I   -1.7538418357  -1.0782949448  -0.3817807941
H   -4.0940546918  -3.3987285935  -0.4579524546
C   -1.9497416698  -3.2047434086  -0.6569131592
H   -4.0444129918  -5.8365350580  -0.7915953611
C   -1.9019132232  -5.9224501135  -1.0169252731
C   -0.7219462186  -3.8079289113  -0.8840038248
C   -4.9611349503  -0.4002271427  -0.4363429344
C   -0.7186709440  -5.1942174050  -1.0538204617
C    0.5521315912  -2.9556522900  -0.9086463399
H   -1.8772747387  -6.9986065059  -1.1606670916
H    0.2227098873  -5.7077295309  -1.2243393740
F   -7.9861998052   0.9935722915   1.3768816506
O    0.1938000375  -1.6224343174  -1.2039063034
C   -6.6687599491   0.7899068058   1.2377733619
F   -4.5653079509   0.7461405842  -1.0421910600
F   -6.1961349250   0.2862692385   2.3840361415
F   -5.0296175886  -1.3796885685  -1.3812202103
H    0.9903706076  -3.4131363825  -2.9826585991
C    1.5057710726  -3.4101193325  -2.0183888699
H    1.9149854372  -4.4065530031  -1.8244374933
F   -6.0764251267   1.9665291533   0.9943913567
H    2.3413450313  -2.7065801023  -2.0702682115
  68
G(CENSO)=       -3545.21646714  G(xTB)=        -166.35116084        !CONF47
I    1.7604415449   1.1205988633  -0.3784049640
O   -0.3275418334   1.7560460977  -0.4538202959
F    4.1383615943  -0.4628830302  -1.0466001295
F    4.8042121757   1.6360955933  -1.0659072407
F    4.3897321969   1.6424608762   1.7568731598
F    3.9925692058  -0.5185438170   1.5983159589
F    6.4059040628   0.0046295437   2.5086127674
F    6.8510527360   1.4043135316   0.8721862012
F    6.1226356836  -2.0253787913   0.5407608352
F    8.0738903739  -1.0978198946   0.8123034000
F    6.8696971611  -0.5860733582  -0.9219989449
C    1.9317746174   3.2670055332  -0.4043566946
C    3.0823486917   3.9707306046  -0.0921797659
H    3.9931358036   3.4753599627   0.2142186076
C    3.0415240340   5.3606987695  -0.1702030661
H    3.9296971083   5.9325245908   0.0803625669
C    1.8726702569   6.0035322971  -0.5611362173
H    1.8440660239   7.0871376525  -0.6257146370
C    0.7342192697   5.2643543735  -0.8602968101
H   -0.1755978011   5.7765287688  -1.1583354541
C    0.7392589605   3.8703524465  -0.7756527253
C   -0.4828684282   3.0022525197  -1.0981952559
C   -1.7707749014   3.6231859777  -0.5480579269
H   -1.6714382083   3.8136937478   0.5239775593
H   -2.5926654409   2.9185135273  -0.7033593256
H   -2.0265165903   4.5570805278  -1.0584623362
C   -0.5767559798   2.8215185368  -2.6229417576
H   -1.4380240292   2.1872515649  -2.8582261313
H    0.3270612350   2.3380538716  -3.0086377898
H   -0.6952885802   3.7833386553  -3.1334822291
C    4.0676151620   0.7270142514  -0.3792187983
C    4.6526434581   0.5219203695   1.0280223824
C    6.1891825600   0.2703463503   1.1974146311
C    6.8219426798  -0.8940711657   0.3790602953
F   -4.0278221551   0.7367274603  -1.3989066978
F   -4.6508469843  -1.3293313156  -1.8143266437
H    0.7412943987  -3.2802076922   2.2879977491
F   -6.8561848771  -1.5857720506  -0.1022098666
H    1.4484952473  -1.6939713247   1.8930367864
C    0.6083489639  -2.3679632233   1.6967042425
C   -4.0203657708  -0.5352005169  -0.9068058954
H   -0.3142944902  -1.8782949157   2.0259465440
F   -6.6411461119   0.5569781124  -0.5567731252
C   -3.0012548132  -3.7841467466  -0.7149454205
C   -6.3384032528  -0.4150959094   0.3348304302
C   -2.9344045082  -5.1643931220  -0.5408401182
I   -1.7278160348  -0.9008934727  -0.6730852613
H   -3.9253573320  -3.3262989553  -1.0397573528
C   -1.8582135896  -3.0422917347  -0.4719585417
H   -3.8157830449  -5.7671073481  -0.7371759854
C   -1.7483592993  -5.7588802921  -0.1257890389
C   -0.6521543720  -3.5968256062  -0.0711886909
C   -4.7864427239  -0.5619782385   0.4315482467
C   -0.6205649361  -4.9812351125   0.1093425462
C    0.5480169820  -2.6811022241   0.1916155679
H   -1.6988184390  -6.8350257493   0.0107539984
H    0.3007599317  -5.4551953739   0.4337618343
F   -8.3756784990  -0.1782803085   1.5155159968
O    0.3730612581  -1.5010655331  -0.5641033687
C   -7.0502783070  -0.0556174633   1.6774516631
F   -4.5213315463  -1.7456268315   1.0441008911
F   -6.6577869111  -0.8861800937   2.6536823559
F   -4.3008288326   0.4407015422   1.2061153437
H    1.7928828556  -3.5874089827  -1.3354157089
C    1.8598313778  -3.3155452994  -0.2784520150
H    2.1185789984  -4.2028076336   0.3077969038
F   -6.7825822132   1.2032469623   2.0405090626
H    2.6660423504  -2.5864029217  -0.1556856900
  68
G(CENSO)=       -3545.21587206  G(xTB)=        -166.35060341        !CONF56
I    1.8025452993   0.9551068469   0.3359913485
O   -0.2625012842   1.6617777092   0.3984211904
F    4.8424328864   1.4522523892   0.9928405018
F    4.1658314200  -0.6396273230   1.1129102527
F    3.8593067096  -0.6891191962  -1.6276531958
F    4.6916881297   1.3489451765  -1.7417343023
F    6.4294991509  -0.4742090881  -2.4570996667
F    6.0780525043  -1.7031272043  -0.6688930494
F    8.4569810846  -0.2304826434  -0.8310825717
F    7.2101159689   0.1202476291   0.9124134231
F    7.2887872269   1.6016676748  -0.6905681705
C    2.0396240174   3.0971034045   0.2842041907
C    3.2029353695   3.7551501000  -0.0761144674
H    4.0927329650   3.2230252170  -0.3816609966
C    3.2029075393   5.1477329758  -0.0496169593
H    4.1018617705   5.6835353832  -0.3384663659
C    2.0608929282   5.8384823725   0.3385059013
H    2.0643800155   6.9240923584   0.3633853205
C    0.9070863430   5.1441972225   0.6828189263
H    0.0170145066   5.6930512333   0.9749272404
C    0.8707445800   3.7486038967   0.6489665653
C   -0.3729832103   2.9287748738   1.0110268302
C   -0.4548661229   2.7928991639   2.5409970002
H    0.4379122924   2.2926280470   2.9307945290
H   -1.3322751886   2.1922474522   2.8032329381
H   -0.5382047134   3.7717433800   3.0254413181
C   -1.6473043196   3.5739798831   0.4573723312
H   -1.5546421155   3.7312813067  -0.6206399095
H   -1.8680407549   4.5292029968   0.9439983467
H   -2.4889700582   2.9005730549   0.6414891437
C    4.1032679431   0.5008781037   0.3663793346
C    4.6946013033   0.1986695147  -1.0197661026
C    6.1236557980  -0.4362535276  -1.1368090087
C    7.2957152037   0.2899338543  -0.4115595424
F   -4.7627855383  -1.1460526157   1.8164287845
F   -4.0549975297   0.8691500382   1.2996263885
H    1.5829300756  -3.6697319586   1.5047605072
F   -6.6610372015   0.7782415222   0.4535955782
H    1.9032432811  -4.3813381545  -0.1002266628
C    1.6716970809  -3.4558519212   0.4361580777
C   -4.0988648221  -0.4256926240   0.8719838564
H    2.5067143935  -2.7646644730   0.2866158617
F   -6.9835678748  -1.3735543886   0.1213025361
C   -3.2069030610  -3.7154924627   0.8414297204
C   -6.4078952730  -0.2571014080  -0.3804839237
C   -3.1931545685  -5.1041736640   0.7360477089
I   -1.8201379003  -0.8907134282   0.6765328001
H   -4.1147439752  -3.2063728222   1.1343900162
C   -2.0336576740  -3.0316532376   0.5733664959
H   -4.0992592607  -5.6615476111   0.9526809860
C   -2.0281513075  -5.7642834927   0.3626025484
C   -0.8470476308  -3.6520579444   0.2131708167
C   -4.8651089613  -0.4876972184  -0.4649749839
C   -0.8685013091  -5.0439371486   0.1012844025
C    0.3902319438  -2.7976505704  -0.0826339947
H   -2.0202421163  -6.8469284344   0.2792145452
H    0.0359680320  -5.5690057425  -0.1902153697
F   -6.7659835646   1.2784020223  -2.1804863853
O    0.2550390377  -1.5731332447   0.6073166904
C   -7.1030652807   0.0608869677  -1.7420054886
F   -4.3289561259   0.4449324604  -1.2920459274
F   -6.7624816958  -0.8479629632  -2.6665520955
F   -4.6602415463  -1.7150038609  -1.0111592921
H   -0.4223256541  -2.0603429664  -1.9660201833
C    0.4773379534  -2.5672512841  -1.6012401834
H    0.5799804542  -3.5139628286  -2.1423522058
F   -8.4326763195   0.0237169271  -1.5720994177
H    1.3449936479  -1.9374385480  -1.8229573215
  68
G(CENSO)=       -3545.21467091  G(xTB)=        -166.35044378        !CONF57
I    1.7998343567   0.7745002995   0.2272289817
O   -0.2637009340   1.4889511804   0.1144666330
F    4.7489009712   1.2008366455   1.2324359148
F    4.0491220058  -0.8816823650   1.1278035341
F    4.2064867193  -0.9596112401  -1.4854772249
F    4.6009211699   1.1957244011  -1.6611037566
F    6.6727316691  -1.0611567459  -1.8162271707
F    6.6652423931  -0.7485292632   0.3548135128
F    7.2191985956   1.4944751192  -2.2982852057
F    8.5377102284   0.7112306444  -0.7589537470
F    6.9192419991   2.0600694350  -0.2136911725
C    2.0399607770   2.9153559352   0.2713150182
C    3.2361721294   3.5779059268   0.0561409040
H    4.1538885321   3.0512027021  -0.1662539668
C    3.2353494898   4.9692916247   0.1210783508
H    4.1607026655   5.5087856682  -0.0556894880
C    2.0591600794   5.6538796352   0.4035207626
H    2.0611000884   6.7384320089   0.4563130529
C    0.8749658219   4.9553820434   0.6087656920
H   -0.0396081956   5.4998533448   0.8228804812
C    0.8409078999   3.5614465385   0.5348376761
C   -0.4297652369   2.7332942723   0.7589763742
C   -0.6402570321   2.5461992119   2.2716412850
H    0.2181704361   2.0337277665   2.7186830929
H   -1.5352744015   1.9379023173   2.4391315784
H   -0.7662836671   3.5086273709   2.7790718037
C   -1.6557665376   3.3964481813   0.1241441819
H   -1.4780574544   3.5841991755  -0.9382688542
H   -1.9162895990   4.3371645492   0.6192599540
H   -2.5092929148   2.7188456667   0.2219355173
C    4.0781892119   0.3095251486   0.4616582866
C    4.8037533465   0.0944208964  -0.8820799132
C    6.3532391104  -0.1867234420  -0.8360409776
C    7.2735458358   1.0598349524  -1.0344440070
F   -4.7166501183  -1.4849861316   1.4856266461
F   -3.9869955117   0.5902473522   1.4286162810
H   -0.0900130635  -2.3935790347   2.6650425560
F   -6.6048206614   0.7689202028   0.6739005799
H    0.8915838537  -3.8705123479   2.6119192977
C    0.7372580707  -2.8906521425   2.1475476374
C   -4.0720604166  -0.5707264902   0.7164481612
H    1.6427462950  -2.2892356522   2.2801621688
F   -7.0106665171  -1.2376075463  -0.1333664896
C   -3.2745367836  -3.8320197231   0.1441002175
C   -6.4090833171  -0.0520594906  -0.3835556747
C   -3.2766889411  -5.2249506083   0.1590955587
I   -1.8155364791  -1.0420274379   0.3259385276
H   -4.2010341505  -3.2939035202  -0.0012760283
C   -2.0636245126  -3.1815606468   0.3069594538
H   -4.2138938818  -5.7555252136   0.0218265170
C   -2.0885345594  -5.9227732642   0.3419581295
C   -0.8537206340  -3.8400456466   0.4715727006
C   -4.8786595555  -0.3027558899  -0.5696807180
C   -0.8901308311  -5.2356013804   0.4973813977
C    0.4325349921  -3.0238464582   0.6452139483
H   -2.0927339415  -7.0086000594   0.3555052578
H    0.0333145994  -5.7902204549   0.6333019332
F   -6.7607776120   1.8701598980  -1.7633377271
O    0.2326621587  -1.7571643065   0.0562329783
C   -7.1256201603   0.5924525032  -1.6121954243
F   -4.3284529661   0.7775398317  -1.1810475758
F   -6.8340528763  -0.0820308610  -2.7332276635
F   -4.7358371708  -1.3781403164  -1.3901430984
H    1.3698216779  -3.8166563829  -1.1427236928
C    1.6139054697  -3.6666471705  -0.0875459937
H    1.9008206836  -4.6245922284   0.3573054797
F   -8.4514181538   0.5493043216  -1.4166500223
H    2.4744351549  -2.9942238049  -0.0195533550
  68
G(CENSO)=       -3545.21443920  G(xTB)=        -166.35121059        !CONF42
I    1.8042088626   1.1496756164  -0.4841500706
O   -0.2444558605   1.8644855865  -0.2320309695
F    4.0212087777  -0.4305454004  -1.5800985222
F    4.7777135637   1.6296849847  -1.4399399280
F    4.6095180390   1.3105660175   1.4189520388
F    4.1982029099  -0.8177494547   1.0222353069
F    6.9592777106   1.2342399657   0.3006779378
F    6.5887946702  -0.7024891459  -0.6770118059
F    6.6072919518  -0.1038817267   2.7910091878
F    8.2987703957  -0.6624295393   1.5363738429
F    6.5765043636  -1.9801490084   1.6793022572
C    2.0795972736   3.2735889135  -0.2549714345
C    3.2952712006   3.8880584438  -0.0065207205
H    4.2095962560   3.3247180181   0.1167010607
C    3.3194863124   5.2768566381   0.0941446779
H    4.2609828278   5.7775069099   0.2980856609
C    2.1479781694   6.0084592697  -0.0628866891
H    2.1695330844   7.0915898202   0.0113031575
C    0.9444870134   5.3572665733  -0.3056819223
H    0.0339418812   5.9372351758  -0.4215946223
C    0.8856365318   3.9647310251  -0.3965409871
C   -0.4110912410   3.1944647824  -0.6723290214
C   -1.5846104227   3.7770306594   0.1222512989
H   -2.4570549051   3.1326791341  -0.0195094300
H   -1.8505574388   4.7834652211  -0.2159093096
H   -1.3418883719   3.8072751844   1.1879348595
C   -0.7038484163   3.2381913740  -2.1818553385
H   -0.8320343689   4.2667614849  -2.5361807070
H   -1.6210353361   2.6760764775  -2.3873369143
H    0.1173439950   2.7814870325  -2.7443337179
C    4.0742946097   0.6723961152  -0.7818811087
C    4.7957640030   0.2996507042   0.5289849999
C    6.3325207966   0.0416402802   0.4231635296
C    6.9630700411  -0.7000341908   1.6442687494
F   -4.1523669379   1.1403611845  -0.7566074577
F   -4.8963247383  -0.8181496160  -1.4154879069
H    1.5715554842  -1.9216427321   1.4134817153
F   -6.7146006877   0.7185037309   0.1557471210
H   -0.1673420144  -2.0596397799   1.7538632271
C    0.6776235084  -2.5295151123   1.2393967143
C   -4.1436444499  -0.1940393899  -0.4714174106
H    0.8348165386  -3.5220830756   1.6748701037
F   -6.5455738955   0.3571807239   2.3130696014
C   -3.2769727821  -3.4589136106  -0.8586191677
C   -6.3033109770  -0.1688058047   1.0913858402
C   -3.2610357263  -4.8513287208  -0.8831412997
I   -1.8596907195  -0.6545878061  -0.5843110916
H   -4.2090795414  -2.9295122756  -0.9996923542
C   -2.0765667889  -2.7978579026  -0.6624520370
H   -4.1898526836  -5.3892550489  -1.0462521027
C   -2.0659418279  -5.5388854404  -0.7057288324
C   -0.8612424110  -3.4448280914  -0.4989487763
C   -4.7534937019  -0.4015037765   0.9306748202
C   -0.8793600227  -4.8412070016  -0.5134349932
C    0.4088820560  -2.6179266966  -0.2728298835
H   -2.0560257748  -6.6245863683  -0.7228557502
H    0.0488811304  -5.3873913558  -0.3764567346
F   -8.4833386443  -1.0631472873   0.9216472597
O    0.2030395215  -1.3352114462  -0.8252268235
C   -7.1991174981  -1.4432583563   0.9733495118
F   -4.4759605847  -1.6737865896   1.3325462474
F   -6.9159812854  -2.1369839227  -0.1391306012
F   -4.1179834629   0.4506486715   1.7670901418
H    2.4662533574  -2.5451373101  -0.8869427383
C    1.6140459363  -3.2216929024  -0.9992647369
H    1.3969859916  -3.3353776732  -2.0648711250
F   -7.0351385498  -2.2393995484   2.0353987936
H    1.8995378099  -4.1924440965  -0.5823554298
  68
G(CENSO)=       -3545.21430583  G(xTB)=        -166.35164947        !CONF13
I    1.5891277174   1.0143687434   0.2522381684
O   -0.4660482201   1.3829261961   0.8876633766
F    3.8546190663   1.4090675831  -1.8606403801
F    4.5135848531   2.0490977729   0.1467928845
F    4.5364177953  -0.4658319697   1.0364446136
F    3.5781646481  -1.1990267355  -0.8074695837
F    5.6813751586  -0.6744194082  -2.2860071771
F    6.2089185059  -1.8015399394  -0.4745754427
F    7.1147262305   0.6368379104   0.6494695043
F    6.7926358674   1.5636273158  -1.3011509356
F    8.1382358222  -0.1317008331  -1.1121895293
C    1.3998519032   3.1499373946   0.0239034581
C    2.2634344277   3.9452874690  -0.7098926102
H    3.1101971728   3.5395013718  -1.2457124074
C    2.0051315500   5.3132195404  -0.7636695691
H    2.6626353244   5.9539097363  -1.3431570632
C    0.9134844125   5.8452543803  -0.0879025201
H    0.7164130839   6.9123186387  -0.1291965987
C    0.0625389418   5.0136383905   0.6309085574
H   -0.7928904621   5.4375062324   1.1478119048
C    0.2853343154   3.6366227398   0.6896705542
C   -0.6147932620   2.6628327698   1.4596356111
C   -0.1866940974   2.6527009094   2.9376338345
H   -0.3051832927   3.6412424667   3.3943098238
H    0.8630808162   2.3560035854   3.0322942105
H   -0.8009100274   1.9294099137   3.4833051864
C   -2.0928440778   3.0415905784   1.3319563215
H   -2.3764878694   3.1251211062   0.2794336616
H   -2.3192350164   3.9827527161   1.8426928693
H   -2.6948175605   2.2542556201   1.7948905100
C    3.7939207165   1.1118706724  -0.5299163116
C    4.4355169608  -0.2682917659  -0.3018860274
C    5.8280718048  -0.5886089085  -0.9459817228
C    6.9942732288   0.4037663795  -0.6636748039
F   -3.9453448917  -1.8184144633  -1.7459538427
F   -4.5922704581  -2.3058353730   0.3041043391
H    0.7816870278  -2.0464645920   3.5740229969
F   -6.6606641356  -0.8427718329  -0.7371596859
H   -0.8918877701  -2.4856461899   3.1732028909
C    0.1540801672  -2.7966165064   3.0824669208
C   -3.8637956597  -1.4327028218  -0.4382194440
H    0.2716783642  -3.7561552176   3.5976291849
F   -5.6682167979   0.3117012528  -2.3257326779
C   -2.3591090859  -4.2948650248  -0.4412213415
C   -5.8523359408   0.2124449786  -0.9914128087
C   -2.1125003735  -5.6656784533  -0.4103552160
I   -1.6486547684  -1.3153173053   0.3182827381
H   -3.2108886865  -3.9161634193  -0.9890581718
C   -1.4777952760  -3.4617078616   0.2265870557
H   -2.7836589543  -6.3367159764  -0.9374687141
C   -1.0148306278  -6.1625886634   0.2823335244
C   -0.3577363749  -3.9141379878   0.9072804043
C   -4.4662912279  -0.0185076120  -0.3090195479
C   -0.1468525886  -5.2940411613   0.9340279079
C    0.5605193146  -2.9011710171   1.6019810461
H   -0.8265809667  -7.2317677151   0.3068804726
H    0.7125819051  -5.6914050859   1.4651928569
F   -5.7894808920   2.5644082197  -0.5807504533
O    0.4122542097  -1.6583571141   0.9537537807
C   -6.6030136343   1.4994295714  -0.5219509179
F   -4.5796474931   0.2673343656   1.0148558187
F   -7.6504591096   1.7134566618  -1.3305412708
F   -3.5809721587   0.8530082712  -0.8623726618
H    2.2618072415  -4.2085300000   2.0399274100
C    2.0338976736  -3.2982321888   1.4765908153
H    2.6481052246  -2.4888202855   1.8819124516
F   -7.0547375368   1.3642553482   0.7294646952
H    2.3010820255  -3.4470465925   0.4269647254
  68
G(CENSO)=       -3545.21430237  G(xTB)=        -166.35191817        !CONF1
I    1.5395642704   1.2500918331  -0.2812447434
O   -0.5296234321   1.5062513591  -0.9342424912
F    4.4142466708   2.4133336229  -0.1781501823
F    3.7822618476   1.7755411332   1.8350291709
F    3.5922620482  -0.8590784354   0.8112939153
F    4.5570941286  -0.1167196091  -1.0279194022
F    5.6392874717  -0.2791098092   2.3097229496
F    6.5593870941   1.0298255268   0.7998364482
F    7.1031051687  -1.0522141572  -0.7926989570
F    5.9104378551  -2.4097743182   0.4289970211
F    7.7091279488  -1.4903945130   1.2471232365
C    1.2422191822   3.3758301824  -0.0898147549
C    2.0630719365   4.2233968594   0.6344884951
H    2.9270420437   3.8669993887   1.1782570746
C    1.7373721767   5.5775642137   0.6671411459
H    2.3601488958   6.2586404512   1.2388559965
C    0.6230992971   6.0448474043  -0.0196260455
H    0.3731818420   7.1012874347   0.0054180069
C   -0.1830380441   5.1618252230  -0.7287513254
H   -1.0564390272   5.5352628296  -1.2544620365
C    0.1076700330   3.7968009956  -0.7666150859
C   -0.7399700825   2.7685052920  -1.5253725036
C   -2.2355944646   3.0755993161  -1.4085444403
H   -2.5065835160   3.9950646460  -1.9368530174
H   -2.5270158055   3.1637845083  -0.3585669576
H   -2.7959642089   2.2509492974  -1.8587337883
C   -0.3056104235   2.7587825586  -3.0015884578
H   -0.8813356123   1.9986780389  -3.5391178852
H    0.7578252275   2.5125619670  -3.0882344749
H   -0.4705118233   3.7338478150  -3.4726615936
C    3.7352219745   1.4580751907   0.5074594862
C    4.4236558760   0.0922843907   0.3084326871
C    5.8202440626  -0.0885690976   0.9849485854
C    6.6543102132  -1.2935653788   0.4437757146
F   -4.4133625971  -2.4148976621  -0.1781221725
F   -3.7800924943  -1.7761127177   1.8343286842
H    2.5289539201  -3.1576758818  -0.3675684645
F   -5.6392790883   0.2760264409   2.3104306930
H    2.5066536213  -3.9890646402  -1.9457364120
C    2.2355883174  -3.0698725636  -1.4170125034
C   -3.7345062486  -1.4588793073   0.5066412841
H    2.7942840484  -2.2446759976  -1.8682322033
F   -6.5590485450  -1.0338121074   0.8011211268
C   -2.0589631444  -4.2221064796   0.6329536635
C   -5.8210551371   0.0854175219   0.9857808723
C   -1.7313126310  -5.5757975573   0.6658721874
I   -1.5388918546  -1.2481881364  -0.2841441663
H   -2.9227133094  -3.8666145532   1.1776893740
C   -1.2402034252  -3.3737396896  -0.0927910803
H   -2.3523961119  -6.2574826518   1.2387254593
C   -0.6172442890  -6.0418100002  -0.0221022405
C   -0.1059035484  -3.7933617555  -0.7708415367
C   -4.4247746221  -0.0938431636   0.3081802888
C    0.1867037428  -5.1579737573  -0.7327232892
C    0.7394329445  -2.7643261452  -1.5312367647
H   -0.3657692304  -7.0978850046   0.0031944641
H    1.0599537803  -5.5304732984  -1.2593308928
F   -7.1063430041   1.0477859664  -0.7907972476
O    0.5292826253  -1.5019324766  -0.9403203720
C   -6.6569392386   1.2895033127   0.4453861369
F   -3.5940976098   0.8585206390   0.8103010777
F   -7.7114046481   1.4849707276   1.2495249243
F   -4.5595218209   0.1149504493  -1.0280783009
H   -0.7612504317  -2.5106670296  -3.0917015165
C    0.3026097780  -2.7556080991  -3.0067497003
H    0.4678167957  -3.7306336534  -3.4777917164
F   -5.9143946066   2.4065824731   0.4302282381
H    0.8765405160  -1.9950507794  -3.5455343227
  68
G(CENSO)=       -3545.21394985  G(xTB)=        -166.35194451        !CONF2
I    1.6733925569   1.1600558328  -0.1271626902
O   -0.4254303260   1.3614067798  -0.6972966734
F    4.4622558451   2.4703283487  -0.3831038016
F    4.1128596321   1.9042922503   1.7200673202
F    4.0188162804  -0.7777948027   0.8885796422
F    4.6557893207  -0.1083934425  -1.1139652604
F    6.2005720568   0.0523443103   2.0363391868
F    6.8057045444   1.2948153908   0.3250733322
F    7.2679708432  -0.8676755493  -1.1856872627
F    6.3622992698  -2.1966549418   0.2881138590
F    8.1864569384  -1.1051613440   0.7688632373
C    1.3626137011   3.2953972271  -0.0774616201
C    2.1789267683   4.1966221037   0.5836605424
H    3.0539113282   3.8870232879   1.1386177269
C    1.8320394622   5.5454494506   0.5372917477
H    2.4508187459   6.2695682360   1.0583565872
C    0.7019640788   5.9526923447  -0.1614308145
H    0.4359651785   7.0048456401  -0.1978164870
C   -0.1019812619   5.0155589365  -0.8006131486
H   -0.9895987025   5.3435031284  -1.3322121032
C    0.2094977712   3.6556966922  -0.7561106284
C   -0.6342516019   2.5596482612  -1.4162321020
C   -2.1294698288   2.8704174731  -1.3379958356
H   -2.3921023604   3.7635650722  -1.9130478849
H   -2.4394505561   3.0055859416  -0.2979993127
H   -2.6810813599   2.0285192443  -1.7629559942
C   -0.1977001874   2.4084252018  -2.8842331623
H    0.8694464579   2.1741737983  -2.9520738805
H   -0.3807676556   3.3294324513  -3.4481154657
H   -0.7604168141   1.5894684988  -3.3432422255
C    3.9340672128   1.5134839896   0.4227152909
C    4.6954356667   0.1911259185   0.2096090796
C    6.1822653216   0.1510137090   0.6892449207
C    7.0176548877  -1.0386121840   0.1164694414
F   -4.6919905013  -2.0239527835  -1.0585787108
F   -4.3021773475  -2.2171718557   1.1036098231
H    0.2151734504  -2.3136341056   1.9977417698
F   -6.0072943550  -0.2397407656   2.1350142650
H    1.4543530978  -3.5818894400   1.9408099418
C    1.1232277845  -2.6438777170   1.4822277042
C   -4.0437343445  -1.4604301892   0.0005989444
H    1.8991354265  -1.8872958840   1.6290700054
F   -6.8427931846  -0.8952956817   0.2078709441
C   -2.6399287175  -4.3179256365  -0.4696857463
C   -6.0619200037   0.0297833609   0.8127681728
C   -2.3768092450  -5.6854497543  -0.4451800504
I   -1.7260778556  -1.2950859862  -0.3468123363
H   -3.6548604600  -3.9734426489  -0.6058020684
C   -1.5720344740  -3.4467284308  -0.3320013280
H   -3.1992882981  -6.3845077741  -0.5611402678
C   -1.0754297099  -6.1444695029  -0.2802363161
C   -0.2590171249  -3.8635824783  -0.1848628871
C   -4.6155075012  -0.0442119493   0.2250127325
C   -0.0281129421  -5.2405901220  -0.1505244917
C    0.8520636127  -2.8217157526  -0.0228660499
H   -0.8732305810  -7.2112152083  -0.2593806488
H    0.9860694708  -5.6072067517  -0.0248332123
F   -7.0939117233   1.6328800868  -0.6363074972
O    0.4243640576  -1.6106670584  -0.6080000657
C   -6.7639119186   1.4151123628   0.6415058708
F   -3.7882608214   0.6165117933   1.0765664025
F   -7.8841528679   1.4313632910   1.3774015739
F   -4.6015148412   0.5994318376  -0.9723705488
H    1.8977484525  -3.4712526337  -1.8078752174
C    2.1251558242  -3.2445503149  -0.7626133308
H    2.6009811530  -4.1143972869  -0.2987709441
F   -5.9600304510   2.4037242022   1.0599833327
H    2.8392139367  -2.4176740516  -0.7337614389
  68
G(CENSO)=       -3545.21389548  G(xTB)=        -166.35121263        !CONF16
I    1.6398477305   1.1920605442   0.2960179684
O   -0.4093511067   1.3326566500   1.0322552957
F    3.9204708537   2.1699689679  -1.6334567157
F    4.4879978458   2.3964166883   0.4855554782
F    4.6773604190  -0.2525032973   0.8019815090
F    3.7902110483  -0.6170073910  -1.1839685677
F    6.6992613131   1.2949427275  -0.6786807241
F    5.8586642749   0.3094389488  -2.4566173443
F    6.1303076394  -2.1591182211  -1.0434330073
F    7.2574106865  -1.0580060425   0.4650724275
F    7.9266377566  -1.0588076735  -1.6020064883
C    1.3814554387   3.3122086371   0.6078661773
C    2.1748605889   4.2974875948   0.0467516535
H    2.9990623045   4.0700664024  -0.6152315314
C    1.8717397277   5.6252198329   0.3418566059
H    2.4727379692   6.4159127312  -0.0965526417
C    0.8068863834   5.9288586732   1.1815125709
H    0.5752777552   6.9644348242   1.4120980647
C    0.0232862024   4.9116136389   1.7149963844
H   -0.8144934350   5.1607132934   2.3588309818
C    0.2905672151   3.5733053054   1.4220719073
C   -0.5384243151   2.3971115810   1.9513880584
C   -0.0117087385   1.9956070188   3.3404589333
H   -0.1269651717   2.8140496253   4.0591885842
H    1.0491578314   1.7297945984   3.2935992377
H   -0.5694762168   1.1238430665   3.6970060912
C   -2.0262181807   2.7446448294   2.0295181812
H   -2.3938665997   3.0771680743   1.0550483899
H   -2.2237701987   3.5212304357   2.7748366373
H   -2.5783618313   1.8487937099   2.3270106411
C    3.8504018553   1.5874854263  -0.3992857379
C    4.5776905269   0.2305543930  -0.4628961827
C    5.9972964720   0.2244516362  -1.1157661439
C    6.8474050779  -1.0498976908  -0.8075344232
F   -4.2806816826  -2.4001388148  -0.9040438662
F   -4.7320297131  -1.7441212951   1.1512999239
H    2.8618194753  -2.4378041762   0.5583800708
F   -6.5228923221   0.3452718748   0.6461960651
H    2.0044910708  -3.4390163430   1.7476749800
C    2.1438831818  -3.2531859891   0.6792084802
C   -4.0211737771  -1.4437503814   0.0238203261
H    2.5684300157  -4.1453503822   0.2082200670
F   -6.6185132324  -0.9804226272  -1.1077851795
C   -2.6486280159  -4.2571051027   0.7884676869
C   -6.0422974438   0.1331522127  -0.5986036295
C   -2.4041524148  -5.6272623197   0.8466802128
I   -1.7159010204  -1.2751138522   0.4210071133
H   -3.6447615755  -3.8798020488   0.9778841216
C   -1.5830910649  -3.4204566493   0.5026968093
H   -3.2223519778  -6.3027592373   1.0766068744
C   -1.1232061977  -6.1181716098   0.6216212174
C   -0.2859000799  -3.8658015688   0.3089143020
C   -4.4972099753  -0.0775694371  -0.5122996682
C   -0.0740660497  -5.2448071848   0.3580708929
C    0.8185566350  -2.8393110697   0.0344167666
H   -0.9361717556  -7.1869320894   0.6652284897
H    0.9250791758  -5.6378102324   0.1980002286
F   -6.2807820994   1.0833360990  -2.7835329207
O    0.4403530660  -1.6144720354   0.6293220155
C   -6.4878936509   1.3379957083  -1.4874708312
F   -3.9919918007   0.8814695377   0.3117632363
F   -7.7975627879   1.5565477721  -1.3017604480
F   -3.9645525898   0.0978191207  -1.7478537942
H    0.0316399121  -2.3844338546  -1.9488357324
C    0.9759596210  -2.6960594073  -1.4903911231
H    1.2795811403  -3.6438300191  -1.9478384245
F   -5.8145961656   2.4462623951  -1.1454538998
H    1.7339100968  -1.9391655257  -1.7102396532
  68
G(CENSO)=       -3545.21377704  G(xTB)=        -166.35179303        !CONF6
I    1.7087049049   1.3064371673  -0.3822108108
O   -0.4411182422   1.6186697914  -0.6564145874
F    4.6690472234   2.0702266503  -1.0648190468
F    4.2804427667   2.1971855357   1.1022069372
F    3.7797374514  -0.6289943958   1.0030405938
F    4.5704458449  -0.5600075119  -1.0545789754
F    6.0114031836   0.2035024565   2.0570325466
F    6.8287089981   0.8949340933   0.1347432915
F    7.0592538187  -1.6170309674  -0.7636835532
F    5.9414668587  -2.4175076065   0.9294735882
F    7.8729917725  -1.4591935967   1.2446261883
C    1.5409321766   3.4560364001  -0.3057246649
C    2.6045942371   4.3373727594  -0.4071624242
H    3.6227377540   4.0033754112  -0.5462832962
C    2.3326275129   5.7018718616  -0.3411525586
H    3.1515426407   6.4092115327  -0.4285024862
C    1.0272659613   6.1474693281  -0.1713970081
H    0.8182564257   7.2116984426  -0.1179902921
C   -0.0153052661   5.2336767370  -0.0782391218
H   -1.0324673549   5.5901019283   0.0518088800
C    0.2241729343   3.8599027208  -0.1545875504
C   -0.8811242456   2.8063246065  -0.0334620835
C   -1.1620205252   2.5774197501   1.4629070929
H   -1.4976362934   3.4991750846   1.9502002619
H   -0.2578324180   2.2301077612   1.9739350309
H   -1.9391843501   1.8165102259   1.5784942564
C   -2.1534431353   3.2441416845  -0.7651046145
H   -1.9250549983   3.4975759757  -1.8039675652
H   -2.6327930386   4.1003757465  -0.2802455985
H   -2.8650519699   2.4147567734  -0.7584324684
C    4.0241677907   1.4729845327  -0.0225793387
C    4.5983599150   0.0520077016   0.1591614381
C    6.0506386221  -0.0392140694   0.7290250528
C    6.7447194587  -1.4237267110   0.5218855401
F   -4.4745679463  -2.4698589462  -0.2381167762
F   -4.0208620595  -1.7257091765   1.7880876433
H    2.4326798389  -3.8790478641  -1.7156810059
F   -6.5669502914  -0.8832854081   1.4046065613
H    2.7085846684  -2.1348883320  -1.7145870664
C    2.1619479776  -2.9415810310  -1.2203170479
C   -3.9025952503  -1.4490655828   0.4583874698
H    2.4695709663  -2.9846308414  -0.1717919539
F   -6.7271890635  -0.8826429313  -0.7892795087
C   -2.1441716779  -4.1232866846   0.8030715050
C   -6.2324876540  -0.2162877431   0.2762761257
C   -1.7888843392  -5.4687719398   0.8741617250
I   -1.6531414782  -1.1562133059  -0.1689468050
H   -3.0240687886  -3.7734497502   1.3247666683
C   -1.3300382011  -3.2765766552   0.0711598335
H   -2.4063200882  -6.1495869987   1.4519589290
C   -0.6526665427  -5.9271590879   0.2185028532
C   -0.1724847351  -3.6866370016  -0.5711621014
C   -4.6764534284  -0.1525582294   0.1460222390
C    0.1478964422  -5.0432550090  -0.4962116734
C    0.6647185994  -2.6499917515  -1.3288517948
H   -0.3799652557  -6.9768024186   0.2736954145
H    1.0395124104  -5.4098942672  -0.9950327030
F   -6.5119631682   1.9609279331  -0.6678259886
O    0.4454260348  -1.3904644781  -0.7277455902
C   -6.9380474235   1.1767979231   0.3330278359
F   -4.2101092846   0.8156158767   0.9823116126
F   -8.2609116860   1.0016113612   0.2090846491
F   -4.3854928608   0.2098401484  -1.1309163170
H    0.7879760121  -1.8655872978  -3.3389669688
C    0.2295225592  -2.6410313624  -2.8051725900
H   -0.8391394991  -2.4212693292  -2.8956930872
F   -6.6986718423   1.7887821328   1.4982148769
H    0.4191529660  -3.6101164991  -3.2791551928
  68
G(CENSO)=       -3545.21377086  G(xTB)=        -166.35183511        !CONF4
I    1.7084908344   1.2957433629  -0.4167373453
O   -0.4409274699   1.6083152660  -0.6989464016
F    4.6831125523   2.0225585044  -1.0847120355
F    4.2584598832   2.2328977088   1.0692281642
F    3.7524603032  -0.5959416784   1.0682965985
F    4.5815873793  -0.6054886066  -0.9746079144
F    5.9636162437   0.2728424525   2.1335673304
F    6.8185268932   0.8952080775   0.2039681928
F    7.0658488241  -1.6475046884  -0.5988882240
F    5.9157418815  -2.3869263575   1.1004179807
F    7.8409373040  -1.4165888608   1.4176451522
C    1.5464533477   3.4453390523  -0.3858140998
C    2.6111822632   4.3208021927  -0.5191819082
H    3.6273436792   3.9802574604  -0.6586084099
C    2.3423611068   5.6872173950  -0.4863809639
H    3.1617432284   6.3904556702  -0.5993506434
C    1.0391168738   6.1396017578  -0.3179756074
H    0.8326382258   7.2053370226  -0.2910274453
C   -0.0049116349   5.2308631486  -0.1936899784
H   -1.0203219167   5.5930231266  -0.0664690623
C    0.2314105606   3.8552734968  -0.2366533138
C   -0.8729869255   2.8043209804  -0.0855489987
C   -1.1341577799   2.5964536032   1.4175623658
H   -1.4674859317   3.5241459658   1.8950300024
H   -0.2227442326   2.2605265930   1.9232142132
H   -1.9066475412   1.8342484391   1.5536943794
C   -2.1554719613   3.2315193556  -0.8051111362
H   -1.9429230333   3.4672821459  -1.8513981942
H   -2.6265320872   4.0961353142  -0.3271242035
H   -2.8678109719   2.4033146432  -0.7735455850
C    4.0197605113   1.4663986470  -0.0312565133
C    4.5878222781   0.0523746022   0.2150241185
C    6.0288420593  -0.0174514367   0.8161309649
C    6.7266765397  -1.4080533067   0.6726283368
F   -4.4809597062  -2.4747702472  -0.2449143545
F   -3.9805553991  -1.7735781293   1.7854632784
H    2.4282686528  -3.8417082439  -1.8408812098
F   -6.5255625915  -0.9003453221   1.4913357487
H    2.6939001554  -2.0958610181  -1.8167861348
C    2.1564829071  -2.9131667061  -1.3295080484
C   -3.8904816385  -1.4701391100   0.4594612357
H    2.4739868669  -2.9696882914  -0.2844081198
F   -6.7467461008  -0.8692504984  -0.6969606236
C   -2.1253178595  -4.1517878123   0.7127302821
C   -6.2179672312  -0.2204845584   0.3631151232
C   -1.7660461774  -5.4975339213   0.7519656924
I   -1.6530605328  -1.1627041104  -0.2024298259
H   -3.0007458280  -3.8154692695   1.2505506643
C   -1.3207950743  -3.2875237610  -0.0093677521
H   -2.3760506822  -6.1919570714   1.3213417767
C   -0.6356273190  -5.9392658255   0.0752269968
C   -0.1690636455  -3.6815105279  -0.6724060840
C   -4.6658263806  -0.1650302767   0.1899126766
C    0.1553674202  -5.0385611846  -0.6289807654
C    0.6566280593  -2.6284625627  -1.4197203416
H   -0.3600618142  -6.9891629873   0.1053185802
H    1.0423017637  -5.3923617140  -1.1452332713
F   -6.5078092943   1.9716826995  -0.5428710940
O    0.4365030981  -1.3806803631  -0.7958935544
C   -6.9123496313   1.1762824890   0.4580404004
F   -4.1698476947   0.7870767549   1.0277775530
F   -8.2391915935   1.0111840093   0.3671424106
F   -4.4085397411   0.2154749080  -1.0890203759
H   -0.8629468592  -2.3798199500  -2.9676224890
C    0.2075000621  -2.5961760306  -2.8914513170
H    0.3969918029  -3.5560843640  -3.3838140839
F   -6.6380383395   1.7704332020   1.6247030174
H    0.7572144130  -1.8089506629  -3.4169540327
  68
G(CENSO)=       -3545.21372780  G(xTB)=        -166.35116745        !CONF23
I    1.5655556079   1.0150752919   0.2695729132
O   -0.4894201698   1.3864169396   0.9069906344
F    3.8363848080   1.4221069907  -1.8406133927
F    4.4897070561   2.0454952129   0.1739666655
F    4.5011914694  -0.4805374369   1.0421360092
F    3.5573086621  -1.1921979154  -0.8179545019
F    5.6726058570  -0.6520699256  -2.2731793940
F    6.1846199010  -1.8001240025  -0.4704741929
F    7.0816568777   0.6269103568   0.6881276219
F    6.7787403410   1.5727347587  -1.2565163597
F    8.1206845177  -0.1258620432  -1.0712196741
C    1.3809730810   3.1522669417   0.0462500567
C    2.2472872796   3.9481866849  -0.6838948019
H    3.0927027548   3.5423326477  -1.2216862355
C    1.9937730873   5.3172212876  -0.7310710439
H    2.6536137948   5.9583721245  -1.3073789750
C    0.9041867261   5.8496995600  -0.0524440164
H    0.7109815036   6.9176543523  -0.0880304992
C    0.0504866538   5.0174967186   0.6622217296
H   -0.8027650882   5.4422296621   1.1818207572
C    0.2681961369   3.6393125218   0.7143952721
C   -0.6345649108   2.6658006589   1.4816749478
C   -0.2075187406   2.6523155655   2.9598339381
H   -0.3270661833   3.6395344029   3.4190792788
H    0.8422931732   2.3558667796   3.0545857839
H   -0.8217758596   1.9272376792   3.5029846686
C   -2.1113036997   3.0483907359   1.3534593006
H   -2.3983392898   3.1122033476   0.3001434134
H   -2.3320376638   4.0004141705   1.8460179802
H   -2.7145202784   2.2737541058   1.8342541263
C    3.7713595475   1.1144899487  -0.5124977210
C    4.4108977171  -0.2680169742  -0.2945622556
C    5.8085358468  -0.5816037686  -0.9311243839
C    6.9731817546   0.4066249980  -0.6282454125
F   -3.8465135250  -1.7423811543  -1.7915552598
F   -4.6109558555  -2.3296155026   0.1908734608
H    0.7698355851  -2.2344483811   3.5918269752
F   -6.7106085418  -0.4356779798   0.3255160765
H   -0.8942959516  -2.6721965503   3.1513322763
C    0.1570992130  -2.9601236172   3.0476827660
C   -3.8417139831  -1.4200173694  -0.4680474628
H    0.2869268091  -3.9497250929   3.4989678443
F   -6.2272302801  -0.4775540623  -1.8193440183
C   -2.3145504777  -4.2718547788  -0.5748034540
C   -5.9697871173   0.1426479263  -0.6452716578
C   -2.0491386019  -5.6387249102  -0.6203341163
I   -1.6501395739  -1.3314683834   0.3607958059
H   -3.1708508942  -3.8752882578  -1.1021738196
C   -1.4460032453  -3.4656563104   0.1411025097
H   -2.7103396597  -6.2880342111  -1.1858235521
C   -0.9463821249  -6.1590824368   0.0465360593
C   -0.3235218478  -3.9409143197   0.8017167903
C   -4.4590657938  -0.0194280842  -0.2825184784
C   -0.0932002793  -5.3171242923   0.7503265306
C    0.5737339688  -2.9598940768   1.5662402529
H   -0.7436861030  -7.2253232738   0.0117140889
H    0.7691424108  -5.7321642707   1.2629786550
F   -6.0630717119   2.3490797360   0.2714640336
O    0.4078898283  -1.6787166315   1.0025813960
C   -6.4473239070   1.6237226397  -0.7891536684
F   -4.3148533723   0.3200924119   1.0266106810
F   -5.9527149850   2.1809050784  -1.8997406004
F   -3.7346508483   0.8496516223  -1.0360259009
H    2.2942627571  -4.2631091878   1.9344899100
C    2.0540071211  -3.3247434157   1.4248577252
H    2.6531126767  -2.5309037851   1.8804002278
F   -7.7856634946   1.6456391703  -0.8624068559
H    2.3278665306  -3.4073676852   0.3697483282
