# Supplementary material for: Automated and Efficient Generation of General Molecular Aggregate Structures
Source: Angew Chem Int Ed Engl. 2022 Dec 16;62(4):e202214477. doi: 10.1002/anie.202214477 (PMC10107477; doi:10.1002/anie.202214477)
Supplement: Supplementary file 2 — Supporting Information [file ANIE-62-0-s001.zip › SI/comparison_with_crest/r2SCAN-3c_structures/C/gISS_single_structure.xyz]

67
Energy =
C     0.3751382    4.0585672    2.7025064 
C    -0.9530917    4.4405301    2.6812806 
H    -1.3250893    5.2405875    2.0542116 
C    -1.8373949    3.7279926    3.4896130 
H    -2.8882567    3.9996522    3.4875637 
C    -1.3779992    2.6664779    4.2572309 
H    -2.0704794    2.0911730    4.8630137 
C    -0.0351102    2.3113531    4.2347908 
H     0.2980182    1.4571802    4.8134080 
C     0.8886057    3.0066608    3.4502315 
C     2.3721870    2.6458345    3.4193513 
C     3.1589033    3.5611861    4.3541461 
H     4.2281158    3.3480498    4.2673269 
H     2.8444516    3.3775615    5.3847686 
H     2.9908637    4.6196200    4.1376191 
C     2.6543204    1.1846970    3.7427707 
H     2.0514276    0.5166640    3.1246701 
H     2.4481140    0.9713501    4.7948046 
H     3.7149984    0.9872451    3.5659329 
C     0.6077388    6.9819770    1.2388419 
O     2.8508120    2.9111178    2.0661044 
H     2.3879435    2.2944313    1.4513906 
F     0.2161302    7.3955628    2.4371639 
F    -0.4501754    6.8344831    0.4451530 
F     1.4508800    7.8594462    0.7018763 
I     1.7859298    5.0689707    1.4135273 
C     0.6746386   -2.4902020    1.9534676 
C    -1.3767950    1.5648439   -0.4072508 
N     0.1455911    0.2235662    1.5874216 
O    -1.0014180   -1.0095575    3.4252468 
O    -1.6894467   -1.5602439    1.0396776 
O     0.5095162   -0.2769987   -0.9637648 
O     1.2285927    1.8841879    0.1165372 
F     1.7057539   -2.1460585    2.7264135 
F     0.1431467   -3.6300500    2.3975338 
F     1.1070752   -2.6693659    0.6978479 
F    -1.9409686    2.1286153    0.6606649 
F    -1.1328590    2.5016270   -1.3272770 
F    -2.2068198    0.6543841   -0.9224581 
S    -0.6620201   -1.1338518    2.0127091 
S     0.2855522    0.7453712    0.0827311 
C    -1.6793767   -3.8339993   -3.4276332 
C    -2.4695617   -4.9339284   -3.7221926 
H    -3.2002220   -5.3239077   -3.0250609 
C    -2.3197186   -5.5413171   -4.9661784 
H    -2.9316932   -6.4028161   -5.2129561 
C    -1.4024271   -5.0368280   -5.8784068 
H    -1.2821206   -5.5082669   -6.8485199 
C    -0.6496413   -3.9126034   -5.5631004 
H     0.0451128   -3.5157771   -6.2955649 
C    -0.7742015   -3.2731399   -4.3270358 
C     0.0614048   -2.0466551   -3.9828781 
C     1.3504125   -2.4687363   -3.2720354 
H     1.9335635   -1.5872951   -2.9857220 
H     1.9559814   -3.0811488   -3.9458813 
H     1.1445932   -3.0552816   -2.3718197 
C     0.3691774   -1.1697682   -5.1928151 
H    -0.5444364   -0.9225997   -5.7392984 
H     1.0775762   -1.6532860   -5.8706253 
H     0.8318404   -0.2414544   -4.8446116 
C    -2.6075291   -4.7238287   -0.4402297 
O    -0.7837103   -1.2646749   -3.0958048 
H    -0.2220063   -0.7430144   -2.4815971 
F    -1.8817313   -5.7859224   -0.7775139 
F    -3.8862209   -4.9402173   -0.7474512 
F    -2.4931094   -4.4854844    0.8565660 
I    -1.8184771   -2.8926880   -1.5004315 
