# Supplementary material for: Automated and Efficient Generation of General Molecular Aggregate Structures
Source: Angew Chem Int Ed Engl. 2022 Dec 16;62(4):e202214477. doi: 10.1002/anie.202214477 (PMC10107477; doi:10.1002/anie.202214477)
Supplement: Supplementary file 2 — Supporting Information [file ANIE-62-0-s001.zip › SI/comparison_with_crest/r2SCAN-3c_structures/C/gISS_ensemble.xyz]

  67
G(CENSO)=       -3946.62811687  G(xTB)=        -155.76171955        !CONF1
C   -4.2739705029  -0.3657349544   1.0504330406
C   -3.9788632553   0.2750299758   2.2381590731
H   -3.7762587875   1.3367338617   2.2922817344
C   -3.9004660551  -0.5092709813   3.3858988994
H   -3.6649689985  -0.0351864201   4.3331603342
C   -4.1058367954  -1.8803024582   3.3064074149
H   -4.0441069625  -2.4914664990   4.2011614038
C   -4.3685164511  -2.4829393729   2.0825301613
H   -4.5011269812  -3.5585387978   2.0344151871
C   -4.4501470940  -1.7344859202   0.9047176275
C   -4.7301789588  -2.3834370152  -0.4516358977
C   -4.1704138499  -3.7980522632  -0.5630935189
H   -4.2593803625  -4.1282830320  -1.6017716293
H   -4.7414503685  -4.4939594055   0.0564192939
H   -3.1184340860  -3.8388492792  -0.2676885860
C   -6.2276668028  -2.3618740295  -0.7508183601
H   -6.6311101390  -1.3456667431  -0.7230788424
H   -6.7597116171  -2.9560102262  -0.0032325136
H   -6.4123359902  -2.7860678047  -1.7418145996
C   -4.9995242851   2.7379849409   0.2444549568
O   -4.0917526779  -1.5629436493  -1.4734814964
H   -3.1219931077  -1.7545370357  -1.4722288530
F   -5.9731986732   2.5241220581   1.1224361727
F   -5.4402733515   3.5053429152  -0.7521824995
F   -3.9733700738   3.3247320467   0.8414284512
I   -4.4181326296   0.8079086982  -0.7537373667
C   -0.0499166212  -2.4753989137   0.7733111888
C   -0.1634433874   2.3635387355  -1.0564846349
N   -1.1626866675  -0.0732854239  -0.1292768952
O   -1.3858305570  -2.1214735766  -1.5045342465
O    0.9378658742  -1.1378346445  -1.3387093488
O    0.9718544940   1.0049994868   0.9524951357
O   -1.3612899206   1.9582223228   1.3007214408
F    0.3991986302  -3.6544415179   0.3392538261
F    0.8673516276  -1.9199803441   1.5701978344
F   -1.1812453507  -2.6577575462   1.4620571222
F    0.6233792765   1.7703092994  -1.9585718171
F   -1.3462485947   2.6382908760  -1.6166503191
F    0.4103082714   3.4998764441  -0.6524247324
S   -0.3847512286  -1.3595540690  -0.7285353702
S   -0.4059806188   1.2401297086   0.4574106020
C    5.6098956825   0.3677178024  -0.1371569047
C    6.6893872300  -0.1968038520  -0.7965944167
H    6.5664007453  -0.9331140174  -1.5809744920
C    7.9693952617   0.2166275307  -0.4393429938
H    8.8267350107  -0.2139496234  -0.9465834988
C    8.1358800500   1.1789252095   0.5471809947
H    9.1324809725   1.5035669068   0.8284297588
C    7.0288371958   1.7505408838   1.1615094860
H    7.1764887733   2.5217656842   1.9097380405
C    5.7278591454   1.3656647940   0.8277044307
C    4.5139956337   2.0005705148   1.4987264106
C    4.0716916817   1.1711169578   2.7065572516
H    3.1672982974   1.6012225975   3.1509638960
H    4.8607242910   1.1723529182   3.4636149676
H    3.8654504145   0.1325951605   2.4315670895
C    4.7369084383   3.4597368129   1.8833799855
H    5.1072487015   4.0353201320   1.0313874092
H    5.4389011273   3.5523585648   2.7162275890
H    3.7844953515   3.8884785822   2.2086929976
C    4.2305160280  -2.3198794197  -1.3436464417
O    3.4832011552   1.9850681342   0.4670827609
H    2.5954352249   1.9368133286   0.8762369864
F    5.1171947455  -2.8390942885  -0.4981323419
F    4.7602138218  -2.2566149224  -2.5642429040
F    3.1375240678  -3.0659149986  -1.3670498555
I    3.6093042930  -0.2705627670  -0.6264957539
  67
G(CENSO)=       -3946.62752135  G(xTB)=        -155.76154058        !CONF2
C   -4.2979159719  -0.3623588422   1.0525172859
C   -4.0238598061   0.3667722486   2.1936708655
H   -3.7865694391   1.4226177352   2.1657481767
C   -4.0164442865  -0.3201242511   3.4048324870
H   -3.7996569320   0.2237629407   4.3184971061
C   -4.2684906937  -1.6855201450   3.4311027158
H   -4.2630267573  -2.2205231272   4.3753696246
C   -4.5028434541  -2.3811603613   2.2515856660
H   -4.6679154367  -3.4527476646   2.2874670040
C   -4.5112609756  -1.7329718507   1.0131832001
C   -4.7457071663  -2.4864503188  -0.2974329411
C   -4.2234918786  -3.9193844024  -0.2613542434
H   -4.2711062410  -4.3339908565  -1.2721037799
H   -4.8447805287  -4.5454136082   0.3837963437
H   -3.1888231114  -3.9616820204   0.0897414650
C   -6.2255627100  -2.4534067640  -0.6734591664
H   -6.6021939747  -1.4293684754  -0.7479568067
H   -6.8095866961  -2.9721668431   0.0912582210
H   -6.3732569786  -2.9526519991  -1.6352513422
C   -4.9727489789   2.6618656401  -0.0247694614
O   -4.0330518946  -1.7723749278  -1.3501686644
H   -3.0716133867  -1.9887238123  -1.2808758847
F   -5.9879581388   2.5095336870   0.8183117214
F   -5.3649831138   3.3521785430  -1.0951677304
F   -3.9779402531   3.2955306264   0.5766088244
I   -4.3494219481   0.6597565971  -0.8438269644
C   -0.1576643301  -2.4715824082   1.2246606436
C   -0.0904345014   2.0602168163  -1.2884065792
N   -1.1451498363  -0.2125860907  -0.0819850177
O   -1.3396386158  -2.4296488802  -1.1684071870
O    0.9984420747  -1.4814012049  -0.9837259558
O    0.9716330392   0.9850250123   0.9092733791
O   -1.3602819484   1.9901916820   1.0665643444
F   -1.3422356740  -2.5702889677   1.8370606352
F    0.3311466035  -3.6924526171   1.0053256366
F    0.6863124667  -1.7899953924   2.0051501089
F    0.6826764082   1.3224947948  -2.0914972215
F   -1.2565104252   2.2984754331  -1.8993054939
F    0.5203584405   3.2210921196  -1.0363803188
S   -0.3678993552  -1.5855882710  -0.4422717274
S   -0.3889737072   1.1581831651   0.3558505367
C    5.6158684532   0.1846950068   0.2271707004
C    6.6994730222  -0.4870096957  -0.3149928759
H    6.5804506862  -1.3480935713  -0.9608778628
C    7.9786413473  -0.0385804235   0.0003210163
H    8.8388185042  -0.5533682747  -0.4154753210
C    8.1413651215   1.0482433010   0.8483993808
H    9.1372228700   1.4006091643   1.0970505820
C    7.0329874066   1.6740618967   1.4047042220
H    7.1797792509   2.5026631562   2.0888911105
C    5.7330447468   1.2513543444   1.1156613287
C    4.5188830241   1.9345281276   1.7367173403
C    4.7903607182   2.4829073405   3.1340918539
H    3.8445191763   2.8116826091   3.5747159544
H    5.4551556881   3.3500750218   3.1033513532
H    5.2269453423   1.7138706485   3.7762444212
C    3.9801642080   3.0261751661   0.8088310036
H    3.7402945957   2.6333901219  -0.1835525255
H    4.7297702282   3.8135265010   0.6907470113
H    3.0759632110   3.4748329467   1.2355396241
C    4.1846184743  -1.3299850765  -2.2682374751
O    3.5400551528   0.8629227534   1.8830171587
H    2.6377330794   1.2314443740   1.8578022055
F    4.7565300268  -2.5241404069  -2.1234673717
F    5.0250837684  -0.5036356847  -2.8860683189
F    3.0684746085  -1.4462611848  -2.9664884013
I    3.6170488364  -0.4543584207  -0.2645397128
  67
G(CENSO)=       -3946.62752054  G(xTB)=        -155.75646582        !CONF15
C   -4.4172025562  -0.3203426250   0.9362486817
C   -4.1863683009   0.3413618965   2.1269458314
H   -3.9146436796   1.3888287838   2.1662372310
C   -4.2719951020  -0.4051273082   3.2992886066
H   -4.0913745242   0.0840465615   4.2509356901
C   -4.5697679868  -1.7603004467   3.2401246304
H   -4.6376894892  -2.3414398293   4.1541756279
C   -4.7549362282  -2.3881974882   2.0147264411
H   -4.9544610832  -3.4540592848   1.9856023839
C   -4.6689265734  -1.6793493978   0.8131305162
C   -4.8415035221  -2.3580805121  -0.5472590274
C   -4.3641292290  -3.8069270000  -0.5530611935
H   -4.3601012351  -4.1690557785  -1.5849007081
H   -5.0425072952  -4.4440799840   0.0196194130
H   -3.3551949324  -3.8994591197  -0.1417973787
C   -6.2923962101  -2.2591756277  -1.0137573667
H   -6.6352986258  -1.2216115833  -1.0562474851
H   -6.9388731594  -2.7990597475  -0.3169342575
H   -6.3911320837  -2.7024693458  -2.0086700549
C   -4.9695192975   2.7679414814  -0.0200949660
O   -4.0417627376  -1.6158387366  -1.5148816862
H   -3.0934138858  -1.8643967957  -1.3945093979
F   -6.0206456823   2.5918928850   0.7727410563
F   -5.3086659912   3.5120643484  -1.0726682869
F   -3.9929667709   3.3593277719   0.6500828162
I   -4.3350561827   0.7957291214  -0.9032280487
C   -0.3586319719  -2.5059291674   1.2715350531
C   -0.0748943699   2.0886719985  -1.1401025458
N   -1.1993610300  -0.1896721383  -0.0269018767
O   -1.3786991801  -2.3673936046  -1.1935697500
O    0.9661795589  -1.4890494443  -0.8287511823
O    0.9000185246   0.9454151658   1.0678841581
O   -1.4189779424   1.9883215172   1.1683662285
F   -1.5924951625  -2.6330668765   1.7724222987
F    0.1601048223  -3.7155861038   1.0601168196
F    0.4037227300  -1.8396208050   2.1409976700
F    0.7109225555   1.3562731623  -1.9380201785
F   -1.2156372533   2.3624850705  -1.7824190766
F    0.5488219624   3.2341232810  -0.8458895602
S   -0.4343103857  -1.5727675708  -0.3805229246
S   -0.4379101659   1.1545879451   0.4731128734
C    5.5621128213   0.4616205407   0.0358888833
C    6.6520398948  -0.1678330294  -0.5430435685
H    6.5519435675  -1.0716866336  -1.1307556589
C    7.9146155699   0.3823436728  -0.3432635129
H    8.7791843090  -0.0981980317  -0.7896708355
C    8.0567152807   1.5263500014   0.4298964744
H    9.0395313311   1.9587146020   0.5874932585
C    6.9464825401   2.1091859604   1.0273606219
H    7.0793174962   2.9855363427   1.6524277907
C    5.6630058176   1.5847393996   0.8539615890
C    4.4486831504   2.2248442436   1.5187203243
C    4.7710240304   2.8616970061   2.8670310113
H    3.8353627330   3.1546457769   3.3524095483
H    5.3754429874   3.7649979256   2.7504692357
H    5.2956670237   2.1557130677   3.5156577472
C    3.7868588322   3.2311520965   0.5747016111
H    3.5121430697   2.7715121876  -0.3793522473
H    4.4765975548   4.0543403129   0.3688696523
H    2.8844169898   3.6475842475   1.0362605746
C    4.0891951902  -1.2972347628  -2.2660695301
O    3.5506089049   1.1063567522   1.7794556998
H    2.6253830689   1.4149479863   1.7949526264
F    4.7618307791  -2.4324444473  -2.0816962970
F    4.8221196285  -0.4565417711  -2.9921702976
F    2.9453696372  -1.5462218678  -2.8786078117
I    3.5824032301  -0.3305221378  -0.2874408280
