# Supplementary material for: Automated and Efficient Generation of General Molecular Aggregate Structures
Source: Angew Chem Int Ed Engl. 2022 Dec 16;62(4):e202214477. doi: 10.1002/anie.202214477 (PMC10107477; doi:10.1002/anie.202214477)
Supplement: Supplementary file 2 — Supporting Information [file ANIE-62-0-s001.zip › SI/comparison_with_crest/r2SCAN-3c_structures/C/crest_ensemble.xyz]

  67
G(CENSO)=       -3946.82587453  G(xTB)=        -156.07780061        !CONF4
C    3.8923294870  -0.7782260430  -0.1072574354
C    4.3490391471  -1.6533053345   0.8447893168
H    3.9493946687  -1.6647040826   1.8547777162
C    5.3570862806  -2.5381068288   0.4527112097
H    5.7554277940  -3.2567065621   1.1639012598
C    5.8470835314  -2.4897355740  -0.8510642355
H    6.6331604313  -3.1742708893  -1.1560535427
C    5.3429084035  -1.5750053904  -1.7696822116
H    5.7434977329  -1.5568365712  -2.7810877273
C    4.3248313097  -0.6790196143  -1.4066085257
C    3.7535804024   0.3556288922  -2.3689188499
C    4.8056943758   1.4191927082  -2.6763494574
H    5.1062888115   1.9231902529  -1.7526845856
H    4.3924343777   2.1612224262  -3.3665926831
H    5.6931553664   0.9664424896  -3.1273347127
C    3.2384757974  -0.3117984328  -3.6460513648
H    2.7717648752   0.4413851506  -4.2890200520
H    2.5033423792  -1.0860270564  -3.4028404751
H    4.0557257188  -0.7822519050  -4.2005860855
C    1.6610081734   2.4200306782   3.0072259093
O    2.6700394950   1.0605085830  -1.7349773490
H    1.8676040044   0.5104042740  -1.7836421197
F    0.6414545005   1.6562985522   3.4526824325
F    1.1930372431   3.6770227272   2.8772850015
F    2.6154988531   2.4250760683   3.9424952543
I    2.3940947306   1.6579597350   1.0967007938
C   -3.0246808272   1.0451590790  -0.6129045284
C   -2.9201743357   1.1078615844  -1.9914216725
H   -2.0320104454   1.4817264686  -2.4846075042
C   -3.9853189680   0.6269607435  -2.7461099386
H   -3.9221994280   0.6573561532  -3.8290040021
C   -5.0955194545   0.0855386283  -2.1121947142
H   -5.9234074841  -0.2991031611  -2.6993828566
C   -5.1406387312   0.0013142817  -0.7264940011
H   -6.0020866715  -0.4521616884  -0.2479273573
C   -4.0923230203   0.4755431933   0.0673644213
C   -4.1412858108   0.3997376115   1.5950826160
C   -4.7715748014   1.6760893247   2.1534630001
H   -5.7966320982   1.7770379489   1.7861017009
H   -4.2083833326   2.5615139019   1.8440621290
H   -4.7831723531   1.6325184794   3.2463998787
C   -4.8739904033  -0.8415629648   2.0988855148
H   -4.4924185080  -1.7504965134   1.6259539561
H   -5.9485234882  -0.7630271365   1.9149265365
H   -4.7242017048  -0.9213582408   3.1793605931
C   -0.7165814997   3.3020246367  -0.9226873518
O   -2.7827292577   0.3630425843   2.0958963094
H   -2.4448928384  -0.5750113864   2.0860518148
F   -1.7773937330   3.9211420810  -1.4510050186
F    0.0167555321   2.7786014699  -1.8937097892
F    0.0098585550   4.1831876052  -0.2347134468
I   -1.4008902138   1.7833623840   0.5829590080
C   -1.5244123591  -2.3559873420  -2.2818931316
C    0.6535632080  -2.9510103287   2.1842717922
N   -0.6527891569  -1.3959091944   0.2505517049
O    0.0553134121  -0.2242056813  -1.7979055984
O    1.0430774654  -2.5298725576  -1.4301796692
O   -1.2567418172  -3.9411964284   0.5483526491
O   -1.8806620150  -2.1609297500   2.2557021469
F   -2.6980403328  -2.1600118312  -1.6644010660
F   -1.5648405184  -1.7471353078  -3.4777575188
F   -1.3364849802  -3.6565219464  -2.4683900203
F    0.4151808489  -3.8310598882   3.1635213449
F    1.6074350609  -3.4256041220   1.3877827976
F    1.0628076498  -1.7954003323   2.7261181750
S   -0.0733161911  -1.6001605828  -1.2586012783
S   -0.9537827546  -2.6713209983   1.2096481998
