# Supplementary material for: Automated and Efficient Generation of General Molecular Aggregate Structures
Source: Angew Chem Int Ed Engl. 2022 Dec 16;62(4):e202214477. doi: 10.1002/anie.202214477 (PMC10107477; doi:10.1002/anie.202214477)
Supplement: Supplementary file 2 — Supporting Information [file ANIE-62-0-s001.zip › SI/comparison_with_crest/r2SCAN-3c_structures/D/gISS_single_structure.xyz]

87
Energy =
C     0.3079511   -0.2987933    1.7480195 
H     0.9472364    0.1330674    2.5113219 
C    -0.5281011   -1.3753509    2.0806903 
C    -1.3952209   -1.8864146    1.0895073 
C    -1.3501873   -1.3305582   -0.1970825 
H    -2.0068368   -1.7215101   -0.9685274 
C     0.3041542    0.3033512    0.4820975 
C    -0.5153491   -1.8694212    3.5235799 
C    -1.3097242   -3.1774163    3.6552824 
H    -0.6945781   -4.0158362    3.3007211 
H    -1.4981945   -3.3639359    4.7196968 
C    -2.6180559   -3.1341505    2.8859111 
H    -3.2257661   -2.2879137    3.2315572 
H    -3.2063092   -4.0406197    3.0757522 
C    -2.4027382   -2.9982293    1.3705145 
C    -1.1397608   -0.7804365    4.4230921 
H    -0.6137672    0.1738131    4.3250697 
H    -1.0826467   -1.1019270    5.4693422 
H    -2.1831597   -0.5853636    4.1678727 
C     0.9194413   -2.1303755    4.0158824 
H     1.5236299   -1.2193116    4.0535410 
H     1.4327797   -2.8620710    3.3843278 
H     0.8763907   -2.5338002    5.0335406 
C    -3.7675682   -2.6961377    0.7256076 
H    -4.1270552   -1.7007944    1.0021406 
H    -4.4967806   -3.4346460    1.0765691 
H    -3.7417058   -2.7634862   -0.3661987 
C    -1.8773763   -4.3228008    0.7835498 
H    -2.6016128   -5.1234621    0.9724840 
H    -0.9192145   -4.6153002    1.2240966 
H    -1.7403374   -4.2367185   -0.2995432 
C    -0.5410313   -0.2289895   -0.5207868 
C    -0.5948531    0.4225135   -1.7629755 
H    -1.2589619    0.0171041   -2.5203724 
C     0.1094619    1.6062727   -2.0302627 
C     0.9797172    2.1170556   -1.0418599 
C     1.0623767    1.4460781    0.1869680 
H     1.6899858    1.8525349    0.9736135 
C     1.7661904    3.4146747   -1.2014063 
C     1.7251963    3.8996489   -2.6584555 
C     0.3404555    3.7714708   -3.2681193 
C    -0.1233680    2.3095806   -3.3647669 
C     0.6532442    1.5735376   -4.4739028 
H     0.3194253    0.5336736   -4.5540110 
H     0.4735861    2.0642895   -5.4372905 
H     1.7314311    1.5693636   -4.2870688 
C    -1.6149244    2.3117493   -3.7465874 
H    -1.9820256    1.3168731   -4.0163717 
H    -2.2343198    2.7003829   -2.9332899 
H    -1.7550672    2.9546979   -4.6224981 
H    -0.3860933    4.3309988   -2.6647009 
H     0.3199610    4.2122466   -4.2726568 
H     2.4502341    3.3286585   -3.2544000 
H     2.0601244    4.9437762   -2.6866633 
C     3.2407356    3.2282610   -0.8021460 
H     3.7238449    2.4550485   -1.4077032 
H     3.7752147    4.1698004   -0.9700612 
H     3.3621735    2.9695792    0.2537202 
C     1.1479938    4.4835642   -0.2742727 
H     1.7378839    5.4046963   -0.3429605 
H     0.1116742    4.7049128   -0.5373800 
H     1.1389162    4.1561024    0.7694002 
C     1.0288963   -2.3092506   -3.3108364 
C     0.5723435   -3.3292301   -2.4552125 
C     1.0548555   -3.4228042   -1.1679980 
C     2.0040717   -2.4954370   -0.6816650 
C     2.4693837   -1.4623590   -1.5508228 
C     1.9631317   -1.3978185   -2.8682393 
C     3.4161205   -0.5333067   -1.0633687 
C     3.8798398   -0.6110208    0.2317743 
C     3.4185804   -1.6272231    1.0894311 
C     2.5022035   -2.5530545    0.6390597 
H     0.6506978   -2.2492475   -4.3273808 
H    -0.1548433   -4.0507075   -2.8166932 
H     0.7147843   -4.2170330   -0.5107091 
H     2.3263263   -0.6179783   -3.5305441 
H     3.7762030    0.2421365   -1.7329642 
H     4.6053868    0.1122417    0.5925142 
H     3.7893555   -1.6830948    2.1088086 
H     2.1506407   -3.3460573    1.2930514 
Sb   -3.0133996    3.2460074    2.1660599 
Cl   -2.3165571    3.2231960   -0.1763001 
Cl   -3.6422546    3.1400899    4.4808904 
Cl   -2.5866934    5.6063289    2.2764134 
Cl   -0.6821559    2.8417396    2.8317333 
Cl   -5.2858253    3.6172008    1.4931311 
Cl   -3.3398105    0.8330749    1.9587190 
