# Supplementary material for: Automated and Efficient Generation of General Molecular Aggregate Structures
Source: Angew Chem Int Ed Engl. 2022 Dec 16;62(4):e202214477. doi: 10.1002/anie.202214477 (PMC10107477; doi:10.1002/anie.202214477)
Supplement: Supplementary file 2 — Supporting Information [file ANIE-62-0-s001.zip › SI/comparison_with_crest/r2SCAN-3c_structures/D/gISS_ensemble.xyz]

  87
G(CENSO)=       -4398.99797535  G(xTB)=        -128.68334827        !CONF24
C    0.5714709770  -1.2142784423  -0.8402104724
H    0.0152911769  -1.2234109243   0.0914610363
C    0.7840981165  -2.4122769452  -1.5396871843
C    1.4780013900  -2.3679941557  -2.7708857870
C    1.9704416094  -1.1362669419  -3.2217932086
H    2.5290784428  -1.0930252952  -4.1529382376
C    0.9879345135   0.0303458914  -1.3378030496
C    0.1619435453  -3.6851438247  -0.9817307659
C    0.7582483895  -4.9154855710  -1.6801596337
H    1.7737659949  -5.0885524015  -1.2966437171
H    0.1692989144  -5.7974663684  -1.4007066773
C    0.7926076584  -4.7603472448  -3.1906303434
H   -0.2246500673  -4.5908267165  -3.5650707706
H    1.1450437106  -5.6841413236  -3.6666923367
C    1.6961484086  -3.6021188233  -3.6482428277
C   -1.3626424811  -3.5999369157  -1.2261447219
H   -1.7981588909  -2.7545846608  -0.6855403730
H   -1.8438412951  -4.5144965776  -0.8616156749
H   -1.6005161472  -3.4769203774  -2.2870094071
C    0.3966785864  -3.8265376447   0.5324474242
H   -0.0771420229  -3.0325301976   1.1152891377
H    1.4662076288  -3.8485234055   0.7661024931
H   -0.0406982642  -4.7723783783   0.8702295683
C    1.3532044472  -3.2918376800  -5.1179167879
H    0.3516264971  -2.8581160817  -5.2039628602
H    1.3731914170  -4.2226328199  -5.6957074784
H    2.0678093100  -2.6061058285  -5.5829894464
C    3.1744678086  -4.0303667920  -3.5724080760
H    3.3511478192  -4.8740653322  -4.2491258967
H    3.4521599973  -4.3404256604  -2.5603655119
H    3.8371272287  -3.2104670129  -3.8689115405
C    1.7128973687   0.0738223201  -2.5546923995
C    2.0644074381   1.3303290804  -3.0776698383
H    2.6219167251   1.3535140676  -4.0101979957
C    1.6653081275   2.5350335990  -2.4840871411
C    0.9723144121   2.4883821049  -1.2524622910
C    0.6660748674   1.2366372248  -0.6963073168
H    0.1085968675   1.1794012679   0.2328667318
C    0.4477624770   3.7314995544  -0.5464751207
C    1.1386234681   4.9855527846  -1.1006288479
C    1.1652494442   5.0049291588  -2.6191048878
C    1.9794589466   3.8425735421  -3.2134279398
C    3.4858061846   4.1456858377  -3.0973413249
H    4.0851374127   3.3178825252  -3.4908825030
H    3.7281134383   5.0464450541  -3.6725659004
H    3.7834254482   4.3143278308  -2.0578101149
C    1.6180564058   3.7320856182  -4.7071126178
H    2.2797010831   3.0527753809  -5.2529822115
H    0.5865926680   3.3886554753  -4.8369079096
H    1.7105199334   4.7194728795  -5.1730225145
H    0.1391681275   4.9576888553  -3.0044542219
H    1.5883506224   5.9483286799  -2.9868127440
H    2.1632992420   5.0346757519  -0.7058512579
H    0.6180652336   5.8713870628  -0.7170183267
C    0.6882376339   3.6773601776   0.9723856078
H    1.7558015949   3.5929660109   1.2005843491
H    0.3211957830   4.6070093667   1.4208154410
H    0.1551745908   2.8580390978   1.4613710084
C   -1.0780783873   3.7925268964  -0.7899705368
H   -1.4881296150   4.6937089894  -0.3202613143
H   -1.3216775979   3.8106313716  -1.8564733097
H   -1.5792532728   2.9269641201  -0.3471648912
C    2.8325719530  -0.9149268283   1.6535524167
C    2.8860426776   0.4874370111   1.7320282117
C    3.5590562865   1.2111901316   0.7699601507
C    4.1997436560   0.5626035668  -0.3100715766
C    4.1450216889  -0.8616323652  -0.3900109628
C    3.4523425102  -1.5759702382   0.6138153100
C    4.7765450649  -1.5097214735  -1.4731944474
C    5.4311057803  -0.7843456261  -2.4471932740
C    5.4848943503   0.6176993533  -2.3685617518
C    4.8834935951   1.2775807221  -1.3168422661
H    2.2915910930  -1.4736191294   2.4109195349
H    2.3853499472   0.9976676735   2.5489920059
H    3.6113837324   2.2945722687   0.8323851991
H    3.4218018358  -2.6603990840   0.5550347824
H    4.7460409447  -2.5939701543  -1.5238699578
H    5.9190816732  -1.2976678900  -3.2708533149
H    6.0141185745   1.1810143333  -3.1318874776
H    4.9360361149   2.3598608610  -1.2459754181
Sb  -2.9142955070  -0.0357051889   2.3682651265
Cl  -0.4554095321  -0.1557338911   2.5759679265
Cl  -5.2841740937   0.0859473668   2.1077847457
Cl  -3.0872143220  -0.1792541761   4.7482822917
Cl  -2.9413379591  -2.4438555991   2.1718657079
Cl  -2.7307751425   2.3711836797   2.4744860858
Cl  -2.6333661696   0.1033967487  -0.0606152900
  87
G(CENSO)=       -4398.99795618  G(xTB)=        -128.68353141        !CONF20
C    0.6136153633  -1.2359800358  -0.7374724855
H    0.0570505598  -1.2080411906   0.1934997371
C    0.8353763132  -2.4621037313  -1.3831155062
C    1.5292939698  -2.4674753406  -2.6150004200
C    2.0129156487  -1.2533747970  -3.1199779515
H    2.5716287268  -1.2473946050  -4.0521151385
C    1.0222848127  -0.0116665797  -1.2889848651
C    0.2238368723  -3.7144343982  -0.7700997605
C    0.8421720031  -4.9676330216  -1.4057148262
H    1.8603440069  -5.1026704655  -1.0136868850
H    0.2686973398  -5.8448739600  -1.0825149599
C    0.8748699528  -4.8874989668  -2.9220283618
H   -0.1451994661  -4.7563671778  -3.3037797954
H    1.2445980608  -5.8272443466  -3.3514423754
C    1.7573670882  -3.7371740459  -3.4375992296
C   -1.2995128023  -3.6595015379  -1.0302648747
H   -1.7491421077  -2.7960684841  -0.5314015336
H   -1.7728018413  -4.5627286390  -0.6288535847
H   -1.5302472231  -3.5867354396  -2.0972813072
C    0.4469559908  -3.7823056200   0.7507747994
H   -0.0422415519  -2.9686273603   1.2922215535
H    1.5144641082  -3.7794366967   0.9944132668
H    0.0185962870  -4.7171095794   1.1284622254
C    1.3980333476  -3.4964680974  -4.9164411928
H    0.3891532825  -3.0821242587  -5.0122562949
H    1.4277056251  -4.4511508380  -5.4534514721
H    2.0979905910  -2.8205809343  -5.4169007908
C    3.2419987992  -4.1417251906  -3.3553711098
H    3.4259438752  -5.0086925899  -3.9999207938
H    3.5295353216  -4.4088407918  -2.3338442960
H    3.8921001093  -3.3254649914  -3.6875257469
C    1.7475048372  -0.0168620886  -2.5064484525
C    2.0924669196   1.2177780495  -3.0830392491
H    2.6498973745   1.2037388264  -4.0158231720
C    1.6881111174   2.4449434390  -2.5412524502
C    0.9958293864   2.4476878942  -1.3084288650
C    0.6944477974   1.2195001997  -0.6997360581
H    0.1371284522   1.1995444777   0.2310529292
C    0.4684838514   3.7184466309  -0.6560562121
C    1.1657399109   4.9471989264  -1.2568078952
C    1.1904123817   4.9098016309  -2.7749589415
C    1.9965424851   3.7209896378  -3.3269202188
C    3.5041985524   4.0267176814  -3.2379212024
H    4.1000796650   3.1804284367  -3.5956741132
H    3.7426431870   4.8984863854  -3.8576307611
H    3.8098452875   4.2450350868  -2.2100220895
C    1.6201419992   3.5473985365  -4.8109637369
H    2.2744296430   2.8429975671  -5.3334096107
H    0.5865762582   3.2016295528  -4.9153442736
H    1.7102258065   4.5135706049  -5.3199301774
H    0.1633951823   4.8553709606  -3.1566031541
H    1.6188769928   5.8361421022  -3.1781106590
H    2.1912348870   5.0044137363  -0.8649032288
H    0.6508577134   5.8497712886  -0.9059074489
C    0.6990677527   3.7263142170   0.8651856443
H    1.7649116615   3.6503033692   1.1040236044
H    0.3302836069   4.6739564572   1.2726349189
H    0.1616540063   2.9284196255   1.3839074298
C   -1.0557296625   3.7711769897  -0.9111309961
H   -1.4672803400   4.6921210315  -0.4828014252
H   -1.2933671209   3.7437009223  -1.9787396292
H   -1.5602254501   2.9256760043  -0.4345952936
C    2.8615560688  -0.8191553007   1.7415488997
C    2.9062863080   0.5855299192   1.7608893536
C    3.5787285762   1.2720892154   0.7715339910
C    4.2271548330   0.5825034461  -0.2780629754
C    4.1815928893  -0.8441257287  -0.2977463265
C    3.4896154016  -1.5196625357   0.7330356630
C    4.8208282994  -1.5334897031  -1.3504946151
C    5.4740002610  -0.8458349518  -2.3523104957
C    5.5185628299   0.5586258211  -2.3331090469
C    4.9095626966   1.2586062179  -1.3121897262
H    2.3206863123  -1.3486805131   2.5197015006
H    2.3991238527   1.1267628505   2.5535845534
H    3.6245099486   2.3574198595   0.7882602848
H    3.4660122996  -2.6057726043   0.7199546198
H    4.7973023944  -2.6190677279  -1.3552848774
H    5.9679587891  -1.3904345795  -3.1519685974
H    6.0466012179   1.0924637840  -3.1181129219
H    4.9548452387   2.3432472914  -1.2872588362
Sb  -2.9013948891   0.0592953965   2.3760950322
Cl  -2.7306794842   2.4694152655   2.3818620384
Cl  -2.9167016718  -2.3553662910   2.2802230245
Cl  -3.1024685374   0.0152733833   4.7576263867
Cl  -0.4440728050  -0.0386707690   2.6183720718
Cl  -5.2682988164   0.1577511732   2.0831921072
Cl  -2.5932427066   0.0971876810  -0.0540452663
  87
G(CENSO)=       -4398.99788888  G(xTB)=        -128.68345012        !CONF21
C    0.6516887476  -1.2549153234  -0.7118205638
H    0.0976962483  -1.2215060890   0.2204766415
C    0.9077649855  -2.4888960145  -1.3293408416
C    1.5973169635  -2.5026376793  -2.5635985348
C    2.0434650188  -1.2870298497  -3.0985188365
H    2.5990433035  -1.2865501110  -4.0325361243
C    1.0215867678  -0.0322723497  -1.2938130508
C    0.3363708128  -3.7444504212  -0.6847790247
C    0.9909049222  -4.9927950005  -1.2931281055
H    2.0143183569  -5.0867496348  -0.9027516687
H    0.4461880663  -5.8793638557  -0.9464711767
C    1.0151317702  -4.9479694606  -2.8110526855
H   -0.0099842533  -4.8574656168  -3.1909789950
H    1.4120124049  -5.8858736818  -3.2197635433
C    1.8597343228  -3.7836945349  -3.3578368986
C   -1.1886952164  -3.7423319442  -0.9405576142
H   -1.6634014244  -2.8827468650  -0.4586615222
H   -1.6324187001  -4.6510578011  -0.5182808821
H   -1.4247948647  -3.6996350201  -2.0080147724
C    0.5657864153  -3.7699105436   0.8364144030
H    0.0555047537  -2.9576561432   1.3601900852
H    1.6334705016  -3.7316342093   1.0761402186
H    0.1647917990  -4.7070575841   1.2376381649
C    1.4857042371  -3.5880511487  -4.8397248202
H    0.4642115217  -3.2067457716  -4.9390502408
H    1.5416106814  -4.5534886242  -5.3549677339
H    2.1621771287  -2.9029242332  -5.3595578287
C    3.3563289915  -4.1412013221  -3.2747399004
H    3.5634782657  -5.0162832205  -3.9010043782
H    3.6565765992  -4.3769217493  -2.2491206392
H    3.9799555556  -3.3132874207  -3.6281753947
C    1.7434266722  -0.0447832967  -2.5132094235
C    2.0507020167   1.1854771255  -3.1196674571
H    2.6065039673   1.1657438231  -4.0533414021
C    1.6115010358   2.4126442217  -2.6057844108
C    0.9213540313   2.4239198366  -1.3718436208
C    0.6581678465   1.2022470928  -0.7332569330
H    0.1036014168   1.1880311222   0.1992116878
C    0.3565210448   3.6934798638  -0.7494583174
C    1.0189285139   4.9274928454  -1.3781885572
C    1.0440469876   4.8570018819  -2.8951312019
C    1.8817521795   3.6784380817  -3.4216105502
C    3.3804206718   4.0283996744  -3.3439618652
H    3.9992705034   3.1907370873  -3.6824755900
H    3.5930394505   4.8911436275  -3.9853285967
H    3.6815428840   4.2802421354  -2.3224463461
C    1.5070605560   3.4598297424  -4.9001116617
H    2.1795556472   2.7618731193  -5.4078886208
H    0.4833137124   3.0830542140  -4.9933493779
H    1.5689467922   4.4160117765  -5.4316891063
H    0.0186739528   4.7666150258  -3.2743837150
H    1.4471563239   5.7854040596  -3.3191661118
H    2.0425868379   5.0218575882  -0.9885388081
H    0.4792611947   5.8230160506  -1.0469804926
C    0.5844289402   3.7435160697   0.7713385976
H    1.6516014007   3.7023085368   1.0128995045
H    0.1891875856   4.6900181010   1.1559735664
H    0.0683319399   2.9436979781   1.3083673841
C   -1.1682025691   3.6954803588  -1.0072073681
H   -1.6075901602   4.6132840156  -0.6002921968
H   -1.4031430175   3.6367695705  -2.0741609825
H   -1.6481326208   2.8463659651  -0.5120729673
C    2.8874129667  -0.7161232013   1.7508899418
C    2.8913376821   0.6893559991   1.7404401156
C    3.5411330645   1.3740304337   0.7348305258
C    4.2071200421   0.6814731062  -0.3017660366
C    4.2032343078  -0.7459782728  -0.2911003857
C    3.5334593108  -1.4192989438   0.7556464632
C    4.8598745847  -1.4387238831  -1.3308553052
C    5.4908300453  -0.7537771021  -2.3486232738
C    5.4946560211   0.6514719180  -2.3591144596
C    4.8674940891   1.3549864464  -1.3517075523
H    2.3636656025  -1.2445047330   2.5414436350
H    2.3707022312   1.2323857562   2.5230787652
H    3.5551981093   2.4603540999   0.7285715663
H    3.5415380483  -2.5056495340   0.7655382442
H    4.8676580755  -2.5244037098  -1.3127677514
H    5.9987107818  -1.3006081098  -3.1379717392
H    6.0054914343   1.1836897543  -3.1565018750
H    4.8812183244   2.4407610021  -1.3498370959
Sb  -2.8933760596   0.0101711572   2.3735420823
Cl  -2.8182109525  -2.4047266025   2.3568410414
Cl  -2.8106210780   2.4240490265   2.3020503252
Cl  -2.5882468142  -0.0177117624  -0.0563188945
Cl  -0.4341241660   0.0090692845   2.6166307881
Cl  -5.2625792550   0.0101791611   2.0809452305
Cl  -3.0929144373   0.0386972782   4.7559939913
  87
G(CENSO)=       -4398.99788691  G(xTB)=        -128.68334699        !CONF22
C    0.5824727982  -1.2452783088  -0.6971543213
H    0.0502459685  -1.1865816331   0.2464710780
C    0.7570222907  -2.4879264296  -1.3254145223
C    1.4200195288  -2.5333775670  -2.5734410633
C    1.9205275988  -1.3412077964  -3.1127604905
H    2.4556909045  -1.3661375999  -4.0583455859
C    1.0094209643  -0.0419895770  -1.2802800035
C    0.1306626188  -3.7143742903  -0.6764976167
C    0.7177414986  -4.9912301101  -1.2943972274
H    1.7433085131  -5.1291815731  -0.9227550405
H    0.1411816731  -5.8526484997  -0.9359562340
C    0.7150770786  -4.9491625635  -2.8125311656
H   -0.3125131801  -4.8163792703  -3.1726478484
H    1.0638447022  -5.9035977241  -3.2267833365
C    1.5978468293  -3.8226055057  -3.3781602103
C   -1.3948111798  -3.6351449548  -0.9171060790
H   -1.8203130606  -2.7543677513  -0.4274031939
H   -1.8796307669  -4.5221527896  -0.4937275650
H   -1.6392083645  -3.5759009428  -1.9818881774
C    0.3730146428  -3.7555491671   0.8422333707
H   -0.0948425608  -2.9226417637   1.3732951259
H    1.4434346742  -3.7668086744   1.0724281617
H   -0.0667044238  -4.6747656603   1.2443287579
C    1.1926072543  -3.6017176082  -4.8483203500
H    0.1875778752  -3.1729126530  -4.9172847520
H    1.1892237703  -4.5658796445  -5.3689809181
H    1.8854317112  -2.9455502433  -5.3837540450
C    3.0772429805  -4.2520991938  -3.3379542553
H    3.2255670538  -5.1293121204  -3.9777650643
H    3.3913726124  -4.5133881363  -2.3227299239
H    3.7313839351  -3.4516197577  -3.6992733714
C    1.7028733078  -0.0876856029  -2.5152011911
C    2.0665500966   1.1269724871  -3.1216796364
H    2.5980260414   1.0818118394  -4.0686002782
C    1.7129984254   2.3739626607  -2.5897127769
C    1.0561757622   2.4163774611  -1.3385180326
C    0.7332640136   1.2075286074  -0.7030350860
H    0.2001770553   1.2188938374   0.2418736071
C    0.5912661419   3.7147940919  -0.6940835459
C    1.3358960794   4.9026238905  -1.3197399650
C    1.3128147102   4.8593180610  -2.8376968507
C    2.0348219011   3.6257331660  -3.4088347217
C    3.5567334573   3.8670912025  -3.4026485413
H    4.0998355466   2.9865756531  -3.7616518575
H    3.8003080006   4.7096053394  -4.0595797431
H    3.9206024649   4.1024405154  -2.3976029981
C    1.5728033130   3.4449363376  -4.8678885744
H    2.1642529379   2.7004635507  -5.4093009000
H    0.5201276648   3.1469595808  -4.9105002118
H    1.6803128489   4.3968521854  -5.3999232826
H    0.2731525928   4.8626011920  -3.1869701374
H    1.7796717422   5.7591102290  -3.2578959345
H    2.3743480519   4.9033989980  -0.9581192380
H    0.8818670728   5.8331147009  -0.9579255838
C    0.8400049200   3.7328812842   0.8240303749
H    1.9045659146   3.6187233007   1.0526729018
H    0.5130116907   4.6992983331   1.2228818776
H    0.2778812259   2.9635947618   1.3594408145
C   -0.9323373287   3.8290673218  -0.9316173588
H   -1.2983067550   4.7756913209  -0.5179750036
H   -1.1858857701   3.7891453856  -1.9950662532
H   -1.4652595041   3.0156208327  -0.4308041935
C    2.8833636266  -0.8458331008   1.7261752317
C    2.9662316841   0.5571641863   1.7193012712
C    3.6367816484   1.2076964459   0.7045430135
C    4.2442632800   0.4826796321  -0.3456101742
C    4.1607610124  -0.9423434049  -0.3382321018
C    3.4725006708  -1.5807041814   0.7184680591
C    4.7590935883  -1.6670726599  -1.3912637916
C    5.4081964382  -1.0148080846  -2.4189768541
C    5.4893262289   0.3881611364  -2.4268533399
C    4.9210303737   1.1221291569  -1.4064260998
H    2.3436991746  -1.3466987146   2.5239851173
H    2.4896748296   1.1258485914   2.5118369708
H    3.7124085223   2.2914160787   0.7006861900
H    3.4199389245  -2.6658889223   0.7255026860
H    4.7068382416  -2.7515551725  -1.3758681990
H    5.8704104350  -1.5864291008  -3.2187458022
H    6.0134070133   0.8937757451  -3.2328634594
H    4.9941346527   2.2055522567  -1.4029811828
Sb  -2.8642307777   0.2099168790   2.4126188231
Cl  -2.6266093507   2.6157604743   2.3653042045
Cl  -2.9446029429  -2.2061829248   2.3678798401
Cl  -0.4076271858   0.0492220743   2.6476224946
Cl  -2.5644730289   0.1888328103  -0.0168008691
Cl  -3.0539336060   0.2238077347   4.7943819583
Cl  -5.2287844564   0.3672131492   2.1243281136
  87
G(CENSO)=       -4398.99648865  G(xTB)=        -128.68399409        !CONF16
C    2.1839801546  -1.3488878445   3.2240608773
H    2.8583962885  -1.3667959070   4.0759040995
C    1.6631388671  -2.5490780806   2.7322567846
C    0.7616354217  -2.5024419326   1.6427794197
C    0.4796721866  -1.2589640160   1.0485560746
H   -0.1843247677  -1.2115403300   0.1892500245
C    1.8207642812  -0.0954496676   2.7044896655
C    2.0231268466  -3.8456284751   3.4567533463
C    1.5985020180  -5.0600030269   2.6176514711
H    2.3061473415  -5.1843273239   1.7866258962
H    1.6865413789  -5.9627062492   3.2353014177
C    0.1879267292  -4.9169068384   2.0750628069
H   -0.5185940784  -4.7845993262   2.9045088578
H   -0.1190487187  -5.8330548879   1.5561353473
C    0.0458013930  -3.7366029618   1.1001746426
C    1.2951140937  -3.8523093245   4.8181015013
H    1.6303897579  -3.0182630305   5.4434701375
H    1.5091748627  -4.7853024873   5.3518812157
H    0.2119477943  -3.7599433768   4.7006622204
C    3.5352517693  -3.9563181520   3.7159857605
H    3.9150678822  -3.1679118599   4.3724301422
H    4.0982424762  -3.9249666526   2.7785163609
H    3.7463540471  -4.9151736632   4.2023628665
C   -1.4577705002  -3.4477823899   0.9177812352
H   -1.8956246503  -3.0490223288   1.8389553098
H   -1.9706014916  -4.3845604633   0.6728556620
H   -1.6618495716  -2.7443348992   0.1076793468
C    0.6417129013  -4.1127782450  -0.2713850045
H    0.0726020539  -4.9445723204  -0.7004843103
H    1.6901081461  -4.4181846845  -0.1889180155
H    0.5782824115  -3.2721970632  -0.9672354125
C    0.9570790596  -0.0482754496   1.5801376319
C    0.5477399494   1.2097637266   1.0969880475
H   -0.1169151688   1.2328689986   0.2369992844
C    0.8965912584   2.4100193898   1.7395423092
C    1.7910558246   2.3599587475   2.8342131399
C    2.2458719612   1.1125996898   3.2768686746
H    2.9177756898   1.0603724749   4.1290781915
C    2.2112758720   3.6026857422   3.6161458506
C    1.8966298429   4.8682791850   2.8053112958
C    0.4877515561   4.8498120008   2.2406137815
C    0.2640477742   3.7063828704   1.2369974578
C    0.8828975829   4.0790828339  -0.1249835809
H    0.7562410693   3.2677123832  -0.8467139622
H    0.3764145713   4.9631514290  -0.5272179054
H    1.9514241210   4.3044983865  -0.0360204146
C   -1.2557860143   3.5257080787   1.0541757146
H   -1.5097451410   2.8545880072   0.2312393917
H   -1.7168436281   3.1390614365   1.9692621841
H   -1.7040896535   4.5002228622   0.8304795719
H   -0.2384423442   4.7585578378   3.0582013238
H    0.2626475610   5.7985899969   1.7386928514
H    2.6258985087   4.9575116489   1.9881315297
H    2.0441888533   5.7448772005   3.4486916570
C    3.7162791921   3.6063573893   3.9343470987
H    4.3143884619   3.5497649820   3.0200772739
H    3.9703806839   4.5412762918   4.4459322223
H    4.0153433739   2.7856250893   4.5928987613
C    1.4350004670   3.6091511294   4.9511542449
H    1.6834234078   4.5102113961   5.5236397330
H    0.3532906391   3.5842180793   4.7941984012
H    1.6992611043   2.7363993400   5.5575220063
C    5.4447249207  -0.6880775173   2.0266373885
C    5.3961324349   0.7150319487   1.9862799236
C    4.6302095900   1.3571012636   1.0327876456
C    3.8808427647   0.6222318701   0.0904250876
C    3.9272843011  -0.8040619339   0.1339875047
C    4.7249259353  -1.4326040273   1.1145395518
C    3.1672063833  -1.5399968817  -0.8018249913
C    2.3877574769  -0.8967561722  -1.7422565880
C    2.3376142417   0.5059239659  -1.7838468365
C    3.0744000923   1.2515236136  -0.8863833030
H    6.0581682397  -1.1871748916   2.7712450922
H    5.9702893837   1.2963801527   2.7020272958
H    4.5998558303   2.4426122401   0.9889700151
H    4.7722428981  -2.5175460979   1.1301316955
H    3.2090243426  -2.6250947110  -0.7747206235
H    1.8014791435  -1.4683128070  -2.4538592694
H    1.7037564265   0.9937809134  -2.5175312515
H    3.0481704313   2.3363336767  -0.9236884767
Sb  -2.8652777024   0.1554084788  -2.4838088735
Cl  -4.5149918630  -1.5769818814  -2.4243513090
Cl  -1.1041370447   1.8581113606  -2.4693833613
Cl  -1.0973593751  -1.5424841942  -2.5210451941
Cl  -2.7560408032   0.1124589600  -0.0404655037
Cl  -2.8642791624   0.1915863392  -4.8744123064
Cl  -4.5213033348   1.8775006310  -2.3701551658
  87
G(CENSO)=       -4398.99638570  G(xTB)=        -128.68355190        !CONF19
C    2.1789019463  -1.2297720981   3.1865233288
H    2.8291830782  -1.2116450751   4.0567720743
C    1.6877030557  -2.4528333310   2.7191525351
C    0.8206564416  -2.4560369013   1.6013184748
C    0.5366240126  -1.2360566459   0.9620364784
H   -0.1053252828  -1.2251084685   0.0848087643
C    1.8182296782   0.0000476905   2.6145001209
C    2.0391745767  -3.7201343017   3.4955838540
C    1.7023739183  -4.9610019447   2.6560985192
H    2.4475015879  -5.0602190301   1.8543149894
H    1.8059045733  -5.8528518232   3.2870409046
C    0.3082221553  -4.8859632109   2.0600696253
H   -0.4329694493  -4.7842109479   2.8627173957
H    0.0632911544  -5.8183314075   1.5370746031
C    0.1458777276  -3.7194855467   1.0709105593
C    1.2250577292  -3.7168199215   4.8076534411
H    1.5052961327  -2.8641388978   5.4350791184
H    1.4216751211  -4.6353953967   5.3724744448
H    0.1500647259  -3.6470291380   4.6208753487
C    3.5332106633  -3.7824091349   3.8561976972
H    3.8409079406  -2.9842587718   4.5380819175
H    4.1596285207  -3.7306851827   2.9607298962
H    3.7403009658  -4.7342747157   4.3576107435
C   -1.3625983742  -3.4733730016   0.8683846149
H   -1.8210001472  -3.0789375349   1.7814388058
H   -1.8472428120  -4.4257121837   0.6257436248
H   -1.5758124097  -2.7819607133   0.0505866151
C    0.7686631452  -4.1005454744  -0.2871456590
H    0.2215477125  -4.9479909886  -0.7140943070
H    1.8207827308  -4.3874157884  -0.1825845261
H    0.7017300334  -3.2712370276  -0.9960998641
C    0.9841944415  -0.0009005560   1.4670143074
C    0.5758362372   1.2349208706   0.9319433928
H   -0.0674530315   1.2229597952   0.0556982730
C    0.8992371469   2.4606876229   1.5410858636
C    1.7685814406   2.4577714744   2.6571004086
C    2.2202229033   1.2315761436   3.1548288018
H    2.8706997758   1.2140169417   4.0249550021
C    2.1633758949   3.7324562156   3.4001105089
C    1.8618332486   4.9620114783   2.5310410758
C    0.4636618717   4.9155989712   1.9416022198
C    0.2617943903   3.7308949699   0.9818225951
C    0.8903703610   4.0592915728  -0.3872492147
H    0.7974701774   3.2146212091  -1.0747655735
H    0.3661578015   4.9109489016  -0.8340316027
H    1.9505675193   4.3185363683  -0.2930324391
C   -1.2543879502   3.5260334478   0.7908638667
H   -1.4921265118   2.8211737341  -0.0084365366
H   -1.7205520055   3.1689934165   1.7153045698
H   -1.7107393841   4.4864039171   0.5260232881
H   -0.2770866663   4.8562542472   2.7488896702
H    0.2454379581   5.8420363619   1.3967303647
H    2.6062835049   5.0180459331   1.7244983575
H    1.9956388390   5.8655560830   3.1391916501
C    3.6603920197   3.7566926341   3.7528038749
H    4.2803715122   3.6677608247   2.8558678940
H    3.8988402449   4.7119957144   4.2333691749
H    3.9473348253   2.9637236513   4.4496419159
C    1.3562385476   3.7877801712   4.7152575675
H    1.5845048430   4.7135738294   5.2558049062
H    0.2786578548   3.7472128527   4.5349573218
H    1.6127664586   2.9427872181   5.3628965052
C    5.4071733497  -0.7812963430   1.9930398872
C    5.4344304732   0.6230531656   1.9810736965
C    4.7285036151   1.3226358669   1.0228806699
C    3.9649813248   0.6464329047   0.0477606149
C    3.9382010463  -0.7807620555   0.0592459998
C    4.6749277188  -1.4693428015   1.0461943699
C    3.1641480801  -1.4572626502  -0.9106873028
C    2.4368101014  -0.7562653056  -1.8513061410
C    2.4618260836   0.6475868307  -1.8615460532
C    3.2151836741   1.3358831902  -0.9319605339
H    5.9711531963  -1.3268792821   2.7441877410
H    6.0196755359   1.1590884541   2.7227635516
H    4.7578953318   2.4084652338   0.9993034548
H    4.6622082985  -2.5558414548   1.0411353749
H    3.1535582069  -2.5430507733  -0.9081427680
H    1.8316902279  -1.2812848037  -2.5831595220
H    1.8751644544   1.1830870935  -2.6009081777
H    3.2439003296   2.4212737805  -0.9456662958
Sb  -2.8107445353   0.0051142059  -2.6081968041
Cl  -4.4480395158   1.7486175804  -2.5360651078
Cl  -1.0637473259  -1.7131023876  -2.6130336135
Cl  -4.4796130113  -1.7063746937  -2.4978471367
Cl  -2.6943425418   0.0331116025  -0.1644307572
Cl  -2.8275568664  -0.0208421185  -4.9997189346
Cl  -1.0317405681   1.6898476479  -2.6497117620
  87
G(CENSO)=       -4398.99633841  G(xTB)=        -128.68096962        !CONF43
C    2.1755109982  -1.2912131833   3.1158125514
H    2.8219123028  -1.3181006427   3.9887871936
C    1.6298181256  -2.4811818154   2.6258688264
C    0.7680362298  -2.4236551193   1.5052208281
C    0.5442569616  -1.1807536832   0.8859137328
H   -0.0912558998  -1.1249990588   0.0058804863
C    1.8741234366  -0.0356104712   2.5642959253
C    1.9190124010  -3.7767284363   3.3818883055
C    1.5119268211  -4.9874928351   2.5295340558
H    2.2513177831  -5.1228987029   1.7279853999
H    1.5621352975  -5.8898187464   3.1519939865
C    0.1258485925  -4.8259028655   1.9315954879
H   -0.6104208937  -4.6861566102   2.7332186616
H   -0.1722066619  -5.7380314696   1.4005510278
C    0.0358090239  -3.6440567055   0.9518222747
C    1.1159312050  -3.7503475980   4.7003292460
H    1.4409775209  -2.9201661690   5.3362255014
H    1.2721345953  -4.6842569824   5.2524226146
H    0.0441657987  -3.6270202333   4.5225108360
C    3.4106889150  -3.9210588094   3.7283534867
H    3.7662655361  -3.1464224778   4.4140573622
H    4.0301927904  -3.8938287039   2.8270291143
H    3.5722566465  -4.8873700523   4.2187862180
C   -1.4553916246  -3.3192348391   0.7323267430
H   -1.9053348101  -2.9074325835   1.6418839695
H   -1.9849405864  -4.2438164573   0.4767575450
H   -1.6222452835  -2.6127482635  -0.0836117462
C    0.6549664139  -4.0420968238  -0.4031751978
H    0.0722213692  -4.8579572012  -0.8442773459
H    1.6908667198  -4.3797775032  -0.2912874129
H    0.6355389989  -3.2031679491  -1.1035663428
C    1.0460143585   0.0224044713   1.4139995148
C    0.6965407554   1.2857661702   0.8995044354
H    0.0565381643   1.3186352478   0.0213001286
C    1.0727809227   2.4841086345   1.5314090242
C    1.9361933940   2.4209250653   2.6499857185
C    2.3293288564   1.1660815067   3.1275812596
H    2.9748781319   1.1039683428   3.9992724181
C    2.3859513588   3.6625199391   3.4168953541
C    2.1507085950   4.9189314562   2.5661003595
C    0.7550060675   4.9514654088   1.9702047622
C    0.4981799825   3.7926321605   0.9920276803
C    1.1447211381   4.1111343347  -0.3707875230
H    1.0080078598   3.2845677140  -1.0730490339
H    0.6667582736   4.9966123305  -0.8034959262
H    2.2171253980   4.3125840985  -0.2715776857
C   -1.0256749346   3.6643878129   0.7969294721
H   -1.2961592297   2.9822840584  -0.0115765396
H   -1.5097153574   3.3184405561   1.7164539669
H   -1.4346703752   4.6490677049   0.5442400034
H    0.0085341964   4.9178850123   2.7736222527
H    0.5861939161   5.8955602642   1.4382885551
H    2.9011740160   4.9499969267   1.7637482048
H    2.3262770488   5.8051247291   3.1889470454
C    3.8793209300   3.6100938714   3.7819014866
H    4.5025136289   3.5061383377   2.8888507227
H    4.1578897953   4.5454096195   4.2798558356
H    4.1223632145   2.7937522823   4.4683687505
C    1.5712478387   3.7344575366   4.7267353379
H    1.8375227648   4.6401515653   5.2836833776
H    0.4944511090   3.7463814038   4.5379190431
H    1.7835094291   2.8684082435   5.3624919310
C    5.4659587470  -0.8407559061   1.9664807614
C    5.4965249149   0.5631363743   1.9326218778
C    4.7944030080   1.2503036693   0.9620377086
C    4.0318504691   0.5616822303  -0.0045520941
C    4.0007913955  -0.8651007715   0.0300810922
C    4.7336604021  -1.5408815712   1.0292560610
C    3.2297863993  -1.5540207383  -0.9324950037
C    2.5089935142  -0.8651096983  -1.8870797123
C    2.5321178135   0.5385174032  -1.9172708446
C    3.2850326043   1.2385125399  -0.9963890430
H    6.0278646952  -1.3760737248   2.7264731664
H    6.0811089900   1.1089422502   2.6676914202
H    4.8252336851   2.3358662743   0.9230843163
H    4.7195222179  -2.6270991547   1.0400451968
H    3.2161256257  -2.6398103597  -0.9141223404
H    1.9119515360  -1.4005672750  -2.6175648428
H    1.9431476265   1.0639928898  -2.6624646751
H    3.3166031779   2.3233829363  -1.0258672325
Sb  -2.7095123080   0.2853646197  -2.6927518781
Cl  -2.7020133002   0.2919831722  -5.0846563368
Cl  -2.6117260471   0.2709917023  -0.2468166798
Cl  -0.9799018199  -1.4524190289  -2.7037817144
Cl  -4.3955547162  -1.4129464396  -2.6175643123
Cl  -0.9082106957   1.9461723554  -2.6912900167
Cl  -4.3286833529   2.0442332468  -2.6050872927
  87
G(CENSO)=       -4398.99632646  G(xTB)=        -128.68407965        !CONF13
C    2.2928299875  -1.3199945862   3.1294498696
H    2.9895416668  -1.3287109825   3.9631272163
C    1.7636806441  -2.5272936010   2.6616196087
C    0.8364852268  -2.4957270531   1.5937202759
C    0.5322202073  -1.2588532673   0.9983463524
H   -0.1557600436  -1.2211074217   0.1575426195
C    1.9127686978  -0.0736970507   2.6082322011
C    2.1429486149  -3.8148642054   3.3905972219
C    1.7326308512  -5.0358229834   2.5544920056
H    2.4290945141  -5.1396350228   1.7109480579
H    1.8517496887  -5.9385902586   3.1668315787
C    0.3095670163  -4.9227840315   2.0382510275
H   -0.3838096163  -4.8147194677   2.8819060329
H    0.0150858457  -5.8425883197   1.5185762523
C    0.1191787183  -3.7399196633   1.0742203850
C    1.4148821056  -3.8234394090   4.7523451577
H    1.7471741331  -2.9862334825   5.3751553596
H    1.6338063370  -4.7544965081   5.2876659368
H    0.3313146236  -3.7358663168   4.6360024310
C    3.6559078824  -3.9067728407   3.6528117916
H    4.0217410670  -3.1212148982   4.3204662419
H    4.2233330966  -3.8565764517   2.7188078217
H    3.8779550877  -4.8675822977   4.1302490008
C   -1.3933324462  -3.4707927473   0.9451340756
H   -1.8038070255  -3.0833310435   1.8836090989
H   -1.9020225385  -4.4129196196   0.7121730447
H   -1.6344020311  -2.7651731719   0.1474705371
C    0.6739452068  -4.1058234551  -0.3170340234
H    0.1013100818  -4.9434606143  -0.7297411425
H    1.7280217955  -4.4000692579  -0.2677869118
H    0.5785953150  -3.2653361662  -1.0095905568
C    1.0181954949  -0.0401317385   1.5078351706
C    0.5901996987   1.2109697469   1.0272731317
H   -0.0983657710   1.2253659406   0.1862526565
C    0.9515355812   2.4183568229   1.6514178675
C    1.8797490424   2.3823212243   2.7183835877
C    2.3514344820   1.1414216627   3.1575793595
H    3.0474290842   1.0977620250   3.9907902246
C    2.3193719481   3.6340605869   3.4756530129
C    1.9609700165   4.8920997704   2.6710593482
C    0.5332999682   4.8540994601   2.1564696673
C    0.2904369902   3.7054065625   1.1634617555
C    0.8605011998   4.0808069345  -0.2191530346
H    0.7326679291   3.2608626957  -0.9306971188
H    0.3216733023   4.9496874739  -0.6123048495
H    1.9252609408   4.3317490305  -0.1634397683
C   -1.2326164527   3.5066839409   1.0296791075
H   -1.5049341586   2.8337670275   0.2140258560
H   -1.6595531884   3.1130866039   1.9582050516
H   -1.6991936936   4.4762036805   0.8223799401
H   -0.1627237413   4.7546185299   2.9990208820
H    0.2781104138   5.7986106823   1.6608859366
H    2.6593823351   4.9863019124   1.8280735097
H    2.1207754512   5.7733918278   3.3049937349
C    3.8361725612   3.6513392315   3.7308680889
H    4.3956039669   3.6020901044   2.7920272092
H    4.1036014599   4.5877478171   4.2329282063
H    4.1702074945   2.8319257451   4.3740640701
C    1.5985476280   3.6432387365   4.8411078095
H    1.8617750681   4.5504007433   5.3970658634
H    0.5116189895   3.6077271690   4.7284833984
H    1.8950535394   2.7773383467   5.4423518763
C    5.4509191832  -0.8981017040   1.7882739968
C    5.5044539302   0.5050784694   1.8215623346
C    4.7645027426   1.2489079399   0.9243539441
C    3.9400694707   0.6197473825  -0.0326281739
C    3.8867044843  -0.8064177333  -0.0673829939
C    4.6587555797  -1.5406618976   0.8575280803
C    3.0527516884  -1.4362853057  -1.0191827976
C    2.2951380879  -0.6911187024  -1.8998940983
C    2.3475344305   0.7116542503  -1.8652125921
C    3.1566622653   1.3551178526  -0.9505084463
H    6.0415361701  -1.4788922835   2.4909977841
H    6.1368456199   1.0053994179   2.5493816463
H    4.8141950523   2.3340773742   0.9349645799
H    4.6251628047  -2.6259597321   0.8171493513
H    3.0208361013  -2.5212482031  -1.0513407400
H    1.6447659211  -1.1800520811  -2.6177375336
H    1.7381082991   1.2819805955  -2.5584564405
H    3.2045125030   2.4398729578  -0.9293856979
Sb  -2.9520483486   0.1002069347  -2.3992925738
Cl  -1.2310223546  -1.6415939069  -2.5050469867
Cl  -4.5559556809   1.8680513524  -2.2159438869
Cl  -1.1477428472   1.7580048696  -2.4628541358
Cl  -2.7454460449   0.0633937467   0.0382904240
Cl  -3.0503757621   0.1367019341  -4.7866741317
Cl  -4.6435531158  -1.5873675508  -2.2644088007
  87
G(CENSO)=       -4398.99631192  G(xTB)=        -128.68365952        !CONF18
C    2.3216953042  -1.2672064034   3.0701354375
H    3.0145311707  -1.2594089047   3.9069964665
C    1.8071699050  -2.4852170609   2.6135618624
C    0.8848106323  -2.4758489821   1.5412270155
C    0.5713085416  -1.2489337811   0.9300041798
H   -0.1136887504  -1.2279403215   0.0861963167
C    1.9336580818  -0.0311240391   2.5312477548
C    2.1971197428  -3.7615097485   3.3558966615
C    1.8210263678  -4.9917439940   2.5174534325
H    2.5240234894  -5.0769029171   1.6769577782
H    1.9593170707  -5.8919592820   3.1295084773
C    0.3978037638  -4.9126455718   1.9955184880
H   -0.3008272776  -4.8245633603   2.8369348709
H    0.1281963106  -5.8383576166   1.4728621160
C    0.1817292929  -3.7330111754   1.0324180777
C    1.4475527651  -3.7757989929   4.7058648572
H    1.7591747223  -2.9319810922   5.3304353602
H    1.6703514694  -4.7021342191   5.2478227309
H    0.3649034343  -3.7027886721   4.5726573264
C    3.7068371425  -3.8268936042   3.6433548192
H    4.0471154701  -3.0360985105   4.3182909762
H    4.2895318982  -3.7653444390   2.7195090224
H    3.9375133709  -4.7840431859   4.1239663730
C   -1.3355590461  -3.4845780630   0.9179661875
H   -1.7419784621  -3.1050585195   1.8614567464
H   -1.8334191877  -4.4331359062   0.6875251621
H   -1.5935215154  -2.7801475750   0.1246286267
C    0.7282047876  -4.0962058557  -0.3627418554
H    0.1584532518  -4.9384983204  -0.7698203818
H    1.7845175033  -4.3838571954  -0.3200313734
H    0.6221349511  -3.2582177808  -1.0566030933
C    1.0446149911  -0.0191507792   1.4259266143
C    0.6120714668   1.2222181627   0.9250354177
H   -0.0713734287   1.2206226995   0.0798677793
C    0.9643393051   2.4411143923   1.5322918702
C    1.8858524347   2.4258656285   2.6056485682
C    2.3614451351   1.1945314120   3.0660303834
H    3.0530745495   1.1669572754   3.9035401466
C    2.3146112952   3.6918280800   3.3448931481
C    1.9663011419   4.9328323370   2.5100972393
C    0.5420275435   4.8878603178   1.9866966614
C    0.3012921223   3.7173502543   1.0187402408
C    0.8706815833   4.0665755112  -0.3710586445
H    0.7489257125   3.2314387348  -1.0655600208
H    0.3270324863   4.9237963878  -0.7826113924
H    1.9337168207   4.3254605229  -0.3188794193
C   -1.2213614020   3.5127415937   0.8885262770
H   -1.4917568946   2.8215089188   0.0877022861
H   -1.6480608990   3.1386855159   1.8251759595
H   -1.6895653680   4.4766544959   0.6597870989
H   -0.1598205129   4.8112891399   2.8266929618
H    0.2938344664   5.8214576234   1.4674444882
H    2.6711964134   5.0054089084   1.6701832353
H    2.1245746144   5.8276083837   3.1252501505
C    3.8277775532   3.7149718093   3.6200445040
H    4.3999896391   3.6383927406   2.6907414634
H    4.0896430521   4.6646960974   4.0994869721
H    4.1516673993   2.9137743836   4.2907962271
C    1.5753726762   3.7270930351   4.6999545140
H    1.8303063697   4.6451880388   5.2417144472
H    0.4900787293   3.6881485116   4.5736464197
H    1.8644884928   2.8731301708   5.3215327691
C    5.4682863142  -0.8803324460   1.7119266924
C    5.5331601346   0.5226105374   1.7376771817
C    4.8003494774   1.2673291328   0.8357224193
C    3.9717690840   0.6391249088  -0.1185761748
C    3.9063099237  -0.7866836342  -0.1452633831
C    4.6716071942  -1.5219083317   0.7842895355
C    3.0656368741  -1.4150874141  -1.0924825943
C    2.3129301141  -0.6691164530  -1.9767102656
C    2.3810833021   0.7331650944  -1.9525819097
C    3.1964261148   1.3752000958  -1.0423382110
H    6.0532936762  -1.4616941426   2.4188404289
H    6.1688130705   1.0216067401   2.4635398210
H    4.8587648833   2.3521691125   0.8403039080
H    4.6281608672  -2.6071905273   0.7507127304
H    3.0243885995  -2.4997627966  -1.1175604343
H    1.6543715569  -1.1566693056  -2.6883823532
H    1.7793370381   1.3048376050  -2.6512588694
H    3.2549717067   2.4595382785  -1.0292721784
Sb  -2.9412992919   0.0440250242  -2.4459828353
Cl  -4.6517997691  -1.6187536897  -2.2677908531
Cl  -1.1155308332   1.6749032065  -2.5585615764
Cl  -3.0802119424   0.0506564820  -4.8323087241
Cl  -1.2442559241  -1.7208960250  -2.5545909601
Cl  -4.5150266531   1.8381176956  -2.2621294444
Cl  -2.7015565069   0.0353725538  -0.0099389829
  87
G(CENSO)=       -4398.99630568  G(xTB)=        -128.68388190        !CONF15
C    2.2525606116  -1.3623927790   3.1050044619
H    2.9381517859  -1.3825413539   3.9476325327
C    1.7050609580  -2.5600462958   2.6340241889
C    0.7925717540  -2.5132074733   1.5541139076
C    0.5216507945  -1.2722238779   0.9507723815
H   -0.1545285765  -1.2234000560   0.1010609278
C    1.9059740920  -0.1103790987   2.5741029487
C    2.0494382982  -3.8533796282   3.3698129683
C    1.6334924689  -5.0662239230   2.5248774368
H    2.3391046608  -5.1761473496   1.6895838576
H    1.7330143437  -5.9725676990   3.1354622414
C    0.2184369495  -4.9323355206   1.9918767693
H   -0.4833180152  -4.8183985235   2.8276838038
H   -0.0820332139  -5.8463455083   1.4654356714
C    0.0554300260  -3.7438319467   1.0295030739
C    1.2973159187  -3.8499063601   4.7184014648
H    1.6337336855  -3.0191062557   5.3475448494
H    1.4899629983  -4.7851129477   5.2566395148
H    0.2177114315  -3.7426247788   4.5833644231
C    3.5556555485  -3.9709610579   3.6590936326
H    3.9215948265  -3.1945286352   4.3372528865
H    4.1411557259  -3.9256951325   2.7360514034
H    3.7533701079  -4.9372551113   4.1361183396
C   -1.4510338175  -3.4453790097   0.8931623354
H   -1.8589285835  -3.0531560809   1.8307841716
H   -1.9763474830  -4.3768959135   0.6543741232
H   -1.6740722574  -2.7324797023   0.0966752888
C    0.6099092677  -4.1195854037  -0.3592230143
H    0.0199192454  -4.9424455844  -0.7771387283
H    1.6561327680  -4.4396837888  -0.3035322843
H    0.5393897595  -3.2760615021  -1.0509502669
C    1.0269349550  -0.0619821992   1.4618057769
C    0.6342495233   1.1964481447   0.9696811340
H   -0.0425985551   1.2226063287   0.1195627773
C    1.0159300900   2.3985099667   1.5920861946
C    1.9282764249   2.3462219412   2.6719549320
C    2.3647635302   1.0970039654   3.1237760541
H    3.0486314127   1.0416349378   3.9662609067
C    2.3875392529   3.5916537007   3.4275318262
C    2.0793416873   4.8511379390   2.6047170690
C    0.6585189227   4.8508164468   2.0701657886
C    0.3935889667   3.6984162106   1.0869541874
C    0.9853241537   4.0458220574  -0.2938458976
H    0.8439579116   3.2226337008  -0.9989710929
H    0.4718181888   4.9238795928  -0.7001865001
H    2.0553879686   4.2712722293  -0.2299719014
C   -1.1329853658   3.5386847173   0.9418169090
H   -1.4160469702   2.8636925391   0.1316388303
H   -1.5781386686   3.1674373736   1.8709912737
H   -1.5716974335   4.5178155406   0.7192945755
H   -0.0516751914   4.7835314024   2.9039502463
H    0.4396489586   5.7967045666   1.5600694696
H    2.7924075129   4.9144365152   1.7709830447
H    2.2568921174   5.7341287584   3.2315311752
C    3.8989850222   3.5698205064   3.7124963823
H    4.4752570219   3.4892587947   2.7860731324
H    4.1833146515   4.5060560108   4.2054995193
H    4.1964272508   2.7518194145   4.3751670582
C    1.6409642697   3.6326003655   4.7784846464
H    1.9185178688   4.5369180052   5.3321506555
H    0.5558206200   3.6260303540   4.6452071113
H    1.9018133272   2.7638762481   5.3920571189
C    5.4359930044  -1.0005424911   1.7905739720
C    5.5140544394   0.4017769120   1.8114131182
C    4.7968587539   1.1501913511   0.8996681394
C    3.9712669559   0.5266355720  -0.0599190974
C    3.8924750645  -0.8985694899  -0.0815702591
C    4.6419478609  -1.6377219929   0.8579268587
C    3.0564486581  -1.5223666665  -1.0354056360
C    2.3205049423  -0.7723026319  -1.9303004249
C    2.3981443419   0.6295305769  -1.9089008477
C    3.2106016930   1.2669561832  -0.9929438943
H    6.0089890603  -1.5849058388   2.5048033452
H    6.1475186837   0.8975975768   2.5413648490
H    4.8653161378   2.2344936006   0.9009126281
H    4.5891655057  -2.7225695097   0.8272828463
H    3.0053391224  -2.6067973288  -1.0576495117
H    1.6681577852  -1.2564995349  -2.6496194600
H    1.8054058211   1.2040627925  -2.6130958277
H    3.2785767941   2.3507110975  -0.9821995332
Sb  -2.9104315314   0.1561888403  -2.4605541124
Cl  -3.0149627461   0.1863142621  -4.8492103198
Cl  -2.7035734009   0.1209727233  -0.0231515412
Cl  -1.0668828142   1.7702871396  -2.5338585776
Cl  -1.2310671879  -1.6262326506  -2.5631651484
Cl  -4.4693874101   1.9630508731  -2.2819411025
Cl  -4.6396568743  -1.4919003151  -2.3219712180
  87
G(CENSO)=       -4398.99627095  G(xTB)=        -128.68373771        !CONF17
C    2.3197058540  -1.2639282578   3.0865169064
H    3.0168131253  -1.2568443763   3.9198096006
C    1.7964166320  -2.4810185678   2.6369897916
C    0.8691912579  -2.4707770352   1.5688459872
C    0.5585779243  -1.2445998991   0.9551892145
H   -0.1302955755  -1.2228781273   0.1145551618
C    1.9347027083  -0.0278521365   2.5458710173
C    2.1827228540  -3.7557674888   3.3840994384
C    1.7894375928  -4.9894668959   2.5587153440
H    2.4881867765  -5.0911951063   1.7166777800
H    1.9197120323  -5.8852021625   3.1790644933
C    0.3653812253  -4.8993401015   2.0408332958
H   -0.3295626998  -4.7944134366   2.8834674586
H    0.0834594494  -5.8270812412   1.5283628671
C    0.1595062994  -3.7269295771   1.0669954907
C    1.4451302048  -3.7547323221   4.7407848869
H    1.7666998283  -2.9077577829   5.3559604278
H    1.6676793016  -4.6778902027   5.2882073708
H    0.3617626435  -3.6769608389   4.6162828531
C    3.6944788095  -3.8310584075   3.6583616276
H    4.0473383431  -3.0377006925   4.3237560087
H    4.2688960807  -3.7814634945   2.7286220442
H    3.9218818896  -4.7863274445   4.1442602088
C   -1.3558767846  -3.4714256454   0.9447673254
H   -1.7639088483  -3.0812333688   1.8831828942
H   -1.8580109820  -4.4193108639   0.7209908893
H   -1.6073450925  -2.7730193586   0.1440469779
C    0.7091817360  -4.1031071026  -0.3234579111
H    0.1412394384  -4.9498578739  -0.7238499839
H    1.7659073162  -4.3885402130  -0.2766488942
H    0.6029449179  -3.2713984837  -1.0248969799
C    1.0396666939  -0.0154123332   1.4454084992
C    0.6080198925   1.2260278098   0.9445134581
H   -0.0802407651   1.2247910642   0.1032016732
C    0.9665973903   2.4449515514   1.5481789802
C    1.8950349890   2.4294937800   2.6155851072
C    2.3699144731   1.1976928292   3.0752559174
H    3.0662570752   1.1695908692   3.9088554072
C    2.3321204459   3.6953257847   3.3506523315
C    1.9714778230   4.9380406195   2.5235505220
C    0.5436583604   4.8885991594   2.0102795271
C    0.3022378900   3.7217366333   1.0383124732
C    0.8699107275   4.0743392039  -0.3513443575
H    0.7443722625   3.2414309439  -1.0479261122
H    0.3276438011   4.9342636971  -0.7591321725
H    1.9337670476   4.3299141793  -0.3010326155
C   -1.2205042219   3.5172682351   0.9090122292
H   -1.4917502439   2.8293679762   0.1055413523
H   -1.6462215882   3.1393298852   1.8445526792
H   -1.6891502422   4.4820075059   0.6847418034
H   -0.1519802993   4.8035696095   2.8547314149
H    0.2869949889   5.8235708942   1.4976441369
H    2.6694587938   5.0179121594   1.6786870274
H    2.1302127602   5.8309278190   3.1413219176
C    3.8489781041   3.7194121058   3.6047186527
H    4.4077137537   3.6510366002   2.6666398883
H    4.1159895458   4.6662419791   4.0870823697
H    4.1840558295   2.9137808495   4.2645710762
C    1.6115359522   3.7280139836   4.7157571408
H    1.8748116090   4.6446008938   5.2560414023
H    0.5245797524   3.6906696427   4.6038761983
H    1.9079902219   2.8725291648   5.3317458355
C    5.4575708233  -0.9197686247   1.7137466426
C    5.5388510412   0.4821100821   1.7467355623
C    4.8108998057   1.2399527026   0.8518975594
C    3.9715138754   0.6264944102  -0.1026445670
C    3.8903925121  -0.7983775084  -0.1375386818
C    4.6502448674  -1.5472044234   0.7854784108
C    3.0408282807  -1.4121535358  -1.0865909134
C    2.2945300277  -0.6528824361  -1.9647720813
C    2.3770961215   0.7484551231  -1.9315124457
C    3.2010103016   1.3764409773  -1.0191312573
H    6.0384644975  -1.5116678817   2.4152718737
H    6.1833962113   0.9698340334   2.4724014277
H    4.8821755298   2.3238920316   0.8619306901
H    4.5942472951  -2.6317438361   0.7463414532
H    2.9880796940  -2.4961734111  -1.1182741998
H    1.6294985692  -1.1289429891  -2.6780966200
H    1.7799931054   1.3306540997  -2.6254646255
H    3.2703148319   2.4601236359  -0.9990641745
Sb  -2.9417987137   0.0465014032  -2.4414653641
Cl  -4.5216641292   1.8367170691  -2.2762578558
Cl  -1.2427646598  -1.7165724929  -2.5349222295
Cl  -2.7170411367   0.0445756350  -0.0053152764
Cl  -1.1162564962   1.6798333131  -2.5466376836
Cl  -4.6509853151  -1.6199225363  -2.2713796526
Cl  -3.0610094650   0.0458260321  -4.8295581803
  87
G(CENSO)=       -4398.99626840  G(xTB)=        -128.68393426        !CONF14
C    2.2911677266  -1.2258285893   3.1511698300
H    2.9783168785  -1.2057597751   3.9924827658
C    1.7801309187  -2.4501614994   2.7084804777
C    0.8662440273  -2.4565344573   1.6287269507
C    0.5548870833  -1.2381818550   0.9993853358
H   -0.1243825970  -1.2293565417   0.1507641743
C    1.9063400031   0.0024828298   2.5921340096
C    2.1632558635  -3.7155386537   3.4726583995
C    1.7969455554  -4.9577970738   2.6477139244
H    2.5085409065  -5.0537950297   1.8156548755
H    1.9300439921  -5.8492186489   3.2736609954
C    0.3788894851  -4.8880647797   2.1104896807
H   -0.3284099158  -4.7903323406   2.9435433261
H    0.1162220343  -5.8210422212   1.5972752909
C    0.1702908667  -3.7215873699   1.1299174957
C    1.3988981101  -3.7112716504   4.8143972291
H    1.7033705032  -2.8585764357   5.4303899468
H    1.6157390544  -4.6298529278   5.3717630506
H    0.3177573599  -3.6404537170   4.6681779910
C    3.6698214660  -3.7752838068   3.7770122856
H    4.0016212473  -2.9763293744   4.4465221051
H    4.2622816036  -3.7232138829   2.8587286050
H    3.8968300250  -4.7264362797   4.2710717330
C   -1.3461855753  -3.4779775932   0.9961177891
H   -1.7634433881  -3.0863137625   1.9298329494
H   -1.8395367939  -4.4307566658   0.7735425109
H   -1.5973426926  -2.7852116355   0.1904303497
C    0.7319379324  -4.1023043516  -0.2546500736
H    0.1669379201  -4.9501128860  -0.6568642753
H    1.7878291540  -4.3886949842  -0.1968431177
H    0.6331528490  -3.2732341986  -0.9601424920
C    1.0233347602  -0.0015480142   1.4819388039
C    0.5913054805   1.2326335121   0.9625563945
H   -0.0891681874   1.2186817195   0.1150154585
C    0.9393428575   2.4599494806   1.5550664283
C    1.8575799085   2.4603988639   2.6311558872
C    2.3313706624   1.2356206939   3.1112318412
H    3.0193098475   1.2202823065   3.9520839705
C    2.2843977168   3.7370506780   3.3530432773
C    1.9363626787   4.9657820161   2.5001449237
C    0.5129053757   4.9121142105   1.9755148596
C    0.2746608309   3.7279722775   1.0235901753
C    0.8436867110   4.0588489019  -0.3707501415
H    0.7246629770   3.2136817425  -1.0536023996
H    0.2979626770   4.9085897249  -0.7948678896
H    1.9060083445   4.3215090548  -0.3217803934
C   -1.2476207866   3.5185028157   0.8967119561
H   -1.5168291002   2.8145068121   0.1067302450
H   -1.6731903275   3.1579931341   1.8391775645
H   -1.7177819081   4.4779141969   0.6534662963
H   -0.1898808813   4.8463721848   2.8156482504
H    0.2643027552   5.8381570438   1.4431223217
H    2.6422911133   5.0268384843   1.6601603877
H    2.0932271582   5.8693793083   3.1026137931
C    3.7971269600   3.7659184296   3.6302973387
H    4.3711096815   3.6839077842   2.7026327739
H    4.0557490738   4.7200574831   4.1026826792
H    4.1221450881   2.9707637905   4.3076239812
C    1.5434800549   3.7907947699   4.7066065628
H    1.7956174997   4.7175814649   5.2346841862
H    0.4584364953   3.7472129177   4.5797953682
H    1.8341524936   2.9471072414   5.3413486608
C    5.4586645594  -0.8130244638   1.8143333643
C    5.5008610155   0.5910280770   1.8085585343
C    4.7617208613   1.3034278446   0.8857033926
C    3.9490606886   0.6409384745  -0.0587998606
C    3.9076801443  -0.7859922684  -0.0542058977
C    4.6787549973  -1.4879408224   0.8963702895
C    3.0849894604  -1.4487595800  -0.9933642191
C    2.3249673743  -0.7348090049  -1.8976221556
C    2.3655698113   0.6687654345  -1.9015533782
C    3.1652012382   1.3438821626  -1.0013878980
H    6.0483734716  -1.3688292772   2.5377139983
H    6.1237356560   1.1165507280   2.5267394420
H    4.8024148334   2.3888996246   0.8662878053
H    4.6536280082  -2.5742626747   0.8865822406
H    3.0631420971  -2.5343346198  -0.9961967750
H    1.6819703800  -1.2491441011  -2.6044765405
H    1.7548045084   1.2148152615  -2.6130281668
H    3.2043814205   2.4290918988  -1.0102827886
Sb  -2.9494969595  -0.0029604684  -2.4070190417
Cl  -1.1520193844   1.6599056065  -2.5337981479
Cl  -4.6302611694  -1.6958033732  -2.2132319719
Cl  -4.5609234927   1.7615828403  -2.2603810228
Cl  -2.7217501068   0.0298507911   0.0263147234
Cl  -3.0727535617  -0.0306475633  -4.7928081929
Cl  -1.2158000759  -1.7344803443  -2.4868612689
