# Supplementary material for: Automated and Efficient Generation of General Molecular Aggregate Structures
Source: Angew Chem Int Ed Engl. 2022 Dec 16;62(4):e202214477. doi: 10.1002/anie.202214477 (PMC10107477; doi:10.1002/anie.202214477)
Supplement: Supplementary file 2 — Supporting Information [file ANIE-62-0-s001.zip › SI/comparison_with_crest/r2SCAN-3c_structures/D/crest_ensemble.xyz]

  87
G(CENSO)=       -4398.99477124  G(xTB)=        -128.68691355        !CONF165
C    0.1951241723   2.0737630872  -2.0511793052
H   -0.4800874009   1.8715114443  -2.8771531880
C    0.1050973651   3.2938569853  -1.3650721500
C    0.9315757443   3.4999811294  -0.2423970135
C    1.8890319115   2.5230074623   0.0760114803
H    2.5501636049   2.6830106898   0.9213815674
C    1.1145789356   1.0732287193  -1.7048401999
C   -0.9218706043   4.3143464481  -1.8421203121
C   -0.7049341837   5.6633757078  -1.1380763446
H    0.1461331840   6.1787562690  -1.6029837669
H   -1.5830256908   6.2959753402  -1.3173444981
C   -0.4579684196   5.5008068106   0.3519056040
H   -1.2984389205   4.9682758689   0.8152304825
H   -0.4026375538   6.4803108715   0.8423404308
C    0.8375763129   4.7299575757   0.6491917548
C   -2.3366429239   3.7784619967  -1.5406078534
H   -3.0854046950   4.4992503432  -1.8880538840
H   -2.4883438222   3.6004228207  -0.4727835970
H   -2.5172541935   2.8306637947  -2.0579675288
C   -0.7897639115   4.5408327631  -3.3598674249
H   -1.4625666190   5.3507776545  -3.6630595468
H   -1.0625816229   3.6554202761  -3.9421687125
H    0.2327991913   4.8268461350  -3.6281508311
C    0.8189502645   4.3242815235   2.1362050451
H    1.7744274023   3.9157351021   2.4761844332
H    0.0454137059   3.5765381086   2.3338408174
H    0.6102403108   5.2136278792   2.7412638054
C    2.0698497211   5.6223814402   0.3893873849
H    2.0309392609   6.5008894415   1.0432382749
H    2.1192727442   5.9631602318  -0.6493319591
H    2.9975986734   5.0826358262   0.6061356300
C    2.0059197198   1.3197861143  -0.6324139128
C    2.9373409476   0.3281941885  -0.2927543263
H    3.5973605460   0.5178798474   0.5473839982
C    3.0247118383  -0.8966596002  -0.9734922630
C    2.1466200760  -1.1372014067  -2.0497201769
C    1.1983511017  -0.1543107546  -2.3810137199
H    0.4911464453  -0.3402825391  -3.1851078958
C    2.1467330512  -2.4371845658  -2.8418850821
C    3.4538913843  -3.2075463812  -2.6008577631
C    3.8190477382  -3.2766092531  -1.1272090436
C    4.0838041540  -1.8913368428  -0.5179911506
C    5.4619318721  -1.3618866477  -0.9717520901
H    5.5267816919  -1.2699881973  -2.0603298284
H    5.6637469478  -0.3747353913  -0.5424192319
H    6.2478298835  -2.0455426871  -0.6316036500
C    4.0874225517  -2.0359346579   1.0164894085
H    3.0856336450  -2.2569856356   1.3959930505
H    4.7567089375  -2.8589296724   1.2907935095
H    4.4522782022  -1.1394200869   1.5257936946
H    3.0105739749  -3.7599369463  -0.5646636895
H    4.7114500249  -3.8977318795  -0.9815040789
H    4.2642518536  -2.7286089933  -3.1673031997
H    3.3425618941  -4.2176480529  -3.0144525327
C    2.0159163499  -2.1642120652  -4.3524496522
H    1.0233570837  -1.7934360423  -4.6266580283
H    2.7672320378  -1.4436747025  -4.6941331183
H    2.1704660677  -3.1023337981  -4.8968395986
C    0.9353155003  -3.2801458728  -2.3926789108
H    0.0046186116  -2.7167307058  -2.4964439221
H    0.8610580825  -4.1771360349  -3.0185034964
H    1.0107245967  -3.5870735894  -1.3466791380
C   -2.3660593913   0.2073346992  -4.2174860357
C   -2.2594865318  -0.7154191524  -5.2800519096
C   -2.2934907144  -2.0680829296  -5.0302216742
C   -2.4313324344  -2.5586641827  -3.7100221648
C   -2.5207138432  -1.6220802791  -2.6316841191
C   -2.4880961573  -0.2375134601  -2.9213307442
C   -2.6258295936  -2.0999114041  -1.3053713120
C   -2.6471188718  -3.4507147802  -1.0510913597
C   -2.5740185805  -4.3760512214  -2.1124343293
C   -2.4684599203  -3.9422203178  -3.4137076341
H   -2.3657552692   1.2729971509  -4.4346989007
H   -2.1613886514  -0.3531670008  -6.2993181628
H   -2.2197740116  -2.7794808254  -5.8494231275
H   -2.5620348574   0.4591920799  -2.0891813882
H   -2.6712249307  -1.3885806931  -0.4858039122
H   -2.7095960768  -3.7990096706  -0.0246513584
H   -2.5962818968  -5.4404891111  -1.8969275228
H   -2.4050222884  -4.6568217619  -4.2308859613
Sb  -0.6631460913  -0.4822370800   2.6756357493
Cl  -1.5112917226   0.9132135227   4.4231486732
Cl   0.2169072169  -1.7891677041   0.8144458955
Cl  -1.3276146311   1.2035185353   1.0276907694
Cl  -2.8065797099  -1.5495776881   2.4077445021
Cl   1.5177217720   0.5977754191   2.8981853010
Cl   0.0369944695  -2.1761759637   4.2150744702
  87
G(CENSO)=       -4398.99463949  G(xTB)=        -128.68824752        !CONF21
C   -2.1162483887  -0.1671904607  -0.7221340766
H   -2.3347017970  -0.7035115122  -1.6399284009
C   -2.4831982658   1.1809107530  -0.6106558230
C   -2.1885063148   1.8632122071   0.5895430215
C   -1.5190523443   1.1730653229   1.6103181204
H   -1.2584669266   1.6973690681   2.5249091274
C   -1.3766157025  -0.8340110291   0.2656269107
C   -3.1645312708   1.8480724286  -1.8026152449
C   -3.0751959617   3.3773414386  -1.6769351535
H   -2.0573760330   3.6920267126  -1.9395115840
H   -3.7423428658   3.8274045467  -2.4225702652
C   -3.4266008542   3.8702335808  -0.2841850341
H   -4.4463480399   3.5564737496  -0.0209747524
H   -3.4251428429   4.9669012498  -0.2548830771
C   -2.4500026427   3.3521019314   0.7821833370
C   -4.6392154195   1.3978305146  -1.8441116625
H   -5.1849042905   1.6947475465  -0.9423230374
H   -4.7080001957   0.3084239588  -1.9367880311
H   -5.1376628428   1.8444672102  -2.7119165961
C   -2.4900313212   1.4474938780  -3.1277363449
H   -1.4094092295   1.6108849250  -3.0885320937
H   -2.9053797578   2.0618963134  -3.9344224923
H   -2.6695481116   0.4016865600  -3.3942875989
C   -3.0529234901   3.6558560657   2.1644365690
H   -3.9871557469   3.1058976539   2.3195644862
H   -3.2768739665   4.7264256539   2.2284965930
H   -2.3715295171   3.4192783381   2.9867901685
C   -1.0891108899   4.0752297318   0.6623571889
H   -0.4054814618   3.7559131154   1.4552117796
H   -1.2380167005   5.1576040742   0.7507869152
H   -0.5909822569   3.8595508604  -0.2866518883
C   -1.0689860555  -0.1456591714   1.4615305081
C   -0.2114164488  -0.7583840109   2.3864102291
H    0.0329332600  -0.2094850360   3.2910542906
C    0.4183294875  -1.9854078520   2.1357634446
C    0.1226819402  -2.6661179281   0.9348567496
C   -0.8088691922  -2.0982351279   0.0538868402
H   -1.0438715946  -2.6105914629  -0.8733987064
C    0.7870572002  -3.9816170365   0.5388258297
C    2.0693995172  -4.1933808175   1.3591170931
C    1.8664532547  -3.9196045897   2.8390023775
C    1.4859377715  -2.4573564501   3.1161511697
C    2.7157529582  -1.5393151754   2.9327253959
H    3.5251369295  -1.8717030892   3.5929847458
H    3.0755287400  -1.5359722357   1.9002896161
H    2.4715646998  -0.5022511635   3.1835248143
C    1.0068597837  -2.3608338988   4.5746445896
H    0.8131755817  -1.3319383933   4.8914896315
H    0.0966507679  -2.9491683668   4.7324047685
H    1.7853017128  -2.7611370656   5.2335536316
H    1.0823075328  -4.5778559627   3.2381383595
H    2.7794206987  -4.1543043950   3.4001792921
H    2.8527957668  -3.5367053071   0.9601289117
H    2.4163074872  -5.2225563398   1.2038187493
C    1.1782393168  -3.9849603750  -0.9506731849
H    1.7633681721  -3.0983048954  -1.2098358998
H    1.7864696077  -4.8736519296  -1.1528116770
H    0.3105039525  -4.0307794498  -1.6155649278
C   -0.2081587270  -5.1333156718   0.7886844740
H   -1.1241401082  -4.9851646822   0.2065409995
H    0.2417203037  -6.0833693009   0.4787251332
H   -0.4887380157  -5.2127813516   1.8440154010
C   -2.9340645277  -0.9588171108   4.5284096935
C   -3.6899765791   0.1250585640   4.0454960206
C   -4.3297532844   0.0380921301   2.8280301695
C   -4.2395269880  -1.1346276238   2.0451241310
C   -3.4699881346  -2.2344000841   2.5342043665
C   -2.8260915574  -2.1149494732   3.7868324921
C   -3.3683311268  -3.4022191852   1.7456300708
C   -3.9994685671  -3.4838840778   0.5237486214
C   -4.7591049803  -2.4015644437   0.0429088398
C   -4.8772621828  -1.2500106637   0.7892506027
H   -2.4362850277  -0.8834429512   5.4908796462
H   -3.7713317144   1.0325902593   4.6368401791
H   -4.9196629281   0.8708214341   2.4545889982
H   -2.2479965813  -2.9561801633   4.1593538242
H   -2.7858175468  -4.2389828799   2.1203737005
H   -3.9174639899  -4.3897527592  -0.0699714507
H   -5.2584006551  -2.4793834877  -0.9185607464
H   -5.4676264891  -0.4151789971   0.4226798837
Sb   2.6038508571   0.9591375981  -1.9221884943
Cl   0.7694784825  -0.5245786130  -2.5764889722
Cl   4.3858981381   2.4111519972  -1.2528342027
Cl   3.5372007535   0.7200723572  -4.1110971481
Cl   3.8209935597  -0.9830423782  -1.1247663393
Cl   1.2576757547   2.8471763518  -2.6354578858
Cl   1.6138984301   1.1724537614   0.2950337090
  87
G(CENSO)=       -4398.99435692  G(xTB)=        -128.68659459        !CONF175
C    1.5084841481   2.2947432638  -1.0587678315
H    2.2230094706   2.8455386814  -0.4557670624
C    0.3184573091   2.9190481848  -1.4582874043
C   -0.6056479079   2.1828223874  -2.2293899214
C   -0.3208245284   0.8399060467  -2.5258857401
H   -1.0487342577   0.2462400235  -3.0732847965
C    1.8135090087   0.9662356675  -1.3855577652
C    0.1018038915   4.3675765199  -1.0395663132
C   -1.3527549853   4.7931856874  -1.2918214461
H   -1.9823041566   4.4023135407  -0.4828800419
H   -1.4122084862   5.8867331618  -1.2283723917
C   -1.8763683310   4.3069553730  -2.6325298569
H   -1.2458834213   4.6928535935  -3.4454704883
H   -2.8866109104   4.6949173617  -2.8128392168
C   -1.9226417408   2.7734585844  -2.7150787589
C    1.0644530373   5.2553739637  -1.8579371854
H    2.1068272684   4.9641073569  -1.6915453132
H    0.9524096457   6.3004391798  -1.5481383668
H    0.8680909792   5.1877111937  -2.9324959119
C    0.4027039539   4.5555410887   0.4605974601
H    1.4652403681   4.4487840527   0.6964185525
H   -0.1512218524   3.8344284139   1.0687478228
H    0.1038275673   5.5675122178   0.7559648228
C   -2.2006623658   2.3776083751  -4.1772231325
H   -1.3543890559   2.6284229665  -4.8261632987
H   -3.0793349068   2.9263602921  -4.5336692717
H   -2.4218964832   1.3113847687  -4.2865191956
C   -3.0625713406   2.2221152771  -1.8354304113
H   -3.1024486488   1.1313117538  -1.8895707662
H   -4.0233265249   2.6143609499  -2.1875963250
H   -2.9382106652   2.4883556501  -0.7829658533
C    0.8752082712   0.2164003915  -2.1364462036
C    1.2063757782  -1.1014430238  -2.4919287331
H    0.4836645546  -1.6640455015  -3.0762663094
C    2.4232475594  -1.7022289964  -2.1291529981
C    3.3064434168  -0.9882483202  -1.2945408087
C    2.9946643484   0.3406318600  -0.9666434883
H    3.6817242028   0.9109015874  -0.3501860558
C    4.5898629014  -1.5808161757  -0.7291986326
C    4.6014293895  -3.1025933707  -0.9362474522
C    4.1819497375  -3.4895136333  -2.3436689195
C    2.7224122339  -3.1080829674  -2.6408239440
C    1.7650398201  -4.1108495377  -1.9673326930
H    1.8237820087  -4.0662034840  -0.8761652648
H    0.7289212137  -3.9089095384  -2.2535516529
H    2.0077251129  -5.1288185191  -2.2922219139
C    2.5145207381  -3.1746490282  -4.1660026583
H    1.4674569541  -3.0379567583  -4.4530747058
H    3.1138326779  -2.4144112649  -4.6780507029
H    2.8280702092  -4.1596600563  -4.5298020141
H    4.8382836266  -2.9990954941  -3.0746925884
H    4.2993008613  -4.5686067551  -2.5010545026
H    3.9266721995  -3.5639474303  -0.2033376730
H    5.6070908042  -3.4800582783  -0.7145874673
C    4.6979573919  -1.3019395543   0.7830928538
H    5.5587836703  -1.8508211240   1.1811860192
H    4.8533084710  -0.2433981602   1.0083849821
H    3.7982753969  -1.6278759676   1.3123677716
C    5.7937353562  -0.9284377306  -1.4418459461
H    5.8001733658   0.1555749175  -1.2875421188
H    6.7258937085  -1.3318851647  -1.0307583370
H    5.7820335893  -1.1091989606  -2.5210378203
C   -5.6330640170   0.1376725888  -0.2916698439
C   -6.0954147288   0.0654209007  -1.6217634935
C   -5.3981957983  -0.6532036162  -2.5655457642
C   -4.2089858258  -1.3364730544  -2.2172848803
C   -3.7475726959  -1.2719818547  -0.8644110081
C   -4.4823436374  -0.5171325104   0.0811651879
C   -2.5618491633  -1.9528617934  -0.5072112403
C   -1.8600799434  -2.6727942193  -1.4453793877
C   -2.3075197822  -2.7345295786  -2.7809383525
C   -3.4562492753  -2.0769830367  -3.1611786309
H   -6.1900217658   0.7146976825   0.4405834949
H   -7.0082492642   0.5839104518  -1.9010248497
H   -5.7544856859  -0.7052986434  -3.5917014818
H   -4.1094956561  -0.4584511123   1.1004366729
H   -2.2081150013  -1.8976361395   0.5175351740
H   -0.9601410053  -3.1950450985  -1.1387813503
H   -1.7535197824  -3.3193990860  -3.5118725738
H   -3.8098805444  -2.1317131900  -4.1882424418
Sb   0.1612204229  -0.1355720002   2.7778223958
Cl   0.8558075159  -1.7674103280   1.0911724352
Cl  -0.5464386223   1.5265291993   4.3484702727
Cl  -1.7782117179  -1.4871029385   3.2661238100
Cl  -1.0969428396   0.9902056272   1.0134920902
Cl   1.4493617220  -1.2985377967   4.4232079428
Cl   2.1079386325   1.2331336944   2.2320137370
  87
G(CENSO)=       -4398.99395557  G(xTB)=        -128.68743517        !CONF134
C    1.8523063266   2.4658626347  -0.8114767042
H    2.4812811271   2.4329842315  -1.6948653276
C    0.8886002104   3.4796523935  -0.6911139538
C    0.0458446541   3.4770631703   0.4390449213
C    0.2251453480   2.4824769785   1.4122624587
H   -0.4145564948   2.4696085576   2.2891388610
C    2.0232366369   1.4634761693   0.1526605589
C    0.7667049890   4.4891571934  -1.8238800213
C   -0.0996419652   5.6822778166  -1.3919255235
H    0.4951627789   6.3490854610  -0.7532343071
H   -0.3607261114   6.2630772134  -2.2849862034
C   -1.3562788623   5.2481542466  -0.6582294800
H   -1.9501580195   4.5844290331  -1.2995917140
H   -1.9899801440   6.1154078381  -0.4346834628
C   -1.0472725670   4.5163183836   0.6573889236
C    0.1345282745   3.7752214977  -3.0392836176
H    0.7302343873   2.9107759943  -3.3479089200
H    0.0760299002   4.4751082177  -3.8806382461
H   -0.8672849906   3.3992444309  -2.8182719876
C    2.1506121119   5.0301329247  -2.2306328079
H    2.0159986309   5.8436864557  -2.9518440444
H    2.7737741672   4.2724920742  -2.7139564630
H    2.6920105351   5.4274704229  -1.3650023414
C   -2.3523929196   3.8624307124   1.1468389508
H   -3.1476121410   4.6158490206   1.1551749958
H   -2.2717105876   3.4717641967   2.1656811326
H   -2.6595259490   3.0483182093   0.4825130469
C   -0.5598028330   5.5111627538   1.7319322805
H    0.3565135574   6.0250455730   1.4270960771
H   -0.3507851221   4.9939645721   2.6747311642
H   -1.3346590443   6.2629803898   1.9205814792
C    1.1876028181   1.4688205271   1.2952839278
C    1.3466503632   0.4513425966   2.2494725053
H    0.6810232015   0.4520723309   3.1085325598
C    2.3133951182  -0.5611053365   2.1220770697
C    3.1323795308  -0.5761342592   0.9749985269
C    2.9724248544   0.4399119716   0.0199054801
H    3.5903290853   0.4334068161  -0.8722864639
C    4.2036081588  -1.6285386045   0.7225432691
C    4.0239262263  -2.8213786092   1.6742383131
C    3.7217845899  -2.3919380664   3.1005116770
C    2.3959397127  -1.6234709066   3.2090857279
C    2.3159292183  -0.9884090169   4.6103856380
H    1.3214391723  -0.5895282723   4.8332410602
H    2.5290788336  -1.7577132604   5.3608211891
H    3.0516405464  -0.1849332599   4.7269622192
C    1.2015062320  -2.5854006968   3.0414958825
H    0.2544009236  -2.0401601904   3.0464152619
H    1.2474189335  -3.1414757782   2.1020558124
H    1.1871773577  -3.2993892307   3.8732136955
H    3.6706051110  -3.2673752384   3.7599380853
H    4.5358172749  -1.7618666032   3.4845714022
H    4.9340667934  -3.4330218711   1.6419462713
H    3.2123574806  -3.4552187717   1.2959362295
C    5.5826817387  -0.9703244143   0.9464689663
H    5.7247687172  -0.1172927719   0.2745686132
H    5.7007822281  -0.6083321904   1.9724871810
H    6.3748899340  -1.6987301048   0.7400431114
C    4.1321089517  -2.1553333159  -0.7242934127
H    4.8170704817  -3.0046990056  -0.8242928132
H    3.1207310174  -2.4886585986  -0.9744846341
H    4.4345984752  -1.4074013382  -1.4628383374
C   -1.8408552948   0.4444529062   5.5346255448
C   -2.0458921702   1.1277646350   4.3170463993
C   -2.2574403720   0.4251790991   3.1530850806
C   -2.2778414162  -0.9899153889   3.1554692170
C   -2.0880534900  -1.6832232257   4.3931827592
C   -1.8661425641  -0.9306396480   5.5707285292
C   -2.1103813023  -3.0983291018   4.3909985221
C   -2.2936074363  -3.7929502334   3.2178138120
C   -2.4632114776  -3.1077643438   1.9974037285
C   -2.4611601613  -1.7332164828   1.9665685344
H   -1.6735846926   1.0096094630   6.4469518406
H   -2.0474664143   2.2151228327   4.3114114802
H   -2.4138502287   0.9377567264   2.2065435178
H   -1.7171208304  -1.4578571779   6.5101200016
H   -1.9711512097  -3.6275523834   5.3306734234
H   -2.3020951334  -4.8791161446   3.2273704505
H   -2.5841657713  -3.6612150804   1.0712888883
H   -2.5791489659  -1.2081314011   1.0226747099
Sb  -0.7950787088  -1.1455971479  -2.4166596436
Cl  -1.4462468289   0.8495044310  -1.1543729279
Cl  -0.0988555604  -3.1202117075  -3.5785624183
Cl  -2.8636808599  -2.2005541504  -1.7715585227
Cl   0.2552892791  -1.9506084534  -0.3677043225
Cl  -1.8060815539  -0.2210375175  -4.3803485857
Cl   1.3158540134  -0.0721021301  -3.0270692882
  87
G(CENSO)=       -4398.99381008  G(xTB)=        -128.68713695        !CONF143
C    2.0241267892   2.4389090970  -0.6518549213
H    2.6902069163   2.3946290376  -1.5070962922
C    1.1327563181   3.5152878846  -0.5294200231
C    0.2366251330   3.5270829511   0.5593586396
C    0.2855479686   2.4735201283   1.4876764127
H   -0.3998107761   2.4689249797   2.3303214301
C    2.0869849078   1.3953127554   0.2805472184
C    1.1485953561   4.5783635270  -1.6201833466
C    0.3617294782   5.8216596947  -1.1787618321
H    0.9806464548   6.4189980491  -0.4959584020
H    0.1820151753   6.4497319695  -2.0599443449
C   -0.9524915307   5.4658692720  -0.5074544943
H   -1.5743935393   4.8784067959  -1.1953138325
H   -1.5205958137   6.3741642244  -0.2707454839
C   -0.7561711426   4.6614536483   0.7874143548
C    0.5213925280   3.9685248199  -2.8935224065
H   -0.5219329494   3.6831577748  -2.7390481882
H    1.0499439612   3.0618888686  -3.2038621322
H    0.5750370308   4.6987816309  -3.7090329252
C    2.5895045777   5.0197570526  -1.9406763166
H    3.1205843427   5.3314720867  -1.0345426134
H    2.5546507946   5.8733982394  -2.6265008782
H    3.1713085533   4.2358687571  -2.4335964090
C   -2.1346504011   4.1351086506   1.2196029629
H   -2.8420184633   4.9710558593   1.2510873880
H   -2.1209887617   3.6885533899   2.2185111472
H   -2.5115110779   3.3957968720   0.5055971816
C   -0.1982820954   5.5632602215   1.9094212577
H   -0.8895768489   6.3927341328   2.0976721890
H    0.7806428817   5.9779696319   1.6519181446
H   -0.0828074023   4.9974236345   2.8401819341
C    1.1925637955   1.4063186057   1.3781447558
C    1.2625440725   0.3566400666   2.3077180199
H    0.5483539263   0.3538417985   3.1274240838
C    2.2019897154  -0.6830340707   2.2057606711
C    3.0653861132  -0.7113451257   1.0906790474
C    2.9921860977   0.3323430231   0.1581544313
H    3.6482558791   0.3223887781  -0.7064137012
C    4.0864459064  -1.8140405153   0.8408802147
C    3.8495897492  -3.0010970735   1.7875775218
C    3.5292337759  -2.5588308583   3.2053767199
C    2.2177476565  -1.7619674134   3.2800702084
C    2.1080045950  -1.1431802873   4.6860033062
H    1.1225974195  -0.7056208530   4.8739312643
H    2.2584624041  -1.9295983708   5.4338096341
H    2.8700385536  -0.3718481938   4.8428278352
C    1.0096065207  -2.6943535109   3.0619265394
H    0.0726591812  -2.1338383996   3.1079022837
H    1.0404463434  -3.1905231007   2.0889297183
H    0.9866666847  -3.4585073595   3.8469951323
H    3.4453526759  -3.4289678026   3.8682899895
H    4.3481237425  -1.9429592487   3.6024835473
H    4.7408098005  -3.6405529262   1.7748546985
H    3.0270528793  -3.6110324957   1.3945926220
C    5.4975597833  -1.2303543557   1.0683867002
H    5.6353699661  -0.8888297913   2.0991161201
H    6.2507069364  -1.9961461514   0.8515915163
H    5.6845213217  -0.3774271496   0.4077031327
C    3.9837535828  -2.3284967111  -0.6089026625
H    4.6258104930  -3.2097719243  -0.7179387246
H    2.9557633697  -2.6102090019  -0.8556969522
H    4.3162411668  -1.5905578177  -1.3445042899
C   -2.7109327353   0.5753554734   2.4179478255
C   -2.5837299272   0.7163611465   3.8150379163
C   -2.4401774905  -0.3944863293   4.6161221840
C   -2.4229812012  -1.6927684831   4.0515207575
C   -2.5406259413  -1.8304536012   2.6321522700
C   -2.6829631300  -0.6707740728   1.8362349735
C   -2.4958342710  -3.1233053556   2.0576150818
C   -2.3513119319  -4.2355351128   2.8540470470
C   -2.2481163855  -4.1023461420   4.2538655280
C   -2.2812463287  -2.8585627508   4.8409631155
H   -2.8382911720   1.4499549304   1.7895354433
H   -2.6168338839   1.7059103797   4.2647413141
H   -2.3531968268  -0.2896563736   5.6951819936
H   -2.7646257820  -0.7762193710   0.7585623702
H   -2.5640577609  -3.2138923751   0.9767383994
H   -2.3163338850  -5.2230740598   2.4036564613
H   -2.1396651315  -4.9900765658   4.8705265486
H   -2.1974614211  -2.7564448305   5.9204122388
Sb  -0.7996958679  -0.9514958609  -2.4484475097
Cl  -0.1626321690  -3.0044530828  -3.5037649463
Cl  -1.3886234359   1.1234384714  -1.2969635168
Cl  -2.9623004355  -1.8627734293  -1.8894529224
Cl  -1.6502862499  -0.0423282556  -4.4903909897
Cl   0.0756041814  -1.7679839356  -0.3213233928
Cl   1.3997605510  -0.0215793834  -2.9625366851
  87
G(CENSO)=       -4398.99345045  G(xTB)=        -128.68740011        !CONF135
C    1.6791682073   2.4239981780  -0.6936490516
H    2.1811874277   2.5336701586  -1.6496451228
C    0.5922684821   3.2553494896  -0.3873390148
C   -0.0979373197   3.0426802375   0.8240664252
C    0.3716387547   2.0568395059   1.7075252874
H   -0.1507365392   1.8871898385   2.6451431752
C    2.1485638322   1.4338289249   0.1820651222
C    0.2022730111   4.3201990334  -1.4055202193
C   -0.8224923273   5.2959395652  -0.8049635109
H   -0.3017420161   6.0219821761  -0.1664384512
H   -1.2729047842   5.8726564073  -1.6222193524
C   -1.8960496931   4.5816372552  -0.0025799690
H   -2.4114225413   3.8491806764  -0.6377739072
H   -2.6597583780   5.2919636824   0.3377743435
C   -1.3251048907   3.8517975959   1.2230382050
C   -0.3871107022   3.6298914236  -2.6541248557
H    0.2976633051   2.8793209993  -3.0614495454
H   -0.5755332221   4.3829705562  -3.4277211659
H   -1.3217072453   3.1112218424  -2.4293119991
C    1.4416454274   5.1332060990  -1.8292393843
H    2.1502309780   4.5431547922  -2.4176424050
H    1.9665122127   5.5387483365  -0.9573222448
H    1.1198483591   5.9725147620  -2.4557422002
C   -2.4257015360   2.9381607713   1.7858554438
H   -2.6648391781   2.1314511242   1.0865819221
H   -3.3354475324   3.5263762324   1.9524435175
H   -2.1550284777   2.4872230187   2.7448012032
C   -0.9100436522   4.8606692437   2.3148154636
H   -0.5283779373   4.3395344908   3.1992758139
H   -1.7799278102   5.4537551706   2.6196683710
H   -0.1277342945   5.5428867658   1.9690564757
C    1.4913026811   1.2580541312   1.4239821790
C    1.9704727196   0.2700369381   2.2976761577
H    1.4532406049   0.1386835350   3.2437205276
C    3.0581396961  -0.5560761787   1.9857196470
C    3.7187762685  -0.3724562330   0.7513077260
C    3.2407927873   0.6114541941  -0.1248307894
H    3.7143727821   0.7380634962  -1.0927192208
C    4.8894117047  -1.2305398373   0.2895926787
C    5.4677002787  -2.0366610673   1.4630922233
C    4.3848112731  -2.6604467921   2.3255715123
C    3.4907237131  -1.6084879371   3.0009302100
C    4.2515466312  -0.8974688569   4.1397469395
H    5.1360225283  -0.3690493297   3.7723291645
H    3.6093320091  -0.1611875649   4.6349851357
H    4.5703047818  -1.6308356165   4.8894233562
C    2.2787194876  -2.3431954307   3.6014465007
H    1.6800364542  -1.7026286730   4.2565365082
H    1.6330245151  -2.7449641014   2.8135653188
H    2.6345852869  -3.1806869836   4.2115663551
H    3.7541558394  -3.3177000509   1.7130236978
H    4.8303940481  -3.2918292450   3.1045432909
H    6.1017072427  -1.3816306809   2.0754350144
H    6.1280884529  -2.8135339295   1.0586148252
C    6.0191062785  -0.3551110596  -0.2858155463
H    6.3175046932   0.4244583203   0.4236888355
H    6.8915269549  -0.9867884783  -0.4862727608
H    5.7430886257   0.1213172428  -1.2307336497
C    4.3836961472  -2.1811544336  -0.8180751216
H    5.2244873827  -2.7696205425  -1.2027666090
H    3.6113418416  -2.8616607164  -0.4518190222
H    3.9402882128  -1.6249819213  -1.6497532958
C   -6.0010698304   1.0259329689   2.2110257958
C   -5.5857952590   0.3687187303   1.0364075821
C   -4.3845932940  -0.3037841880   1.0010041452
C   -3.5486507085  -0.3372738511   2.1421024523
C   -3.9690600736   0.3279856226   3.3360832812
C   -5.2113401046   1.0042895271   3.3391190622
C   -3.1180717464   0.3080415179   4.4663961850
C   -1.8999227478  -0.3342884108   4.4168434827
C   -1.4880982399  -0.9857457969   3.2375734721
C   -2.2956325193  -0.9912278396   2.1223917891
H   -6.9518174793   1.5510286184   2.2254868771
H   -6.2174029991   0.3940665255   0.1534742897
H   -4.0513295493  -0.8055399593   0.0966432702
H   -5.5329006668   1.5107872016   4.2461182275
H   -3.4398578813   0.8100601020   5.3758665354
H   -1.2592251078  -0.3478724566   5.2948526860
H   -0.5326615913  -1.4998550657   3.2018658674
H   -1.9757833811  -1.4944259840   1.2152233227
Sb  -0.4710965562  -1.5640481761  -2.1685273021
Cl  -1.6233276404  -1.0668574929  -4.2049811258
Cl   0.6895238715  -1.9855616090  -0.0557606838
Cl  -2.3521518865  -2.8419060742  -1.3598938839
Cl  -1.4034085376   0.4419007219  -1.1388318785
Cl   0.5340255101  -3.5286503786  -3.0945813171
Cl   1.4315008911  -0.2428078717  -2.9420913578
  87
G(CENSO)=       -4398.99326046  G(xTB)=        -128.68736577        !CONF133
C    1.4546901125   2.4475139783  -1.0388385733
H    1.9454957646   2.4750070692  -2.0065317426
C    0.3107472659   3.2318199711  -0.8251645094
C   -0.3595108895   3.1228418746   0.4106051134
C    0.1858882020   2.2974621971   1.4067295272
H   -0.3104204502   2.2222678348   2.3705985363
C    1.9861173083   1.5965207244  -0.0588155001
C   -0.1559621220   4.1318470421  -1.9626391349
C   -1.2719636072   5.0766691672  -1.4875854163
H   -0.8270047957   5.9249898539  -0.9509356640
H   -1.7682961442   5.4982416245  -2.3702538986
C   -2.2800588598   4.3750362197  -0.5937090370
H   -2.7185400980   3.5194023635  -1.1242570557
H   -3.1096954442   5.0487195594  -0.3459261604
C   -1.6506181894   3.8704625743   0.7137264345
C   -0.6654602339   3.2536936451  -3.1258507257
H   -0.9029732398   3.8941822920  -3.9827833528
H   -1.5581818433   2.6892254309  -2.8472128193
H    0.0839145557   2.5205656677  -3.4396635435
C    1.0164323881   4.9947021572  -2.4708073701
H    1.4870286359   5.5462321075  -1.6496099870
H    0.6355164803   5.7210338878  -3.1972603597
H    1.7848528939   4.4026926499  -2.9764810831
C   -2.6670497839   2.9507842184   1.4126366284
H   -2.3652562192   2.6876902549   2.4302215236
H   -2.8208829616   2.0237638739   0.8506736793
H   -3.6294634495   3.4697836315   1.4875935531
C   -1.3251669942   5.0487585199   1.6560416170
H   -0.6050431953   5.7437548542   1.2142149141
H   -0.9007039928   4.6847352675   2.5978850643
H   -2.2437546562   5.5994120893   1.8890319977
C    1.3449937491   1.5311913916   1.2020704903
C    1.8690816476   0.6639385354   2.1715817256
H    1.3604220213   0.6117444132   3.1292765959
C    2.9841997867  -0.1523482988   1.9382169957
C    3.6395072811  -0.0659329758   0.6915923830
C    3.1196154434   0.8018348347  -0.2798964368
H    3.5909065721   0.8508446699  -1.2558561412
C    4.8512108879  -0.9107285583   0.3213932016
C    5.4506894250  -1.5718297049   1.5724445779
C    4.3859183615  -2.1627628712   2.4798205607
C    3.4382491955  -1.0942661454   3.0473489227
C    4.1469039218  -0.2603544074   4.1350019891
H    3.4691596538   0.4930541126   4.5511780057
H    4.4713934814  -0.9145010736   4.9523076790
H    5.0221334678   0.2650002575   3.7417023614
C    2.2408385086  -1.8223535889   3.6860518332
H    1.6283970367  -2.3173638230   2.9254613774
H    2.6143471154  -2.5875948392   4.3753156681
H    1.6007072289  -1.1527221376   4.2685582255
H    3.7925725253  -2.9005491916   1.9242980723
H    4.8484665150  -2.7000193181   3.3170932175
H    6.0434034835  -0.8306077506   2.1253803640
H    6.1534209279  -2.3502179111   1.2508714161
C    5.9457612457  -0.0414922356  -0.3268262683
H    6.8474298555  -0.6485853990  -0.4636094873
H    5.6568626018   0.3326094518  -1.3130699613
H    6.2023465497   0.8130762919   0.3088947641
C    4.4043554152  -1.9861156413  -0.6932693774
H    3.9510936549  -1.5342995957  -1.5806941078
H    5.2757777944  -2.5714018171  -1.0083514514
H    3.6561425446  -2.6614626529  -0.2713991257
C   -2.2370075835   1.1958603958   5.2801554282
C   -1.2156402271   0.4458367982   4.6613602603
C   -1.4730199532  -0.2609166786   3.5079391145
C   -2.7622446142  -0.2477273616   2.9258674696
C   -3.7986912084   0.5130315303   3.5525127779
C   -3.5024205676   1.2241380021   4.7385262588
C   -5.0774301205   0.5484932275   2.9479449451
C   -5.3161317793  -0.1315455755   1.7749654232
C   -4.2933919374  -0.8803376063   1.1602316637
C   -3.0412056071  -0.9428965552   1.7278893464
H   -2.0232742453   1.7464705309   6.1916112614
H   -0.2265676498   0.4214939583   5.1124944655
H   -0.6952031555  -0.8422785395   3.0174817195
H   -4.2905768738   1.8015884631   5.2158029118
H   -5.8670055687   1.1271171905   3.4213357158
H   -6.2999735181  -0.0910276357   1.3165518100
H   -4.4822169955  -1.4040686170   0.2282958255
H   -2.2510835854  -1.5114427373   1.2463098726
Sb  -0.4357931224  -1.7974585969  -2.0607877107
Cl  -2.2560425544  -3.1078885676  -1.1766779834
Cl   1.4093558791  -0.4567522403  -2.9410380266
Cl   0.7060780823  -1.9555028040   0.1016787828
Cl  -1.4728136399   0.2424394688  -1.2112057543
Cl   0.6975945617  -3.7768875910  -2.7938640791
Cl  -1.5817385019  -1.5327873385  -4.1457247319
  87
G(CENSO)=       -4398.99325625  G(xTB)=        -128.68728039        !CONF30
C   -0.9924091256   1.3113266386  -1.3332343597
H   -1.1271710416   0.9793843115  -2.3577941303
C   -2.1040706264   1.7565776415  -0.6035091685
C   -1.9162813562   2.1280583382   0.7458280062
C   -0.6203388769   2.0900667401   1.2832878076
H   -0.4651471082   2.3860288398   2.3164452202
C    0.2902763753   1.1994854166  -0.7746055304
C   -3.4684228370   1.7273924213  -1.2895662586
C   -4.5362158573   2.4064242265  -0.4167470940
H   -4.4706090634   3.4960423771  -0.5380856430
H   -5.5256559839   2.1166993682  -0.7909991299
C   -4.3982707568   2.0427209763   1.0515554186
H   -4.4529099548   0.9531288772   1.1741546330
H   -5.2269967330   2.4673199875   1.6318981518
C   -3.0734718860   2.5384243055   1.6529314168
C   -3.8626106416   0.2565313376  -1.5490780839
H   -4.8139215451   0.2299404714  -2.0923463294
H   -3.9670292747  -0.3082006431  -0.6204237143
H   -3.1093706063  -0.2649081889  -2.1465167513
C   -3.4228842237   2.4622238148  -2.6418776942
H   -4.4238659854   2.4502123129  -3.0871579332
H   -2.7417252268   1.9904303771  -3.3560804992
H   -3.1239278488   3.5075299741  -2.5146974789
C   -2.9331080539   1.9265863927   3.0593274526
H   -2.7766930951   0.8452938383   3.0104716680
H   -3.8546750271   2.1159779418   3.6205880577
H   -2.1125243319   2.3705377796   3.6311894850
C   -3.0868443455   4.0737714752   1.7974883281
H   -3.9092454003   4.3758124371   2.4561506725
H   -3.2158996030   4.5765282746   0.8343650249
H   -2.1489646131   4.4269531375   2.2390752127
C    0.4851534081   1.6087392555   0.5658824027
C    1.7538125101   1.4289978304   1.1424463331
H    1.8882777105   1.7337197945   2.1760392416
C    2.8126933865   0.8064035959   0.4670554067
C    2.6257156660   0.4227002982  -0.8792428592
C    1.3716529842   0.6419610690  -1.4701835417
H    1.2011294781   0.3142450435  -2.4906746594
C    3.6837275580  -0.3065855849  -1.7025197094
C    5.0455173860  -0.2724767251  -0.9918646288
C    4.9235534428  -0.5432729237   0.4977534084
C    4.1117694060   0.5402495272   1.2252884656
C    4.9218652457   1.8489886950   1.3173578843
H    4.3579636065   2.6124428218   1.8639080626
H    5.8590077867   1.6674302550   1.8559800696
H    5.1656684285   2.2518223697   0.3293053933
C    3.8397331584   0.0434227510   2.6572513506
H    3.4204693427   0.8225964096   3.3009749447
H    3.1586971388  -0.8123111678   2.6598443101
H    4.7874118818  -0.2705639985   3.1086226286
H    4.4388660645  -1.5143067768   0.6620833377
H    5.9167771407  -0.6054665579   0.9597617281
H    5.5196860409   0.7046463483  -1.1565451044
H    5.7016214301  -1.0147853936  -1.4627322949
C    3.8546036975   0.3371153394  -3.0908312116
H    4.1286994158   1.3936863073  -3.0094324960
H    4.6589612275  -0.1808134012  -3.6247607084
H    2.9533569122   0.2586363281  -3.7056621977
C    3.2284548493  -1.7700437917  -1.9012847789
H    3.1431070753  -2.3052514042  -0.9534244857
H    2.2452830740  -1.8249888430  -2.3776462520
H    3.9528299335  -2.2879370581  -2.5401512101
C    2.0962835140   5.0153667262   1.2663705035
C    0.7343200445   5.3696456226   1.2688552288
C   -0.0314330786   5.1940773036   0.1372859033
C    0.5303926997   4.6489155842  -1.0384728929
C    1.9111146698   4.2847058418  -1.0395906496
C    2.6733184717   4.4873266076   0.1330928261
C    2.4703507179   3.7300160928  -2.2118136789
C    1.7012383005   3.5387741280  -3.3386579119
C    0.3419754059   3.9030279816  -3.3396666325
C   -0.2301469654   4.4493209414  -2.2125916929
H    2.6947508369   5.1701194919   2.1596181635
H    0.2903000579   5.7947984979   2.1644438399
H   -1.0793864900   5.4785561791   0.1335059171
H    3.7269422512   4.2256821628   0.1230990024
H    3.5233084292   3.4620835111  -2.2097569557
H    2.1458747755   3.1105022813  -4.2322825116
H   -0.2552987210   3.7565150534  -4.2348873658
H   -1.2754548979   4.7432496949  -2.2127307214
Sb  -0.8808446223  -3.2155209555   0.4392383335
Cl  -2.0978578540  -1.2836939459   1.3005996278
Cl   0.4224874659  -5.0247164318  -0.4437255592
Cl  -1.0159334577  -4.2670996315   2.5872527759
Cl   1.1605648588  -2.0728506919   1.1246690312
Cl  -2.9423779226  -4.2177375172  -0.2601901212
Cl  -0.7331671379  -2.1069552728  -1.7468035410
  87
G(CENSO)=       -4398.99324522  G(xTB)=        -128.68729570        !CONF28
C   -0.5940834627   1.9624178844   0.4866841718
H    0.0687421871   2.7718576924   0.1985342819
C   -1.9437307422   2.0113719936   0.1045437084
C   -2.7798552783   0.9245389766   0.4429381294
C   -2.2381865000  -0.1361290897   1.1824239649
H   -2.8732487125  -0.9740512901   1.4538859544
C   -0.0345710247   0.8705275845   1.1643550224
C   -2.4039331988   3.1968100284  -0.7390685803
C   -3.9344788762   3.2060172432  -0.8725471131
H   -4.3788769003   3.6127735985   0.0462425281
H   -4.2088459252   3.8979902845  -1.6781789896
C   -4.4954580184   1.8219761987  -1.1495792734
H   -4.0417210297   1.4113664790  -2.0606337302
H   -5.5759350843   1.8746198044  -1.3328792074
C   -4.2425764070   0.8445233908   0.0094002592
C   -1.7517058164   3.0874900341  -2.1358750501
H   -0.6605782621   3.0533601283  -2.0684955476
H   -2.0354692781   3.9606902616  -2.7342400204
H   -2.0573202535   2.1808705370  -2.6620183083
C   -1.9728094204   4.5344724351  -0.1101468546
H   -0.8861409927   4.6542610884  -0.0776609481
H   -2.3649576935   4.6423770151   0.9060999165
H   -2.3723490193   5.3554859981  -0.7156236836
C   -4.6116684915  -0.5691418603  -0.4771793733
H   -5.6184222769  -0.5429053508  -0.9085968244
H   -4.6290176673  -1.3028255744   0.3343518673
H   -3.9181063303  -0.9198611570  -1.2465973296
C   -5.1463797416   1.1894635127   1.2101546552
H   -4.9887096574   0.4776560151   2.0274402706
H   -6.1988119850   1.1342275412   0.9091663666
H   -4.9514421460   2.1951724122   1.5954521721
C   -0.8776691525  -0.2067130008   1.5264321090
C   -0.2984177252  -1.3323665638   2.1311472585
H   -0.9503494653  -2.1610580108   2.3906799729
C    1.0840880325  -1.4560051770   2.3383940554
C    1.9203814110  -0.3653919775   2.0141956975
C    1.3372877647   0.7754994615   1.4442217285
H    1.9715286231   1.6046059171   1.1469568897
C    3.4396535901  -0.3918721987   2.1684249299
C    3.8855493354  -1.6227812753   2.9738228370
C    3.1309803700  -2.8786973825   2.5733002070
C    1.6273575260  -2.7776958127   2.8756639735
C    1.3764958610  -2.8511381189   4.3954842564
H    1.8783133983  -2.0420221772   4.9345204059
H    0.3050239072  -2.7871035915   4.6127999873
H    1.7473183147  -3.8060403727   4.7853580223
C    0.9298355301  -3.9823664707   2.2162470090
H   -0.1114680851  -4.0914210727   2.5344314607
H    0.9530650852  -3.9085455663   1.1253251058
H    1.4533378193  -4.8986311484   2.5106070462
H    3.2609850258  -3.0664915195   1.4995460652
H    3.5354516984  -3.7536869155   3.0973471279
H    3.7445847914  -1.4295892724   4.0458875805
H    4.9637080303  -1.7614010534   2.8274399310
C    3.9437297639   0.8640398629   2.9027427699
H    3.7400469620   1.7861809653   2.3507060876
H    3.4955880594   0.9480738775   3.8977728229
H    5.0297515146   0.7909120554   3.0277319743
C    4.0820382297  -0.4224963642   0.7639760284
H    3.7573764111   0.4241410984   0.1523450181
H    5.1721589784  -0.3779586096   0.8665892701
H    3.8133390143  -1.3249180065   0.2112750572
C   -0.3418810124   3.8968077042   3.3434340050
C    0.8060789446   3.2835106707   3.8784507173
C    0.7158708447   2.0474041649   4.4784760200
C   -0.5225256113   1.3722156605   4.5634530579
C   -1.6884256164   1.9976620782   4.0263375201
C   -1.5648827098   3.2673534326   3.4202417183
C   -2.9280662568   1.3249609848   4.1144139115
C   -3.0145706328   0.0798758445   4.6961840977
C   -1.8645275908  -0.5386911685   5.2208339884
C   -0.6441847853   0.0973835426   5.1596003480
H   -0.2629162802   4.8726889600   2.8732797495
H    1.7650275747   3.7902125487   3.8211847988
H    1.5966487610   1.5759434909   4.9039208763
H   -2.4565070798   3.7419288052   3.0199304930
H   -3.8153553957   1.8110602790   3.7209258122
H   -3.9746000053  -0.4242103947   4.7614625080
H   -1.9443642352  -1.5166585851   5.6868888583
H    0.2420060803  -0.3730148205   5.5751766443
Sb   0.9439439166  -0.9205489558  -3.0953836004
Cl   1.6745738322   1.1379605681  -1.9717084543
Cl   0.2253474404  -2.9391395800  -4.1645305197
Cl  -1.3046646797  -0.5728562164  -2.2255468116
Cl   1.4001064672  -2.1629458642  -1.0466301333
Cl   0.4033006504   0.3882348679  -5.0257518871
Cl   3.2025131454  -1.2593336675  -3.8228546027
  87
G(CENSO)=       -4398.99313780  G(xTB)=        -128.68692553        !CONF159
C   -0.1561999279   1.3913703024   2.3202660811
H   -0.8416085320   0.9315479734   3.0275418511
C   -0.5053051762   2.6064287119   1.7112406200
C    0.3960834464   3.1951979422   0.7989038052
C    1.5780188208   2.5089121579   0.4888443576
H    2.2515613797   2.9173081921  -0.2574542668
C    1.0437685647   0.7207803674   2.0381487325
C   -1.8374416112   3.2473675258   2.0779209913
C   -2.2100156676   4.3186683469   1.0416642053
H   -2.5440028257   3.8170808620   0.1238226136
H   -3.0707097343   4.8849591912   1.4187401711
C   -1.0536888219   5.2521507954   0.7288822967
H   -0.7180595025   5.7505781360   1.6481722712
H   -1.3770803096   6.0490830538   0.0479089483
C    0.1333091742   4.5163733745   0.0872790010
C   -1.7019523577   3.8715424635   3.4834942340
H   -0.9138660547   4.6293310079   3.5229278488
H   -1.4608926167   3.1038859996   4.2266894945
H   -2.6500889561   4.3388193199   3.7733419091
C   -2.9681668983   2.2056972660   2.1091050532
H   -3.0169046723   1.6427796348   1.1717326282
H   -3.9259408961   2.7187564425   2.2493644942
H   -2.8637412278   1.4898018439   2.9289521894
C    1.3687454573   5.4332794978   0.1810881397
H    1.1115337044   6.4192789349  -0.2214063657
H    2.2158622152   5.0579863358  -0.4002212723
H    1.6894857206   5.5612768879   1.2207266395
C   -0.1586189755   4.2294141731  -1.4016998584
H    0.6480253929   3.6545523525  -1.8671593573
H   -0.2619015153   5.1792231419  -1.9386389047
H   -1.0731395315   3.6466051646  -1.5323363981
C    1.9246404047   1.2880808739   1.0850373850
C    3.0957049549   0.5936001445   0.7550461059
H    3.7415822763   1.0178824766  -0.0065726807
C    3.4465516637  -0.6276222700   1.3503578142
C    2.6208797217  -1.1438518145   2.3702750812
C    1.4185991426  -0.4804995826   2.6621595725
H    0.7386978591  -0.9020014805   3.3977014971
C    2.9651530570  -2.4060894667   3.1551404117
C    4.4126764774  -2.8385065210   2.8692938637
C    4.7532602412  -2.7649704908   1.3911674577
C    4.7079377075  -1.3248926109   0.8593378636
C    4.7337927633  -1.3828135759  -0.6809471965
H    3.8127672736  -1.8190446437  -1.0775132948
H    4.8624057677  -0.3987240381  -1.1396950618
H    5.5804700473  -2.0033265506  -0.9954870770
C    5.9369218564  -0.5286300995   1.3473103486
H    6.8527034345  -1.0084901294   0.9841799044
H    5.9186352464   0.4956675398   0.9609284296
H    5.9837164273  -0.4700549094   2.4389724837
H    5.7518601122  -3.1779337385   1.2033488917
H    4.0489947346  -3.3773161775   0.8128025529
H    4.5533946950  -3.8577491808   3.2495841092
H    5.0987614038  -2.1996425749   3.4409201687
C    1.9886932386  -3.5323567479   2.7619500684
H    1.9961720349  -3.7261375104   1.6856489126
H    2.2576651151  -4.4551622452   3.2881278268
H    0.9641000305  -3.2749194450   3.0459460795
C    2.8370651173  -2.1457584528   4.6681082897
H    3.1853300795  -3.0283456747   5.2164186558
H    3.4491087049  -1.2903479315   4.9731076797
H    1.8040737692  -1.9568045035   4.9755835699
C   -6.2390259978   0.0744682175   1.5249243932
C   -5.7157855718  -0.1283871678   0.2320161258
C   -4.5015098062  -0.7536240955   0.0629166097
C   -3.7609757166  -1.1971592458   1.1844897309
C   -4.2856221082  -0.9828737230   2.4973089494
C   -5.5397299491  -0.3434613457   2.6345504234
C   -3.5228003525  -1.4006806899   3.6145681605
C   -2.2990894090  -2.0095257795   3.4409961467
C   -1.7918377493  -2.2296869768   2.1446975760
C   -2.5066102372  -1.8315767064   1.0387211216
H   -7.2010373885   0.5647033541   1.6437251353
H   -6.2759476608   0.2106088817  -0.6342845570
H   -4.0836342031  -0.9066571906  -0.9286941491
H   -5.9428954224  -0.1827733274   3.6317401331
H   -3.9225514041  -1.2402801744   4.6132570107
H   -1.7320800374  -2.3391940937   4.3085121335
H   -0.8349072821  -2.7203844533   2.0010491726
H   -2.1092719338  -1.9956533161   0.0422958625
Sb   0.0824273091  -0.7466496709  -2.6261817005
Cl   0.8912268807  -1.9623840861  -0.6606496301
Cl  -0.7329423909   0.5304232897  -4.4807083067
Cl  -1.8185855396  -2.2263727513  -2.7550751017
Cl   1.3616410216  -2.1909057378  -4.0420897340
Cl  -1.1510654389   0.6919361426  -1.0879330738
Cl   1.9965855001   0.7576517014  -2.4706781635
  87
G(CENSO)=       -4398.99305465  G(xTB)=        -128.68699839        !CONF157
C    0.2361366681   2.0896436068  -2.0633677303
H   -0.3783528927   1.8700721407  -2.9315078955
C    0.0618901499   3.3014969320  -1.3765048980
C    0.8258020231   3.5357825953  -0.2158450762
C    1.8074486706   2.5974084711   0.1450383800
H    2.4220812239   2.7825915847   1.0197418107
C    1.1733504485   1.1212956085  -1.6680099574
C   -0.9782087244   4.2869910078  -1.8981043940
C   -0.8408855583   5.6405655260  -1.1824796195
H    0.0144310889   6.1852947387  -1.6041169843
H   -1.7297910493   6.2438810226  -1.4041275792
C   -0.6624808968   5.4819709591   0.3177025553
H   -1.5055620540   4.9186353773   0.7379569226
H   -0.6657831824   6.4609354295   0.8121570499
C    0.6432351476   4.7558713752   0.6754598055
C   -2.3857446685   3.7025428799  -1.6619745459
H   -2.5746314698   3.5022445450  -0.6039777016
H   -2.5140088525   2.7590760565  -2.2012397512
H   -3.1430948386   4.4045720141  -2.0287244111
C   -0.7854907208   4.5239628653  -3.4076596783
H    0.2366578980   4.8494709842  -3.6282550612
H   -1.4739501511   5.3091829393  -3.7394613577
H   -0.9977620573   3.6312971543  -4.0039153695
C    0.5654523480   4.3379290404   2.1576878947
H    0.2941949393   5.2147089784   2.7562866130
H    1.5171421608   3.9620757591   2.5428677957
H   -0.1890378251   3.5612137101   2.3124695549
C    1.8536322815   5.6942320665   0.4834272766
H    1.7505178313   6.5644370755   1.1412649189
H    1.9412659411   6.0464224348  -0.5489693989
H    2.7890184331   5.1868173780   0.7414810752
C    2.0058474310   1.4018387689  -0.5569068281
C    2.9720735616   0.4564308734  -0.1832714570
H    3.5934696535   0.6794675156   0.6779575375
C    3.1430876552  -0.7608762994  -0.8594394492
C    2.2700703320  -1.0677526959  -1.9232717788
C    1.3159746904  -0.1141574073  -2.3159461340
H    0.6410097692  -0.3389120927  -3.1378031614
C    2.3270183405  -2.3888305094  -2.6768551855
C    3.1215805611  -3.4203182925  -1.8616147155
C    4.4401472720  -2.8639994698  -1.3522671943
C    4.2414714347  -1.6972651303  -0.3710507855
C    5.5767084617  -0.9348165941  -0.2586204480
H    5.5683350905  -0.1894935896   0.5418747207
H    6.3760168403  -1.6483173968  -0.0296436999
H    5.8262283078  -0.4319739588  -1.1994126175
C    3.8591635809  -2.2377441771   1.0235610675
H    2.9645255824  -2.8631751522   0.9855488741
H    4.6911168511  -2.8308102084   1.4198231874
H    3.6454889294  -1.4281173896   1.7281368169
H    5.0182672941  -3.6471876356  -0.8468691278
H    5.0531439851  -2.5277683735  -2.1990441951
H    3.2932441421  -4.3043292056  -2.4881245978
H    2.5027559355  -3.7500833759  -1.0164242477
C    2.9958232504  -2.1385659533  -4.0457399659
H    4.0085128376  -1.7376264447  -3.9433763347
H    3.0478691123  -3.0778989071  -4.6080750668
H    2.4130635614  -1.4227270325  -4.6354060911
C    0.9153938120  -2.9514493634  -2.9166809899
H    0.9987359255  -3.9678779988  -3.3171520845
H    0.3373241547  -2.9952427773  -1.9877836001
H    0.3464849276  -2.3662430478  -3.6441497478
C   -2.3135769371  -0.6308905188  -5.2960753278
C   -2.3945085103   0.2770352972  -4.2185607047
C   -2.4977288267  -0.1857914041  -2.9266704794
C   -2.5296613645  -1.5740775712  -2.6572623890
C   -2.4672528868  -2.4953999474  -3.7494156874
C   -2.3531166575  -1.9866320630  -5.0654551078
C   -2.5055957523  -3.8817854439  -3.4722103279
C   -2.5915641135  -4.3340851926  -2.1747372128
C   -2.6419103301  -3.4242094299  -1.0998746128
C   -2.6156654394  -2.0696948787  -1.3364105009
H   -2.2319959872  -0.2544737580  -6.3116187477
H   -2.3919985287   1.3456515377  -4.4206786437
H   -2.5580663123   0.4978972471  -2.0830450742
H   -2.2991445223  -2.6866105891  -5.8959173695
H   -2.4619447524  -4.5854009717  -4.3001598345
H   -2.6174928970  -5.4014334031  -1.9744970438
H   -2.6921710035  -3.7858740615  -0.0773984836
H   -2.6464654570  -1.3691187891  -0.5071575284
Sb  -0.7414855526  -0.5088409938   2.6516372770
Cl   0.1991877151  -1.8476669029   0.8479365684
Cl  -1.6434685337   0.9322152001   4.3400898893
Cl  -0.0792604937  -2.1516036933   4.2597595723
Cl  -2.8736691658  -1.5889396031   2.3538116398
Cl   1.4224596112   0.5966423166   2.9128433420
Cl  -1.3660659255   1.1388129747   0.9459866834
  87
G(CENSO)=       -4398.99305449  G(xTB)=        -128.68772292        !CONF136
C    1.3077673024   2.3586001296  -0.9469214461
H    1.4443955441   2.4015510152  -2.0229290763
C    0.1873462779   2.9750942145  -0.3711401828
C   -0.0132259286   2.8461239975   1.0203261654
C    0.9419088631   2.1564894328   1.7779143093
H    0.8023321619   2.0636873096   2.8510819196
C    2.2460271945   1.6354406884  -0.1970005009
C   -0.7841510278   3.6950322248  -1.2987632420
C   -1.8313111192   4.4811713473  -0.4929589097
H   -1.3972060362   5.4335058546  -0.1606676966
H   -2.6612521508   4.7382965252  -1.1628307304
C   -2.3415745752   3.6987496691   0.7041670970
H   -2.7690663735   2.7431706566   0.3727645987
H   -3.1538128939   4.2414577598   1.2041509886
C   -1.2353189695   3.4138118348   1.7309271141
C   -1.4868374208   2.6449641087  -2.1866263149
H   -2.0961069321   1.9571951096  -1.5953912783
H   -0.7670040550   2.0342219849  -2.7404627394
H   -2.1328945697   3.1584643489  -2.9082910603
C   -0.0275129388   4.6880502745  -2.2015288729
H    0.5790964007   5.3801397191  -1.6071235671
H   -0.7541042402   5.2752942115  -2.7742225907
H    0.6247640279   4.1868151024  -2.9225738092
C   -1.7969596457   2.4129985915   2.7562770955
H   -2.7646184692   2.7773098146   3.1188310113
H   -1.1489211312   2.2911880894   3.6298690810
H   -1.9610142668   1.4302309212   2.3035370667
C   -0.8213464642   4.7027090898   2.4701199679
H   -1.6881890549   5.1260348519   2.9906370336
H   -0.4214886706   5.4589481621   1.7883362445
H   -0.0483849837   4.4892726434   3.2165564767
C    2.0649843803   1.5389078143   1.2044454221
C    2.9970652385   0.8030721393   1.9499535255
H    2.8450153365   0.7295115553   3.0232106128
C    4.0886095402   0.1460051989   1.3649401208
C    4.2358790094   0.1953305022  -0.0376890062
C    3.3288412789   0.9618092591  -0.7820610136
H    3.4424539378   1.0217540750  -1.8594182565
C    5.3417022581  -0.5390816541  -0.7843167978
C    5.9835887438  -1.5932023378   0.1304808639
C    6.3012518988  -1.0456875739   1.5113481684
C    5.0376469982  -0.6228791522   2.2777952634
C    5.4737326181   0.2555923849   3.4661263128
H    4.6528870713   0.4671243139   4.1577449826
H    6.2496970166  -0.2695367055   4.0342460523
H    5.8890349437   1.2083859044   3.1205597684
C    4.3077316634  -1.8687194442   2.8218910684
H    3.3848809629  -1.5947802802   3.3429060498
H    4.0329413116  -2.5605090226   2.0216138416
H    4.9584921531  -2.3932084452   3.5308114345
H    6.8359829104  -1.7944712114   2.1088288177
H    6.9754095865  -0.1833130987   1.4240761288
H    6.8939588947  -1.9685226635  -0.3528034786
H    5.2998600412  -2.4480427105   0.2133846038
C    6.3924988334   0.4951733785  -1.2413373570
H    6.8370916586   1.0312367236  -0.3973396830
H    7.1923161880  -0.0111678741  -1.7935743180
H    5.9421149986   1.2396776974  -1.9063041927
C    4.7851993924  -1.2638960342  -2.0246271721
H    5.5762864232  -1.8905612304  -2.4515098082
H    3.9357694743  -1.9011615648  -1.7628682441
H    4.4601683401  -0.5736801261  -2.8080199319
C   -4.7846998362   0.7929653873  -1.2604258511
C   -5.5018707796   1.9601511167  -0.9334536390
C   -5.7602936785   2.2741721519   0.3828810050
C   -5.3018521667   1.4370098333   1.4274619944
C   -4.5698683209   0.2550372832   1.0932859587
C   -4.3314207109  -0.0465403369  -0.2674455198
C   -4.0959052086  -0.5800413415   2.1321558746
C   -4.3429157014  -0.2653966397   3.4503803352
C   -5.0703794902   0.8940633105   3.7812994784
C   -5.5387357574   1.7297523613   2.7910032073
H   -4.5813350719   0.5511032160  -2.2994858744
H   -5.8572482403   2.6125231192  -1.7260902446
H   -6.3187432988   3.1725384436   0.6353942302
H   -3.7743273276  -0.9431482943  -0.5207113544
H   -3.5237925432  -1.4660207176   1.8676344506
H   -3.9742794966  -0.9131700273   4.2402159553
H   -5.2620030804   1.1295165327   4.8242974657
H   -6.1008104773   2.6250728739   3.0468578773
Sb  -0.2258375290  -2.1511876446  -1.2602359776
Cl   1.7129077252  -2.3397928128   0.1955329083
Cl  -2.1390783959  -1.8373623947  -2.6978133912
Cl  -1.5203069350  -3.5487868245   0.2133004281
Cl   0.5074497032  -4.0441461672  -2.5229512555
Cl  -0.8994595427  -0.2180273827   0.0628433411
Cl   1.0448670048  -0.6806225048  -2.7380577612
  87
G(CENSO)=       -4398.99278597  G(xTB)=        -128.68789954        !CONF130
C    1.0024723343   2.2678328303  -1.7509390576
H    0.9134141633   2.2590580071  -2.8337922729
C    0.0217047970   2.9150726832  -0.9878462300
C    0.1154822052   2.8598797658   0.4197882460
C    1.2257221962   2.2273773707   0.9963525844
H    1.3128042414   2.1860838595   2.0772269626
C    2.0937374905   1.5974014039  -1.1773969873
C   -1.1293423499   3.5883416130  -1.7280398530
C   -2.0038650953   4.4058168323  -0.7626835696
H   -1.5311482842   5.3793261635  -0.5773771099
H   -2.9600688145   4.6166697006  -1.2583591864
C   -2.2392511181   3.6864995795   0.5537990994
H   -2.7135766807   2.7129543027   0.3727709870
H   -2.9361615999   4.2544448978   1.1825675730
C   -0.9385640377   3.4611340322   1.3391487107
C   -1.9846344085   2.4959113417  -2.4003740874
H   -2.4423267153   1.8301555342  -1.6645029393
H   -1.3887854999   1.8728408075  -3.0752773511
H   -2.7864629277   2.9627139846  -2.9833999129
C   -0.5901211239   4.5412742654  -2.8114010986
H    0.1103662828   5.2675132000  -2.3850791055
H   -1.4280625178   5.0922090187  -3.2531100413
H   -0.0850244499   4.0111081398  -3.6244353430
C   -1.2567906270   2.5239895064   2.5196544170
H   -2.1149099964   2.9298672064   3.0673994357
H   -0.4292932211   2.4407637177   3.2301173007
H   -1.5122354591   1.5192780773   2.1708440130
C   -0.3944149421   4.7938233146   1.8969455561
H   -1.1421863200   5.2516276569   2.5547935667
H   -0.1475723611   5.5045317342   1.1025158379
H    0.5149164185   4.6244778363   2.4834354822
C    2.2194988320   1.5959506243   0.2334047399
C    3.3093084217   0.9266741861   0.8091592346
H    3.3849914118   0.9188610599   1.8915858308
C    4.2717976226   0.2480348391   0.0482220667
C    4.1180836210   0.2083545710  -1.3544800352
C    3.0492950699   0.9035750700  -1.9349990678
H    2.9324806053   0.8937496693  -3.0149091453
C    5.0726346983  -0.5500591154  -2.2694889250
C    5.9138035963  -1.5404166571  -1.4489808444
C    6.4936185683  -0.9084814012  -0.1956040158
C    5.4029094330  -0.4553535365   0.7879103680
C    6.0522048220   0.4947400578   1.8126549078
H    5.3838498895   0.7359779343   2.6441098735
H    6.9366391477   0.0084567169   2.2389124860
H    6.3707400545   1.4301229731   1.3395723288
C    4.8216533173  -1.6730855830   1.5383085217
H    5.6168805337  -2.1528165679   2.1202965967
H    4.0215085835  -1.3773006116   2.2231861547
H    4.3900474644  -2.4069839825   0.8536372527
H    7.1535131167  -1.6168119663   0.3202561608
H    7.1186707013  -0.0470992942  -0.4669221968
H    6.7145532282  -1.9328209777  -2.0882428311
H    5.2831123144  -2.3966308741  -1.1763582279
C    5.9810658193   0.4728806292  -2.9835251084
H    6.5664118958   1.0657129583  -2.2745313463
H    6.6723736822  -0.0497055537  -3.6546139170
H    5.3861764090   1.1691225945  -3.5843235849
C    4.3035126232  -1.3547289810  -3.3338603116
H    5.0105799987  -1.9901744053  -3.8785981978
H    3.5476645662  -1.9981263660  -2.8732612610
H    3.8101771176  -0.7158867585  -4.0723185106
C   -4.6386913181   0.0504695633  -3.0170730501
C   -5.3218320705   1.2670512856  -3.2079343967
C   -5.6824829496   2.0421083595  -2.1273248573
C   -5.3798783230   1.6275671232  -0.8090774685
C   -4.6942998886   0.3873832366  -0.6167147308
C   -4.3286637708  -0.3819687252  -1.7468046738
C   -4.3896676889  -0.0344261900   0.6976951112
C   -4.7421507427   0.7386031075   1.7815759684
C   -5.4188231438   1.9589768830   1.5948097697
C   -5.7326757681   2.3955343126   0.3261748706
H   -4.3529401340  -0.5472642815  -3.8774707888
H   -5.5639282837   1.5955200397  -4.2147666933
H   -6.2097763355   2.9817407550  -2.2754321699
H   -3.7870419511  -1.3117043627  -1.5918884234
H   -3.8597504958  -0.9706160130   0.8417915867
H   -4.4909553319   0.4029190196   2.7834222977
H   -5.6952072667   2.5583969862   2.4576700494
H   -6.2575036264   3.3370245959   0.1816800749
Sb  -0.1728862514  -2.2894348471   0.9709574768
Cl  -2.0474001728  -2.3212669915   2.4940068286
Cl   1.7174983887  -2.1490941099  -0.5539280722
Cl  -1.4221933822  -3.5659669752  -0.6411879963
Cl   0.7416790750  -4.2693071857   1.9495611955
Cl  -1.0196580236  -0.2533609432  -0.0710196072
Cl   1.0306914689  -0.9276565282   2.6006898041
  87
G(CENSO)=       -4398.99277386  G(xTB)=        -128.68827550        !CONF99
C    2.3348375569   2.6590160146  -0.1470322011
H    2.3304076742   3.1661575707   0.8124161464
C    2.1608324432   3.4053937071  -1.3197100434
C    2.1910728875   2.7332384550  -2.5603907509
C    2.3043018295   1.3360431828  -2.5653587121
H    2.2702609837   0.8032336697  -3.5115402652
C    2.4787926742   1.2634903835  -0.1509623340
C    1.9500378874   4.9084258671  -1.1920293370
C    1.4256012373   5.4800664771  -2.5180894615
H    0.3651796404   5.2149931349  -2.6192839326
H    1.4693005356   6.5750701015  -2.4693131681
C    2.2059273927   4.9688637764  -3.7170848414
H    3.2686371847   5.2215384156  -3.6049876243
H    1.8678448721   5.4633392174  -4.6362314478
C    2.0645498490   3.4491296760  -3.9008710450
C    3.2955448556   5.5628774682  -0.8135345386
H    4.0674927620   5.3840183419  -1.5681850303
H    3.6659690788   5.1689169700   0.1386890430
H    3.1609449698   6.6447970379  -0.7020330772
C    0.9155225847   5.2279920587  -0.0955862797
H   -0.0098930518   4.6656621578  -0.2483962447
H    0.6856617898   6.2989041352  -0.1286228539
H    1.2830099696   5.0062419840   0.9102740963
C    3.1713511652   2.9811374730  -4.8656048496
H    3.1394896725   3.5948202461  -5.7728509003
H    3.0478113754   1.9388916907  -5.1743278008
H    4.1621404073   3.0921956805  -4.4122351265
C    0.6916331622   3.1178952798  -4.5219857758
H    0.5513246212   2.0377528831  -4.6294925987
H    0.6216991296   3.5726193773  -5.5167050736
H   -0.1327609007   3.4904310418  -3.9088137648
C    2.4365774544   0.5806269279  -1.3913465669
C    2.4968938333  -0.8222438605  -1.3844890926
H    2.4372013671  -1.3385939798  -2.3382077147
C    2.5945960654  -1.5714824696  -0.2048788637
C    2.6926071713  -0.8872316116   1.0267246950
C    2.6167843870   0.5123137330   1.0247054284
H    2.6267007489   1.0474936688   1.9691942664
C    2.8012478310  -1.5909785619   2.3729686342
C    3.0968831454  -3.0878509882   2.1873487573
C    2.2746702226  -3.7036239942   1.0693980361
C    2.5950977606  -3.0925216608  -0.3027324639
C    1.5308895857  -3.5964797244  -1.2947778618
H    0.5390404177  -3.2032282891  -1.0495438659
H    1.7614687974  -3.3383538563  -2.3328612993
H    1.4824605563  -4.6892778426  -1.2356776781
C    3.9855464817  -3.5472048766  -0.7942102221
H    4.0139914276  -4.6405478366  -0.8663384635
H    4.2008029667  -3.1354155519  -1.7862595303
H    4.7848313700  -3.2221752960  -0.1216049327
H    2.4421810529  -4.7866163341   1.0198370051
H    1.2049880505  -3.5686800612   1.2749579977
H    2.8936158097  -3.6014416152   3.1354953988
H    4.1676742167  -3.2251906103   1.9849176815
C    1.4672739739  -1.4060216197   3.1290161775
H    0.6398872934  -1.8914491165   2.6065827956
H    1.5579914560  -1.8403093433   4.1316473026
H    1.2018464142  -0.3490508854   3.2310476842
C    3.9391429606  -0.9783404907   3.2126492711
H    4.0725509532  -1.5756645272   4.1214251988
H    4.8845412017  -0.9813242906   2.6591825615
H    3.7247335421   0.0471818342   3.5270350684
C   -0.1425018103  -5.7306646717   3.0261492567
C   -0.7174052319  -4.5122892882   3.4349894293
C   -1.5071377719  -3.7882191229   2.5676245146
C   -1.7528027960  -4.2565990118   1.2560292783
C   -1.1634108940  -5.4906053310   0.8369272006
C   -0.3603587801  -6.2098030553   1.7529483176
C   -1.4025807460  -5.9478627599  -0.4799970249
C   -2.1828765111  -5.2141198265  -1.3469031746
C   -2.7621794354  -3.9997660751  -0.9329553473
C   -2.5572222811  -3.5313155175   0.3457554555
H    0.4744637409  -6.2946957423   3.7199311837
H   -0.5366037219  -4.1412220067   4.4396327532
H   -1.9447107356  -2.8404774531   2.8711191148
H    0.0832424760  -7.1510896728   1.4364634817
H   -0.9588324581  -6.8879799507  -0.7993743211
H   -2.3551026442  -5.5746034300  -2.3569891491
H   -3.3686451405  -3.4217165733  -1.6233367436
H   -2.9980627445  -2.5909265635   0.6632246096
Sb  -2.1171480639   1.0862409395   0.4690596459
Cl  -0.5997250712  -0.7772306078   0.0966285361
Cl  -3.5608324493   2.9619210657   0.8074140310
Cl  -1.1127656050   2.1697578177  -1.4609258257
Cl  -0.4434745673   2.1199572328   1.9145230974
Cl  -3.7384421289   0.0131487827  -0.9546502865
Cl  -3.0209161897  -0.0561900321   2.3980744240
  87
G(CENSO)=       -4398.99264041  G(xTB)=        -128.68178838        !CONF256
C   -0.0731338265   1.7902322737  -0.0598408600
H   -0.7735727850   0.9786386715   0.1079631362
C   -0.4219142848   3.1038363193   0.2987113636
C    0.5129815621   4.1420901468   0.0761601515
C    1.7567346133   3.8196135429  -0.4732259344
H    2.4821006079   4.6087809733  -0.6528230839
C    1.1866201509   1.4661019973  -0.5860691305
C   -1.7444975042   3.3287027872   1.0152323938
C   -2.1456906925   4.8093106882   0.9435726458
H   -2.5073182760   5.0328985091  -0.0699551516
H   -2.9960140255   4.9732230459   1.6167497414
C   -1.0031708854   5.7421777711   1.3062333365
H   -0.6734061670   5.5384317151   2.3326728594
H   -1.3416868258   6.7860151515   1.2940602597
C    0.2007562086   5.6106060766   0.3585945413
C   -1.5343096071   2.8864457214   2.4832405955
H   -0.7250337364   3.4425962934   2.9656447890
H   -1.2882773460   1.8220505742   2.5365456374
H   -2.4592599096   3.0475744161   3.0487567108
C   -2.8864968745   2.4907228293   0.4180622985
H   -2.7386076355   1.4138406822   0.5332704573
H   -3.0218148822   2.7170297063  -0.6442664540
H   -3.8167932152   2.7414889068   0.9393055405
C    1.3938389666   6.3296106834   1.0130260240
H    1.0822722796   7.3332792815   1.3225818550
H    2.2415913820   6.4523239171   0.3324048978
H    1.7379566386   5.7907312965   1.9019230901
C   -0.1083609667   6.2920115825  -0.9913104639
H   -0.3227080266   7.3554141519  -0.8345398792
H   -0.9706452851   5.8353201352  -1.4871055887
H    0.7469771504   6.2145968163  -1.6716381023
C    2.1282481366   2.5027060814  -0.7943912082
C    3.3932335214   2.1655422863  -1.3054126785
H    4.1016563853   2.9716162560  -1.4773140832
C    3.7719836617   0.8485086235  -1.5795419032
C    2.8372123598  -0.1892905697  -1.3536871546
C    1.5550125801   0.1451825113  -0.8848133919
H    0.8245474403  -0.6358154495  -0.7001113507
C    3.1963849328  -1.6616681941  -1.4837211351
C    4.4311013430  -1.8343382740  -2.3804421414
C    5.5563392525  -0.8815589718  -2.0155120011
C    5.1604314086   0.5968073481  -2.1646655342
C    5.1173128692   0.9886918241  -3.6569790169
H    4.8492127546   2.0445811781  -3.7741968936
H    6.1015823768   0.8351008386  -4.1140817213
H    4.3829553703   0.3953211561  -4.2106052203
C    6.2367024580   1.4440533344  -1.4631651369
H    6.1429046872   2.5128548571  -1.6774473330
H    6.2022919643   1.3034692978  -0.3778224327
H    7.2256897437   1.1315369642  -1.8158848624
H    5.8721306254  -1.0635237594  -0.9805416165
H    6.4367727453  -1.0698439576  -2.6429675437
H    4.1359467448  -1.6841733703  -3.4283772106
H    4.7752276383  -2.8729998603  -2.3037898015
C    2.0502653574  -2.4974168017  -2.0762344872
H    1.1616523600  -2.5250617575  -1.4402461524
H    1.7662115177  -2.1243477347  -3.0653546382
H    2.3918392441  -3.5319966020  -2.1901243991
C    3.4813826626  -2.1756586989  -0.0520535506
H    4.2851947861  -1.6124045514   0.4312559929
H    2.5891821349  -2.0928019709   0.5752818133
H    3.7672664747  -3.2328667792  -0.0941768536
C   -0.0295433647   2.7486435779  -3.4431377931
C    0.8970587521   1.8013365358  -3.9052311491
C    0.5325775522   0.4764492095  -4.0293391314
C   -0.7774180233   0.0478315876  -3.7090105367
C   -1.7222460738   1.0134767360  -3.2400663084
C   -1.3115334276   2.3615334222  -3.1113356187
C   -3.0366601629   0.5932120568  -2.9362541168
C   -3.4031558066  -0.7249135965  -3.0821824943
C   -2.4729798733  -1.6753918678  -3.5420239385
C   -1.1869484389  -1.2969671831  -3.8518846743
H    0.2673116731   3.7877061425  -3.3341841506
H    1.9086819111   2.1097016165  -4.1527175465
H    1.2486604012  -0.2532872188  -4.3981754575
H   -2.0310397825   3.0992115217  -2.7653689452
H   -3.7551740033   1.3244959879  -2.5761222975
H   -4.4089594554  -1.0406832046  -2.8241250054
H   -2.7698858228  -2.7153186159  -3.6331380675
H   -0.4686443708  -2.0336381282  -4.2011983286
Sb  -1.3448528336  -2.3558100536   2.0785805328
Cl  -3.1147195406  -3.9402688514   1.7808669962
Cl   0.4544619490  -0.7064412314   2.3030823493
Cl  -0.9453032297  -3.0968590487   4.3148955516
Cl  -2.9129769943  -0.6826136246   2.8485602261
Cl   0.2708834555  -3.9274364548   1.2061948773
Cl  -1.7108793277  -1.5576755676  -0.2158479898
  87
G(CENSO)=       -4398.99241761  G(xTB)=        -128.68833897        !CONF90
C    1.3325516768   2.2950022524  -1.0894203643
H    1.4755149040   2.2813608082  -2.1655050570
C    0.2254067706   2.9660545941  -0.5514367910
C    0.0175661137   2.9145564965   0.8440632309
C    0.9541701628   2.2427400406   1.6404475214
H    0.8058663091   2.2034439839   2.7157113104
C    2.2548492678   1.5954129054  -0.2985756595
C   -0.7246310148   3.6624151172  -1.5186902431
C   -1.7460009885   4.5233293655  -0.7575026484
H   -1.2795178985   5.4755582779  -0.4717686278
H   -2.5652064836   4.7749335830  -1.4425910876
C   -2.2849756758   3.8197177347   0.4754708964
H   -2.7441791810   2.8640198307   0.1904389074
H   -3.0794586490   4.4139687773   0.9446348050
C   -1.1916878529   3.5490533048   1.5199403665
C   -1.4589139665   2.5870143347  -2.3485001066
H   -0.7567614715   1.9244306698  -2.8644114008
H   -2.0872717606   3.0789129759  -3.1002626086
H   -2.0906914880   1.9527270124  -1.7221707753
C    0.0599976341   4.5819110603  -2.4740299753
H    0.6934372765   4.0230630709  -3.1689896631
H    0.6904557349   5.2845209119  -1.9180196786
H   -0.6495508435   5.1612523715  -3.0754105984
C   -1.7885886265   2.6140794096   2.5868724005
H   -1.9858503210   1.6183316861   2.1778329623
H   -2.7435282231   3.0276274423   2.9296615568
H   -1.1463069292   2.5084328869   3.4667529287
C   -0.7433567996   4.8579200213   2.2018711648
H   -1.5995144783   5.3293999864   2.6980919182
H   -0.3191218985   5.5703056909   1.4882722613
H    0.0202002864   4.6567628697   2.9612571171
C    2.0671926382   1.5752217647   1.1049041686
C    2.9699075239   0.8422607995   1.8891651812
H    2.8057765308   0.8154442953   2.9624691071
C    4.0429663655   0.1259772226   1.3413911171
C    4.2503275204   0.1733478214  -0.0543545313
C    3.3432190716   0.8952365938  -0.8413008916
H    3.4642167722   0.9045050212  -1.9196972527
C    5.3815265703  -0.5644511220  -0.7608494846
C    6.4220235837  -1.0631921848   0.2545179954
C    5.7796927158  -1.6765035919   1.4865682557
C    4.9486020145  -0.6585863063   2.2830395034
C    5.8687431905   0.3420984221   3.0143808372
H    5.2787693402   1.0546423634   3.6007730967
H    6.5317310444  -0.1968683834   3.7009489355
H    6.4840705383   0.9183372327   2.3172508424
C    4.1326081290  -1.4345819654   3.3333384159
H    3.6451502227  -0.7778430296   4.0599282851
H    3.3663662045  -2.0558410200   2.8599499534
H    4.8083322592  -2.0893878693   3.8945298178
H    5.1274698050  -2.5090100883   1.1917105570
H    6.5454301634  -2.0983370450   2.1495589945
H    7.0717202725  -0.2282383129   0.5490886261
H    7.0695541156  -1.7951547346  -0.2437744843
C    6.0985667322   0.3668931901  -1.7571970423
H    6.4317868998   1.2892479473  -1.2689050810
H    6.9803831914  -0.1476868665  -2.1546480166
H    5.4687576015   0.6336827040  -2.6107056830
C    4.7829498959  -1.7562016624  -1.5386493622
H    5.5793365214  -2.2603733459  -2.0979749636
H    4.3034250622  -2.4783752935  -0.8736644288
H    4.0167296445  -1.4276200420  -2.2468615111
C   -4.7502894713   0.7021172003  -1.4423383450
C   -5.4272786095   1.9221859397  -1.2510939689
C   -5.7068830904   2.3730725781   0.0204970197
C   -5.3103512456   1.6249854244   1.1544001602
C   -4.6179513433   0.3895948931   0.9578263694
C   -4.3573144065  -0.0525110748  -0.3596895841
C   -4.2030760713  -0.3562629186   2.0858506673
C   -4.4718131377   0.0940529647   3.3597241738
C   -5.1621573160   1.3056763006   3.5554041933
C   -5.5707774145   2.0578626763   2.4756219468
H   -4.5287143510   0.3529969442  -2.4465580313
H   -5.7346020479   2.5071644367  -2.1133765465
H   -6.2345474578   3.3124496488   0.1682055886
H   -3.8298287995  -0.9894878964  -0.5082407971
H   -3.6581397781  -1.2832380625   1.9249967714
H   -4.1486437623  -0.4861814116   4.2189089427
H   -5.3717664408   1.6483514655   4.5647040060
H   -6.1033561667   2.9940163898   2.6270652411
Sb  -0.2580247915  -2.2285890298  -1.0233133729
Cl  -2.1359822528  -2.0754024453  -2.5327244302
Cl   1.6382105159  -2.2666735309   0.5012375546
Cl  -1.5979630794  -3.4669206861   0.5537731538
Cl  -0.9621609652  -0.1673610347   0.0663373387
Cl   0.5109546804  -4.2441916526  -2.0541569619
Cl   1.0437919764  -0.9108952199  -2.6162955991
  87
G(CENSO)=       -4398.99235926  G(xTB)=        -128.68819996        !CONF91
C    1.2733477405   1.9460741385  -1.6901294249
H    1.3642267473   1.6760212635  -2.7376946977
C    0.1869285559   2.7285138730  -1.2736249388
C    0.0479683792   3.0129155850   0.1022480945
C    1.0276711306   2.5474488747   0.9888303922
H    0.9321187788   2.7664447863   2.0483494467
C    2.2387790856   1.4521702374  -0.8014206005
C   -0.8163580715   3.1742386630  -2.3311784632
C   -1.8123744089   4.1899411626  -1.7478466328
H   -1.3472882725   5.1844549922  -1.7234057951
H   -2.6677959418   4.2667311206  -2.4304866721
C   -2.2798351729   3.8022832744  -0.3562302947
H   -2.7378068567   2.8047731574  -0.3793614531
H   -3.0592196074   4.4897617602  -0.0036423639
C   -1.1328433559   3.7938303838   0.6654086891
C   -1.5752280209   1.9315389762  -2.8454992391
H   -2.1702355377   1.4647770149  -2.0569877765
H   -0.8902067376   1.1649891390  -3.2212394036
H   -2.2429420680   2.2301121749  -3.6621747127
C   -0.0887639545   3.8410386836  -3.5143354912
H    0.5189846948   3.1337066407  -4.0861262013
H    0.5575966805   4.6568052129  -3.1723103193
H   -0.8330075346   4.2591922324  -4.2012888319
C   -1.6641032183   3.1469566602   1.9570374811
H   -1.8673556119   2.0813139160   1.8136208828
H   -2.6066055308   3.6303174079   2.2370775938
H   -0.9780578151   3.2606957448   2.8022085782
C   -0.6661681338   5.2288950138   0.9846940031
H   -0.2855608042   5.7455828270   0.0987333070
H    0.1362111774   5.2176317033   1.7304677958
H   -1.5019684179   5.8080704027   1.3940628423
C    2.1187455845   1.7670897108   0.5740302975
C    3.0634371866   1.2383018913   1.4655216106
H    2.9508994797   1.4680910256   2.5211063196
C    4.1155986050   0.4093995982   1.0524462937
C    4.2568487329   0.1246717541  -0.3230486872
C    3.3064266516   0.6404738947  -1.2143127015
H    3.3759657486   0.3927658393  -2.2685375282
C    5.3632582890  -0.7579050905  -0.8883850370
C    6.4552421748  -1.0005197016   0.1654482359
C    5.8774545693  -1.3079712344   1.5360505884
C    5.0704257315  -0.1327306095   2.1091564023
C    6.0105295042   1.0112911893   2.5452633386
H    5.4393065785   1.8411838736   2.9750396910
H    6.7081897199   0.6476722101   3.3083891784
H    6.5889584137   1.4087208226   1.7061942680
C    4.3077724602  -0.6424660094   3.3460821587
H    5.0131204084  -1.1488596729   4.0142151758
H    3.8450524297   0.1656384825   3.9203432662
H    3.5280837821  -1.3564999772   3.0636987134
H    5.2235550315  -2.1878186772   1.4760347725
H    6.6777274087  -1.5603521909   2.2428637981
H    7.1057045908  -0.1176278174   0.2244962684
H    7.0896947117  -1.8273333062  -0.1765431330
C    6.0219782811  -0.0869172201  -2.1091005910
H    6.3644690316   0.9254746135  -1.8683785381
H    6.8919591961  -0.6786136530  -2.4149915626
H    5.3507636082  -0.0309524396  -2.9708403921
C    4.7445499318  -2.1004858696  -1.3334744728
H    3.9405701121  -1.9495998909  -2.0598789206
H    5.5199903497  -2.7205185862  -1.7976862548
H    4.3076802330  -2.6467476087  -0.4942075090
C   -4.2792813611   0.9081021945   3.4611300169
C   -4.9684264235   2.1345981614   3.4006282216
C   -5.4382520700   2.6117799789   2.1963844357
C   -5.2427092126   1.8776660471   1.0032296582
C   -4.5509963630   0.6280185428   1.0681996745
C   -4.0727357879   0.1683500023   2.3175240427
C   -4.3545487926  -0.1137685617  -0.1194870802
C   -4.8089860285   0.3655153373  -1.3277084368
C   -5.4858137765   1.5987381578  -1.3948826003
C   -5.7035767507   2.3382132170  -0.2529398066
H   -3.9077943959   0.5460086837   4.4151859399
H   -5.1285186682   2.7071380428   4.3098275482
H   -5.9698764365   3.5595193135   2.1497394763
H   -3.5297007332  -0.7729389678   2.3522929233
H   -3.8275957969  -1.0615799569  -0.0700348109
H   -4.6362460515  -0.2117880649  -2.2312160040
H   -5.8421477259   1.9646850641  -2.3537022164
H   -6.2308292514   3.2880041573  -0.3039151976
Sb  -0.2945114991  -2.4211534637  -0.5172330929
Cl  -2.2445291616  -2.5911224414  -1.9310487103
Cl   1.6742908057  -2.1389393466   0.8831154861
Cl   0.9329700782  -1.5170905208  -2.4264458603
Cl   0.4141197461  -4.6268389144  -1.1058417386
Cl  -0.9387384069  -0.1595622978   0.1211651343
Cl  -1.5536260235  -3.2528504636   1.3620831164
  87
G(CENSO)=       -4398.99235367  G(xTB)=        -128.68819450        !CONF93
C    1.2132884681   1.8970754993  -1.7912869747
H    1.2669742822   1.5995975363  -2.8339445374
C    0.1400081156   2.6875523540  -1.3563879047
C    0.0510547210   3.0092247337   0.0154292533
C    1.0635624499   2.5694260118   0.8778663548
H    1.0060100590   2.8166548857   1.9339122809
C    2.2116236128   1.4286345546  -0.9254714705
C   -0.9036980917   3.1004635844  -2.3878143238
C   -1.8820793008   4.1286499607  -1.7964924740
H   -1.4215861163   5.1252975124  -1.8179348771
H   -2.7630295817   4.1823062033  -2.4482655251
C   -2.2949104694   3.7790263311  -0.3777675245
H   -2.7486384349   2.7795146795  -0.3552846780
H   -3.0637688514   4.4733655425  -0.0156179155
C   -1.1102472548   3.8038658654   0.5996481432
C   -1.6757163422   1.8413304941  -2.8387457007
H   -1.0018479255   1.0666548184  -3.2179963586
H   -2.3742804408   2.1148307867  -3.6382660011
H   -2.2393552689   1.3950111328  -2.0161099359
C   -0.2235642045   3.7361432682  -3.6154727384
H    0.4319727696   4.5630155408  -3.3208185103
H   -0.9947153679   4.1328039445  -4.2852903742
H    0.3650464735   3.0148868380  -4.1898681405
C   -1.5903376192   3.1949867822   1.9291800748
H   -2.5235279196   3.6841272782   2.2297121627
H   -0.8736076290   3.3360154999   2.7442729076
H   -1.7949413961   2.1249398959   1.8256437527
C   -0.6366294824   5.2488828094   0.8580279157
H   -0.2910194755   5.7394776556  -0.0566231531
H    0.1931282355   5.2616262400   1.5732205233
H   -1.4583937400   5.8384164980   1.2808503230
C    2.1404610490   1.7792677764   0.4446975418
C    3.1170903500   1.2740925197   1.3152849147
H    3.0422005081   1.5312883475   2.3679085630
C    4.1543138073   0.4342104207   0.8866566105
C    4.2467111063   0.1138680987  -0.4851592981
C    3.2649460111   0.6068996289  -1.3550388086
H    3.2973472218   0.3322233609  -2.4043493805
C    5.3324186490  -0.7840371949  -1.0663664192
C    6.4613751787  -0.9999231993  -0.0461622120
C    5.9331036785  -1.2709597745   1.3518652370
C    5.1462654791  -0.0809124491   1.9225125414
C    6.1008181303   1.0735406062   2.2954046568
H    5.5447605130   1.9148856030   2.7227654701
H    6.8247584983   0.7295379070   3.0429838738
H    6.6496681608   1.4483807974   1.4264899698
C    4.4280996265  -0.5581691361   3.1983922598
H    3.9863112568   0.2648604104   3.7679333784
H    3.6387003513  -1.2782706575   2.9622535709
H    5.1567103837  -1.0481326976   3.8536739456
H    5.2780116015  -2.1519268326   1.3384280723
H    6.7583147520  -1.5050329988   2.0359590689
H    7.1134696980  -0.1163505685  -0.0335570264
H    7.0832745949  -1.8359552936  -0.3888417969
C    5.9470623459  -0.1459256498  -2.3270345606
H    6.8054901233  -0.7463353101  -2.6482230748
H    5.2454755474  -0.1117921375  -3.1653919804
H    6.2980791973   0.8720728373  -2.1253202936
C    4.6983469845  -2.1373228198  -1.4536588684
H    4.2909625776  -2.6605597226  -0.5853787633
H    3.8695419856  -2.0048566688  -2.1553070311
H    5.4569460017  -2.7703634572  -1.9280447910
C   -4.1493102814   0.9997131415   3.5878458073
C   -4.8417746928   2.2239375032   3.5193794736
C   -5.3556170903   2.6682924098   2.3205654980
C   -5.2025662996   1.9022916804   1.1413285846
C   -4.5070739236   0.6551955862   1.2147192717
C   -3.9833486905   0.2294826393   2.4578382871
C   -4.3525105986  -0.1180942475   0.0409860607
C   -4.8511139311   0.3284064436  -1.1624134454
C   -5.5319601834   1.5589352069  -1.2380329194
C   -5.7093604258   2.3286692446  -0.1091933833
H   -3.7430678558   0.6635935969   4.5372135319
H   -4.9694761871   2.8207602576   4.4180158470
H   -5.8898464062   3.6142281222   2.2677300843
H   -3.4381966219  -0.7103515097   2.4982096142
H   -3.8226222073  -1.0639517434   0.0966311966
H   -4.7101398719  -0.2727535585  -2.0557992903
H   -5.9232991389   1.8988055259  -2.1927698249
H   -6.2395565550   3.2764447545  -0.1664550926
Sb  -0.3082471437  -2.4373294765  -0.4487165527
Cl  -1.5049365872  -3.2292140060   1.4840068889
Cl   0.8523727825  -1.5736507665  -2.4182102239
Cl   0.3771397468  -4.6555872095  -1.0196711050
Cl   1.7059752400  -2.1268443257   0.8764225696
Cl  -2.3025084845  -2.6273939542  -1.7957247149
Cl  -0.9266358851  -0.1617713035   0.1631753238
  87
G(CENSO)=       -4398.99228475  G(xTB)=        -128.68864769        !CONF47
C    1.3536983715   2.3872979250  -0.8674921884
H    1.4652928770   2.4920774754  -1.9422326546
C    0.2729545246   3.0059374720  -0.2250212508
C    0.1024821413   2.7998078935   1.1617130534
C    1.0525776282   2.0340787032   1.8496365667
H    0.9341864571   1.8742727040   2.9174173594
C    2.2872837979   1.5924423202  -0.1878906390
C   -0.7007412621   3.8038858128  -1.0822939751
C   -1.6843291776   4.5953612208  -0.2057214210
H   -1.1957450311   5.5103569755   0.1550429629
H   -2.5235210717   4.9205193165  -0.8335218701
C   -2.1934780254   3.7812123617   0.9700418639
H   -2.6882893972   2.8708161284   0.6077634928
H   -2.9550910453   4.3425463656   1.5253417349
C   -1.0718011550   3.3813078290   1.9402006342
C   -1.4738792510   2.8164168260  -1.9836130792
H   -0.7970193607   2.2004850995  -2.5842917474
H   -2.1250072689   3.3805683534  -2.6616997282
H   -2.0864168341   2.1306690118  -1.3937891074
C    0.0570232247   4.8053578028  -1.9754426607
H    0.6585381545   4.3121658834  -2.7444396711
H    0.7142484177   5.4479658845  -1.3795021054
H   -0.6693939868   5.4432184840  -2.4912143636
C   -1.6587399118   2.3603088664   2.9316849994
H   -1.9256747285   1.4246339367   2.4298712777
H   -2.5717798057   2.7782083088   3.3696146330
H   -0.9793349652   2.1314020547   3.7583370610
C   -0.5680666592   4.6067918477   2.7316113732
H   -1.3969657873   5.0514464930   3.2943803511
H   -0.1428466602   5.3723721744   2.0758982088
H    0.2096898922   4.3144051903   3.4455012612
C    2.1422482315   1.4211558010   1.2102147329
C    3.0600637507   0.5997112236   1.8810503010
H    2.9303273181   0.4597362772   2.9501873388
C    4.1050900007  -0.0642260568   1.2241517636
C    4.2640465875   0.1250963186  -0.1661574195
C    3.3438085215   0.9382824808  -0.8397252882
H    3.4258712565   1.0574944066  -1.9154256570
C    5.3540767861  -0.5529359516  -0.9880292989
C    6.4190142718  -1.1766791161  -0.0720535644
C    5.8095556608  -1.8984723841   1.1173408235
C    5.0343800162  -0.9499270769   2.0451214285
C    6.0047326294  -0.0383479431   2.8265285960
H    6.6885652505  -0.6508939178   3.4253685430
H    6.5977656461   0.5957386009   2.1611184532
H    5.4542496643   0.6206171157   3.5065423551
C    4.2503262834  -1.8113049404   3.0520884671
H    3.4492312313  -2.3689478540   2.5573317420
H    4.9361071975  -2.5303372415   3.5136832696
H    3.8120619427  -1.2209051823   3.8621646928
H    5.1262781294  -2.6836162068   0.7676662244
H    6.5900479333  -2.4002245456   1.7028743703
H    7.1019913607  -0.3916653137   0.2786468294
H    7.0267770353  -1.8682936734  -0.6683862835
C    6.0553737089   0.4663923724  -1.9062967351
H    6.4244754842   1.3258010870  -1.3358702023
H    6.9119724959  -0.0180060544  -2.3879843443
H    5.4020348312   0.8333234973  -2.7031165155
C    4.7016749881  -1.6440179590  -1.8643852628
H    3.9091624990  -1.2306354207  -2.4955468948
H    5.4635840606  -2.0918115008  -2.5126005474
H    4.2415266929  -2.4302308629  -1.2612392827
C   -5.6801276120   3.1446213368  -0.1618743442
C   -5.1378771882   2.2790816660  -1.1308107689
C   -4.6604822520   1.0378908092  -0.7679325756
C   -4.7078781031   0.6143461161   0.5804336591
C   -5.2518307380   1.4954585198   1.5670290175
C   -5.7355811199   2.7610183495   1.1601585361
C   -5.2847799014   1.0714875160   2.9159331646
C   -4.7942350186  -0.1651271133   3.2752072309
C   -4.2589856652  -1.0311091291   2.3030733831
C   -4.2213665264  -0.6528564650   0.9793319880
H   -6.0575487723   4.1185098096  -0.4605221718
H   -5.0955333754   2.5921135258  -2.1699830818
H   -4.2286957628   0.3685824801  -1.5077562401
H   -6.1545027576   3.4290495629   1.9092588807
H   -5.7017463485   1.7382788694   3.6671258858
H   -4.8213904619  -0.4766135786   4.3155053037
H   -3.8656010112  -2.0003856697   2.5936435247
H   -3.8018436317  -1.3178627507   0.2301804311
Sb  -0.3614233304  -2.1053195265  -1.1513783299
Cl   0.8366276781  -0.6265241491  -2.6826163912
Cl  -1.5799317743  -3.5151255666   0.3773306529
Cl   1.6384812430  -2.3129166655   0.2152761315
Cl   0.3046560939  -3.9910305334  -2.4611825825
Cl  -0.9670179459  -0.1694650130   0.1904622360
Cl  -2.3549099061  -1.7895886794  -2.4780074141
  87
G(CENSO)=       -4398.99181352  G(xTB)=        -128.68739775        !CONF142
C    2.5931641022   2.3474904348   0.3250282096
H    2.7270926742   2.5328694917   1.3857131821
C    2.4645545640   3.4340419026  -0.5511624016
C    2.3121044792   3.1769009779  -1.9302585420
C    2.2140926390   1.8456959105  -2.3587352297
H    2.0423843491   1.6371587423  -3.4110923992
C    2.5218969196   1.0137974553  -0.1048787362
C    2.5023427451   4.8398334902   0.0330167969
C    1.9788437223   5.8506737548  -0.9985798537
H    0.8859558144   5.7620181043  -1.0518963698
H    2.1917902964   6.8637542146  -0.6357072557
C    2.5858425075   5.6399618389  -2.3750751144
H    3.6796350399   5.7159836802  -2.3151795116
H    2.2605191552   6.4289961453  -3.0644257437
C    2.2061001320   4.2783957452  -2.9794695036
C    3.9591921967   5.1672965669   0.4241239313
H    4.6359533683   5.1256838359  -0.4347087695
H    4.3296572636   4.4585219344   1.1722552527
H    4.0071634530   6.1724929071   0.8580371355
C    1.6162916064   4.9421213876   1.2893825137
H    0.6038218016   4.5794677552   1.0910909641
H    1.5594654042   5.9925850997   1.5958450737
H    2.0167638706   4.3786973919   2.1368372231
C    3.1622421806   3.9951111694  -4.1542199447
H    3.1630731668   4.8564847833  -4.8313924710
H    2.8617874920   3.1217093225  -4.7405264738
H    4.1865503790   3.8378555796  -3.7996248996
C    0.7600987314   4.3242978830  -3.5160854415
H    0.4509357900   3.3536993083  -3.9165863651
H    0.6933659682   5.0639545612  -4.3220711981
H    0.0448245689   4.5933838553  -2.7348390795
C    2.3063589567   0.7560018033  -1.4807541316
C    2.1740680844  -0.5775439591  -1.8984447857
H    1.9898676616  -0.7645014560  -2.9525802872
C    2.2486751100  -1.6612097901  -1.0132411953
C    2.5027314270  -1.4052106351   0.3514712589
C    2.6149446190  -0.0734366252   0.7754107690
H    2.7505499440   0.1396988061   1.8309018312
C    2.5966733766  -2.5024665852   1.4035511939
C    2.7543402980  -3.8774270292   0.7364953770
C    1.8028158814  -4.0628020691  -0.4312199894
C    2.0614113233  -3.0672510747  -1.5714024129
C    0.8526981332  -3.1293551288  -2.5238039070
H   -0.0487690026  -2.7334894654  -2.0449231840
H    1.0198055325  -2.5852418552  -3.4584043874
H    0.6634786476  -4.1770460813  -2.7848215380
C    3.3342504644  -3.4556949794  -2.3517080627
H    3.2155908326  -4.4589659983  -2.7767907472
H    3.5178363902  -2.7573603883  -3.1754252721
H    4.2217611532  -3.4527606994  -1.7116716723
H    1.8761122886  -5.0815034766  -0.8304494351
H    0.7678097034  -3.9463719685  -0.0876175418
H    2.5796147816  -4.6531973116   1.4926636284
H    3.7931852083  -3.9994044600   0.4003241481
C    1.3105666055  -2.4666062581   2.2579719694
H    0.4210251212  -2.6814416139   1.6606390254
H    1.3899693850  -3.2111011684   3.0591531733
H    1.1569841518  -1.4817076432   2.7108135894
C    3.8114117829  -2.2768154853   2.3236603833
H    3.9259895737  -3.1457583115   2.9811090467
H    4.7332384788  -2.1645398049   1.7425124666
H    3.6964868682  -1.3991621995   2.9661675153
C   -3.2779787296  -2.9603426756   0.1233043278
C   -3.3184889680  -3.4375440205  -1.1997077824
C   -2.6125443431  -4.5642158607  -1.5576259017
C   -1.8322403137  -5.2607846610  -0.6046084609
C   -1.7931311082  -4.7766455725   0.7413022320
C   -2.5303515232  -3.6169848270   1.0746953662
C   -1.0028763782  -5.4653676432   1.6919646280
C   -0.2809918324  -6.5823938176   1.3344940101
C   -0.3226331355  -7.0603582636   0.0103726919
C   -1.0828592707  -6.4125703473  -0.9382858551
H   -3.8130985581  -2.0541333775   0.3879093673
H   -3.9029964324  -2.9008642036  -1.9408741984
H   -2.6398441989  -4.9300721947  -2.5814186963
H   -2.4834321582  -3.2286905041   2.0885540256
H   -0.9758526824  -5.0950975380   2.7137854586
H    0.3189008145  -7.1024548003   2.0757836291
H    0.2459702082  -7.9453323178  -0.2605430130
H   -1.1182397527  -6.7830522715  -1.9602316756
Sb  -1.9569420307   1.2915115964   0.9863755242
Cl  -0.8225927558  -0.5620973851  -0.1114173339
Cl  -3.0038148618   3.1700092946   2.0375385230
Cl  -0.9401843869   2.7659756657  -0.6623573829
Cl  -0.0178642665   1.5810979763   2.4412278064
Cl  -3.8583393123   0.9564357380  -0.4511562161
Cl  -2.8836987973  -0.2246836095   2.6180768714
  87
G(CENSO)=       -4398.99163949  G(xTB)=        -128.68626785        !CONF168
C    1.8670493307   2.5630374042  -0.4139322666
H    2.5823308483   2.6266869140  -1.2273635050
C    0.8810410751   3.5535978451  -0.2860371434
C   -0.0763600842   3.4222704170   0.7412239607
C    0.0228267730   2.3345135168   1.6197253533
H   -0.6978899316   2.2343881831   2.4259514344
C    1.9515503065   1.4620852764   0.4474792367
C    0.8739386473   4.6862640138  -1.3034618243
C   -0.0882786828   5.8026319987  -0.8674529681
H    0.3971864503   6.4224764668  -0.1017974802
H   -0.2684113050   6.4605807898  -1.7263281957
C   -1.4016266827   5.2580417681  -0.3334723029
H   -1.8854869490   4.6363162774  -1.0981683336
H   -2.0958867377   6.0779745846  -0.1113543487
C   -1.2143147902   4.4163378004   0.9387481073
C    0.4436848740   4.1134848950  -2.6721294459
H   -0.5766896317   3.7238756243  -2.6489435857
H    1.0872418103   3.2841045535  -2.9816500319
H    0.5071695037   4.9028954316  -3.4295768658
C    2.2814388765   5.2984770242  -1.4421828273
H    2.9938231451   4.6131712447  -1.9101293832
H    2.6793644785   5.6031675027  -0.4679953506
H    2.2212664902   6.1872580171  -2.0799481614
C   -2.5439902153   3.6933785416   1.2231651937
H   -3.3595732740   4.4244748496   1.2044784403
H   -2.5638755780   3.2200039059   2.2100165824
H   -2.7496925011   2.9315887195   0.4640222948
C   -0.8735982318   5.3163871610   2.1447503864
H   -1.6834951837   6.0356097148   2.3125038418
H    0.0570940481   5.8703652698   1.9920591647
H   -0.7563887294   4.7183931920   3.0550232497
C    1.0044946205   1.3409587913   1.4930364960
C    1.0659458984   0.2122426863   2.3258407021
H    0.3121771932   0.1053850594   3.1018236302
C    2.0439557752  -0.7865299872   2.1750377526
C    3.0129771120  -0.6439088561   1.1618597516
C    2.9306046779   0.4668193945   0.3077253894
H    3.6399464437   0.5648661421  -0.5075061561
C    4.1256236110  -1.6534353921   0.9093013701
C    4.2233085627  -2.6591439928   2.0675103401
C    2.8586372906  -3.1239074329   2.5458632730
C    2.0190211483  -1.9752428942   3.1244076994
C    2.5797398955  -1.5185783022   4.4886943284
H    3.6038261503  -1.1419862540   4.4099714750
H    1.9614020777  -0.7190065083   4.9108512620
H    2.5698330800  -2.3601363249   5.1908046812
C    0.5825234018  -2.4833512688   3.3344473518
H   -0.0179954090  -1.7987350685   3.9385889089
H    0.0685636762  -2.6424813502   2.3805341363
H    0.6145455017  -3.4377962802   3.8721182251
H    2.3044022757  -3.5779799480   1.7137407972
H    2.9643484069  -3.9006247250   3.3133947465
H    4.7732999374  -2.2023824334   2.9009198444
H    4.8251567712  -3.5135264835   1.7342871287
C    5.4837163465  -0.9347811211   0.7847380485
H    5.5553065587  -0.3249897636  -0.1205254289
H    5.6745810094  -0.2939863486   1.6525820724
H    6.2796309249  -1.6858435388   0.7326522071
C    3.8331524517  -2.3945330217  -0.4135353883
H    2.9181799649  -2.9882490619  -0.3529639464
H    3.6992972561  -1.6979188817  -1.2468167695
H    4.6734499259  -3.0578505649  -0.6476605479
C   -2.9595039059  -1.1943749844   1.0961646031
C   -3.1431354198  -2.5704505553   1.3351544961
C   -3.0630472890  -3.0711890694   2.6136283853
C   -2.7780862515  -2.2200139373   3.7080681217
C   -2.5862936038  -0.8229775910   3.4652598281
C   -2.6892404989  -0.3415445247   2.1388768881
C   -2.2652832814   0.0200324462   4.5554541067
C   -2.1221851666  -0.4891475108   5.8264226227
C   -2.3118110746  -1.8656080450   6.0644253099
C   -2.6398161596  -2.7090159913   5.0280508233
H   -3.0105291613  -0.8162752984   0.0811480445
H   -3.3356652634  -3.2303480006   0.4948304599
H   -3.2026590497  -4.1334411470   2.7993401542
H   -2.5423614854   0.7177225906   1.9440393585
H   -2.1373836995   1.0859027332   4.3749900670
H   -1.8714336552   0.1700146837   6.6524796223
H   -2.2008595089  -2.2574290662   7.0711065165
H   -2.7855557893  -3.7711097465   5.2098391572
Sb  -0.4697093555  -0.8912752028  -2.7142624561
Cl   0.3690776988  -2.8020474792  -3.8854442370
Cl  -1.2583329496   1.0409849828  -1.4344400864
Cl  -1.0848523148   0.2156836761  -4.7486907263
Cl   1.7430562298   0.1399944706  -2.8747768115
Cl  -2.6524808965  -1.8949244299  -2.5458436962
Cl   0.1670992156  -1.8927462430  -0.5859243716
  87
G(CENSO)=       -4398.99117760  G(xTB)=        -128.68783643        !CONF112
C    2.2900608150   2.3612674576  -1.3006513584
H    2.4759709546   2.1190923036  -2.3419480590
C    1.9696936618   3.6793835408  -0.9485412488
C    1.6735969135   3.9631553720   0.4022590737
C    1.7593232115   2.9284815615   1.3438361121
H    1.5377632794   3.1387579295   2.3861133853
C    2.3587547255   1.3188441699  -0.3635219157
C    1.9088481230   4.7216954362  -2.0587964573
C    1.8159613791   6.1383513967  -1.4698918597
H    2.8130798831   6.4628914069  -1.1438232021
H    1.5149997882   6.8268045929  -2.2691481205
C    0.8417883776   6.2185264271  -0.3073814136
H   -0.1545374916   5.8911389750  -0.6320784453
H    0.7350901539   7.2559293078   0.0335203930
C    1.2792444989   5.3536577664   0.8848992410
C    0.6765417136   4.4310090584  -2.9426324243
H    0.6619220146   5.1323547577  -3.7847782040
H   -0.2576167227   4.5262674931  -2.3843326396
H    0.6997261813   3.4120908789  -3.3405301156
C    3.1740125326   4.6540072112  -2.9359235356
H    3.1632744096   5.4920588062  -3.6415829520
H    3.2267114574   3.7351443094  -3.5268940935
H    4.0826547856   4.7297816404  -2.3285387376
C    0.1054458006   5.2923565757   1.8797347734
H   -0.7348146898   4.7261074603   1.4666277867
H   -0.2359729301   6.3122263026   2.0885813305
H    0.3862571124   4.8455170854   2.8380507925
C    2.4965587869   5.9820787888   1.5963605855
H    2.7952579088   5.3786785215   2.4603901013
H    2.2395213730   6.9854161468   1.9550293610
H    3.3633337163   6.0608893164   0.9337756330
C    2.0935827322   1.6113318061   0.9962633494
C    2.1314884125   0.5604796426   1.9261193667
H    1.9060217623   0.7909611653   2.9634298306
C    2.4185611411  -0.7625580065   1.5649373699
C    2.7124127381  -1.0480356978   0.2139290794
C    2.6601733204  -0.0033771884  -0.7195406020
H    2.8326530959  -0.2182564678  -1.7693671104
C    3.0229752926  -2.4497762523  -0.2957302323
C    3.3342448753  -3.3938006487   0.8758558052
C    2.3548688332  -3.2298763575   2.0236534792
C    2.4070943009  -1.8301920063   2.6526925447
C    3.6806405785  -1.6670196410   3.5078706867
H    4.5903925298  -1.7874335064   2.9120085479
H    3.7170864390  -0.6748105598   3.9707781714
H    3.6874022489  -2.4159593281   4.3082001113
C    1.1730415848  -1.6844903195   3.5625907462
H    1.2131187502  -0.7912177013   4.1934966023
H    0.2493983107  -1.6568304189   2.9752682386
H    1.1230273400  -2.5531942026   4.2292300095
H    1.3341441688  -3.4214953962   1.6705699891
H    2.5491518115  -3.9739922845   2.8053800867
H    4.3596176492  -3.2109826447   1.2254845439
H    3.3122711803  -4.4266054970   0.5055663501
C    4.2455792742  -2.4336279559  -1.2329488860
H    4.0441411454  -1.9240717016  -2.1795157653
H    5.1054700080  -1.9522420373  -0.7544235858
H    4.5225392161  -3.4659064424  -1.4741408756
C    1.7983749969  -2.9640704556  -1.0842358052
H    1.5272295453  -2.2805827942  -1.8954012029
H    2.0345898099  -3.9436029895  -1.5168658015
H    0.9167439252  -3.0618723407  -0.4459204923
C    0.7199496773  -6.5179646139   1.5208087194
C    0.6631830675  -6.3732944503   2.9204269330
C   -0.2392986261  -5.5040097783   3.4927650936
C   -1.1231887486  -4.7446823200   2.6918353028
C   -1.0701026048  -4.8956461270   1.2699890170
C   -0.1300245951  -5.7949714313   0.7135435134
C   -1.9482431671  -4.1325449763   0.4662194171
C   -2.8434079296  -3.2566909928   1.0374914372
C   -2.8944029266  -3.1063168745   2.4354370570
C   -2.0541272737  -3.8349184544   3.2470565320
H    1.4335883586  -7.2076751417   1.0794429319
H    1.3335539657  -6.9523424281   3.5490600310
H   -0.2856203550  -5.3936591695   4.5737614393
H   -0.0918248646  -5.9066160872  -0.3672409041
H   -1.8954440643  -4.2237788715  -0.6153801866
H   -3.4893129824  -2.6555318075   0.4061484559
H   -3.5950138111  -2.3988209798   2.8685302296
H   -2.0904123996  -3.7156376667   4.3274036945
Sb  -2.0462426584   0.4325333996  -1.4047675258
Cl  -0.7091736990  -0.6587057158   0.3149085398
Cl  -3.3060385334   1.5715213776  -3.0920310365
Cl  -3.9645115286   0.3349053137   0.0496246147
Cl  -2.6102457047  -1.7150373974  -2.3424057556
Cl  -1.3811358773   2.5532881341  -0.4344630769
Cl  -0.0859859292   0.4736092078  -2.8713832359
