# Supplementary material for: Automated and Efficient Generation of General Molecular Aggregate Structures
Source: Angew Chem Int Ed Engl. 2022 Dec 16;62(4):e202214477. doi: 10.1002/anie.202214477 (PMC10107477; doi:10.1002/anie.202214477)
Supplement: Supplementary file 2 — Supporting Information [file ANIE-62-0-s001.zip › SI/comparison_with_crest/r2SCAN-3c_structures/E/gISS_single_structure.xyz]

150
Energy =
Cu    1.4918753   -1.8473358   -2.0521964 
N    -0.3116258   -1.1749999   -1.5172985 
N     1.8761022   -0.0836182   -2.7506562 
N     3.4333816   -1.9197732   -2.1233441 
N     1.5280213   -3.8417444   -2.0358724 
C    -1.2715747   -1.8593811   -0.8605286 
C    -2.5570708   -1.3314794   -1.1698064 
H    -3.5003785   -1.6607339   -0.7578565 
C    -2.3560438   -0.2750261   -2.0217578 
H    -3.1135243    0.3625583   -2.4539887 
C    -0.9451943   -0.1463269   -2.2224227 
C    -0.3104757    0.8845367   -2.9468172 
C     1.0851593    0.9482077   -3.1408580 
C     1.9376148    1.9954453   -3.6202302 
H     1.6087976    2.9607925   -3.9798914 
C     3.2449923    1.5563761   -3.4726958 
H     4.1466477    2.1006866   -3.7198997 
C     3.1727164    0.2496696   -2.9151062 
C     4.0718475   -0.7833507   -2.4694046 
C     5.4595756   -0.9352338   -2.1971069 
H     6.2328905   -0.1972555   -2.3626427 
C     5.6205350   -2.2031125   -1.6555174 
H     6.5461143   -2.6471772   -1.3162463 
C     4.3281287   -2.8244320   -1.6415037 
C     3.8946783   -4.1189198   -1.2796583 
C     2.5794514   -4.5815675   -1.4931072 
C     2.1558888   -5.9455229   -1.3884217 
H     2.7726918   -6.7677323   -1.0552988 
C     0.8743140   -6.0154757   -1.8770201 
H     0.2704943   -6.9024830   -2.0088963 
C     0.5216590   -4.6982506   -2.2893049 
C    -0.9866153   -2.9454494    0.0633763 
C     0.2843558   -3.1052836    0.6335028 
H     1.0559716   -2.3719908    0.4249166 
C     0.5533151   -4.1569625    1.4961444 
H     1.5452119   -4.2473964    1.9314119 
C    -0.4503983   -5.0641974    1.8263913 
H    -0.2422900   -5.8875687    2.5036798 
C    -1.7275816   -4.9023530    1.2909402 
H    -2.5175067   -5.6026944    1.5478944 
C    -1.9943460   -3.8561668    0.4192046 
H    -2.9833843   -3.7579735   -0.0172771 
C    -1.1392971    1.9693745   -3.5155532 
C    -1.0318190    2.2914062   -4.8752274 
H    -0.3293458    1.7401408   -5.4940679 
C    -1.8346785    3.2789741   -5.4351564 
H    -1.7479758    3.5061097   -6.4937918 
C    -2.7582040    3.9616478   -4.6475845 
H    -3.3931073    4.7257109   -5.0874899 
C    -2.8602042    3.6615544   -3.2913898 
H    -3.5684555    4.1952344   -2.6637354 
C    -2.0495500    2.6847946   -2.7277149 
H    -2.0979156    2.4889394   -1.6620648 
C     4.8828042   -5.0653049   -0.7167546 
C     6.0756166   -5.3456964   -1.3950898 
H     6.2557354   -4.8855419   -2.3621947 
C     7.0020565   -6.2325111   -0.8580446 
H     7.9159964   -6.4497835   -1.4033122 
C     6.7562921   -6.8492153    0.3659373 
H     7.4824660   -7.5396451    0.7849121 
C     5.5705921   -6.5821573    1.0455990 
H     5.3696088   -7.0594858    2.0005249 
C     4.6386034   -5.7027994    0.5068963 
H     3.7163418   -5.4866125    1.0384602 
C    -0.7021154   -4.3009400   -2.9700501 
C    -0.7129219   -3.2341906   -3.8831625 
H     0.2166045   -2.7224778   -4.1217291 
C    -1.8916844   -2.8481782   -4.5052623 
H    -1.8838213   -2.0135771   -5.2002413 
C    -3.0779174   -3.5305393   -4.2440188 
H    -4.0003805   -3.2250515   -4.7290940 
C    -3.0738008   -4.6103885   -3.3634380 
H    -3.9953341   -5.1483128   -3.1589846 
C    -1.8983571   -4.9947471   -2.7329982 
H    -1.9061267   -5.8116347   -2.0173322 
Cu   -0.4843238    2.3109003    1.2047886 
N    -1.7312603    3.6589601    2.0335296 
N    -0.0105754    3.6762991   -0.1011498 
N     1.2423554    1.6258210    0.6222292 
N    -0.8253179    0.5164847    1.9938555 
C    -2.5011655    3.4733687    3.1269957 
C    -3.6679058    4.2837528    3.0572112 
H    -4.4458797    4.3467732    3.8051607 
C    -3.5659409    5.0242288    1.9020433 
H    -4.2673182    5.7600274    1.5348653 
C    -2.3379091    4.6619981    1.2697222 
C    -1.7433927    5.3246559    0.1708417 
C    -0.5467684    4.8845834   -0.4268224 
C     0.3963693    5.5779907   -1.2556273 
H     0.2672005    6.5697889   -1.6660993 
C     1.5127133    4.7678805   -1.3691642 
H     2.4295924    4.9864102   -1.8993966 
C     1.2349788    3.5919114   -0.6200841 
C     1.9665979    2.4447200   -0.1675128 
C     3.3229206    2.0190813   -0.1640735 
H     4.1394243    2.4743669   -0.7064691 
C     3.3908749    0.9310156    0.6866708 
H     4.2782296    0.3688792    0.9402017 
C     2.0615244    0.6904758    1.1741040 
C     1.5580033   -0.2325660    2.1147079 
C     0.1947243   -0.3052913    2.4754823 
C    -0.4049607   -1.3531980    3.2439706 
H     0.1218561   -2.1847428    3.6872846 
C    -1.7638562   -1.1682739    3.2033098 
H    -2.5223787   -1.8181545    3.6162498 
C    -1.9953088   -0.0114949    2.4067700 
C    -2.0873809    2.6512888    4.2558073 
C    -0.7316121    2.3704116    4.4901228 
H     0.0218629    2.7863735    3.8268687 
C    -0.3471435    1.5929006    5.5731968 
H     0.7074635    1.3917990    5.7392094 
C    -1.3031414    1.0879100    6.4518774 
H    -1.0003077    0.4784977    7.2983651 
C    -2.6497840    1.3795539    6.2438120 
H    -3.4010499    0.9944692    6.9277463 
C    -3.0390325    2.1552194    5.1607585 
H    -4.0925062    2.3535315    4.9884726 
C    -2.3097023    6.6080983   -0.2956658 
C    -2.4668874    6.8600328   -1.6661590 
H    -2.1960057    6.0876574   -2.3791808 
C    -2.9711131    8.0763719   -2.1113726 
H    -3.0964126    8.2480803   -3.1767654 
C    -3.3115954    9.0711875   -1.1987566 
H    -3.7014367   10.0232026   -1.5472896 
C    -3.1352985    8.8432016    0.1637950 
H    -3.3734549    9.6227334    0.8817889 
C    -2.6398370    7.6252320    0.6123912 
H    -2.4739428    7.4612212    1.6726995 
C     2.5118718   -1.1861448    2.7187353 
C     3.3973200   -1.9181737    1.9137617 
H     3.3539603   -1.8148013    0.8326458 
C     4.3211352   -2.7858252    2.4834865 
H     5.0009586   -3.3380001    1.8412100 
C     4.3713752   -2.9492185    3.8656433 
H     5.0955211   -3.6269329    4.3088507 
C     3.4942525   -2.2317371    4.6752699 
H     3.5341943   -2.3433789    5.7550876 
C     2.5756478   -1.3559013    4.1085901 
H     1.9086447   -0.7769916    4.7406835 
C    -3.2901721    0.5228756    2.0155380 
C    -3.4414368    1.2674347    0.8363488 
H    -2.5875658    1.3832305    0.1762778 
C    -4.6716662    1.7984651    0.4808857 
H    -4.7640256    2.3757273   -0.4351457 
C    -5.7861348    1.5813653    1.2889730 
H    -6.7505275    1.9978647    1.0131627 
C    -5.6582829    0.8165798    2.4472146 
H    -6.5246174    0.6379553    3.0781302 
C    -4.4250005    0.2901428    2.8078076 
H    -4.3243640   -0.2745624    3.7298496 
