# Supplementary material for: Automated and Efficient Generation of General Molecular Aggregate Structures
Source: Angew Chem Int Ed Engl. 2022 Dec 16;62(4):e202214477. doi: 10.1002/anie.202214477 (PMC10107477; doi:10.1002/anie.202214477)
Supplement: Supplementary file 2 — Supporting Information [file ANIE-62-0-s001.zip › SI/comparison_with_crest/r2SCAN-3c_structures/E/gISS_ensemble.xyz]

  150
G(CENSO)=       -6952.07486958  G(xTB)=        -238.70721828        !CONF15
Cu   0.9258716853  -2.8453258079  -0.7255849229
N   -0.6900182396  -2.1390602521   0.2214686149
N   -0.2082621523  -3.1445894564  -2.2600618824
N    2.2656086938  -2.9311911115  -2.1297767482
N    2.3889869657  -3.2698874182   0.5533997964
C   -0.7203886200  -1.5947537275   1.4532475230
C   -2.0184766412  -1.7333825533   2.0247595823
H   -2.3276789839  -1.3724141417   2.9958944349
C   -2.7944643209  -2.3766020178   1.0936182009
H   -3.8315610835  -2.6608869949   1.1959239778
C   -1.9780864811  -2.6091625514  -0.0579473471
C   -2.4107194513  -3.1300813511  -1.2925649127
C   -1.5505099049  -3.2724012660  -2.4055959398
C   -1.8274776899  -3.4154343914  -3.8024451767
H   -2.8082839360  -3.5299434908  -4.2441822524
C   -0.6125240704  -3.3355679581  -4.4699261724
H   -0.4523740093  -3.3905758583  -5.5384226556
C    0.3850065588  -3.1670703880  -3.4725513625
C    1.8094719160  -2.9726125472  -3.3969175929
C    2.8881883708  -2.7080677133  -4.2849248968
H    2.8396254752  -2.6702521967  -5.3649278128
C    4.0045774764  -2.4840857111  -3.4936404043
H    4.9995895680  -2.2372358079  -3.8372752227
C    3.5966040328  -2.6525376721  -2.1294967509
C    4.3068822224  -2.6106985914  -0.9103155576
C    3.7259543116  -2.9329886685   0.3330467566
C    4.4467402851  -3.1523354541   1.5494229728
H    5.5134823291  -3.0333691668   1.6734226153
C    3.5514038333  -3.6226533172   2.4772315384
H    3.7628507895  -3.9517698106   3.4850868980
C    2.2887460554  -3.7009516999   1.8237814841
C    0.4343024620  -0.9554981282   2.0629075719
C    1.4878199067  -0.4555435099   1.2818131864
H    1.4054073753  -0.4668093133   0.1982760454
C    2.6100265358   0.0937675650   1.8809044014
H    3.4107252951   0.4828656586   1.2594297580
C    2.6885907818   0.1926499650   3.2668562091
H    3.5625102343   0.6398605258   3.7315106539
C    1.6321183683  -0.2619089273   4.0526388441
H    1.6799958987  -0.1734117437   5.1342201736
C    0.5174661523  -0.8337795798   3.4587682806
H   -0.2866766840  -1.2178879561   4.0786925980
C   -3.8232034352  -3.5268087489  -1.4769176061
C   -4.1175758314  -4.7874962153  -2.0148808036
H   -3.3007521723  -5.4577450165  -2.2674610443
C   -5.4351926041  -5.1871393888  -2.2023116415
H   -5.6453171712  -6.1727545293  -2.6075666448
C   -6.4813154567  -4.3298983271  -1.8730082433
H   -7.5105696718  -4.6400718411  -2.0283520889
C   -6.1998197584  -3.0703688619  -1.3507011187
H   -7.0074518007  -2.3836077877  -1.1107490232
C   -4.8840648923  -2.6746983265  -1.1491723349
H   -4.6614742693  -1.6802635740  -0.7811820130
C    5.7471766644  -2.2724067561  -0.9420151701
C    6.6303823771  -2.9738773230  -1.7726050188
H    6.2536551651  -3.7989596696  -2.3698376486
C    7.9802547050  -2.6453454620  -1.8049007239
H    8.6547670794  -3.2077189858  -2.4441627003
C    8.4697824132  -1.6101755621  -1.0126305009
H    9.5248003428  -1.3535642079  -1.0410067078
C    7.6013760433  -0.9106037885  -0.1802224829
H    7.9723285913  -0.0956916604   0.4346012414
C    6.2522803102  -1.2402366455  -0.1419296803
H    5.5705589523  -0.6830367955   0.4936942652
C    1.0568367105  -4.2398646815   2.3819837345
C    0.1095842508  -4.8827835403   1.5701407616
H    0.3162557872  -5.0225279007   0.5114463497
C   -1.0712081012  -5.3697813079   2.1116259757
H   -1.7977076690  -5.8554684707   1.4666248974
C   -1.3207293810  -5.2428102551   3.4757094963
H   -2.2460726343  -5.6234345919   3.8981296978
C   -0.3749182572  -4.6331989813   4.2966919526
H   -0.5629395876  -4.5343365141   5.3621667653
C    0.8034765208  -4.1373429173   3.7576835090
H    1.5216612621  -3.6278923411   4.3933175291
Cu  -0.9538406114   2.3255294415  -0.1417093043
N   -2.3776177138   3.6175903532   0.4582978747
N   -2.3548979384   1.2727960869  -0.9670278981
N    0.0887946355   1.3404857568  -1.4499645295
N    0.7512525978   2.7357781890   0.7757362053
C   -2.1915324851   4.7635337721   1.1440861830
C   -3.3380247173   5.0664690495   1.9315750090
H   -3.4677174361   5.9391877005   2.5562284336
C   -4.2634822814   4.0832327812   1.6778536374
H   -5.2597855724   3.9991884575   2.0885867552
C   -3.6794727983   3.1845776233   0.7347822195
C   -4.3439312322   2.1374370079   0.0706903596
C   -3.7086952574   1.3000634795  -0.8654853818
C   -4.2508642939   0.5163339835  -1.9334780528
H   -5.3033307945   0.3598809861  -2.1295995509
C   -3.1816525442   0.0544421541  -2.6834665887
H   -3.2197209591  -0.5608419297  -3.5721378719
C   -2.0081040781   0.5518371292  -2.0567984306
C   -0.6004758833   0.5893863376  -2.3321336526
C    0.2788935113   0.1517667929  -3.3595944073
H    0.0168348977  -0.4773974465  -4.1987670729
C    1.5204243403   0.6887477044  -3.0703207541
H    2.4274304319   0.5615829034  -3.6445734696
C    1.3848617665   1.4366509398  -1.8524896560
C    2.2998491643   2.2089448798  -1.1115257045
C    1.9813040323   2.8150597013   0.1222406558
C    2.9241246587   3.4029638342   1.0215764854
H    3.9744336700   3.5515194072   0.8140214067
C    2.2687547106   3.6422742348   2.2042653246
H    2.6946268372   4.0192578754   3.1236178899
C    0.9297704926   3.1918665456   2.0289234467
C   -1.0077605970   5.5966459418   0.9867363177
C   -0.2261967885   5.5347956789  -0.1774202860
H   -0.5237219669   4.8717411873  -0.9852974405
C    0.9041246379   6.3272222927  -0.3116793340
H    1.4962907695   6.2656593368  -1.2202419523
C    1.2716527286   7.2058318125   0.7043763618
H    2.1580798828   7.8242587120   0.5979367998
C    0.4898233604   7.2944526451   1.8536912931
H    0.7676045511   7.9812081919   2.6483969887
C   -0.6397330750   6.5015696684   1.9938306140
H   -1.2268164910   6.5516730169   2.9057583812
C   -5.7913215627   1.9265681178   0.2888228929
C   -6.2492380816   0.6590179750   0.6700886229
H   -5.5235210337  -0.1317878164   0.8411122640
C   -7.6056347309   0.4255655300   0.8622086511
H   -7.9443991639  -0.5574674329   1.1775055138
C   -8.5258787216   1.4501489569   0.6587231717
H   -9.5867722824   1.2670162165   0.8024864327
C   -8.0812221296   2.7104778847   0.2684548470
H   -8.7961135995   3.5097977986   0.0957621856
C   -6.7240191947   2.9503519529   0.0887159414
H   -6.3759967632   3.9275476919  -0.2333533726
C    3.6799335785   2.3323004138  -1.6296086601
C    4.4299259961   1.1870399093  -1.9217686548
H    4.0013222675   0.2054672437  -1.7369964445
C    5.7194612673   1.2978883580  -2.4280747462
H    6.2920131778   0.3975859235  -2.6328914031
C    6.2771603372   2.5526866574  -2.6532563077
H    7.2838198040   2.6383078171  -3.0521687580
C    5.5397691111   3.6980235612  -2.3632504000
H    5.9670678628   4.6806381168  -2.5419415128
C    4.2519630412   3.5905371628  -1.8528016746
H    3.6690811663   4.4814872191  -1.6364858193
C   -0.1058625265   3.1212390917   3.0488667870
C   -1.1302395081   2.1635988683   2.9818152990
H   -1.1223392646   1.4185238278   2.1902453000
C   -2.1269831499   2.1253482993   3.9452510100
H   -2.9193556410   1.3863122415   3.8660327006
C   -2.1100213749   3.0235856442   5.0092574186
H   -2.8920506243   2.9932744595   5.7623752296
C   -1.0795404216   3.9560504075   5.1064008301
H   -1.0565498883   4.6559808036   5.9370418615
C   -0.0872356500   4.0055177646   4.1376888852
H    0.6929331489   4.7585448833   4.1979408053
  150
G(CENSO)=       -6952.07357849  G(xTB)=        -238.70449888        !CONF102
Cu   1.4413819803  -2.2416913968  -1.4059288030
N   -0.1322635437  -1.7868492859  -0.2432372643
N    0.3638829445  -1.7228539627  -2.9258307071
N    2.8362199874  -1.8340988794  -2.6997259425
N    2.8020059811  -3.3418222588  -0.4547777240
C   -0.1757445466  -1.7747263847   1.1053467313
C   -1.5202085249  -1.8646269721   1.5640234628
H   -1.8446017392  -1.8188288647   2.5952137965
C   -2.3141197235  -1.9335836291   0.4460445519
H   -3.3922622544  -1.9987232211   0.4183259310
C   -1.4567680454  -1.8635988365  -0.6957705876
C   -1.8714923443  -1.7765515227  -2.0375728534
C   -0.9734819041  -1.5946668902  -3.1105196885
C   -1.1906935926  -1.0940113430  -4.4337369107
H   -2.1531725340  -0.8665566192  -4.8709569575
C    0.0568749630  -0.8901858537  -5.0013629462
H    0.2682419351  -0.4860010069  -5.9819543788
C    1.0121810956  -1.2878931550  -4.0291914747
C    2.4411317871  -1.2951450286  -3.8715735763
C    3.5851107253  -0.8155674133  -4.5674571724
H    3.5933793045  -0.3325318115  -5.5352808849
C    4.6793536221  -1.0774909132  -3.7566850852
H    5.7127341925  -0.8386795050  -3.9672219532
C    4.1888511473  -1.7474953498  -2.5886286489
C    4.8424542593  -2.3241580402  -1.4802765651
C    4.1752910445  -3.0971700309  -0.5098205773
C    4.8151806364  -3.9221555255   0.4678898168
H    5.8823864309  -3.9890698139   0.6245631354
C    3.8355489359  -4.6571170804   1.0876307353
H    3.9670103415  -5.4272657820   1.8349590619
C    2.6005987177  -4.2857052847   0.4826596307
C    1.0242294454  -1.6976617637   1.9251042238
C    2.1879475052  -1.0697118419   1.4592890120
H    2.1644624662  -0.5309189799   0.5152336195
C    3.3581658977  -1.1047287750   2.2023013377
H    4.2433890901  -0.5990658490   1.8261150719
C    3.3869760090  -1.7606913275   3.4295613062
H    4.3080607317  -1.8006624650   4.0043241177
C    2.2244013941  -2.3430592358   3.9280395150
H    2.2364494531  -2.8412582786   4.8938121183
C    1.0505730921  -2.3042405071   3.1898219081
H    0.1560627913  -2.7948857487   3.5620370967
C   -3.3099169145  -1.8097554365  -2.3824800816
C   -3.7568634008  -2.7232548985  -3.3468989668
H   -3.0442784016  -3.4130323275  -3.7905528413
C   -5.0936367722  -2.7570929645  -3.7235439560
H   -5.4269096732  -3.4800209205  -4.4625944793
C   -5.9992245415  -1.8601141801  -3.1639585088
H   -7.0410851994  -1.8733168668  -3.4711978579
C   -5.5597098732  -0.9373629384  -2.2193066372
H   -6.2505112215  -0.2084642633  -1.8046764497
C   -4.2285430649  -0.9187105091  -1.8195600844
H   -3.8848500056  -0.1838633963  -1.1002538253
C    6.3106984304  -2.1726302917  -1.3683417566
C    7.1563875159  -2.5825727351  -2.4055992286
H    6.7260375822  -3.0473948454  -3.2879066599
C    8.5335402361  -2.4308257422  -2.2941806433
H    9.1782009797  -2.7668547182  -3.1012075709
C    9.0866909716  -1.8622137456  -1.1503650010
H    10.1629912372  -1.7436891437  -1.0657498558
C    8.2537511970  -1.4540855006  -0.1125251791
H    8.6769967800  -1.0112747301   0.7848416423
C    6.8771616754  -1.6124023775  -0.2172852228
H    6.2244585223  -1.2863030533   0.5867918978
C    1.2892467164  -4.8570066446   0.7514613592
C    0.3014516145  -4.9124824935  -0.2444461483
H    0.5372633293  -4.5865782601  -1.2551670731
C   -0.9619240861  -5.4108140003   0.0381841020
H   -1.7176225757  -5.4322191122  -0.7415117524
C   -1.2568623294  -5.8876948310   1.3127595945
H   -2.2470827869  -6.2749400584   1.5339214130
C   -0.2729292046  -5.8760920204   2.2987516013
H   -0.4955038934  -6.2540332268   3.2927028320
C    0.9878617696  -5.3668106969   2.0230595110
H    1.7390894173  -5.3198725543   2.8057367438
Cu  -1.3372042271   2.2781668331   1.4717891094
N   -2.8798045527   1.9211067299   0.2480597859
N   -2.3505390703   1.4537979028   2.9067801363
N    0.0912951482   1.9012790861   2.7253595497
N   -0.0983601659   3.5963350678   0.6381613343
C   -2.9602370024   2.2571430010  -1.0576961216
C   -4.3164856320   2.4769918504  -1.4299753136
H   -4.6704467579   2.7314054848  -2.4192215422
C   -5.0810741651   2.2054131947  -0.3205132223
H   -6.1586175262   2.2452239708  -0.2390365051
C   -4.1898655789   1.8327651822   0.7305742564
C   -4.5682604124   1.3410448720   1.9961141722
C   -3.6466540063   1.0637832526   3.0215881670
C   -3.7764285354   0.3047370693   4.2293849582
H   -4.6878362278  -0.1488809918   4.5947936866
C   -2.5167460648   0.2353439307   4.8025504943
H   -2.2422365279  -0.2728987227   5.7171498698
C   -1.6425396823   0.9584812295   3.9445329630
C   -0.2356993264   1.2263299709   3.8457706022
C    0.9530228968   0.8925664159   4.5499312491
H    1.0183085251   0.3500038954   5.4828342510
C    2.0062224925   1.3547610966   3.7821614859
H    3.0578340242   1.2378184362   3.9963907801
C    1.4439210170   1.9978168594   2.6318862739
C    2.0224654240   2.6126347327   1.5028568004
C    1.2772649613   3.3775441086   0.5841676943
C    1.8335848965   4.2567788034  -0.3955983190
H    2.8859845025   4.3472763496  -0.6256522642
C    0.8022826344   5.0143619342  -0.8955681381
H    0.8729609049   5.8280968301  -1.6037484882
C   -0.3800155727   4.5914588517  -0.2243329294
C   -1.8038971356   2.2557299401  -1.9402714551
C   -0.6470397591   1.5289640219  -1.6143986321
H   -0.6325141211   0.9104798134  -0.7209643198
C    0.4599682128   1.5584048486  -2.4468876561
H    1.3403210364   0.9766142738  -2.1898017043
C    0.4323897831   2.2920677135  -3.6292455145
H    1.3019120919   2.3046878354  -4.2802295716
C   -0.7221730275   2.9857996407  -3.9825537356
H   -0.7554872148   3.5497480640  -4.9106858113
C   -1.8316632790   2.9659477519  -3.1500058771
H   -2.7171228873   3.5357720259  -3.4145867161
C   -5.9911510617   1.0320072349   2.2547238935
C   -6.6432214131   1.5901338287   3.3603781610
H   -6.0984339472   2.2749166981   4.0043229233
C   -7.9752327984   1.2885920638   3.6187200044
H   -8.4739983751   1.7402273530   4.4714213416
C   -8.6684783292   0.4123118799   2.7884814688
H   -9.7076839285   0.1732069414   2.9948679451
C   -8.0223995518  -0.1622886026   1.6971354698
H   -8.5513370025  -0.8624487431   1.0567146451
C   -6.6948586751   0.1477342184   1.4289953787
H   -6.1792739808  -0.3180254507   0.5940427505
C    3.4688165682   2.4254463003   1.2578417985
C    4.4334883810   2.7625356828   2.2126720672
H    4.1238062924   3.2490958930   3.1330135149
C    5.7792695737   2.5043830315   1.9742865449
H    6.5192416468   2.7838998368   2.7189409095
C    6.1802713255   1.8995187737   0.7859243893
H    7.2305174537   1.6899920543   0.6036959876
C    5.2286232083   1.5704105447  -0.1759420926
H    5.5297226978   1.0923032461  -1.1042641347
C    3.8854951747   1.8386508629   0.0548627776
H    3.1404333570   1.5770684453  -0.6910117412
C   -1.7101442439   5.1699082715  -0.3435487346
C   -2.6294477956   5.0971349199   0.7154351897
H   -2.3271054134   4.6460184809   1.6575926282
C   -3.9068895043   5.6194132937   0.5802930668
H   -4.6079951892   5.5435595542   1.4062863837
C   -4.2866508636   6.2452221423  -0.6046238453
H   -5.2876991250   6.6532189792  -0.7095091410
C   -3.3721400169   6.3556572873  -1.6494482715
H   -3.6598987171   6.8501220539  -2.5731321211
C   -2.0963147719   5.8253972344  -1.5220309612
H   -1.3992732019   5.8812027476  -2.3527868563
  150
G(CENSO)=       -6952.07278071  G(xTB)=        -238.70527526        !CONF74
Cu   0.3989769866  -2.2823820088  -1.6746059855
N   -1.3539395379  -2.2500642248  -0.7007991635
N   -0.5486326119  -1.8626519675  -3.3111526745
N    1.8727412426  -1.6593151319  -2.7763944572
N    1.7782933618  -3.1761438282  -0.5501192099
C   -1.5526166479  -2.5166474740   0.6092110724
C   -2.8432447726  -3.0818943983   0.8097937981
H   -3.2618001965  -3.3900947898   1.7576424199
C   -3.4647192856  -3.0963951505  -0.4146348588
H   -4.4625330936  -3.4465266849  -0.6394961426
C   -2.5465508260  -2.5553858407  -1.3645921256
C   -2.8364619829  -2.2801908473  -2.7154803234
C   -1.8669240065  -1.8425946643  -3.6389381621
C   -1.9886122911  -1.2627596055  -4.9430445520
H   -2.9140385065  -1.0987036301  -5.4783096407
C   -0.7109280396  -0.9245391024  -5.3588213327
H   -0.4322244331  -0.4481109746  -6.2889387569
C    0.1693714424  -1.3046082064  -4.3100905516
C    1.5696497162  -1.1940478814  -4.0032723063
C    2.7374746490  -0.6246444286  -4.5818743900
H    2.8148470038  -0.1768892249  -5.5634133193
C    3.7382846640  -0.7225591367  -3.6287673552
H    4.7565095249  -0.3699109863  -3.7187343427
C    3.1745126427  -1.3912415120  -2.4944850136
C    3.7088728259  -1.7616299491  -1.2436459352
C    3.0386046587  -2.6134776600  -0.3463547739
C    3.6352092962  -3.2490379816   0.7869752694
H    4.6304415277  -3.0509241059   1.1596182187
C    2.7531011744  -4.2036840264   1.2298820664
H    2.9084638009  -4.9181436113   2.0261147817
C    1.6192437170  -4.1457189770   0.3691634205
C   -0.5946315279  -2.1744330122   1.6473080697
C    0.4194670693  -1.2349118372   1.4106622817
H    0.4541833782  -0.7389415587   0.4478333734
C    1.3464528279  -0.9261362858   2.3921101627
H    2.1190658547  -0.1862879883   2.1980164148
C    1.2715886466  -1.5385295771   3.6402898366
H    1.9952353732  -1.2879665027   4.4103034474
C    0.2527946738  -2.4512167142   3.9001548177
H    0.1802019020  -2.9203478756   4.8774009966
C   -0.6743500758  -2.7651629070   2.9177482464
H   -1.4489085704  -3.4976981483   3.1223786213
C   -4.2326383111  -2.3910281533  -3.1883532735
C   -4.5311527242  -3.1252579178  -4.3433012163
H   -3.7282462475  -3.6397910292  -4.8636598357
C   -5.8390410720  -3.2159191211  -4.8041963931
H   -6.0572102768  -3.8014268584  -5.6927288633
C   -6.8666193205  -2.5626440070  -4.1294323136
H   -7.8875634015  -2.6295774882  -4.4941801036
C   -6.5792448308  -1.8207406847  -2.9868768419
H   -7.3741166806  -1.2978553518  -2.4624405760
C   -5.2745253912  -1.7381087727  -2.5166979618
H   -5.0412374114  -1.1479892304  -1.6353369681
C    5.0451403739  -1.2500098369  -0.8642255014
C    6.1792762028  -1.5287673851  -1.6339835639
H    6.0855427898  -2.1711765131  -2.5050710448
C    7.4187312017  -1.0150109373  -1.2687547236
H    8.2949912962  -1.2502661120  -1.8662447418
C    7.5406374944  -0.2109843873  -0.1383484012
H    8.5091160884   0.1931541296   0.1423522743
C    6.4170776919   0.0706735379   0.6330892107
H    6.4996407924   0.7091063645   1.5079058218
C    5.1785160675  -0.4485376205   0.2759724258
H    4.2977059827  -0.2228314184   0.8714001265
C    0.4694658184  -5.0386169629   0.3747757231
C   -0.2637154545  -5.2830916024  -0.7976818224
H    0.0574679398  -4.8348220142  -1.7350445184
C   -1.3747985696  -6.1128280390  -0.7768696881
H   -1.9357582736  -6.2817392108  -1.6914002239
C   -1.7644445338  -6.7328367341   0.4079080953
H   -2.6347119423  -7.3825899326   0.4228331601
C   -1.0262996205  -6.5239564125   1.5705627728
H   -1.3218280270  -7.0097434046   2.4964413498
C    0.0801740902  -5.6867666966   1.5563666140
H    0.6299278618  -5.4970038182   2.4733135178
Cu  -0.1917254860   2.3840458808   1.6847366623
N   -1.5633874377   1.4008205282   0.5943709920
N   -0.9808535847   1.6030512804   3.2690207585
N    1.2919150507   2.5601709334   2.9351006665
N    0.7047800849   3.7995868533   0.6067067637
C   -1.6730621609   1.3582400483  -0.7497400872
C   -3.0120037609   1.0574036400  -1.1314473891
H   -3.3699320680   0.9294858639  -2.1437545663
C   -3.7259943597   0.8937338007   0.0271448734
H   -4.7778680896   0.6660474035   0.1216309374
C   -2.8209138361   1.0750783907   1.1189670701
C   -3.1235060181   0.8577861934   2.4766480656
C   -2.1774937335   1.0118436458   3.5115699581
C   -2.1573006373   0.5068899222   4.8510922612
H   -2.9613997326  -0.0303589357   5.3351085832
C   -0.9029353711   0.7830694632   5.3710001784
H   -0.5300924531   0.5172403815   6.3508835499
C   -0.1857230435   1.4638915495   4.3520694969
C    1.1451490910   1.9602687214   4.1329693705
C    2.4147481552   1.8796168269   4.7687422249
H    2.6209019306   1.4558468479   5.7424979827
C    3.3333135512   2.4283946039   3.8869268911
H    4.3999192965   2.5226328377   4.0377473768
C    2.6014600526   2.8712960567   2.7372496358
C    2.9998161063   3.5332914019   1.5581033257
C    2.0876283383   3.9904728424   0.5868208588
C    2.3992619794   4.8880261657  -0.4818169867
H    3.3864512911   5.2625617287  -0.7127724129
C    1.2143381941   5.2378046863  -1.0808133302
H    1.0691924101   5.9470639331  -1.8837399830
C    0.1819408028   4.5586669090  -0.3732291564
C   -0.5586175714   1.5805691654  -1.6569071743
C    0.7778223097   1.4331365276  -1.2499488903
H    1.0032666174   1.0936247531  -0.2438426781
C    1.8192948566   1.7305318613  -2.1124049415
H    2.8444314773   1.5962508221  -1.7815317764
C    1.5551066360   2.1742728091  -3.4047672850
H    2.3749964036   2.4103283397  -4.0756836897
C    0.2371089226   2.2850872607  -3.8370602079
H    0.0211428610   2.6116070731  -4.8505629942
C   -0.8085637624   1.9839446991  -2.9776881465
H   -1.8326623787   2.1038443553  -3.3156980190
C   -4.4725556461   0.3912033149   2.8661933597
C   -5.1691144681   1.0668610414   3.8771992607
H   -4.7151363526   1.9395536719   4.3383137473
C   -6.4315478825   0.6413939985   4.2725755326
H   -6.9637202452   1.1844196123   5.0483749265
C   -7.0126348084  -0.4748559534   3.6774241759
H   -7.9966907269  -0.8107574396   3.9917017878
C   -6.3229732328  -1.1607531246   2.6813341534
H   -6.7627095756  -2.0418458074   2.2216347954
C   -5.0656074295  -0.7307135801   2.2749319760
H   -4.5172952402  -1.2783786726   1.5150753869
C    4.4395069377   3.8152064791   1.3605827604
C    5.1643922246   4.5391690445   2.3151974270
H    4.6505874208   4.9225351007   3.1920782186
C    6.5172069258   4.7954294062   2.1267336564
H    7.0634830585   5.3715335966   2.8681601565
C    7.1684440243   4.3265826045   0.9884951481
H    8.2263872997   4.5262870974   0.8444355553
C    6.4564733911   3.6048509847   0.0353991029
H    6.9577475953   3.2225411836  -0.8491370319
C    5.1015795617   3.3546859725   0.2172002457
H    4.5486888537   2.7785718070  -0.5186751691
C   -1.2520203769   4.6783270450  -0.5923137615
C   -2.1646480270   4.5138800291   0.4615587497
H   -1.7954996915   4.3536676381   1.4723629708
C   -3.5307819481   4.5861459853   0.2318577239
H   -4.2225031702   4.4443386806   1.0571211813
C   -4.0123103088   4.8456136725  -1.0489547229
H   -5.0822202692   4.8996330032  -1.2282992569
C   -3.1159135633   5.0448074209  -2.0963965396
H   -3.4861804767   5.2516807497  -3.0966888790
C   -1.7489875625   4.9636371039  -1.8724756521
H   -1.0540348737   5.0765302063  -2.6992081573
  150
G(CENSO)=       -6952.07260934  G(xTB)=        -238.70469326        !CONF94
Cu   0.6010405804  -2.2382167742  -1.5133755425
N   -1.1986576766  -2.1356146505  -0.6339731293
N   -0.2415825209  -1.8232673971  -3.2063650364
N    2.1469639766  -1.6321970524  -2.5274607834
N    1.9101446886  -3.1580745909  -0.3273103787
C   -1.4796653886  -2.3628952134   0.6680356370
C   -2.8171995538  -2.8231731592   0.8155615092
H   -3.3024305759  -3.0715779779   1.7490498831
C   -3.3745166955  -2.8314685210  -0.4390723279
H   -4.3802415743  -3.1225594546  -0.7071822908
C   -2.3742304668  -2.3812437574  -1.3534138412
C   -2.5733072295  -2.1498599026  -2.7293602806
C   -1.5378551526  -1.7831000559  -3.6109313789
C   -1.5716256905  -1.2261955996  -4.9302945624
H   -2.4615081942  -1.0491183455  -5.5186059955
C   -0.2674974705  -0.9111244639  -5.2725745095
H    0.0725811105  -0.4454336861  -6.1875024545
C    0.5423195188  -1.2871462767  -4.1677599978
C    1.9179429210  -1.1626247970  -3.7691573334
C    3.1032136966  -0.5438534671  -4.2532915944
H    3.2366648990  -0.0802302749  -5.2214245376
C    4.0363244822  -0.6218347482  -3.2298449150
H    5.0476080903  -0.2391262341  -3.2446160022
C    3.4177080091  -1.3309564189  -2.1488497849
C    3.8896373869  -1.7458368808  -0.8844203657
C    3.1753189424  -2.6354281021  -0.0593770206
C    3.7226850124  -3.3403353843   1.0586779420
H    4.7111214727  -3.1862552623   1.4680762504
C    2.8047057156  -4.2908632052   1.4304683778
H    2.9173244130  -5.0451652170   2.1966789604
C    1.6978075502  -4.1618481463   0.5423708248
C   -0.5388968597  -2.1158506895   1.7482491491
C    0.5471916230  -1.2427842534   1.5886451559
H    0.6541470135  -0.6947125853   0.6585048993
C    1.4750149718  -1.0717863957   2.6017793673
H    2.3052586964  -0.3864930725   2.4628113466
C    1.3275327246  -1.7508229241   3.8078884182
H    2.0558122131  -1.6101961370   4.6014571029
C    0.2320249628  -2.5878564527   3.9975762907
H    0.1015893768  -3.1088762953   4.9421331226
C   -0.6944622625  -2.7676354772   2.9813076871
H   -1.5239749056  -3.4530161709   3.1236604268
C   -3.9401067537  -2.2399371303  -3.2863505621
C   -4.1792263621  -3.0063508266  -4.4344770089
H   -3.3561963237  -3.5553472568  -4.8832031476
C   -5.4548855589  -3.0835737664  -4.9800355635
H   -5.6267862871  -3.6931322608  -5.8625347405
C   -6.5091495240  -2.3862219711  -4.3971223028
H   -7.5047731310  -2.4425606632  -4.8276992330
C   -6.2803364907  -1.6139171459  -3.2614812405
H   -7.0958817856  -1.0572848607  -2.8083122000
C   -5.0083972362  -1.5430126762  -2.7069938886
H   -4.8206013593  -0.9267969635  -1.8327290871
C    5.2101553390  -1.2678319283  -0.4180305855
C    6.3712432752  -1.4874356425  -1.1672839002
H    6.3077400196  -2.0528229220  -2.0926923849
C    7.6002134008  -1.0239124118  -0.7109258906
H    8.4966310284  -1.2155580494  -1.2939305757
C    7.6857375584  -0.3289119430   0.4922630451
H    8.6455526763   0.0393441435   0.8428856208
C    6.5357311815  -0.1040875574   1.2419971142
H    6.5901112918   0.4564955231   2.1708557573
C    5.3079979175  -0.5729679782   0.7939481078
H    4.4070385762  -0.3817909939   1.3700432561
C    0.5143335935  -5.0071268752   0.4865944141
C   -0.1925665586  -5.1879278599  -0.7130494113
H    0.1808285955  -4.7383771928  -1.6303817807
C   -1.3441045888  -5.9601055738  -0.7460943069
H   -1.8840835938  -6.0790414128  -1.6808346824
C   -1.8006267953  -6.5866158973   0.4109411312
H   -2.7030092625  -7.1904101909   0.3841536963
C   -1.0877255851  -6.4450676721   1.5991846953
H   -1.4351552353  -6.9373281433   2.5032494754
C    0.0587672644  -5.6646307849   1.6387256253
H    0.5884515746  -5.5234866029   2.5759668822
Cu  -0.3353887751   2.3177760711   1.5295185894
N   -1.8639695827   1.4975040452   0.5203100333
N   -1.0754890049   1.5942923898   3.1663521588
N    1.2421121090   2.3614608832   2.6700567500
N    0.5974082698   3.6825870087   0.4189712798
C   -2.1017633536   1.5731905417  -0.8073118965
C   -3.4904459185   1.4215633835  -1.0747596419
H   -3.9503747391   1.4248803173  -2.0530212771
C   -4.1062845007   1.2118747355   0.1334248466
H   -5.1605691186   1.0566292602   0.3130749682
C   -3.0925235620   1.2349193445   1.1394929248
C   -3.2966983739   0.9577950926   2.5058895367
C   -2.2778024345   1.0428092225   3.4748443290
C   -2.1926353852   0.5097080967   4.8014296097
H   -2.9842983021  -0.0073669362   5.3260616740
C   -0.8994860650   0.7282554456   5.2454138580
H   -0.4751450145   0.4259491221   6.1931166463
C   -0.2200799271   1.3992962650   4.1943952955
C    1.1233319877   1.8127492788   3.8947898238
C    2.4191985199   1.6638740879   4.4610808332
H    2.6517874944   1.2601052926   5.4373337095
C    3.3213969481   2.1063365036   3.5047237391
H    4.3990974582   2.1256872746   3.5912364703
C    2.5560796951   2.5623159079   2.3819589434
C    2.9235152059   3.1566876322   1.1551353654
C    1.9836244409   3.7140296851   0.2667386829
C    2.2946670645   4.6009500674  -0.8117896548
H    3.2926518054   4.8637919502  -1.1331380168
C    1.1076494894   5.1103269653  -1.2764990143
H    0.9721798335   5.8599043935  -2.0436768734
C    0.0747096683   4.5315215224  -0.4838136577
C   -1.0601470446   1.7493830363  -1.8058713921
C    0.2761720252   1.4121227937  -1.5453123891
H    0.5366104219   0.9556745215  -0.5959662996
C    1.2641237300   1.6542577572  -2.4840268236
H    2.2901705782   1.3739142086  -2.2693837838
C    0.9400727354   2.2226032365  -3.7125815687
H    1.7192243612   2.4086457589  -4.4461702873
C   -0.3869616781   2.5241430481  -4.0025746657
H   -0.6510050857   2.9524574494  -4.9656293184
C   -1.3786619033   2.2866551108  -3.0625611868
H   -2.4054351245   2.5615985001  -3.2819223364
C   -4.6260624033   0.4968912566   2.9615973178
C   -5.2432628852   1.1193112537   4.0545364267
H   -4.7469503277   1.9588974709   4.5330452549
C   -6.4828327895   0.6849923199   4.5082332253
H   -6.9545052601   1.1867860638   5.3482611702
C   -7.1193470244  -0.3863517990   3.8879636744
H   -8.0854529738  -0.7291189420   4.2471509846
C   -6.5095635907  -1.0183325769   2.8075154252
H   -6.9944654365  -1.8633010859   2.3265246993
C   -5.2753443762  -0.5796614237   2.3441181062
H   -4.7865948168  -1.0826849489   1.5151482247
C    4.3577815358   3.2472415264   0.8033828393
C    5.2765583434   3.8735946312   1.6530371458
H    4.9228372056   4.3345839207   2.5708441857
C    6.6211528930   3.9432008582   1.3059495412
H    7.3209794093   4.4470643225   1.9666390205
C    7.0680587806   3.3830733582   0.1124220365
H    8.1200150618   3.4329599795  -0.1535563118
C    6.1617685891   2.7568065132  -0.7372417540
H    6.5050864461   2.2987804305  -1.6603824413
C    4.8170511942   2.6924619915  -0.3976465059
H    4.1121275226   2.1865224582  -1.0509294012
C   -1.3498567352   4.8219589769  -0.5500130109
C   -2.1719199579   4.6880808586   0.5802812030
H   -1.7300974903   4.4261642682   1.5391623775
C   -3.5368952973   4.9178336184   0.4935776192
H   -4.1587966766   4.7972120172   1.3757007433
C   -4.1055092274   5.3091229755  -0.7160484478
H   -5.1747454280   5.4873505644  -0.7833408745
C   -3.2948632633   5.4825110143  -1.8354211088
H   -3.7319818518   5.7942109197  -2.7799471064
C   -1.9306532327   5.2427918813  -1.7553400807
H   -1.3089110501   5.3371619030  -2.6404799260
  150
G(CENSO)=       -6952.07225057  G(xTB)=        -238.70478310        !CONF92
Cu   0.3336233829  -2.3284796070  -1.7008324583
N   -1.4735310771  -2.3077376422  -0.8307594508
N   -0.5156039111  -1.9178242669  -3.3956877171
N    1.8712244351  -1.7111603388  -2.7167295406
N    1.6520706960  -3.2044827463  -0.4877487330
C   -1.7500483235  -2.5969892531   0.4602871156
C   -3.0501941420  -3.1664578067   0.5729264348
H   -3.5177043971  -3.5117238472   1.4843856645
C   -3.6011685399  -3.1497378845  -0.6843081240
H   -4.5840020579  -3.4935448523  -0.9743562734
C   -2.6273452218  -2.5944728944  -1.5677535214
C   -2.8392798340  -2.2986302507  -2.9288791173
C   -1.8136678556  -1.8759931738  -3.7964054355
C   -1.8540028062  -1.2947844110  -5.1048285154
H   -2.7455660095  -1.1149569771  -5.6899993926
C   -0.5501624305  -0.9787340522  -5.4499141282
H   -0.2129821595  -0.5082825400  -6.3636111866
C    0.2642584281  -1.3701635208  -4.3534811021
C    1.6439763758  -1.2615836937  -3.9655646806
C    2.8422971253  -0.6897234123  -4.4753509932
H    2.9804332916  -0.2559404507  -5.4565072055
C    3.7790473990  -0.7639873579  -3.4570455635
H    4.7979211679  -0.4027950848  -3.4852631754
C    3.1483161278  -1.4227087072  -2.3528915884
C    3.5981658661  -1.7590821664  -1.0594088669
C    2.8830660577  -2.6138089196  -0.2008473085
C    3.4135360436  -3.2303463292   0.9750249925
H    4.3758000038  -3.0070278136   1.4144350762
C    2.5257426746  -4.2052470580   1.3588566838
H    2.6422762937  -4.9134595365   2.1672713682
C    1.4520174259  -4.1747479846   0.4225703199
C   -0.8658659553  -2.2569026957   1.5628212869
C    0.1543371958  -1.3081400014   1.4027205166
H    0.2560701474  -0.8051092601   0.4482000584
C    1.0012249277  -0.9918298565   2.4517877597
H    1.7808858095  -0.2465775415   2.3149008311
C    0.8395847047  -1.6051706040   3.6908793514
H    1.5001687612  -1.3490234830   4.5137713266
C   -0.1876377614  -2.5274179120   3.8737722343
H   -0.3293720366  -2.9972330052   4.8430627479
C   -1.0349411316  -2.8494257353   2.8242376974
H   -1.8156403378  -3.5893579971   2.9708004850
C   -4.2125615499  -2.3738885575  -3.4708076971
C   -4.4711967220  -3.0842746360  -4.6499277892
H   -3.6555355996  -3.6082400044  -5.1400180841
C   -5.7574890981  -3.1408826790  -5.1727780577
H   -5.9453331979  -3.7086233250  -6.0795525040
C   -6.8026489458  -2.4776072019  -4.5359519754
H   -7.8066644154  -2.5187830795  -4.9483022132
C   -6.5548493783  -1.7599950236  -3.3689579659
H   -7.3633767484  -1.2308788961  -2.8726147106
C   -5.2723080186  -1.7109760718  -2.8374132878
H   -5.0725310786  -1.1430745793  -1.9331577531
C    4.8835619144  -1.1970872198  -0.5869282811
C    6.0848049754  -1.4505233998  -1.2565952710
H    6.0848232702  -2.1158279966  -2.1154510519
C    7.2715559086  -0.8810844483  -0.8076749016
H    8.2008321292  -1.0966664645  -1.3274212181
C    7.2730551554  -0.0454410288   0.3059799305
H    8.1992789602   0.4063290488   0.6491807102
C    6.0819084771   0.2111087697   0.9780386659
H    6.0696831552   0.8752206974   1.8375894974
C    4.8960669474  -0.3647355086   0.5392508579
H    3.9633294107  -0.1570711699   1.0571113383
C    0.3207531224  -5.0883285400   0.3549417237
C   -0.3336796691  -5.3416567198  -0.8613573736
H    0.0389956101  -4.8870530343  -1.7762330719
C   -1.4318359357  -6.1869411777  -0.9107525677
H   -1.9317942226  -6.3625544321  -1.8587267335
C   -1.8860963495  -6.8142741067   0.2469151878
H   -2.7461732175  -7.4763615791   0.2069773990
C   -1.2245122090  -6.5976353743   1.4533941503
H   -1.5697264984  -7.0897682321   2.3584567051
C   -0.1314901369  -5.7447047853   1.5090503002
H    0.3568108051  -5.5489461107   2.4588905573
Cu  -0.0761081676   2.4572212663   1.7028515041
N   -1.4873274707   1.4317019204   0.7090367975
N   -0.7949122166   1.7344244387   3.3491909225
N    1.4653579639   2.6648595443   2.8743389619
N    0.7720135810   3.8349346104   0.5388671227
C   -1.6447632231   1.3254797981  -0.6256230565
C   -2.9870011686   0.9700354857  -0.9438683092
H   -3.3735502806   0.7896826327  -1.9374386311
C   -3.6519837436   0.8324370937   0.2464800027
H   -4.6889609766   0.5648731293   0.3891944695
C   -2.7124820040   1.0895881699   1.2948072795
C   -2.9503015996   0.9116175710   2.6698342599
C   -1.9689384239   1.1291610915   3.6596848862
C   -1.8847935362   0.6667809321   5.0112403283
H   -2.6583404604   0.1308062671   5.5438555865
C   -0.6135072579   0.9752992279   5.4683031160
H   -0.1955972119   0.7440834470   6.4388347482
C    0.0498102482   1.6321834489   4.3990349712
C    1.3704682335   2.1131690222   4.1009684060
C    2.6657009884   2.0591551703   4.6855207639
H    2.9146231190   1.6739645655   5.6652485657
C    3.5439724616   2.5797227111   3.7468597048
H    4.6148640838   2.6861239828   3.8522871207
C    2.7634495563   2.9768857877   2.6126616186
C    3.1079016117   3.6045098295   1.3976641570
C    2.1524255223   4.0286500196   0.4537138877
C    2.4145686250   4.8908142023  -0.6565906646
H    3.3896526979   5.2597840326  -0.9416180260
C    1.2041432696   5.2165728168  -1.2165950031
H    1.0225549613   5.8969233712  -2.0369444794
C    0.2052721045   4.5585297187  -0.4436797833
C   -0.5657669925   1.5244814695  -1.5787002124
C    0.7838667928   1.3891587326  -1.2132047895
H    1.0444713366   1.0658005197  -0.2091570940
C    1.7931955343   1.6718754464  -2.1177697781
H    2.8295373819   1.5498417876  -1.8195314970
C    1.4820590215   2.0815149475  -3.4108727692
H    2.2774754579   2.3059600020  -4.1145828242
C    0.1497465564   2.1709344702  -3.8028329030
H   -0.1020666249   2.4668181608  -4.8173660633
C   -0.8642900829   1.8882657649  -2.9006009375
H   -1.9005902357   1.9943650918  -3.2048799865
C   -4.2588549453   0.3961627714   3.1276712126
C   -4.9580987604   1.0722874569   4.1356031281
H   -4.5393616190   1.9862138107   4.5475984157
C   -6.1810825265   0.5929596980   4.5895184956
H   -6.7187926898   1.1359124830   5.3615255299
C   -6.7164800009  -0.5764926587   4.0568286221
H   -7.6699754294  -0.9528218759   4.4161561964
C   -6.0210239490  -1.2630195928   3.0651276582
H   -6.4252674140  -2.1838065451   2.6532598424
C   -4.8037124060  -0.7802041077   2.6011798091
H   -4.2515500077  -1.3212822739   1.8393937455
C    4.5369542649   3.8825200358   1.1308984119
C    5.3024480793   4.6273087550   2.0365072719
H    4.8256047663   5.0364124497   2.9225601538
C    6.6481769627   4.8701243798   1.7887919103
H    7.2261684863   5.4614057716   2.4932714610
C    7.2515067913   4.3678737336   0.6385537354
H    8.3042904431   4.5560900696   0.4484962574
C    6.4981805753   3.6282743008  -0.2677437708
H    6.9624387238   3.2211849201  -1.1612642941
C    5.1505275129   3.3909855085  -0.0265792436
H    4.5667163034   2.7973420071  -0.7234147014
C   -1.2371190330   4.6618106418  -0.6082850737
C   -2.1052625591   4.5269266269   0.4865035685
H   -1.6945362064   4.4096462824   1.4870543747
C   -3.4801046921   4.5735231264   0.3088798665
H   -4.1367722498   4.4540436998   1.1656147624
C   -4.0149962869   4.7785550892  -0.9604789758
H   -5.0916728009   4.8111865290  -1.0992749345
C   -3.1632780577   4.9514142101  -2.0490567643
H   -3.5753412386   5.1164974696  -3.0406523982
C   -1.7877287729   4.8954122694  -1.8768403082
H   -1.1274753817   4.9862065891  -2.7341679646
