# Supplementary material for: Automated and Efficient Generation of General Molecular Aggregate Structures
Source: Angew Chem Int Ed Engl. 2022 Dec 16;62(4):e202214477. doi: 10.1002/anie.202214477 (PMC10107477; doi:10.1002/anie.202214477)
Supplement: Supplementary file 2 — Supporting Information [file ANIE-62-0-s001.zip › SI/comparison_with_crest/r2SCAN-3c_structures/E/crest_ensemble.xyz]

  150
G(CENSO)=       -6952.07580969  G(xTB)=        -238.70208379        !CONF244
Cu   1.5188375065   2.3144729840   0.1535730994
N    2.9879479010   3.1940302165   1.1830524018
N    0.8206844069   1.7300220244   1.8553646420
N   -0.3288371984   1.9897121203  -0.3271335077
N    2.0080476427   2.1112986500  -1.7830169389
C    3.9204256072   4.0439989388   0.7094604407
C    5.0744900057   4.0260059057   1.5414983536
H    5.9637673685   4.6264345600   1.4104195590
C    4.8123981348   3.1449398859   2.5634380730
H    5.4636738648   2.8885222882   3.3867432426
C    3.4889220363   2.6438678938   2.3654567902
C    2.7549432191   1.8466401377   3.2670535933
C    1.4131900103   1.4800466288   3.0490097259
C    0.4200857483   0.9245419213   3.9220684778
H    0.5765866411   0.6344296842   4.9521381861
C   -0.7656182858   0.8701372802   3.2092506221
H   -1.7189640155   0.4918438934   3.5533017227
C   -0.4773948278   1.3731714451   1.9100217353
C   -1.1396073596   1.5099369681   0.6438878866
C   -2.3985651731   1.1702245293   0.0769080303
H   -3.2479376943   0.7525311882   0.6009038950
C   -2.3073130756   1.4528273076  -1.2757345347
H   -3.0630963675   1.2795876047  -2.0288158036
C   -0.9855090674   1.9504073896  -1.5175602072
C   -0.3160070886   2.2683857416  -2.7152493160
C    1.0874585792   2.4240488280  -2.7932121612
C    1.8137065348   2.8137994944  -3.9554318623
H    1.3767553218   3.1355281818  -4.8895783106
C    3.1518779526   2.6949885869  -3.6647769950
H    3.9787725175   2.8705762048  -4.3384611405
C    3.2435365186   2.2393016696  -2.3225769782
C    3.6910419057   4.8785309571  -0.4608007176
C    2.3890249299   5.1889477361  -0.8861209054
H    1.5377277415   4.8468548356  -0.3024396046
C    2.1795813505   5.9506103342  -2.0259733819
H    1.1650629827   6.1695041558  -2.3459107943
C    3.2630889457   6.4392801320  -2.7517059799
H    3.0975133609   7.0360778264  -3.6438685813
C    4.5595427939   6.1675456725  -2.3208461805
H    5.4090655894   6.5523536769  -2.8783035960
C    4.7736588139   5.3957724970  -1.1880536676
H    5.7866094659   5.1555638475  -0.8799103026
C    3.3850183636   1.3885717637   4.5247127527
C    3.9283526626   2.2860698580   5.4503725383
H    3.8751333024   3.3523436984   5.2501997470
C    4.5017939898   1.8203052534   6.6277019910
H    4.9098984350   2.5279112942   7.3436822310
C    4.5455554239   0.4545760162   6.8942834563
H    4.9988789017   0.0930108210   7.8127350460
C    3.9995570061  -0.4443423038   5.9824904014
H    4.0295616946  -1.5113782605   6.1846518374
C    3.4148329014   0.0175240358   4.8093322577
H    2.9902309378  -0.6792367806   4.0906250400
C   -1.1326071795   2.3950067348  -3.9404780623
C   -0.7864914681   1.7353595992  -5.1275633210
H    0.0926782611   1.1005106989  -5.1482416108
C   -1.5840215614   1.8510230201  -6.2587884149
H   -1.3030372952   1.3199555603  -7.1642492475
C   -2.7433180288   2.6209754797  -6.2267180805
H   -3.3664728140   2.7089277440  -7.1121956284
C   -3.0998612153   3.2776044717  -5.0519359416
H   -3.9984898768   3.8869797782  -5.0192493064
C   -2.3040880946   3.1653326974  -3.9190725035
H   -2.5739540184   3.6902635119  -3.0074490619
C    4.4704802532   1.8715580239  -1.6272906160
C    4.4602443601   1.0346094964  -0.5005148580
H    3.5201426405   0.6437520481  -0.1275597422
C    5.6387686837   0.7009060956   0.1498896581
H    5.5998851676   0.0685601347   1.0325959126
C    6.8596924778   1.1804967963  -0.3170300113
H    7.7819909294   0.9201242197   0.1939027151
C    6.8881139304   1.9976900827  -1.4446721948
H    7.8354809683   2.3779104596  -1.8167908019
C    5.7102152153   2.3405762743  -2.0923165276
H    5.7437657375   3.0069087933  -2.9484065970
Cu  -2.5255999716  -2.3240517321  -0.2375371039
N   -2.2116643026  -2.1026976556   1.7362704186
N   -4.3595957466  -1.7497187086   0.0287716556
N   -2.9932265723  -1.8126391572  -2.0574553499
N   -1.0507719362  -3.3811142844  -1.0486215015
C   -1.0693778430  -2.3289201839   2.4190138244
C   -1.3533345118  -2.6154196842   3.7846645334
H   -0.6232254294  -2.8047789146   4.5587903444
C   -2.7131454806  -2.5193550760   3.9366240009
H   -3.2831634028  -2.6626114795   4.8435062596
C   -3.2608052784  -2.1771296245   2.6621607492
C   -4.6114686525  -1.8618525358   2.4171462825
C   -5.1191588162  -1.5577297421   1.1389714829
C   -6.3237401129  -0.8913137954   0.7443318116
H   -7.1263163627  -0.5939939524   1.4054834230
C   -6.2330643278  -0.6620330941  -0.6191322673
H   -6.9570095057  -0.1590653802  -1.2457542558
C   -4.9863121496  -1.2010083722  -1.0367553277
C   -4.1864927691  -1.2116528538  -2.2301806050
C   -4.2177150449  -0.6002278553  -3.5145853726
H   -5.0402782747  -0.0460154315  -3.9464526371
C   -2.9717177188  -0.8140611726  -4.0811128331
H   -2.6307596642  -0.4522675007  -5.0401487739
C   -2.2107044149  -1.5909305142  -3.1478198090
C   -0.8917522051  -2.0905051381  -3.1780780011
C   -0.3812170006  -2.9656591025  -2.1984377222
C    0.8124178791  -3.7429837947  -2.3254845803
H    1.5121448427  -3.6804504949  -3.1469518983
C    0.8360939515  -4.6294691744  -1.2764105851
H    1.5607657397  -5.4113552958  -1.0963444615
C   -0.3384110365  -4.3873182180  -0.5089967533
C    0.2583209752  -2.1972748174   1.8384254759
C    0.4786280719  -1.4363641317   0.6816749165
H   -0.3490733023  -0.9131214116   0.2143224103
C    1.7494724059  -1.3213469290   0.1424331634
H    1.8893384158  -0.7277919958  -0.7564396529
C    2.8331170703  -1.9523908190   0.7483506547
H    3.8259924137  -1.8664979090   0.3159236274
C    2.6321436741  -2.6946567459   1.9100467419
H    3.4710704974  -3.1922869558   2.3894043776
C    1.3602804791  -2.8138326006   2.4521041003
H    1.2073046248  -3.4218390825   3.3385344864
C   -5.5530711784  -1.7698880788   3.5551029458
C   -6.7493566533  -2.4970597125   3.5265756832
H   -6.9533660193  -3.1434396671   2.6775487510
C   -7.6539454613  -2.4103383337   4.5778496714
H   -8.5710494934  -2.9915929352   4.5483892112
C   -7.3860802053  -1.5832571277   5.6647562025
H   -8.0961342860  -1.5112397328   6.4834749718
C   -6.2071291405  -0.8434930113   5.6950166266
H   -5.9998155520  -0.1833001439   6.5322190236
C   -5.2954168161  -0.9374435813   4.6508152808
H   -4.3840508960  -0.3466762374   4.6644794833
C   -0.0053950316  -1.7043160844  -4.2964886372
C   -0.3772960151  -1.9160146771  -5.6289650036
H   -1.3194527577  -2.4109653071  -5.8457228597
C    0.4654887193  -1.5273125996  -6.6639572093
H    0.1712505364  -1.7104600362  -7.6936371085
C    1.6869388213  -0.9184275398  -6.3855164463
H    2.3416120734  -0.6129362151  -7.1966789827
C    2.0661365536  -0.7049621409  -5.0629290603
H    3.0067766627  -0.2140014930  -4.8318805788
C    1.2274348820  -1.0964912604  -4.0265402136
H    1.5098865163  -0.9050543749  -2.9961115341
C   -0.7901227834  -5.1215890336   0.6634749630
C   -2.1550549982  -5.2172650605   0.9779344064
H   -2.8930768592  -4.7926536882   0.3010842237
C   -2.5718170818  -5.8733504229   2.1265332789
H   -3.6311123430  -5.9276109513   2.3598469098
C   -1.6377177855  -6.4669632761   2.9720007813
H   -1.9651376031  -6.9793380605   3.8718618308
C   -0.2833519368  -6.4113196662   2.6511065498
H    0.4490126761  -6.8795198410   3.3029112837
C    0.1384231106  -5.7469824632   1.5083305270
H    1.1980422608  -5.6696116030   1.2836202305
  150
G(CENSO)=       -6952.07578296  G(xTB)=        -238.70603432        !CONF115
Cu  -0.5101168008   3.6620292255   0.0111095424
N    0.2979676405   1.9602554746   0.6512486263
N    0.2154456979   3.2698398963  -1.7379637009
N   -1.6950145580   4.7141211697  -1.0920962870
N   -0.9941340622   4.8594923228   1.5321092779
C    0.1762390558   1.4288748798   1.8843293531
C    1.2898716458   0.5917438525   2.1763710694
H    1.4352765235   0.0104660912   3.0759870870
C    2.0942547714   0.6013539345   1.0648998872
H    3.0249263377   0.0690678271   0.9322488987
C    1.4667208567   1.4356736811   0.0880418691
C    1.8812007275   1.6068197132  -1.2465391362
C    1.1917155366   2.4285902508  -2.1655076545
C    1.2178447239   2.4780834279  -3.5943195367
H    1.8722641367   1.8994215773  -4.2315571453
C    0.2083087808   3.3426445240  -3.9930710101
H   -0.0686184295   3.5970734531  -5.0072502576
C   -0.4083446175   3.8187644972  -2.8056503816
C   -1.5097418791   4.6652094343  -2.4281435111
C   -2.4991827459   5.4706005001  -3.0579795193
H   -2.6099800696   5.6385884602  -4.1206641343
C   -3.2783156077   6.0062412894  -2.0425329470
H   -4.1092433246   6.6904332300  -2.1491426067
C   -2.7445672572   5.5257789148  -0.8038181618
C   -3.0673197968   5.8249484821   0.5348349620
C   -2.2476875168   5.4714184324   1.6230635430
C   -2.4931352305   5.7839631040   2.9961373759
H   -3.3875832876   6.2520317308   3.3817422068
C   -1.3814178372   5.4043772051   3.7076257817
H   -1.2059177410   5.5408157577   4.7655080481
C   -0.4632403054   4.8516480766   2.7702752289
C   -0.9894759243   1.6494551746   2.7260987239
C   -2.2199560289   2.0440955981   2.1776602324
H   -2.3195063557   2.1605267307   1.1022504774
C   -3.3290342012   2.2347798354   2.9881811125
H   -4.2696877257   2.5423653476   2.5399325221
C   -3.2393682902   2.0203308058   4.3615563432
H   -4.1082295859   2.1691803543   4.9960779415
C   -2.0292933083   1.6073350629   4.9155679015
H   -1.9526013670   1.4346738855   5.9856038129
C   -0.9160060999   1.4227239462   4.1083116613
H    0.0294972986   1.1233113538   4.5501204012
C    3.0532066466   0.8614174299  -1.7495613361
C    4.0735992321   1.5429604671  -2.4265065360
H    3.9990837860   2.6198223606  -2.5495529687
C    5.1777454732   0.8547638803  -2.9143264557
H    5.9674713127   1.3982405443  -3.4252347103
C    5.2714710821  -0.5246995709  -2.7505229706
H    6.1281390031  -1.0638552625  -3.1449873852
C    4.2550910285  -1.2123898050  -2.0942506282
H    4.2981444781  -2.2934167415  -1.9944766564
C    3.1572170147  -0.5251497266  -1.5947598429
H    2.3410604340  -1.0620049557  -1.1221824018
C   -4.3081850860   6.5935790182   0.7788465558
C   -4.2851442798   7.8288446681   1.4358718228
H   -3.3337399702   8.2339522863   1.7682736218
C   -5.4612548012   8.5417871625   1.6354512785
H   -5.4276723561   9.5050075845   2.1363510555
C   -6.6763137154   8.0300199794   1.1885145850
H   -7.5947261615   8.5870864413   1.3492377432
C   -6.7084383079   6.8044073664   0.5297356366
H   -7.6533338536   6.3982578174   0.1802356650
C   -5.5324562914   6.0945155521   0.3189719688
H   -5.5513753740   5.1340986457  -0.1890430886
C    0.8912257829   4.3911902110   3.0392708129
C    1.8655019720   4.3696685824   2.0282720355
H    1.6204133834   4.7485810619   1.0390581258
C    3.1423391663   3.8938455951   2.2867117597
H    3.8787640277   3.8722012708   1.4887003015
C    3.4808203311   3.4512884418   3.5630052399
H    4.4802356342   3.0762753726   3.7628991821
C    2.5331284946   3.4981575835   4.5825660270
H    2.7927161903   3.1587346315   5.5814435419
C    1.2516235694   3.9634603016   4.3259614058
H    0.5064220149   3.9617903743   5.1155781536
Cu   0.5950551857  -3.2696490980  -1.0340947711
N   -0.2889064562  -2.2950337304   0.4440829832
N   -0.0001772380  -1.8451726058  -2.2090321224
N    1.7893491046  -3.5429907249  -2.5315320169
N    0.9830581222  -5.1567323002  -0.4876853920
C   -0.1712724576  -2.5161614701   1.7673280293
C   -1.2532937897  -1.9181601975   2.4691019950
H   -1.3802655992  -1.8895616238   3.5422726181
C   -2.0232261681  -1.2751170009   1.5328071541
H   -2.8762454775  -0.6415746106   1.7242485361
C   -1.4184612350  -1.4939907131   0.2560400697
C   -1.7821525906  -0.8505290628  -0.9453357616
C   -1.0397612641  -0.9709854318  -2.1402924227
C   -1.1617996576  -0.3411693677  -3.4214913687
H   -1.8948342151   0.4021362956  -3.7005116479
C   -0.1535472791  -0.8474551523  -4.2252777093
H    0.0526711608  -0.5813845148  -5.2530585945
C    0.5486671491  -1.8012365929  -3.4413536706
C    1.6022216100  -2.7636994304  -3.6178536117
C    2.5129187981  -3.1609886133  -4.6346439990
H    2.6050100296  -2.7242206375  -5.6196788089
C    3.2465908586  -4.2166821798  -4.1172907250
H    4.0152455515  -4.7871860997  -4.6208229735
C    2.7610687550  -4.4570290086  -2.7911666349
C    3.0377057168  -5.4839743083  -1.8677443090
C    2.2174204407  -5.7578648687  -0.7548302703
C    2.4311446353  -6.7887592768   0.2104813662
H    3.3060599926  -7.4204194529   0.2693931004
C    1.3187382934  -6.8331882822   1.0158587021
H    1.1212786429  -7.5319830628   1.8166737837
C    0.4301250305  -5.8273819313   0.5431203654
C    0.9815885651  -3.1778474430   2.3581446703
C    0.8747557969  -3.7975093637   3.6125784221
H   -0.0849026555  -3.8053275229   4.1206998695
C    1.9677186512  -4.4356351763   4.1811410256
H    1.8649088702  -4.9210349296   5.1477280079
C    3.1897547125  -4.4661342631   3.5130304252
H    4.0421466193  -4.9728026651   3.9559377454
C    3.3153993396  -3.8342978386   2.2782292938
H    4.2684877466  -3.8391762424   1.7572061158
C    2.2274908184  -3.1872289521   1.7110868150
H    2.3451608035  -2.6576099079   0.7691572236
C   -2.9738076150   0.0247370757  -0.9467720549
C   -4.2160563537  -0.4590917571  -0.5171326773
H   -4.2971734315  -1.4921717127  -0.1915660073
C   -5.3350710664   0.3641318281  -0.5246481169
H   -6.2931172345  -0.0284663390  -0.1958234872
C   -5.2324930036   1.6820089782  -0.9622068138
H   -6.1106919571   2.3217900062  -0.9729859057
C   -4.0036877125   2.1730667157  -1.3940766052
H   -3.9105035436   3.2011043646  -1.7331104519
C   -2.8824278243   1.3507849494  -1.3879634280
H   -1.9182327946   1.7420168398  -1.6982440750
C    4.2076586572  -6.3474378290  -2.1392248000
C    4.0758106512  -7.7363806632  -2.2559353073
H    3.0924981980  -8.1849314302  -2.1492427750
C    5.1826931465  -8.5284199402  -2.5349932274
H    5.0630452045  -9.6033752369  -2.6346869964
C    6.4379842143  -7.9483695083  -2.6959188875
H    7.3026520670  -8.5698812682  -2.9096491187
C    6.5787683348  -6.5679673498  -2.5882498660
H    7.5553381548  -6.1084515509  -2.7107142870
C    5.4714367271  -5.7724149952  -2.3202346862
H    5.5789926224  -4.6949520786  -2.2304858643
C   -0.9293234928  -5.5818807635   1.0032135198
C   -1.8856857040  -4.9950541541   0.1594500680
H   -1.6168278287  -4.7498318653  -0.8646995416
C   -3.1737405513  -4.7523211073   0.6127386306
H   -3.8993741612  -4.2970950884  -0.0552520594
C   -3.5402083628  -5.1032431545   1.9096469379
H   -4.5490001423  -4.9112302035   2.2631164993
C   -2.6085164766  -5.7120641798   2.7470254493
H   -2.8894607129  -5.9942565436   3.7578338783
C   -1.3174732478  -5.9522876773   2.2996765479
H   -0.5871040119  -6.3982806615   2.9678988817
  150
G(CENSO)=       -6952.07384488  G(xTB)=        -238.70382427        !CONF172
Cu   0.9147988498   3.2641582016   1.4587473250
N    2.7185442469   3.9583973345   1.9378373977
N    0.2537085779   4.0748295839   3.0808177627
N   -0.9600677879   3.4219204948   1.0158540133
N    1.0473194981   1.7809306102   0.1342485188
C    3.8370989716   3.8852538651   1.1887273615
C    4.9927081359   3.9458234565   2.0168309545
H    6.0193780181   3.9296570733   1.6788584402
C    4.5473882796   4.0927499972   3.3083575901
H    5.1500894755   4.1854779491   4.2005860578
C    3.1194898180   4.1325620356   3.2654616338
C    2.2647303857   4.4263664838   4.3463195230
C    0.8621454622   4.4838760895   4.2250698051
C   -0.1474989648   5.0251591419   5.0855364727
H    0.0213955814   5.4537513001   6.0641565845
C   -1.3522683358   4.9429899207   4.4040667898
H   -2.3214719870   5.2734915919   4.7520973271
C   -1.0669738956   4.3438893186   3.1460481424
C   -1.7773589903   3.9227417298   1.9697672126
C   -3.1239230983   3.8028015153   1.5346773164
H   -4.0044920430   4.1097104968   2.0826038068
C   -3.0830229136   3.1949806022   0.2887073878
H   -3.9228927698   2.9085097035  -0.3291924628
C   -1.7079122273   2.9395561347  -0.0106336769
C   -1.0997651734   2.2243921300  -1.0639024153
C    0.2278172087   1.7556226678  -1.0007312844
C    0.9226955012   1.0609156093  -2.0362206000
H    0.5530692217   0.8934279151  -3.0372866764
C    2.1187453659   0.6340686842  -1.5161355679
H    2.8552512632   0.0184885113  -2.0130646214
C    2.1580803968   1.0721028402  -0.1645635442
C    3.8029886811   3.8352196160  -0.2658187584
C    2.6918761411   4.3094528256  -0.9817224772
H    1.8614404500   4.7619074026  -0.4453375999
C    2.6571532231   4.2318703208  -2.3658547388
H    1.7838356174   4.5923051144  -2.9013937091
C    3.7373364658   3.7007329780  -3.0660064999
H    3.7074305017   3.6385390419  -4.1498105688
C    4.8580505173   3.2553314531  -2.3692969378
H    5.7054748965   2.8434078016  -2.9100688817
C    4.8931726531   3.3216075695  -0.9841172092
H    5.7542726014   2.9387140763  -0.4448682311
C    2.8483026410   4.7576140909   5.6650475648
C    3.7735348375   5.7979726710   5.8093468364
H    4.0634049413   6.3730313301   4.9347392166
C    4.2922751121   6.1108469677   7.0597702347
H    5.0001293856   6.9286716688   7.1586951997
C    3.9007961725   5.3870080106   8.1826687692
H    4.3105132209   5.6304844936   9.1586272531
C    2.9776645823   4.3539757501   8.0502113755
H    2.6692405594   3.7836591244   8.9217137988
C    2.4482957635   4.0462128521   6.8025664870
H    1.7309107442   3.2374237620   6.6942301572
C   -1.9164992380   1.9268631426  -2.2570152868
C   -2.0090730092   0.6294207863  -2.7750310988
H   -1.5128409943  -0.1810424289  -2.2489522180
C   -2.7619539198   0.3754450167  -3.9139785626
H   -2.8343254891  -0.6382434668  -4.2964237435
C   -3.4450503656   1.4105649467  -4.5457488874
H   -4.0368106474   1.2082355534  -5.4340268952
C   -3.3783122851   2.7010626459  -4.0276714364
H   -3.9100143870   3.5131335752  -4.5154331494
C   -2.6238212671   2.9583726380  -2.8900630421
H   -2.5542457913   3.9672482328  -2.4934494660
C    3.1785619788   0.7437245903   0.8186594578
C    2.9235231149   0.8216564822   2.1972804118
H    1.9366544100   1.1145393505   2.5437606559
C    3.9039953223   0.4951425348   3.1208584357
H    3.6876099828   0.5731689798   4.1824300176
C    5.1567478988   0.0616123929   2.6919699545
H    5.9241242991  -0.1946938232   3.4164725770
C    5.4151903989  -0.0471671084   1.3277486274
H    6.3872149348  -0.3900133982   0.9840166983
C    4.4390896015   0.2896976938   0.4006103234
H    4.6584302635   0.2246652743  -0.6603882474
Cu  -1.9443812066  -2.8428925598  -1.3353821124
N   -0.5555785941  -1.9889002139  -0.1897431193
N   -3.2573721900  -1.6836058655  -0.5176324978
N   -3.2863788430  -2.8247042354  -2.7224090185
N   -1.2811478305  -4.5552125853  -2.1062192880
C    0.7627270810  -2.2844979723  -0.1765957615
C    1.3093922813  -2.0573959548   1.1156413005
H    2.3443501095  -2.1746154921   1.4044537900
C    0.2916194294  -1.5694228354   1.8961904952
H    0.3526042470  -1.2754122745   2.9338097460
C   -0.8767023845  -1.4929290486   1.0796660306
C   -2.1045343078  -0.9039483204   1.4427480213
C   -3.2306932343  -0.9012581762   0.5927351794
C   -4.4128111040  -0.0959966821   0.5923030521
H   -4.6669990721   0.6448886012   1.3377478664
C   -5.1121607499  -0.3973419162  -0.5668807553
H   -6.0396209015   0.0457286355  -0.9035601649
C   -4.3572939549  -1.3892435047  -1.2474155864
C   -4.3950818079  -2.0875260392  -2.5030944321
C   -5.2570611634  -2.2081957122  -3.6279808288
H   -6.2226899743  -1.7365775355  -3.7496522304
C   -4.6201253028  -3.0511360122  -4.5259816412
H   -4.9957540695  -3.3914221509  -5.4815032385
C   -3.3784180625  -3.4438465433  -3.9286270653
C   -2.3965835373  -4.3710519919  -4.3306021477
C   -1.3894309819  -4.8483799468  -3.4686153565
C   -0.3874034485  -5.8127193447  -3.7977491790
H   -0.2140553875  -6.2250085030  -4.7815266109
C    0.2771000625  -6.1263780839  -2.6367303572
H    1.0616534676  -6.8595270101  -2.5120147588
C   -0.3121611770  -5.3459450944  -1.6029627948
C    1.4992955782  -2.6811895905  -1.3666899552
C    0.9951558228  -2.4463904093  -2.6561072157
H    0.0419233890  -1.9396297887  -2.7748014571
C    1.7153520127  -2.8205570659  -3.7796356016
H    1.3008023821  -2.6386254145  -4.7670141731
C    2.9666089660  -3.4185932731  -3.6452833959
H    3.5303956927  -3.7106310226  -4.5263640918
C    3.4916299283  -3.6327592178  -2.3731752109
H    4.4690601254  -4.0931913827  -2.2586173666
C    2.7678796338  -3.2694877821  -1.2461841851
H    3.1753349142  -3.4627400531  -0.2589190387
C   -2.2221222809  -0.2192389786   2.7451212344
C   -3.3052973378  -0.5080930670   3.5868876590
H   -4.0417152329  -1.2400069960   3.2676052727
C   -3.4194685551   0.1090688288   4.8261486290
H   -4.2570271053  -0.1350435869   5.4734282845
C   -2.4600432637   1.0288248706   5.2406699670
H   -2.5499861014   1.5135459001   6.2087116484
C   -1.3906407250   1.3369652981   4.4047917205
H   -0.6554484138   2.0753448800   4.7104743269
C   -1.2754230360   0.7234147759   3.1642644153
H   -0.4708404086   0.9945505736   2.4868987043
C   -2.4860061819  -4.9027297623  -5.7085511144
C   -2.6040292346  -6.2761805444  -5.9512710923
H   -2.6340187634  -6.9614570275  -5.1091689544
C   -2.7116529933  -6.7549759312  -7.2511611434
H   -2.8149774707  -7.8222874093  -7.4239502489
C   -2.6967866826  -5.8720418852  -8.3274053635
H   -2.7769830605  -6.2487081236  -9.3429543866
C   -2.5847783502  -4.5042734062  -8.0960992210
H   -2.5703905860  -3.8097299158  -8.9311399758
C   -2.4884483969  -4.0214948683  -6.7964203050
H   -2.3960699806  -2.9547189539  -6.6118435869
C   -0.0121033640  -5.4068699358  -0.1797296123
C   -0.9664596595  -5.0302248825   0.7790617335
H   -1.9605949542  -4.7298593945   0.4572094437
C   -0.6615888760  -5.0649674977   2.1314321631
H   -1.4084554873  -4.7579762582   2.8575911443
C    0.5921534560  -5.4963147945   2.5569783100
H    0.8299956330  -5.5206994008   3.6163402850
C    1.5369086432  -5.9015714169   1.6173339681
H    2.5155258760  -6.2425887997   1.9433276153
C    1.2399656366  -5.8590542547   0.2629644259
H    1.9932823750  -6.1412412965  -0.4662935255
