# Supplementary material for: Automated and Efficient Generation of General Molecular Aggregate Structures
Source: Angew Chem Int Ed Engl. 2022 Dec 16;62(4):e202214477. doi: 10.1002/anie.202214477 (PMC10107477; doi:10.1002/anie.202214477)
Supplement: Supplementary file 2 — Supporting Information [file ANIE-62-0-s001.zip › SI/comparison_with_crest/r2SCAN-3c_structures/F/crest_ensemble.xyz]

  118
G(CENSO)=       -4680.31608836  G(xTB)=        -192.95282465        !CONF57
Ti  -2.5906572664  -1.0326717725   0.8550103787
O   -0.9381673537  -0.8628895647   1.8659485506
O    0.4452664396   0.2595290893   3.2211631130
O   -4.2376785512  -0.5049790021   0.0982118325
O   -1.7019304006  -0.8924541359  -0.8740693856
O   -0.8606936521  -1.7752963540  -2.7609366839
O   -3.4166975607  -1.9199742950   2.3238616363
N   -2.4704555386   1.0592251215   1.3355303900
N   -2.1467610320  -3.0835597700   0.2834557660
C   -0.5357829698   0.2149128300   2.4991607906
C   -1.4367502426   1.4302531574   2.3032626423
H   -0.8179790952   2.2421488244   1.8923291613
C   -1.9947219425   1.8660068515   3.6835135451
H   -1.0924955241   2.0351403050   4.2859622849
C   -2.7810990913   3.1730207454   3.6101013730
H   -3.7241581023   3.0475790640   3.0649409883
H   -2.2028936362   3.9693131964   3.1283411319
H   -3.0368793943   3.5081809966   4.6207441791
C   -2.8235514541   0.7625564427   4.3427809056
H   -3.7245275927   0.5430653141   3.7591002082
H   -3.1370877080   1.0760291758   5.3441248873
H   -2.2523514191  -0.1665331057   4.4449038257
C   -3.0391492083   2.0106037965   0.6662878585
H   -2.7305559690   3.0403996102   0.8465827210
C   -4.0687805520   1.8312611287  -0.3161128965
C   -4.6631102057   0.5662022226  -0.5452742456
C   -5.7194906155   0.4595136826  -1.4606378891
H   -6.1762705105  -0.5131338622  -1.6131095976
C   -6.1423763769   1.5767290646  -2.1613772086
H   -6.9498548091   1.4764769475  -2.8816443221
C   -5.5443395696   2.8261906858  -1.9604938127
H   -5.8810752646   3.6904857112  -2.5230122270
C   -4.5238339282   2.9474725630  -1.0374065435
H   -4.0405559467   3.9060314469  -0.8670593971
C   -1.3763871878  -1.8898168383  -1.6654986364
C   -1.7470453817  -3.2646795126  -1.1069278396
H   -0.8552045289  -3.9038370691  -1.1703632733
C   -2.8537139517  -3.8987896614  -1.9905807208
H   -2.4050299218  -3.9184696261  -2.9929977693
C   -4.1237717688  -3.0504346339  -2.0411883614
H   -3.9145223137  -2.0282631604  -2.3734451109
H   -4.6028023369  -2.9930560494  -1.0580420790
H   -4.8401192825  -3.4930610475  -2.7413442662
C   -3.1644727354  -5.3315940832  -1.5626738838
H   -2.2616053473  -5.9528452028  -1.5333999132
H   -3.8636592724  -5.7907768114  -2.2690926873
H   -3.6373122567  -5.3614969063  -0.5737967436
C   -1.9498085726  -4.0490759486   1.1199141413
H   -1.4541950286  -4.9619239917   0.7669079295
C   -2.3475108934  -4.0451707735   2.4959319836
C   -3.1195618492  -2.9826145025   3.0385220391
C   -3.5836576825  -3.0855245173   4.3599488473
H   -4.1837094816  -2.2733414261   4.7576449494
C   -3.2601324147  -4.1897024394   5.1277545888
H   -3.6143950453  -4.2444310089   6.1535392049
C   -2.4856160519  -5.2344543147   4.6062754937
H   -2.2423330011  -6.0948091182   5.2204919186
C   -2.0468485604  -5.1597754885   3.3000326370
H   -1.4611350452  -5.9697676797   2.8705359471
Ti   2.5640608342   1.2287118453  -0.7074437782
O    3.0174497937   2.7670393359   0.3558167456
O    3.3454527256   3.7874767022   2.3281475547
O    2.2838585067  -0.5884520618  -1.1329837022
O    0.6581472768   1.5977756345  -0.4237556460
O   -1.0161504937   3.0432625676  -0.8229992825
O    4.2489020334   1.2913024533  -1.5867524252
N    2.9255124786   0.4131734242   1.2626962386
N    1.9824191666   2.4129939046  -2.4355272135
C    3.2284128813   2.7837586184   1.6605432495
C    3.3876595323   1.3858240768   2.2576579637
H    2.7673046386   1.3211385416   3.1619268292
C    4.8791013154   1.2031428865   2.6545092459
H    5.0687498198   2.0424768066   3.3373299282
C    5.1263944050  -0.1012090134   3.4103687951
H    6.1538524977  -0.1196253585   3.7889773784
H    5.0094230571  -0.9747058367   2.7577610486
H    4.4502709280  -0.2124988684   4.2654666799
C    5.8208761064   1.3240712342   1.4551242543
H    5.6917570666   2.2752659306   0.9286843679
H    5.6466732578   0.5160363495   0.7359666908
H    6.8617273970   1.2615549288   1.7898351038
C    2.5611950531  -0.7535298393   1.6919500276
H    2.5803860671  -0.9507514335   2.7652022536
C    2.1626582133  -1.8578627552   0.8684836615
C    2.1050082671  -1.7488385130  -0.5431192379
C    1.8700262806  -2.8983712236  -1.3135466087
H    1.8322136683  -2.7972957382  -2.3927286730
C    1.6687283013  -4.1169600610  -0.6886361226
H    1.5037720727  -5.0026758981  -1.2977658476
C    1.6698238997  -4.2253770195   0.7089105074
H    1.5039854370  -5.1867462449   1.1851041240
C    1.9144656223  -3.1009873780   1.4737674223
H    1.9314558268  -3.1637575559   2.5590312210
C   -0.0263805749   2.4262869135  -1.1761657812
C    0.5365424694   2.5242726097  -2.5937438080
H    0.2496736803   3.4879796315  -3.0403234701
C   -0.0255350969   1.3636580788  -3.4589441854
H    0.2451017571   0.4207736659  -2.9670799638
C    0.5876156702   1.3852007559  -4.8585274010
H    0.1800678958   0.5570455788  -5.4466633204
H    1.6758565711   1.2695133991  -4.8402919443
H    0.3450145790   2.3191893636  -5.3829662005
C   -1.5513665339   1.4386665782  -3.5347720463
H   -1.9202232685   0.6150420489  -4.1528949777
H   -1.8787750868   2.3859251392  -3.9817973375
H   -2.0141367974   1.3457857788  -2.5497991016
C    2.7615998752   3.1363287206  -3.1682806073
H    2.3127690316   3.8297725313  -3.8909187511
C    4.1934715614   3.1044887810  -3.1329963180
C    4.8919509570   2.1518575471  -2.3435939113
C    6.2949789328   2.1221013106  -2.3962433274
H    6.8154614482   1.3858281679  -1.7922771692
C    6.9814599708   3.0243474428  -3.1886703301
H    8.0676175826   2.9969803255  -3.2052248313
C    6.3010335876   3.9696058487  -3.9672379690
H    6.8530291959   4.6697574842  -4.5850754979
C    4.9214820515   3.9963821101  -3.9413234522
H    4.3756364955   4.7178347286  -4.5452832022
  118
G(CENSO)=       -4680.31340933  G(xTB)=        -192.95556583        !CONF28
Ti  -2.5502159978  -0.5424163485   1.2387693314
O   -0.7426308150  -1.1237248341   1.6777228722
O    0.9566358185  -1.4281708860   3.1146871276
O   -4.2410802014   0.2818072787   1.5403555887
O   -1.9243913638   1.0397135223   0.2933461947
O   -1.5931029161   2.2242581546  -1.5751769391
O   -3.1881843693  -2.3036525394   1.4476977860
N   -2.1285078014   0.3412969060   3.1817438677
N   -2.6262146778  -1.0818731265  -0.8327954697
C   -0.1382680247  -0.9782338576   2.8348646614
C   -0.9619379487  -0.2028210636   3.8667967736
H   -0.3315384308   0.6086022191   4.2574804204
C   -1.3233289107  -1.1392962651   5.0493648863
H   -0.3465129021  -1.4847525378   5.4139277389
C   -2.0287886707  -0.3819182727   6.1723763463
H   -3.0207125625  -0.0337738854   5.8603054966
H   -1.4474665967   0.4853156165   6.5069450730
H   -2.1739812873  -1.0400719832   7.0351508553
C   -2.1361020380  -2.3555778731   4.6075179584
H   -2.2894567371  -3.0300885728   5.4564492074
H   -1.6254641361  -2.9165782484   3.8178388571
H   -3.1203172562  -2.0605666364   4.2282168139
C   -2.6398634097   1.4522536448   3.5984084190
H   -2.1597117829   1.9767584538   4.4342386911
C   -3.8217022496   2.0668239122   3.0695003325
C   -4.6134391983   1.4223485128   2.0810402428
C   -5.8243367291   2.0139007972   1.6878012253
H   -6.4280512510   1.5021598717   0.9450904711
C   -6.2174658719   3.2244823728   2.2296486194
H   -7.1501320379   3.6749777740   1.9012172363
C   -5.4344234566   3.8761363346   3.1911237284
H   -5.7562977438   4.8243590773   3.6080953868
C   -4.2560807109   3.2914029677   3.6086392801
H   -3.6441116555   3.7726357439   4.3684885653
C   -1.9727445876   1.2150103080  -1.0075330603
C   -2.6223070798   0.0501709991  -1.7548107295
H   -2.0312804165  -0.1753828201  -2.6551770563
C   -4.0738869603   0.4444203117  -2.1708536212
H   -4.5776497290   0.8131324387  -1.2644143480
C   -4.8543665436  -0.7610940992  -2.6980345940
H   -4.3581621845  -1.1954921100  -3.5751115784
H   -5.8527622742  -0.4404618276  -3.0124729066
H   -4.9810553022  -1.5447697433  -1.9459992317
C   -4.0588641013   1.5550476636  -3.2242095904
H   -3.5429299775   1.2159888399  -4.1305109642
H   -3.5549372877   2.4547619491  -2.8690744838
H   -5.0868621347   1.8128267834  -3.4996837976
C   -2.5263251887  -2.2778503865  -1.3142043056
H   -2.4002649244  -2.4073814617  -2.3904670400
C   -2.6002003805  -3.4814229985  -0.5359771889
C   -2.9693804406  -3.4518650026   0.8314304965
C   -3.1120085878  -4.6582117630   1.5306571444
H   -3.4113511610  -4.6201518445   2.5731407315
C   -2.8507398633  -5.8604195915   0.8948043221
H   -2.9448184700  -6.7874168986   1.4539113079
C   -2.4648234825  -5.8982995746  -0.4500045368
H   -2.2558127968  -6.8473413477  -0.9322166227
C   -2.3531151700  -4.7167388030  -1.1567081820
H   -2.0440669623  -4.7195238827  -2.1983585428
Ti   2.4928084261   0.4671314828  -1.3905135474
O    2.4409113460   0.6948962407  -3.2980288329
O    1.5099906492   1.5669500721  -5.1426320874
O    2.2866658632   0.9106010589   0.4319914884
O    0.8865442448  -0.6596746220  -1.4624630464
O    0.0315116172  -2.6321204737  -2.1182862618
O    4.3547950510   0.8708827162  -1.3806642722
N    1.4639095118   2.3422288580  -1.6649280760
N    3.2635103334  -1.5607179466  -1.4721682670
C    1.7435524567   1.6065512880  -3.9542710396
C    1.2952846437   2.7641625290  -3.0636360104
H    0.2329376317   2.9612106302  -3.2619668225
C    2.1179809354   4.0447742237  -3.3735186972
H    1.8376786739   4.7651772693  -2.5888784543
C    3.6240162184   3.7958643284  -3.2768290597
H    4.1701830055   4.7325966817  -3.4293728438
H    3.9522310073   3.0870070333  -4.0463278279
H    3.9065826482   3.3869804141  -2.3018469256
C    1.7331551153   4.6439780229  -4.7255182456
H    2.2543162316   5.5966095558  -4.8696978920
H    0.6555269142   4.8295683941  -4.7880099008
H    2.0031477628   3.9712524498  -5.5436648312
C    0.8628602584   3.0534188564  -0.7664486383
H    0.2714348634   3.9162682357  -1.0861417671
C    0.9270571729   2.8436031830   0.6495303317
C    1.6907002699   1.7883157790   1.2068062392
C    1.8242406668   1.6972772195   2.6011871270
H    2.4196987841   0.8884439947   3.0108871090
C    1.1838290261   2.6156262021   3.4154395960
H    1.3109913433   2.5456872260   4.4933915165
C    0.3822881874   3.6306609081   2.8760224251
H   -0.1204776474   4.3383578816   3.5276871147
C    0.2631756960   3.7388020058   1.5038649521
H   -0.3451495852   4.5247012150   1.0632292358
C    0.9317935101  -1.9576591944  -1.6493234548
C    2.2515355577  -2.5667749032  -1.1732666663
H    2.4434792832  -3.5088108572  -1.7083258691
C    2.1703992595  -2.8409656291   0.3541659000
H    1.8974169319  -1.8995450605   0.8464932316
C    3.5195510532  -3.3027764034   0.9025111126
H    4.3049622690  -2.5530340500   0.7664048334
H    3.8431344795  -4.2381201363   0.4261437123
H    3.4257700628  -3.4883098101   1.9769025653
C    1.0842972251  -3.8730721359   0.6582066737
H    0.1016991490  -3.5499055970   0.3089918833
H    1.0231665148  -4.0190819623   1.7407456949
H    1.3142920623  -4.8374812724   0.1876525246
C    4.4227983553  -1.9286629878  -1.9056265778
H    4.6141703413  -2.9986009236  -2.0576078781
C    5.5124509229  -1.0461024053  -2.1978063675
C    5.4393598344   0.3412799841  -1.8986666433
C    6.5628331242   1.1488373355  -2.1410993609
H    6.4959343422   2.2055144762  -1.9028946190
C    7.7110302721   0.6009714259  -2.6832598385
H    8.5650193643   1.2440635424  -2.8779751412
C    7.7904993577  -0.7651878656  -2.9839202376
H    8.6987962622  -1.1810444557  -3.4066505599
C    6.7017077773  -1.5746047419  -2.7320380815
H    6.7477667488  -2.6391482107  -2.9507233832
