# Supplementary material for: Automated and Efficient Generation of General Molecular Aggregate Structures
Source: Angew Chem Int Ed Engl. 2022 Dec 16;62(4):e202214477. doi: 10.1002/anie.202214477 (PMC10107477; doi:10.1002/anie.202214477)
Supplement: Supplementary file 2 — Supporting Information [file ANIE-62-0-s001.zip › SI/comparison_with_crest/r2SCAN-3c_structures/F/gISS_single_structure.xyz]

118
Energy =
Ti    2.0184130    2.6436026    0.5199756 
O     1.6105376    2.2911616    2.3495776 
O     1.3809334    0.9742977    4.1449309 
O     2.5688025    2.2659438   -1.2528519 
O     0.1486568    2.6760341   -0.0862039 
O    -1.7558811    3.7220414   -0.6087284 
O     3.7019486    3.3963794    0.9933599 
N     2.0041339    0.4934369    0.6636893 
N     1.3679831    4.7013222    0.8007834 
C     1.5940818    1.1121190    2.9651492 
C     1.9187828   -0.0487699    2.0263094 
H     1.0972417   -0.7766451    2.0997422 
C     3.2394181   -0.7561134    2.4298654 
H     3.4572785   -1.4481656    1.6021943 
C     4.3977083    0.2342933    2.5542579 
H     4.5483623    0.8063290    1.6325507 
H     5.3270037   -0.3002716    2.7761222 
H     4.2170541    0.9441613    3.3707872 
C     3.0655837   -1.5868498    3.6993534 
H     3.9825193   -2.1531131    3.8951092 
H     2.2398866   -2.2986982    3.5952193 
H     2.8538074   -0.9500420    4.5618130 
C     1.9647850   -0.3534552   -0.3160037 
H     1.8442350   -1.4199793   -0.0949345 
C     2.0656834   -0.0160988   -1.7041511 
C     2.3856225    1.2995340   -2.1282692 
C     2.5297465    1.5599570   -3.4999420 
H     2.7856803    2.5684281   -3.8096679 
C     2.3456071    0.5417643   -4.4207842 
H     2.4482011    0.7606417   -5.4803826 
C     2.0304992   -0.7597278   -4.0109028 
H     1.8826873   -1.5439335   -4.7456230 
C     1.9005502   -1.0326873   -2.6636480 
H     1.6586097   -2.0333735   -2.3151107 
C    -0.6114376    3.7368469   -0.1913254 
C     0.0819526    5.0418767    0.2072972 
H    -0.5618244    5.5643679    0.9311987 
C     0.2188452    5.9370530   -1.0528306 
H    -0.8122375    6.0394656   -1.4171925 
C     1.0603184    5.2713348   -2.1418248 
H     1.0668978    5.8940859   -3.0422343 
H     0.6669738    4.2863599   -2.4153839 
H     2.0980050    5.1383854   -1.8164567 
C     0.7586566    7.3235350   -0.7111199 
H     1.8006675    7.2782342   -0.3728278 
H     0.1618297    7.8127346    0.0671289 
H     0.7363554    7.9619998   -1.6002543 
C     1.8955954    5.5051911    1.6653591 
H     1.3381098    6.4021901    1.9629010 
C     3.1781678    5.3383939    2.2782911 
C     4.0610531    4.2962751    1.8826423 
C     5.3459985    4.2438194    2.4463922 
H     6.0124466    3.4476605    2.1307522 
C     5.7290131    5.1751756    3.3953519 
H     6.7206412    5.1074836    3.8344111 
C     4.8611392    6.1985408    3.8005988 
H     5.1758696    6.9205744    4.5463265 
C     3.6045504    6.2780492    3.2362392 
H     2.9209094    7.0715837    3.5296381 
Ti   -2.0389573   -2.6702042   -0.4883775 
O    -2.0932867   -2.1464085    1.3507218 
O    -1.5084824   -0.7103595    2.9675087 
O    -2.0569286   -2.4657409   -2.3686459 
O    -0.0907437   -2.8513889   -0.4793191 
O     1.7950471   -3.9306460    0.0427677 
O    -3.8450043   -3.2592517   -0.4252390 
N    -1.8851363   -0.5154917   -0.5529197 
N    -1.6706985   -4.7170039    0.1809598 
C    -1.8086593   -0.9383476    1.8175420 
C    -1.9339312    0.1456321    0.7572517 
H    -1.0901414    0.8408719    0.8575144 
C    -3.2440783    0.9557547    0.9455382 
H    -3.2965037    1.6154520    0.0674742 
C    -4.4807949    0.0576360    0.9691965 
H    -4.5525109   -0.5655999    0.0714973 
H    -5.3854920    0.6713297    1.0289613 
H    -4.4693633   -0.6075455    1.8410534 
C    -3.1633501    1.8409868    2.1869626 
H    -4.0443187    2.4897570    2.2328416 
H    -2.2724864    2.4773378    2.1599171 
H    -3.1197355    1.2435557    3.1020145 
C    -1.6543833    0.2404055   -1.5791019 
H    -1.5162772    1.3159865   -1.4149258 
C    -1.5539864   -0.2106550   -2.9344550 
C    -1.7630709   -1.5692001   -3.2859330 
C    -1.6667682   -1.9505721   -4.6327907 
H    -1.8336350   -2.9925203   -4.8873190 
C    -1.3700342   -1.0052387   -5.6011240 
H    -1.2984296   -1.3154352   -6.6402919 
C    -1.1651866    0.3380392   -5.2636150 
H    -0.9328971    1.0665908   -6.0331814 
C    -1.2591142    0.7253254   -3.9406745 
H    -1.0995572    1.7620467   -3.6533749 
C     0.5856538   -3.9055638   -0.0924939 
C    -0.2795899   -5.1487696    0.1157271 
H     0.0290288   -5.6278633    1.0565029 
C    -0.0080299   -6.1439222   -1.0441723 
H     1.0774481   -6.3086856   -1.0046476 
C    -0.3674198   -5.5578533   -2.4095715 
H    -0.0943452   -6.2631628   -3.2010192 
H     0.1558484   -4.6154417   -2.6017238 
H    -1.4430817   -5.3646567   -2.4871655 
C    -0.7132930   -7.4791586   -0.8171078 
H    -1.8029993   -7.3736300   -0.8761633 
H    -0.4584731   -7.9136839    0.1562645 
H    -0.4157567   -8.1946026   -1.5905414 
C    -2.5026808   -5.4137470    0.8841725 
H    -2.1310962   -6.2972767    1.4182039 
C    -3.8987175   -5.1401126    1.0394693 
C    -4.5309979   -4.0732798    0.3453727 
C    -5.9177697   -3.8996618    0.4824624 
H    -6.3884171   -3.0838008   -0.0564704 
C    -6.6474499   -4.7424656    1.3020678 
H    -7.7171021   -4.5837309    1.4081968 
C    -6.0310100   -5.7913819    1.9981610 
H    -6.6163386   -6.4430248    2.6378927 
C    -4.6721093   -5.9856239    1.8575984 
H    -4.1770651   -6.7987382    2.3838864 
