# Supplementary material for: Automated and Efficient Generation of General Molecular Aggregate Structures
Source: Angew Chem Int Ed Engl. 2022 Dec 16;62(4):e202214477. doi: 10.1002/anie.202214477 (PMC10107477; doi:10.1002/anie.202214477)
Supplement: Supplementary file 2 — Supporting Information [file ANIE-62-0-s001.zip › SI/comparison_with_crest/r2SCAN-3c_structures/F/gISS_ensemble.xyz]

  118
G(CENSO)=       -4680.31333337  G(xTB)=        -192.95623770        !CONF1
Ti   3.0659080384   0.0422419727   0.1798173129
O    1.8554155295   1.5366030146   0.4588513402
O    0.4428872148   2.7402773058   1.6990141655
O    4.0247315127  -1.5235848717   0.6023949960
O    1.8886259492  -0.9158494821  -1.0334686954
O    1.2674942840  -1.5966095380  -3.0813061867
O    4.5229122980   1.1738483218   0.6802789819
N    1.9809439677  -0.4749572372   1.9557079603
N    3.5933414914   0.7697686406  -1.7983800355
C    1.0925496973   1.7249693907   1.5086254038
C    1.0903299338   0.5621087482   2.4968755926
H    0.0617202018   0.1697772102   2.5368290088
C    1.5209530620   1.0095767791   3.9181610722
H    1.6551520980   0.0766551020   4.4864591677
C    2.8603831829   1.7485356831   3.8918243191
H    3.6446586711   1.1495487177   3.4168430509
H    3.1818125432   1.9872900812   4.9106888440
H    2.7700887608   2.6917599783   3.3399614163
C    0.4325301216   1.8260372909   4.6161617181
H    0.7116082941   1.9926674040   5.6622044524
H   -0.5337090234   1.3096399183   4.5999609067
H    0.3015987744   2.7974758337   4.1340452037
C    1.9053217404  -1.6520561090   2.4875996576
H    1.1959699555  -1.8181562630   3.3014615281
C    2.6966964056  -2.7881986187   2.1149657538
C    3.7632317710  -2.6750562281   1.1906726691
C    4.5556539685  -3.7977990368   0.9129504767
H    5.3783238287  -3.6896993081   0.2132892962
C    4.2694581269  -5.0112633052   1.5152003402
H    4.8823592619  -5.8774793237   1.2809707755
C    3.2043613323  -5.1385532656   2.4146885612
H    2.9875592419  -6.0976126602   2.8730532106
C    2.4340308954  -4.0315016259   2.7133843498
H    1.5966179425  -4.1084500003   3.4016906015
C    1.9607318095  -0.9220646870  -2.3467847603
C    3.0591983958  -0.0128992259  -2.9060818386
H    2.6000619134   0.6445696779  -3.6591960090
C    4.1316634125  -0.8833535387  -3.6122724052
H    3.5587252732  -1.4448330282  -4.3624856389
C    4.7946657945  -1.8776475889  -2.6589545258
H    5.4795536126  -2.5269110076  -3.2142663009
H    4.0565279911  -2.5139303636  -2.1596592189
H    5.3724843255  -1.3608120447  -1.8850096257
C    5.1745739527  -0.0271407233  -4.3275648624
H    5.7901351520   0.5352355250  -3.6151687588
H    4.7117139031   0.6839309875  -5.0218321791
H    5.8515159206  -0.6654949935  -4.9046538578
C    4.0776788728   1.9446968258  -2.0338122211
H    4.0402180220   2.3365429417  -3.0583480224
C    4.6894766716   2.7983395899  -1.0605152838
C    4.9275116006   2.3544726637   0.2693741533
C    5.6254670848   3.1966024474   1.1506766024
H    5.8078534672   2.8426233323   2.1602505710
C    6.0441436814   4.4474722125   0.7356311297
H    6.5678455734   5.0912942372   1.4370417549
C    5.8037816730   4.8973522559  -0.5697309053
H    6.1408343815   5.8802611731  -0.8810331508
C    5.1415923511   4.0715169504  -1.4544113596
H    4.9600934635   4.3963938541  -2.4767521348
Ti  -3.0544666304  -0.0980666683  -0.0105077856
O   -1.4231404560  -0.9740468853   0.6166801159
O   -0.4797962845  -2.6742798520   1.7356462014
O   -4.8251537716   0.0149559304  -0.6868315003
O   -3.6145417433   0.2285939406   1.8063871984
O   -3.6094395848   1.4407535721   3.6956216065
O   -2.2813446266   0.2581440985  -1.6936638116
N   -3.6003645807  -2.2057502896   0.1642176044
N   -2.4199383510   1.9299944923   0.3791047038
C   -1.3559573361  -2.2182493148   1.0205521159
C   -2.4882361053  -3.0977915084   0.4979527803
H   -2.7750795525  -3.7899141026   1.3026781620
C   -2.0430907831  -3.9419094816  -0.7295201031
H   -2.9434181262  -4.5122468162  -1.0125079710
C   -1.6190003607  -3.0807959101  -1.9167981241
H   -2.4173295940  -2.4062299137  -2.2403122600
H   -1.3548920350  -3.7223808962  -2.7635393004
H   -0.7352886938  -2.4768677797  -1.6861693790
C   -0.9463077249  -4.9355964569  -0.3455458513
H   -0.7560205428  -5.6112462279  -1.1857354978
H   -1.2270998456  -5.5378604666   0.5252631760
H   -0.0127852775  -4.4176330062  -0.1073824613
C   -4.7941454596  -2.6987116209   0.1737200124
H   -4.9246816018  -3.7578447477   0.4345297244
C   -5.9967472222  -1.9804179055  -0.1220702967
C   -5.9620761183  -0.6298508300  -0.5594073877
C   -7.1689790547   0.0152981741  -0.8747961477
H   -7.1274000016   1.0460861800  -1.2115583124
C   -8.3713718647  -0.6553426233  -0.7430904485
H   -9.2965944612  -0.1371698067  -0.9800653799
C   -8.4154061763  -1.9872387954  -0.3103073151
H   -9.3661817955  -2.5002139270  -0.2130846004
C   -7.2358567389  -2.6378125658  -0.0115223693
H   -7.2500402251  -3.6733023997   0.3213289660
C   -3.3887192787   1.3250650120   2.5095831507
C   -2.8655125423   2.4836326744   1.6621246184
H   -2.0126371086   2.9359958731   2.1870777209
C   -3.9915600547   3.5452231780   1.5335081132
H   -4.2379070107   3.7883757426   2.5761020957
C   -5.2428837319   2.9936862531   0.8488688450
H   -6.0325620797   3.7524407825   0.8475852768
H   -5.6297924905   2.1045100762   1.3572877340
H   -5.0327006097   2.7212650031  -0.1911202196
C   -3.5089662584   4.8183439467   0.8402056481
H   -3.3012164646   4.6443358061  -0.2223421373
H   -2.6044887988   5.2206958099   1.3098958980
H   -4.2872705990   5.5869486172   0.8933951542
C   -1.5314785335   2.6028206450  -0.2846011835
H   -1.1577680297   3.5372649643   0.1363738161
C   -0.9665837859   2.2275157753  -1.5453397850
C   -1.3929891817   1.0641214086  -2.2324068817
C   -0.8687987380   0.7828612694  -3.5024995124
H   -1.1919139012  -0.1192083591  -4.0100886202
C    0.0690587593   1.6311535543  -4.0623694368
H    0.4665541126   1.3983544411  -5.0470546033
C    0.5195582828   2.7696799155  -3.3792936471
H    1.2588503658   3.4236937793  -3.8315478796
C    0.0038624103   3.0589127226  -2.1313907658
H    0.3445285314   3.9302048022  -1.5778115854
