# Supplementary material for: Automated and Efficient Generation of General Molecular Aggregate Structures
Source: Angew Chem Int Ed Engl. 2022 Dec 16;62(4):e202214477. doi: 10.1002/anie.202214477 (PMC10107477; doi:10.1002/anie.202214477)
Supplement: Supplementary file 2 — Supporting Information [file ANIE-62-0-s001.zip › SI/comparison_with_crest/r2SCAN-3c_structures/G/crest_ensemble.xyz]

  123
G(CENSO)=       -7648.17767272  G(xTB)=        -202.03757561        !CONF5
Hg   1.6586229139   2.5448070376  -0.3423337165
S    3.6108430204   1.6094816282  -2.1977763441
S    1.7989300730   0.0794901209  -0.3481893202
S   -0.1992934166   3.2556484976   1.8786248238
S    1.7767332743   4.8883295123   0.2793691691
O    5.2174557011  -0.4782759936  -5.1889782658
H    5.3330545972   0.4618094998  -5.0029594231
O    1.7522375550  -3.0215884903  -2.8184430103
H    1.7172451435  -2.0657759682  -2.9893968677
O    1.2825160784   3.9416449444   4.6459821420
H    0.9636663814   3.3185113906   3.9660555340
O    3.3386129039   5.6953694623   3.6940175181
H    2.7768856047   4.9546535583   3.9938009194
N    3.7409867033  -1.0357753508  -1.8375944270
N    0.6392544859   5.7063794740   2.5631053072
C    3.1394855991   0.1171889281  -1.5031644674
C    4.8093268045  -1.0323705611  -2.8469001388
H    5.4157800087  -1.9325629327  -2.7049681429
H    5.4483471374  -0.1594861950  -2.6754022645
C    4.2446653485  -0.9690754620  -4.2777055619
H    3.9701327478  -1.9692729872  -4.6300849404
H    3.3389086847  -0.3451236994  -4.2765311212
C    3.4685991843  -2.3313502447  -1.1988691176
H    2.7293250781  -2.1938641261  -0.4062329826
H    4.3996356178  -2.6820956720  -0.7301478511
C    2.9792483326  -3.3682899957  -2.2018450613
H    3.7591017389  -3.5655070695  -2.9571554265
H    2.8150849417  -4.3085414004  -1.6603196284
C    0.7177913652   4.6908246232   1.6808952176
C   -0.3028720764   5.6303526060   3.6866330993
H   -1.2196498229   5.1672270026   3.3141027002
H   -0.5320955897   6.6593256278   3.9887679668
C    0.2194838001   4.8423018359   4.9261084738
H    0.6125445246   5.5313667177   5.6801949796
H   -0.6344956186   4.3128150225   5.3725629317
C    1.5297674616   6.8751478534   2.5394501357
H    2.0710946922   6.8865092070   1.5923040059
H    0.9157926736   7.7857052246   2.5942399646
C    2.5374797812   6.8578995332   3.6931335076
H    3.2044404347   7.7193488907   3.5627261370
H    2.0224130124   6.9954722071   4.6578767456
H   -3.3932410820  -2.5213164026   1.9734523984
H   -2.2798500959  -3.5799026867   0.4167275575
H   -0.7198022361  -4.1411265509   1.0432100977
H   -3.5093046711  -1.2049578847  -0.0262440846
C   -2.6930713803  -1.6753843080   1.9412428544
C   -1.2549387781  -3.2699173916   0.6448013910
H   -4.0407300551  -0.1365406842   1.2820213813
C   -3.1761135033  -0.6841050249   0.8769623473
N   -1.3484610852  -2.2152460850   1.6800804244
H   -2.6703612456  -1.2027936940   2.9257756327
C   -0.2700105322  -1.6701781736   2.2794569294
S    1.2408078665  -2.6019868909   2.2369114032
H   -0.5488182450  -3.6467949756  -1.3398310528
C   -0.5591683614  -2.8095541503  -0.6347366484
S   -0.3305747017  -0.1652330229   3.0866218436
O   -2.1477671018   0.2138730809   0.4568201331
O   -1.2202711368  -1.7262267734  -1.2947303933
H    7.6878714532   2.7822696983   3.0239164895
H   -1.6461852514   0.4989554469   1.2467613908
Hg   2.5974751868  -0.5942833351   2.5324123119
H    0.4805428586  -2.5447556030  -0.4175717270
O    7.4731968753   3.7165177152   3.1801982509
H    7.6633456682   0.4996153021   1.6221156469
O    8.2090003197   1.2983859411   1.7152167354
H   -1.3291431046  -0.9828024933  -0.6610600940
H    5.6062551677   3.1633138090   3.9337816227
S    5.2808157797  -0.3493320039   1.3124207155
C    6.0616740071   3.8554872216   3.2104851707
S    3.5976955974   1.5894553920   2.9008093236
C    4.9105571282   1.2696148462   1.7554026484
H    5.8388651772   4.8723240720   3.5490074603
N    5.5738281450   2.3291068533   1.2719887137
C    7.9848326921   2.1297654464   0.5785990912
H    6.2397813540   1.2656725096  -0.3800028215
C    6.5161348280   2.1772434538   0.1548283626
C    5.4072886108   3.6864041122   1.8379639963
H    8.5723186632   1.7884590416  -0.2890300223
H    8.3413981335   3.1256217979   0.8611782642
H    4.3386061842   3.9302207814   1.9027057559
H    5.8713847987   4.3831200508   1.1330657885
H    6.3621314404   3.0234346359  -0.5270238176
H   -7.4780133606  -6.3649836783   1.0677801961
H   -8.8288103772  -6.3858423345  -0.5791872252
H   -8.7275984912  -5.2673845019  -1.9511448176
H   -6.0670322847  -5.1852554044   2.7584642193
C   -6.8102786971  -5.5417819056   0.7947965734
C   -8.7164383689  -5.3320034198  -0.8578761744
H   -6.0709473912  -3.7365594905   1.7158728531
C   -6.6386624238  -4.6298556261   1.9987446333
N   -7.3852208951  -4.8871408177  -0.3943093325
H   -5.8269940014  -5.9556014313   0.5362766982
C   -6.6653472245  -3.9950805495  -1.0988420505
S   -7.4448963702  -3.1602172659  -2.4299874919
H   -10.7694024272  -4.7496726495  -0.9094507504
C   -9.8945811701  -4.5481074445  -0.2793982178
S   -5.0085494585  -3.6746726550  -0.7459376187
O   -7.9298584781  -4.2741048933   2.5124640791
O   -10.2401957814  -4.9552133585   1.0323710999
H    0.3533007986   1.3274646268  -2.7103687959
H   -7.8451568459  -3.4876311147   3.0602954551
Hg  -5.3154589477  -2.0038589196  -2.9452132740
H   -9.6838901461  -3.4686979274  -0.3387220046
O    0.1159407861   2.2501993272  -2.4806487569
H   -0.1961273454  -0.9205386816  -2.5512347751
O    0.3530274545  -0.4819166602  -3.2458157154
H   -9.5291776907  -4.6694508091   1.6282117368
H   -1.5823475430   1.5232778318  -1.4727041044
S   -3.4204977943  -1.5400398493  -4.5460083345
C   -1.2900556104   2.2872799727  -2.2047975285
S   -4.3543998959   0.4139436834  -2.4651704271
C   -3.2168732356  -0.0283825945  -3.6934269677
H   -1.4887294025   3.2690837831  -1.7593468936
N   -2.2004384268   0.7864987657  -4.0189753202
C   -0.2456590133  -0.7496722086  -4.5165306994
H   -1.6254151674   0.0938085665  -5.9352099783
C   -1.1574612759   0.3875260076  -4.9844273664
C   -2.1278595926   2.1569172151  -3.4701734513
H   -0.7836370780  -1.7015980278  -4.4819208116
H    0.5593075170  -0.8407490307  -5.2579789421
H   -3.1492674250   2.4901151170  -3.2616633366
H   -1.7064750203   2.8021679144  -4.2495072384
H   -0.5463181016   1.2768213178  -5.1630300389
