# Supplementary material for: Automated and Efficient Generation of General Molecular Aggregate Structures
Source: Angew Chem Int Ed Engl. 2022 Dec 16;62(4):e202214477. doi: 10.1002/anie.202214477 (PMC10107477; doi:10.1002/anie.202214477)
Supplement: Supplementary file 2 — Supporting Information [file ANIE-62-0-s001.zip › SI/comparison_with_crest/r2SCAN-3c_structures/G/gISS_single_structure.xyz]

123
Energy =
Hg    0.7006444   -0.6781419    2.3414124 
S     0.6006857   -2.6230230    0.8812332 
S    -1.9332800   -1.8901637    2.3066501 
S    -1.5815544    0.6640044    5.6021995 
S     0.9742940    0.9392279    4.0838005 
O    -0.9062178   -3.7367081   -1.8555531 
H    -0.0306803   -3.3158058   -1.7886581 
O    -3.5405893   -2.8551694   -0.8083094 
H    -2.6414928   -2.8384856   -1.1799672 
O    -0.8572692   -3.4585900    4.8995253 
H    -1.2757526   -3.1431085    4.0719218 
O     1.7925638   -3.0165020    4.1845540 
H     0.8348386   -3.2149723    4.2696910 
N    -1.5772774   -4.1519978    0.8706097 
N     0.4531793   -1.0439861    5.8810214 
C    -1.0594571   -2.9955477    1.3133137 
C    -0.7554141   -5.1470415    0.1721694 
H    -1.0987473   -6.1419611    0.4842752 
H     0.2777960   -5.0415670    0.5074400 
C    -0.8040330   -5.0623737   -1.3674970 
H     0.0977232   -5.5629840   -1.7497342 
H    -1.6733429   -5.5999059   -1.7587859 
C    -3.0083318   -4.4396142    0.9935235 
H    -3.4081126   -3.8204227    1.7990850 
H    -3.1272269   -5.4970351    1.2655830 
C    -3.7786862   -4.1491693   -0.3064546 
H    -3.5648714   -4.9185933   -1.0635846 
H    -4.8484972   -4.2193703   -0.0729261 
C    -0.0565343    0.0637713    5.2828076 
C    -0.4064247   -1.8736772    6.7340368 
H    -0.9423911   -1.2376039    7.4514861 
H     0.2472235   -2.5497758    7.2944392 
C    -1.4408149   -2.6858041    5.9564810 
H    -1.9299899   -3.3667568    6.6671629 
H    -2.2006108   -2.0118665    5.5475346 
C     1.8873737   -1.3421385    5.9572228 
H     2.4143915   -0.6151515    5.3377525 
H     2.2186036   -1.2097455    7.0011791 
C     2.2474930   -2.7528585    5.5043251 
H     3.3408776   -2.8417989    5.5070267 
H     1.8568092   -3.5147345    6.1949188 
Hg    0.9132592   -0.3672902   -2.0326698 
S    -1.5320573   -0.1118988   -1.6008692 
S     0.1276841    1.5107634    0.3452572 
S     3.1328249   -0.5945872   -0.7427883 
S     2.1654601   -2.7083180   -2.6175475 
O    -4.9562160    2.5974321   -0.3677731 
H    -5.0064397    3.3274850   -1.0103188 
O    -3.8738442    3.6326832    1.8769275 
H    -4.2684934    3.2504056    1.0580712 
O     3.6394327   -3.7607116    2.2535668 
H     2.9581625   -3.5597761    2.9291380 
O     2.6073349   -5.5029109    0.3220964 
H     2.6464305   -4.8212906    1.0186473 
N    -2.4988184    1.0518318    0.5857539 
N     4.0068728   -3.1199606   -0.6828014 
C    -1.4042700    0.8467819   -0.1499919 
C    -3.8092799    0.5462450    0.1343901 
H    -4.4729667    0.5302878    1.0042293 
H    -3.6930200   -0.4871362   -0.2159135 
C    -4.4448242    1.4002497   -0.9538247 
H    -3.7144513    1.6302755   -1.7388482 
H    -5.2658399    0.8188188   -1.4003957 
C    -2.4127255    1.6560442    1.9319755 
H    -1.4643387    1.3657886    2.3902789 
H    -3.2134146    1.2197612    2.5371928 
C    -2.5232790    3.1731233    1.9630606 
H    -2.1365610    3.5104562    2.9314888 
H    -1.8945743    3.6065475    1.1712034 
C     3.1811008   -2.2465165   -1.2811814 
C     4.8701341   -2.7138362    0.4423991 
H     5.3739074   -1.7730799    0.1880102 
H     5.6375374   -3.4875402    0.5519822 
C     4.1642657   -2.5277727    1.7818105 
H     4.9205545   -2.1326641    2.4814906 
H     3.3757022   -1.7708762    1.6869272 
C     4.2181033   -4.4796513   -1.2010744 
H     3.5647167   -4.6095381   -2.0653062 
H     5.2626849   -4.5634728   -1.5419152 
C     3.9242935   -5.5780242   -0.1802152 
H     4.0380528   -6.5386942   -0.6990490 
H     4.6547067   -5.5608680    0.6427587 
Hg    0.5675856    3.3028242   -1.7380380 
S    -0.2397743    5.4951653   -0.3860909 
S    -1.8019240    3.9324385   -2.4106455 
S     0.9846950    1.2859031   -4.1180178 
S     2.8944153    2.9920877   -2.5268151 
O    -4.1764121    6.2405316    1.2436891 
H    -4.0404347    5.3409616    1.6303682 
O    -5.3958836    5.2552888   -1.0332746 
H    -5.0187404    5.4891453   -0.1577023 
O     3.6651844    1.5584607   -7.6021593 
H     3.2095697    1.8395071   -8.4029210 
O     5.1721082    3.4299056   -6.0554225 
H     4.4621463    3.1036879   -6.6286307 
N    -2.6427149    6.2320291   -1.3003377 
N     3.6178819    1.4061750   -4.5575944 
C    -1.6576586    5.3157013   -1.3520606 
C    -2.6126123    7.3189161   -0.3109484 
H    -3.3643517    8.0537153   -0.6162627 
H    -1.6295130    7.8090641   -0.3293660 
C    -2.9039649    6.8665463    1.1199522 
H    -2.1079224    6.1957627    1.4619884 
H    -2.8756557    7.7675404    1.7519444 
C    -3.6562771    6.3463839   -2.3581753 
H    -3.5277283    5.5033071   -3.0391414 
H    -3.4591318    7.2717811   -2.9251724 
C    -5.0944892    6.3684124   -1.8499708 
H    -5.3114436    7.3025569   -1.3091927 
H    -5.7547298    6.3430040   -2.7258635 
C     2.5946968    1.8546408   -3.8140210 
C     3.4209043    0.3196014   -5.5357764 
H     2.8005301   -0.4577183   -5.0741999 
H     4.4069485   -0.1108095   -5.7396018 
C     2.7735704    0.7210222   -6.8515999 
H     2.5692673   -0.2096156   -7.4037797 
H     1.8225564    1.2305664   -6.6627796 
C     5.0171714    1.7652730   -4.2752155 
H     5.0226095    2.5413803   -3.5090182 
H     5.5241429    0.8779511   -3.8636920 
C     5.7739793    2.2825609   -5.4973469 
H     6.7773492    2.5645217   -5.1531068 
H     5.8993460    1.4924041   -6.2530850 
