# Supplementary material for: Automated and Efficient Generation of General Molecular Aggregate Structures
Source: Angew Chem Int Ed Engl. 2022 Dec 16;62(4):e202214477. doi: 10.1002/anie.202214477 (PMC10107477; doi:10.1002/anie.202214477)
Supplement: Supplementary file 2 — Supporting Information [file ANIE-62-0-s001.zip › SI/comparison_with_crest/r2SCAN-3c_structures/G/gISS_ensemble.xyz]

  123
G(CENSO)=       -7648.18391599  G(xTB)=        -202.06389416        !CONF1
Hg  -2.3492350968  -0.0870019645  -1.0537630255
S   -3.9677966244  -1.8284653767  -0.5855871090
S   -1.4453384598  -2.6940794560  -1.9860475621
S   -2.5769765403   1.7829348367  -3.4871108269
S   -0.6087760777   1.5752877765  -1.2092324219
O   -2.8207252740  -4.7916755494   2.4153106952
H   -2.5387816802  -4.2550835359   3.1800685567
O   -0.5318468034  -5.3036409044   0.6876527030
H   -1.0508974892  -4.8111504452   1.3461426029
O   -0.6036212161   5.6150236749  -3.6113147246
H   -1.1752941480   6.3639169863  -3.4120211475
O    1.3184888188   4.5908626054  -1.5894249259
H    0.4381512811   4.8959623497  -1.8560967334
N   -3.0352155549  -4.3360888580  -0.5478822574
N   -0.0879422901   2.7940766238  -3.5176544128
C   -2.7960575546  -3.0933449033  -1.0042616513
C   -4.1355654577  -4.6295929837   0.3930565538
H   -4.2444545442  -5.7188064577   0.4256035786
H   -5.0738971912  -4.2139324127   0.0051406163
C   -3.9180013483  -4.1159358306   1.8118068317
H   -3.7495225125  -3.0321891113   1.7951334348
H   -4.8514170980  -4.3112803073   2.3672658433
C   -2.2638122427  -5.4958246978  -1.0294064342
H   -1.5958015294  -5.1412158171  -1.8161169602
H   -2.9726182508  -6.2164472895  -1.4667859497
C   -1.4456153218  -6.1854383778   0.0609455591
H   -2.1000277050  -6.6580715969   0.8078788925
H   -0.8640098379  -6.9795541666  -0.4245101694
C   -1.0240823819   2.1093942526  -2.8299340216
C   -0.4433367245   3.5096282972  -4.7533999066
H   -0.9838422582   2.8355743605  -5.4294302127
H    0.4945304346   3.8122629780  -5.2302782889
C   -1.3010839207   4.7404238707  -4.5111276843
H   -1.4680837937   5.2312577181  -5.4823929796
H   -2.2721010419   4.4439367801  -4.0959317754
C    1.3511373217   2.7446445745  -3.1933235780
H    1.5048242528   1.9941116258  -2.4146867341
H    1.8787423579   2.3946567130  -4.0946847259
C    1.9422956799   4.0799162834  -2.7551767659
H    2.9966333091   3.9074245503  -2.5054131634
H    1.9036681489   4.8165787003  -3.5717415368
Hg   1.1504142805   3.3045028772   1.1954040442
S    2.9415767565   2.6435984990   3.2752632638
S    3.0280187629   1.9683514042   0.3561995100
S   -0.8085167648   4.7862617021   1.0467438475
S   -1.1857079925   2.0638452009   2.2458515051
O    7.0962589555   1.5422680230   2.9557734472
H    7.7001601655   2.2634985970   3.1616356025
O    6.5607228329   0.7933686321   0.1393228697
H    6.6382017231   1.4517034399   0.8462451802
O   -4.3156903247   3.7016958187  -1.4796537768
H   -3.8098073686   3.2635682694  -2.1940729349
O   -4.7295820321   1.3979481680   0.0699446788
H   -4.4814150323   2.0436132105  -0.6171424085
N    4.4469739095   0.6804282177   2.2185253811
N   -3.1956546263   3.6274288344   1.3501988434
C    3.5616145899   1.6711221795   1.9993940903
C    5.0251673099   0.4863257306   3.5553384348
H    5.5099743360  -0.4953288208   3.5599164001
H    4.2190684543   0.4823443451   4.3009682232
C    6.0401022716   1.5516097537   3.9316462711
H    5.5553935959   2.5341121329   3.9712178209
H    6.4333645681   1.3071762890   4.9306806835
C    4.7203686433  -0.3881436127   1.2373636621
H    4.0424245280  -0.2613475732   0.3891631974
H    4.4724569420  -1.3520158131   1.7066733062
C    6.1640003150  -0.4287744697   0.7649584069
H    6.8494512904  -0.6603486197   1.5914677022
H    6.2553087788  -1.2252911163   0.0175505687
C   -1.8686653472   3.4686552363   1.5443861227
C   -3.7215501792   4.7876389563   0.6110149698
H   -3.2718697906   5.7112920176   0.9966822803
H   -4.7984845729   4.8434589660   0.7999198194
C   -3.4885892657   4.7098804461  -0.8959739906
H   -3.7454244122   5.6949920640  -1.3198924320
H   -2.4296634742   4.5108364967  -1.1002759350
C   -4.1743301152   2.7595759090   2.0289052000
H   -3.6126095112   1.9376939485   2.4777320583
H   -4.6497987527   3.3389015455   2.8383198907
C   -5.2568985586   2.1824764188   1.1239021148
H   -5.8814899276   1.5308992116   1.7485182874
H   -5.9125585893   2.9708488413   0.7230926177
Hg   0.9725267052  -2.5542159687   0.0314388837
S    1.7615494211  -1.1941062112   2.6510663865
S   -0.8848737911  -2.0011356562   1.4986046023
S    1.9330366158  -0.8163289024  -1.9305643827
S    2.9701050851  -3.4914948029  -1.0693264613
O    0.0557524907  -2.1432501713   6.3620237850
H    0.5927312276  -2.7751223022   6.8516768727
O   -2.1269153185  -3.1497297199   4.7044852331
H   -1.2056722272  -3.1482613533   5.0104293987
O    6.1638462020   0.4223731983  -2.5753576392
H    6.2642857180   0.7895536215  -1.6754477849
O    7.1281506440  -2.1713762337  -2.2085608645
H    6.8836171474  -1.2257277716  -2.2266801977
N   -0.5927110208  -0.8127737561   3.8725611142
N    4.2037965865  -1.9000098308  -2.8622027021
C    0.0757075587  -1.2882645820   2.7975294883
C    0.1324026542  -0.1661253844   4.9790278223
H   -0.6163126174   0.3517200529   5.5880011876
H    0.8240051074   0.5824709476   4.5672420857
C    0.9300543757  -1.1161030157   5.8566549417
H    1.7486143798  -1.5585780927   5.2792653719
H    1.3490054745  -0.5250640525   6.6858210191
C   -2.0597172042  -0.8068774155   3.9620084509
H   -2.4690638567  -0.9855461587   2.9646913798
H   -2.3801837002   0.2003152297   4.2624986552
C   -2.6098609013  -1.8312305042   4.9524861277
H   -2.3746176771  -1.5391770750   5.9847461796
H   -3.7009638648  -1.8599171154   4.8471918101
C    3.1372339482  -2.0311469101  -2.0434841808
C    4.3196850244  -0.6986528182  -3.7093965111
H    3.3410971191  -0.4828242972  -4.1577024937
H    5.0217571696  -0.9256780736  -4.5173528591
C    4.7960514292   0.5463102170  -2.9689819356
H    4.6878292830   1.3972506846  -3.6625848693
H    4.1543769000   0.7338899410  -2.1008482122
C    5.0658053075  -3.0529093146  -3.1937502134
H    4.9746363257  -3.7778483416  -2.3822066162
H    4.6856128267  -3.5275413329  -4.1145138470
C    6.5463259041  -2.7270487584  -3.3677621658
H    7.0500642793  -3.6805337853  -3.5744322428
H    6.7204786447  -2.0834096984  -4.2448686157
