# Supplementary material for: Automated and Efficient Generation of General Molecular Aggregate Structures
Source: Angew Chem Int Ed Engl. 2022 Dec 16;62(4):e202214477. doi: 10.1002/anie.202214477 (PMC10107477; doi:10.1002/anie.202214477)
Supplement: Supplementary file 2 — Supporting Information [file ANIE-62-0-s001.zip › SI/protonation/gISS_GFN2-xTB.xyz]

160
 -224.04364428965431
C        11.10869300102708   -0.00158389277024   -0.67282527442414
C        11.66809979929787    1.37730484000046   -1.02467752151692
C        10.73438034250482    2.11464665096574   -1.97535973786220
C         9.33214723974570    2.23505623732105   -1.38335888483954
C         8.71084756504033    0.86651346785683   -1.04522781410963
C         9.68931540579957    0.13988742287581   -0.09688592828834
C         9.13157979851945   -1.21199341185975    0.33050257064346
O        11.96593581284844   -0.68925847417795    0.22192541324071
H        10.69400867728447    1.58851157637634   -2.92926332685442
H        11.13016174252512    3.11379874799646   -2.16719639818686
H        11.09791994059090   -0.64130509526858   -1.56077669739783
H         9.78187980378479    0.75864299494158    0.80648787980826
H        12.08768154520764   -0.14710326806180    1.01372310898814
H        11.77809399401432    1.95458953115328   -0.10197524326382
H        12.65884570420153    1.26273407510380   -1.46871515261825
C         7.39269530944182    1.06560465858169   -0.24794643877693
C         6.79631487398860   -0.25181726354402    0.29387547615033
C         7.83352971373843   -1.03711789205039    1.11677564542282
H         9.86162712487994   -1.73314721204274    0.95388910509808
H         8.95081822061217   -1.83348702825078   -0.54831600860394
C         8.45736928408222    0.09507493301262   -2.34544577909919
H         7.80993711058998   -0.76039569824379   -2.18549078443080
H         9.38615078761834   -0.26707501438164   -2.77420706568886
H         7.98571677856176    0.74775080182636   -3.07509424316044
C         6.32211862534660    1.82884813237543   -1.03768219980174
H         7.65040839577158    1.67593136845628    0.62791719741951
C         5.07407286652445    2.12865563647757   -0.20378143790490
H         6.03893246022111    1.25711552146165   -1.91951854666868
H         6.73258640164055    2.77979767469931   -1.37655992266056
C         4.46298317005359    0.84198700806242    0.35207457359600
H         4.36626693846375    2.67019328167554   -0.82960736395327
H         5.35081422263775    2.78325390156482    0.62674298023486
C         5.57829740174089    0.12206871677160    1.14026822899836
H         6.48373884642048   -0.89284902186575   -0.53379433019101
C         3.41605152276810    1.03037131432506    1.48086778892747
C         3.50971958738968   -0.29346683675754    2.28376577354331
C         4.82551445586142   -0.97837419256954    1.88089052482315
H         2.66024541232209   -0.94041214851394    2.06388769413809
H         3.49969550989875   -0.09459330710027    3.35550410805979
H         4.64854338163787   -1.82689223714225    1.22249488754071
H         5.37987032850340   -1.34542654875186    2.74236219171014
H         5.93504933776033    0.82899236490200    1.90108899048526
H         9.38503600287975    2.83709978786596   -0.47274322914118
H         8.70378789367225    2.76520744216071   -2.09863306232948
O         7.34740035983613   -2.29499884110657    1.54834438790574
H         8.04045201430625   -0.49197498414737    2.04641903223030
H         7.27680395749949   -2.87686407835339    0.77901468817635
C         3.87941685958962   -0.01251461582628   -0.77584939162023
H         3.34598902923044   -0.86756740934909   -0.37486974065705
H         4.65650149023464   -0.37960425216351   -1.43759599729215
H         3.19184003697677    0.58039253907458   -1.37137541756971
C         1.96698070348813    1.34201198097775    1.07980071777109
H         3.76777666494510    1.85125893823170    2.11599091426587
C         1.09161818324381    1.46587579543569    2.33588056061626
C         1.81768868124871    2.62505938609787    0.26312036405045
H         1.58559594246580    0.50494246307006    0.49130881344850
H         2.24776504909491    2.52071776600320   -0.72654267635524
H         2.30443393700191    3.45768315280039    0.76559351262201
H         0.76285479452550    2.86476128799080    0.14483108304041
C        -0.38326420023310    1.37979660975954    2.03260593796954
H         1.31512488975946    2.39613073353497    2.85871390256516
H         1.28740184265619    0.63845955795736    3.02239204842758
O        -0.82514715415969    0.84331872688457    1.01000382597719
N        -1.19367163699077    1.90435187944830    2.95103632396123
C        -2.63418922328236    1.77637173330240    2.86885749107554
H        -0.79959873495793    2.22516887813406    3.82113860995429
C        -3.13283766690209    0.47041066310692    3.50244181859687
H        -2.89708924118322    1.81083713958232    1.80988581419690
H        -3.08727874772985    2.63799526065441    3.35969288773551
C        -4.51242451171869    0.06500608677488    2.98239142121500
H        -3.19139114543218    0.60044244222237    4.58452873530588
H        -2.40443076302835   -0.32114653707495    3.31940254219695
C        -4.55847289407905   -0.35664492713772    1.51243115006512
H        -5.19129726831952    0.91035458180738    3.10712505142314
H        -4.88570384447193   -0.75447946214769    3.59858065372626
C        -3.84489698806623   -1.67140025167763    1.20706550481551
H        -4.15509851742059    0.42554804746656    0.87123253031459
H        -5.60684944885576   -0.48130042875184    1.23660110416963
C        -4.27350921142461   -2.17795394400880   -0.17904422668719
O        -3.86943613878622   -1.61857804419012   -1.19481871797339
N        -2.40152462576625   -1.53120505704641    1.13869027504921
H        -4.08344963977044   -2.42481487508720    1.96637104406711
C        -1.65114336294637   -2.61357527627399    0.95792793481684
H        -1.98213179882426   -0.60264535184997    1.14668867864369
C        -0.15465726570711   -2.35893544404831    0.75672931372675
O        -2.12207381268241   -3.75299279471415    0.93591941742519
N        -5.07758045742120   -3.24108058726140   -0.18600490904139
C        -5.50178385298152   -3.90751877555013   -1.39427997304261
H        -5.30697874087614   -3.69923900382676    0.68396673786494
C        -4.64153427180041   -5.13807849886837   -1.73973902298478
C        -6.96999877047490   -4.34484202368087   -1.33479474191651
H        -5.35987452675444   -3.19836977402794   -2.21839547349921
O        -4.96851894434946   -5.87019989480330   -2.66931105040839
N        -3.56034624974741   -5.36229335889541   -0.99655299309804
H        -3.22721730888741   -4.74548534908441   -0.26485268425924
H        -2.98849506406572   -6.15715751760297   -1.23455302726195
N         0.58256318254785   -3.01357932228397    1.82531096618108
C         0.56894509488075   -2.52545687032964    3.06342900823927
H         0.95772289038171   -3.93254429099977    1.64614292409367
O         0.02515328003903   -1.48357591368894    3.39609449545597
H         1.13228395203800   -3.13751097274106    3.78589753647665
C         0.27374841413712   -2.90241573703082   -0.60797241848293
H         0.03309035102649   -1.28608116237436    0.84810532413223
C        -0.44337078453667   -2.19261385398177   -1.76060389823961
H         0.02942778744421   -3.96632164303986   -0.63274004103621
H         1.35349191287119   -2.79339979794635   -0.71762801411781
C         0.10740300880158   -0.78457504852668   -2.01422466680611
H        -1.50999044659577   -2.15706630944048   -1.53973862149021
H        -0.32563021963730   -2.79357427946107   -2.66263088703081
C        -0.92669149070145    0.16318717006380   -2.60819103177792
H         0.96312850815049   -0.84807171287466   -2.68519745901409
H         0.46060252624761   -0.34856480536430   -1.08093351482814
N        -1.93990480294382    0.51739581943735   -1.58880357298332
H        -1.42049806501940   -0.29103025966914   -3.46613350032256
H        -0.43256368657105    1.08007217586451   -2.92966589387760
H        -1.47366171867824    0.62674800708634   -0.67355748119004
H        -2.67561063625146   -0.20669789645367   -1.49792373335443
C        -7.97716887175287   -3.19252343666606   -1.36550108753218
H        -7.12505800578656   -4.95732066281405   -0.44424737615892
H        -7.12476095411255   -4.98933678184118   -2.20182656377256
C        -8.32621718701495   -2.65214414421935    0.02134215513747
H        -8.89615389240075   -3.55082957133640   -1.83203713639312
H        -7.58160980174422   -2.39231060433765   -1.99028437860712
C        -9.27736685772552   -1.44664488558159   -0.06535040174985
H        -7.42152306086429   -2.34143135254595    0.54534584151874
H        -8.80823544072263   -3.43828742844225    0.60350199514641
N        -8.57276437417433   -0.28705007811206   -0.54069484177392
H        -9.69074771847838   -1.22789995832830    0.92101800259095
H       -10.09708316023976   -1.67687430398941   -0.74889558678797
C        -8.04906137008410    0.62735152371660    0.27389959497244
C        -6.99207967193891    1.48358419945337   -0.03822953090528
H        -8.47847680679301    0.67796926949540    1.26615654727999
C        -6.24454649824018    1.37252199831185   -1.24484169196986
C        -5.09273384377194    2.07511404521853   -1.41568181617699
H        -6.57616622711484    0.70500772331749   -2.02234758607203
C        -6.55942249904220    2.45213456018263    0.91215947853303
C        -5.42031714899689    3.17525673023512    0.72371012381905
H        -7.15088966890414    2.59790026047960    1.80391918846057
C        -4.62076091404364    2.96614265809014   -0.42271055976324
H        -4.52426195274845    1.97987756469297   -2.32786537292790
H        -5.09388062268834    3.89490234551013    1.45838098700504
C        -3.34359431816901    3.59285124329534   -0.60211101067702
O        -2.52638978414214    3.26168677882813   -1.47344188830270
O        -3.05766021613558    4.56006416843999    0.30668813746738
C        -1.79841058832448    5.20498055613316    0.18534121338778
C        -1.79861739046384    6.32633943374951   -0.86214646152890
H        -1.04354681517255    4.46414151684296   -0.09632867785929
H        -1.58115003775691    5.61988284039441    1.17023212021482
O        -2.35599228958173    7.53795042351402   -0.40182883296722
H        -2.32353651118049    5.98110708570320   -1.76427631622747
H        -0.76626460472598    6.57017927626666   -1.11726269462173
C        -3.76103377026527    7.51460758750741   -0.24243509605313
H        -4.25307923213795    7.24174137582271   -1.18282660309367
H        -4.04722933392544    8.52424469420321    0.04176356798467
H        -4.06427005124136    6.81090389201892    0.53744195605532
H        -2.36639564016373    1.43839062341554   -1.79387027106886
O        -8.06359696533685   -0.38720008126727   -3.52509025978509
H        -8.23720195192919   -0.33784013184746   -1.49682655573993
H        -8.79588159184213    0.12884040404786   -3.87571869494192
H        -7.64308990042569   -0.80866654604844   -4.28039070640221
