# Supplementary material for: Automated and Efficient Generation of General Molecular Aggregate Structures
Source: Angew Chem Int Ed Engl. 2022 Dec 16;62(4):e202214477. doi: 10.1002/anie.202214477 (PMC10107477; doi:10.1002/anie.202214477)
Supplement: Supplementary file 2 — Supporting Information [file ANIE-62-0-s001.zip › SI/protonation/micelle.xyz]

  156
        -24.80560477
 C         11.2805158123        0.4094490182       -1.5429892821
 C         11.7333622750        1.8747456624       -1.7046117460
 C         10.5959657521        2.7612440352       -2.2387848108
 C          9.3319401208        2.6595602353       -1.3613432805
 C          8.8193546346        1.1905827009       -1.1861186054
 C         10.0197258383        0.3208319570       -0.6419561355
 C          9.5928797274       -1.1333246227       -0.3809432497
 O         12.3347947982       -0.4259151248       -1.0663346880
 H         10.3580558023        2.4727368147       -3.2690135658
 H         10.9285189936        3.8063413695       -2.3066815183
 H         11.0264637469       -0.0000198661       -2.5316857046
 H         10.3015549538        0.7574910450        0.3268371630
 H         12.6632944799       -0.0956336719       -0.2075015763
 H         12.0691902566        2.2485099940       -0.7322018006
 H         12.6147498315        1.9185845381       -2.3561075559
 C          7.6760400772        1.1355610527       -0.0923083635
 C          7.2391128045       -0.3377231179        0.2315861224
 C          8.4518805247       -1.2138977959        0.6521250275
 H         10.4491001234       -1.7283606757       -0.0467455845
 H          9.2716715308       -1.5977564621       -1.3158903031
 C          8.3011145483        0.6640438823       -2.5366631065
 H          7.8854148900       -0.3370342455       -2.4488207153
 H          9.0943766560        0.6228908884       -3.2797792427
 H          7.5219766731        1.3112624676       -2.9353243644
 C          6.4535527662        2.0449510632       -0.4141702872
 H          8.1227748422        1.5261792463        0.8337249524
 C          5.3313861941        1.9800484918        0.6497960075
 H          6.0482782528        1.7697150034       -1.3916445060
 H          6.7859251834        3.0832031456       -0.5314297633
 C          4.8754394927        0.5135860506        0.8951943463
 H          4.4789093978        2.5933525572        0.3437708176
 H          5.6842855710        2.4121692146        1.5916207065
 C          6.1605792341       -0.2781505484        1.3433912085
 H          6.7978157950       -0.7925803100       -0.6601794058
 C          3.9069071392        0.2644195849        2.1274172139
 C          4.2696682741       -1.1756474852        2.6256270291
 C          5.6313896574       -1.5707467342        1.9954279423
 H          3.4906744763       -1.8809489533        2.3190764001
 H          4.3114284185       -1.2133585588        3.7199718193
 H          5.5101921775       -2.3420542265        1.2288629684
 H          6.3367525692       -1.9724973703        2.7323955421
 H          6.6134113426        0.3120221643        2.1563844867
 H          9.5359817568        3.0844687134       -0.3731829868
 H          8.5318124826        3.2736344927       -1.7883906829
 O          8.0774762159       -2.5661088861        0.9103582779
 H          8.8192496945       -0.8320197396        1.6171720631
 H          7.8408829596       -3.0128204609        0.0736543215
 C          4.2604011122       -0.0880764737       -0.3817135128
 H          3.9736509146       -1.1256510357       -0.2213643931
 H          4.9514318014       -0.0639897478       -1.2205175672
 H          3.3705192921        0.4575587746       -0.6871412709
 C          2.3853449117        0.4405950531        1.8755507744
 H          4.1912346945        0.9874682506        2.9040840885
 C          1.5667323622        0.0904251652        3.1324746970
 C          2.0280511962        1.8491177845        1.4001213204
 H          2.0941021762       -0.2817937315        1.0972709482
 H          2.4611503092        2.0839461922        0.4299036404
 H          2.3738162162        2.5966938840        2.1135384410
 H          0.9477148251        1.9633857378        1.3074920631
 C          0.0837290566        0.1530077344        2.9064871142
 H          1.8358709919        0.7757667417        3.9404986965
 H          1.8203383659       -0.9121826505        3.4858196229
 O         -0.3796732637        0.0966341238        1.7849213117
 N         -0.7234692395        0.2540701893        4.0185766693
 C         -2.1580987376        0.0967959076        3.8914470999
 H         -0.3411372632        0.1152163931        4.9560733132
 C         -2.5815325099       -1.3655097288        3.9621347868
 H         -2.4388115446        0.5329691845        2.9285326078
 H         -2.6691624312        0.6949513569        4.6545915528
 C         -4.0401355716       -1.6003903259        3.5681628152
 H         -2.3918890628       -1.7422967478        4.9749784127
 H         -1.9257343849       -1.9601857555        3.3182116585
 C         -4.3578125509       -1.2782863789        2.1057425547
 H         -4.6819216139       -1.0006115501        4.2258108027
 H         -4.3160447295       -2.6433202597        3.7679112292
 C         -3.7163826897       -2.2283118689        1.0949945854
 H         -4.0516228166       -0.2576774125        1.8614248663
 H         -5.4432457510       -1.2914835538        1.9502609425
 C         -4.2040942186       -1.9350322582       -0.3035683429
 O         -4.1684790129       -0.7989070285       -0.7262977691
 N         -2.2631120713       -2.1889952417        1.0972576021
 H         -3.9935413031       -3.2615456806        1.3478929351
 C         -1.5480411381       -3.1263269277        0.3903247797
 H         -1.8179757784       -1.2910441524        1.3231534002
 C         -0.1091867905       -2.7960576113        0.0786276054
 O         -2.0374111474       -4.1545217486       -0.0288657726
 N         -4.6659581063       -2.9842736144       -1.0627682989
 C         -5.0256944696       -2.7890543278       -2.4586553370
 H         -4.5439837139       -3.9521147684       -0.7642024050
 C         -3.9971866526       -3.3917968603       -3.3954123270
 C         -6.4168192407       -3.3362990610       -2.7743416535
 H         -5.0217484935       -1.7020051378       -2.6251353659
 O         -4.1946379181       -3.3146046450       -4.5928534461
 N         -2.8993675892       -4.0025351027       -2.8711863462
 H         -2.6870631827       -4.0254188486       -1.8724447251
 H         -2.2316070904       -4.4476108241       -3.4688273518
 N          0.7631800803       -3.8929976786        0.4519227923
 C          2.1158131785       -3.7023030879        0.5240338856
 H          0.3490202552       -4.8208336300        0.3497879044
 O          2.6813954133       -2.6405723418        0.4239258383
 H          2.7435722855       -4.5678406126        0.6843409203
 C          0.0428080187       -2.4516078985       -1.4040083519
 H          0.1953228826       -1.9411091905        0.7005653331
 C         -0.7728486721       -1.2260734990       -1.8324897556
 H         -0.2644563890       -3.3328679133       -1.9764163535
 H          1.1021816676       -2.3002775791       -1.6359075658
 C         -0.1106785081        0.0944405430       -1.4360996086
 H         -1.7728883233       -1.2913431334       -1.3892275712
 H         -0.9442785778       -1.2331475302       -2.9161383357
 C         -1.0609673206        1.2878855351       -1.4708769631
 H          0.7637959907        0.2729175597       -2.0743137774
 H          0.2890456623        0.0030254482       -0.4207074039
 N         -2.0447524197        1.2185333217       -0.3531039456
 H         -1.5842370827        1.3392586754       -2.4330887722
 H         -0.4932401855        2.2236222034       -1.3856534876
 H         -1.5385063622        0.9487877658        0.5102097909
 H         -2.7568111822        0.4810614362       -0.5197378140
 C         -7.5515133417       -2.6713219763       -1.9924839458
 H         -6.4163954847       -4.4136757494       -2.5807094465
 H         -6.5893535659       -3.2338042707       -3.8528486238
 C         -7.5422794561       -2.9939433047       -0.5010881962
 H         -8.5187812376       -2.9763461783       -2.4118932260
 H         -7.5104826100       -1.5852379526       -2.1315902343
 C         -8.7588038456       -2.4329142493        0.2334539857
 H         -6.6321424380       -2.5939813957       -0.0451049763
 H         -7.4865237592       -4.0805556280       -0.3626806645
 N         -8.8684681839       -1.0627126315        0.1613339729
 H         -8.7385626788       -2.7142035979        1.2940109402
 H         -9.6791253565       -2.8636011342       -0.1792521993
 C         -9.0431395265        0.1736048411        0.1307338804
 C         -7.9746237131        1.1529203738        0.1369467069
 H        -10.0579896705        0.5280813032        0.1817237429
 C         -6.6547467627        0.7713545088       -0.0776578028
 C         -5.6447744879        1.7008344967       -0.0563993052
 H         -6.4263680739       -0.2621709339       -0.2702907195
 C         -8.2443528767        2.5019674023        0.3693484954
 C         -7.2275695009        3.4273479301        0.3942087815
 H         -9.2609873001        2.8126572570        0.5386095861
 C         -5.9127424237        3.0391593557        0.1830041966
 H         -4.6304212905        1.3923253063       -0.2271409966
 H         -7.4356585994        4.4664360121        0.5829199262
 C         -4.8149303174        4.0371944568        0.2156778762
 O         -3.6601664179        3.6796063490        0.0762483089
 O         -5.1954979305        5.3393577020        0.4078441359
 C         -4.0739603851        6.1845667203        0.4486375097
 C         -3.4480249894        6.3887426002       -0.9242241679
 H         -3.3621684930        5.7423841498        1.1582424190
 H         -4.4065322466        7.1440818651        0.8622843939
 O         -4.2668689764        7.1467925158       -1.7950225496
 H         -3.2544198240        5.4204609977       -1.3980824075
 H         -2.4899102323        6.9173600579       -0.8507127266
 C         -5.4698104934        6.5015287952       -2.1235222710
 H         -5.2568634569        5.5376767607       -2.5877563453
 H         -6.0249052583        7.1289260890       -2.8225264407
 H         -6.0596524636        6.3568558498       -1.2179647008
 H         -2.5500105906        2.1154875923       -0.1955694461
