# Supplementary material for: Automated and Efficient Generation of General Molecular Aggregate Structures
Source: Angew Chem Int Ed Engl. 2022 Dec 16;62(4):e202214477. doi: 10.1002/anie.202214477 (PMC10107477; doi:10.1002/anie.202214477)
Supplement: Supplementary file 2 — Supporting Information [file ANIE-62-0-s001.zip › SI/protonation/oxonium.xyz]

4
 energy: -5.084128379513 gnorm: 0.000219035933 xtb: 6.4.1 (47a5b16)
O        -0.11420040765028    1.41151195857018   -0.09114240782814
H         0.85775203254453    1.39115432877996   -0.01458879575473
H        -0.53182555442515    1.63275147300151   -0.94413904462195
H        -0.66864607046911    1.20928223964836    0.68519024820482
