# Supplementary material for: Automated and Efficient Generation of General Molecular Aggregate Structures
Source: Angew Chem Int Ed Engl. 2022 Dec 16;62(4):e202214477. doi: 10.1002/anie.202214477 (PMC10107477; doi:10.1002/anie.202214477)
Supplement: Supplementary file 2 — Supporting Information [file ANIE-62-0-s001.zip › SI/large_show_case/monomer2.xyz]

408
DALTES GFN2-xTB(GBSA(THF))
C    10.4386181    2.2196961   13.6689951 
C    10.5234723    0.8564306   13.0673655 
C    10.2224974   -0.2723796   13.8287145 
H     9.9382289   -0.1436876   14.8612112 
C    10.2897030   -1.5311429   13.2543316 
H    10.0597497   -2.4032592   13.8456643 
C    10.6408035   -1.6751933   11.9220083 
H    10.6833809   -2.6471410   11.4563367 
C    10.9429796   -0.5483082   11.1594982 
C    10.8918374    0.7169195   11.7344438 
H    11.1211372    1.5887887   11.1425326 
C    11.2561319   -0.6689671    9.7058765 
C    12.6580461    4.2905666   15.7851192 
C    14.0013134    4.1802319   16.4245548 
C    14.1489494    3.5196329   17.6435744 
H    13.2806890    3.0739404   18.1026899 
C    15.3954653    3.4472878   18.2429684 
H    15.5091744    2.9340568   19.1846311 
C    16.4948184    4.0378844   17.6423486 
H    17.4704616    3.9999512   18.1006770 
C    16.3495141    4.6983611   16.4228769 
C    15.1031499    4.7651014   15.8108967 
H    14.9891205    5.2792419   14.8699666 
C    17.5216068    5.3632663   15.7827567 
C    20.3950822    4.4043485   13.6646452 
C    20.8806281    3.1269609   13.0640155 
C    21.6236790    2.2256461   13.8255894 
H    21.8328755    2.4632807   14.8566960 
C    22.0806823    1.0500502   13.2529879 
H    22.6517859    0.3525450   13.8445927 
C    21.8179091    0.7708698   11.9217925 
H    22.1804712   -0.1325243   11.4574608 
C    21.0758191    1.6704867   11.1584739 
C    20.6001111    2.8446568   11.7322011 
H    20.0298503    3.5427696   11.1402312 
C    20.8426967    1.4302914    9.7043419 
C    13.9068808   -1.4974921    7.1167587 
C    15.3290735   -1.9455844    7.1159801 
C    15.6298274   -3.3072685    7.1149524 
H    14.8189610   -4.0182088    7.1148189 
C    16.9503359   -3.7233977    7.1140858 
H    17.1821646   -4.7764329    7.1133136 
C    17.9741435   -2.7913861    7.1142533 
H    19.0086518   -3.0966539    7.1136014 
C    17.6755370   -1.4290009    7.1152797 
C    16.3520737   -1.0044810    7.1161389 
H    16.1201833    0.0486423    7.1169169 
C    18.7794154   -0.4263919    7.1154229 
C     8.9389345    0.0083324    7.1170440 
C     7.5157659    0.4485009    7.1165873 
C     6.4825650   -0.4875562    7.1154711 
H     6.7308178   -1.5371851    7.1150790 
C     5.1652147   -0.0598278    7.1148413 
H     4.3657733   -0.7836418    7.1139376 
C     4.8700773    1.2933882    7.1153018 
H     3.8501407    1.6442173    7.1147776 
C     5.9038175    2.2289036    7.1164343 
C     7.2269432    1.8069852    7.1170854 
H     8.0261423    2.5307773    7.1179459 
C     5.6055116    3.6884176    7.1167623 
O    10.8766781    3.1825399   12.9795776 
O     9.9301710    2.3148495   14.8216772 
O    12.6117324    4.7737616   14.6196518 
O    11.6621744    3.9021408   16.4589481 
O    17.3602249    5.8243713   14.6185616 
O    18.5889609    5.4263706   16.4561098 
O    19.5970765    5.0988612   12.9755363 
O    20.8199374    4.7022863   14.8166270 
O    13.6885960   -0.2538386    7.1171952 
O    13.0213698   -2.3988936    7.1168279 
O    11.6980106    0.3639587    9.1303993 
O    11.0335505   -1.7809173    9.1478733 
O     9.8198125    0.9132803    7.1175025 
O     9.1604184   -1.2350821    7.1169303 
O     6.5918082    4.4772997    7.1171614 
O     4.3895862    4.0297114    7.1166298 
O    20.0121003    2.1860047    9.1279909 
O    21.5086616    0.5119665    9.1471420 
O    18.4592967    0.7950274    7.1154417 
O    19.9600866   -0.8763872    7.1155405 
Rh   10.8243119    5.0654289   13.7210468 
Rh    9.7909346    4.1291252   15.7157892 
Rh   11.7819435    0.4251518    7.1174675 
Rh   11.0646915   -1.9017592    7.1169701 
Rh   19.9130425    2.2055645    7.1156666 
Rh   21.5325271    0.3873831    7.1157749 
C    21.5161345    7.9384158   13.6713347 
C    22.6498839    8.7018459   13.0714801 
C    23.7686937    9.0263285   13.8377480 
H    23.7971475    8.7248224   14.8730113 
C    24.8197162    9.7231986   13.2644914 
H    25.6825164    9.9767216   13.8594358 
C    24.7731679   10.0875389   11.9287607 
H    25.5898697   10.6171530   11.4641017 
C    23.6556005    9.7645369   11.1612156 
C    22.5901057    9.0797315   11.7353272 
H    21.7272857    8.8263603   11.1402395 
C    23.6079458   10.0831552    9.7044895 
C    18.6085764    8.8037412   15.7873286 
C    18.0300035   10.0206328   16.4278920 
C    18.5271412   10.4764433   17.6483325 
H    19.3451745    9.9449330   18.1083522 
C    17.9681243   11.5925750   18.2481941 
H    18.3554522   11.9463769   19.1903720 
C    16.9093017   12.2520886   17.6465795 
H    16.4556732   13.1168119   18.1047057 
C    16.4103125   11.7979046   16.4262950 
C    16.9746212   10.6849872   15.8133829 
H    16.5874325   10.3315124   14.8709943 
C    15.2520505   12.4857216   15.7852167 
C    14.6586476   15.4586584   13.6675621 
C    15.5298675   16.5128696   13.0692761 
C    15.9671231   17.5900039   13.8393214 
H    15.6708112   17.6442898   14.8750029 
C    16.7676071   18.5665055   13.2695818 
H    17.1078539   19.3968000   13.8678116 
C    17.1250839   18.4878150   11.9334275 
H    17.7355198   19.2474637   11.4714496 
C    16.6893106   17.4120059   11.1620006 
C    15.8981986   16.4205045   11.7321839 
H    15.5580976   15.5901113   11.1341165 
C    17.0038632   17.3359182    9.7055644 
C    22.9994563   12.7849385    7.1164312 
C    22.6760840   14.2404611    7.1173142 
C    23.7058487   15.1808874    7.1189970 
H    24.7266842   14.8330357    7.1196266 
C    23.4072704   16.5328150    7.1198445 
H    24.2040009   17.2596472    7.1211690 
C    22.0884783   16.9541387    7.1189788 
H    21.8358467   18.0026434    7.1196080 
C    21.0571019   16.0152337    7.1172810 
C    21.3498064   14.6565564    7.1164842 
H    20.5532343   13.9297226    7.1151939 
C    19.6377530   16.4722646    7.1164227 
C    24.1893991    7.7323669    7.1147528 
C    24.5228064    6.2804714    7.1148732 
C    25.8506652    5.8555197    7.1145518 
H    26.6347490    6.5961841    7.1142568 
C    26.1407128    4.5011075    7.1145830 
H    27.1678724    4.1716640    7.1142969 
C    25.1174240    3.5677233    7.1149463 
H    25.3246897    2.5093601    7.1149542 
C    23.7898358    3.9934207    7.1153331 
C    23.4919795    5.3497821    7.1152874 
H    22.4652139    5.6788322    7.1155808 
C    22.6760227    3.0042783    7.1156721 
O    20.4646661    7.8304657   12.9807373 
O    21.6902915    7.4506968   14.8237054 
O    18.2138823    8.5213330   14.6218574 
O    19.4450185    8.1376380   16.4606676 
O    14.9340450   12.1189102   14.6197667 
O    14.6660788   13.3799168   16.4588862 
O    14.4510167   14.4226130   12.9765400 
O    14.1895091   15.6779825   14.8199466 
O    22.0326327   11.9728862    7.1160017 
O    24.2233029   12.4704511    7.1162260 
O    22.4941652    9.9426220    9.1274691 
O    24.6832159   10.4435352    9.1467264 
O    22.9645419    8.0400987    7.1147639 
O    25.1536019    8.5480200    7.1147804 
O    21.4992575    3.4628189    7.1157874 
O    22.9894840    1.7808407    7.1158454 
O    16.7595651   16.2408445    9.1273697 
O    17.4655651   18.3723460    9.1487112 
O    18.7380053   15.5863974    7.1159432 
O    19.4398923   17.7202890    7.1163065 
Rh   18.8657503    6.8327711   13.7194056 
Rh   20.1954169    6.4105111   15.7138705 
Rh   22.4018401    9.9826513    7.1153451 
Rh   24.7743902   10.5292458    7.1154572 
Rh   16.7914501   16.1472018    7.1152509 
Rh   17.5618836   18.4569962    7.1157792 
C    11.0344359   14.6729189   13.6692657 
C     9.8077204   15.2761452   13.0699216 
C     8.9710215   16.0871808   13.8357852 
H     9.2205502   16.2638082   14.8701494 
C     7.8430144   16.6515228   13.2630337 
H     7.1947542   17.2752001   13.8579353 
C     7.5483667   16.4277157   11.9279792 
H     6.6819144   16.8721658   11.4641597 
C     8.3833871   15.6174202   11.1607550 
C     9.5085165   15.0350331   11.7342649 
H    10.1566799   14.4113198   11.1394416 
C     8.1299462   15.4157178    9.7043376 
C    11.7331263   11.7175184   15.7866599 
C    10.9761250   10.6052903   16.4312585 
C    10.3463658   10.8024254   17.6596564 
H    10.3988104   11.7758227   18.1212867 
C     9.6718871    9.7554810   18.2655746 
H     9.1834306    9.9090208   19.2147347 
C     9.6280750    8.5102228   17.6611524 
H     9.1156522    7.6814651   18.1237036 
C    10.2568163    8.3109161   16.4325310 
C    10.9264623    9.3605077   15.8141481 
H    11.4162457    9.2063941   14.8658372 
C    10.2388817    6.9649993   15.7893793 
C     7.9560402    4.9748073   13.6707662 
C     6.6080997    5.2025820   13.0713133 
C     5.4559714    5.0381791   13.8393005 
H     5.5562850    4.7540189   14.8749585 
C     4.2104470    5.2391745   13.2674628 
H     3.3207117    5.1150740   13.8638902 
C     4.1009098    5.5883562   11.9313658 
H     3.1378183    5.7337114   11.4681472 
C     5.2511967    5.7550741   11.1622827 
C     6.5050376    5.5690122   11.7344401 
H     7.3948019    5.6930859   11.1377751 
C     5.1609348    6.0675204    9.7060425 
C     6.0985092   13.5341077    7.1153248 
C     5.0000116   12.5258710    7.1148179 
C     3.6705073   12.9469888    7.1133512 
H     3.4609806   14.0049482    7.1125914 
C     2.6491298   12.0123349    7.1128955 
H     1.6213039   12.3389294    7.1117450 
C     2.9438951   10.6595838    7.1138882 
H     2.1621420    9.9164753    7.1135603 
C     4.2728603   10.2363181    7.1153187 
C     5.3030273   11.1693533    7.1157667 
H     6.3306875   10.8426893    7.1168551 
C     4.5881863    8.7789228    7.1161634 
C     9.8724944   17.0983154    7.1154006 
C    10.9631390   18.1129588    7.1148928 
C    10.6682316   19.4755599    7.1140551 
H     9.6350850   19.7855919    7.1137883 
C    11.6971805   20.4028097    7.1136066 
H    11.4695243   21.4569335    7.1129733 
C    13.0169609   19.9825913    7.1139283 
H    13.8302226   20.6910721    7.1135496 
C    13.3110111   18.6197498    7.1147082 
C    12.2842788   17.6847096    7.1152107 
H    12.5116471   16.6307229    7.1158699 
C    14.7237870   18.1471614    7.1149683 
O    11.6515394   13.8151038   12.9782036 
O    11.3708689   15.0663214   14.8217265 
O    12.1713927   11.5178365   14.6196544 
O    11.8910549   12.7756311   16.4590938 
O    10.7157228    6.8734446   14.6239289 
O     9.7564703    6.0103642   16.4622236 
O     8.9578901    5.3111251   12.9800170 
O     7.9994893    4.4585187   14.8231092 
O     7.2854591   13.1036372    7.1155588 
O     5.7581499   14.7509562    7.1154069 
O     8.8090037   14.5217184    9.1274378 
O     7.2792498   16.1657466    9.1467090 
O    10.2190468   15.8838396    7.1156916 
O     8.6837314   17.5247294    7.1154194 
O    14.9120088   16.8982601    7.1147961 
O    15.6286443   19.0281182    7.1153235 
O     6.2316024    6.4050610    9.1291564 
O     4.0329024    5.9487865    9.1486159 
O     5.8058031    8.4445527    7.1167648 
O     3.6074301    7.9822663    7.1162324 
Rh   13.3112285   12.9243582   13.7184481 
Rh   13.0156330   14.2863698   15.7140793 
Rh    8.8215825   14.4217749    7.1157057 
Rh    7.1599387   16.2024130    7.1154993 
Rh    6.2986805    6.4798840    7.1171195 
Rh    3.9136896    5.9888006    7.1166013 
C    10.4402931    2.2211937    0.5650422 
C    10.5249447    0.8579932    1.1668357 
C    10.2239407   -0.2707923    0.4054685 
H     9.9398926   -0.1421393   -0.6270876 
C    10.2908286   -1.5295310    0.9799294 
H    10.0610026   -2.4016602    0.3886006 
C    10.6416252   -1.6735582    2.3123308 
H    10.6838933   -2.6454834    2.7780539 
C    10.9437837   -0.5466935    3.0748847 
C    10.8929842    0.7185123    2.4998652 
H    11.1222810    1.5904203    3.0917105 
C    11.2565451   -0.6676097    4.5285611 
C    12.6593764    4.2907935   -1.5522187 
C    14.0025922    4.1797225   -2.1916376 
C    14.1501644    3.5179169   -3.4100100 
H    13.2818893    3.0718861   -3.8687619 
C    15.3967047    3.4447337   -4.0092688 
H    15.5104141    2.9304696   -4.9503613 
C    16.4961330    4.0357790   -3.4092198 
H    17.4717896    3.9972246   -3.8674566 
C    16.3508681    4.6974773   -2.1904088 
C    15.1045081    4.7649845   -1.5785043 
H    14.9905407    5.2800307   -0.6380271 
C    17.5229605    5.3628343   -1.5508007 
C    20.3962623    4.4051043    0.5670958 
C    20.8822205    3.1278664    1.1677288 
C    21.6258500    2.2269347    0.4063003 
H    21.8352506    2.4646988   -0.6247465 
C    22.0830775    1.0513936    0.9788918 
H    22.6547406    0.3541097    0.3872619 
C    21.8198660    0.7718559    2.3099621 
H    22.1826378   -0.1316146    2.7742412 
C    21.0771184    1.6710948    3.0731290 
C    20.6012830    2.8451794    2.4993545 
H    20.0304832    3.5429090    3.0910844 
C    20.8433784    1.4306857    4.5271368 
O    10.8786792    3.1840786    1.2541910 
O     9.9317934    2.3162060   -0.5876329 
O    12.6132689    4.7745391   -0.3869668 
O    11.6633336    3.9026004   -2.2259182 
O    17.3615868    5.8243050   -0.3867503 
O    18.5901826    5.4259820   -2.2243609 
O    19.5983789    5.0996452    1.2563542 
O    20.8212372    4.7031909   -0.5848104 
O    11.6981667    0.3651762    5.1044793 
O    11.0339659   -1.7797736    5.0861513 
O    20.0125857    2.1863194    5.1033235 
O    21.5091066    0.5122546    5.0844462 
Rh   10.8260130    5.0666214    0.5118497 
Rh    9.7922248    4.1300125   -1.4825808 
C    11.0359496   14.6738179    0.5625135 
C     9.8089609   15.2766077    1.1616996 
C     8.9720359   16.0872689    0.3956760 
H     9.2216985   16.2639678   -0.6386484 
C     7.8436769   16.6511163    0.9682106 
H     7.1951939   17.2745273    0.3732647 
C     7.5489491   16.4271650    2.3032181 
H     6.6822575   16.8711514    2.7670182 
C     8.3841874   15.6172167    3.0705798 
C     9.5096730   15.0353090    2.4972938 
H    10.1580075   14.4118726    3.0922257 
C     8.1304632   15.4154603    4.5269266 
C    11.7336094   11.7183006   -1.5536415 
C    10.9755121   10.6063963   -2.1974595 
C    10.3433851   10.8044585   -3.4244847 
H    10.3951386   11.7782326   -3.8851935 
C     9.6676608    9.7580650   -4.0299087 
H     9.1773308    9.9124835   -4.9779386 
C     9.6249962    8.5123249   -3.4263447 
H     9.1116741    7.6839481   -3.8885663 
C    10.2561389    8.3120952   -2.1991164 
C    10.9269760    9.3612049   -1.5811669 
H    11.4185162    9.2062768   -0.6338971 
C    10.2394151    6.9658790   -1.5565717 
C     7.9578871    4.9759741    0.5629675 
C     6.6099535    5.2035414    1.1625082 
C     5.4579496    5.0388779    0.3943756 
H     5.5586173    4.7548797   -0.6412804 
C     4.2122475    5.2393928    0.9660155 
H     3.3224379    5.1150455    0.3693918 
C     4.1025666    5.5883908    2.3021771 
H     3.1394514    5.7333015    2.7654902 
C     5.2527155    5.7553449    3.0714167 
C     6.5066997    5.5697745    2.4994014 
H     7.3963463    5.6940483    3.0962050 
C     5.1619786    6.0675653    4.5276792 
O    11.6533588   13.8163142    1.2536875 
O    11.3723084   15.0672743   -0.5899508 
O    12.1726553   11.5186443   -0.3869395 
O    11.8914424   12.7762063   -2.2264237 
O    10.7169328    6.8743585   -0.3913940 
O     9.7572475    6.0111301   -2.2294078 
O     8.9598210    5.3124935    1.2534836 
O     8.0011660    4.4596748   -0.5893916 
O     8.8094631   14.5215211    5.1039785 
O     7.2795792   16.1654325    5.0843396 
O     6.2324280    6.4049950    5.1050297 
O     4.0337208    5.9487930    5.0846534 
Rh   13.3129208   12.9254807    0.5132604 
Rh   13.0166982   14.2868515   -1.4823348 
C    21.5166341    7.9396830    0.5595643 
C    22.6500143    8.7036638    1.1593099 
C    23.7683170    9.0290741    0.3926929 
H    23.7964199    8.7277246   -0.6426071 
C    24.8190766    9.7266039    0.9656329 
H    25.6816004    9.9808945    0.3703177 
C    24.7726680   10.0905372    2.3015091 
H    25.5890724   10.6206612    2.7660670 
C    23.6556199    9.7665493    3.0693928 
C    22.5903338    9.0811207    2.4955854 
H    21.7278694    8.8269591    3.0910155 
C    23.6081876   10.0847025    4.5262218 
C    18.6087736    8.8034579   -1.5568009 
C    18.0300577   10.0202480   -2.1974225 
C    18.5264349   10.4755753   -3.4183609 
H    19.3439841    9.9436571   -3.8787656 
C    17.9673050   11.5916886   -4.0181906 
H    18.3540754   11.9451192   -4.9608762 
C    16.9090381   12.2515873   -3.4159803 
H    16.4552402   13.1163026   -3.8739390 
C    16.4106892   11.7977590   -2.1953025 
C    16.9751711   10.6849291   -1.5824377 
H    16.5884998   10.3317548   -0.6397277 
C    15.2528629   12.4858711   -1.5537730 
C    14.6599988   15.4599202    0.5634894 
C    15.5306866   16.5145664    1.1617538 
C    15.9668965   17.5923748    0.3920695 
H    15.6702507   17.6471333   -0.6435062 
C    16.7669012   18.5691092    0.9620459 
H    17.1063033   19.3997636    0.3641408 
C    17.1249356   18.4901545    2.2980244 
H    17.7352191   19.2501234    2.7599441 
C    16.6900842   17.4136782    3.0691081 
C    15.8994609   16.4219006    2.4987080 
H    15.5599785   15.5910093    3.0965514 
C    17.0048448   17.3370006    4.5254531 
O    20.4652816    7.8314522    1.2502740 
O    21.6909493    7.4519613   -0.5927976 
O    18.2144316    8.5213400   -0.3911282 
O    19.4454318    8.1375036   -2.2300137 
O    14.9354413   12.1195098   -0.3880221 
O    14.6666272   13.3798857   -2.2274315 
O    14.4527668   14.4239034    1.2546971 
O    14.1908836   15.6787971   -0.5889870 
O    22.4944319    9.9438819    5.1032263 
O    24.6834596   10.4449349    5.0840628 
O    16.7607118   16.2416114    5.1031534 
O    17.4664322   18.3732504    5.0827487 
Rh   18.8666368    6.8332803    0.5121390 
Rh   20.1965090    6.4109398   -1.4827024
