# Supplementary material for: Automated and Efficient Generation of General Molecular Aggregate Structures
Source: Angew Chem Int Ed Engl. 2022 Dec 16;62(4):e202214477. doi: 10.1002/anie.202214477 (PMC10107477; doi:10.1002/anie.202214477)
Supplement: Supplementary file 2 — Supporting Information [file ANIE-62-0-s001.zip › SI/large_show_case/gISS_GFN-FF.xyz]

4296
 -793.47235296548774
C       -23.57766780124113   -8.02995925673448   17.98689915320190
C       -22.55617277302201   -8.41473068184839   18.81286836361664
N       -21.28089975210067   -8.15590055243499   18.47822722447681
C       -20.96896090320461   -7.53330689995307   17.32887465967503
C       -21.95683736705961   -7.13272077386074   16.47190226998922
C       -23.29842690979268   -7.36768759613208   16.78726271965519
C       -24.33738458710472   -6.89611867632745   15.91058200721248
C       -25.69434889607059   -7.04508232223365   16.07261443326566
O       -26.27557808521610   -7.79750771495719   17.10669282130382
C       -27.20467700571402   -8.75991624708213   16.64315110966257
Se      -23.96765135407110   -5.96118578183050   14.31025206326214
C       -28.33559967536586   -5.73525882839073   16.43390039254563
O       -27.92612267179098   -6.26792783585440   15.18704420259746
C       -26.52897610399513   -6.34943766578062   15.05420770271043
C       -25.82576094810176   -5.75997345699366   14.03097323205965
C       -26.35680706609763   -4.98979658850837   12.93770092375517
C       -25.48603549273620   -4.37492017734483   12.03437393644123
C       -25.97998603488349   -3.60012954963644   11.02216531754843
N       -27.30480297239711   -3.42499883466571   10.88353215097332
C       -28.17900131617667   -4.01141281338206   11.72103209962585
C       -27.72937141856616   -4.79715223560410   12.74879683309761
C       -21.84170513169462    2.28799812211759   21.81257314116395
C       -21.87388607350309    3.61103757720117   21.46120174821087
N       -21.06326912503514    4.07639892188363   20.49374270662834
C       -20.19491113840491    3.26735751199560   19.86159841390744
C       -20.13006353801699    1.93778029732025   20.17873286692258
C       -20.96921931421427    1.40815691560523   21.16343828859767
C       -20.96379660694809   -0.00609067883594   21.43496550974468
C       -21.72173301550594   -0.67328281204689   22.36798836287800
O       -22.54181819090843   -0.02883210327772   23.30872952033881
C       -22.30136947292137   -0.44862022020647   24.63902412061870
Se      -19.87240320353595   -1.22840712506580   20.49019077880769
C       -23.84246323511046   -2.68319891389684   22.88485978922163
O       -22.47051014475312   -2.97009845210558   23.08746029185745
C       -21.61803778713870   -2.15804572675096   22.31890972087030
C       -20.69019646666526   -2.64978421299064   21.43182886391075
C       -20.42512614153938   -4.03329967584544   21.13234875441329
C       -19.51539990913164   -4.37260594115296   20.12629939227084
C       -19.30565325878216   -5.68529308562697   19.80191251021679
N       -19.96964455283758   -6.65964713544052   20.44784052420886
C       -20.83909045053450   -6.37809828023327   21.43435381925040
C       -21.07866837377422   -5.07863919696960   21.79307013145252
C       -28.30841316629593    0.56061020454692   12.77728771934820
C       -28.56556707006422   -0.29049880297222   11.73562692236470
N       -27.57590896485188   -0.66956240380623   10.90789252749881
C       -26.32012570065859   -0.22203851865445   11.07422633119077
C       -26.01769613239185    0.62858978714849   12.10213191938577
C       -27.01235639597879    1.04064688200919   12.99442242380386
C       -26.67114471217169    1.88829744133336   14.10989694794058
C       -27.51644957477755    2.40180869604636   15.06884616609445
O       -28.90092661117640    2.19146136201302   14.95144686520955
C       -29.71225414130601    3.28612906511058   15.31594928726190
Se      -24.89899544282271    2.45744776691845   14.40767857281126
C       -28.38411585518294    2.79982093352769   17.92646575828255
O       -27.43125837397744    3.65419897630464   17.33228790847151
C       -26.82744016884862    3.16082754181832   16.16230526900986
C       -25.47387201751831    3.33286475825432   15.97475225949430
C       -24.53904292431412    3.99606164352266   16.84979339806535
C       -23.17941187244703    4.02477443936001   16.52378636368140
C       -22.28013524695352    4.62509939586058   17.36189241641955
N       -22.69173080833008    5.18958946841133   18.50900169534770
C       -23.99073697478767    5.20507007498478   18.85119411289907
C       -24.92630847313291    4.61865317594238   18.04133372516522
C       -22.41177388561880    9.86765713883426   18.47605758834058
C       -22.30982503262269    8.68068834503132   19.15238674049196
N       -21.47370668410383    7.72213897788118   18.71787387491177
C       -20.74516418179392    7.88587973639104   17.60102211366566
C       -20.80879965557822    9.05658922193336   16.89740378219731
C       -21.64550124833272   10.09005397327802   17.32687233340787
C       -21.67921985558287   11.33399886560269   16.60300955363853
C       -22.49754531832176   12.41226443154483   16.83915252410141
O       -23.50610027390102   12.42177666377315   17.81725805056703
C       -24.77682025475012   12.77726973968139   17.30459718914707
Se      -20.57400386362714   11.66741297235995   15.10559410360728
C       -22.75902210736897   15.29523076229648   17.50156287839540
O       -22.91556028291685   14.81147347691242   16.18026729915018
C       -22.25863220883846   13.58894813641318   15.95811645181983
C       -21.32991828459726   13.39447802367663   14.96371141900560
C       -20.89089830612273   14.35447493152979   13.98441747347282
C       -19.84858833071948   14.03535061380441   13.10889428612597
C       -19.41814186606684   14.95161404080666   12.18846137705121
N       -19.99824151101511   16.16136104394431   12.11412789474682
C       -21.01170002236154   16.50445139037262   12.92594191307609
C       -21.46980011188893   15.62259519548597   13.86787305123756
C       -22.56227014246719   16.30398027651805    8.35436472654265
C       -21.69793010687838   16.87412758237830    9.24866085546082
N       -20.42650602005030   16.45175669155135    9.32520079688462
C       -19.96841219192869   15.46439042183494    8.53947806058809
C       -20.79598412855326   14.86694328990971    7.62613633903485
C       -22.12838109589654   15.27686875471827    7.51041607027688
C       -23.00795638042439   14.66224618153284    6.54856036247278
C       -24.34703151400817   14.92394451414957    6.38170063904567
O       -25.07809053776209   15.80926266009301    7.19276784579116
C       -26.21445188158575   15.20949560209286    7.78761493982912
Se      -22.46597086743506   13.28730174898076    5.36520309416189
C       -26.55953369355759   15.81487551525206    4.62970217320790
O       -26.33641079615724   14.44577830054244    4.91361983554662
C       -25.01066797887245   14.16603674438775    5.28635780632464
C       -24.22754810482347   13.21819484427271    4.67179098781958
C       -24.63368621936919   12.32321490349776    3.61768515843876
C       -23.71498190192097   11.44427382713062    3.03528030705320
C       -24.11430699745625   10.58697222705465    2.04478533501298
N       -25.39091864119334   10.58235860309285    1.62210680379311
C       -26.30575153703994   11.40744710642261    2.15803782341306
C       -25.95110468974643   12.28168578880396    3.14967488158249
C       -28.44863967997710    6.97234011418930    2.75467422824001
C       -27.95404743012912    7.94891453841211    1.93391282333866
N       -26.65516103011131    7.95254766603394    1.58930201307997
C       -25.80588307929034    7.01841287116937    2.05159542822781
C       -26.25472235194355    6.02853051152144    2.88405241975521
C       -27.60347207740124    5.97529360459948    3.25059051354974
C       -28.09089666569147    4.90999403355247    4.08771619089102
C       -29.38526952208296    4.71718907629810    4.50845777704447
O       -30.43590779375574    5.60974110628774    4.23556624230066
C       -31.12010995198187    6.03924702325580    5.39847979581733
Se      -26.96490745906906    3.57168278652248    4.80729645146944
C       -31.78913815153306    2.98442410290237    4.58587822541108
O       -30.90459009287618    3.08602749800338    5.68706038684415
C       -29.60950511629448    3.48944103321797    5.31974941918010
C       -28.47174057445353    2.79018078818632    5.64404905724469
C       -28.38475612901619    1.61282360145492    6.46793870074615
C       -27.14322270926453    1.01892089076038    6.71247179364667
C       -27.05333133372673   -0.07361698444796    7.53098515886352
N       -28.15702880801120   -0.58842375354223    8.09998462602846
C       -29.37275418116138   -0.06167810990140    7.87549648946888
C       -29.50892672476527    1.03705722907208    7.06975352793639
C       -28.90950566989551    0.81538231217141   -6.74964652145781
C       -28.71433159280600   -0.24972107570091   -7.58699868059686
N       -27.47211597457028   -0.70203403204380   -7.82989116634893
C       -26.39691244239233   -0.13576827117858   -7.25420504762013
C       -26.54557049139096    0.92806166217957   -6.40567529923182
C       -27.81844406190259    1.44101894793187   -6.13757454907994
C       -27.97827694516192    2.58169490729190   -5.27253044425651
C       -29.14877030705319    3.24992651563358   -5.00409317909832
O       -30.38729952792864    2.91851337833403   -5.58028332806265
C       -31.00517391988598    4.00808384907574   -6.24065559551611
Se      -26.52572617124054    3.44701498789063   -4.42159703666753
C       -31.11251857919004    4.23127769053651   -3.00876921123981
O       -30.15549266485286    5.08706994601628   -3.60609952665400
C       -29.01937262673929    4.40467331155797   -4.07443549891088
C       -27.73282112826260    4.71620729378472   -3.70361352059632
C       -27.32573882600290    5.79736433914415   -2.84303488817696
C       -25.98630790649371    5.94493116150522   -2.46889443911771
C       -25.61241198500468    6.96539171894461   -1.63600598758064
N       -26.52579191686591    7.83801205450884   -1.17839127589472
C       -27.82014237189483    7.74238507570358   -1.52797625388116
C       -28.24022917604110    6.73435968358298   -2.35220966167575
C       -27.07028090253604  -10.88702056997946   -1.99496744419055
C       -26.56520898428238  -11.78036974986642   -1.09013546314784
N       -25.30429777303959  -11.65401875884987   -0.64493153808791
C       -24.50585819147896  -10.66593142258114   -1.08096202926939
C       -24.96431595348317   -9.75746317837472   -1.99796363524279
C       -26.27440324262104   -9.84444336263490   -2.47975411817606
C       -26.77848956993822   -8.88252486142212   -3.42751999463400
C       -28.04984053976007   -8.84134911103217   -3.94854579998610
O       -29.03653352128320   -9.80633113090453   -3.68333917684736
C       -29.59300793476821  -10.37294632798287   -4.85551191599958
Se      -25.72644347419351   -7.50096832774767   -4.18511293531071
C       -30.58335049319426   -7.35153003642987   -4.28911621620716
O       -29.62734632405544   -7.45079943140551   -5.32917873970971
C       -28.32523111510118   -7.69918656923261   -4.86169173761055
C       -27.23613928554663   -6.91923217364139   -5.17171875273488
C       -27.22025571026577   -5.79649527489031   -6.07601714483296
C       -26.03661612422522   -5.09674361750009   -6.33437674174661
C       -26.03330823205804   -4.04962474292384   -7.21830576054191
N       -27.16717678920419   -3.67701585178574   -7.83525558650584
C       -28.32628986730280   -4.31925162032765   -7.61122006390737
C       -28.37396395907274   -5.37779777796471   -6.74594118987363
C       -29.07514559056180   -5.37293976750196    7.04481790254950
C       -29.08556729328810   -4.26438728533893    7.84900540461531
N       -27.94600772431859   -3.59507113670576    8.09327306206314
C       -26.77947861598214   -3.97433607654805    7.54308799942536
C       -26.72320201528959   -5.07284722239419    6.72913200036135
C       -27.87905803402985   -5.81501121139831    6.46886980946819
C       -27.80975331038718   -6.99821871425068    5.65040729232354
C       -28.82625035375961   -7.88791017563466    5.39846722690030
O       -30.11746964790189   -7.76872533489660    5.94095493948917
C       -30.53649436127523   -8.92495299391723    6.64243185793501
Se      -26.20100623663087   -7.61217975080631    4.86644100696965
C       -30.52113577834865   -9.33034645408277    3.43560592557669
O       -29.42833049668878   -9.95360490781586    4.08499620810638
C       -28.45718722386038   -9.04219243108549    4.53326363988248
C       -27.12548079380017   -9.12217139850550    4.20201360175076
C       -26.48928200367018  -10.14928491930171    3.41856584331379
C       -25.13279208076543  -10.03087468510982    3.07526323128452
C       -24.52164845140248  -11.02062866088820    2.32742753749264
N       -25.25074178008602  -12.08405012098911    2.02099327183895
C       -26.55049587510169  -12.24501330704200    2.22349685134205
C       -27.19689640313815  -11.27513267054822    2.96667869654815
C       -24.17259368587790  -16.34075469395253    3.42862177511098
C       -24.61994461845115  -15.44935487965352    2.49084096488460
N       -23.85917220913771  -14.40259022991719    2.13218714668212
C       -22.63796307695184  -14.21441703831155    2.66085997312985
C       -22.14685423227897  -15.08402618070642    3.59823448959059
C       -22.91507594062686  -16.17483958034609    4.01811004826113
C       -22.41748664950648  -17.08133060618972    5.02286603928288
C       -23.10611797262877  -18.12119416521202    5.60094813782919
O       -24.44479447261153  -18.43078695526768    5.30418162026356
C       -25.27764777356835  -18.45740014793156    6.44897130562422
Se      -20.70928630479262  -16.91608520620993    5.82283594564426
C       -23.31159663625944  -21.00912637416223    6.23203860096954
O       -22.88613507112087  -20.06163389960188    7.19405897170499
C       -22.34974763236471  -18.89485765825756    6.62370464722773
C       -21.10776962627105  -18.39586403952721    6.93629087996209
C       -20.19709285476097  -18.91486185356696    7.92622478880048
C       -18.92096257209921  -18.36432440817812    8.07435274724469
C       -18.07205068635736  -18.84334092364101    9.03605781641989
N       -18.45441581635298  -19.83911664457670    9.85254619241448
C       -19.67122938350624  -20.40071651288035    9.74059499928757
C       -20.55057470466351  -19.95926291397436    8.78750513730118
C       -18.51214785849181  -18.12704988075516   13.86367227471766
C       -18.02709245417904  -18.99194216166466   12.89517221079217
N       -17.14290816339614  -18.49970847309510   11.98483615716285
C       -16.72810044034649  -17.22178944111069   11.98818149649900
C       -17.19054738589946  -16.35459842458511   12.94117508515238
C       -18.09876526313498  -16.79229288777732   13.91102861166561
C       -18.56939385999427  -15.90114051294147   14.93992295961289
C       -19.50369945177350  -16.19300428785967   15.90526953271750
O       -20.20543381420623  -17.40864739578186   15.97582025979827
C       -21.61114774408363  -17.24078611731070   15.98748814329947
Se      -18.00345184174991  -14.10305363258245   15.10745740994270
C       -20.19067340465407  -16.44466687765044   18.77304299554539
O       -20.58282853829936  -15.32081315371811   18.00650158848681
C       -19.76682962488646  -15.10405284936465   16.88298857997552
C       -19.13316062385247  -13.91477185424187   16.61613898522910
C       -19.24449248767443  -12.69747453939391   17.37685502080789
C       -18.48428056639619  -11.57576228728130   17.03426457699916
C       -18.61421288383586  -10.41439397085778   17.74639757633900
N       -19.47166529209365  -10.34074892414353   18.77844047121409
C       -20.22034278944233  -11.39544385212648   19.14135641382655
C       -20.12079975012648  -12.57867944943227   18.46059827484709
C        -8.94480828138128  -21.09237147089671   18.94880393265579
C        -7.67073019330768  -21.27656639595625   19.38173586962666
N        -6.63041544570209  -20.67429228439041   18.75134402317424
C        -6.81964886885698  -19.89035707708376   17.66094430968073
C        -8.06899206800766  -19.66259222668883   17.17931039273826
C        -9.19520560419111  -20.24943391359243   17.82666197564634
C       -10.47783275281036  -19.93368637052802   17.43416935562759
C       -11.86945246067589  -20.12342284772186   17.91203900095365
O       -12.30629256281484  -19.64783844744461   19.19600481728512
C       -12.02467659859964  -18.28627213786583   19.38124933485922
Se      -11.66799837062552  -18.88329342177986   16.33635851395063
C       -13.18706895307504  -22.53665471065972   18.79582999396350
O       -13.50049689681944  -22.15130236902440   17.47952499860570
C       -12.83950209331664  -20.99483820422431   17.11231223611929
C       -12.91351520080338  -20.30087166380440   15.93415414174590
C       -13.77348991515140  -20.49646202420879   14.78744357411881
C       -13.62923598054473  -19.69478619059467   13.65481667119294
C       -14.52403208586664  -19.80304089186325   12.62286085223720
N       -15.55527636342244  -20.66075956257055   12.70011177481914
C       -15.71106731638714  -21.46812241988186   13.76368092923704
C       -14.82815932006909  -21.41212394480386   14.81124396412371
C        -5.96333240882024  -11.69542985633091   25.34093776560584
C        -6.34255528025434  -10.38324171076519   25.45770338981148
N        -6.04716563183814   -9.50395446551965   24.48629878054588
C        -5.34649210089264   -9.86908582054113   23.39899163121835
C        -4.91270150847861  -11.16003995658440   23.25727727972982
C        -5.22433654700851  -12.10986531988782   24.23067651127365
C        -4.74570441140027  -13.46823025210685   24.09663892409857
C        -5.10062728033866  -14.61145336659417   24.76125711214814
O        -6.05211727560097  -14.78133740171012   25.74824029214222
C        -6.11059445185438  -16.11511705959682   26.19259109673063
Se       -3.39172158617743  -14.19630013535331   22.93433028392382
C        -2.06824654993317  -16.67620232951089   24.41700333281860
O        -3.32026819103774  -16.40681070500297   24.99008828474232
C        -4.16068880852144  -15.63284266515183   24.11933949442085
C        -4.25782190741273  -15.89054329710657   22.65762296729913
C        -4.52952223528841  -16.86862619174308   21.72529138613180
C        -4.17832361506157  -16.65812655900509   20.35855384016866
C        -4.29436857381735  -17.67628088307047   19.46992257832857
N        -4.74480545148475  -18.88650447745391   19.88916076434420
C        -5.14908467248978  -19.15454861359024   21.16785553308304
C        -5.06691514533994  -18.14015725624289   22.09684139835834
C       -17.24643944597693   -9.32131747416175   23.09389872504620
C       -18.31422517649239   -9.22654468584647   22.24224686175446
N       -18.13224054745308   -8.83424343512515   20.96922626924449
C       -16.90988607788849   -8.53655705708402   20.49803983361200
C       -15.81502601996652   -8.62143026481587   21.31313155175505
C       -15.95790052496726   -9.01333655356830   22.64719425435986
C       -14.80247835393360   -9.06224000960439   23.50800188808842
C       -14.79514479656724   -9.38699547270792   24.84186971258083
O       -15.95777846713366   -9.75531999107161   25.50667472845435
C       -15.79876489808519  -10.01960438708928   26.87911016716726
Se      -13.04900064009933   -8.59599173560241   22.76803335141042
C       -11.88743939687142   -9.38349096022738   27.20359374979611
O       -13.23409847818516   -9.56018873113621   26.82641318845339
C       -13.46279440018378   -9.28560611609070   25.47873053743736
C       -12.51234516544426   -8.87867807163989   24.60512021131322
C       -11.31409721153318   -8.44370792013383   23.83598905377077
C       -10.24522213324988   -9.47650632692119   23.63264742966094
C        -8.95828145352258   -9.15191052251603   23.82264050101697
N        -8.57673164932318   -7.87463482635636   24.16225866869582
C        -9.49045778641524   -6.85275484741904   24.27321486412994
C       -10.80503904727435   -7.06316627815319   24.12145233846102
C        -7.32967695399270   -4.12267416744722   26.00559513011861
C        -7.03872790303319   -5.41214556797483   25.58320095641924
N        -6.74742975374885   -5.59295457513023   24.27374958379696
C        -6.70452461560106   -4.59580469522075   23.37598250226086
C        -6.98863164408121   -3.31809270368973   23.76995677622254
C        -7.31703623811856   -3.05119287819388   25.10321274186960
C        -7.61887738865737   -1.70389800134880   25.51261401859512
C        -8.01252192585978   -1.28867881122934   26.76198614623427
O        -8.25148363208410   -2.16555915993902   27.83338114816954
C        -9.53289629030421   -2.00231557688843   28.41249430706494
Se       -7.59271799129906   -0.23521090496970   24.31979826516337
C        -7.49173024684389    0.38861777567592   29.14311475436131
O        -8.44808535061608    0.75735545747781   28.16658571661049
C        -8.20426470690647    0.18049801942151   26.90863027159476
C        -8.08482972068095    0.90525372957514   25.74687301235675
C        -8.21534176003509    2.33243881359675   25.60074899289560
C        -8.01528213065619    2.93788895362137   24.35600786233331
C        -8.10803625279102    4.29783084667673   24.22841242138252
N        -8.39388089032878    5.06106347001946   25.29568561748778
C        -8.59701183032966    4.52118519203843   26.50808027618562
C        -8.51860778820331    3.16566805552150   26.68242987942543
C       -11.90541090686381    8.15059732446318   24.83418476284861
C       -10.63022661540936    7.68494786004879   25.04617647948337
N        -9.88366341665994    7.32761936631961   23.95934296732502
C       -10.31951068734158    7.41692524145969   22.67849101489554
C       -11.56648457476622    7.88584801846053   22.42246401410494
C       -12.40622932647406    8.28475642643904   23.50402049372961
C       -13.63915726315869    8.84034478688743   23.25174587679249
C       -14.79597853812757    9.45919685470978   23.94898968884689
O       -14.69596364827954   10.68345002297596   24.69489045911303
C       -13.90826041054971   11.64085940546251   24.03761765481672
Se      -14.90781706675151    9.46033048605197   21.94202532841171
C       -16.13873391727439    8.55090192219342   26.34061043519781
O       -16.78740574721764    8.20438504764150   25.14117589752319
C       -16.10050875695012    8.66693728058837   24.03534755895995
C       -16.41161859997781    8.52903298581163   22.70898209859107
C       -17.52782008436759    7.87702908501494   22.06485830833896
C       -17.53513546887618    7.71420861992028   20.68007527173710
C       -18.60436208495339    7.11664190715709   20.06870205269626
N       -19.66442420911378    6.70933715771133   20.78958921899284
C       -19.68773763011337    6.84254843968265   22.12858392484588
C       -18.62802414059051    7.41135445908873   22.78691350018942
C        -7.29357509608659   16.85318330331153   23.19974953502059
C        -7.77875537561951   17.82991438797609   22.38966104725150
N        -7.51301661211564   17.82276915759947   21.05626598625858
C        -6.81632681176378   16.80923500602506   20.47856230034137
C        -6.29372990492256   15.80842231811387   21.23500329641428
C        -6.47330176424663   15.82308728835009   22.65028715458228
C        -5.77565165153327   14.95668355920486   23.46703785466196
C        -5.43822000717940   14.77928887302693   24.89568296268204
O        -4.70468911041682   15.79328784197200   25.59722968487376
C        -3.31771237179932   15.67361850896039   25.42923443279640
Se       -4.46969735570083   13.61287809910344   23.60384435505908
C        -4.94867091037338   13.47783365468919   27.64564363828428
O        -4.48979192599798   12.92152754401721   26.43760134694124
C        -5.34219591286751   13.28758159259370   25.35169060379921
C        -5.66277631640636   12.32186937265486   24.28140405066764
C        -6.36063387724802   11.14466408816740   24.12346329421355
C        -6.30394747032558   10.41677679271982   22.89573037504258
C        -6.86806689901475    9.18364351512692   22.81193864129661
N        -7.47579903369863    8.64288504898470   23.89586810003173
C        -7.60236614458334    9.30662009568411   25.08339728630892
C        -7.07359288583504   10.56468809914580   25.21691807984757
C       -17.33339632966721   18.98387961071954   14.23511650899565
C       -18.16327754639515   18.68886284206198   13.18814818635483
N       -17.75569671963200   17.86160558328678   12.21196000308097
C       -16.53399126824197   17.30661303635107   12.23441080308143
C       -15.66548094477249   17.57990171603375   13.25848931210324
C       -16.04839231577628   18.43593585654257   14.29636247129234
C       -15.15052720141288   18.73187304378934   15.38497662946461
C       -15.40367751685076   19.57774246505699   16.43843782460515
O       -16.58301430160078   20.33020193481293   16.57511650142217
C       -16.34547026216985   21.71747961977179   16.72938658042703
Se      -13.38371941488037   18.05735516841221   15.51153035447223
C       -15.63836742864549   19.98698685207915   19.36039873605529
O       -14.49914476420395   20.40868695206683   18.63358235670878
C       -14.30897820102967   19.69333431794444   17.43896766421445
C       -13.14214814973189   19.04406245226157   17.11199076742094
C       -11.91126924285624   19.08126314120917   17.86181004562190
C       -10.78746670778381   18.36335942016074   17.43989453197560
C        -9.60670281952033   18.46380370621428   18.12823718784170
N        -9.51666804623704   19.24661130717998   19.21705250093701
C       -10.57725372333292   19.93910961983050   19.66402187611331
C        -7.88623093313460   23.63300297770087   18.45944001849829
C        -8.17479247758540   22.74771222789265   19.45902851754466
N        -7.80926752271921   21.45976071782876   19.33780814558137
C        -7.16380803208257   20.97035880592415   18.24960415581600
C        -6.87294743676525   21.85100794130237   17.21637769752852
C        -7.22252786354262   23.20396463382385   17.30651981475058
C        -6.87099502383582   24.12608470767323   16.25768589617083
C        -7.11470259630898   25.47933912305299   16.24248081622612
O        -7.86571190128898   26.15210928854768   17.22127551835621
C        -8.92765078639041   26.91722380759355   16.68171018606796
Se       -5.98777654582487   23.60867772926912   14.66635740853889
C        -6.01269747496244   28.22717601014732   16.20840148438056
O        -6.54504814567155   27.62040330317510   15.04503068687245
C        -6.52366496947804   26.21565379622820   15.09287082457608
C        -5.92911427895846   25.42654557694264   14.13839936448639
C        -5.24868250671003   25.87951555623861   12.95271152214703
C        -4.68294279156125   24.95727812682986   12.06763401450212
C        -3.97575049889122   25.39314187461359   10.98031862769761
N        -3.81005552238457   26.70837056914418   10.75888224290892
C        -4.35654811642986   27.62779653414141   11.57099102898786
C        -5.08438345826262   27.23824206728224   12.66295326386349
C       -16.02678345283509   24.05641790358628    2.48276384637575
C       -15.34418087852938   24.51321591220587    1.38697061937735
N       -14.34506339626848   23.78738769374490    0.85965206904570
C       -13.99435675234989   22.59964692108051    1.38043294585428
C       -14.64507045371965   22.10513671667579    2.47780660714677
C       -15.68562859029130   22.83108851417969    3.06496525298510
C       -16.36660664251808   22.31103879299262    4.22262161991118
C       -17.37439126655785   22.91560663471833    4.93502354210611
O       -17.86147154838192   24.20317381244115    4.65221771735621
C       -17.84127480631424   25.06692203759586    5.77390432185536
Se      -15.89979061039361   20.66507943143936    5.02756766916741
C       -20.15928189853820   22.81798351718966    5.96335984750422
O       -19.04279177577979   22.54353216285089    6.79024486589804
C       -17.91296599451992   22.11661046910902    6.07122434420374
C       -17.24868757959777   20.94019995110426    6.32472011095888
C       -17.53992201656398   19.98266132910740    7.36065555297518
C       -16.79850194908910   18.79906318959168    7.44462458229121
C       -17.08361753989091   17.87737836965925    8.41317851620792
N       -18.07632679370196   18.11519137154818    9.28470190282580
C       -18.83461629685588   19.23767354665291    9.27261524597377
C       -18.55840728815298   20.18922851295434    8.30030161832423
C       -26.02839428280696   12.00593726668384   -3.01758897286471
C       -26.32768510662694   11.24813881119065   -1.91905980773709
N       -25.39135939778742   10.45991439148533   -1.36402020357180
C       -24.14562596323697   10.39685906923121   -1.86478459733206
C       -23.79941393594775   11.14387516693401   -2.95974299725510
C       -24.74583271992485   11.97042308983620   -3.57369248374520
C       -24.40750257563514   12.74846388175571   -4.73851993436280
C       -25.28041813006833   13.50175396425977   -5.48599988682514
O       -26.66268948111347   13.57594376516170   -5.24240689529489
C       -27.44657905191571   13.24080948189108   -6.37277381259997
Se      -22.68072925068436   12.79503588021094   -5.52006973619999
C       -26.04430476036570   16.14460011109700   -6.57549476200086
O       -25.42977512186954   15.15013143389976   -7.37423623792891
C       -24.67164992132508   14.22998833010534   -6.62937088549530
C       -23.34392798131391   13.95835834832611   -6.86132047808963
C       -22.54059045226022   14.52211483429153   -7.91715529161013
C       -21.16670381108408   14.27038861409050   -8.00537953770900
C       -20.42322173171677   14.84004802365021   -9.00703252498180
N       -21.00839517852777   15.63701266564852   -9.91634668474572
C       -22.32738781434749   15.89272601092313   -9.87383605230233
C       -23.10571090442940   15.35064826352372   -8.88984636081983
C       -24.28544804607172    4.27208790101029  -17.58207586835766
C       -23.34003428414153    4.65597426671661  -18.49529416452308
N       -22.05937755252429    4.28391668579331  -18.33592539899518
C       -21.65923673570232    3.58162196051482  -17.26248623129050
C       -22.56653694752689    3.19287768320827  -16.31451030892894
C       -23.91926724535834    3.51300410963187  -16.46495049268748
C       -24.88895855699578    3.01269395059558  -15.52474015181541
C       -26.25440411627570    3.15631481824553  -15.59274581520811
O       -26.90596683877277    3.96783720796679  -16.53604505061154
C       -27.82731188986216    4.87063764131284  -15.95345212515194
Se      -24.41960658243806    1.99187785886407  -14.00133919901884
C       -28.87525129982186    1.81410899464404  -15.92649452015605
O       -28.42103620583980    2.26861309280399  -14.66457636767457
C       -27.02112971826034    2.37091749506130  -14.58647706241908
C       -26.25813687460008    1.72264510113913  -13.64435817950977
C       -26.73230540592626    0.85915815535126  -12.59270645601208
C       -25.82802340832781    0.27357660122127  -11.69886883985025
C       -26.26514108977898   -0.60450606429689  -10.71753398115593
N       -27.59030636048107   -0.88361288789023  -10.65886928966495
C       -28.49618790052889   -0.33234738599294  -11.48488843207523
C       -28.08852578670863    0.54788486729324  -12.44890248992200
C         4.46300721634715   -7.00990754470287   27.04874469791894
C         5.79888695849253   -7.03307966787331   26.75148719236517
N         6.21294618837115   -6.85629939490815   25.48674402376859
C         5.34462978526907   -6.61165213887226   24.49256524871337
C         3.99951255077161   -6.57515662688984   24.74306436484612
C         3.52013524503628   -6.79489402065387   26.03810927619637
C         2.10324436640978   -6.82699992880782   26.29406972151843
C         1.49114739785052   -7.14646622574886   27.48241887346138
O         2.18813991506624   -7.50096274437326   28.65131602533904
C         1.83472021381157   -8.78278397978210   29.13885379918626
Se        0.80536918700889   -6.57817005610033   24.93968842354391
C        -0.39009972343347   -6.47431127750428   29.66220353458203
O        -0.75163914806026   -7.35323051169561   28.61327721014722
C         0.00342194332843   -7.16166697341981   27.44455575372969
C        -0.55051712645057   -6.96832677910976   26.20140428862129
C        -1.94975760434522   -7.02580157121743   25.86468586141549
C        -2.37946791774304   -6.74912482049254   24.56327731217645
C        -3.70586968521196   -6.85080604463062   24.24015589658043
N        -4.60568910982393   -7.21734222793228   25.16853725571463
C        -4.23511870462137   -7.48745098802609   26.43129396911084
C        -2.92050073523836   -7.39643408167372   26.80030362705709
Pd      -27.88382552543653   -2.08101427316023    9.45650187505359
Pd      -19.73121050902326   -8.56378909215329   19.74195920214953
Pd      -21.25508336443847    5.96629220450907   19.74214499884578
Pd      -19.17440996207009   17.42590674894448   10.71233593967427
Pd      -25.96567858256516    9.26128176143082    0.18079725437035
Pd      -27.18261967245049   -2.17285330416677   -9.24779574249793
Pd      -24.61520106833906  -12.98968668865913    0.79900742875174
Pd      -17.06623600864532  -20.37083199487155   11.29910358414865
Pd       -4.72368169547323  -20.80629224070628   19.54733356381434
Pd       -6.57168588686308   -7.49399973203947   24.58816265735941
Pd       -8.29426863002243    7.13625606038944   25.04222974234661
Pd       -7.70527396021762   19.67590576425212   20.12236464749746
C        -1.46186746632215  -22.61240615747392   21.68879508781930
C        -2.50810857756388  -22.38257192492100   20.85224246336973
N        -2.92628120613155  -21.11808567031461   20.58107797624610
C        -2.27115681962895  -20.04564506137565   21.09515645775835
C        -1.22207225805291  -20.20205505827950   21.94131599136425
C        -0.79440097669567  -21.51188223907799   22.30281202980545
C         0.16634450131895  -21.68660098754975   23.27675488216509
C         0.81072889418533  -22.66193134017373   24.18703581425649
O        -0.04629790554577  -23.34186284047827   25.12830382521242
C         0.49775213981061  -24.54149464133392   25.61634695569718
Se        1.20548737296814  -20.73418375232725   24.51639055757367
C         2.57723900949838  -22.61285794131375   26.76942624559605
O         3.18967427142762  -22.70819585374387   25.51539326611880
C         2.34022286103018  -22.33588438350086   24.40732445835992
C         2.76271278021536  -21.21288581519510   23.55010789029026
C         3.75183817641968  -20.93561145225117   22.63110488635414
C         3.74937249981839  -19.71955070338452   21.89022127845428
C         4.78674569664445  -19.43316136356179   21.06195824128437
N         5.84535511749597  -20.27719629425606   20.95365159517948
C         5.88146597450791  -21.45178571137344   21.63370532839102
C         4.85625654492630  -21.81792186008787   22.44607015883544
C        23.58102823801355    7.85760989848010   18.13140535772612
C        22.54889270917892    8.23716997456786   18.94649615478573
N        21.27695688159713    8.00373912377662   18.58151447517516
C        20.97935063444831    7.41235995945923   17.41188224356730
C        21.97842313342989    7.01747538879897   16.56509055219928
C        23.31668554716943    7.22501189553281   16.91248456548785
C        24.36685263285043    6.75472959623125   16.04837106459913
C        25.72180856301842    6.88617718198207   16.23899917212419
O        26.29085150967718    7.61750282451414   17.29481458053478
C        27.23783140415470    8.57735751953667   16.86320290327340
Se       24.01771355464144    5.84583367327406   14.42816521514136
C        28.34213561979823    5.54666287441544   16.63513072935508
O        27.96193303170698    6.09736569039287   15.38678388734424
C        26.56859597334084    6.19517763336705   15.22781859782853
C        25.87940260383198    5.62633980008023   14.18360548020189
C        26.42574839628178    4.86438995952509   13.09194032652811
C        25.56864009828759    4.26480420912118   12.16573346879498
C        26.07723172274523    3.49940182240547   11.15357900044898
N        27.40342743161550    3.31928738792260   11.03594747633636
C        28.26500308434790    3.89062088712024   11.89660832779388
C        27.80046468018393    4.66577670907141   12.92587652735991
C        21.75646009132801   -2.49415467471086   21.77094832631293
C        21.78621920792200   -3.81380791589170   21.40681597552356
N        20.98550864442901   -4.26534591696656   20.42472811987394
C        20.12959973541017   -3.44531667537653   19.78974490097404
C        20.06762406921110   -2.11858877482166   20.11930325340476
C        20.89672079227470   -1.60319539552575   21.11993788510476
C        20.89379503645285   -0.19194446684733   21.40716605272829
C        21.64204270605140    0.46075911392160   22.35793692641520
O        22.44819048766514   -0.19830259839154   23.30053100701673
C        22.19461709029375    0.20711502102312   24.63280898545876
Se       19.81834238192845    1.04575581715179   20.46344646062825
C        23.76263776846439    2.45888060096186   22.92466868964517
O        22.38894463979200    2.74499016143482   23.11664890002822
C        21.54359323579449    1.94618555212111   22.32649049774754
C        20.62858980617423    2.45256600460033   21.43427936428196
C        20.37216139287590    3.84150410103970   21.15223613887870
C        19.47684204753589    4.20054759618536   20.14011664345146
C        19.27584466250790    5.51929181342008   19.83474329722755
N        19.93412288098743    6.48066435768317   20.50545392675376
C        20.78992717597131    6.17974826725803   21.49806366787936
C        21.02078541828610    4.87372905141521   21.83793924880728
C        28.36970939571390   -0.70226153935602   12.87557041750692
C        28.64635996429754    0.16213432453988   11.84994028827979
N        27.66944404268768    0.56311463756332   11.01734398444978
C        26.40794315832514    0.12440341639426   11.16237687520960
C        26.08646055677829   -0.73977790903086   12.17295163451037
C        27.06711093604970   -1.17428819539177   13.07003965668024
C        26.70483582272535   -2.03637746489747   14.16752184899811
C        27.53224791214080   -2.56825805907560   15.13183297110629
O        28.91939932142917   -2.36412019538762   15.03871080001193
C        29.71933864743574   -3.46600989526462   15.40631251518297
Se       24.92459330040861   -2.59889003146572   14.42780770485653
C        28.34786125636954   -3.00740750709860   17.99948368250097
O        27.40415288028204   -3.85090086046979   17.37568652064021
C        26.82146195634499   -3.33815250081684   16.20323203648638
C        25.47003195889334   -3.49927491567026   15.99181461504725
C        24.51814941387795   -4.16846407749031   16.84357287460443
C        23.16363926530205   -4.18592949550599   16.49622528369609
C        22.24839169799631   -4.79139306633839   17.31315948196626
N        22.63924213401808   -5.37177287895318   18.45950145684634
C        23.93254544463862   -5.39785948947396   18.82189735988504
C        24.88354177583467   -4.80695927432204   18.03362385005854
C        22.30161596843207  -10.04303113805216   18.34099878121422
C        22.20763567431972   -8.86483888599169   19.03361050026233
N        21.38117484561043   -7.89321002129753   18.60981755809659
C        20.65425236032375   -8.03574991811684   17.48892443378686
C        20.70954319377317   -9.19741199227336   16.76969354421118
C        21.53650588524052  -10.24358167602100   17.18700034558395
C        21.56192215529582  -11.47817340349005   16.44676928250744
C        22.37191193121735  -12.56529053230970   16.67074284603183
O        23.37890504839737  -12.59440933467906   17.65016303805271
C        24.64828654505268  -12.95012237870768   17.13432996660718
Se       20.45741937466027  -11.78509184022518   14.94293631398481
C        22.61328647867252  -15.45729329115584   17.29839604482889
O        22.77443971402569  -14.95875290992103   15.98313738748253
C        22.12620212757889  -13.72918139507517   15.77473281837080
C        21.20085555806917  -13.51599667287550   14.78095063414722
C        20.75785352970990  -14.46164266674771   13.78933896915703
C        19.72070946547020  -14.12631927021329   12.91359671104112
C        19.28695670866268  -15.03010069523570   11.98219338625470
N        19.85873138259522  -16.24314068927276   11.89712660409168
C        20.86718411668965  -16.60125928530345   12.70872343009189
C        21.32829112528786  -15.73240333332103   13.66111135653896
C        22.45075756661543  -16.35189232305073    8.17750125311720
C        21.57285029622574  -16.93596133627381    9.04941528938034
N        20.29962137165402  -16.51669658276209    9.11144920062138
C        19.85243637550864  -15.52001966819010    8.33118158789361
C        20.69389711790793  -14.90825822554791    7.44014854294179
C        22.02920494708663  -15.31325166185304    7.34140811481185
C        22.92453179995495  -14.68104069454892    6.40553079302513
C        24.26740551563428  -14.93596968519620    6.25964834571405
O        24.98590523100634  -15.83256176580446    7.06972603799556
C        26.10572254297023  -15.23797551159001    7.70022120297901
Se       22.40115136073610  -13.28845262371726    5.23438645092490
C        26.51921673024087  -15.79120160026033    4.54141796909967
O        26.28329206270480  -14.42707402660026    4.83833694197197
C        24.94941977040442  -14.15848372262861    5.18940569367656
C        24.17493933206642  -13.20388186788639    4.57437599844378
C        24.59707267972917  -12.29300202750435    3.54010528817187
C        23.68587772243886  -11.40894278899859    2.95376821963795
C        24.09915196374471  -10.53821490770910    1.98088641209356
N        25.38234993812055  -10.52502295500316    1.57888542726061
C        26.29024030564250  -11.35493470507857    2.11895222824456
C        25.92185884388273  -12.24219357221015    3.09404815042043
C        28.46924518332213   -6.95089185507449    2.74655744368755
C        27.96728021659322   -7.91303316241700    1.91358941478870
N        26.67017123433359   -7.89846564411524    1.56243197236408
C        25.83030070274209   -6.95771101133224    2.02876992643529
C        26.28713390432289   -5.98053489991787    2.87223118116158
C        27.63418511940041   -5.94813703807045    3.24761103569592
C        28.13119284673244   -4.90017765492982    4.10099513193180
C        29.42463469177995   -4.73578851909075    4.53651766361014
O        30.46275002057218   -5.64188093272507    4.26011916745899
C        31.12624420977552   -6.10246996558018    5.42308463589500
Se       27.02175130405636   -3.55307485966260    4.83011043189029
C        31.85805081702608   -3.04792408732647    4.66734197844136
O        30.96022174024870   -3.15218255986727    5.75744412245708
C        29.66203636290542   -3.52571832485339    5.37013178354880
C        28.53330131074673   -2.81254928976800    5.69560494482965
C        28.45934870406763   -1.64896230205667    6.54013953673797
C        27.22677141610487   -1.03653016346513    6.78422618843713
C        27.14958556698668    0.04276086511527    7.62152774822897
N        28.25715267620319    0.52647620896219    8.21013424172183
C        29.46485104311525   -0.01899029748446    7.98713158201110
C        29.58808543043050   -1.10544150968702    7.16292148479771
C        28.64776250550510   -0.54782512557246   -6.64103158866394
C        28.41904104488758    0.53811753560950   -7.44292922362629
N        27.16647941968740    0.98628014920184   -7.63611351184735
C        26.11405361920566    0.39316766642715   -7.04521297230938
C        26.29636991531780   -0.69362070202567   -6.23315145193983
C        27.58061729828167   -1.20221075796186   -6.01664716588963
C        27.77433327529615   -2.36691984380908   -5.19101053661658
C        28.96011404252588   -3.02306494212772   -4.96237360108114
O        30.18209914243645   -2.65672260861542   -5.55237332649648
C        30.80463426100469   -3.71963359571775   -6.25088837050814
Se       26.35168585312276   -3.28399736292186   -4.34297647413106
C        30.97441122775087   -4.01425179343523   -3.02686331751346
O        30.02327731013368   -4.87480506121280   -3.62662644962051
C        28.86718712929976   -4.20348786479887   -4.06056261100867
C        27.59290767536811   -4.54913600010521   -3.67755077326010
C        27.21960778429472   -5.65855627714590   -2.83746531294435
C        25.88624554581962   -5.85096127824557   -2.46207428884891
C        25.54418904806021   -6.89568458873964   -1.64570083930139
N        26.48352689944734   -7.74869422951211   -1.20346742425538
C        27.77326710178695   -7.61092144166398   -1.55635294314838
C        28.16145861991945   -6.57862962794471   -2.36642138517032
C        27.10511712577297   11.09046604088396   -1.63295006083007
C        26.64818782080969   11.96794589127183   -0.68762859584227
N        25.41407843023951   11.83000242229164   -0.17554837066767
C        24.59678593637493   10.84402521014231   -0.58043653920338
C        25.00693011901298    9.95057991398111   -1.53402046187398
C        26.28697340831542   10.05157682145237   -2.08802564357657
C        26.73763724940721    9.10755404695360   -3.07945183357544
C        27.97199679576550    9.08630539611361   -3.68373254493206
O        28.96507977453113   10.05761161053971   -3.47017670630061
C        29.43425158222356   10.64871189687162   -4.66816332204883
Se       25.65022136344145    7.72586472782964   -3.78486642766332
C        30.49036706264879    7.62573957984501   -4.21750729790563
O        29.46550055865771    7.73290543874089   -5.18901693209780
C        28.19576964010459    7.96045438218868   -4.63062618628299
C        27.09550392102609    7.17410735554677   -4.87876383981213
C        27.02775190407114    6.06515201329572   -5.79735070734223
C        25.83418653522906    5.36017051835194   -5.98670125829292
C        25.77883943803521    4.32658783847859   -6.88462804154268
N        26.87083556164935    3.97427545749999   -7.58343181896058
C        28.03832809986377    4.62183713246814   -7.42779067195406
C        28.13699526249678    5.66631003504246   -6.54963636430385
C        29.23133008782894    5.31667281713183    7.23425795291503
C        29.23313438007683    4.19040016837251    8.01369411916175
N        28.08468047689218    3.53776556566892    8.26200995934962
C        26.91701577471774    3.95147831956591    7.73996548772475
C        26.86852535570530    5.07040078533894    6.95411118309525
C        28.03423467907021    5.79583669363226    6.69096136638432
C        27.97195552687108    7.00062233892580    5.90436634532490
C        29.00219786353778    7.87092533720637    5.64135709269005
O        30.30648744176205    7.70606427385330    6.13808154680336
C        30.78023293572840    8.83709125828849    6.84554797487453
Se       26.35403404460533    7.67351415676355    5.19125298425668
C        30.65797055738057    9.31489409672893    3.64414821320887
O        29.61334763555816    9.95175915945013    4.35635349744674
C        28.63407776757593    9.05558765471616    4.81780903765115
C        27.29425403834841    9.17767897166817    4.53519557722387
C        26.65787926119666   10.24161781314413    3.80274620967732
C        25.28703187516230   10.16715942603278    3.50797545476302
C        24.67533851905890   11.19083251729766    2.80726894274305
N        25.41912535500451   12.24641750027417    2.50436438880350
C        26.73152727351572   12.36428856223707    2.65604248471793
C        27.37872035122353   11.35904060638200    3.35063692837610
C        24.31505725599410   16.49501367107695    3.94987776912588
C        24.77524740638590   15.60895867866519    3.01302393078628
N        24.01851800843681   14.56540075850958    2.63705952350564
C        22.78983034252596   14.37468312077751    3.14699529722321
C        22.28592873234191   15.23881392307957    4.08237479052269
C        23.04862586743935   16.32664839523303    4.51949071053985
C        22.53481402423031   17.22778184886851    5.52070231618213
C        23.21145038950767   18.26697112348129    6.11391354922053
O        24.55361632245346   18.58119536922162    5.83895103980702
C        25.36793312222883   18.60923155815553    6.99693458224742
Se       20.81474826720077   17.05405097908690    6.29234264595377
C        23.39544899332061   21.15378823658867    6.76059422398723
O        22.95959543842855   20.20012706564174    7.71183701274786
C        22.43655264989973   19.03395227976074    7.12793558578819
C        21.19133703387576   18.52968655663568    7.41846035881308
C        20.26279782289321   19.04003141285878    8.39608223214930
C        18.98672994974224   18.48347876398203    8.51955909741058
C        18.12014773401042   18.95252676554104    9.47017390325790
N        18.48522624166187   19.94365451386316   10.30013107832754
C        19.70120172052478   20.51142130856878   10.21139045521968
C        20.59777528632263   20.08040896384913    9.26953520084910
C        18.49464237919761   18.14267880799067   14.25498058859733
C        18.01348372005497   19.03368073228819   13.30824648259241
N        17.13434106622055   18.56593057713354   12.38024055001199
C        16.71905979692506   17.28856533081839   12.34781010146325
C        17.17776106706814   16.39579637293835   13.27853538959246
C        18.08260145513779   16.80664447369400   14.26304788158722
C        18.55227743427169   15.88557264815501   15.26559487534193
C        19.48519848643287   16.14804661841470   16.24061589840026
O        20.18476552841146   17.36202201098229   16.35019424038138
C        21.59070031319373   17.19587135434800   16.35617279359565
Se       17.98942996252423   14.08214775437025   15.37465520267625
C        20.17015448233067   16.30771567123960   19.11469700022114
O        20.56497172981826   15.20960587884657   18.31298779325909
C        19.75049794388084   15.02812079537011   17.18223078778934
C        19.12058049121184   13.84647127297963   16.87535419951211
C        19.23621677397512   12.60370160876857   17.59298023574676
C        18.47749662460870   11.49311159536801   17.21264581176804
C        18.61011933239815   10.30800505620716   17.88396005884784
N        19.46896681772339   10.20030038172297   18.91177725028888
C        20.21714603075803   11.24276134184770   19.30934907412136
C        20.11465054361527   12.44897187178049   18.67048951388988
C         8.77997284192421   21.10968296483371   19.19950028785805
C         7.49746582156762   21.29269464525381   19.60711802060388
N         6.46915912645087   20.70063311374422   18.94791847676909
C         6.67929535904483   19.93000803869752   17.85182409654271
C         7.93808650124402   19.70459146817113   17.39406153925144
C         9.05196926288692   20.27911464115687   18.07321602275301
C        10.34200375877854   19.96135090983279   17.70732276673304
C        11.72218231410502   20.13570575344770   18.22299372488173
O        12.12266065166901   19.64130551387591   19.51171820446332
C        11.82972017465877   18.27891638391699   19.67188864725155
Se       11.55302258656301   18.91652569445713   16.62728359948318
C        13.03172704789062   22.52984664550815   19.16925187367226
O        13.37821214280452   22.15678807491782   17.85776919436017
C        12.71840671686182   21.00999785367932   17.45936879560315
C        12.81764126234352   20.33027285454068   16.27482388650448
C        13.70641386488241   20.53494027780338   15.15210940646257
C        13.58642736595691   19.74680771025853   14.00724213350390
C        14.50542720321245   19.86435928190730   12.99791915347019
N        15.53687458202692   20.71793683686025   13.10944808633744
C        15.67002562410212   21.51263883381141   14.18546484841624
C        14.76280089883581   21.44700711227979   15.21144001790082
C         5.90539202437356   11.62354689561008   25.38445384427259
C         6.29176735754568   10.31256759252616   25.49090219414543
N         6.00149234154192    9.43933814256968   24.51256211110244
C         5.30087239984073    9.80979914322505   23.42698674543544
C         4.86027686242808   11.09952584830601   23.29521668372274
C         5.16460829330076   12.04286025791517   24.27719827869381
C         4.67310286031245   13.39799520211507   24.15716746975787
C         5.01374744762852   14.53663130117378   24.83689788699465
O         5.96361467428536   14.70545872472013   25.82564080520139
C         6.00516549507769   16.03376389215509   26.28801923096947
Se        3.30960730875916   14.12424432916733   23.00489428284322
C         1.94791361789647   16.55254600261419   24.53172638494064
O         3.20823503197887   16.30183736315928   25.09483635006642
C         4.05872858386969   15.55406683443383   24.21110511643126
C         4.14914448363012   15.83593782473452   22.75357602058842
C         4.40214786698737   16.83481904866311   21.83798649372878
C         4.05146851652165   16.64306268908757   20.46840188309329
C         4.14822843472933   17.67889029889598   19.59812447011709
N         4.57871433102577   18.88890370425135   20.03787176525413
C         4.98222353139011   19.14049742601547   21.31991412022187
C         4.91866027326851   18.10857498525086   22.23086607224918
C        17.21832523124124    9.15399352443108   23.17686429335750
C        18.28942820203375    9.05076852183177   22.33041903341605
N        18.10963663527490    8.66785922465292   21.05429129777002
C        16.88628112554161    8.38800480515663   20.57491313932240
C        15.78810356989585    8.48172229030736   21.38462134420856
C        15.92849809506782    8.86445175410528   22.72163458108547
C        14.76909836533987    8.92394693765781   23.57656067096562
C        14.75916384494173    9.24149256196776   24.91215383121148
O        15.92315617768080    9.59065332004685   25.58488005448463
C        15.75895234130954    9.85951407431242   26.95579074661480
Se       13.01277188606824    8.48767157099166   22.82502786669174
C        11.84201587110596    9.25568533636442   27.26200603175714
O        13.19170319407040    9.42108737293469   26.89073332046949
C        13.42267579010985    9.15255759451817   25.54220982546857
C        12.47145201797781    8.76154801517184   24.66211540270112
C        11.27200194979132    8.34431574670279   23.88480859083358
C        10.21281182983639    9.38825847992059   23.68643942020903
C         8.92213695129378    9.07317140355779   23.86767239674338
N         8.52795026956244    7.79604780509724   24.19315739705218
C         9.43248960858716    6.76541712487606   24.29846630003146
C        10.74956775667087    6.96588549073483   24.15550404883517
C         7.26260904716077    4.04544435876334   26.01054016286533
C         6.97410625269715    5.33790019968396   25.59548291780422
N         6.68306497601534    5.52663173263553   24.28711478849847
C         6.63729404963138    4.53462085780907   23.38385421576675
C         6.91923411347935    3.25421155973615   23.77046314459669
C         7.24827661430987    2.97923420455355   25.10191790492084
C         7.55039676722218    1.62937094674631   25.50256143173446
C         7.94608283912869    1.20598553613149   26.74854569438154
O         8.18533489308321    2.07584741893157   27.82557143796931
C         9.46759890426167    1.91011271668822   28.40207825033426
Se        7.52424632119457    0.16899537292888   24.29965557567053
C         7.43056491786938   -0.49011404424615   29.11815601855567
O         8.38682615085240   -0.84942379771858   28.13802576885458
C         8.14030667762262   -0.26392883475752   26.88456636643057
C         8.02063410142316   -0.98059317784374   25.71781439753622
C         8.15387354671808   -2.40636774840909   25.56095567175239
C         7.95300251805288   -3.00285132598343   24.31203850630378
C         8.04775638553814   -4.36162778868201   24.17418597002128
N         8.33640692946291   -5.13229818230675   25.23529995933640
C         8.54082663480349   -4.60116239937999   26.45132432860000
C         8.46043893410067   -3.24707876996460   26.63589249688988
C        11.82486007894985   -8.27930142362383   24.73730552658258
C        10.56134686460393   -7.78741254008048   24.95958517927244
N         9.82166039269247   -7.39425029370514   23.88033791029846
C        10.25293339667656   -7.47310834651799   22.59716530586325
C        11.48775028031540   -7.96764522769451   22.33079854308830
C        12.31960027086273   -8.40375191772143   23.40397811020705
C        13.53948911886073   -8.98194452191210   23.13995753674242
C        14.68620525346622   -9.63594747498838   23.82202818307655
O        14.56505247193735  -10.87110169458676   24.54656637858035
C        13.76092719834618  -11.80345053654911   23.87336964623509
Se       14.79174400391945   -9.60238633147809   21.81515022372492
C        16.05820274708660   -8.80678071931731   26.22564411534407
O        16.70435037911897   -8.44108784149993   25.03051810931555
C        16.00549234978097   -8.86985232426640   23.91856876713802
C        16.31400500667024   -8.71164995539358   22.59383262578267
C        17.43743302919894   -8.06407468771400   21.95805483055145
C        17.44198370997404   -7.87388477225661   20.57670018367057
C        18.51643300843001   -7.27757046875897   19.97333417489644
N        19.58397433782130   -6.89839950875837   20.69844805359595
C        19.61106943195893   -7.06008046557892   22.03422457730731
C        18.54660131639335   -7.62849664959404   22.68504840922084
C         7.16997473340076  -16.90253714366354   22.97492622072097
C         7.64050178240891  -17.88062711599907   22.15790582950827
N         7.36710423844400  -17.86530277503230   20.82619399773198
C         6.67696619826944  -16.84265160066757   20.25684484629856
C         6.16931995430381  -15.83952104027841   21.02046495178803
C         6.35717924911081  -15.86159947041418   22.43471339138987
C         5.67229000065048  -14.99241019491594   23.25974835251284
C         5.33457873220945  -14.82842854246188   24.69006646603264
O         4.59200273520624  -15.84523894313288   25.37763781997663
C         3.20656539165132  -15.71518825092490   25.20480957276193
Se        4.37803451182163  -13.63907315803874   23.40956592966381
C         4.84470954083776  -13.55849367182422   27.45488809849704
O         4.39207463278322  -12.98510942569724   26.25245491218969
C         5.24582107773652  -13.34192542847256   25.16453888732844
C         5.57575542164692  -12.36366945234472   24.10864019029214
C         6.28080708703820  -11.18788944117812   23.97277027467989
C         6.23381331407226  -10.43957077706324   22.75697824548747
C         6.80400911609701   -9.20784256290696   22.69647738296257
N         7.40900918271021   -8.68786639802531   23.79200873801996
C         7.52700048555096   -9.37197723261538   24.96874266862021
C         6.99105292743134  -10.62923711104876   25.07906757814630
C        17.17796108146990  -19.04809348575784   13.99982760904758
C        18.01183469427740  -18.75445466497183   12.95568410822468
N        17.60746822988963  -17.92987291900447   11.97595098411130
C        16.38461226096013  -17.37707153467554   11.99155645739531
C        15.51227042766292  -17.64881614645256   13.01289584914670
C        15.89212641677178  -18.50142585525348   14.05475706227850
C        14.99104972972721  -18.79504337252078   15.14147698429965
C        15.24147486160741  -19.63916520819476   16.19701538900546
O        16.41978153794053  -20.39254372112076   16.33738887236997
C        16.18060270027899  -21.77911059402535   16.49559818451995
Se       13.22429688592096  -18.11917233061024   15.26376112880672
C        15.47155425399075  -20.04008726175167   19.12055943940674
O        14.33364007165948  -20.46392643654618   18.39287324279093
C        14.14523254948712  -19.75143009124053   17.19622585440138
C        12.97946175202371  -19.10163301859186   16.86648025503681
C        11.74834826760247  -19.13506541827203   17.61628299446723
C        10.62614495152707  -18.41451066665236   17.19452982210486
C         9.44561438373560  -18.51087583125953   17.88401899537266
N         9.35405990433161  -19.29257158862908   18.97353847260737
C        10.41309909784608  -19.98757373160240   19.42019936642263
C         7.69460628555157  -23.67306107250566   18.21919954729290
C         7.99742236118457  -22.78839780210361   19.21505126810159
N         7.63739960694047  -21.49870719247077   19.09604584424117
C         6.98539427782594  -21.00658779395410   18.01306359959025
C         6.68083552936475  -21.88653269901583   16.98307801654817
C         7.02289293708241  -23.24155380857805   17.07183732797627
C         6.65527180358348  -24.16358161120619   16.02832524064290
C         6.88710210900387  -25.51898364413276   16.01614038050094
O         7.63977417110977  -26.19498553659536   16.99143613127993
C         8.69077348757954  -26.97130222506939   16.44643064329183
Se        5.76456249106479  -23.64439354826140   14.44150346831041
C         5.76293659574961  -28.25816878972445   15.99982784099258
O         6.29103377057061  -27.65934171932703   14.83040155088499
C         6.28144854720500  -26.25433018811368   14.87360918906325
C         5.68761204606441  -25.46356937098803   13.92011792431914
C         4.99901183423852  -25.91509758229077   12.73857760998628
C         4.44191271261346  -24.99120112243979   11.84981527851377
C         3.72931111332013  -25.42492316299225   10.76523005196618
N         3.54905316206081  -26.73930947979064   10.55065677414159
C         4.08548090123175  -27.66063453611317   11.36721209528242
C         4.81925616862961  -27.27344159201760   12.45605696228869
C        15.92833626465697  -24.34784811272814    2.41886376670786
C        15.25241506832462  -24.84039028039053    1.33451499149583
N        14.25863134635030  -24.13120349755361    0.77562344575480
C        13.90661316536741  -22.92612957698747    1.25399422404338
C        14.55075947893099  -22.39565451640934    2.33853693995629
C        15.58663988495062  -23.10248633924387    2.95655639179372
C        16.26404029293833  -22.54407243886527    4.09860042405155
C        17.26752424765964  -23.12715504324910    4.83458935392408
O        17.75204175906961  -24.42486977625474    4.59734179923002
C        17.72361106469080  -25.25070323799530    5.74704631081420
Se       15.80053747796026  -20.86995770686460    4.84636631563034
C        20.04795008995410  -23.00569523235457    5.87096938507868
O        18.92898221083691  -22.70052624869703    6.68360070077594
C        17.80380047512930  -22.29302491907117    5.94626706299965
C        17.14153851680051  -21.10752747070610    6.15968950659195
C        17.42841124619333  -20.12253557497578    7.17113309730872
C        16.68661646799029  -18.93730328894393    7.22286332263304
C        16.96659178925662  -17.99240921558543    8.17058845148969
N        17.95491798424882  -18.20841614675091    9.05273835101480
C        18.71245506268778  -19.33135579511165    9.07194504975940
C        18.44188265494875  -20.30570838837468    8.12092126369189
C        26.19139102355816  -12.02118083781353   -2.97430417067677
C        26.44653396639301  -11.21253284797686   -1.90142762139735
N        25.47314215668791  -10.44248394173921   -1.38633130123325
C        24.23285518902215  -10.44545947853446   -1.90411548949470
C        23.92999705175864  -11.24589626254338   -2.97419443353309
C        24.91511564522026  -12.05895372597194   -3.54410399482154
C        24.62204828497815  -12.89985340461129   -4.67716705963890
C        25.53509433396670  -13.64418374817018   -5.38458540660339
O        26.91655288549561  -13.64768721190003   -5.12533661295076
C        27.69877963271076  -13.32534312852062   -6.26056213710854
Se       22.90557449781323  -13.06198903496449   -5.46592448577550
C        26.43010401055095  -16.29130223905031   -6.36363848156907
O        25.77810918079796  -15.35744053557062   -7.20448242367185
C        24.97123565677197  -14.44581774944264   -6.50145925010058
C        23.63409594741787  -14.24807015069552   -6.75238918208203
C        22.86819931265063  -14.89190423793029   -7.79007534739361
C        21.48339189582199  -14.71789191038483   -7.89174508692948
C        20.77787738388530  -15.35695537496205   -8.87872675999038
N        21.41051356672049  -16.14796310655208   -9.76081334962872
C        22.74092483633826  -16.33149099447468   -9.70439153350004
C        23.48273766110206  -15.71974509806961   -8.73305227845721
C        23.78684638940408   -3.70317867713930  -17.46286801443432
C        22.79623850941967   -4.20407288339941  -18.26473251832101
N        21.52220111632984   -4.21371755070387  -17.83775466904359
C        21.18631310993038   -3.74525913768088  -16.62307960163775
C        22.14214845559156   -3.22800056076600  -15.79196182046309
C        23.47872462480486   -3.18831614627259  -16.19900745826694
C        24.47531416472103   -2.58599016650787  -15.35212776898969
C        25.82698924854508   -2.51409955552468  -15.58923634278144
O        26.46040167340594   -3.13897683883677  -16.67640788308054
C        27.55762272291260   -3.94787318287552  -16.29436996145044
Se       24.06028715700958   -1.76841962191637  -13.69715696083407
C        28.19735752408080   -0.79199801175099  -16.05793617411022
O        27.95493290213411   -1.41424345375965  -14.80913742073253
C        26.59881957952839   -1.71783676652715  -14.59610267273950
C        25.87493873238559   -1.26645957553653  -13.51794643471706
C        26.35222482801685   -0.42897520578551  -12.44783094721695
C        25.46511532733340    0.04423193156561  -11.47323030181666
C        25.89851308770752    0.90416389474210  -10.47446841377021
N        27.20685915489228    1.25517622620225  -10.46636486578665
C        28.09850237009574    0.81040038928937  -11.36748410147337
C        27.69121594645261   -0.03273021832265  -12.36389203123208
C        -4.51237896550349    6.93523466335870   27.10239462525254
C        -5.84987453775252    6.95578289714373   26.81228573870837
N        -6.26984859321477    6.78708453751878   25.54842271301398
C        -5.40585089304238    6.55308057368920   24.54795730489583
C        -4.05933283133143    6.51877716364884   24.79130387879291
C        -3.57396378519141    6.73053492055237   26.08545534284301
C        -2.15586591720546    6.76489174891873   26.33472652533912
C        -1.53925741650838    7.07868584854590   27.52223526883830
O        -2.23188111237272    7.42498787575195   28.69620003963597
C        -1.87988877304249    8.70527914824413   29.18865867683408
Se       -0.86299283091062    6.52655861972786   24.97354508292885
C         0.35107619942681    6.39695169158502   29.69080090615891
O         0.70750624545040    7.28217306404204   28.64542067630105
C        -0.05171666564175    7.09628428137446   27.47847188600852
C         0.49770985922260    6.91029367370606   26.23220086717051
C         1.89601500339549    6.96864509215439   25.89138907613516
C         2.32212985106217    6.69721889768564   24.58767062192014
C         3.64807836059737    6.79734585294984   24.26191651702747
N         4.55096571101518    7.15760342778572   25.18979609735049
C         4.18373016523406    7.42332283137554   26.45443401476096
C         2.86979602975194    7.33347342267556   26.82611870158311
Pd       27.99956288130562    1.99735911982385    9.59407131249794
Pd       19.71311077996805    8.39842493720795   19.83179820059963
Pd       21.17789787078439   -6.15078586946053   19.66063582327585
Pd       19.03535806451880  -17.49632207742712   10.48404868953505
Pd       25.97453978939630   -9.19826398424211    0.14807089241644
Pd       26.80756165730463    2.48710717702834   -9.00967994301716
Pd       24.77795240221116   13.16609710438664    1.29244470786144
Pd       17.07321153389218   20.45043886583000   11.73269822842464
Pd        4.55172365705026   20.81274986722022   19.72120807103694
Pd        6.51843830879192    7.42706206568741   24.60981144811586
Pd        8.23353235116722   -7.20562675766763   24.96652587240673
Pd        7.54352641218116  -19.71587304359342   19.88395889167177
C         1.29539957195617   22.59122815251206   21.89092758093130
C         2.33657485057715   22.37081619122607   21.04561518946106
N         2.75523604796769   21.10956926024054   20.76030544304434
C         2.10451546164415   20.03111576208525   21.26748733554068
C         1.06059151710632   20.17815421897737   22.12178031506942
C         0.63416246722291   21.48391549950134   22.49933548144693
C        -0.31863625121268   21.64817994188967   23.48282006630076
C        -0.95794624268162   22.61380207252277   24.40699014504859
O        -0.09519932667651   23.28678726246299   25.34799505587293
C        -0.63671674774675   24.48241621605849   25.84855653276145
Se       -1.34608600883554   20.68230599378831   24.72165070684520
C        -2.70369162067753   22.54032985954337   27.00181908865329
O        -3.32703813899191   22.64220028792175   25.75372848845930
C        -2.48509338098275   22.28241976866088   24.63585092229946
C        -2.91112415776142   21.16650600272381   23.77120595917472
C        -3.90394292608062   20.89358318757724   22.85488422989527
C        -3.89790785629237   19.68564291511730   22.10091591123157
C        -4.93834349220489   19.40136185953060   21.27591820968006
N        -6.00331184808350   20.23928574911994   21.18380288147803
C        -6.04320653486641   21.40634995520859   21.87643471232036
C        -5.01500568638415   21.77086796896814   22.68582773602303
C        -7.73620775892208   22.97275686545722  -18.05873521992640
C        -8.10969484710129   21.99062302576241  -18.93532799698939
N        -7.87065827957130   20.69974859481525  -18.64865595860351
C        -7.27962026502656   20.33443963340579  -17.49801043954562
C        -6.89329758244052   21.28219056133749  -16.58974239757747
C        -7.10727953721226   22.63829619648985  -16.85556866761955
C        -6.65202549831221   23.63931358358701  -15.92736414461217
C        -6.77951976058002   25.00262228071535  -16.04974434400166
O        -7.49050983464079   25.62840570671191  -17.08726015359682
C        -8.45354422758491   26.55743412164330  -16.62442737933798
Se       -5.77555834029487   23.20585292976599  -14.30945138652961
C        -5.41814253521501   27.63378214177859  -16.28550972652328
O        -6.00401200603175   27.19448162525602  -15.07287023658563
C        -6.10625368289544   25.79487710749544  -14.98423643227076
C        -5.55912659687454   25.05252024466461  -13.96503126228029
C        -4.82004686619774   25.54566225394500  -12.83279819510373
C        -4.25975988253337   24.64883871280808  -11.91880731879376
C        -3.51036234843319   25.11187929162797  -10.87248573619362
N        -3.30621079990346   26.43035675019177  -10.71345998402850
C        -3.84122223649721   27.32844045918772  -11.55965725203763
C        -4.60227964383848   26.91057293076627  -12.61827155871090
C         2.58748174937853   21.25589724039332  -21.73376288765891
C         3.90168487890334   21.25583616033779  -21.34920352982806
N         4.35512532222256   20.32873299334027  -20.48648640069999
C         3.54676025039743   19.37221525811124  -19.99945098238681
C         2.22353896176604   19.33886472973150  -20.34945810626393
C         1.70357494181597   20.29923668881518  -21.22277380168386
C         0.29309531950110   20.33092983937570  -21.51409308322782
C        -0.35070835437645   21.18542267876881  -22.37763095395650
O         0.31731303398982   22.08547026678994  -23.22467976984142
C        -0.07763804181641   21.97376621893386  -24.57960168915668
Se       -0.95663864396776   19.16700550289984  -20.69851932172075
C        -2.33062569718740   23.37569910470270  -22.70919433331073
O        -2.62504518784332   22.03381809604731  -23.05432999021377
C        -1.83692954952753   21.09903401723122  -22.35918950689079
C        -2.35447146463131   20.10034420953418  -21.56893337340531
C        -3.74731286883641   19.84618834136430  -21.30286578575349
C        -4.11972526962402   18.87124139059851  -20.37281372072022
C        -5.44008243799236   18.67782522014548  -20.06920577221624
N        -6.39171233480267   19.41738091580385  -20.66576327217640
C        -6.07827605228664   20.34988668385968  -21.58272804474839
C        -4.76977808237798   20.57825917869541  -21.91565070688890
C         0.71967306165715   27.36220120888043  -12.51420997920376
C        -0.14183355281238   27.62673937466229  -11.48361528893566
N        -0.55027068689213   26.63774356022681  -10.66977278683843
C        -0.12295153661683   25.37512159915965  -10.83940037408547
C         0.73159263536796   25.06365998837207  -11.86193281320725
C         1.17476418128085   26.05849061596333  -12.73919490788240
C         2.02877939678726   25.71624552331661  -13.84976822368492
C         2.60428198725989   26.57653142215037  -14.75820001855211
O         2.45070712483181   27.96297093790362  -14.58930618224159
C         3.58208601775651   28.74322227342601  -14.90673155973181
Se        2.52449301888873   23.93180627344539  -14.20958418622670
C         3.10919426286906   27.53240100449279  -17.57196339280994
O         3.91884847756628   26.53752659086800  -16.98212111362566
C         3.36572227787135   25.90087931318005  -15.85641717260156
C         3.47267517058528   24.53365295038931  -15.72496900628885
C         4.12684856251089   23.61760727652248  -16.62702131270893
C         4.04893830340038   22.23697507151542  -16.41273718234882
C         4.65723894493644   21.36705973998068  -17.27812781954194
N         5.33893812640609   21.83144446979162  -18.33862538647935
C         5.44736138618838   23.14867115118673  -18.57651582051535
C         4.85223629930807   24.05356757464140  -17.74046179748726
C         9.95447026955453   21.78165244602312  -18.08707070809540
C         8.81546700517663   21.63801692621120  -18.83329415493555
N         7.90783169635526   20.70071118895914  -18.51148255983137
C         8.08198437254806   19.89411494512695  -17.45060401273930
C         9.20744394929368   19.99873165940447  -16.67963905451307
C        10.18138030754525   20.95415574874357  -16.98248915388669
C        11.37090197184221   21.05478178439035  -16.17773237568123
C        12.38958037871965   21.96639986355625  -16.31907279624017
O        12.37739341195725   23.00715056403380  -17.26344423011767
C        12.58921816617286   24.28467314287627  -16.69040476825950
Se       11.69908950406961   19.93331352025399  -14.68992702143015
C        15.27847535951583   22.48160091064612  -16.78428593894319
O        14.69650520277464   22.56170016022249  -15.49541954699214
C        13.52326433382271   21.79758336070308  -15.36897140451758
C        13.34067177090122   20.83172358481248  -14.40809910070016
C        14.26338727612257   20.46569325571239  -13.36484787470902
C        13.95695454144554   19.42167259170023  -12.48655835639958
C        14.84450637311365   19.06307336191997  -11.50827478834473
N        16.01673158253303   19.70915395552689  -11.38560176890110
C        16.34549180289925   20.72527723354678  -12.19966716688808
C        15.48720558761943   21.12038730435093  -13.19013532052646
C        16.30217504078027   22.46975327173816   -7.72849773504239
C        16.85497656886917   21.56397311568783   -8.59219771847294
N        16.41489903377433   20.29642472939423   -8.61779162865099
C        15.42932542184993   19.88047879988373   -7.80634125874104
C        14.84977781094026   20.75022840250720   -6.92126910800411
C        15.27598259224825   22.08125586025630   -6.86169657340668
C        14.67464094429187   23.00478597403029   -5.93383292240613
C        14.93883853809625   24.34968854464951   -5.82888365358577
O        15.82131203899247   25.04162642858794   -6.67675116046038
C        15.21877096002608   26.14786492448964   -7.32370394651401
Se       13.30727775480134   22.51571754217163   -4.72022747570659
C        15.82902798081437   26.64669374819110   -4.18278782569824
O        14.46004870867165   26.40536855907008   -4.45249808009689
C        14.18395503892369   25.06285338580526   -4.76291991493479
C        13.23939941918562   24.30713636550561   -4.11031049712423
C        12.34407345680956   24.75710161779259   -3.07517729544830
C        11.47612786122894   23.85827408351443   -2.44741736430421
C        10.61477809061011   24.29642721054878   -1.47765865531487
N        10.59595570759724   25.59232805515370   -1.11952907003659
C        11.41054868636346   26.48922840650484   -1.70010029007887
C        12.28911440196418   26.09571042053759   -2.67315335500710
C         6.89152490887845   28.42334032536252   -2.44833427510951
C         7.87631833618564   28.02803827090524   -1.58437768662630
N         7.92973215434809   26.75671031748536   -1.15267484997641
C         7.03755237815032   25.83924322349283   -1.56438388453858
C         6.04088283419277   26.18766724192859   -2.43547697402575
C         5.93827113272568   27.50395310091325   -2.89666389916837
C         4.86958412870176   27.88328616889400   -3.78361506772210
C         4.64356086197902   29.12870542371845   -4.31960285782638
O         5.49822791699748   30.22812537943813   -4.12834662202538
C         5.93719094143428   30.81084258913560   -5.34226809259490
Se        3.58377752169114   26.65325907737329   -4.42460720820970
C         2.84351090845909   31.46047152976065   -4.65016529096845
O         2.99147109454690   30.48081563014471   -5.66186653717071
C         3.42689891139515   29.23850376486712   -5.17021958398706
C         2.77314318603950   28.05282381298078   -5.40650103587725
C         1.62081625277531   27.85315309123899   -6.24593247514157
C         1.07836123721681   26.57421439059200   -6.40349366351309
C         0.00980344857087   26.37844205414519   -7.23564715386373
N        -0.53112247841132   27.41422647384595   -7.90069431197058
C        -0.05274273434356   28.66256403914037   -7.76323938365472
C         1.02100002901950   28.90319897288015   -6.94883820744940
C         0.55929144847027   29.12286834904813    6.89704236144334
C        -0.53044297408760   28.91187678764113    7.69843710699247
N        -0.96332250876182   27.66192512203366    7.93803325223370
C        -0.35302417505210   26.59424732734836    7.39427764699964
C         0.73741715065405   26.75842982126152    6.58393063490894
C         1.23165243719018   28.03964381318833    6.32163098458565
C         2.40213458601962   28.21279506870566    5.50074882609923
C         3.05071292988611   29.39403220321714    5.23111774858766
O         2.66852452116528   30.63527863880026    5.76860315433259
C         3.71877236879918   31.29258911840061    6.45439785950108
Se        3.33808781341172   26.76362504546233    4.72285251042359
C         4.04954213707999   31.34128064037411    3.23285995211010
O         4.90974555995030   30.41511273513331    3.87107126538429
C         4.24048719634291   29.27386069699297    4.34520491115326
C         4.59747196213082   27.98738348144851    4.01783907706732
C         5.71403456843360   27.58471187646488    3.20231453804637
C         5.91315928699010   26.23698257244455    2.88668977727898
C         6.96431123052574   25.86378692768002    2.09305994713861
N         7.81608308053975   26.78696317730857    1.61618996721249
C         7.67070514589964   28.09080002499613    1.90971227489673
C         6.63227076561928   28.50980667275789    2.69608915331120
C       -11.13065307311618   26.98608836355610    2.03998266929709
C       -12.00956967062143   26.45138675128982    1.13824955960544
N       -11.86198031958540   25.18408285617710    0.71845135131473
C       -10.86590388572333   24.40792011171691    1.17570665203151
C        -9.96954416897367   24.89733735513853    2.08831549359735
C       -10.07938226539262   26.21467880832516    2.54490752365495
C        -9.13040716017294   26.75003310865415    3.48784985636524
C        -9.11853428077877   28.02660403825574    3.99727187190995
O       -10.10448233947901   28.98924671018706    3.72092385084950
C       -10.68775587553113   29.54230077135466    4.88656135327091
Se       -7.72715168024967   25.73500938115400    4.25474561433627
C        -7.68929083136586   30.59606098073134    4.32356121762500
O        -7.76650692641910   29.64476143153362    5.36973126757661
C        -7.98508470266473   28.33441779440679    4.91063236195761
C        -7.18142156985255   27.26532637666234    5.22919003138377
C        -6.05934116998267   27.27974110820170    6.13360984914955
C        -5.32559226213694   26.11582936911880    6.38669741820329
C        -4.28018197080520   26.13886128950477    7.27200016579543
N        -3.94442267848887   27.27945347134783    7.89747036552031
C        -4.62002240835291   28.42060897101072    7.67877407305886
C        -5.67630192442330   28.44221756992201    6.80968867030074
C        -5.29483463508019   28.40018618279029   -6.98323520798360
C        -4.16998488754438   28.33813361603301   -7.76180888726723
N        -3.53655916641086   27.16680563628350   -7.94405085774571
C        -3.97073424752903   26.03712554035586   -7.35838899515873
C        -5.08862441009663   26.05306839433529   -6.56930377555792
C        -5.79238940500859   27.24490558727963   -6.37083280088883
C        -6.99335737635242   27.25210520345499   -5.57605283894208
C        -7.84556387011250   28.31118198108690   -5.37488972980112
O        -7.66396309069059   29.57801181392802   -5.95590491714273
C        -8.79264783213410   30.02541538339055   -6.68435607127450
Se       -7.68354778468969   25.69577734562367   -4.75210602024712
C        -9.25079312096574   30.11843417260809   -3.47995012396039
O        -9.90665449823039   29.03768492911320   -4.11716394638593
C        -9.02780675250754   28.01709499327083   -4.51888495075452
C        -9.16542329555813   26.70155607854743   -4.14484749368410
C       -10.22794224678341   26.13277832815525   -3.35720659184575
C       -10.16678041910024   24.78484364450511   -2.96883013900988
C       -11.18911647483733   24.23740197495978   -2.21584653689269
N       -12.22725959854237   25.01682131351785   -1.94842026982453
C       -12.33635735594537   26.31374923479131   -2.19687503249129
C       -11.33172796053401   26.89773028725060   -2.94559878903302
C       -16.44911810853654   23.94759342387010   -3.43266971457405
C       -15.59372817724965   24.41197174102177   -2.47001814724949
N       -14.55786181133788   23.66029899889952   -2.06356235551104
C       -14.34610601345727   22.43230589530174   -2.56688253364532
C       -15.17776304013659   21.92562983018127   -3.52968542522613
C       -16.25476118799833   22.68398026931045   -4.00004573872339
C       -17.11554579784745   22.17136270776566   -5.03641603275676
C       -18.14257629382793   22.84268114683558   -5.65615371055863
O       -18.48588650899374   24.17602442252191   -5.37319997204649
C       -18.48606045851952   25.00728591368285   -6.51943419009460
Se      -16.88989067400932   20.46532504113868   -5.82558549618774
C       -21.00758184834735   22.99416891918976   -6.40393863051819
O       -20.01273792570382   22.58945409421770   -7.32641722399400
C       -18.86111763870294   22.07297406498598   -6.70857961292323
C       -18.32762092040115   20.84015286847353   -6.99977537359270
C       -18.78642466771604   19.92150062714190   -8.01112210258361
C       -18.19648316595194   18.66135873709558   -8.14486002314034
C       -18.61991824806761   17.80381243450494   -9.12469802982592
N       -19.59934875531151   18.16324450147016   -9.97072434338112
C       -20.19646644676427   19.36435483949795   -9.87492515669621
C       -19.80936691210215   20.25196323384530   -8.90642465320021
C       -17.80873454395687   18.19970035181193  -13.96042177740848
C       -18.67787902254537   17.72665092958501  -12.98962719598312
N       -18.19548817978231   16.83641081051807  -12.07982853705994
C       -16.92280571926688   16.40461579519953  -12.08667493147046
C       -16.05361404849182   16.84942003057409  -13.04644542645542
C       -16.48186357070074   17.76199838735419  -14.01638575424431
C       -15.59148312402134   18.21010376773786  -15.05652599949527
C       -15.86437918599781   19.17048843640400  -16.00142794123319
O       -17.05385345395071   19.91842110682750  -16.03751195601137
C       -16.83497668591929   21.31722725692505  -16.02973158035910
Se      -13.82289955584673   17.57123803487255  -15.27314968674504
C       -16.13872186478826   19.91804179646405  -18.85445805415307
O       -14.98968290045166   20.25431143036441  -18.09837263851507
C       -14.78426627755603   19.40757223775294  -16.99536486413491
C       -13.61755999289234   18.71935004567730  -16.76601437355296
C       -12.41516425283164   18.79332737415242  -17.55548084383553
C       -11.33252099524477   17.95120588015838  -17.28487733385249
C       -10.18351115158810   18.05040217843910  -18.02253103006586
N       -10.08239845327296   18.96138089124918  -19.00575659538595
C       -11.10087960220570   19.78581937291895  -19.30157069280225
C       -12.27227589101767   19.71550449493433  -18.59738331729066
C       -20.76763344610179    8.78005380807238  -19.14202453151074
C       -20.97118010049734    7.50887068021827  -19.57311154737014
N       -20.31681422387030    6.46837121783541  -18.99795894780727
C       -19.46379643228388    6.65322541365313  -17.96009888225993
C       -19.22138427835538    7.89916493833765  -17.47629976691382
C       -19.86149518380926    9.02599658003209  -18.07023099890475
C       -19.55719641643024   10.30759402262603  -17.66693030609036
C       -19.80213161713696   11.69845234184863  -18.12288940676618
O       -19.37559512288894   12.16615231319225  -19.41332416076352
C       -18.01762050825634   11.90551526171144  -19.64949990739018
Se      -18.51281307389421   11.51826296336063  -16.58605044521817
C       -22.27860574211933   12.95649883765710  -18.92761979287868
O       -21.87032176296775   13.25651574486074  -17.61504150983837
C       -20.68395571489652   12.62770594264064  -17.28848360812694
C       -19.96519255704908   12.70367591548142  -16.12567656914854
C       -20.17159925461594   13.53087625683736  -14.95678821343070
C       -19.37040338675057   13.36718198832854  -13.82643747856979
C       -19.49109738565340   14.23503203014233  -12.77300618903097
N       -20.35757540177636   15.26053986409018  -12.82935203055944
C       -21.16480127834852   15.43393752575156  -13.89029962399713
C       -21.09988655328327   14.57485862269127  -14.95673153296510
C       -12.15344493061090    6.05879689373829  -26.46936008458302
C       -10.87351157285427    6.48640372475515  -26.71319773467352
N        -9.89136804471564    6.22932340484508  -25.83164627161064
C       -10.13167977254330    5.53883096864332  -24.70353129173332
C       -11.38470288397662    5.05372443003709  -24.43877664054523
C       -12.43261276453043    5.31200971671034  -25.32269457889794
C       -13.75210951235778    4.77837272064474  -25.05965520932893
C       -14.96864559397162    5.09042316016774  -25.60500457579177
O       -15.27242208993606    6.03960144247614  -26.56170045990279
C       -16.64311684376160    6.04044455995328  -26.87994745197712
Se      -14.30775225660905    3.38516154199281  -23.84884134305952
C       -16.77772721506004    1.94136400176714  -25.15887517780782
O       -16.70994000566612    3.24309494275676  -25.67782260986077
C       -15.88455670143017    4.10471071964933  -24.87734674024409
C       -16.00214779449160    4.17237051905497  -23.39586469577343
C       -16.89773502335822    4.37892196109795  -22.36795470047851
C       -16.54676223122660    3.99591177548388  -21.03914074050613
C       -17.47523815894591    4.06071923277135  -20.05279422284337
N       -18.72788031438853    4.49662943675582  -20.33697525588564
C       -19.13253575738782    4.92387603369886  -21.57159192044894
C       -18.21544059484745    4.88280536758656  -22.59920236097145
C        -9.53691050908502   17.28907815195153  -23.54996746643740
C        -9.27745006879743   18.21214441510930  -22.57332842667514
N        -8.75301805304395   17.82556601557796  -21.39736629328466
C        -8.47561775120570   16.53545904039858  -21.14530097280826
C        -8.70961932601477   15.58084068591415  -22.09705620065497
C        -9.24883477832763   15.93794731730005  -23.33691644012351
C        -9.46439323722472   14.93068210770397  -24.34588348145720
C       -10.04168513676050   15.12139589531241  -25.57664263509714
O       -10.51599002789560   16.36623343078388  -25.97028806910922
C       -11.09581240301402   16.40317133217459  -27.25124104066863
Se       -8.88367956194802   13.09571173072330  -23.98955822090449
C       -10.55593998966706   12.61154808217070  -28.31072103237880
O       -10.62466918182640   13.88186296547867  -27.70326849886696
C       -10.08871200298849   13.90273948214734  -26.41600422969796
C        -9.53201237131841   12.83549910168656  -25.79643322868569
C        -8.96756422079874   11.54520129613729  -25.31235831594411
C        -9.92938339360460   10.43619140862577  -25.00758227750348
C        -9.57822138778621    9.16446956561731  -25.24594864459379
N        -8.35445985631216    8.83878584680309  -25.78397836955095
C        -7.42683646555533    9.80119466082093  -26.11151029534068
C        -7.66848656127229   11.10483153199812  -25.91570622588095
C        -4.31665252348329    7.52884743228292  -26.88842296456074
C        -5.65636170831931    7.22683456170621  -26.68532664513911
N        -6.09066904366363    7.11806120293583  -25.40923268647654
C        -5.29716236882196    7.28110912129212  -24.33798079721103
C        -3.97892575529269    7.59896473675726  -24.51377232121280
C        -3.45377989353977    7.73248009160691  -25.80358770193967
C        -2.05428430669345    8.02716444284562  -25.97923417087724
C        -1.35688205623890    8.10089066732811  -27.16228774473238
O        -1.96642466456147    8.04712672898858  -28.42618069210469
C        -1.56826954476325    9.10142869305623  -29.28261734500735
Se       -0.88599477334962    8.34795509114078  -24.52987726330712
C         0.75412454927929    6.88010250055583  -28.84968287580426
O         0.97018032225004    8.08100446887733  -28.12998509054051
C         0.12337733439805    8.21456955502192  -27.01448987685830
C         0.57785811328342    8.36142285889210  -25.72394778213107
C         1.95173906025300    8.35073059351888  -25.28344595188526
C         2.26876447926033    8.35387484120036  -23.92043934283347
C         3.56999108981526    8.22183139405683  -23.51215060435572
N         4.55836579890152    8.10913052022668  -24.41372352726082
C         4.30290663081053    8.16007377575808  -25.73111529127093
C         3.01675389708631    8.27358451732908  -26.18655816100820
C         8.21821535612673   10.91961361304145  -23.80807680730574
C         7.47949530523114    9.76644534270836  -23.91636116280402
N         6.88015943311067    9.27230196407362  -22.79140433504030
C         7.00044237204186    9.83253494603800  -21.56099765592601
C         7.75753227863083   10.94624814460901  -21.40230359466800
C         8.38817123126640   11.53949190777836  -22.53458412033710
C         9.13192924718674   12.68580120253783  -22.38665487318347
C         9.84489428536206   13.72871867252350  -23.17214849182331
O        11.07565475208643   13.49439660325914  -23.87700803763094
C        11.93547930485470   12.64584061569185  -23.16407794692861
Se        9.80564070845893   14.02895782407873  -21.18771508996107
C         9.05400480217234   14.87348828089130  -25.70508272387811
O         8.70216261230946   15.64405381012557  -24.58157733604297
C         9.11474853417597   15.05051012389446  -23.40427675036958
C         8.93878996753064   15.47985882588792  -22.11519091371094
C         8.24394053496422   16.63729531728274  -21.59864263628721
C         7.84973177423975   16.67667766552566  -20.26198820281583
C         7.19470740008913   17.77606937197105  -19.77776251022012
N         6.97076416318875   18.84035352408725  -20.56774678854825
C         7.32628070471343   18.83379272088382  -21.86557694588743
C         7.94626956414903   17.73690045921569  -22.40594087958694
C        16.10685120668875    6.76929994991146  -22.54633766440226
C        17.06494625441604    7.48954084232199  -21.90461070783688
N        17.11907567417268    7.51862847781573  -20.54482436413979
C        16.18303386231960    6.88681710828859  -19.78933051636770
C        15.20006214159201    6.15093193280972  -20.36871557385703
C        15.15685540200438    6.02464071679657  -21.78595084745015
C        14.29025933349618    5.13210388765020  -22.37782669233389
C        13.98754747714702    4.45599685710657  -23.65724313194660
O        14.92882418817847    3.54712915846743  -24.25249098461239
C        14.70878566201791    2.21665099242402  -23.86669375724352
Se       12.98708871528004    3.81800204392899  -22.06205395499786
C        12.30954960056093    3.42436432955345  -26.07126003266834
O        11.96157223872540    3.23093137779979  -24.72130981840275
C        12.45521765071492    4.29793540136522  -23.90950590405845
C        11.62419420012904    4.87198848149891  -22.83089810568769
C        10.46102401177836    5.60148846200556  -22.71288645156032
C         9.82310956984491    5.77518155658385  -21.44740768186059
C         8.60477412789824    6.37304136677451  -21.37503225909654
N         7.99349484159164    6.81422008985418  -22.50414638245036
C         8.58420157250186    6.73095235746379  -23.73444465384160
C         9.81169019656017    6.13467856810700  -23.86660974066865
C        18.92313463374393   17.22738033415295  -13.54266091091699
C        18.65554250948123   18.01625513634733  -12.45706908159338
N        17.80883150621848   17.59297374069119  -11.50435843857615
C        17.20952712955642   16.39472086586398  -11.58412510297065
C        17.44527734767924   15.57228128944489  -12.65370170900287
C        18.31541844596426   15.97461865655311  -13.67204445811046
C        18.56041217187747   15.12585358037174  -14.81054453602940
C        19.46313617151999   15.35666335084365  -15.82121672262680
O        20.32955299202465   16.46360701545223  -15.85956086673613
C        21.69492867535409   16.09982054893974  -15.95890824132132
Se       17.71751999899507   13.44938499387341  -15.06392224571796
C        20.03558012751047   15.69673189958750  -18.71144012312942
O        20.29843224209544   14.48256706148860  -18.03163573020347
C        19.51351587875824   14.31072633949097  -16.87847613247911
C        18.73812472742158   13.20085227697605  -16.64047999732113
C        18.68356589527397   12.00758377709736  -17.44668856923781
C        17.80927525363803   10.96552857603530  -17.12143622265332
C        17.82766751170874    9.80162210551077  -17.84325666775110
N        18.68678288307735    9.64845873892651  -18.86593258854082
C        19.51993635595995   10.63734106773579  -19.23206838212516
C        23.06324404543108    7.68063119318519  -18.25629019583430
C        22.15437208284145    7.97462433384187  -19.23423278877090
N        20.84349344623046    7.77731168233965  -19.00984905732426
C        20.35678078599972    7.29174167869782  -17.83989311894377
C        21.26284791764032    6.99192377958947  -16.83156818674178
C        22.63743785303520    7.17584199559559  -17.02352006214930
C        23.57766173974357    6.81274316813192  -15.99372099427114
C        24.94648703968399    6.92684762786489  -16.05873865197476
O        25.63123017318680    7.54145253182789  -17.12015887124567
C        26.54923550224236    8.53142282649804  -16.69443708979404
Se       23.06902143225917    6.09426055816636  -14.31701008487446
C        27.55952412619932    5.52103906981870  -16.07312621298900
O        27.08655409232888    6.22169343374962  -14.93667116040280
C        25.68560230284605    6.34299453781883  -14.90673040961615
C        24.89924722090999    5.88955535018956  -13.87486939832932
C        25.35608265400705    5.23459944489858  -12.67550525711391
C        24.44042787077565    4.75779838220656  -11.73235967352711
C        24.87985054259786    4.07070116578192  -10.63240906197122
N        26.19251650072307    3.84605782885943  -10.44887940724471
C        27.10639203743729    4.30987318070509  -11.31698051822929
C        26.71375994902592    5.00713434526691  -12.42743811168878
C        24.23765236732964   16.00489185464103   -1.90758572667149
C        24.74069412196349   15.33245784129524   -0.82581549683333
N        24.04871733680890   14.32283666871280   -0.27335247786767
C        22.85097029544237   13.95132786623033   -0.75517810908934
C        22.31156669961504   14.58995381977343   -1.83832486289300
C        23.00070289227923   15.64122865684520   -2.45020960637979
C        22.43278838874108   16.30875443328377   -3.59301907224813
C        22.99142336603315   17.33135758217552   -4.32163057505275
O        24.27261085078680   17.85254290662946   -4.07268617768512
C        25.10555866449485   17.86123470483158   -5.21768945891742
Se       20.77734150125876   15.79955403677538   -4.35105921521235
C        22.78357344538112   20.11385905928501   -5.34617482563576
O        22.52437378371623   18.98832750266552   -6.16598693122069
C        22.14777569862261   17.84755469486972   -5.43591281115371
C        20.98330249086891   17.15145449239080   -5.65770087986094
C        19.99241149671168   17.41227792854467   -6.67008882781877
C        18.83071583304369   16.63432613957809   -6.72495141360243
C        17.87726532348568   16.88931035683339   -7.67099836391892
N        18.06220630281745   17.88840650531528   -8.54819550839930
C        19.16236317529902   18.67892489063127   -8.56586371913390
C        20.14511536234215   18.43442866731009   -7.61609077668980
C        12.04842030148216   26.36296362469523    3.46237655367931
C        11.26141104146225   26.64463977581445    2.37954703584252
N        10.47866900161903   25.69171134551155    1.84487396240418
C        10.44796389229070   24.44729519831446    2.35193459844805
C        11.22591549619706   24.11817666610710    3.43011163399245
C        12.05061098972705   25.08074886088900    4.02058046970961
C        12.86710308172832   24.75528389242060    5.16216027630676
C        13.61947377335548   25.64057111068069    5.89562314850456
O        13.65581513513228   27.02533073870521    5.65775112919123
C        13.33299813047407   27.79618212904969    6.80056274048015
Se       12.97591957430511   23.02388637908816    5.92599093080906
C        16.27063070207184   26.45778196119954    6.93130959320508
O        15.30850077767494   25.81439916738979    7.74670698116359
C        14.38966164569029   25.04086013668385    7.01618067904363
C        14.15666246831004   23.70484564289892    7.24211347830887
C        14.76404254951123   22.90516409997388    8.27593045924316
C        14.55212106865002   21.52380448533942    8.34946331770456
C        15.15680820607544   20.78408637996893    9.33283538109223
N        15.94972589531220   21.38017650508338   10.23818816660123
C        16.16975817548870   22.70598915034668   10.20870477017784
C        15.59290430809410   23.48111602323509    9.24201777997484
C         3.91402532262513   24.62772134455114   17.77605737212291
C         4.36673659664190   23.68312925113904   18.65779634739088
N         4.12530769748473   22.37941554927877   18.43670299522208
C         3.47176074133095   21.96657510886255   17.33728169916326
C         3.01334528086865   22.87456687195299   16.42149313218631
C         3.21343564844657   24.24243976661622   16.62835380477650
C         2.66366714664260   25.20222657974311   15.70645059508365
C         2.71726642138481   26.57161580207483   15.81155532582379
O         3.45789984829413   27.24956433082549   16.79418982416938
C         4.32888740262213   28.22876208885918   16.25915403498743
Se        1.72006099565492   24.70699798221858   14.14261045000076
C         1.22480954117219   29.10604075365035   16.15465571378238
O         1.73387120067869   28.70217548805702   14.89645424877991
C         1.92044774111818   27.31268897170885   14.79560080595221
C         1.35300710394329   26.53371584826351   13.81534598452437
C         0.50251593628688   26.97893829686294   12.74145993213202
C        -0.00986743608482   26.05800088386992   11.82010457159133
C        -0.87690531718671   26.46391940461564   10.81614839748142
N        -1.21323047137413   27.77566753105142   10.75998704288289
C        -0.73224009234483   28.69764620137342   11.61148211150567
C         0.13232199245940   28.32062125632389   12.60160029540561
C        -7.34383632682854   -4.36962757652094  -27.55910569227606
C        -7.40909047605442   -5.67718178428668  -27.15922601556622
N        -7.29785407185694   -5.99453013880745  -25.85953025199634
C        -7.09069180008484   -5.05240898365152  -24.92522059905706
C        -7.02476506801616   -3.73081549296257  -25.27760511793079
C        -7.16294009594530   -3.35195089785137  -26.61673324968155
C        -7.14444004613885   -1.95974225847937  -26.98765192638964
C        -7.32462924721564   -1.44216272410186  -28.24817232674916
O        -7.56479134025497   -2.22953152387636  -29.38811245888710
C        -8.75496636252016   -1.87832723235580  -30.07058789689117
Se       -6.99564984422433   -0.55783518451659  -25.72486237920360
C        -6.34864543099095    0.26084154804085  -30.47441466037978
O        -7.34680156897562    0.70282308762761  -29.57262816391275
C        -7.30149271065605    0.04430279098001  -28.33187441618934
C        -7.22069974634109    0.69685942961532  -27.12443357086228
C        -7.28037914322449    2.12048928356918  -26.91020104067105
C        -7.13881629191479    2.65269998008376  -25.62521151920738
C        -7.25932466712135    4.00130418904688  -25.42081964772781
N        -7.51605760605588    4.82674762498089  -26.44987392514053
C        -7.64293956589529    4.35705812485313  -27.70248444583300
C        -7.52728948814644    3.01672871401268  -27.95492348312238
Pd       -1.98877690557824   27.00063546218152   -9.25833878197046
Pd       -8.31002738472389   19.21871275393647  -19.98409707240759
Pd        6.19263622861430   20.46653772919968  -19.60519090743841
Pd       17.31192215350343   18.95367141053049   -9.96998558434505
Pd        9.26279832675695   26.20647057830668    0.29367030178108
Pd       -2.45549029756068   27.32526064819438    9.32235488951352
Pd      -13.17358841524316   24.45053707959380   -0.72327567712870
Pd      -20.07574711363900   16.75722875364889  -11.41457119165362
Pd      -20.57777696611690    4.55901460653398  -19.75299397650023
Pd       -7.89557911316996    6.82369151979020  -26.04476555341984
Pd        6.47654962787069    7.60132455885313  -23.69880827116508
Pd       19.01438658788761    7.78113286518730  -19.69171779191108
C       -22.87307503899829    1.44492410205226  -21.58153600908993
C       -22.43271241744945    2.46202405990623  -20.79799674642312
N       -21.11633450856872    2.79409974159559  -20.74968249704750
C       -20.19412840499767    2.07954741766167  -21.44584643316348
C       -20.56392972523306    1.04650753209485  -22.24631319238488
C       -21.94213845602475    0.70636375286668  -22.36687007686842
C       -22.36452719652364   -0.26276471994115  -23.24954954077441
C       -23.62605450876789   -0.82419480267948  -23.77180253422482
O       -24.51327960581342   -0.01650789801868  -24.56827442351965
C       -24.09241023434348    0.09927255959974  -25.89838200423949
Se      -21.95588403407266   -1.53053801540010  -24.58369067889129
C       -24.03069259130428   -3.07368370205232  -26.08529715568064
O       -24.45550226082162   -3.12735594415669  -24.75226133796478
C       -23.59765636180017   -2.38555872037021  -23.86434567916451
C       -22.31670329989942   -2.95446833180664  -23.40260930026741
C       -21.83907110365967   -3.98934136748887  -22.63083685879663
C       -20.44317875131913   -4.25618688015173  -22.54837990938978
C       -20.00583138829677   -5.32807395303592  -21.84038426513167
N       -20.87309421025732   -6.15080395580286  -21.19772750129220
C       -22.20872462478768   -5.90840607653112  -21.23021496911867
C       -22.71867801744322   -4.85871699042459  -21.92389027192967
C         8.20881178756630  -23.82147848705798  -17.97230665588588
C         8.61243235815204  -22.82978494974902  -18.82525684220719
N         8.39782059279352  -21.54033061819783  -18.51405049501727
C         7.80457922988933  -21.18544013233544  -17.36157936319594
C         7.38712694181341  -22.14228706753618  -16.47785868875551
C         7.57240456112831  -23.49688735926199  -16.76996710705089
C         7.07327477582104  -24.50209883025274  -15.86948408151049
C         7.17025495340617  -25.86621780848348  -16.00841013661656
O         7.89805366489057  -26.49372183994694  -17.03309807561020
C         8.82700405025287  -27.44825821735918  -16.55325956369539
Se        6.16084904449310  -24.06897453746893  -14.27201577773312
C         5.75832206940620  -28.45773269162763  -16.33053154592979
O         6.30473624881802  -28.05031427645309  -15.08898451830504
C         6.44188676236358  -26.65563463742222  -14.97707080659904
C         5.87831441478451  -25.91292462617092  -13.96708055240550
C         5.07638367959866  -26.39652766994168  -12.87438469711002
C         4.49536513757361  -25.49151934032240  -11.98185129050323
C         3.68939580868894  -25.94176680233466  -10.97304283830536
N         3.45144848846634  -27.25607026711882  -10.82835323768881
C         4.00258517733630  -28.16220482283214  -11.65546406788776
C         4.81719757168809  -27.75691145696335  -12.67874612663683
C        -2.15385904371208  -21.53732273968192  -21.76182563500045
C        -3.47295024474094  -21.49870741887975  -21.39661438537634
N        -3.88389424727899  -20.66879868001428  -20.42088946243362
C        -3.02138478250394  -19.84996970569902  -19.79291353417109
C        -1.69315024546418  -19.85734935236153  -20.12302062624356
C        -1.22027991042061  -20.71904935089371  -21.11730878154165
C         0.18958352237729  -20.79379840117015  -21.40254446457840
C         0.80183712103807  -21.58269270764583  -22.34757034338914
O         0.10085559163422  -22.35428462392206  -23.28919703740652
C         0.51716332690014  -22.12090190347672  -24.62189203034362
Se        1.48368949931966  -19.78441343341698  -20.46194111998206
C         2.66848669050877  -23.81633180210444  -22.90512344404816
O         3.04272887350253  -22.46356644221055  -23.09350272703603
C         2.29060843408248  -21.56945666898142  -22.31162444783083
C         2.84561517104525  -20.68024637675847  -21.42235204326405
C         4.24591858480579  -20.50130158768487  -21.13575282783609
C         4.64881786742837  -19.62328734145865  -20.12540204515437
C         5.97534280212589  -19.48961764570798  -19.81796311830415
N         6.90365982306722  -20.19828038077339  -20.48363218343669
C         6.56094675572709  -21.04107914726207  -21.47386113309997
C         5.24511879442465  -21.20555267707429  -21.81593615165773
C        -0.54416112973879  -28.06590696031337  -12.75284017797017
C         0.29027794869401  -28.36539534831842  -11.70908528539079
N         0.68934219226145  -27.40166978009677  -10.86059904066252
C         0.27908178146358  -26.13087828874054  -11.00863275090217
C        -0.55347288318938  -25.78636629125367  -12.03821351400723
C        -0.98604914583624  -26.75335638647245  -12.95103361381057
C        -1.81607610231853  -26.37040984643109  -14.06641342368218
C        -2.34691392831514  -27.18679275507467  -15.04062363005398
O        -2.17435806038261  -28.57767293255219  -14.94316692226354
C        -3.27814615850718  -29.35606031296432  -15.34877429230515
Se       -2.33402086127720  -24.57809203705240  -14.34000231543057
C        -2.73709075389155  -27.98277723772108  -17.92366347114464
O        -3.58311159750265  -27.03576399765712  -17.30772319383062
C        -3.08110296789573  -26.46070084957847  -16.12655083861770
C        -3.21843703491203  -25.10593246198948  -15.91945261070746
C        -3.85575841732403  -24.14416934427280  -16.78473389228878
C        -3.84392771743721  -22.78638709713439  -16.44987898175554
C        -4.42410782560963  -21.86509211211676  -17.27867664728425
N        -5.00854581345081  -22.25297522963437  -18.42396212363581
C        -5.06160099941837  -23.54854645397592  -18.77472848384696
C        -4.49542223295584  -24.50517188695773  -17.97540999849541
C        -9.65126627137858  -21.94579971206058  -18.32146641788898
C        -8.47555062123594  -21.83763550945232  -19.01574008703424
N        -7.50994011836813  -21.00604764704733  -18.58865820893968
C        -7.65549455969024  -20.28824908165666  -17.46217947664691
C        -8.81498257635917  -20.35867869473320  -16.74020654590499
C        -9.85536123302711  -21.19131819376356  -17.16124383818835
C       -11.08893411622348  -21.23440884029905  -16.42003343639528
C       -12.17082932934795  -22.04780273885862  -16.65688338601734
O       -12.19348261968782  -23.04130585491055  -17.65022136216124
C       -12.54337135036965  -24.31991633749463  -17.15319944303747
Se      -11.40488247172078  -20.15359520994845  -14.90051485230351
C       -15.05982652987033  -22.29351139777868  -17.29592217588392
O       -14.56311309905435  -22.47329786024466  -15.98230941701819
C       -13.33793376748598  -21.82106008597805  -15.76042883053931
C       -13.13222316358047  -20.90915696429042  -14.75273532540212
C       -14.08428433474498  -20.48756407945117  -13.75786243031335
C       -13.75805399664524  -19.46677005344053  -12.85963356538672
C       -14.67082182996907  -19.05159194718649  -11.92832256473644
N       -15.88414825893675  -19.62594208855163  -11.86528512292577
C       -16.23327200479256  -20.61936255855715  -12.69870674883506
C       -15.35499699559921  -21.06224207803958  -13.65081513247128
C       -16.25654165333339  -22.40283614259717   -8.25489911906578
C       -16.79054499794465  -21.48570866015638   -9.11876181317180
N       -16.34680540707615  -20.21937891401089   -9.12035851961900
C       -15.37503364340747  -19.81581060681350   -8.28655511919450
C       -14.81412394458673  -20.69712578272379   -7.40152896934634
C       -15.24548819656988  -22.02706031530418   -7.36469856839749
C       -14.66151560087733  -22.96098345050208   -6.43625938412695
C       -14.93404882323400  -24.30497719611473   -6.34338175008929
O       -15.80935764713523  -24.98584393017791   -7.20733151348164
C       -15.20475061756564  -26.09098550403728   -7.85389965722347
Se      -13.30624487436977  -22.48726178472377   -5.20314516980023
C       -15.85819461673371  -26.60658227075156   -4.72586905733797
O       -14.48401479845917  -26.37135863538760   -4.97324626892316
C       -14.19627531539252  -25.02890411069708   -5.27247537009826
C       -13.25486606770517  -24.28277473748147   -4.60434636366185
C       -12.37264153413054  -24.74301512348283   -3.56247507302458
C       -11.50071409068494  -23.85324386653382   -2.92735515902589
C       -10.65164203669840  -24.30021424630026   -1.95089659536956
N       -10.64974177099803  -25.59599667448663   -1.59209107837030
C       -11.46911961484501  -26.48436118407925   -2.17902828406998
C       -12.33467881421949  -26.08216251705307   -3.16030435486993
C        -7.00753860839713  -28.61838164160143   -2.77873656877296
C        -7.99524693839252  -28.15578022289141   -1.95258877062148
N        -8.01818238324674  -26.86524509225210   -1.57870535807931
C        -7.09261462563424  -25.99346720146887   -2.01559569709929
C        -6.09211402562533  -26.40993198157745   -2.85208566173835
C        -6.01913360575025  -27.74893304346266   -3.24944700971027
C        -4.94364932397557  -28.20252202276987   -4.09253696883592
C        -4.73489225596058  -29.48308979238407   -4.54643310285329
O        -5.61668747021699  -30.55035620164392   -4.30437868329088
C        -6.03842506955854  -31.20562466320551   -5.48661189776563
Se       -3.61439404012625  -27.04343057429280   -4.77562573119005
C        -2.97710176542579  -31.86639164598111   -4.68603571508872
O        -3.08497046354081  -30.95210841034423   -5.76197701161629
C        -3.50240778100620  -29.67204710898980   -5.35950716854355
C        -2.81413073496691  -28.51860941519304   -5.65019734950420
C        -1.63413973340463  -28.39758116463433   -6.46601278937407
C        -1.05002321200744  -27.14458469055177   -6.67291082045285
C         0.04708907544616  -27.02278070912525   -7.48120892564695
N         0.57581825961704  -28.10586575442349   -8.07661722224507
C         0.05736251327416  -29.33156337858883   -7.88998251063834
C        -1.04517698387025  -29.49944431446981   -7.09555528360524
C        -0.79566902607614  -29.13364736952873    6.65066360411664
C         0.27732441058083  -28.92451710045506    7.47465190328778
N         0.72055261704553  -27.67678862979823    7.70628925783543
C         0.13713287717506  -26.60954852532432    7.13294473026809
C        -0.93548805983425  -26.77207325991355    6.29865168722181
C        -1.43935653713790  -28.05087189856427    6.04256903730039
C        -2.59059777347964  -28.22256091350214    5.19452508338053
C        -3.25058682493135  -29.39910251816560    4.93229270973449
O        -2.89888756233377  -30.63545272916713    5.50094803649308
C        -3.97324963157992  -31.26430049692216    6.17580150258436
Se       -3.48362065183109  -26.77562607864553    4.36395393997893
C        -4.24017573363824  -31.36687927862042    2.94689232588406
O        -5.09764745916149  -30.41860152934922    3.55552884394919
C        -4.41992098672506  -29.27819898802418    4.01977330687652
C        -4.75036371568600  -27.99312318635064    3.66052798994563
C        -5.84786334620870  -27.59026775970086    2.81947899524174
C        -6.01957952145127  -26.24707367123491    2.47044273871001
C        -7.05315977362504  -25.87474958195375    1.65368733640462
N        -7.91496824199214  -26.79386966810769    1.18720007466708
C        -7.79669095214567  -28.09256173790806    1.51350381023230
C        -6.77557240598411  -28.51091829261407    2.32251696681407
C        10.98818656770215  -27.29030146033066    1.96458355434629
C        11.89228222618737  -26.78756995204781    1.06945969497623
N        11.76996677497810  -25.52820115956385    0.61870072302755
C        10.77550438577379  -24.72893164104575    1.03812398483682
C         9.85502847793787  -25.18560661184670    1.94354233566559
C         9.93805178999122  -26.49368724878673    2.43120612110850
C         8.96421546240292  -26.99456057310494    3.36745716895812
C         8.92199648282003  -28.26065304326861    3.90068256160452
O         9.89553715841778  -29.24503972770885    3.65933666314714
C        10.44889648880249  -29.78611724980270    4.84492875519604
Se        7.56631689511735  -25.94076814506165    4.09057287454481
C         7.43981230186918  -30.79762940107888    4.25165415934792
O         7.52023437110577  -29.82847871616431    5.28105162679828
C         7.76878976635685  -28.53112666824693    4.80071623986140
C         6.97938178985189  -27.44214527757492    5.08568077907768
C         5.84425961523136  -27.41949626350306    5.97319181871497
C         5.13132810777431  -26.23696074549714    6.19814650370219
C         4.07310971817192  -26.22532005900084    7.06833661211160
N         3.70451180943349  -27.34986810067326    7.70415927685036
C         4.35902042662976  -28.50793867939971    7.51217871487567
C         5.42762917852460  -28.56383942561044    6.66009943750070
C         5.35762498216239  -29.08310752457891   -7.02815201769000
C         4.24309247605489  -29.06048151819788   -7.82393296896176
N         3.59441024899844  -27.90479927935665   -8.04736225653318
C         4.00189774037610  -26.75360533852191   -7.48511230589735
C         5.10833685495402  -26.72983803541327   -6.68041686607476
C         5.82894648607797  -27.90371085815085   -6.44106143661003
C         7.02152721486195  -27.86773620257845   -5.63410745673899
C         7.88860319980452  -28.90646275191341   -5.39458040797269
O         7.73314901239375  -30.19210615817905   -5.94109965858402
C         8.87259298348326  -30.63595157327729   -6.65472530338289
Se        7.68206427254013  -26.27679994814962   -4.85181731376328
C         9.30603278960191  -30.64222682288629   -3.44909012448104
O         9.95034060562221  -29.56350803520089   -4.10138454359613
C         9.05922097335045  -28.56872561546463   -4.53851025723686
C         9.17511226295682  -27.24047044759786   -4.20384650535577
C        10.22496355652255  -26.63276249386491   -3.42774336168892
C        10.14628641100834  -25.27352035209754   -3.08424201783931
C        11.15718753658180  -24.68977009677345   -2.34265365029025
N        12.20375291181434  -25.44695656779080   -2.04416484570013
C        12.32548086503150  -26.75169748398208   -2.24466679552233
C        11.33350658433074  -27.37107196893044   -2.98196369470477
C        16.49469337848345  -24.43062852471903   -3.41034132515946
C        15.59173647258122  -24.87313121774452   -2.48152879896599
N        14.54975676146689  -24.10325604834657   -2.12811381788989
C        14.37631783173595  -22.87831042620913   -2.65291376678517
C        15.25707915939302  -22.39249238416854   -3.58212518732184
C        16.34383779249433  -23.16956761110032   -3.99603875793864
C        17.26012849600450  -22.67588878073488   -4.99287317569829
C        18.30306477262969  -23.36616652071901   -5.56329319217102
O        18.60852526568248  -24.70523098400694   -5.26422564198881
C        18.64206704980953  -25.53790652630330   -6.40896192172351
Se       17.10064590637722  -20.96772901039212   -5.79221452794998
C        21.19496907755736  -23.57348212357517   -6.17845685274350
O        20.25342258314276  -23.14621050762450   -7.14545160400518
C        19.08351866846489  -22.61044265503492   -6.58114179370634
C        18.58554570208694  -21.36888994290047   -6.89660716492847
C        19.10500901448525  -20.45809497656523   -7.88513658655532
C        18.54318410603491  -19.18797789805788   -8.04048170146816
C        19.01952137708119  -18.33818385328538   -9.00215769745439
N        20.02487768581348  -18.71357271786466   -9.81009042618951
C        20.59789239137530  -19.92448662684084   -9.69057212122220
C        20.15821509685214  -20.80525324145649   -8.73803926592827
C        18.33982087527440  -18.79135352497705  -13.84587395675169
C        19.19029835807601  -18.30093302670763  -12.86680541910381
N        18.67752848596524  -17.43217357689175  -11.95315998990575
C        17.39355781190549  -17.03610632321712  -11.96354811477245
C        16.54169646197790  -17.50063586530400  -12.92908659300258
C        17.00015852263422  -18.39435138535594  -13.90266170458960
C        16.12353944006948  -18.86475975531302  -14.94444160505605
C        16.42599409717963  -19.80301628193818  -15.90254796540578
O        17.64210573463660  -20.50567876418017  -15.95409901778138
C        17.47367612168619  -21.91132587199655  -15.95747026612116
Se       14.32991570323738  -18.29379441968972  -15.13972714780360
C        16.70965966682720  -20.51154641834876  -18.76298647482071
O        15.57533618151765  -20.89429100568490  -18.00722807300756
C        15.34813308656137  -20.06987811301759  -16.89198011034788
C        14.15741586369225  -19.43093397486670  -16.64466039298934
C        12.94978502497011  -19.54057085776615  -17.42152504405689
C        11.83545143545702  -18.75579269574336  -17.11209085982287
C        10.68198826222002  -18.88381777701862  -17.83724826252070
N        10.60709092532655  -19.76607460956493  -18.84829620673944
C        11.65507748219765  -20.53876750131882  -19.17956671367136
C        12.83184016627375  -20.43923624777119  -18.48708311243957
C        20.78040154800603   -8.95093854816953  -18.65314676093192
C        20.79844893028058   -7.63343007824984  -18.98510467700319
N        20.04187580747136   -6.73706151215600  -18.30174964544337
C        19.26737721840961   -7.11279374797910  -17.25360818006911
C        19.20183146998266   -8.41413469938005  -16.87328936864674
C        19.94938385456980   -9.39752110401176  -17.58373464145356
C        19.78956343620003  -10.73496902558417  -17.29478537079605
C        20.13024884391474  -12.07954555001066  -17.82513565875245
O        19.73941302757471  -12.50112259219907  -19.14248175179568
C        18.35606055519375  -12.38891527409019  -19.34603802195915
Se       18.82065440619891  -12.05996462715298  -16.29064017290049
C        22.67624515389809  -13.14967648926062  -18.66960968663337
O        22.28101102598611  -13.54050013289051  -17.37704493165313
C        21.05817816691844  -12.99959031865119  -17.02931977229365
C        20.33947561626013  -13.17212121813125  -15.87674721131082
C        20.57637002165763  -14.02429657883512  -14.73222322667756
C        19.76086090035952  -13.91907919915101  -13.60551606717262
C        19.90491082460194  -14.80734122504576  -12.57318997517092
N        20.80686358216393  -15.80023940149126  -12.64804454666464
C        21.62961727857927  -15.91610782142386  -13.70519738586467
C        21.54387513356210  -15.03202516976167  -14.75012770595898
C        11.11797913777932   -5.86445272750938  -25.11340828170558
C         9.88609802288259   -6.42646396763359  -25.33062669983771
N         8.97860262641438   -6.46963525174935  -24.34134649150514
C         9.23773746566165   -5.95099885234323  -23.12875456323033
C        10.44127790409296   -5.35038602770862  -22.87493398078649
C        11.41586485698472   -5.29884417349728  -23.87153870520851
C        12.67762229846923   -4.64424949179352  -23.60980363110787
C        13.85306809076000   -4.64649308054834  -24.31241527994888
O        14.15344489363003   -5.29519952487914  -25.49474409948166
C        15.47024463701531   -5.03251537228037  -25.91458640960665
Se       13.20262279747443   -3.52167972872127  -22.13389632119834
C        15.53620610242214   -1.57900424598546  -23.07692190052567
O        15.35865242339115   -2.60988552422960  -24.01315293470534
C        14.72927109869814   -3.76148459610289  -23.42406271697628
C        14.99635365668446   -4.20273030192463  -22.02729811734944
C        15.99433579367161   -4.58763481377316  -21.15903535646703
C        15.74044429660913   -4.58997027194956  -19.75533392345050
C        16.76087496358564   -4.80634911377707  -18.88852024166917
N        18.01013848237280   -5.04673551715839  -19.36456998084672
C        18.32308621135243   -5.11237540594540  -20.69484284282426
C        17.31442101479163   -4.89996160234971  -21.60884696110775
C         9.62932255783535  -17.68675098990941  -23.26450851243307
C         9.54209968278909  -18.71813951792758  -22.36807936115445
N         9.12741355596190  -18.48861735883610  -21.10964225842928
C         8.80026195214844  -17.25298512533652  -20.69600985174573
C         8.86653231089186  -16.19501508182794  -21.55995361722158
C         9.27953740416578  -16.38836074734492  -22.88135730065549
C         9.29751414795348  -15.27366947027108  -23.79552175239062
C         9.72060536245101  -15.29438709662290  -25.10099375683157
O        10.23134215164885  -16.44971994440824  -25.67843240079142
C        10.64624492674667  -16.30987763743149  -27.01487198514841
Se        8.63877976434512  -13.53802204970083  -23.17586851677738
C         9.71477923695226  -12.48673415399683  -27.58239844576594
O         9.92652835590145  -13.80792651106554  -27.13821348899152
C         9.56622020370560  -14.00070467057527  -25.80492228406144
C         9.02200484071341  -13.04895683053925  -25.01042234209441
C         8.43795064602843  -11.86366130279794  -24.32260032531662
C         9.35787440573624  -10.71592893962746  -24.03309704391984
C         8.90032863081112   -9.45836143878379  -24.10981153720052
N         7.59745173738716   -9.18042878424454  -24.45292622299921
C         6.69244550187961  -10.17796216989512  -24.73223318906784
C         7.03999287608745  -11.47219388858746  -24.69789512506982
C         3.66265345888045   -7.82753842571439  -26.06975658466373
C         4.96032339232244   -7.62858420271293  -25.61884506308726
N         5.14740958593061   -7.49564185195172  -24.28535312167642
C         4.14928692533765   -7.51318572022862  -23.38758078074902
C         2.86221053309793   -7.69366970005670  -23.81017541725058
C         2.58755994283566   -7.85957896673306  -25.17148566770440
C         1.22580741343952   -8.02131456421133  -25.61091919376720
C         0.79196853977741   -8.27674277208731  -26.88943140330645
O         1.65830912622923   -8.49908726714830  -27.97292847818738
C         1.38812959670614   -9.70290633288177  -28.66747296637921
Se       -0.24686792814871   -7.95421259585728  -24.42515754089485
C        -0.82750007409588   -7.40835221894470  -29.22004154775899
O        -1.27185239951765   -8.41693685217119  -28.33075839130654
C        -0.68727885885261   -8.32467485744179  -27.05540251141387
C        -1.41099578781219   -8.22057380274768  -25.89118246430456
C        -2.84575231296446   -8.21358918214501  -25.76164813114062
C        -3.44380981992755   -7.95824498990260  -24.52316661062937
C        -4.80789390716457   -7.93238000889780  -24.40854773505230
N        -5.58255247982725   -8.16395447705529  -25.48068895487372
C        -5.04996548870436   -8.41771937584754  -26.68682159678551
C        -3.69142359802414   -8.44453524679588  -26.85132325839681
C        -8.45877412241093  -11.64280595681149  -24.96483073218789
C        -8.09253968622959  -10.33714312466273  -25.18711356749727
N        -7.81112612996066   -9.55256978185099  -24.10514750717831
C        -7.88127422536505   -9.98086495829128  -22.82070089586444
C        -8.25826537946704  -11.25637241504437  -22.55442219585755
C        -8.57327060439045  -12.13767551995770  -23.63038539823356
C        -9.03006383081248  -13.40916655666371  -23.37043316976656
C        -9.51388249310434  -14.62820728278518  -24.06797250032173
O       -10.71581272440271  -14.65482304519559  -24.85528860682287
C       -11.75829325164680  -13.93327022797718  -24.25390398765747
Se       -9.57515173844904  -14.71339117315021  -22.06077299986476
C        -8.40439117297823  -15.91592075270689  -26.40466658858025
O        -8.03945342301650  -16.51124450005772  -25.18317463412134
C        -8.60172282083314  -15.85497839216155  -24.10518822124595
C        -8.48597059766709  -16.13678369875170  -22.77008361618452
C        -7.78116257639317  -17.19517602752411  -22.08513586928311
C        -7.70956449202742  -17.19730151831836  -20.69261474165648
C        -7.07883601949969  -18.22419796927819  -20.04282384219655
N        -6.54315934441014  -19.24626404105738  -20.73446314737084
C        -6.58113164326754  -19.26921987002845  -22.07974346484407
C        -7.18477988966413  -18.25261092677740  -22.77434048930617
C       -17.31237992140654   -7.42764395025728  -23.25587383732108
C       -18.26585963193056   -7.94819205950882  -22.43954211977266
N       -18.30635098828952   -7.61722599138523  -21.12042948381925
C       -17.34550787683017   -6.83891921161963  -20.55546588989274
C       -16.36904708307303   -6.28187823146524  -21.31912042330687
C       -16.35349075920302   -6.51241579549855  -22.72703340604047
C       -15.52872690189129   -5.78286797896696  -23.55967360108657
C       -15.38834155387351   -5.45052681350876  -24.99361373687382
O       -16.45697743388034   -4.79463054331774  -25.69155935369691
C       -16.46704405045440   -3.40705300682325  -25.48975880301030
Se      -14.27750995521326   -4.39066923220346  -23.72332198594120
C       -14.16656355735601   -4.87120084131246  -27.75483418372494
O       -13.61062950385902   -4.38595831430992  -26.55722361113001
C       -13.91143834984467   -5.25564403534876  -25.46493765199310
C       -12.91877875139540   -5.50890297083918  -24.40183433333862
C       -11.70151229179114   -6.13919605003548  -24.26410776426487
C       -10.95197622415674   -6.03398922647462  -23.05287994435983
C        -9.69489233253370   -6.54522938610947  -22.98675214937655
N        -9.15053407932469   -7.14795872274832  -24.07168017371658
C        -9.83185978612287   -7.31771687440115  -25.24425638878861
C       -11.11121804322416   -6.83791120540807  -25.36112564581750
C       -18.88130521889164  -17.25362880444136  -14.07521282688878
C       -18.55395422378062  -18.02734936878061  -12.99559051398546
N       -17.76695358182045  -17.53624633297309  -12.02527940896339
C       -17.28671169974514  -16.28430640910492  -12.08127897706569
C       -17.59787435868926  -15.46881434665723  -13.13729880342592
C       -18.41078919784058  -15.94038794924106  -14.17332328369701
C       -18.73910406039413  -15.10053503404750  -15.29765113443037
C       -19.53169068581004  -15.44636840795376  -16.36591392850969
O       -20.19436248919766  -16.68003876091768  -16.48576587333445
C       -21.58922970206929  -16.54702062998770  -16.68946740499391
Se      -18.18668621523859  -13.29508998356511  -15.46086573084963
C       -19.83487490303311  -15.79569176801070  -19.29005054640921
O       -20.35784695285955  -14.66932454281875  -18.61074275475669
C       -19.69324096170350  -14.39348582580206  -17.40373146688877
C       -19.13965087987279  -13.17366562940384  -17.09432532041577
C       -19.25144223971331  -11.96810155493375  -17.87634621562119
C       -18.65701464352292  -10.77504126365713  -17.45285899882635
C       -18.84032443713248   -9.62129840224802  -18.16919141085781
N       -19.58614971386810   -9.62392919433924  -19.28763077582800
C       -20.14929103642411  -10.75560393799207  -19.74249861221817
C       -23.98505194924353   -8.19104990381750  -18.24516502841830
C       -23.14672664356548   -8.52011593449954  -19.27403505756076
N       -21.87875343393919   -8.07007973340537  -19.27474473031553
C       -21.35943959456062   -7.31636283050367  -18.27218120824724
C       -22.18616029226439   -6.99540057618074  -17.20469481896668
C       -23.52231148654058   -7.41178729707195  -17.18012335168324
C       -24.39175343107322   -6.99931971768416  -16.10821536350214
C       -25.74130275507549   -7.24137152885834  -16.00296015718418
O       -26.45769678177366   -8.06950801638556  -16.88316799295129
C       -27.19822783896102   -9.07783908491150  -16.22050530134283
Se      -23.79565842779111   -5.99778543304958  -14.61765781703035
C       -28.48514820833446   -6.13538558055408  -15.92216820338286
O       -27.81999693848903   -6.56569184619635  -14.74820923488741
C       -26.41969099263786   -6.55620197473067  -14.86869296057324
C       -25.58346201757321   -5.89156823435026  -14.00441511595553
C       -25.97009730325713   -5.12509548045593  -12.84730427926482
C       -24.99723294725323   -4.54460503402072  -12.02798201467681
C       -25.36799143187055   -3.77398686460313  -10.95964462117551
N       -26.66755540782847   -3.55244299022889  -10.69943384253755
C       -27.63417219225125   -4.10194799122297  -11.45245750943785
C       -27.31068199226962   -4.89838463024477  -12.51802795709763
C       -24.07613908221304  -15.80471729289828   -2.41705662887868
C       -24.57742352437950  -15.13347458015138   -1.33385054338102
N       -23.88207756097250  -14.12832193135075   -0.77774241674787
C       -22.68237122057212  -13.76023852234957   -1.25757042888670
C       -22.14369470696208  -14.39925406229006   -2.34118025279430
C       -22.83637982842219  -15.44624374536389   -2.95667936217469
C       -22.27028987175027  -16.11692333363724   -4.09894664032215
C       -22.84038462163940  -17.12867093832979   -4.83388019236308
O       -24.13029642343064  -17.63195471373404   -4.59340142845593
C       -24.95802221765630  -17.62181992503766   -5.74209041853861
Se      -20.60371780581983  -15.63056588482757   -4.84869688726810
C       -22.67484041086455  -19.90924118171369   -5.86961221999462
O       -22.39252774422604  -18.78476423387500   -6.68304560449356
C       -22.00029025738963  -17.65342376263578   -5.94667976540065
C       -20.82413725204677  -16.97510662057498   -6.16134749262334
C       -19.83473618894544  -17.24993993953850   -7.17184518987176
C       -18.65702115408874  -16.49606908061212   -7.21915157308683
C       -17.70613197512136  -16.76574952024055   -8.16377541482498
N       -17.90936106587531  -17.75484145204419   -9.04832860116469
C       -19.02529031913260  -18.52219201323804   -9.07292025616400
C       -20.00518967195902  -18.26331903292937   -8.12418392917165
C       -12.12370119621590  -26.31662221596008    3.00739537613123
C       -11.34643549039255  -26.61127226312974    1.92119162272104
N       -10.55460883351362  -25.67015705804723    1.37940659472775
C       -10.50639598829815  -24.42444796912007    1.88177211493332
C       -11.27415293401092  -24.08234587301094    2.96342766163261
C       -12.10621384821853  -25.03326812085429    3.56257476294838
C       -12.90943438972636  -24.69727898056659    4.71069816228302
C       -13.66664968415940  -25.57432458492201    5.44911279207901
O       -13.72129680654438  -26.95847813587624    5.21127138191455
C       -13.39914237199264  -27.73327899528805    6.35154364221549
Se      -12.99150024687139  -22.96584488490707    5.47866427425077
C       -16.32023774386841  -26.36146799501948    6.49874165837017
O       -15.34561019651274  -25.73147303583510    7.30972008234539
C       -14.42216294362468  -24.96707135242047    6.57536978963869
C       -14.17182972942187  -23.63430180988560    6.80203160298249
C       -14.76553011142341  -22.83020291055627    7.84057285350240
C       -14.53888592715550  -21.45130223307997    7.91772914448690
C       -15.13462042064035  -20.70785995322878    8.90401981021837
N       -15.93318576637212  -21.29795583748474    9.80851490271706
C       -16.16590548058785  -22.62145806129193    9.77631412987552
C       -15.59792148762734  -23.39994872387497    8.80722896886790
C        -4.12777243094088  -24.61427071261225   17.57942217540351
C        -4.56657713826971  -23.66926164652364   18.46754230791011
N        -4.30808499217372  -22.36764121963533   18.25406246356450
C        -3.65041470721578  -21.95649913550566   17.15653899657904
C        -3.20586923606154  -22.86479962686034   16.23424229500188
C        -3.42426596183703  -24.23111713040230   16.43287139815648
C        -2.88982501734619  -25.19262064153817   15.50390207764715
C        -2.95979863576734  -26.56176019877804   15.60237182701563
O        -3.70448527764368  -27.23576802235215   16.58453189726869
C        -4.58656080311172  -28.20426835457288   16.04835529013978
Se       -1.94663109871641  -24.70063108859899   13.93877556385259
C        -1.49212385903760  -29.11364193196568   15.92682923656370
O        -2.00495529648690  -28.69915461522960   14.67362070428509
C        -2.17604273480039  -27.30714718250536   14.57960524219301
C        -1.60356473415178  -26.53009215261697   13.60077175181619
C        -0.76189003624451  -26.98042414188913   12.52215966519824
C        -0.24344910751442  -26.06181971727811   11.60168983020052
C         0.61828477016420  -26.47323071547115   10.59539057120685
N         0.94241985814313  -27.78773258591451   10.53642973539749
C         0.45493376706128  -28.70765545641054   11.38612430086668
C        -0.40473375907117  -28.32526438560113   12.37833894883967
C         6.16857824465157    3.98099449458891  -25.96027116602551
C         6.23347583490710    5.29016774758568  -25.57119206082335
N         6.02764371140884    5.62710267351890  -24.28811343480304
C         5.73473159702398    4.70006598570338  -23.36066389413892
C         5.66278952077163    3.37571838651698  -23.70375954015698
C         5.90012235699171    2.97857835409584  -25.02359922072933
C         5.92768297296318    1.58509987402191  -25.38577190673037
C         6.18941489041230    1.07568019752961  -26.63545139482420
O         6.45494465485667    1.86519016639361  -27.76848222019218
C         7.69694494698917    1.56565204642322  -28.37938281126579
Se        5.77171704076701    0.17967772919638  -24.12844695550395
C         5.40246404052805   -0.66114331857746  -28.90581852126867
O         6.37255646281142   -1.06008227717609  -27.95463747023859
C         6.23568103642160   -0.40824924888729  -26.71703381018382
C         6.12979758922444   -1.06246335983400  -25.51257009757414
C         6.25695835560776   -2.48165219286184  -25.30374188826206
C         6.07110319781663   -3.04268552431855  -24.03634797897413
C         6.24752212168081   -4.38801984094749  -23.84780669317675
N         6.60423041026866   -5.17700963909536  -24.87597324733691
C         6.78910018527738   -4.67755349672815  -26.10898012223652
C         6.61735384075252   -3.34185726401387  -26.34499599049110
Pd        2.08086977824044  -27.78841861895973   -9.40874808939755
Pd        8.83108538246891  -20.02966032224209  -19.81542825505966
Pd       -5.77072955566694  -20.79615243396143  -19.64519879342529
Pd      -17.17578422037262  -18.83184379984303  -10.47025742999437
Pd       -9.34160168357628  -26.22240806356094   -0.16176380953909
Pd        2.19700678485744  -27.34861859956382    9.10874712149448
Pd       13.11824671373029  -24.84296472172319   -0.81070396689524
Pd       20.54340639532079  -17.32295001436701  -11.25598926839308
Pd       19.90953597188573   -4.79279437047098  -18.98567637116603
Pd        7.03397048497519   -7.18166987891391  -24.58895974878670
Pd       -7.65275000061947   -7.97682071743204  -25.21997676281690
Pd      -20.16576732683643   -7.85942683801866  -20.20396032555682
C        20.62857181797556   -1.79662754491314  -21.88491669633082
C        20.79984599696609   -2.78186338438931  -20.96488921113800
N        19.90710064837176   -2.94918705752287  -19.95381708660534
C        18.84311032495005   -2.11813786943343  -19.79891727938518
C        18.60297500975914   -1.12979521587765  -20.69830261086253
C        19.48094285836810   -0.95383673472962  -21.80658768841299
C        19.17163348184802   -0.05710318342813  -22.80451286380712
C        19.57472941599905    0.46493073085400  -24.12776759728402
O        19.55545910283709   -0.38572201013494  -25.28816117898906
C        18.26098982884324   -0.58108962151093  -25.78344186745151
Se       17.85548182222779    1.14403250406127  -23.38944205099360
C        17.94565736126363    2.57232616999278  -25.99334809810813
O        19.25186075897053    2.68787248553338  -25.50497542484202
C        19.42109708018290    2.02045280708517  -24.24105760606445
C        18.93387972084705    2.62956233827664  -22.98763466336723
C        19.15237364284326    3.66485018448872  -22.10763162055502
C        18.35715703107812    3.78985318259179  -20.93320685809419
C        18.48159317058008    4.89339073897810  -20.15367627867073
N        19.33146647661792    5.89404304636373  -20.50438226218282
C        20.15266229728390    5.78893470844756  -21.58122028306806
C        20.10773248296966    4.68929700401677  -22.37837582827460
B       -31.98277014629353   -2.34746410291917    9.65352175423009
F       -30.81492956697131   -2.28136553796543   10.38839184502810
F       -32.10298926589497   -1.20737881079448    8.88096728002224
F       -31.94619488021131   -3.46083658411835    8.83486202066868
F       -33.06214666792370   -2.44015834187182   10.50981321996560
B        32.10459649356082    2.17826500604973    9.78618427344730
F        30.93271432853130    2.12193555910566   10.51550784633070
F        32.21776533256185    1.03796879884302    9.01286664982116
F        32.08241873400097    3.29277558756133    8.96852229258491
F        33.18076402330806    2.25994670011491   10.64762612625807
B         2.31707630770970  -31.90035469532886   -9.69062485885027
F         2.25754026679729  -30.70855598238021  -10.38645035893676
F         1.16945567907198  -32.04678505208108   -8.93413779730134
F         3.42183587410266  -31.89080078106186   -8.85973879574563
F         2.41941532680183  -32.95018106182405  -10.58175346734505
B        -2.27071105900510   31.13121325146873   -9.64433243721279
F        -2.19629408355668   29.90233994578277  -10.27002730665538
F        -1.12499322465355   31.33464387209050   -8.89864615246074
F        -3.37493960165490   31.15551500937642   -8.81340840616961
F        -2.38589034599620   32.12610753951650  -10.59475864612084
B       -23.45641999124562   -1.71561764655908    9.27166139202591
F       -24.63225381928354   -1.85318283406143    8.56251899297605
F       -23.27960276979887   -2.82150850496066   10.08033302805769
F       -22.39618671763982   -1.60981098482773    8.39330242727261
F       -23.52655642437625   -0.57809873664765   10.05210017425607
B        23.55528094958128    1.67539937137590    9.36573053210413
F        24.73190357029428    1.82124723975847    8.65964673363353
F        23.37687210010266    2.77271181156017   10.18565253423536
F        22.49620871724369    1.57812925432202    8.48500194706303
F        23.62524192642941    0.52974289881301   10.13416633863054
B         1.81647041155620  -23.40643595605507   -9.12162247249902
F         1.87598403105378  -24.63040333887521   -8.48725288012924
F         2.94417595582898  -23.24305340428291   -9.90221759798224
F         1.75573405434737  -22.40022338140724   -8.17792866070085
F         0.69033999376063  -23.36213780186103   -9.92021780543731
B        -1.65957900643154   22.66725142300877   -8.89708760692832
F        -1.75567093227441   23.90656092550818   -8.29686734624971
F        -2.77236212603027   22.45645052994621   -9.68750283389287
F        -1.58884235928530   21.68837495175148   -7.92570815209048
F        -0.52254878770420   22.62642254669887   -9.68025400546785
B       -22.74047799011445  -10.42657789309321   21.93563592402020
F       -21.65893597174938   -9.56730071419937   21.94057895613577
F       -23.77974884410413   -9.85114821776157   21.22927199794971
F       -22.37834977456509  -11.61707375024244   21.33425291306175
F       -23.14304220277684  -10.66853074438894   23.23398862805566
B        22.71069043166223   10.19082776681229   22.10123964253070
F        21.61587607528281    9.34897138768249   22.07719741336386
F        23.75411255605603    9.60531425816785   21.40948768663929
F        22.37905085248649   11.39255815700749   21.50465472601267
F        23.09180734776274   10.41419637446550   23.40934701822874
B        10.62297925285798  -23.11441939697294  -21.94022257112107
F         9.79135494579018  -22.01209747278309  -21.97903182843721
F        10.00862264272521  -24.12712990109787  -21.22798246088890
F        11.81111643087550  -22.77140369792159  -21.32285079909107
F        10.87861914035097  -23.54459535919311  -23.22708117738323
B       -10.11672340142612   22.46612918885901  -21.94836625755836
F        -9.27096411451928   21.37745165277446  -22.02716040382220
F        -9.51155485668080   23.46197304828724  -21.20581386089930
F       -11.29653563408720   22.08651971885308  -21.33714608020298
F       -10.38468917430690   22.93468906833782  -23.21898944501214
B       -16.52165353266384   -7.54063771285714   16.95047199249305
F       -17.75128948339719   -7.25146519426916   17.50674151013198
F       -15.57752481498619   -7.63465080611324   17.95424760759893
F       -16.59722656968783   -8.74338636278532   16.27562479255598
F       -16.16505020921768   -6.53736470148298   16.07118773686027
B        16.52450025221037    7.44717821851442   17.01134811392631
F        17.75283764826534    7.15382368751430   17.56837882369661
F        15.57308352036936    7.50933350495584   18.01074171875986
F        16.59495177410032    8.66666129891365   16.36663133875411
F        16.18161848333620    6.46280676301773   16.10557858713803
B         7.87174723969709  -16.70820055404144  -17.09914960162974
F         7.55712152297948  -17.96963878383826  -17.56153318641422
F         7.95846828382609  -15.83919911429776  -18.16927657059890
F         9.08568526250158  -16.75337645107080  -16.44179543588456
F         6.88933179557640  -16.27605330479358  -16.23026733737979
B        -7.34234919844444   15.78656846148507  -17.55364439143329
F        -7.04762986398872   17.08873810078936  -17.90270174862441
F        -7.44094511877887   15.01835314104357  -18.69760717006726
F        -8.54410928200050   15.75898625671074  -16.87306905163938
F        -6.33977705180382   15.28720459243222  -16.74576529133716
B       -24.56738925717985    7.17787238822553   21.96297088275081
F       -23.39125094169543    6.45509096695527   21.91688451772345
F       -25.50937085134867    6.56643209240945   21.15708508222556
F       -25.03128707878508    7.22253435942104   23.26275811875954
F       -24.33576794507054    8.46351797571651   21.51061481382087
B        24.44476715882928   -7.40350131636356   21.91598949338398
F        23.27677997631716   -6.66755738516937   21.86979758948016
F        25.40591883500492   -6.78175888222476   21.14122335966939
F        24.88702279174436   -7.48624300085148   23.22144005773661
F        24.20761456061130   -8.67470282172403   21.42708354802288
B        -7.07387364881450  -24.09258700795619  -21.85846209252118
F        -6.33129686882114  -22.92885618533968  -21.81820841048174
F        -6.46874891980025  -25.04614033544843  -21.06163552686032
F        -7.14125035222524  -24.55271191067554  -23.15850226477184
F        -8.35001820667893  -23.84079552293594  -21.39059136599575
B         7.52197857583900   24.01944029418967  -21.47535161084264
F         6.83304662318888   22.82293359214406  -21.51000772331242
F         6.87510463764149   24.89334973695425  -20.62236848152731
F         7.56953795489564   24.56204775388544  -22.74393689947044
F         8.80724485315707   23.79668854374446  -21.01875694335092
B       -18.80238555124490    5.12447593194747   16.25378338915243
F       -18.99609699442151    5.11310629895395   17.61990213930829
F       -17.57917536091885    4.55752394109654   15.95505868605602
F       -19.80931701837852    4.40058154834700   15.64532664625184
F       -18.83125435188509    6.42975921410103   15.80291993571753
B        18.76726251123152   -5.24595113907457   16.15504723502649
F        18.94072068797609   -5.26311208212538   17.52381249413793
F        17.55992141531059   -4.64953574320076   15.84918502907667
F        19.79696101465682   -4.53114937641690   15.57459753263926
F        18.77731769574662   -6.54320596289591   15.68081435312874
B        -4.83311060278608  -18.35730144980483  -16.21716130534709
F        -4.86147558173843  -18.57383469869925  -17.58007725969265
F        -4.24036143944803  -17.13798375402961  -15.95476791312021
F        -4.10742900580011  -19.36456188084826  -15.61120096641803
F        -6.12571755612002  -18.35953288699196  -15.73000700546524
B         4.69204618850430   17.29965182723882  -16.86184288259733
F         4.22975577076975   17.07234862193228  -18.14158445471543
F         4.35635231057115   16.22905206387509  -16.05894172081930
F         4.11705831112075   18.45089975370409  -16.36287425028117
F         6.06544775597334   17.45386370498169  -16.88297474894874
B       -22.52112528015589   19.65387019691047   11.83235592658019
F       -21.17646395181381   19.60112634897412   11.52403483596048
F       -23.24089469307957   18.99518374832759   10.85361972154273
F       -22.73491257151395   19.04172367268755   13.05300733662374
F       -22.92943578907755   20.97109709154274   11.89853465595934
B        22.37737800873867  -19.74229687634941   11.62239331090898
F        21.03288539337044  -19.69411744090614   11.31283731816997
F        23.09534635735638  -19.07669814026385   10.64705661429637
F        22.58698728384323  -19.13386435412458   12.84554077384528
F        22.79134615453028  -21.05796013241113   11.68404038466893
B       -19.46082740826085  -22.13983085051817  -11.75741990466781
F       -19.37885325314647  -20.82827707195906  -11.33502948260091
F       -18.87150504532100  -22.96148712476613  -10.81581066101665
F       -18.80015913251553  -22.27272206259903  -12.96384365539677
F       -20.78596238809815  -22.49328345970743  -11.91501823137674
B        19.51863428117867   22.33427902981442  -11.18444050614430
F        19.45567853054552   20.99838621035025  -10.84186841638953
F        18.97151948939398   23.09378266624671  -10.16819516648196
F        18.80495817879080   22.54194875209093  -12.34946123921190
F        20.83548823326709   22.70078332500689  -11.37780008192701
B       -15.68040562279350   14.78693147691341    9.52543395572995
F       -17.02448227123325   14.99245979597274    9.77385660007214
F       -14.93378752914246   15.42278572008608   10.49825704039062
F       -15.41098659966467   13.43278704419881    9.54746971923704
F       -15.35449814226664   15.30336977209456    8.28535116146358
B        15.54735296425731  -14.88598832334685    9.25097309900595
F        16.88901836393850  -15.08878648619884    9.51449305749586
F        14.79160201636323  -15.50789179802373   10.22581485896368
F        15.27868513551821  -13.53149733902184    9.25179178767478
F        15.23235220631660  -15.41916517008181    8.01510830768253
B       -14.67424031555876  -15.38362915559691   -9.28693452208489
F       -14.81714675401139  -16.74662943499828   -9.46967507107207
F       -15.41993954932096  -14.71324801270747  -10.23766748643172
F       -13.34310225840130  -15.04035287606814   -9.41799307212608
F       -15.11932525799169  -15.03562244601652   -8.02515164672808
B        14.80914213866612   15.44859838249945   -8.74602230024463
F        14.97780457944099   16.80837149505088   -8.92613280370702
F        15.42108591777275   14.77357232323403   -9.78235789876944
F        13.46024280974825   15.15283378459588   -8.73962212283042
F        15.37407337186369   15.06448801664741   -7.54443514560742
B       -29.84645516376834   10.86251255031416    0.78670633436738
F       -28.84405601838889   10.47690299756388   -0.08034941675738
F       -30.84822034588942   11.49781037150638    0.08083394804264
F       -30.35977352445331    9.74436419842611    1.41516751881425
F       -29.32686492964933   11.72629275682814    1.73151329663268
B        29.88040858761597  -10.77545541399280    0.78785344421916
F        28.91575683174574  -10.34291740632143   -0.09965828531403
F        30.89384066250847  -11.40750360875446    0.09590401535442
F        30.39209628984874   -9.68806099502641    1.46910163861134
F        29.31314425014495  -11.65864366492187    1.68616892376542
B       -10.90771312889227  -30.07853842021768   -0.86959824704017
F       -10.54064919930695  -29.10043444414380    0.03288578758872
F       -11.57029693119719  -31.09228950929855   -0.20716615559461
F        -9.77517609609702  -30.58504578603656   -1.47766400668804
F       -11.74000386305053  -29.53021753167928   -1.82658400025860
B        10.74834837353347   30.07520605668378   -0.49616006774075
F        10.38964221132481   29.11423165683708    0.42805369257660
F        11.32191995896260   31.14956840216428    0.15384940947309
F         9.62230084349462   30.49488975975821   -1.17803474870041
F        11.65547438659812   29.53645272186600   -1.38833764719109
B       -22.10386361263101    7.63541857636959   -0.47493271075656
F       -23.10768498852183    8.03053475037204    0.38719004688518
F       -21.04593082705537    7.12575493183226    0.25202512241211
F       -22.59022475978650    6.66366235697144   -1.32840617177998
F       -21.67782352938894    8.72513819228994   -1.21004037180471
B        22.07786879089286   -7.67723582064743   -0.54535213019707
F        23.09349158374394   -8.00915204507863    0.32951081476036
F        20.98133807275076   -7.23401826787575    0.16783313225561
F        22.51409763397350   -6.67742663192584   -1.39339285040729
F        21.72905621071048   -8.79136211286154   -1.28476889658014
B        -7.73259570100621  -22.35073412273786    0.58293287585517
F        -8.09916462826981  -23.34353208878909   -0.30391392734674
F        -7.20733155665241  -21.28037121579804   -0.11406597878724
F        -6.78303995750125  -22.84585228108722    1.45598777058511
F        -8.84444480940656  -21.93971918716152    1.29289977833184
B         7.72006297512589   22.31279232642292    1.09431412175004
F         8.08576676666378   23.28551939569257    0.18533445515509
F         7.20357104243784   21.22312052798134    0.42108514691680
F         6.76367928802321   22.82396861295032    1.95048975464025
F         8.83062092582214   21.92529248599009    1.81921324155355
B       -31.19832351378185   -2.76720479786371  -10.46736921772597
F       -30.28225126549603   -2.52628989682130   -9.46191672865999
F       -30.69045277660221   -3.71814244877903  -11.33215354591040
F       -32.37570888909910   -3.22986443363650   -9.91460820875827
F       -31.44124645252840   -1.59559151703608  -11.15877684121293
B        30.76572376114843    3.11974005317900  -10.62050997072561
F        29.93153845906546    2.87183989248818   -9.54665416255053
F        30.13817869169198    3.98370339583866  -11.49762118462828
F        31.93726530328242    3.69315572107920  -10.16845462767805
F        31.05281801804033    1.93294858190497  -11.26843791657541
B         2.86245299372339  -31.32824258642955   10.45060441599616
F         2.57086867382604  -30.45238461528313    9.42258475244725
F         3.75869209099706  -30.73419893349421   11.31896411183263
F         3.42032197540939  -32.47820232503695    9.92891336984121
F         1.70127721598139  -31.64487424035601   11.13009055835096
B        -3.20581562330321   31.28701553405508   10.64022604969362
F        -2.91851123998318   30.40005778841471    9.62062074031171
F        -4.09601215799348   30.70147015348846   11.52050521202968
F        -3.76842469127316   32.43020701206888   10.10881824317341
F        -2.04129713152543   31.61290717589484   11.30940325597240
B       -22.89005872597200   -2.38784046002442   -8.58101704071194
F       -24.00158086413856   -1.59695313131537   -8.78637455011550
F       -23.10216535841636   -3.19470500166325   -7.47937685032457
F       -22.67805058823309   -3.17393351589855   -9.69711959629768
F       -21.78649118626183   -1.58682249910876   -8.36195329719395
B        22.57050027590169    2.63032413946009   -8.11105417921189
F        23.65555338464049    1.84114625484122   -8.43422286928756
F        22.86538771603219    3.37196718587674   -6.98288622161927
F        22.29477401250870    3.48097820406363   -9.16411225170435
F        21.47328514051671    1.82884821815088   -7.86376304561839
B         2.31254724224140  -23.06318288746476    8.36136381704005
F         1.53991226937916  -24.17563688463531    8.62491290898907
F         3.11827635104225  -23.31631287205933    7.26757706937966
F         3.10053384700947  -22.78403414411574    9.46124036089181
F         1.49337465484977  -21.98426107137461    8.09251610103529
B        -2.51017548742708   23.02251069600096    8.59820641107236
F        -1.75638087957654   24.14882314047572    8.85689732573142
F        -3.30143745886490   23.24837083527624    7.48812016387258
F        -3.31207364849448   22.75002148732327    9.68954839807667
F        -1.67306935849517   21.95038167298049    8.35905310354508
B       -27.75623247947189  -15.97054398185303    0.39175472080277
F       -27.40502897521440  -14.63592102511361    0.40158221345164
F       -27.18594992592624  -16.58464626310885   -0.70652855518937
F       -27.29644389076655  -16.57144723223605    1.54770285327285
F       -29.13006919114108  -16.08665535315070    0.32515399999108
B        27.93053027955132   16.12007061941005    0.89153633841494
F        27.57670948636246   14.78635918703587    0.85716578813818
F        27.35335001922852   16.77354644624536   -0.18018493769684
F        27.48090491693766   16.68109021031715    2.07140184836395
F        29.30409254359082   16.23591981742864    0.81852857656840
B        16.04774905965367  -28.02222387462962   -0.40296995305547
F        14.72133365423129  -27.64187280626026   -0.42999999385825
F        16.65780862464307  -27.47310374735481    0.70829716170386
F        16.67588778678656  -27.56786306196478   -1.54653714484030
F        16.13283996613021  -29.39869268304520   -0.34449009301828
B       -16.10928220916355   27.62877519220346   -0.46957912602718
F       -14.78023450453079   27.25661027557177   -0.45603030528732
F       -16.73579903178480   27.12718062373965    0.65494649998042
F       -16.71454620946957   27.11826815102555   -1.60178030485857
F       -16.20351198831600   29.00589408799615   -0.47607277909512
B       -21.27064073419777  -10.34525423889802    0.84298293283911
F       -21.66074522731145  -11.66733240405094    0.91459187594079
F       -21.88570562322927   -9.63436190426662    1.85537971865670
F       -19.89954059284475  -10.25900338234018    0.98313232737887
F       -21.64501576809625   -9.82503165400248   -0.38118684567676
B        21.40429506257209   10.52752661491583    1.38157437000026
F        21.81614441018769   11.84471570673755    1.37474309914597
F        21.98210453604629    9.87711012588286    2.45461340544109
F        20.02891756175412   10.47327014131470    1.49269620784481
F        21.79860366698616    9.91929018757118    0.20539228876842
B        10.51468510645147  -21.45190291203915   -0.85819330551489
F        11.83297850736713  -21.85945637174677   -0.89091783301157
F         9.84140450295374  -22.00697695637022   -1.92917157060047
F        10.45407871861606  -20.07450349106425   -0.93611955329386
F         9.93449933072127  -21.87520804074662    0.32219352715913
B       -10.55406164538107   21.06128120193806   -0.63027597588009
F       -11.87623736113800   21.45383204364471   -0.68411143503197
F        -9.88518694023985   21.56804763957792   -1.72762726493355
F       -10.47993857768866   19.68238081743915   -0.63842314482708
F        -9.97915701205985   21.54939196002747    0.52749305174952
B       -18.83782827339822  -23.10175602211662   13.41797206800426
F       -19.25502043802715  -21.78681397749757   13.49955668389899
F       -18.14204073029465  -23.28263542139691   12.23862570593003
F       -18.01238174109194  -23.39327468684093   14.48789478349849
F       -19.93681543732527  -23.93769768404045   13.43983303038309
B        18.81254190398458   23.13589526786784   13.89805373707325
F        19.22415021497922   21.82013124875970   13.99436140897395
F        18.14236973854296   23.31339869115160   12.70336127316844
F        17.96569669168127   23.43455562345603   14.94917211125241
F        19.91330862059068   23.96879239995339   13.93924936034737
B        23.34195477548684  -18.99580017087147  -13.34259655826357
F        22.03741426510030  -19.43933580254211  -13.45071527536779
F        23.48661015591551  -18.30177486319962  -12.15709857572833
F        23.63716272627095  -18.15979228774924  -14.40338976563894
F        24.20021642223012  -20.07767536962417  -13.35310426728677
B       -22.77639288979397   18.58162878913934  -13.49982045823179
F       -21.45959583025719   18.99291561707589  -13.58158423028530
F       -22.95719657502220   17.87547358242377  -12.32679938418830
F       -23.07572151153423   17.76770233003851  -14.57636708008885
F       -23.60657033905370   19.68515306328884  -13.50818156808519
B       -14.25599697605006  -16.84617232275293    9.58467857443029
F       -15.30659007301933  -17.43461182939307    8.90832631053024
F       -14.70708649233507  -15.71777615828093   10.24283419719218
F       -13.74599213729155  -17.74311370531457   10.50343297403658
F       -13.26833086188965  -16.49453547906858    8.68622362559608
B        14.29168799516878   16.94546669120671    9.91322081078344
F        15.36700121265164   17.52537842536283    9.26925170139766
F        14.71087873272518   15.80551670289390   10.57237939157356
F        13.77053031784657   17.84115858228692   10.82683250389966
F        13.32261656410761   16.61540859463487    8.98680010291679
B        16.92707513352293  -14.58922124347568   -9.56173334573777
F        17.53198006110373  -15.62125064740692   -8.87173175187265
F        15.81540158479597  -15.07003342782800  -10.22707357679405
F        17.82141941069241  -14.06706412099857  -10.47594833165919
F        16.54530689617722  -13.60255576723367   -8.67460769490953
B       -16.57635417938447   13.96754284144803   -9.67701008323511
F       -17.15465812997061   15.04230042411886   -9.03013346351559
F       -15.42972637895818   14.38396669047712  -10.32636559412474
F       -17.46840145859198   13.45610131123271  -10.59979951243491
F       -16.25777256347757   12.99145470412244   -8.75394755038321
B        -6.65218179292403  -22.87289542247134   22.33744638740325
F        -6.39133587647193  -21.55497496884034   22.65955126853635
F        -5.79850961845334  -23.27341478263582   21.32851379804835
F        -6.46152092333042  -23.66842710988278   23.44985563381726
F        -7.95846890252002  -22.99001617878394   21.90273307659406
B         6.42515528918788   22.86273087542860   22.55193380330500
F         6.16334371195560   21.54128823844114   22.85848711409911
F         5.58926847291984   23.26836399717900   21.53013376262761
F         6.21049584710602   23.64865318403671   23.66678414950082
F         7.73901044811573   22.98790712429600   22.14319615251507
B        22.46133832365334   -6.02235985401245  -22.03660881647918
F        21.10349961989683   -5.76567431620182  -22.03439327529556
F        23.12341154680729   -4.99315926701019  -21.39363036513702
F        22.91216025408397   -6.11944913999446  -23.33841309282205
F        22.70354948256123   -7.21016927843666  -21.37311337008511
B       -23.43948186312625    6.62627878427888  -22.00137656651406
F       -22.32651451514907    5.80803146066327  -21.97121766888361
F       -24.33990738567727    6.21789265018993  -21.03511827411519
F       -24.03305038984206    6.55464163549064  -23.24612987613641
F       -23.05293090243484    7.92794232193230  -21.74728803847117
B        -3.59776351672353  -17.96467535565953   15.87676454923103
F        -2.90814967920203  -19.06332258077994   16.35334836565958
F        -3.30515706788043  -16.86133793693083   16.65656322115786
F        -3.22607451042148  -17.71819561278526   14.56982921213800
F        -4.95461255797943  -18.21949323416623   15.93138833598559
B         3.48038340984244   18.00347435173974   16.00652219815166
F         2.76666682396771   19.07945398346967   16.49898255927211
F         3.20458405531119   16.88068368814215   16.76435297013904
F         3.12106266853814   17.77385625228235   14.69307422565710
F         4.83172591694581   18.28354890702471   16.07396620585049
B        17.04049031394642   -4.64177983461032  -15.37127575426579
F        18.05395961648418   -4.04543734602343  -16.09662337376794
F        15.82431645283582   -4.37892965192141  -15.97271695734484
F        17.03664796536744   -4.13898371787178  -14.08534031834463
F        17.25032243610409   -6.00643752445980  -15.33376022286079
B       -17.52727420738581    3.34748370798259  -16.34523898148798
F       -18.70712724355012    2.70935967969537  -16.67923811116347
F       -16.54491832318629    3.01419693932757  -17.25931880446375
F       -17.13322797388658    2.95505127337542  -15.08113565688521
F       -17.72633883203168    4.71474308668502  -16.36358143032808
B        -7.00790182269248   -8.55808706560105   28.74018958018227
F        -7.31607969060128   -7.58228891396299   27.81313633697630
F        -7.45816271913493   -9.78356106433036   28.28651146896101
F        -5.63756928396714   -8.60420049579712   28.91166101791784
F        -7.61468174876993   -8.26089866679678   29.94404969690601
B         6.95538673649866    8.47491042725221   28.76523588001616
F         7.25771250024623    7.50007153283042   27.83522291769131
F         7.41018610177739    9.69956982180205   28.31388974091828
F         5.58558337873687    8.52660226282308   28.93917523750261
F         7.56290728539634    8.17206376982028   29.96730590901826
B         8.09454940174256   -7.02465099920510  -28.71329738996936
F         7.23322014396959   -7.59741278113901  -27.79877875245073
F         9.40005108641596   -7.22245756802617  -28.30465536979447
F         7.83586572282719   -5.66956411271348  -28.79185345218812
F         7.90621052125273   -7.60392070712454  -29.95205411863568
B        -7.96062334538037    6.93192782578935  -30.03771377951605
F        -6.67418319268407    7.06320469754013  -29.55247846171866
F        -8.85785439186640    7.26188184156149  -29.04093418796424
F        -8.17192639596782    5.62413097827595  -30.43094347258495
F        -8.13698113697780    7.77386614383831  -31.11717234384990
B        -5.86038294408352   -6.29516029813559   20.31707824810553
F        -5.34441360667921   -6.80664685505996   21.49328026839700
F        -5.89960611367071   -4.91509461576083   20.39002743750996
F        -5.05940476376666   -6.67792739795888   19.25939731071679
F        -7.14027549007802   -6.78104116658470   20.12562524221545
B         5.79808756151752    6.24693520550584   20.33328415685335
F         5.28303146945404    6.75513250923161   21.51133002490041
F         5.83365396012136    4.86649905475724   20.40064156152076
F         4.99853068238002    6.63610245614886   19.27685730555034
F         7.07931056553135    6.73030628955052   20.14435186932115
B         5.89445394051475   -6.27259622503100  -20.54075827554438
F         5.72723166606427   -4.92140187054504  -20.77546849794651
F         4.65803400612542   -6.87021968030060  -20.38043081507540
F         6.64231370449474   -6.45175196570746  -19.39610207646760
F         6.55645078467299   -6.84196226634087  -21.61088391706265
B        -7.28780301092802    6.13155138524220  -21.40954417772548
F        -7.49122445701740    5.53050476019491  -22.63724368108182
F        -6.05287778776016    6.75231789624908  -21.39509627108391
F        -7.33289906919367    5.17325813534286  -20.41611138213047
F        -8.27675511555951    7.07127879065907  -21.18917780916309
B        -8.80770984589531    7.01272358548297   29.22329043863732
F        -9.19488121883352    7.44227846305613   27.97024048792058
F        -9.00910439934284    5.64860956125502   29.32005304157708
F        -7.46795226081000    7.29690519733539   29.41216150644409
F        -9.55696170160352    7.65958891769235   30.18619427434036
B         8.75714614716242   -7.11881822203861   29.14747242016997
F         9.13423029276784   -7.54126824225053   27.88892960754549
F         8.96160872649567   -5.75566726787559   29.25128994313293
F         7.41833680831528   -7.40186898568398   29.34449772305102
F         9.51238943508303   -7.77294035757456   30.10074240594856
B        -7.49176390489194   -8.65909616990591  -29.41703816538236
F        -7.92786133699439   -8.95861759685292  -28.14243777450010
F        -6.12833827383595   -8.87148026777217  -29.49504347499460
F        -7.76867459446103   -7.33425281568071  -29.69702133122557
F        -8.13830796172716   -9.46918076455183  -30.32936490111549
B         7.05924259482288    7.89445879682477  -28.05077933754006
F         7.35331890081993    8.31780456655735  -26.77078776170002
F         5.75485327335812    8.23131928816246  -28.35619305229402
F         7.20547081551607    6.52289913645020  -28.12525286336043
F         7.91601789926638    8.50115359002152  -28.94696997558897
B        -7.39847426577246    6.53354109155514   20.38207350980470
F        -7.28020717340770    6.22087224112742   21.72403894576348
F        -6.61666132753969    7.63659215361253   20.09383693438060
F        -6.97851530914078    5.45917994306246   19.62294058089614
F        -8.71963986884702    6.81625037166934   20.09055516472367
B         7.34414425609465   -6.53525376389573   20.30259123302582
F         7.21770964400348   -6.23846189993060   21.64737780463189
F         6.56398614386967   -7.63468086895855   19.99655463428158
F         6.92907337514023   -5.45201088662803   19.55346271892373
F         8.66706082375291   -6.81482367374119   20.01606623414101
B        -7.03844734750367   -7.03770006093236  -20.57360083494711
F        -6.73671341069433   -6.96394574468737  -21.92156767812352
F        -8.11707969968457   -6.21898337262763  -20.29559272985440
F        -5.94538901792521   -6.62700998154101  -19.83647904582467
F        -7.35373291492564   -8.34238466978909  -20.24374684120431
B         4.67555724478312    7.89592886659840  -19.58281604103460
F         3.71854211856493    8.35429454886580  -20.46638554056274
F         5.56326842136563    7.09118492447756  -20.26627615420243
F         4.07300034288871    7.16339559857122  -18.58006209993496
F         5.35903742903768    8.96329444373293  -19.03552368127719
B        -9.82826872515930   21.96821900595793   22.77991453373483
F        -9.20415681417451   20.74215965489784   22.65540199089235
F       -10.28669849636111   22.12358036246253   24.07272090779577
F        -8.92910552679542   22.97522834420712   22.48414629451154
F       -10.89330575706017   22.02900216649196   21.90163297282314
B         9.67589244998144  -22.02231935833107   22.53107373874684
F         9.04577872158713  -20.79900378441067   22.41010005436983
F        10.13462416710066  -22.17944998922733   23.82354670950992
F         8.78180703347056  -23.03270918026695   22.23177637046270
F        10.74147272052076  -22.07515485548142   21.65298556014003
B       -22.15088436440015  -10.46215067028620  -22.73456427838951
F       -21.07079423292875   -9.60500192767623  -22.64959304879720
F       -22.42380198468615  -10.73002428417644  -24.06082142463691
F       -23.25412083250099   -9.87644964200557  -22.14436106183167
F       -21.85211940825399  -11.64011770293847  -22.07745547048743
B        21.23683393785406    9.39241743250732  -22.58421468559335
F        19.91184118405310    9.04170963316798  -22.41041156367570
F        21.40921566615683    9.93431955608463  -23.84216222731276
F        22.02994209017391    8.26775507669634  -22.45387442900968
F        21.59508532048845   10.32366739967005  -21.62722334122222
B        -6.35025159457598   16.90986071591916   16.88883479519056
F        -6.22517729506838   18.14235785864427   17.49763773804131
F        -5.61123057183314   16.89209142913801   15.72239033117229
F        -5.88859213753018   15.92926200495563   17.74538051549943
F        -7.68065096425640   16.67751209322837   16.59762839058745
B         6.19173673464952  -16.93698840704336   16.66369119056176
F         6.06288224784451  -18.16936069619067   17.27197438335361
F         5.44279167806778  -16.91224705107008   15.50370674053926
F         5.74461117816209  -15.95421311350012   17.52545467268619
F         7.52123386188114  -16.71404248967702   16.36118624239108
B       -17.42268557172254   -6.24782986994142  -16.98325338966197
F       -18.65152008590661   -6.13193059626531  -17.60074189209878
F       -17.39619375798702   -5.45788373591596  -15.85101895620604
F       -16.43411521422722   -5.83930082409913  -17.85708786423922
F       -17.21235013254462   -7.56720436000982  -16.63235779799456
B        16.18774945087133    6.73520611273343  -16.47460750639765
F        17.52659310634937    6.81584830477421  -16.78671915123779
F        16.05134409653597    6.54456283075758  -15.11856716192066
F        15.63354822647371    5.67378032480571  -17.16587989460671
F        15.55897485963833    7.90746114621508  -16.83762714740100
H       -24.60048234595558   -8.21630479325102   18.25661976494492
H       -22.74491298316394   -8.91784840762399   19.74558174123404
H       -19.93086675590039   -7.34524548746059   17.11402364592081
H       -21.71037603832853   -6.62060176187339   15.55888665729860
H       -27.69660945752140   -9.22338053326851   17.49967128775626
H       -26.67581372412850   -9.52463667715436   16.07247568232072
H       -27.95357662293227   -8.28989849938944   16.00571678453397
H       -29.42161247532279   -5.80321659539239   16.51339674703220
H       -28.03275527686956   -4.68884807204765   16.49516394330561
H       -27.87639431468325   -6.28959250199048   17.25251629700678
H       -24.42448959116187   -4.49896958960328   12.15359500482970
H       -25.31808103824165   -3.09536279796813   10.34045489342986
H       -29.22903657398257   -3.82463690039800   11.57527618462797
H       -28.42050192804773   -5.25587169177077   13.43105300233321
H       -22.50382176926587    1.90582242207410   22.56702321242660
H       -22.56184074767633    4.29759046957893   21.92347081407393
H       -19.58630066136685    3.68407486354051   19.07791862686318
H       -19.45449054333630    1.28573958640338   19.65425903144896
H       -23.04630932159115    0.00234348874725   25.29630595054313
H       -21.30531832207506   -0.12386016595889   24.94365586080298
H       -22.36328623103049   -1.53436531521537   24.71227403163250
H       -24.43751043147297   -3.25829410945385   23.59582756609963
H       -24.12209357114152   -2.96404084737986   21.86835910285780
H       -24.03247812762374   -1.61930831225089   23.02833533877157
H       -18.99858230838093   -3.59209783089111   19.59675022209972
H       -18.63138367230342   -5.96446549353644   19.01071099414878
H       -21.35075492359050   -7.19603361898092   21.91167030663835
H       -21.78336957939839   -4.84678025244574   22.56956713882006
H       -29.09349748551784    0.85019067000666   13.44974509532113
H       -29.55017671561188   -0.69243050694127   11.56952418086726
H       -25.55522454433497   -0.57345315910107   10.40374884148871
H       -25.00767246988893    0.97007254250447   12.24228214096808
H       -30.70474425925895    3.16855182685682   14.87907492865197
H       -29.26459428069593    4.21957926056639   14.97092880023982
H       -29.76563176387705    3.21694874611982   16.50727214935573
H       -28.53047174755939    3.08216990332661   18.96980252648639
H       -28.05033096041996    1.76259642805278   17.86718676352545
H       -29.37651475147439    2.99835085654944   17.29202711821864
H       -22.84510127653762    3.56558051749939   15.61075168132000
H       -21.23273693453235    4.66307272039138   17.11752444765145
H       -24.26891700489267    5.69306222288854   19.76953328956370
H       -25.96401721898889    4.62592193416972   18.31583676481366
H       -23.07148714010238   10.64142308434127   18.82253636762642
H       -22.90025536514688    8.47770727733731   20.02986742034665
H       -20.11510037995037    7.07807228530283   17.27257070272020
H       -20.21399134758195    9.19079909278002   16.01154244606601
H       -25.47642683707703   12.89660194318088   18.13319658350733
H       -25.13081809458568   11.98540717444708   16.64286158678063
H       -24.71335426932664   13.71106320159206   16.74588390560858
H       -23.38236469343007   16.18070809494644   17.63446046360862
H       -21.71344965449921   15.56047000734355   17.66507303815898
H       -23.05318515197376   14.53214571126197   18.22233356311389
H       -19.38353199001987   13.06770531666070   13.17173481764163
H       -18.61034941163634   14.72919615382503   11.51147245417548
H       -21.44709262000722   17.48172516780334   12.80915291346830
H       -22.27258720810355   15.89389260327532   14.52788854237697
H       -23.57998294725746   16.64024184983527    8.28979267467260
H       -22.01243074273559   17.66455390089243    9.90856064259601
H       -18.94305185770751   15.15839090112053    8.65343696718531
H       -20.42981548221442   14.07958442060779    6.99156957646606
H       -26.78388334252486   15.97248344038560    8.32046050778280
H       -25.88869447585381   14.44244320622518    8.49186368288881
H       -26.84476228491549   14.75232973912426    7.02467971464849
H       -27.62304794615449   15.97308432128083    4.44458373175733
H       -25.99177452631728   16.09510157303538    3.74122673677607
H       -26.24158278249433   16.43344874902164    5.46897798543298
H       -22.69538018934377   11.44455247081391    3.37742965447716
H       -23.42634912873603    9.89341137411976    1.59308586596953
H       -27.31760783464357   11.35099799736575    1.79461044442234
H       -26.68161186436706   12.93830030846926    3.58354452913767
H       -29.49045991449082    6.95261293939393    3.01410398123290
H       -28.59040916363320    8.72112345094064    1.53772006832052
H       -24.77838954573559    7.06060886863941    1.73264585453623
H       -25.57955523914618    5.27358128311300    3.24572392208432
H       -31.98594199011320    6.63459619073068    5.10472934518757
H       -30.44963983559881    6.64997378968066    6.00489561794052
H       -31.45167185186445    5.18117540549386    5.98330173971149
H       -32.79600928242770    2.78031246692752    4.95305084096284
H       -31.46664388598982    2.16667020180617    3.93966706798415
H       -31.79266678907898    3.91285650818359    4.01465731948486
H       -26.25932580861593    1.44003003884676    6.26748965164956
H       -26.10393964358819   -0.53043092274787    7.75169582728980
H       -30.22125962451486   -0.52578258386471    8.34946283628919
H       -30.47479467810666    1.47528935767711    6.90160205125836
H       -29.89888133734559    1.18924121580871   -6.56367096578473
H       -29.53865800060960   -0.73573098867584   -8.08005733757131
H       -25.42356800950518   -0.52530842281151   -7.49727523269441
H       -25.68526012146421    1.38829181982647   -5.95321839089443
H       -32.00105251126844    3.70833196873660   -6.57050133857250
H       -30.40631838818863    4.28931276289065   -7.10823010638965
H       -31.08741750592635    4.86234842912934   -5.56855014604427
H       -32.00421949410060    4.80905782289924   -2.76108995517864
H       -30.69303552888089    3.80453889001809   -2.09647931301379
H       -31.38049453849186    3.42574338309536   -3.69261684856076
H       -25.25659946142989    5.24339216980521   -2.83199477396012
H       -24.58942633243394    7.08659640915964   -1.32371917455932
H       -28.50977718291857    8.46964110467958   -1.13549444204716
H       -29.27522871332931    6.64871355570891   -2.62507673475157
H       -28.08332325840809  -10.97524969233831   -2.33932977014937
H       -27.15970247278118  -12.59637961263633   -0.71681405570642
H       -23.50846857099913  -10.60276564201803   -0.68121494461192
H       -24.32670315529588   -8.96398884147852   -2.34506791692614
H       -30.40226878304735  -11.04900620816968   -4.57577535581124
H       -28.82135470364521  -10.93242406802330   -5.38635934224884
H       -29.98243670228088   -9.59079338646423   -5.50722578502517
H       -31.57856413956213   -7.25536351896180   -4.72568433167081
H       -30.36668565791066   -6.46971540717021   -3.68428466877466
H       -30.54929477224519   -8.23814497817782   -3.65582531898640
H       -25.12826237582782   -5.39886658004092   -5.84419320193406
H       -25.12677682805052   -3.52095759146262   -7.45791774655104
H       -29.20386222015394   -3.98442544802174   -8.13701941143141
H       -29.29595632779458   -5.90135109442463   -6.57776284194268
H       -29.97941048888077   -5.92178403536266    6.85887860555837
H       -29.99127423336623   -3.90654162391133    8.30917178265124
H       -25.89663562221233   -3.40306663669213    7.77309643638102
H       -25.78791328482040   -5.38473251945505    6.29942831459249
H       -31.57747048254087   -8.80221865539070    6.94508677278175
H       -29.91431140544270   -9.05222559324178    7.52961879272775
H       -30.44428235345626   -9.80745644693231    6.00920565992039
H       -31.28548639056259  -10.07938325505849    3.22380904393945
H       -30.17788158618405   -8.88848677780828    2.49915799653581
H       -30.94299845585535   -8.54947219510774    4.06830109608688
H       -24.58292967925385   -9.15727992513336    3.37619384145257
H       -23.49740732310450  -10.92659715737961    1.98752553417277
H       -27.07492865718578  -13.09582838518882    1.80765786423454
H       -28.24364270774479  -11.36144202030319    3.18969667862576
H       -24.78340448966060  -17.17294859297846    3.72491290786105
H       -25.57998111478543  -15.56728347257538    2.01872985819851
H       -22.06445348087519  -13.36700164543984    2.32705487121757
H       -21.17220975421036  -14.93035742423714    4.02619611846079
H       -26.27092405833966  -18.80455246904175    6.16052263884143
H       -25.35200482938267  -17.45074473266787    6.86294462955473
H       -24.86401461365230  -19.12644782268325    7.20369955887457
H       -23.81833733701872  -21.83083154654934    6.74023042681362
H       -22.44225180197764  -21.39481740892944    5.69755927857499
H       -23.99485519716312  -20.54682321032170    5.51963112519629
H       -18.61416631681117  -17.56154195215117    7.42780550694250
H       -17.08454021349983  -18.43283148030054    9.16173567241228
H       -19.93366242431717  -21.19359263465784   10.41924950895994
H       -21.52520237610543  -20.40142145989278    8.69756945486791
H       -19.20419661559222  -18.48071412214771   14.60458326092238
H       -18.38594654424420  -20.02435053143946   12.93477132292125
H       -16.01288843528086  -16.91565851587750   11.24559505034781
H       -16.85170955120624  -15.33407853406642   12.95946987046202
H       -22.08524979437858  -18.21133285196817   16.14029021135072
H       -21.93148786880145  -16.82746411779008   15.03004383445523
H       -21.90487184364959  -16.56238475187763   16.78853773378322
H       -20.92429852472404  -16.61185755904784   19.56308363030211
H       -19.21450089867061  -16.25182547599305   19.22037542729026
H       -20.12772150109992  -17.33130560932720   18.14204894773983
H       -17.80372079914291  -11.63214217521168   16.20341879011736
H       -18.04628647895786   -9.53796984628326   17.48807071549555
H       -20.90548856654433  -11.27346089066105   19.96312333576496
H       -20.72174920407553  -13.42279620484782   18.74262807334823
H        -9.77550831258058  -21.53925676188020   19.46534229553976
H        -7.45769431872374  -21.87791207622367   20.24807406473076
H        -5.95662484719806  -19.43358093572715   17.20828035370727
H        -8.22605539626899  -19.01996302055461   16.33100960453422
H       -12.35165664542907  -17.98478286858287   20.37809709474392
H       -12.55860662446752  -17.69710008785837   18.63388647909317
H       -10.95176292584277  -18.11222893473620   19.28614499301139
H       -13.69550876079900  -23.47455251204443   19.02735839037261
H       -13.52083832909505  -21.76347037497065   19.49034597360985
H       -12.10888223999299  -22.67639916203843   18.89154751507116
H       -12.83144222088468  -18.97406675291033   13.61556564123116
H       -14.45087549162964  -19.16971149845082   11.75504328244787
H       -16.57136395203110  -22.11460957174496   13.78801303019642
H       -14.96295133200568  -22.03274372813833   15.67875566922100
H        -6.20560515071442  -12.40908500761511   26.10781329396714
H        -6.85464850723293  -10.01979377475847   26.33228290648476
H        -5.12753242090625   -9.12168398952857   22.65515785543392
H        -4.33645681667043  -11.45441024066677   22.39760022396194
H        -6.91702160722842  -16.21675082092264   26.92137727603500
H        -5.16275203663246  -16.38368724069956   26.66291070395518
H        -6.30169426789377  -16.77780916595237   25.34655547987775
H        -1.47273115016751  -17.26272622226386   25.11846635399758
H        -1.55114715120729  -15.73950144301549   24.20289821423614
H        -2.19615469115529  -17.24220746469896   23.49317657740816
H        -3.78415044740999  -15.70326627501078   20.05798147325621
H        -3.99287536404701  -17.57324012665119   18.44175951072557
H        -5.55928664483675  -20.11269320120568   21.48826982868577
H        -5.34874644329890  -18.30766438974658   23.12110412558340
H       -17.39076928583991   -9.61987062527332   24.11480232085558
H       -19.31592956386533   -9.44589546993963   22.57006430217665
H       -16.81818003456084   -8.21524339535117   19.47514114461050
H       -14.83981822656260   -8.37157396623872   20.93498284797436
H       -16.76420100553093  -10.29296264529109   27.30810812071520
H       -15.41952305328085   -9.12678510919665   27.37920268395080
H       -15.09641237537070  -10.84408500967361   27.01214570056523
H       -11.77680646260369   -9.63078104975851   28.26071826359778
H       -11.59358120940505   -8.34480527327910   27.04374986003534
H       -11.24965989995888  -10.04158358924660   26.61118923830507
H       -10.53560119400092  -10.47672700097940   23.36540851222357
H        -8.18544326017383   -9.89016918405976   23.72139061170663
H        -9.11584251087825   -5.86752773121888   24.47504471717746
H       -11.51250787708702   -6.25744734505281   24.20260191892826
H        -7.57599886745529   -3.93078922084877   27.03314238846046
H        -7.08012943006387   -6.21808174862132   26.31658181079939
H        -6.44044018470248   -4.83753006552686   22.36142916205657
H        -6.96137262393897   -2.51054857614652   23.06019527181808
H        -9.60730314121462   -2.63522254423715   29.29793306793299
H       -10.29483608902675   -2.29878301279407   27.69001460627249
H        -9.69098445263115   -0.96173158301013   28.69571285611632
H        -7.80971585831807    0.76743446100822   30.11549118188011
H        -6.52608377700823    0.82446544480307   28.88256436794442
H        -7.39516457846970   -0.69622202102367   29.18962288718236
H        -7.77362637251302    2.32661075241964   23.50472967403503
H        -7.92258479893264    4.78723152478159   23.28745868625664
H        -8.78630977727303    5.18276811338424   27.33535028716448
H        -8.66973964817710    2.72989470615749   27.65229547751721
H       -12.52638150072408    8.45314785304186   25.65839402997715
H       -10.26650996278617    7.59786195280520   26.06829733758589
H        -9.63722539166965    7.14499191950763   21.89191098673533
H       -11.92417283061460    7.98636081770019   21.41280117099159
H       -13.85904119148119   12.54448947449333   24.64775076801113
H       -14.35393858858650   11.88351790228595   23.07172874098602
H       -12.89942187688037   11.25320089456250   23.88788570870225
H       -16.69116437038998    8.13035069972369   27.18309117985854
H       -16.10585761808870    9.63783690810130   26.43620781381409
H       -15.12308921024450    8.15123362219795   26.33860193406308
H       -16.69462894990323    8.05843021698617   20.10325426786791
H       -18.61342877909822    6.95882057404547   19.00481289530223
H       -20.55747769277784    6.50039482252216   22.66232771513204
H       -18.63711660304311    7.51982262672359   23.85655895232267
H        -7.45317516928575   16.88624165779547   24.26316241069149
H        -8.32866033307621   18.66409553779347   22.79131779950303
H        -6.63790482922192   16.85391412731667   19.41847147143857
H        -5.69418150367598   15.03432481894847   20.78943928522179
H        -2.81627508810106   16.43696134023899   26.02673320124825
H        -3.05975630645860   15.80949428375409   24.37800880897739
H        -2.98981803698549   14.68633346310595   25.75760140615212
H        -4.28049502710610   13.17821511950156   28.45487941844915
H        -5.95707213567824   13.11774951760371   27.85643472415508
H        -4.95952223529769   14.56606030562466   27.57114011276644
H        -5.78252616817300   10.84345265627059   22.05694518260608
H        -6.81526671872048    8.58977845038009   21.91634611464361
H        -8.13720290045421    8.68397672633509   25.96416668790847
H        -7.12533388981090   11.08546477182243   26.15550033679743
H       -17.66097214094275   19.63812343832955   15.02072470952521
H       -19.15451629206451   19.10418791440996   13.12552472571087
H       -16.26459084873323   16.63627411636920   11.43731119502958
H       -14.68623489283662   17.13571106192126   13.27599850441065
H       -17.29222873585317   22.22256477000186   16.92641364541541
H       -15.90926893699188   22.11150945796261   15.81034087137765
H       -15.66013518205359   21.89561889669654   17.55817870039419
H       -15.77613994742505   20.64303051562873   20.22115234767741
H       -15.48568400857535   18.96356892819306   19.70612098895105
H       -16.52616383582747   20.02475966913321   18.72900469437525
H       -10.85363927911461   17.75181844070216   16.55766495094833
H        -8.72196475872078   17.94930255951867   17.79575737424847
H        -8.15314591713855   24.66859298501187   18.55507204113265
H        -8.66849787020367   23.06068874882604   20.36126979159536
H        -6.87193509828048   19.92683306253649   18.12364927348933
H        -6.35997314262448   21.50210281272409   16.33794580063023
H        -9.38367907514726   27.50713843212397   17.47811587005824
H        -9.67403299815329   26.24477189557281   16.25639295216599
H        -8.55765473182825   27.58348568785830   15.90231516958801
H        -6.16436798488378   29.30605711961623   16.15031083997319
H        -4.94417713389817   28.01479102696248   16.26754689597503
H        -6.50599555491202   27.83829599141109   17.09929023404560
H        -4.79176830651851   23.90479489113901   12.26029927179295
H        -3.51618081949266   24.69588234492089   10.30183152122626
H        -4.17187139439728   28.66719714751276   11.35813936376082
H        -5.50751157368998   27.96967802789349   13.32540268868037
H       -16.82562437374709   24.63378174213903    2.90951336917044
H       -15.58683462973878   25.45547560629966    0.92754826799573
H       -13.19260776147649   22.05460111030797    0.91314461326333
H       -14.35933212559929   21.15749298458818    2.89864609196916
H       -18.33129149913102   26.00573054861884    5.51119113035924
H       -16.80630744284887   25.26557488657090    6.05625374553132
H       -18.36128357698123   24.60941328267157    6.61559793769215
H       -20.95065434785185   23.26423163186231    6.56733388868566
H       -20.52014339858993   21.88598850698912    5.52587113114725
H       -19.88046318356351   23.50564771171702    5.16482011902828
H       -16.01140130857764   18.61637218441326    6.73489268451228
H       -16.55027971455692   16.94645247268275    8.49277963830846
H       -19.64020967832947   19.44198605455898    9.98035621864795
H       -19.13265970983160   21.09519839915009    8.24967260054901
H       -26.77763859215832   12.62922920830271   -3.46788968231366
H       -27.31432324692247   11.24963709905201   -1.48846034671186
H       -23.44326841345376    9.72811780405947   -1.39798768147221
H       -22.80400844481574   11.09126217966023   -3.36338838696580
H       -28.50044695259586   13.39213966621154   -6.13469120521582
H       -27.27979100273663   12.19341263173764   -6.62860504600809
H       -27.17305475217363   13.86627586342066   -7.22258437736284
H       -26.69205278184132   16.75760268630057   -7.20394602169413
H       -25.27311968514552   16.77336533531221   -6.12824581659606
H       -26.63624261878659   15.68360095650850   -5.78468077172579
H       -20.69950656454655   13.63857058563861   -7.27106217977183
H       -19.36060344713847   14.68459611209506   -9.07531889428230
H       -22.74823496561973   16.54526082271998  -10.62035775221307
H       -24.15676186558945   15.56523702728101   -8.84989735091846
H       -25.31953132429300    4.52362953206951  -17.72672797731758
H       -23.59779834340328    5.21959439800787  -19.37633189779021
H       -20.61573445558733    3.32481034945734  -17.18202132559890
H       -22.25231342747870    2.61210606434968  -15.46560903087575
H       -28.36175251762665    5.39634307547144  -16.74616057021302
H       -27.28463687491115    5.59282384734116  -15.34180250529914
H       -28.54108898714287    4.33480603468341  -15.32782872813546
H       -29.96542606505627    1.84879956341192  -15.94794821271960
H       -28.54209535749865    0.78656848333417  -16.07950897260648
H       -28.47568391253554    2.44318797288616  -16.72202768100695
H       -24.78166142462616    0.50529946030897  -11.78793166916479
H       -25.51783367000922   -1.01288413532946  -10.03486622814729
H       -29.52582808625406   -0.62779140799479  -11.38365615641059
H       -28.80013397682463    0.98808034353080  -13.12175222040089
H         4.12417964043656   -7.17625605510452   28.05417284196393
H         6.54282508516155   -7.20312514642454   27.51090887200656
H         5.73284130916896   -6.47482497784766   23.49747907734191
H         3.30109577677769   -6.40173922959370   23.94377914704685
H         2.31775640574592   -8.94472294175981   30.10360853384175
H         2.17396201865666   -9.54173392616710   28.43206082900593
H         0.75333391769251   -8.85806803675768   29.25615034268374
H        -0.95924819249147   -6.73231423001783   30.55655359856144
H        -0.62222976156915   -5.44934222082489   29.36897085448495
H         0.67591780052347   -6.55463760059075   29.87469303764386
H        -1.65688870268485   -6.46937109672313   23.81740437429639
H        -4.05292971944651   -6.66676261230439   23.23811794663280
H        -4.99126734393156   -7.79743000372981   27.13163248824222
H        -2.61819244063400   -7.62589264038616   27.80503108030284
H        -1.15373264849989  -23.61478871719580   21.92834196112154
H        -3.03888104809561  -23.19898335710937   20.39905319184306
H        -2.63802169098137  -19.06566059581622   20.85515523207661
H        -0.73359812267471  -19.35012911503813   22.38002647837552
H        -0.28723471681386  -25.13915060352671   26.08190924369066
H         1.28350485086396  -24.16023707542064   26.43552256969122
H         0.96748379454724  -25.10589801423336   24.80919123233529
H         3.33125893413491  -22.70179800951948   27.55293098036378
H         1.83492775429777  -23.55065774286340   26.79400280727006
H         2.05500765028043  -21.66032274115490   26.86788503117311
H         2.92435926096570  -19.03859237307748   22.00048611296299
H         4.80594944445628  -18.51630887351039   20.50092761179509
H         6.76544778237268  -22.05895469541471   21.54923837444284
H         4.89498120301090  -22.73436348778425   23.00795030250104
H        24.60073505532538    8.02355644510560   18.42511441388832
H        22.72631621972213    8.71676017555747   19.89370626263320
H        19.94334664319046    7.24174221068240   17.17370527492236
H        21.74315048293464    6.52826864038647   15.63670573115221
H        27.72551510012347    9.01558444609845   17.73527482783583
H        26.72564619220947    9.36114422029763   16.30330506375574
H        27.98801172640712    8.11136029981271   16.22429841713047
H        29.42675056066641    5.60593230436437   16.73735239036611
H        28.03101246704259    4.50175647476980   16.67756516359541
H        27.87026836550269    6.09421401227886   17.45109643265331
H        24.50571423482296    4.39326833590513   12.26673600526521
H        25.42474158183878    3.00724291585918   10.45389972096944
H        29.31677478902673    3.70154655033655   11.76722246877631
H        28.48146206422384    5.11242137737619   13.62609543363144
H        22.41059512990619   -2.12320778581670   22.53785403324686
H        22.46423985610142   -4.50876971957398   21.87120178438117
H        19.52845561094411   -3.85105134262673   18.99465763553312
H        19.40177559243812   -1.45789982036499   19.59321946860913
H        22.92737954511411   -0.25842407501890   25.29360324223377
H        21.19215600799769   -0.11266531049101   24.92123548733885
H        22.26497280539826    1.29125352480174   24.72037412369123
H        24.35051765432728    3.01975916117368   23.65273674743505
H        24.05441724204802    2.75738291418532   21.91662354078633
H        23.94888545754632    1.39216259786591   23.05120701882183
H        18.96414801229467    3.43064180060859   19.59138060795155
H        18.61288517070278    5.81397820212256   19.03963840626670
H        21.29815386181032    6.98780989668926   21.99546669355003
H        21.71500361450871    4.62688348479301   22.61917892782872
H        29.14434744413104   -1.00891005249238   13.55255837077655
H        29.63653550780710    0.55685343784777   11.70049691244776
H        25.65344534004154    0.49398880893816   10.48984937859223
H        25.07191825158486   -1.07434146308961   12.29610656785642
H        30.71980715159722   -3.34875358097628   14.98789748528138
H        29.27352744033271   -4.39383116252838   15.04414799894552
H        29.75247676147356   -3.40910321502631   16.59896843917226
H        28.47534702921363   -3.30578575882655   19.04083945623784
H        28.01719078597462   -1.96867151178913   17.94994165919379
H        29.35084418933101   -3.19881956956057   17.37967191250515
H        22.84595246936090   -3.71372694648064   15.58386065751196
H        21.20453858711555   -4.82020273807965   17.05272099950389
H        24.19368773372295   -5.89681604622665   19.73932703876049
H        25.91671219999512   -4.82276061845163   18.32431876417792
H        22.95414750557213  -10.82673791861804   18.67842248854174
H        22.79539844696144   -8.67993045337061   19.91695932028525
H        20.03279949743903   -7.21787973532960   17.16923347912477
H        20.11583307112732   -9.31462300808224   15.88068161637390
H        25.34671071285572  -13.08231373383500   17.96197234924371
H        25.00664377949393  -12.15251557550156   16.48192774322801
H        24.58067823994181  -13.87712134014327   16.56488605381320
H        23.23041238741510  -16.34857843619586   17.42109063716842
H        21.56578108145021  -15.71731799052395   17.45789944374556
H        22.91207584121942  -14.70505035644607   18.02859830765486
H        19.26208476574038  -13.15619881787150   12.98501880038720
H        18.48299127003544  -14.79508406296186   11.30497253924424
H        21.29635455717100  -17.58027181926781   12.58415604740325
H        22.12705068684800  -16.01627185619656   14.32071770919224
H        23.47031393414597  -16.68486072618289    8.12593196108505
H        21.87852466451784  -17.73389471459444    9.70442072020406
H        18.82499962294987  -15.21682298934367    8.43322136651635
H        20.33681994676973  -14.11232838697410    6.81112820372396
H        26.67375380289129  -16.00949629587297    8.22218615279298
H        25.75996335689944  -14.49366277718794    8.41918382104975
H        26.74424740750653  -14.75399943358727    6.96094859021278
H        27.58641998613519  -15.94059407920013    4.37073263760833
H        25.96676085420144  -16.06412147561775    3.64110317179764
H        26.19262136884878  -16.42193698246674    5.36817384813398
H        22.66051772449652  -11.41691753829955    3.27816097331264
H        23.41610579542705   -9.84279235300034    1.52487501285441
H        27.30690118146747  -11.29378024014140    1.76981999759708
H        26.64677937988036  -12.90320704722950    3.53058285046765
H        29.50945965399405   -6.94792712266484    3.01299970682942
H        28.59721258884805   -8.68881958482044    1.51457581875070
H        24.80332918581850   -6.98565639044524    1.70643935457238
H        25.61926394825833   -5.22112030778353    3.23810202955875
H        31.98249476951522   -6.71127298756898    5.12884103437644
H        30.43736564587291   -6.70800938986072    6.01394868217229
H        31.46953403531553   -5.25991307283603    6.02348815351781
H        32.86573637789920   -2.87626272058365    5.04863347204264
H        31.56175250276062   -2.20840514619311    4.03663281442785
H        31.84524831534582   -3.96339887295743    4.07569696320369
H        26.33944193808662   -1.43304578083126    6.32373019184791
H        26.20669959286860    0.51275049683321    7.84250945121832
H        30.31760373616272    0.42055299707196    8.47655490220932
H        30.54697919292386   -1.55929820063506    6.99639331000172
H        29.64543684214304   -0.91701176205774   -6.49420475188242
H        29.22457552615695    1.04172876456953   -7.94938078705202
H        25.13037754224794    0.77984116646920   -7.24743351608391
H        25.45342119975785   -1.17510804641792   -5.77022179936971
H        31.78791934847411   -3.39465246404250   -6.59420512743756
H        30.19244863156185   -3.99141949489463   -7.11216729745609
H        30.91588406835881   -4.58768375372922   -5.60096202364860
H        31.87531591434783   -4.58367418020560   -2.79354303254532
H        30.55734404265968   -3.60359211829897   -2.10609759373160
H        31.22655801365017   -3.19752520635933   -3.70335808372302
H        25.13569944842162   -5.16426787318714   -2.81080992039259
H        24.52566986519917   -7.05186626751564   -1.33467768455413
H        28.48501798522256   -8.32364188880287   -1.17661016272964
H        29.19258807397070   -6.45958378605491   -2.64128822826167
H        28.09626810496646   11.18959118426094   -2.03358517029682
H        27.25938096259586   12.78121380586578   -0.33567694360258
H        23.62144107197847   10.77246042430425   -0.13106095357248
H        24.35291052922022    9.16066619537905   -1.85792217540962
H        30.24583914455258   11.33851481408785   -4.43219949080078
H        28.61926130428916   11.19792163243168   -5.14198099332438
H        29.79719145931321    9.88216337219904   -5.35289930829061
H        31.45622737201669    7.56561456654783   -4.72133380196591
H        30.33329441349288    6.72166429549161   -3.62733871686683
H        30.47920074019645    8.49235574506172   -3.55623903385398
H        24.95920621135929    5.64636907450214   -5.43070021938926
H        24.86310251907900    3.79169833694975   -7.06952231520195
H        28.88052383866195    4.30309555203879   -8.01796457482794
H        29.06479340853868    6.19392895020946   -6.43427015077071
H        30.14283091426847    5.85214175405076    7.04464525405703
H        30.13860202404031    3.80551241000174    8.45201130510499
H        26.02753682774885    3.38970243245113    7.96793005378243
H        25.93239527994425    5.40956943622123    6.54758339728372
H        31.82192513861841    8.67338096151877    7.12555925995167
H        30.18051332007952    8.97475866739030    7.74656320729379
H        30.70724334272420    9.73063646050394    6.22552840074232
H        31.42692942621845   10.05042067765647    3.40356502092483
H        30.25780402722223    8.89351879184802    2.72082743879175
H        31.09391789013616    8.51659420316148    4.24483731408296
H        24.72566412920963    9.30022715133613    3.80696110471580
H        23.63851195455835   11.12744392032790    2.49900297801551
H        27.26430163407561   13.20875660966848    2.23714808944574
H        28.43565644374221   11.41043245353776    3.53269835534688
H        24.92173583368894   17.32525733271349    4.25987128749861
H        25.74116711515343   15.72923937003925    2.55348701315774
H        22.22000994549279   13.53051381799386    2.79900072389398
H        21.30474356421222   15.08367509714212    4.49458546153246
H        26.36489559287176   18.95883678443895    6.72458142235405
H        25.43796211689457   17.60260466559463    7.41172832588632
H        24.94083975141937   19.27701938572581    7.74521883374153
H        23.89265212921909   21.97441549955487    7.27982043474552
H        22.53242283739367   21.53960931574323    6.21606716632966
H        24.08979210871428   20.69705127084856    6.05533279098596
H        18.69420984902323   17.68312806091545    7.86352000381684
H        17.13239056662886   18.53704773210571    9.57584153558204
H        19.94916451688249   21.30076021626059   10.89954491490531
H        21.57188575997185   20.52715619080140    9.19823603720344
H        19.18371853106139   18.47574347758516   15.00814384916585
H        18.36945317977703   20.06542740567546   13.37906338731368
H        16.00812961060842   17.00160615808785   11.59364767339414
H        16.83997962619111   15.37481862542151   13.26672875739199
H        22.06372698899700   18.16247692586180   16.53506880844110
H        21.91078831770799   16.80926015108288   15.38754417977397
H        21.88594729556857   16.49607646755758   17.13802709937666
H        20.90202648839575   16.44992002973685   19.91121773308774
H        19.19321532552445   16.09964057649067   19.55347099812239
H        20.10762797752841   17.21424227498885   18.51256812075768
H        17.79504160409106   11.57733506317730   16.38569444612877
H        18.04161580117024    9.44062644460049   17.59779572417009
H        20.90275882555675   11.09346774960716   20.12618736836861
H        20.71377902339205   13.28424894052906   18.98161896378406
H         9.60064995550171   21.54685738695699   19.73978609721692
H         7.26780147322084   21.88419078241318   20.47596533446728
H         5.82483467748318   19.47993562758500   17.37660893234901
H         8.11157175261701   19.07168175376973   16.54165222355025
H        12.12940112714301   17.96291992014230   20.67282001583847
H        12.37982220354010   17.69658822754875   18.93092461955972
H        10.75877062795897   18.11169080260014   19.54704500166702
H        13.54670813354939   23.45703401148731   19.42792774982173
H        13.33353742377271   21.74291192715753   19.86295287889477
H        11.95332797109344   22.68439325688259   19.23507720867197
H        12.78718412781242   19.02970203868454   13.94046982438670
H        14.44977525632974   19.24281537159997   12.12037805928020
H        16.53026059203346   22.15776077570874   14.23579656005574
H        14.87845291297416   22.05764362131459   16.08873690318886
H         6.14191438365959   12.33195466173732   26.15795459736611
H         6.80349643281539    9.94459158033179   26.36376525979100
H         5.08502931944004    9.06683609231989   22.67781815044896
H         4.28235189639960   11.39744448088395   22.43791056635524
H         6.81173268976691   16.13626933803077   27.01653250865838
H         5.05486999737552   16.28327234448763   26.76386740367436
H         6.18560740867490   16.71044037469105   25.45074809755762
H         1.34460742773736   17.11832832847201   25.24345847625226
H         1.44864320370965   15.60815658231923   24.30920398905599
H         2.05937261857924   17.13201638994132   23.61413512775464
H         3.67396021389467   15.68685960962017   20.15112115338852
H         3.85061211425036   17.58791626370969   18.56773187846342
H         5.37440528434405   20.10006330289966   21.65800363027931
H         5.19983465468783   18.26257337208163   23.25742590239332
H        17.36078835128241    9.44587687378794   24.19994613513106
H        19.29185599991751    9.25677724033815   22.66453589798583
H        16.79622340463636    8.07590138854042   19.54901240910260
H        14.81182338655118    8.24690853457410   20.99966315166654
H        16.72610081338873   10.11568609800629   27.39150648212683
H        15.35980154972500    8.97441884263785   27.45411957216293
H        15.07097001917011   10.69705200771139   27.08255995899728
H        11.73000745617433    9.49767854629633   28.32022151160033
H        11.53846937205636    8.22095077337814   27.09481054648622
H        11.21305634391035    9.92372258586711   26.67135946826745
H        10.51295086340050   10.38832210654660   23.42967939188910
H         8.15605455146165    9.81900000284870   23.77019863354260
H         9.04869787238735    5.78156663329222   24.48922162868987
H        11.44972408528381    6.15344500853630   24.23299151111281
H         7.50932326063394    3.84729050963791   27.03680956869906
H         7.01742052656599    6.13973291553483   26.33323412651415
H         6.37380448393623    4.78262051676488   22.37067177614001
H         6.89052608634911    2.45082834151280   23.05605382649811
H         9.54331012040296    2.53923011648275   29.29010363653745
H        10.22851531675424    2.20964376889431   27.67976773895673
H         9.62605747710858    0.86833232137981   28.68063647204222
H         7.75026930611653   -0.87550181697005   30.08738394131762
H         6.46565270837397   -0.92615427504834   28.85521069458531
H         7.33164371110345    0.59414590674043   29.17283560185732
H         7.70887521067395   -2.38568382056368   23.46573455585042
H         7.86105142148911   -4.84440203994681   23.23005738991747
H         8.73220015346075   -5.26871166460412   27.27332180738704
H         8.61221426558370   -2.81815438982740   27.60871002453014
H        12.44055857535917   -8.60879030381762   25.55513228008827
H        10.20218813339690   -7.70628525446848   25.98383590448685
H         9.57457014153994   -7.17626239653160   21.81618296080913
H        11.84047941216690   -8.06161031654164   21.31875531745160
H        13.69630624877993  -12.71632924089877   24.46810388209012
H        14.20217898036739  -12.03731164342968   22.90327924534105
H        12.75888075051497  -11.39603461442038   23.73085941451639
H        16.61694060016814   -8.40673337389427   27.07393697615785
H        16.01839610912748   -9.89519185221240   26.29978155076669
H        15.04521720209202   -8.40051171860454   26.23600722686674
H        16.59437637371994   -8.19426622346104   19.99655836506524
H        18.52351116024176   -7.09706169581017   18.91299075772013
H        20.48764941134990   -6.74100251389686   22.57107308227363
H        18.55837818444262   -7.75940570665158   23.75216180459075
H         7.33512380239056  -16.94213564529791   24.03726562053080
H         8.18434498454696  -18.72196657990008   22.55280094013651
H         6.49177599382479  -16.88142300149109   19.19765691452720
H         5.57466201111562  -15.05785126600576   20.58164766686589
H         2.69783053148463  -16.48320630807345   25.79003001858824
H         2.95271180228810  -15.83589141257248   24.15072164384573
H         2.88302912302600  -14.73027084761734   25.54443388021850
H         4.17560355477935  -13.26560454182023   28.26579596470470
H         5.85422281778481  -13.20596840784043   27.67310771836149
H         4.85039634056557  -14.64577203186458   27.36703038160925
H         5.71509784416294  -10.84995452837358   21.90844730471401
H         6.75878970329690   -8.59924593953752   21.81042336359245
H         8.06168150620156   -8.76731903289602   25.86202996396672
H         7.03497303117959  -11.16519225901926   26.00945684943358
H        17.50320714894891  -19.70014818698937   14.78821125602910
H        19.00364644075923  -19.16915864844522   12.89805053782755
H        16.11709968161393  -16.71045014048109   11.19065345040772
H        14.53225891038296  -17.20613830400004   13.02513124379912
H        17.12672882313396  -22.28477268811279   16.69421396802862
H        15.74406105668026  -22.17529383579178   15.57763905020570
H        15.49497299461138  -21.95411524427918   17.32480746697533
H        15.60869320128921  -20.69452685157613   19.98263742413623
H        15.31760561577292  -19.01619886989379   19.46432939781931
H        16.36024405735909  -20.07820045709801   18.49043260738579
H        10.69347219409321  -17.80367896648442   16.31189603842416
H         8.56230282756074  -17.99325630246549   17.55253323926577
H         7.95628321112763  -24.71005509793540   18.31386747298334
H         8.49687595339849  -23.10337867251795   20.11343808740602
H         6.69892782334901  -19.96138052236274   17.88876877086137
H         6.16236877790123  -21.53559129689890   16.10868312487986
H         9.14747134375155  -27.56271120196300   17.24134364300148
H         9.43999718553517  -26.30701679005995   16.01328967042400
H         8.30889747214661  -27.63674894742309   15.67208796607265
H         5.90919967632607  -29.33800302714721   15.94576368058843
H         4.69582192741507  -28.04040616793612   16.06446203720520
H         6.26346601480480  -27.86765577948876   16.88595825935434
H         4.56284289644788  -23.93900757060916   12.03678560278874
H         3.27825662781373  -24.72640625509308   10.08241104102438
H         3.88809110266181  -28.69893418011895   11.16019913067762
H         5.23569127631768  -28.00597063676955   13.12154073405873
H        16.72345356933634  -24.91177540808871    2.86980985976699
H        15.49815199043383  -25.79703575711343    0.90763074263476
H        13.11047628838693  -22.39505817661474    0.76188201847613
H        14.26432748934047  -21.43361001216100    2.72483077948952
H        18.21400404129059  -26.19829832642958    5.51881247298415
H        16.68660767226351  -25.43847301157566    6.02935807840159
H        18.23907412838697  -24.76604377811241    6.57624217203035
H        20.83609565992553  -23.43233052268400    6.49304907999387
H        20.41256212234184  -22.09014273949431    5.40293022228336
H        19.77077163595300  -23.71992262813226    5.09549209471937
H        15.90119671182604  -18.77336642201110    6.50679430514151
H        16.42976488902569  -17.06183272176575    8.22819023751233
H        19.51377503535131  -19.51916382414697    9.78913817449568
H        19.01565611032748  -21.21303223228505    8.09639505851869
H        26.96957551215064  -12.63209069807477   -3.39128255818237
H        27.42586406796997  -11.16198958491221   -1.45772203162496
H        23.49957251653623   -9.78847990009360   -1.46890856373495
H        22.93891788944081  -11.24704389155954   -3.39178742047078
H        28.75473341125504  -13.43786131721545   -6.01057527627019
H        27.50342798021433  -12.29184905727773   -6.55029111304022
H        27.45009909851371  -13.98517506557139   -7.09179831264291
H        27.11344658802493  -16.89488409972617   -6.96279464333383
H        25.68469125580797  -16.93968675587629   -5.90098441978488
H        26.99008160232032  -15.77364481874333   -5.58471737957147
H        20.97870428127542  -14.08845654471892   -7.18056144103174
H        19.70937581118235  -15.25806333433511   -8.95896927393856
H        23.20138446134395  -16.97678572156645  -10.43364218777326
H        24.54376875047804  -15.87474460222669   -8.68228835119917
H        24.80531119725259   -3.67684813473784  -17.80313233021941
H        23.00519996785509   -4.57039639179189  -19.25521910947508
H        20.14955675117496   -3.77631436342000  -16.33309207679136
H        21.87142588014001   -2.83570157920837  -14.82774652872478
H        28.07041889070461   -4.30072053513297  -17.19041472883669
H        27.19229952292641   -4.80431107543947  -15.72556888659915
H        28.25367601478505   -3.37834553100447  -15.67854396659248
H        29.27372593894615   -0.69021004724629  -16.20359153035317
H        27.73634957718081    0.19673720784124  -16.06272373342838
H        27.77597827625796   -1.38884833659917  -16.86687976060783
H        24.43180442108638   -0.24976846006449  -11.52051358302111
H        25.16300451691629    1.24877911517570   -9.74521869165226
H        29.11065795952137    1.16958090477137  -11.30025157199433
H        28.38764264432503   -0.37954441915642  -13.10407457208143
H        -4.16899901880222    7.09556495773942   28.10725042810640
H        -6.59063221778324    7.11748204665522   27.57664609847727
H        -5.79883010035998    6.42358528030828   23.55377582189050
H        -3.36443177326965    6.35354731000774   23.98724208241518
H        -2.36060329945054    8.86178697673638   30.15546681566097
H        -2.22272286980989    9.46661013519001   28.48618077018995
H        -0.79833432664240    8.78230127111079   29.30327034680367
H         0.92315222672593    6.65081143749724   30.58446758012218
H         0.58354707274827    5.37394394144898   29.39106642149424
H        -0.71424922067636    6.47460624777198   29.90768710389395
H         1.59727154094504    6.42183005762069   23.84238538871059
H         3.99255113378812    6.61623684751232   23.25844641380408
H         4.94210449330504    7.72805182670283   27.15463501952638
H         2.57054387736796    7.55854651208848   27.83274476185265
H         0.98746353778109   23.59081330664502   22.14213701541916
H         2.86352618390926   23.19231849759737   20.59725094157452
H         2.47072964338737   19.05391039768853   21.01499750786428
H         0.57538528741602   19.32149018158198   22.55482975414039
H         0.15089401434833   25.07688026913032   26.31377016044558
H        -1.41718839043424   24.09429594149242   26.66961932463289
H        -1.11175112958838   25.05278144540492   25.04873159815205
H        -3.45147888835963   22.62038500673521   27.79221143351977
H        -1.96467976975435   23.48072373977124   27.02723829368747
H        -2.17682350812035   21.58924257164894   27.08887577594135
H        -3.06749332403245   19.00929844068504   22.19841845930237
H        -4.95444787451591   18.49095757149809   20.70435442518388
H        -6.93254333543497   22.00748408866751   21.80462578531384
H        -5.05611341416110   22.68098632898512   23.25772824225739
H        -7.90839180430616   24.00724216122068  -18.29025925337805
H        -8.59606446934185   22.22530282960473  -19.86627773201107
H        -7.10796655165569   19.28614791634513  -17.32149426988256
H        -6.40840086468042   20.99313106353339  -15.67429454907606
H        -8.88481064836532   27.08121611204684  -17.47891472300795
H        -7.99256873239838   27.28036054146682  -15.95144271428062
H        -9.24204741183171   26.02339965984989  -16.09222503236668
H        -5.47121748241606   28.72242075411265  -16.33556284411929
H        -5.94442709401602   27.20549303949631  -17.13877168751137
H        -4.37326662015009   27.32088939840621  -16.31484276164121
H        -4.40696626304753   23.59244681828099  -12.05619439470404
H        -3.04871539698775   24.43180933380045  -10.17785988788320
H        -3.63021202920570   28.37146787471714  -11.39710445374507
H        -5.01916550560271   27.62149893217954  -13.30674967060080
H         2.21342067548989   22.00967039100789  -22.40123655778689
H         4.58859621797384   22.00781980512831  -21.69804859857407
H         3.96273809172408   18.66017090196345  -19.30697646459979
H         1.57002278663590   18.59121840449203  -19.93707267671711
H         0.40743394266857   22.76041070822361  -25.15964454416748
H        -1.15944645039588   22.07216969973629  -24.66966013773110
H         0.22802260940688   20.99950826146939  -24.96437326432910
H        -2.90584934089440   24.04525712569163  -23.35050870654271
H        -1.26657567527945   23.57547803775887  -22.83733368675935
H        -2.60566402959543   23.54804416718674  -21.66749445085233
H        -3.35753262932439   18.29322211738739  -19.88165150044859
H        -5.74236215827392   17.95638534091111  -19.33019269825379
H        -6.87723428644974   20.92304499140356  -22.02113008861134
H        -4.51287739287328   21.33601541802497  -22.63180482921133
H         1.03419233972884   28.14835317766366  -13.17395377387536
H        -0.52998432789462   28.61694807323786  -11.31724850431611
H        -0.49109032059003   24.61469459959651  -10.17281045784917
H         1.05574164689541   24.04865119440979  -12.00738572841515
H         3.49905418298587   29.72068369637699  -14.42973522769602
H         3.53148021991944   28.85016509098775  -16.09580664341346
H         4.49225606383948   28.24423156427640  -14.56989936415905
H         3.42766923335332   27.70319239525253  -18.60116894608164
H         3.31668198951963   28.49878877143192  -16.90010642433005
H         2.06154950713013   27.22739054915052  -17.55494550208703
H         3.49943244138895   21.86466265430045  -15.56668600161382
H         4.60183893863628   20.30089593327413  -17.13236063109342
H         6.00817203011856   23.46833477049258  -19.43762171954041
H         4.93536482185422   25.10590524549865  -17.93449219938750
H        10.68395941915396   22.52787579319480  -18.34077743019132
H         8.61261532310657   22.27393948126374  -19.67816158159351
H         7.32018088140902   19.16652863931188  -17.22755340711595
H         9.35346738155475   19.34583851083499  -15.83810848938486
H        12.66356065215623   25.02618333456365  -17.48734274377598
H        13.50761252494335   24.29050897980785  -16.10333523760914
H        11.74696678606445   24.53328598302089  -16.04285993219573
H        16.09486830565758   23.20206714013824  -16.85391576764838
H        14.53549289361459   22.70101032675694  -17.55131850803933
H        15.66968749091309   21.47509686500246  -16.94036699442207
H        13.02333062706704   18.89853425407644  -12.59314832052603
H        14.63234877656469   18.25567467839083  -10.82770556740383
H        17.29733683731400   21.20642926576978  -12.05452447979439
H        15.74837308103380   21.92701629429325  -13.84913701042687
H        16.65005868859845   23.48546392361972   -7.70694835522436
H        17.64543067738706   21.84310589777124   -9.26737685605049
H        15.10955535045093   18.85510491856127   -7.87769176879031
H        14.06183677619791   20.41923940445062   -6.26835174205305
H        15.97892790644647   26.68998939539165   -7.88822305150382
H        14.76608681057542   26.81549093676871   -6.59038235052236
H        14.44762677132162   25.78871594610950   -8.00696584617075
H        15.98245135493808   27.71787148265554   -4.04315027029465
H        16.44689405495437   26.29686175561906   -5.00979467478683
H        16.11495767172272   26.11841392765990   -3.27204417772249
H        11.48774642710640   22.82304808108145   -2.73866322210246
H         9.92890448963459   23.62374512313438   -0.99250526130630
H        11.34088884409026   27.51719204420779   -1.38753782756645
H        12.93751396012084   26.81076270814505   -3.14369345168993
H         6.83314911418769   29.44279280384351   -2.78070308020013
H         8.61852730253066   28.72035752880792   -1.22622380854436
H         7.11999909269684   24.83778453396152   -1.17782550088536
H         5.32173565383701   25.45690433661468   -2.76006966119691
H         6.49927538327474   31.71936631925542   -5.12077095769365
H         5.08471386341833   31.05710917773505   -5.97543444796066
H         6.58281792350248   30.10522194401234   -5.86735545698948
H         2.59949319272932   32.41818960952322   -5.11248703640695
H         3.76636211899807   31.55859009789384   -4.07842560977971
H         2.03490815715325   31.16595981739154   -3.97943828501633
H         1.52011025723402   25.74513950937832   -5.87996564819706
H        -0.40657391424330   25.39791075398064   -7.39152638556313
H        -0.53414893537007   29.45450422733507   -8.31158481599223
H         1.42149872658586   29.89469759451814   -6.85043536142188
H         0.91812742117752   30.11839620593867    6.71403738154028
H        -1.04895804369901   29.72966471594649    8.16874080681572
H        -0.72772897748911   25.61438562801599    7.63424434097161
H         1.23368205462263   25.90403971144474    6.15916275593253
H         3.38443180852346   32.28772656068139    6.75148432228146
H         4.59511662678193   31.38075447793391    5.81205622500307
H         3.98179954170458   30.71889455617127    7.34440762801286
H         4.61622104847240   32.23753085795916    2.97612026801408
H         3.22497325417890   31.61061584795655    3.89291600080099
H         3.64990664254024   30.89274038482495    2.32208052920100
H         5.22657187040439   25.49970136358248    3.26285888847256
H         7.12518189481189   24.83342873766566    1.82608830117471
H         8.38184574345255   28.78801557563922    1.50138044526736
H         6.50655014618813   29.55137583475173    2.92494946951875
H       -11.23622059749989   28.00369837782126    2.36555671140162
H       -12.82957689496717   27.02745463169893    0.74542053789009
H       -10.78707934442458   23.40350941503062    0.79676486036747
H        -9.16893290021307   24.27824216649520    2.45212336417951
H       -11.37098343717588   30.34265997846240    4.59869058381030
H        -9.91594807962979   29.94300569391531    5.54375241453393
H       -11.24234556858115   28.76543909195643    5.41489944744925
H        -7.61907603355179   31.59628219898931    4.75353242150892
H        -8.57355195130726   30.53561365839688    3.68899521400038
H        -6.80121306869988   30.39752087925700    3.72171697162053
H        -5.59963179129037   25.20170304656368    5.89078416338369
H        -3.72326352286062   25.24781324941108    7.50545462808458
H        -4.31488867491294   29.30360133658213    8.21362070920748
H        -6.22640880302717   29.34921803978979    6.64457805249737
H        -5.81409510905380   29.33019841630514   -6.84560254363349
H        -3.77310424056072   29.21099671520042   -8.25220171315129
H        -3.42599549468241   25.12640284291867   -7.53917247941047
H        -5.44373497685524   25.14749665005691   -6.11049129264148
H        -8.62056828545068   31.05016978705223   -7.01705476620380
H        -9.68559902754642   29.99177665287822   -6.06005277643433
H        -8.93756838430439   29.38241352876680   -7.55382813057534
H        -9.97451105178679   30.91143744552416   -3.28610390646193
H        -8.45114549683369   30.50267249311536   -4.11328193103732
H        -8.82831454386955   29.77503455509174   -2.53458328221061
H        -9.31171531845658   24.19186954951780   -3.23981091338326
H       -11.13908282477221   23.22139346322951   -1.84326618316856
H       -13.17426432195877   26.88248686209667   -1.81430946471427
H       -11.37455675410829   27.93895364125064   -3.20435344524602
H       -17.27192300192941   24.55075653851032   -3.76816120929231
H       -15.72857469201055   25.38013153802359   -2.01936360497721
H       -13.50924055581557   21.86700990031330   -2.19458078499222
H       -15.00348179487536   20.94676819235146   -3.93973287957818
H       -18.86078319056898   25.99449195703542   -6.24503120425462
H       -19.12030323140650   24.58151803175406   -7.29709198292142
H       -17.46670172356743   25.09928651312371   -6.89720495561449
H       -21.81129985084275   23.49758775545082   -6.94326113242134
H       -20.58551397295500   23.67415078395049   -5.66387006381709
H       -21.40737121590142   22.11465642607475   -5.89716823471155
H       -17.40730887650001   18.37390911645099   -7.47312475657642
H       -18.17987723230935   16.82764166916374   -9.24085328307259
H       -20.97557014570834   19.60629556591342  -10.57680407621436
H       -20.27973577933081   21.21432542699613   -8.82833727731895
H       -18.15448888598229   18.89816809327984  -14.69909673295344
H       -19.70428748346205   18.10288864502272  -13.02417661372552
H       -16.62343569757986   15.68677143435352  -11.34387622954497
H       -15.03902558517360   16.49337085047061  -13.07001761767452
H       -17.78986335579410   21.82844636740393  -16.15992343711870
H       -16.15901182536218   21.59944629107841  -16.83689526338942
H       -16.39606715466079   21.60734805410619  -15.07402428074999
H       -16.30194204198514   20.68236410486826  -19.61574299808682
H       -17.01430026361174   19.85658873153802  -18.20796057691226
H       -15.98097323591049   18.95301897765408  -19.33835831578065
H       -11.40963922353574   17.23083860207851  -16.49005410903548
H        -9.33885147623615   17.41325410726195  -17.82555832201585
H       -10.95945826134633   20.50812838426661  -20.08774528959717
H       -13.08677985128168   20.37684715939294  -18.82648898186777
H       -21.26115213430580    9.61094038602827  -19.61380420792829
H       -21.64599354505997    7.29804768520161  -20.38375029647080
H       -18.97657576487938    5.78809750754589  -17.54448230534697
H       -18.53061206951521    8.05355154195209  -16.66626346776903
H       -17.75334180954140   12.25608281057125  -20.64887748964085
H       -17.82738053918708   10.83325042321766  -19.58193522654044
H       -17.41005134259550   12.43194533223657  -18.91156917694160
H       -23.24082099165820   13.43370777776073  -19.12293456133461
H       -22.38093172617715   11.87626044250117  -19.04395505386349
H       -21.53789698072745   13.33444827179820  -19.63474258195244
H       -18.64193433187617   12.57573237533133  -13.80512458978156
H       -18.86181996382234   14.14652492711276  -11.90347233883262
H       -21.81561613246809   16.29143747559960  -13.89811922734936
H       -21.72141835919575   14.72280103613134  -15.82144331061473
H       -12.94643491727618    6.27022219905380  -27.16409483446802
H       -10.62689798548328    7.02804206308634  -27.60973201286613
H        -9.31938044296046    5.38506182438421  -24.01317961906457
H       -11.57526435897251    4.48249305860050  -23.54697514901331
H       -16.84742147312640    6.84405026091407  -27.59010412821211
H       -17.23246914630828    6.19890951095478  -25.97497183994190
H       -16.91248544456017    5.08320723541838  -27.33025149389352
H       -17.43407438173195    1.33795587930383  -25.78842745435551
H       -17.17577084551124    1.96627288293039  -24.14352562950555
H       -15.78097433150997    1.49743860004580  -25.14952521069249
H       -15.55795288767653    3.61936226249713  -20.84431288458695
H       -17.26619655775775    3.73891810151351  -19.04699958610911
H       -20.13553730631714    5.29414791616616  -21.78993347734005
H       -18.49171609347601    5.17860376757594  -23.59561493082773
H        -9.95217638978982   17.59562197295961  -24.49118404110298
H        -9.47421929450647   19.25960645139453  -22.72366979773368
H        -8.06715024412922   16.27888753745681  -20.18263542348002
H        -8.47754331641507   14.54994642698477  -21.89717796780391
H       -11.43989963264820   17.41708390847789  -27.46220013863641
H       -11.94441008670906   15.71778967730568  -27.28602980365437
H       -10.35270003482094   16.11042912704949  -27.99493166038692
H       -11.00496650912873   12.66601179161348  -29.30388721746465
H       -11.10294654857197   11.88492824773247  -27.70791511548396
H        -9.51344990738395   12.30299256177490  -28.40372309139460
H       -10.89009376696619   10.68245212491847  -24.59193572446513
H       -10.25614055007541    8.36016281693155  -25.03117651556231
H        -6.48798953118373    9.47915668746979  -26.52220806072687
H        -6.93595282917861   11.85130557466402  -26.16613991069516
H        -3.92347406967866    7.60976380488177  -27.88467474843681
H        -6.28807767550565    7.09624446676675  -27.56302027087086
H        -5.72478906668350    7.13714657250855  -23.36114069879428
H        -3.33403520104091    7.73554985562613  -23.66404111735183
H        -2.00111064321668    8.94188417821241  -30.27130821899679
H        -0.48197794994639    9.13555242718480  -29.36433572575457
H        -1.92866507082518   10.04849184428832  -28.87824565814588
H         1.37190276661993    6.88462365745585  -29.74905889941905
H        -0.29547614566203    6.78991728209246  -29.13055953434119
H         1.03194569602211    6.03044228077377  -28.22396589333908
H         1.48181375501009    8.43839545861330  -23.19355425638437
H         3.82983679798733    8.19132502306359  -22.46765771392067
H         5.12981521407072    8.09592477637307  -26.41584684785663
H         2.81066145741328    8.27716983113718  -27.24056645174187
H         8.69478475271715   11.35417645339788  -24.66875132261660
H         7.36874766429703    9.30785529884012  -24.89783497852608
H         6.48385505024164    9.37094955335108  -20.73690132843392
H         7.87480206320421   11.40329158077640  -20.43597192328759
H        12.86346637956268   12.51900757347246  -23.72461751428681
H        11.46279236115742   11.67216754082239  -23.02778238611098
H        12.16051070572449   13.08332310219311  -22.19025121842305
H         8.64920694060222   15.34155818978241  -26.60449630743333
H         8.64336869233135   13.86714207634875  -25.60541443370565
H        10.14142195989525   14.81995123374145  -25.78384539339378
H         8.04174232642703   15.83171747667761  -19.62544822286608
H         6.82593950445924   17.80092971582807  -18.76667757236268
H         7.11673825460627   19.70610545518616  -22.46061855995967
H         8.22593373420249   17.71794508863489  -23.44403676532879
H        16.09476582485949    6.69558459987935  -23.61941942290361
H        17.84574957715535    7.98924289056484  -22.45304803710893
H        16.29470547764809    6.90975298972984  -18.72061772567819
H        14.48827643917947    5.61021069301877  -19.77079880860958
H        15.36900281321940    1.55951310184223  -24.43476169869529
H        13.67264316912912    1.93623176139752  -24.05941646863455
H        14.92317530182907    2.10231337533392  -22.80319353570993
H        11.97732533958363    2.56321507196897  -26.65328087982130
H        13.39138459091966    3.52564546146531  -26.16681867369898
H        11.82539355179650    4.32655893704314  -26.44883021660307
H        10.29880755682997    5.38633831608007  -20.56444304798176
H         8.08956998771197    6.48593943744802  -20.43742273335833
H         7.94782468638844    7.17405186634579  -24.65251915422017
H        10.26964356509498    6.02733343538948  -24.83291011502039
H        19.59463402652060   17.56517692340995  -14.30940055617563
H        19.10258831106285   18.98954077543283  -12.34751244524298
H        16.53968060346853   16.10642549020212  -10.79282891549063
H        16.96435958996912   14.61300309865319  -12.72117146413572
H        22.29648276136252   16.99994590983292  -16.09466329452058
H        21.84888111072972   15.42970020273722  -16.80493615550902
H        22.00079710972458   15.59538037059785  -15.04099779457926
H        20.75287597417109   15.81360754765731  -19.52526137399016
H        20.12251804091390   16.54184341040887  -18.02843116652070
H        19.02477355787852   15.66830546199569  -19.12120847307985
H        17.14138513071688   11.07843873342402  -16.28606039540227
H        17.17797338230913    8.98030166849282  -17.59427253152798
H        24.11387302403224    7.81850508351555  -18.43004105923878
H        22.46192845351894    8.34348336669969  -20.19653573216134
H        19.29753832509676    7.13983546444176  -17.62785277664723
H        20.91479405371010    6.60318915395790  -15.89128854630185
H        27.09600431035890    8.90801801675516  -17.56022299080662
H        27.25315031225734    8.11274446704434  -15.97540008340199
H        26.00284745296047    9.35148418309498  -16.22642757933557
H        28.65024546167879    5.54703676074698  -16.08172743234187
H        27.17794558918315    5.97854096207120  -16.98612059746990
H        27.22238462511688    4.48453190584276  -16.02282122665982
H        23.38848036703641    4.91427858648060  -11.89247335245630
H        24.18604534633887    3.66738440059194   -9.91528522795588
H        28.14271260829387    4.07975552767781  -11.13700792472952
H        27.44133556953600    5.35871127680945  -13.13438449560443
H        24.78769649235977   16.81220507639862   -2.35399544155282
H        25.69337251859399   15.59159909292968   -0.39790945389962
H        22.33330249372427   13.14331134616048   -0.26803622409282
H        21.35638436096576   14.28663915343020   -2.22874100760313
H        26.03727242166027   18.37611901349043   -4.97825443095619
H        24.61120992246317   18.37200784199254   -6.04399620224325
H        25.32517481114984   16.83349232105981   -5.51070710063420
H        23.19320449894728   20.91716441015362   -5.96029505441606
H        23.49610113812810   19.85675219341218   -4.56220008347786
H        21.85108246776156   20.44799463181459   -4.88882193139464
H        18.69118593076429   15.84122866335815   -6.01217257011496
H        16.96447141106778   16.32302824244480   -7.73152243137450
H        19.32735041469163   19.48627913775502   -9.28204638568661
H        21.03461415973669   19.03543597762402   -7.58914685296462
H        12.66976141477794   27.12382936238570    3.89578726650924
H        11.23920890400278   27.62818905984307    1.94229424408913
H         9.78261008158947   23.73038060173572    1.90290161018326
H        11.20035668690486   23.12336882309966    3.83791618132766
H        13.46016563135339   28.85399956907204    6.56600853179802
H        13.98254229990692   27.52843164979105    7.63397792398281
H        12.29477072715965   27.60948173456258    7.07892479049205
H        16.87860672707876   27.11908887993501    7.55043076917580
H        15.77897884588190   27.04019668776159    6.15196660139000
H        16.91046117395033   25.70495758483747    6.46874594089360
H        13.92118234898414   21.04864916884511    7.61949893934000
H        15.02919463435842   19.71724463035113    9.39200310830464
H        16.81696058088219   23.13554212658791   10.95490734971373
H        15.77673176231580   24.53837263318531    9.21236247678697
H         4.07350733671380   25.67300773655035   17.96423081507821
H         4.89539269117457   23.96027821795791   19.55303646727442
H         3.31051540046843   20.90938372022244   17.20632617982639
H         2.47669418399233   22.54515142396636   15.54965224820469
H         4.78564603626466   28.78645178223890   17.07806762524782
H         3.77926488782684   28.91504672607573   15.61487452693811
H         5.10905704387496   27.73570978887854   15.67734078236283
H         1.21286416579721   30.19584460489149   16.20255639280950
H         1.84694685177501   28.71386140226322   16.95919123046694
H         0.20821286024752   28.72736422565912   16.26948799256241
H         0.26738189525108   25.02260147602639   11.90704350067381
H        -1.23340684118450   25.70461612640487   10.11769258494165
H        -1.07434232259044   29.71282776091492   11.51060395639041
H         0.51437078844229   29.04394254190102   13.29713542781590
H        -7.44651233621742   -4.11045820966081  -28.59606949505535
H        -7.56108906351534   -6.47376250321014  -27.86694830527077
H        -7.00119576870101   -5.36272331369123  -23.89808297061652
H        -6.88073320931710   -2.97369341937115  -24.52744961315515
H        -8.82591291511640   -2.46262130822279  -30.98927316591629
H        -8.75269965871815   -0.81621803178251  -30.31590388616582
H        -9.61334823174363   -2.09963571347879  -29.43442392022298
H        -6.49716587565165    0.74806807097177  -31.43934127508930
H        -6.40392067437578   -0.82035005828121  -30.60179514607669
H        -5.36585694993047    0.52692328081619  -30.08216966038254
H        -6.95408042410268    1.99072517330346  -24.79793873029250
H        -7.18477256368004    4.42352864845107  -24.43345065080149
H        -7.85056153436265    5.05750148698633  -28.49256434898963
H        -7.64539787953584    2.63727259304259  -28.95265704491609
H       -23.91935847992083    1.20095650496891  -21.63742049300146
H       -23.12105672243894    3.02840296746306  -20.20066672036839
H       -19.16535003203349    2.38088004488025  -21.37880717064878
H       -19.83536485398499    0.49987086863980  -22.81827552719406
H       -23.13930074322403    0.62838160042814  -25.94104500739532
H       -24.84025753344521    0.64879819818215  -26.47244831493727
H       -23.97830559255615   -1.02140997600060  -26.31009954861595
H       -24.75605383379053   -3.58328164412292  -26.72172067079833
H       -23.05692567395250   -3.55541078923836  -26.18478821727148
H       -23.96074512660415   -1.90912969519013  -26.36257333071227
H       -19.75414863945612   -3.61700687065395  -23.07080647066926
H       -18.96146046124739   -5.56909381595741  -21.80319758279839
H       -22.85414140501564   -6.57189255067696  -20.68766333279616
H       -23.77892156880694   -4.68089822764833  -21.96292039609947
H         8.35885611064605  -24.85501307859273  -18.22321522504861
H         9.09859708949085  -23.05280947889027  -19.75941147271102
H         7.65114775855828  -20.13787143128441  -17.16581590210163
H         6.89691576884626  -21.86076136913026  -15.56290275232145
H         9.27081402895258  -27.97286575037337  -17.40074941623689
H         8.33115713236228  -28.16723201516575  -15.90106180175976
H         9.61127863541505  -26.93653423760294  -15.99353834270345
H         5.77632564750342  -29.54702703813041  -16.38975971250957
H         6.33625685725482  -28.03990558278725  -17.15494769705845
H         4.72719837113143  -28.10838701451071  -16.40208805378381
H         4.67077727204358  -24.43798498397040  -12.10731657048415
H         3.21031718057129  -25.25358358657991  -10.29855483878032
H         3.76516771561140  -29.20119953865959  -11.50461117733418
H         5.24861105143768  -28.47364876803679  -13.35219983985136
H        -1.81639679213850  -22.21693929079387  -22.52200001851716
H        -4.19977421359244  -22.14866843731634  -21.85217294465350
H        -3.39581416663956  -19.22427801063557  -19.00136551840038
H        -0.99923637988752  -19.22289112552681  -19.60092073034575
H         0.01139829463128  -22.82608834030657  -25.28312105673002
H         1.59586138557223  -22.24955977140344  -24.71130407940953
H         0.25137160587029  -21.10218877832156  -24.90803711881449
H         3.21586449184961  -24.44128258469714  -23.61231952203907
H         1.59721648498199  -23.93933450847284  -23.06505307184877
H         2.91623636524731  -24.11963097750456  -21.88679939517444
H         3.90560915086648  -19.06869632848938  -19.58067260659910
H         6.30107670303829  -18.83574775537796  -19.02772681099398
H         7.34302341361630  -21.58961188633710  -21.97002698660474
H         4.96453713801017  -21.88771394122351  -22.59644361204920
H        -0.84955359245576  -28.83087085543304  -13.44119541353999
H         0.66313299662307  -29.36380142010512  -11.55770364706010
H         0.64546821493150  -25.38862389481362  -10.32106298767344
H        -0.86534985803139  -24.76483699424199  -12.16324834848183
H        -3.19296463246673  -30.35958832453076  -14.92988073246048
H        -3.18416859313073  -29.38832109484685  -16.53909863996464
H        -4.20891325917809  -28.89427683882621  -15.01530608736642
H        -3.01819418442237  -28.10050866317825  -18.97095339486424
H        -2.94918551781441  -28.98765556719977  -17.31340164189080
H        -1.69640425452569  -27.66219946544064  -17.85334466989573
H        -3.36950020328222  -22.47128247296213  -15.53773972081225
H        -4.43064807171015  -20.81840924868019  -17.02841684695064
H        -5.56370479739941  -23.80783098166625  -19.69095040780541
H        -4.53348340118391  -25.54019870676916  -18.25724332187156
H       -10.43037676963087  -22.60190483646831  -18.66240332504288
H        -8.28827045102827  -22.41904259069710  -19.90268746862815
H        -6.84283620182928  -19.65923168997374  -17.14332275215794
H        -8.93546804059120  -19.77224282971179  -15.84681797159223
H       -12.67541842296861  -25.00574608235424  -17.99136366871275
H       -13.46909072345739  -24.26479258309274  -16.58031407095617
H       -11.74277259644144  -24.68569291885341  -16.50864366011537
H       -15.94874923283418  -22.91171306112646  -17.42990843416416
H       -14.30520923989160  -22.57843900196200  -18.02922791906992
H       -15.32331707923529  -21.24458875475278  -17.43979288836202
H       -12.78837705322872  -19.00496364882465  -12.91476621328246
H       -14.44468512055775  -18.25853773302078  -11.23565433248755
H       -17.21574226140827  -21.04677259387090  -12.59730272706035
H       -15.63260878012047  -21.84847505236694  -14.32781334391229
H       -16.60671176331546  -23.41800977161921   -8.25162261552858
H       -17.56678120794018  -21.75420164171966   -9.81443518451222
H       -15.04920456614199  -18.79139207939022   -8.34205276155830
H       -14.03608440728395  -20.37623497822289   -6.73196531265634
H       -15.96044003569141  -26.62419701509638   -8.43267245042479
H       -14.76631030561913  -26.76649705404143   -7.11917494580956
H       -14.42222668840401  -25.73150235346953   -8.52387049585090
H       -16.02027762731362  -27.67808912187977   -4.59933436967933
H       -16.46174954646793  -26.24436612950344   -5.55811259328091
H       -16.15389364093681  -26.08565429810465   -3.81402490658297
H       -11.49919015451823  -22.81795081733527   -3.21858171839305
H        -9.96232634898452  -23.63479432154790   -1.46078306097326
H       -11.41477832971922  -27.51221202790289   -1.86298669250904
H       -12.98625503350046  -26.79040056284513   -3.63675561647020
H        -6.97259113734388  -29.65348638852409   -3.06232017674853
H        -8.76148603519218  -28.81081859137973   -1.57563954878407
H        -7.14992613023592  -24.97428881302876   -1.67317421100292
H        -5.34440182049186  -25.71663878791055   -3.19387716707143
H        -6.62625913552872  -32.08463027469605   -5.21790491878589
H        -5.17650091964037  -31.51287179986816   -6.07900173407696
H        -6.65463316217182  -30.52414102058875   -6.07496250477084
H        -2.76022240950883  -32.85993561639344   -5.08113054785465
H        -3.90743013544597  -31.89672133846667   -4.11874815726950
H        -2.16517037671830  -31.55330235891460   -4.02792942428640
H        -1.48145145474955  -26.27703046174767   -6.20618838349783
H         0.49776771762440  -26.06400734613323   -7.67157845461115
H         0.53073176944082  -30.16291435717533   -8.38456215935787
H        -1.47599658156975  -30.47332365565637   -6.95697035337453
H        -1.16273958478798  -30.12721148625859    6.47350902948052
H         0.77522188894096  -29.74171913176906    7.96772264515981
H         0.51895984862722  -25.63118086046332    7.36777633102225
H        -1.41015419164878  -25.91802676785788    5.84924796370107
H        -3.65962883130299  -32.25767795479143    6.50017884812967
H        -4.83608863698010  -31.35366209555505    5.51563599292161
H        -4.24792801890265  -30.66903867351663    7.04794791772224
H        -4.81411324870751  -32.26091478747522    2.69870971399812
H        -3.42811172578771  -31.63342798110373    3.62347822156780
H        -3.82271529068446  -30.93992536070013    2.03376164038556
H        -5.32563738318970  -25.51300076324086    2.83930358294800
H        -7.19250171261615  -24.84832913577037    1.36103968792857
H        -8.51545959416382  -28.78670317705100    1.11335851903468
H        -6.67126868476566  -29.54886484608669    2.57712916578872
H        11.07319152722931  -28.30170836833410    2.31459434115382
H        12.71289206254133  -27.38264674448097    0.70735313989524
H        10.71743870398640  -23.73262730627350    0.63492521456308
H         9.05569169654569  -24.54815874235182    2.27721122805338
H        11.13122036511467  -30.59605646933017    4.58302176252710
H         9.65976505672743  -30.17086366322917    5.49099363046031
H        10.99900661075430  -29.00656371544481    5.37399676074171
H         7.34454584393315  -31.78804640645036    4.69919838948770
H         8.33390164996756  -30.76542791567672    3.62885140818380
H         6.56411461450419  -30.59386139625624    3.63360577833291
H         5.43196529617575  -25.33603697647084    5.69354675580638
H         3.53167272488355  -25.31979561540083    7.28209265672983
H         4.02688124141394  -29.37680225313697    8.05409972978121
H         5.96159386291289  -29.48406886207986    6.51673651159623
H         5.89010642397396  -30.00036879824413   -6.85912106000721
H         3.86652741922433  -29.95191247087974   -8.29678803296611
H         3.44758798920999  -25.85642589628877   -7.69990499580879
H         5.44288324160582  -25.80640256928293   -6.24219744861877
H         8.72046212693668  -31.67120144169954   -6.96368956556387
H         9.76209059850818  -30.57115184537274   -6.02791056692690
H         9.00923199858532  -30.01096214258459   -7.53856345300528
H        10.03939489739564  -31.42207292237424   -3.23887206684661
H         8.51456609002041  -31.04802744889038   -4.07913710100948
H         8.87446113905962  -30.28893228973877   -2.51156382156204
H         9.28619222374531  -24.69988414730261   -3.37972981369888
H        11.09240059870505  -23.66315084329630   -2.00279241128592
H        13.16302228183087  -27.29991174812895   -1.83228923669821
H        11.38897891360460  -28.42010808208658   -3.20397132574207
H        17.32372453177564  -25.04760429163447   -3.70276504744802
H        15.69608727079665  -25.83634991775558   -2.01274105790603
H        13.53217298038143  -22.29782943657801   -2.32270799593304
H        15.11561811586448  -21.41504622027272   -4.00788609364845
H        18.98667615576615  -26.53147848726902   -6.11850028560699
H        19.31622259604627  -25.12453949980731   -7.15927815858163
H        17.63806775831746  -25.61147641673831   -6.82948698889447
H        22.02034578763222  -24.07822511187779   -6.68267864605525
H        20.72858331051691  -24.25896742588295   -5.47088128975464
H        21.57648234966768  -22.70526103076617   -5.63915862168158
H        17.73304380807719  -18.88694152961955   -7.40047116555062
H        18.59661290165157  -17.35702902859662   -9.13556694587151
H        21.39730367309363  -20.18172804323691  -10.36349494315363
H        20.60788446361112  -21.77591554524639   -8.64245680850088
H        18.70860677949100  -19.47348097769574  -14.58874926848335
H        20.22898652613814  -18.64155703433087  -12.90157740566521
H        17.06992260559222  -16.33240831621498  -11.21744187945131
H        15.51684715639893  -17.17543719318967  -12.95358638138437
H        18.44538268859077  -22.38687800325302  -16.09787259706598
H        16.80262101738278  -22.21021817797796  -16.76278814739480
H        17.05125321417680  -22.22462704690754  -15.00167396364609
H        16.88747075310727  -21.25471069157437  -19.54170808901674
H        17.58764362876757  -20.44096713040132  -18.12080497104229
H        16.52314253252353  -19.54088693080629  -19.22477227810115
H        11.89135495575587  -18.05667719005601  -16.29678450074143
H         9.81255753564261  -18.29436562280788  -17.60473795861187
H        11.53173322318086  -21.24369829592956  -19.98438082490010
H        13.67072506935098  -21.05849607178182  -18.74423164878471
H        21.34977751713212   -9.67191614746324  -19.21235632563596
H        21.38664995348278   -7.27078703341462  -19.81069148927761
H        18.68819185560563   -6.35800501924976  -16.75123557527873
H        18.56586405094287   -8.72162873066834  -16.06192991280410
H        18.11805890869658  -12.68706845531377  -20.36873108260466
H        18.03980704217619  -11.35649540448117  -19.18903159070162
H        17.82938229868720  -13.04272597429049  -18.64880819981089
H        23.67365793046848  -13.54284149074576  -18.87522523362170
H        22.69583962740395  -12.06041668460975  -18.73616994392143
H        21.97209170606740  -13.54989444775007  -19.40149204591173
H        19.00335562800260  -13.15581405656454  -13.57067135230344
H        19.26628253017354  -14.76003475432176  -11.70755575069657
H        22.31197174787277  -16.74835867877482  -13.72733596655292
H        22.17907425526142  -15.13409599749992  -15.61158689227595
H        11.85396425136306   -5.83022280523122  -25.89650614092546
H         9.60459044818718   -6.81605969596306  -26.29438118865594
H         8.47233112244490   -6.00678671942340  -22.37362673578036
H        10.64660227600008   -4.91653451982680  -21.91187280731603
H        15.69521834890373   -5.63710923529644  -26.79537217444446
H        16.17082924338389   -5.28255577326511  -25.11575765007700
H        15.56414137336914   -3.97549082844430  -26.16901031820431
H        15.95749279684938   -0.70505387558450  -23.57418117581344
H        16.21997269553022   -1.90464685936012  -22.29186977103682
H        14.57698323706446   -1.30664920647254  -22.63486476106770
H        14.75185491497496   -4.35897968421875  -19.39934280113692
H        16.62655373198191   -4.72795423680474  -17.82361555002681
H        19.31835038861311   -5.36119639170462  -21.06687670519766
H        17.51548160962939   -4.91848741032106  -22.66512993725720
H         9.94877443829973  -17.86837083158573  -24.27319379235320
H         9.78251313183432  -19.72909011116552  -22.64929270163724
H         8.47520904056278  -17.12101671690517  -19.67848784940221
H         8.59045332182743  -15.20975050152619  -21.22894753723870
H        11.04017773919212  -17.26270386581956  -27.37229421950900
H        11.42663248689373  -15.54933167520391  -27.07509710304007
H         9.79427083485115  -16.01586860207324  -27.63026726264472
H        10.01190064622251  -12.40998122647191  -28.62968100623502
H        10.31551558092882  -11.79775180914839  -26.98645152450512
H         8.65841978315078  -12.23013467765565  -27.48829081958515
H        10.37819436442233  -10.92406514900311  -23.76494198417759
H         9.55085339564211   -8.62675058920811  -23.91609719687661
H         5.68808717967323   -9.88945489796388  -24.97902821690747
H         6.32671337158543  -12.24728420894946  -24.91450266805685
H         3.46391205534320   -7.94693010606112  -27.11848766037347
H         5.76677660356704   -7.60859339961922  -26.35270054454411
H         4.39352662025400   -7.34382528046485  -22.35368920212312
H         2.05231771336512   -7.69801328361098  -23.10254455622122
H         2.02040591413575   -9.75296816717684  -29.55516410293315
H         0.34069457726417   -9.74255469457057  -28.96629772925253
H         1.60912777315142  -10.55052621512990  -28.01716302872406
H        -1.24200097250802   -7.59701863293016  -30.21148104710820
H         0.26116591482531   -7.40512102059567  -29.27638094992741
H        -1.17175769324673   -6.43658483079966  -28.86286015586832
H        -2.82198900817914   -7.76685544485897  -23.66672450307066
H        -5.28855660818989   -7.70154060209988  -23.47303078025982
H        -5.71714088541236   -8.57556849403625  -27.51592892168693
H        -3.26151839212856   -8.63522843787140  -27.81697087595414
H        -8.69891100649878  -12.29546950450821  -25.78513675432979
H        -8.02433058246430   -9.97926299105319  -26.21272900525056
H        -7.65687033318946   -9.27552221913079  -22.03956673627725
H        -8.33975674125987  -11.61038634321251  -21.54176030170638
H       -12.64524572998701  -13.98905111287541  -24.88751325238333
H       -11.46675333878514  -12.88855222569674  -24.13571480123836
H       -11.98706286361996  -14.36197704058598  -23.27701338113985
H        -7.89249763702613  -16.42794772549803  -27.22175576211781
H        -8.11758633348655  -14.86283514916631  -26.40174253320101
H        -9.48374565364895  -16.00220486178910  -26.54354603507968
H        -8.15743070367052  -16.39042110186552  -20.13935142748189
H        -7.00510150100159  -18.23356190072284  -18.96998478427387
H        -6.13828528698706  -20.10649108653426  -22.59072711566685
H        -7.22416221312514  -18.26609686208683  -23.84864673255270
H       -17.31462769383338   -7.63404353806719  -24.31173177751393
H       -19.05086643622256   -8.57415124988311  -22.82882118968170
H       -17.41333940711928   -6.62765651843764  -19.50270604952646
H       -15.64102602797348   -5.61815214358691  -20.88707789219347
H       -17.27313307842256   -2.96424303266622  -26.07768898858885
H       -15.51376911078989   -2.98081431567898  -25.80551972269107
H       -16.63011844736021   -3.18953126816774  -24.43322763755830
H       -13.90939206992217   -4.19216224701974  -28.56968483346998
H       -15.25187333516271   -4.92904982741703  -27.66144894663102
H       -13.76654043368343   -5.86342012351209  -27.97039496056258
H       -11.38497754772933   -5.52231865687362  -22.21129069268735
H        -9.08962790719724   -6.46213326929022  -22.10117946080705
H        -9.21214956959689   -7.85598533520567  -26.12546102781978
H       -11.65067236895839   -6.93019676724439  -26.28600150208149
H       -19.49976732608332  -17.64754193045281  -14.85930490775359
H       -18.90816139736994  -19.03947648208350  -12.90285704384476
H       -16.64137261256961  -15.95214861517279  -11.28652878993870
H       -17.21350870366736  -14.46540559514352  -13.18352296045258
H       -22.01702255608407  -17.53091014694567  -16.88748954059288
H       -21.78835540859664  -15.88758504259738  -17.53433528890839
H       -22.04506008316012  -16.12808044808246  -15.79126237027373
H       -20.45513767863381  -16.00647735890298  -20.16242931059817
H       -19.82570669162881  -16.66462097217578  -18.63188164064796
H       -18.81595603933643  -15.57891771112315  -19.61412641557164
H       -18.07714262781854  -10.76777449813925  -16.54720124861853
H       -18.41594529098699   -8.68881759694868  -17.83981836265730
H       -25.01061189383139   -8.50958268309292  -18.25307653367582
H       -23.48450012739231   -9.10198923515601  -20.11326239634224
H       -20.32937092434025   -6.96004546984138  -18.23351911743675
H       -21.81182363045932   -6.39641475986253  -16.39376836585020
H       -27.81137379697894   -9.60845037454640  -16.95032105724360
H       -27.84037246752471   -8.63784661663848  -15.45749806195514
H       -26.50816341879315   -9.77908738149560  -15.74906243762181
H       -29.55905867761993   -6.28430620069111  -15.79995660794236
H       -28.13629050345543   -6.70124215932413  -16.78607643180178
H       -28.28315801217528   -5.07525281552822  -16.08226978415013
H       -23.95689883263205   -4.70267257991715  -12.25028522681948
H       -24.63159457154245   -3.32018446304927  -10.31938468987836
H       -28.65810774898102   -3.87269852632487  -11.21040842050421
H       -28.08018702912499   -5.33558997106317  -13.12600116215463
H       -24.62934529344254  -16.60838153355482   -2.86611112024058
H       -25.53059744082123  -15.39149927543633   -0.90642055082218
H       -22.16300588246699  -12.95449413535255   -0.76842949600121
H       -21.18645758306425  -14.09953629040317   -2.72932874789194
H       -25.89807779273015  -18.12467013194262   -5.50980647605598
H       -24.46724481849175  -18.13476859855956   -6.56919326046170
H       -25.16135969764360  -16.58926623474372   -6.02984721338265
H       -23.09617010234342  -20.70217730991244   -6.48923251969434
H       -23.38581464079074  -19.64316996873104   -5.08724437837666
H       -21.75015742915811  -20.26194794005729   -5.41044200345532
H       -18.50291382327847  -15.71042057696144   -6.50116618555796
H       -16.78004529163771  -16.22075907594132   -8.21626301441241
H       -19.20443030709091  -19.32164413497289   -9.79438763948144
H       -20.90657129177983  -18.84654986584941   -8.10307686087715
H       -12.75088952821318  -27.06900632255663    3.44702436226952
H       -11.33728891413174  -27.59690169443932    1.48832850037970
H        -9.83382685215360  -23.71799052522487    1.42692546264738
H       -11.23418899627874  -23.08662455327378    3.36776569259964
H       -13.53689089226611  -28.78968667687306    6.11659661812637
H       -14.04190023075166  -27.46068759535089    7.18863803177105
H       -12.35787205621034  -27.55584413655543    6.62456590988033
H       -16.93269884630774  -27.01646975731335    7.12013297976783
H       -15.84014731194323  -26.94836745767153    5.71556006631674
H       -16.95342342262678  -25.59995260363734    6.04130374352684
H       -13.90472840776538  -20.98074699762171    7.18757598686543
H       -14.99654759372464  -19.64237663026706    8.96540063100177
H       -16.81751433764848  -23.04650361897143   10.52131467259728
H       -15.79306434157980  -24.45507116833653    8.77541129419182
H        -4.30083964818054  -25.65847371106640   17.76142197363503
H        -5.09823779359266  -23.94466999260440   19.36149803268762
H        -3.47528579019263  -20.90066352348142   17.03231315091138
H        -2.66641385360417  -22.53723390976094   15.36343863649603
H        -5.05008515156720  -28.75733565697200   16.86660672228087
H        -4.04470171620802  -28.89631216641217   15.40370648180202
H        -5.36066343017333  -27.70168743134883   15.46662165907836
H        -1.48897394715773  -30.20374427038758   15.96917519368800
H        -2.10648737254264  -28.72030226729426   16.73676133886093
H        -0.47181419551622  -28.74388372830238   16.03775658019417
H        -0.51086164137454  -25.02411421132311   11.69190654662754
H         0.98089558086039  -25.71660203729478    9.89717522364131
H         0.79057587859427  -29.72482823880172   11.28320898777601
H        -0.79141084076653  -29.04662426847266   13.07331954240846
H         6.35830364158881    3.70847554143874  -26.98106352882224
H         6.50177611407700    6.06340807184745  -26.26977941084840
H         5.59951895444518    5.02128613582511  -22.34238686827323
H         5.44577791456172    2.63294359534143  -22.95725622441300
H         7.78977680383106    2.13861539899413  -29.30327175873736
H         7.76331281022060    0.50095647408361  -28.60393543809724
H         8.50485050917305    1.84055622894450  -27.70041959767925
H         5.61148224232465   -1.15184488413272  -29.85776974095126
H         5.42686107679979    0.42005430322037  -29.04234768112283
H         4.41211008859914   -0.95714522950253  -28.55630004717868
H         5.80305291409960   -2.40597227566486  -23.21221846850444
H         6.12822885907111   -4.83525078064170  -22.87533151999693
H         7.09958259881685   -5.34609952216579  -26.89354907951697
H         6.77884319146677   -2.93803004301381  -27.32669808562935
H        21.30856123706148   -1.68441744536418  -22.71090825026567
H        21.60751237860664   -3.48974826033591  -21.04721120341283
H        18.16837066812098   -2.29768071216517  -18.97966096733144
H        17.73501961105407   -0.50039138079986  -20.61037828566525
H        17.66470471053781   -1.12161743306762  -25.04857938463203
H        18.30372963766130   -1.15275067559608  -26.71157356408511
H        17.80628556769686    0.51185362409221  -25.97491476758388
H        17.87974600428227    3.02048133305542  -26.98590646081211
H        17.25647854081652    3.07728849475150  -25.31645226315433
H        17.71519355641543    1.39607855320403  -26.03299766376393
H        17.64300802258528    3.02121533924125  -20.69620374157722
H        17.87181662653436    5.02307230944107  -19.27590627732271
H        20.79767795803052    6.62163927672820  -21.80739108712005
H        20.72573555928097    4.61432617504357  -23.25568342159190
C       -19.99883940437752  -11.92950456793838  -19.05694951446209
H       -20.73835628263744  -10.70905475890078  -20.64161892088000
H       -20.47522471563185  -12.82665533864526  -19.40483868147257
C        11.61134840710771  -19.92387419281895   18.76272853680722
H        10.28234958246682  -20.61646918338371   20.28429167639384
H        12.45119147428152  -20.49793618699118   19.10643792014487
C       -11.77582880884367   19.87151243787235   19.00746120783514
H       -10.44724327362371   20.56938030621921   20.52726122033590
H       -12.61707695803721   20.44364201575598   19.35099196971812
C        19.53360218983776   11.81924832606649  -18.54171117539380
H        20.19092854623585   10.45746785526303  -20.05587052118231
H        20.21978855575177   12.59970130836859  -18.81209472565854
C        10.32873032182060    3.46085625207945  -18.33794540148610
C         9.47031531125218    2.93510537706682  -19.42611925853489
C         9.99469149077256    2.59910588501597  -20.66179246584070
H        11.04173158745228    2.76325686207235  -20.84558477045247
C         9.18524068769015    2.08709412545313  -21.65099860213946
H         9.60393797724920    1.84310178546527  -22.61407498456832
C         7.84401851996845    1.88978618416205  -21.41205307167127
H         7.21228864183623    1.46118595389045  -22.17122275790586
C         7.29714584917179    2.22487869154651  -20.18497541511907
C         8.11883742509366    2.74931675890575  -19.20365236605056
H         7.70134569761106    2.99927291084669  -18.24285150666829
C         5.87495452818390    1.95642037286800  -19.86749845730424
C        11.85128089416255    6.62458332385762  -17.37779010354103
C        11.90828197403753    8.01054523493024  -17.89882200913074
C        12.87516387510791    8.38658537966574  -18.81577772283868
H        13.58423413763774    7.65467523880213  -19.15860139311827
C        12.94121723436377    9.68371551817390  -19.27112814842393
H        13.70180736390975    9.96606831010883  -19.98061370382179
C        12.04822878218025   10.62302459864576  -18.80720539040924
H        12.10154110396445   11.64465480160191  -19.14332595017058
C        11.07557277756964   10.26977485115066  -17.88701424708448
C        11.01159078285075    8.96063945442424  -17.44372009499917
H        10.26658037558825    8.68244208254978  -16.71766707552054
C        10.16103164660481   11.29096056954339  -17.32641939366003
C         7.01722166732528   12.93140314362671  -18.07926848524185
C         6.01116511372063   12.80744170761144  -19.16015526842091
C         6.17417806078800   13.44870913896423  -20.37666953751687
H         7.06550173256878   14.02458879143395  -20.55219629848332
C         5.22880096149340   13.31700162229991  -21.36859066559045
H         5.36826840655296   13.81699443802078  -22.31310676315035
C         4.10731962534430   12.54660624470645  -21.15656027905679
H         3.35124478324777   12.45496439223417  -21.91820906172569
C         3.92930164078421   11.89110379518022  -19.94984349982165
C         4.88671012733248   12.02858662301486  -18.96128117033078
H         4.74877310877587   11.53042082137162  -18.01654955655054
C         2.68697737790835   11.13577987624041  -19.66531037179997
C         2.38444137391979    3.22567937845944  -20.16089097486466
C         1.65279226667007    4.34557095869758  -20.79306211294349
C         1.04670232941650    4.16210474542234  -22.02497755091686
H         1.13167998594778    3.20505506345046  -22.51199588097264
C         0.34716796031288    5.18830111908788  -22.61453003212293
H        -0.12135700401555    5.04504023215848  -23.57458170685255
C         0.25245366910184    6.40324694805393  -21.97782214939468
H        -0.28656091834711    7.21264062730581  -22.43609732916277
C         0.86034542873045    6.61502836378822  -20.75362410076146
C         1.55468813519199    5.57444747649600  -20.16356805647351
H         2.02247205781044    5.72167146371149  -19.20560051040764
C         0.75016261237211    7.93593102568818  -20.09200602780187
C         4.67949901991484   -0.74480867637243  -18.05249341475833
C         5.33192760848815   -1.88980794659665  -17.38577000098300
C         5.59633730414744   -3.06668890323301  -18.06512086528860
H         5.32366906580617   -3.14581575180884  -19.10390634847281
C         6.20579492843056   -4.11805290410175  -17.41725388671013
H         6.41596679553803   -5.02807971686126  -17.95318502653640
C         6.55360577764670   -4.00642800873422  -16.09005659283425
H         7.03435209764135   -4.82128692641817  -15.57517692284363
C         6.29405348155588   -2.83516348525382  -15.39895380333603
C         5.68553922386738   -1.78394097259526  -16.05517748090728
H         5.48788694041079   -0.86817583263724  -15.52342623291450
C         6.67425393961344   -2.68457869815299  -13.97999921777383
O         9.72976792082791    3.92996727338662  -17.27610204428332
O        11.62767064019007    3.41508565207353  -18.46931293440268
O        10.86775656510014    6.31360598922383  -16.57590079248539
O        12.79022340564562    5.78536928108495  -17.72491728266822
O         9.24201195962299   10.89203769788722  -16.48870807962108
O        10.33963623598736   12.54112040207278  -17.66160833911882
O         6.89068112986468   12.14530171344320  -17.04334175797028
O         7.97452910825852   13.81147517262210  -18.20064158411776
O         2.82071102604721    3.37733650263777  -18.93937608725038
O         2.54626039962970    2.13314104187143  -20.85963624759280
O         5.41558144520915    2.42955236557395  -18.73871456691116
O         5.16608320621402    1.22267041502215  -20.68394585290027
O         4.53301544222788    0.34934359068001  -17.35387076188746
O         4.28243798209883   -0.88219656575115  -19.28799108755996
O         6.43989828267580   -1.53310038578813  -13.40887592577982
O         7.23082450515151   -3.69939335823345  -13.37714868024431
O         2.65210569453092   10.41153239634999  -18.57691359484606
O         1.66965926981065   11.28079916750012  -20.47342903106200
O         1.19195935522426    8.06080993954801  -18.86911055586581
O         0.20183080414747    8.91340651140529  -20.76469983570273
Rh       10.66944133119484    4.58657395827157  -15.74416248286144
Rh       12.82991825751785    3.98189721666322  -17.05898625232364
Rh        3.70590355462994    1.95396934413423  -18.01484565975015
Rh        3.40938684328927    0.56321501928052  -20.20076888523045
Rh        1.00761530813722    9.70294636535261  -17.88838413287452
Rh       -0.10651453939973   10.65925862282639  -20.03961469061722
C         7.41896054701300   14.83331597901734  -14.95849404841903
C         6.67069699535383   15.84605236141648  -14.17806366993678
C         7.08533914144732   17.16695962017962  -14.13437541956544
H         7.97749845814931   17.45021947007056  -14.66627096543358
C         6.35691972250305   18.10316737701448  -13.43321153357392
H         6.68307069866756   19.13021918389012  -13.40843428736048
C         5.20400117581623   17.73253419793592  -12.77570844031482
H         4.61348838704062   18.46063061785997  -12.24524839173909
C         4.77909233567958   16.41473293876337  -12.80201677269507
C         5.52487553078504   15.47977090016991  -13.49687487634275
H         5.19296306123274   14.45577025775876  -13.53031648557627
C         3.50691038557297   16.00177102604071  -12.16592215069038
C        10.50494122898572   13.15629511513791  -14.40225171613830
C        11.56484319041438   13.16327929379163  -13.36920386451571
C        12.59973144044567   14.08271544183322  -13.42350279617670
H        12.61386404513748   14.80838435283110  -14.21945959197767
C        13.60010541460006   14.05866459568571  -12.47823880916077
H        14.40843794468605   14.76912961731306  -12.52980787068007
C        13.57781438982214   13.11633531675031  -11.47486883768765
H        14.35658402084744   13.08968455627128  -10.73241798832522
C        12.55233528193344   12.18886040921882  -11.40321018526189
C        11.54910715716821   12.22310548884303  -12.35439831494594
H        10.75098001586111   11.50148018304617  -12.31100153291053
C        12.54109123292580   11.15656434780687  -10.34190234952108
C        11.47177133968733   10.88469908741242   -6.89644564742692
C        10.82451664754378   11.77702048851398   -5.90727678875267
C        11.54527201872907   12.75747846450272   -5.24592242854410
H        12.59380237483344   12.86912690512187   -5.46423209186757
C        10.92935358833142   13.56687584934051   -4.31577530284619
H        11.49754614186313   14.32679312666662   -3.80394603497071
C         9.59224516940698   13.39773750689525   -4.02777567303048
H         9.10607596301812   14.00871194373252   -3.28572254270325
C         8.85666971322921   12.42000304204230   -4.67647168069169
C         9.48108036378346   11.62162891021946   -5.61797283999968
H         8.91607598815894   10.85400678125024   -6.11971488719592
C         7.44212029612694   12.16153707817259   -4.32224916373321
C         1.95854418452334   15.38511492989937   -8.89709211065880
C         2.37425072236802   15.49428751266666   -7.48056860672966
C         2.16729529843975   16.67599179743344   -6.78757277843667
H         1.69916432469143   17.50184377042329   -7.29671670712617
C         2.55538624573198   16.79174958852296   -5.47187289522648
H         2.39145444210782   17.71510721339490   -4.94009747921006
C         3.15373638268827   15.72688793420818   -4.83682610408514
H         3.46330968467532   15.80372308286030   -3.80788918454338
C         3.36796332201962   14.53579221205146   -5.51107172663166
C         2.97479686696741   14.42824835092293   -6.83360126732315
H         3.13862243574991   13.50593996365348   -7.36460141515784
C         4.01041872019138   13.39862461204738   -4.81504393662381
C         0.50751315768641   15.14125585365574  -13.74018807208400
C         0.08783652255829   15.03847516656424  -15.15391863424188
C        -0.48574379252345   16.11267865560207  -15.81407734796760
H        -0.62266898944704   17.03952394911515  -15.28270188393959
C        -0.87366463529254   15.99191905728940  -17.13046715945663
H        -1.31575108156868   16.83211225412203  -17.64043098736886
C        -0.69281778360307   14.80016212859824  -17.79761040075912
H        -0.99211260434564   14.69465124922906  -18.82686057119108
C        -0.11951937159215   13.71768506525082  -17.15093192506892
C         0.26789532797230   13.84824772612859  -15.83150175009989
H         0.71388862296752   13.00984800494560  -15.32308363344345
C         0.08043245633214   12.42737898275462  -17.84427804709443
O         7.17239366613741   13.57430272759197  -14.71223658128977
O         8.28027225882576   15.23931753187624  -15.85237088358427
O         9.51375248962632   12.31884719039544  -14.25499038153252
O        10.61997321360270   13.97033049978042  -15.41681026326993
O        11.49104314265148   10.38586131804278  -10.24403085517251
O        13.58594768020015   11.05533427676009   -9.56463668598301
O        10.69226380061623   10.15323296004952   -7.64680457956075
O        12.77571034968283   10.85899139274819   -6.97061345258889
O         2.15889625903950   14.25594811741685   -9.52199140112020
O         1.41024093949996   16.43203434213974   -9.45422283434267
O         3.32447078602258   14.72350645405885  -11.96736191452723
O         2.61477462111257   16.91289320531475  -11.88093913939204
O         1.05071272950297   14.08668635669016  -13.19274580230192
O         0.31575064883812   16.26878994690335  -13.11139719366117
O         0.66231360336071   11.46633637369658  -17.17777881017905
O        -0.33320632802802   12.31032246909695  -19.07642129394599
O         6.76171447416970   11.36969977831368   -5.10753308707587
O         6.95727547396216   12.68596267211460   -3.22798929193672
O         4.18747843542960   12.28239935295973   -5.46955464187996
O         4.36912202596463   13.57084715582694   -3.57057755452688
Rh        8.10803861695503   12.12954931022831  -15.55820202673473
Rh        9.35435968338661   14.00360861385941  -16.86956319200403
Rh        1.66372892594709   14.00123712883108  -11.36304115565589
Rh        0.82716736389219   16.46487105775834  -11.27180012641178
Rh        5.01271673627585   10.74307119947738   -4.66462667017881
Rh        5.21051911905370   12.21489110469187   -2.52812589066899
C        12.62882479880965    7.43856037389509   -6.89315863568246
C        12.68818894316650    6.30117417111662   -5.94687973406645
C        13.87708715156778    5.96073481356493   -5.32255214182948
H        14.76149395092495    6.53624029835402   -5.53899735998363
C        13.92396712059773    4.90431373720780   -4.43898882017075
H        14.85257865962977    4.64835540309971   -3.95486487810808
C        12.78341314052630    4.18179617389749   -4.16451889060774
H        12.80257412593738    3.36679097417996   -3.46039551478360
C        11.58681626773837    4.50610120022622   -4.78149755058063
C        11.55125702549795    5.56336549640559   -5.67338763291779
H        10.62153771363717    5.82332699552831   -6.15094506808921
C        10.33503527580577    3.79179381518608   -4.44394902881324
C        13.56643003891751    7.73555591236342  -10.27019522549934
C        14.15092670913582    6.77990070351568  -11.23844025455852
C        15.43159395076956    6.28385007183724  -11.05972707879729
H        16.00571203230153    6.61716676170521  -10.21143638524625
C        15.95361736170918    5.37106441149567  -11.94947269792691
H        16.94976398428428    4.98555391288791  -11.80349008845445
C        15.20591454573349    4.95399607980493  -13.02859405882916
H        15.60766312574196    4.24729796959513  -13.73526955207965
C        13.93017072229358    5.45370125411566  -13.23284518325696
C        13.40745695168849    6.35596374541767  -12.32484380313008
H        12.40688124213151    6.72929706079565  -12.46281073708464
C        13.13083674214311    5.03908947696970  -14.40941990596877
C        11.74897368748104    1.96639466537362  -15.36077337893577
C        11.77756457232954    0.63774386329618  -14.70545772256977
C        12.86631813028340   -0.20387671326869  -14.86493639646156
H        13.69118378352815    0.12212621531951  -15.47609612534858
C        12.88947252126406   -1.43892740182254  -14.25499434357810
H        13.73753760262478   -2.08996336878590  -14.39132084950721
C        11.82484167133728   -1.84871682029250  -13.48286223713302
H        11.82286619606394   -2.82079893033799  -13.01872916560726
C        10.72862661740010   -1.02043555455188  -13.30854713733285
C        10.71728535046646    0.22110273676168  -13.92072147342755
H         9.86366813573639    0.86575072962736  -13.79602955389372
C         9.53993433490267   -1.48008983086520  -12.55330015477720
C         8.47858071213553    0.67192113114263   -5.01314186128985
C         8.70880703188235   -0.58653691135024   -5.75638279735906
C         9.33554193088033   -1.65327093318972   -5.13312005357479
H         9.64594134835180   -1.54514571388643   -4.10727137728022
C         9.55538777173309   -2.82941064917640   -5.81397733664781
H        10.04302665424607   -3.65524792801601   -5.32157989159235
C         9.15089827075522   -2.94910835596433   -7.12441700394637
H         9.31482429581395   -3.86418141213928   -7.66866316942447
C         8.52353827797661   -1.89355065087751   -7.76613957383771
C         8.30580143811816   -0.71525572220065   -7.07389904718283
H         7.81748501451114    0.10948040337044   -7.56461875326998
C         8.09208724868283   -2.03698073193692   -9.17446362615494
C         7.81164391988472    4.92959483085458   -2.37167984140057
C         7.62722825416152    6.19566970397281   -1.63390690474779
C         8.04980814196477    6.33120106460711   -0.32189744909335
H         8.51698367196655    5.49104691247311    0.16410736230232
C         7.87416116769059    7.52441597548604    0.34452265515383
H         8.20530523984690    7.62466033339078    1.36545063952148
C         7.27720553881062    8.58994759176705   -0.29356107488233
H         7.13335908300351    9.52825579007782    0.21562289582960
C         6.85204968681434    8.46842108577845   -1.60614704769998
C         7.03068581210361    7.26869353163068   -2.26613306194403
H         6.70368662882147    7.16971418652059   -3.28786972864732
C         6.21541246821472    9.59798447328167   -2.31334900007708
O        11.55775082902658    7.57169593738757   -7.62884446071406
O        13.65134003895615    8.24860813460008   -6.95439658958875
O        12.26419972539806    7.80973759915602  -10.20994144722677
O        14.36884595818988    8.44647808969552   -9.52408699097357
O        11.83227353970868    5.14871264928440  -14.32902720137357
O        13.75545891671799    4.59112788475063  -15.46541738828690
O        10.78599357081064    2.78981527486652  -15.04386455381803
O        12.69404431853980    2.25764435290614  -16.21398405235471
O         7.89714658029027    1.66548351690768   -5.62988133341748
O         8.87448638752060    0.72527675277347   -3.76929840758816
O         9.30166647763040    3.99459018004023   -5.21681012373443
O        10.30439956847393    3.04240182172407   -3.37374617012881
O         7.39986120882618    4.88786578796132   -3.61075201716259
O         8.37608558434041    3.92624250912884   -1.75707676782039
O         5.86344130578911    9.41039700562387   -3.55730922628429
O         6.03827640993518   10.71753237533898   -1.66671881938415
O         8.62320597175830   -0.59273922996472  -12.27167840214852
O         9.43353156482435   -2.74849772734074  -12.25522505563190
O         7.52118813859731   -1.01995603062698   -9.76250357098396
O         8.30517216306231   -3.18488840528298   -9.76078002906249
Rh       11.35757719043424    8.94644288391194   -8.96834836465972
Rh       13.72461578932621    9.70815952086213   -8.20259315174762
Rh        7.56300474485870    3.35193642301343   -4.76939186697730
Rh        8.66748146648094    2.27121265865748   -2.67569830701995
Rh        6.91116370458878   -1.09588403051619  -11.58503855770483
Rh        7.80020018498533   -3.54239049041933  -11.55894120916510
C        -1.31720818291207   -0.76967631023514  -14.17656922560413
C        -1.10211905072124   -0.86711994703312  -15.63831107771641
C        -1.95272120537365   -1.62248273810692  -16.42863900922613
H        -2.77966496024113   -2.13217357290049  -15.96308657552855
C        -1.73951464020334   -1.72069397318443  -17.78619382826757
H        -2.40509226882748   -2.31193422319887  -18.39414587136508
C        -0.67085394762423   -1.07314517817930  -18.36625754030203
H        -0.48436717166891   -1.15822634982546  -19.42380017713900
C         0.18960135591212   -0.31207580543274  -17.59229538183821
C        -0.03816945101372   -0.21181197663668  -16.23113771217173
H         0.63056824371732    0.37281378927773  -15.62229880788745
C         1.38186233078875    0.33223143377499  -18.18995755413804
C        -3.58724359577930    1.07451659315432  -12.11560019732366
C        -4.68189676051366    2.04762703428887  -12.32625397304487
C        -5.94729197538133    1.62410335426671  -12.69734230759866
H        -6.12039176165364    0.57168210966414  -12.84800920545351
C        -6.96582001752110    2.53676479018962  -12.86391055232345
H        -7.94877328148742    2.19994024652064  -13.15128087645453
C        -6.73208269868464    3.87823821872007  -12.65401323213321
H        -7.52312832175080    4.60004946399285  -12.77063759593412
C        -5.47270995166126    4.31966654511043  -12.28286327467473
C        -4.45467183611089    3.39695205473023  -12.12556699021068
H        -3.47330749729639    3.73276331948399  -11.83551121190652
C        -5.21583163131446    5.75508221022342  -12.03033532190436
C        -4.59620137840934    8.66255173503857  -14.02955630897685
C        -4.50039480969954    8.92592250494292  -15.48324970662630
C        -5.64397397282574    9.08012603859040  -16.24945073635927
H        -6.60562647989076    8.99214220139564  -15.77223696098042
C        -5.54928472743876    9.35088060858809  -17.59677384782436
H        -6.44410663871759    9.47986192948333  -18.18378319957182
C        -4.31257413347436    9.47556508637352  -18.19052125692189
H        -4.22657353935701    9.71154568390165  -19.23801159983207
C        -3.15768600885560    9.32194445875052  -17.44135811940381
C        -3.26294591794578    9.04329735120358  -16.09005631921763
H        -2.36948581293156    8.93727888962717  -15.49816769507790
C        -1.82555170810612    9.54227316885890  -18.04995044935970
O        -0.65370854822655    0.14192541023996  -13.51745061342132
O        -2.15845190694455   -1.59665764256621  -13.61574203965081
O        -2.37778937493271    1.54319494420184  -11.96456814166150
O        -3.88061472987081   -0.19742714723934  -12.07429718726170
O        -3.97514830116809    6.13468398536426  -11.88224411461013
O        -6.23498092084682    6.56831794545944  -11.95609685004988
O        -3.50426593318495    8.33787148970002  -13.39096633305700
O        -5.76370644990971    8.77095894293968  -13.45386870110631
O         2.02868949352671    1.20417825070933  -17.46363654414283
O         1.75429642373307   -0.02935828138587  -19.38894337221434
O        -0.77221748075206    9.24097676596975  -17.33831003760829
O        -1.76557149872122   10.07264084869225  -19.24264058557481
Rh       -0.86299513539022    0.41582913633524  -11.62654458406075
Rh       -2.55409392613525   -1.55736236200878  -11.73470478038517
C         0.98890324527322    3.19788334817448   -2.93195699633964
C         2.11858817572611    2.42803993243750   -2.36384981436257
C         1.93084655124568    1.56682987331269   -1.29536167839949
H         0.94190526486776    1.45837974560785   -0.88235595880322
C         2.99505288949043    0.86510716441935   -0.77112183442613
H         2.84123165631519    0.19752493253687    0.06124033809045
C         4.25711311308667    1.02241684391492   -1.30203508056028
H         5.10020954130400    0.49534352368338   -0.88760816280616
C         4.46214967514464    1.87811538245675   -2.37138346305870
C         3.38596739780554    2.56957159906445   -2.89782208099894
H         3.54034206988301    3.23940480807003   -3.72714422913451
C         5.81890261837336    2.12458096830159   -2.90987478735130
C        -1.75179409374333    2.36612412588041   -5.07125711777575
C        -2.25508971527945    1.15584195094597   -5.75639434866117
C        -3.04505901690732    0.23654112825818   -5.08611690093058
H        -3.27432905525252    0.40734578132773   -4.04755965947485
C        -3.53549365558671   -0.87022468476226   -5.74390781946261
H        -4.15285337390508   -1.58004693707261   -5.21737947476586
C        -3.24560386589400   -1.06548602034783   -7.07660930625359
H        -3.63152194636715   -1.92144076585662   -7.60466716808885
C        -2.45730886243575   -0.15582988253579   -7.76208784577395
C        -1.96393992169761    0.94843258232227   -7.09207161343939
H        -1.35410157829482    1.66221470673971   -7.62002931326237
C        -2.16798404205498   -0.33639592089483   -9.20142997415817
C         0.17207237096383   -2.19630230073825  -11.18173720304084
C         1.27859927116856   -3.13252205369812  -10.87872104176852
C         1.02252539971770   -4.44260165604889  -10.50904024475514
H        -0.00043105526611   -4.77183241542213  -10.43457638455982
C         2.06243268381521   -5.30841383821718  -10.24757340746302
H         1.85525649364656   -6.32770990961327   -9.96421597510204
C         3.36674684691670   -4.87798951536973  -10.36015535998747
H         4.18746025385293   -5.55224688233220  -10.18105680599602
C         3.64167831579034   -3.57085235241269  -10.72575650807606
C         2.59073096956783   -2.70638681175227  -10.97598978801662
H         2.79798528621990   -1.69036472396036  -11.26728035341372
C         5.03361079599987   -3.10889006953807  -10.93190039323002
O         1.16729951394628    3.76864100977516   -4.09306313478516
O        -0.12513129383006    3.27210716395457   -2.25448121844531
O        -0.89942050309958    3.11828805959035   -5.71397419721522
O        -2.19329896631461    2.63306618959230   -3.87165083848679
O        -1.30395600801865    0.47079346690570   -9.75611314970307
O        -2.79866665528157   -1.27857889492020   -9.84923442681028
O         0.45861008696024   -0.92531189849726  -11.27088124635855
O        -1.03069678335566   -2.67738390266105  -11.34851387442497
O         5.90359223452427    2.74287117479782   -4.05750414045050
O         6.85684880718017    1.76624929890686   -2.20154087702478
O         5.22580454418234   -1.82352133097322  -11.06420592335854
O         5.98870424831109   -3.99617992721437  -11.02405079650696
Rh       -0.20453015253391    4.75603178635758   -4.99476104922132
Rh       -1.66768695713285    4.21825901119534   -2.91384215701327
C        -4.29237054719912   10.63316872499036  -11.00545845662613
C        -4.01000738478286   12.05063812789035  -10.68340217881008
C        -5.02506074390570   12.90499887792271  -10.28552503730968
H        -6.02758431583226   12.51940590638323  -10.20432913648890
C        -4.75345244720752   14.22641302671938  -10.00408862402661
H        -5.54952815463859   14.88571262367577   -9.69786984359735
C        -3.46863663665617   14.70961315905939  -10.12465751813899
H        -3.24845704810380   15.74540037259006   -9.92710012128725
C        -2.44079471808160   13.86945070790697  -10.51920832209040
C        -2.72182212249494   12.54206176408478  -10.79031428547034
H        -1.92786070927423   11.88495178435041  -11.10306403984501
C        -1.06690244848269   14.38347809905874  -10.72236828586396
C        -4.93176023350780    7.68095996072999   -9.06995312015049
C        -5.02570053980700    7.33551357816853   -7.63435239527487
C        -6.19066060054938    7.56956953717680   -6.92235840690524
H        -7.02535076000854    8.02772253615442   -7.42612334529628
C        -6.27867364292725    7.21300451737822   -5.59447716018025
H        -7.18912093763821    7.39630397274526   -5.04708651129478
C        -5.20731272215327    6.61468166525188   -4.96805933738792
H        -5.26720542396488    6.32101445096450   -3.93340726677374
C        -4.03424927398399    6.37504281015496   -5.66448285999584
C        -3.95230034178831    6.74317613470180   -6.99477504557163
H        -3.04456623356037    6.55466950573884   -7.54305616864919
C        -2.88858591848731    5.70364487790098   -5.01298306283640
C        -0.18439736700494    6.65253417929247   -2.87624427741131
C         0.23670579426508    7.93509104567280   -2.26828674175564
C        -0.41384160477589    8.44001034341774   -1.15454397092015
H        -1.23797881262452    7.88527669282888   -0.73814033850518
C        -0.00714309906666    9.62904145622945   -0.58909798079462
H        -0.51643299009291   10.01343737347429    0.27987529480050
C         1.05697663543673   10.32132794531989   -1.12499167580890
H         1.39740308532273   11.24102727474709   -0.67934658026873
C         1.71802235993130    9.83271679001764   -2.23964670631856
C         1.29601513253557    8.64293556577112   -2.80617991810275
H         1.80971875821048    8.25469585500752   -3.66961786077581
C         2.91183930828638   10.52026730213858   -2.78250985201307
O        -3.27732180295281    9.81948610109354  -11.12074778906089
O        -5.53507191648401   10.26262790606442  -11.16140561555670
O        -3.76110296078707    7.59509895591098   -9.64254464407844
O        -6.01999842613568    8.03868951344735   -9.69690045169050
O        -1.76175960149412    5.64942093922369   -5.67071718357632
O        -3.06121478801667    5.18449151507775   -3.82722759813447
O         0.29254547890246    6.35037973173667   -4.05381515189308
O        -1.01034090420260    5.88747063066389   -2.21400974876501
O        -0.11371861470916   13.50379142033197  -10.87655304241902
O        -0.87649767896602   15.67482342989670  -10.78350048232903
O         3.34953967075649   10.13393268139317   -3.95105872679447
O         3.49815649419586   11.43520247780252   -2.05658444304845
Rh       -3.47963602485745    7.95119174459343  -11.50921794069330
Rh       -6.03172968788417    8.44707202822539  -11.57634718011397
