# Supplementary material for: Automated and Efficient Generation of General Molecular Aggregate Structures
Source: Angew Chem Int Ed Engl. 2022 Dec 16;62(4):e202214477. doi: 10.1002/anie.202214477 (PMC10107477; doi:10.1002/anie.202214477)
Supplement: Supplementary file 2 — Supporting Information [file ANIE-62-0-s001.zip › SI/large_show_case/monomer1.xyz]

3888
FINAL HEAT OF FORMATION =     0.000000
C      8.14086   -8.41477   88.79163
C      9.21739   -8.87341   89.54835
N     10.48502   -8.50395   89.22675
C     10.73982   -7.70770   88.15788
C      9.68877   -7.19173   87.40116
C      8.35744   -7.58667   87.65655
C      7.22995   -7.03248   86.80524
C      5.86677   -7.28728   86.95659
O      5.38902   -8.08990   87.94032
C      4.48448   -9.11547   87.77006
Se     7.77140   -6.17890   85.32018
C      2.84102   -6.17890   86.89037
O      3.71371   -6.70124   85.95393
C      5.06415   -6.62480   86.01069
C      5.79033   -5.84766   85.10262
C      5.22977   -4.98771   83.98646
C      6.10883   -4.19146   83.21082
C      5.61834   -3.41432   82.16087
N      4.28064   -3.33788   81.93386
C      3.39521   -4.03858   82.69058
C      3.84748   -4.84757   83.74053
C     10.65701    2.35053   92.83063
C     10.72708    3.69460   92.44281
N     11.04558    4.01947   91.16584
C     11.27490    3.06397   90.22940
C     11.29401    1.71990   90.58884
C     10.91181    1.32496   91.89418
C     10.85448   -0.15288   92.23471
C     10.54872   -0.70707   93.48330
O     10.28118    0.07007   94.56162
C     10.51050   -0.25480   95.88588
Se    11.52970   -1.46510   91.18476
C      9.12184   -2.86650   95.28997
O     10.31303   -2.87924   94.59000
C     10.58057   -2.10847   93.50222
C     10.89907   -2.68177   92.26309
C     11.02010   -4.15961   91.95094
C     11.27490   -4.56729   90.61722
C     11.40230   -5.92410   90.30507
N     11.20483   -6.86686   91.26043
C     10.89907   -6.52288   92.53740
C     10.78441   -5.17881   92.89684
C      3.87933    0.87269   82.93651
C      3.61179   -0.02548   81.89602
N      4.61825   -0.77077   81.36632
C      5.88588   -0.67522   81.82035
C      6.21075    0.27391   82.80409
C      5.19155    1.02557   83.42838
C      5.55464    1.98107   84.55400
C      4.68832    2.84102   85.23505
O      3.36336    2.89835   84.94182
C      2.53526    3.98125   85.22559
Se     7.07070    2.35690   85.21613
C      3.50987    4.26153   87.72277
O      4.68195    4.49085   87.03226
C      5.31895    3.59905   86.22824
C      6.68213    3.33151   86.37013
C      7.63763    3.94303   87.37278
C      9.00718    3.59905   87.33495
C      9.89898    4.12776   88.27139
N      9.47856    5.07689   89.15108
C      8.17908    5.47183   89.19837
C      7.24269    4.92401   88.30922
C      9.87987    9.73336   89.55781
C     10.08371    8.52306   90.22940
N     10.98188    7.62489   89.75645
C     11.70169    7.86695   88.64029
C     11.50422    9.04540   87.91195
C     10.63153   10.04549   88.40381
C     10.45954   11.33223   87.61872
C      9.59322   12.38965   87.92140
O      8.75238   12.33869   88.99027
C      7.73955   11.41504   89.17945
Se    11.33860   11.65710   86.10528
C      8.47210   15.17971   88.24301
O      8.89889   14.57456   87.07955
C      9.65055   13.44707   87.00388
C     10.56146   13.23686   85.96339
C     10.84811   14.17325   84.80939
C     11.86731   13.84838   83.88241
C     12.12848   14.67648   82.79463
N     11.49785   15.87404   82.68112
C     10.55509   16.25624   83.57972
C     10.22385   15.43451   84.65805
C      8.29374   16.16706   79.50289
C      9.24924   16.67029   80.38258
N     10.54872   16.26898   80.28799
C     10.94366   15.36444   79.36101
C     10.02638   14.86758   78.43403
C      8.65683   15.20519   78.52862
C      7.67585   14.61915   77.53542
C      6.30630   14.89943   77.43137
O      5.69478   15.74664   78.29214
C      4.68195   15.40903   79.17183
Se     7.96250   13.37700   76.05982
C      3.73919   15.44088   75.54903
O      4.34434   14.32613   76.09766
C      5.66293   14.21147   76.39088
C      6.51651   13.39611   75.64362
C      6.13431   12.52342   74.47071
C      7.13440   11.75902   73.81804
C      6.80316   10.92455   72.74917
N      5.53553   10.92455   72.24784
C      4.55455   11.66347   72.82484
C      4.82846   12.47246   73.93154
C      2.81554    6.73309   73.25050
C      3.31877    7.78414   72.48432
N      4.65647    7.98161   72.38027
C      5.54190    7.14714   72.99510
C      5.08326    6.12157   73.81804
C      3.69460    5.84129   73.91263
C      3.22322    4.68832   74.77339
C      1.89826    4.31249   75.01933
O      0.85358    4.98771   74.48017
C     -0.18473    5.56101   75.18959
Se     4.14050    3.56720   75.70984
C     -0.35035    2.10210   75.40715
O      0.59878    2.64355   76.23954
C      1.77723    3.18500   75.85172
C      3.00664    2.65629   76.25846
C      3.22322    1.45236   77.15706
C      4.54181    1.01920   77.43137
C      4.76476   -0.05733   78.29214
N      3.72007   -0.77714   78.76509
C      2.43970   -0.43316   78.49078
C      2.16580    0.67522   77.67731
C      2.24860    1.05743   63.61178
C      2.49703   -0.08281   62.84560
N      3.69459   -0.71981   62.93073
C      4.66284   -0.29302   63.78204
C      4.47811    0.87906   64.51984
C      3.23596    1.54791   64.50092
C      3.03849    2.79006   65.35223
C      1.89826    3.59268   65.41844
O      0.79625    3.32515   64.68064
C      0.30576    4.09591   63.64015
Se     4.39530    3.43980   66.44002
C     -0.11466    5.36991   67.24403
O      1.05105    5.59286   66.53461
C      2.01929    4.67558   66.30759
C      3.25507    4.73291   66.96026
C      3.72645    5.79033   67.93454
C      5.00045    5.67567   68.53046
C      5.47183    6.66939   69.39122
N      4.65010    7.67585   69.77904
C      3.39521    7.80325   69.27772
C      2.91109    6.87323   68.35073
C      3.98124  -11.50422   67.96291
C      4.59276  -12.40239   68.84260
N      5.82217  -12.12848   69.35339
C      6.47191  -10.97551   69.05070
C      5.93046  -10.09008   68.11426
C      4.63098  -10.30666   67.59401
C      4.02583   -9.28109   66.65757
C      2.78368   -9.36390   66.01436
O      1.96832  -10.42769   66.17516
C      1.45235  -11.21120   65.16305
Se     4.84119   -7.83510   66.06166
C      0.15287   -8.72690   64.74685
O      1.36954   -8.10901   64.46309
C      2.50977   -8.26826   65.18197
C      3.52260   -7.30002   65.16305
C      3.54171   -6.01328   64.35904
C      4.63098   -5.12148   64.51038
C      4.69468   -3.96214   63.73474
N      3.65000   -3.60542   62.94964
C      2.56073   -4.40167   62.81722
C      2.47792   -5.61197   63.51718
C      2.77732   -5.45909   78.08405
C      2.92383   -4.29975   78.85022
N      4.09591   -3.61816   78.84077
C      5.13422   -4.00673   78.06513
C      5.05141   -5.17881   77.31787
C      3.83474   -5.89862   77.25165
C      3.75193   -7.15351   76.40980
C      2.64992   -8.00072   76.25846
O      1.49058   -7.77777   76.92059
C      0.85995   -8.67594   77.77190
Se     5.15970   -7.64400   75.48282
C      0.70070   -9.84165   74.63151
O      1.97470  -10.05823   75.12338
C      2.88561   -9.08999   75.40715
C      4.17872   -9.12821   74.87744
C      4.76476  -10.19200   73.97884
C      6.08335  -10.04549   73.48697
C      6.64391  -11.02010   72.66404
N      5.89225  -12.05841   72.21947
C      4.60551  -12.21129   72.61674
C      4.01310  -11.28764   73.48697
C      7.08344  -16.40912   73.66669
C      6.63117  -15.51095   72.69241
N      7.39557  -14.45353   72.33297
C      8.61861  -14.24332   72.88160
C      9.08362  -15.07142   73.90317
C      8.34470  -16.22439   74.27207
C      8.89252  -17.13530   75.35985
C      8.28100  -18.28190   75.87064
O      7.05159  -18.68321   75.45444
C      5.86677  -18.47300   76.12603
Se    10.76530  -16.75310   76.28683
C      8.72690  -21.35861   76.93951
O      8.67594  -20.07824   77.47867
C      9.04540  -18.93801   76.84492
C     10.27481  -18.32012   77.10977
C     11.32586  -18.77239   78.10296
C     12.53616  -18.04621   78.20701
C     13.49803  -18.41567   79.15291
N     13.33878  -19.54953   79.88125
C     12.21129  -20.30119   79.77721
C     11.19846  -19.93810   78.88806
C     12.82918  -18.31375   84.50671
C     13.27508  -19.02082   83.39054
N     14.06496  -18.42841   82.46356
C     14.46627  -17.14167   82.60545
C     14.00126  -16.37090   83.68377
C     13.22412  -16.96968   84.70534
C     12.78459  -16.13521   85.88772
C     11.96923  -16.54289   86.94713
O     11.45963  -17.79778   87.00388
C     10.22385  -18.14176   87.51467
Se    13.24960  -14.45990   86.27554
C     11.21120  -16.63844   90.00239
O     10.97551  -15.69568   89.00919
C     11.72080  -15.53643   87.89303
C     12.33232  -14.31339   87.59034
C     12.24314  -13.02665   88.38490
C     12.96295  -11.89279   87.94978
C     12.86740  -10.68886   88.64975
N     12.18581  -10.63153   89.82266
C     11.51696  -11.70806   90.30507
C     11.54244  -12.92473   89.60511
C     22.28226  -22.06567   89.28350
C     23.51167  -21.86820   89.91725
N     24.40984  -20.98915   89.40647
C     24.13593  -20.26297   88.29031
C     22.93837  -20.46044   87.59980
C     21.94465  -21.32039   88.12950
C     20.63243  -21.49238   87.38224
C     19.57501  -22.33959   87.72277
O     19.65145  -23.16769   88.79163
C     20.25661  -24.42258   88.80109
Se    20.12920  -20.70250   86.17149
C     16.53652  -23.05940   88.07275
O     17.35825  -23.00207   86.95659
C     18.49211  -22.27589   86.83362
C     18.69595  -21.40320   85.76475
C     17.72771  -21.11655   84.62967
C     18.05258  -20.12283   83.67431
C     17.19263  -19.86166   82.60545
N     15.98233  -20.46681   82.54869
C     15.60013  -21.38409   83.47567
C     16.44734  -21.70896   84.53508
C     25.05321  -12.17943   97.36149
C     24.90670  -10.82900   97.67363
N     24.84300   -9.89898   96.68044
C     24.97040  -10.24933   95.37510
C     25.03410  -11.59976   95.01565
C     25.17424  -12.59348   96.00885
C     25.28253  -14.04584   95.59265
C     25.37171  -15.16059   96.44207
O     25.32075  -15.03319   97.79093
C     26.35906  -14.65099   98.60062
Se    25.41630  -14.84209   94.06030
C     24.68376  -18.10354   97.27636
O     25.58192  -17.59393   96.35883
C     25.49911  -16.37726   95.76292
C     25.53733  -16.24986   94.37244
C     25.66473  -17.36461   93.35087
C     25.73480  -17.04611   91.96986
C     25.79850  -18.05894   91.01450
N     25.98961  -19.35205   91.40232
C     25.92591  -19.70240   92.71712
C     25.81124  -18.72142   93.71031
C     14.02674   -9.80343   93.89949
C     13.01391   -9.83528   92.93467
N     13.25597   -9.40849   91.66717
C     14.49175   -8.99444   91.28881
C     15.51732   -8.89889   92.22525
C     15.31985   -9.35753   93.54951
C     16.46008   -9.27472   94.55216
C     16.43460   -9.65692   95.89534
O     15.31985  -10.18563   96.46288
C     14.74655   -9.74610   97.64526
Se    18.47300   -8.66320   94.46703
C     18.28190  -11.07743   98.31685
O     17.88059   -9.80343   97.85335
C     17.65764   -9.48493   96.55747
C     18.66410   -8.94348   95.74400
C     20.09098   -8.62498   96.15073
C     20.97004   -8.03894   95.21429
C     22.29500   -7.78414   95.55482
N     22.72179   -7.96249   96.83178
C     21.90006   -8.48484   97.77768
C     20.58147   -8.81608   97.46554
C     24.73471   -4.50359   99.23437
C     24.90670   -5.81581   98.78980
N     24.97040   -6.08334   97.45608
C     24.84300   -5.10236   96.52909
C     24.77930   -3.77103   96.93583
C     24.60731   -3.44617   98.29793
C     24.42895   -1.99381   98.71412
C     24.34614   -1.49694  100.01947
O     24.40984   -2.31230  101.09779
C     23.33331   -2.67540  101.88289
Se    24.33340   -0.50960   97.41824
C     24.78567    0.38220  102.38422
O     24.06586    0.61152  101.22076
C     24.17415   -0.10192  100.07433
C     24.13593    0.51597   98.81817
C     24.01490    2.00019   98.53440
C     23.95120    2.44609   97.20068
C     23.82380    3.81563   96.91691
N     23.69639    4.70744   97.92903
C     23.69639    4.31886   99.22491
C     23.85565    2.96842   99.55598
C     19.88713    6.83501   96.95475
C     21.24394    6.66939   97.23852
N     22.07841    6.15343   96.30208
C     21.61977    5.76485   95.08187
C     20.28207    5.96869   94.74134
C     19.36479    6.44644   95.70616
C     17.90606    6.61843   95.31834
C     16.88686    7.14077   96.12236
O     17.10981    7.52934   97.39932
C     16.68939    6.86686   98.53440
Se    17.39009    6.49740   94.08867
C     14.30064    8.86067   96.61423
O     14.48537    7.59941   96.06560
C     15.62560    7.14714   95.49806
C     15.64471    6.65665   94.18326
C     14.45989    6.50377   93.25628
C     14.67010    6.03239   91.93202
C     13.58720    5.84766   91.07125
N     12.34505    6.24897   91.44015
C     12.10936    6.76494   92.67928
C     13.14767    6.90508   93.59681
C     22.88740   17.05887   93.49276
C     22.86829   18.11629   92.57523
N     22.99569   17.87423   91.25097
C     23.18679   16.62571   90.76856
C     23.18679   15.53007   91.63879
C     23.06576   15.72754   93.03872
C     23.20590   14.54909   93.97517
C     23.02754   14.54909   95.36564
O     22.80459   15.70206   96.04669
C     23.49892   16.12248   97.17231
Se    23.50529   13.56811   94.02246
C     22.11026   12.16671   97.84390
O     23.02117   13.03303   97.28581
C     23.15494   13.28146   95.95493
C     23.34604   12.24952   95.03457
C     23.48618   10.77168   95.33726
C     23.76009    9.86714   94.28731
C     23.82379    8.49759   94.53325
N     23.82379    8.03258   95.81021
C     23.56899    8.87342   96.86016
C     23.44159   10.24297   96.65206
C     13.47892   19.70241   84.36482
C     12.58712   19.14185   83.43784
N     12.84829   17.93155   82.87976
C     13.96304   17.23085   83.21082
C     14.91217   17.77867   84.08105
C     14.65100   19.00808   84.73372
C     15.65746   19.54953   85.72692
C     15.58739   20.76620   86.41742
O     14.54908   21.61978   86.23770
C     14.35162   22.43514   85.14046
Se    17.13530   18.85520   86.04852
C     15.96959   22.58165   88.95244
O     16.86140   22.12301   87.99708
C     16.69578   21.01463   87.24036
C     17.63216   19.97632   87.24982
C     18.91253   19.91262   88.05383
C     19.75337   18.77876   87.94978
C     20.94456   18.70231   88.66867
N     21.30765   19.72152   89.49160
C     20.53689   20.82990   89.63348
C     23.49893   23.55626   88.95244
C     23.14859   22.49246   89.79429
N     23.60722   21.23757   89.52944
C     24.37799   20.97640   88.45111
C     24.79841   22.01471   87.61872
C     24.30156   23.32693   87.80790
C     24.73472   24.43531   86.87146
C     24.39074   25.78576   86.94713
O     23.58175   26.26350   87.93086
C     22.42878   26.98969   87.74168
Se    25.73481   24.33339   85.17830
C     25.28891   28.88157   86.59714
O     24.76020   27.90696   85.79313
C     24.94493   26.56927   85.92556
C     25.73481   25.84945   85.02695
C     26.51832   26.39728   83.85403
C     27.34004   25.53096   83.09731
C     28.04075   26.01508   81.98115
N     28.01526   27.33367   81.67847
C     27.28271   28.21273   82.41627
C     26.54379   27.77320   83.51351
C     15.54917   25.12965   73.86533
C     16.37090   25.60103   72.84376
N     17.34551   24.81115   72.32351
C     17.53661   23.54352   72.75863
C     16.78495   23.05303   73.83695
C     15.72753   23.81743   74.37612
C     14.90580   23.25050   75.51120
C     13.83564   23.87476   76.16387
O     13.45344   25.13602   75.86118
C     13.95030   26.28899   76.46656
Se    15.03320   21.72170   76.01252
C     10.84811   23.50530   77.45975
O     12.16033   23.44160   77.89486
C     13.21775   23.06577   77.13814
C     13.79742   21.79814   77.26111
C     13.37063   20.69613   78.20701
C     14.03948   19.44761   78.16918
C     13.68913   18.43478   79.06778
N     12.62534   18.58766   79.89071
C     11.92464   19.74700   79.92855
C     12.27500   20.81079   79.09616
C      5.05778   12.32595   68.17101
C      4.73928   11.35134   69.11691
N      5.65656   10.40858   69.46690
C      6.89234   10.38947   68.90882
C      7.23632   11.31949   67.92508
C      6.33815   12.35780   67.57510
C      6.74583   13.37063   66.52515
C      5.96869   14.41531   66.02382
O      4.70106   14.63189   66.44948
C      3.55446   14.39620   65.71167
Se     8.59950   13.31330   65.75897
C      5.73300   17.46017   65.04954
O      6.08335   16.27535   64.43471
C      6.62480   15.19245   65.05900
C      7.93065   14.77840   64.78469
C      8.91163   15.40903   63.81987
C     10.21748   14.88669   63.71582
C     11.12202   15.42177   62.79830
N     10.79715   16.53652   62.08888
C      9.56774   17.10345   62.19293
C      8.61224   16.56837   63.06315
C      7.08344    4.99408   53.52848
C      8.07079    5.53553   52.70555
N      9.37027    5.16607   52.84743
C      9.73973    4.24242   53.77441
C      8.79697    3.73282   54.67302
C      7.42105    4.03858   54.51222
C      6.40822    3.43343   55.46758
C      5.03230    3.66276   55.48649
O      4.44626    4.56093   54.64464
C      3.73282    5.67568   55.03246
Se     6.81590    2.73910   56.69725
C      2.04477    2.48430   55.73243
O      3.00027    2.93657   56.63103
C      4.34434    2.89836   56.44185
C      5.16607    2.05114   57.17965
C      4.73291    1.03831   58.22015
C      5.70752    0.28028   58.91065
C      5.32532   -0.68796   59.83763
N      4.02584   -0.80262   60.20654
C      3.05760   -0.05733   59.61062
C      3.38247    0.86632   58.61742
C     36.35359   -7.82235   99.47084
C     37.70403   -7.70769   99.13032
N     38.07349   -7.32549   97.88173
C     37.14984   -7.05795   96.92637
C     35.78666   -7.08980   97.22906
C     35.35350   -7.54844   98.49657
C     33.86929   -7.63125   98.78980
C     33.27051   -8.00071  100.00055
O     34.00943   -8.28736  101.10725
C     33.82470   -9.36389  101.94910
Se    32.55070   -7.13439   97.54121
C     30.70340   -7.49111  102.03423
O     31.06649   -8.33832  101.00320
C     31.86911   -8.01345   99.95325
C     31.34040   -7.66310   98.70467
C     29.88167   -7.65673   98.30739
C     29.52495   -7.28727   96.98313
C     28.18725   -7.32549   96.58585
N     27.20627   -7.53570   97.49391
C     27.49929   -7.86694   98.78034
C     28.83062   -7.93064   99.20599
Pd     4.11502   -2.07662   80.17448
Pd    11.82909   -8.75875   90.57938
Pd    10.79715    5.85403   90.31453
Pd    11.82909   17.44106   81.25281
Pd     5.03230    9.33842   70.83845
Pd     4.08316   -2.04477   61.48350
Pd     6.56109  -13.13494   71.08438
Pd    14.66374  -19.96995   81.39469
Pd    26.23166  -20.91907   90.54155
Pd    24.98951   -7.83509   97.24798
Pd    23.81105    6.76494   97.56013
Pd    23.12946   19.74701   90.42804
C     29.75427  -21.25031   92.59414
C     28.39747  -21.18661   92.24416
N     28.00889  -20.50502   91.13747
C     28.90706  -19.84891   90.35237
C     30.27024  -19.93172   90.63613
C     30.72252  -20.57509   91.80904
C     32.20672  -20.62605   92.11173
C     32.82462  -21.26305   93.19007
O     32.11118  -21.97649   94.09812
C     32.42330  -23.26323   94.52378
Se    33.37880  -19.93809   91.48744
C     34.67829  -21.91279   95.46968
O     35.03500  -21.63888   94.16433
C     34.21964  -21.12928   93.20898
C     34.72288  -20.38399   92.13066
C     36.18160  -20.09097   91.83742
C     36.51922  -19.29472   90.71180
C     37.85692  -19.05903   90.39020
N     38.83790  -19.45397   91.24151
C     38.56399  -20.18652   92.34821
C     37.24540  -20.51776   92.66981
C     55.55913    8.41479   88.79163
C     54.48260    8.87343   89.54835
N     53.21497    8.50397   89.22675
C     52.96017    7.70772   88.15788
C     54.01122    7.19175   87.40116
C     55.34255    7.58669   87.65655
C     56.47004    7.03250   86.80524
C     57.83322    7.28730   86.95659
O     58.31097    8.08992   87.94032
C     59.21551    9.11550   87.77006
Se    55.92859    6.17892   85.32018
C     60.85897    6.17893   86.89037
O     59.98628    6.70127   85.95393
C     58.63584    6.62483   86.01069
C     57.90966    5.84769   85.10262
C     58.47022    4.98774   83.98646
C     57.59116    4.19149   83.21082
C     58.08165    3.41435   82.16087
N     59.41936    3.33791   81.93386
C     60.30478    4.03861   82.69058
C     59.85251    4.84760   83.74053
C     53.04299   -2.35051   92.83063
C     52.97292   -3.69458   92.44281
N     52.65442   -4.01945   91.16584
C     52.42510   -3.06395   90.22940
C     52.40599   -1.71988   90.58884
C     52.78819   -1.32494   91.89418
C     52.84552    0.15290   92.23471
C     53.15127    0.70709   93.48330
O     53.41882   -0.07005   94.56162
C     53.18950    0.25482   95.88588
Se    52.17030    1.46512   91.18476
C     54.57815    2.86652   95.28997
O     53.38696    2.87926   94.59000
C     53.11942    2.10849   93.50222
C     52.80092    2.68179   92.26309
C     52.67989    4.15963   91.95094
C     52.42509    4.56731   90.61722
C     52.29769    5.92412   90.30507
N     52.49516    6.86688   91.26043
C     52.80092    6.52290   92.53740
C     52.91558    5.17883   92.89684
C     59.82067   -0.87266   82.93651
C     60.08821    0.02551   81.89602
N     59.08175    0.77080   81.36632
C     57.81412    0.67524   81.82035
C     57.48925   -0.27388   82.80409
C     58.50845   -1.02554   83.42838
C     58.14536   -1.98104   84.55400
C     59.01168   -2.84099   85.23505
O     60.33664   -2.89832   84.94182
C     61.16474   -3.98122   85.22559
Se    56.62930   -2.35688   85.21613
C     60.19013   -4.26150   87.72277
O     59.01805   -4.49082   87.03226
C     58.38105   -3.59903   86.22824
C     57.01787   -3.33149   86.37013
C     56.06237   -3.94301   87.37278
C     54.69282   -3.59903   87.33495
C     53.80102   -4.12774   88.27139
N     54.22144   -5.07687   89.15108
C     55.52092   -5.47181   89.19837
C     56.45731   -4.92399   88.30922
C     53.82013   -9.73334   89.55781
C     53.61629   -8.52304   90.22940
N     52.71812   -7.62487   89.75645
C     51.99831   -7.86693   88.64029
C     52.19578   -9.04538   87.91195
C     53.06847  -10.04547   88.40381
C     53.24046  -11.33221   87.61872
C     54.10678  -12.38963   87.92140
O     54.94762  -12.33867   88.99027
C     55.96045  -11.41502   89.17945
Se    52.36140  -11.65708   86.10528
C     55.22790  -15.17969   88.24301
O     54.80111  -14.57454   87.07955
C     54.04945  -13.44705   87.00388
C     53.13854  -13.23684   85.96339
C     52.85189  -14.17323   84.80939
C     51.83269  -13.84836   83.88241
C     51.57152  -14.67646   82.79463
N     52.20215  -15.87402   82.68112
C     53.14491  -16.25622   83.57972
C     53.47615  -15.43449   84.65805
C     55.40627  -16.16704   79.50289
C     54.45076  -16.67027   80.38258
N     53.15129  -16.26896   80.28799
C     52.75635  -15.36442   79.36101
C     53.67363  -14.86756   78.43403
C     55.04318  -15.20517   78.52862
C     56.02416  -14.61913   77.53542
C     57.39371  -14.89941   77.43137
O     58.00523  -15.74662   78.29214
C     59.01806  -15.40901   79.17183
Se    55.73751  -13.37698   76.05982
C     59.96082  -15.44086   75.54903
O     59.35567  -14.32611   76.09766
C     58.03708  -14.21145   76.39088
C     57.18350  -13.39609   75.64362
C     57.56570  -12.52340   74.47071
C     56.56561  -11.75900   73.81804
C     56.89685  -10.92453   72.74917
N     58.16448  -10.92453   72.24784
C     59.14546  -11.66344   72.82484
C     58.87155  -12.47244   73.93154
C     60.88446   -6.73306   73.25050
C     60.38123   -7.78411   72.48432
N     59.04353   -7.98159   72.38027
C     58.15810   -7.14712   72.99510
C     58.61675   -6.12155   73.81804
C     60.00541   -5.84126   73.91263
C     60.47678   -4.68830   74.77339
C     61.80174   -4.31247   75.01933
O     62.84642   -4.98768   74.48017
C     63.88473   -5.56098   75.18959
Se    59.55950   -3.56718   75.70984
C     64.05035   -2.10208   75.40715
O     63.10122   -2.64352   76.23954
C     61.92277   -3.18498   75.85172
C     60.69336   -2.65626   76.25846
C     60.47678   -1.45233   77.15706
C     59.15819   -1.01917   77.43137
C     58.93524    0.05736   78.29214
N     59.97992    0.77716   78.76509
C     61.26029    0.43318   78.49078
C     61.53420   -0.67519   77.67731
C     61.45139   -1.05740   63.61178
C     61.20296    0.08284   62.84560
N     60.00541    0.71984   62.93073
C     59.03716    0.29304   63.78204
C     59.22190   -0.87904   64.51984
C     60.46404   -1.54788   64.50092
C     60.66152   -2.79004   65.35223
C     61.80174   -3.59265   65.41844
O     62.90375   -3.32511   64.68064
C     63.39425   -4.09588   63.64015
Se    59.30470   -3.43978   66.44002
C     63.81466   -5.36988   67.24403
O     62.64896   -5.59283   66.53461
C     61.68071   -4.67555   66.30759
C     60.44494   -4.73288   66.96026
C     59.97355   -5.79031   67.93454
C     58.69955   -5.67565   68.53046
C     58.22818   -6.66936   69.39122
N     59.04991   -7.67582   69.77904
C     60.30479   -7.80323   69.27772
C     60.78892   -6.87320   68.35073
C     59.71875   11.50425   67.96291
C     59.10723   12.40242   68.84260
N     57.87782   12.12851   69.35339
C     57.22808   10.97554   69.05070
C     57.76953   10.09010   68.11426
C     59.06901   10.30669   67.59401
C     59.67416    9.28112   66.65757
C     60.91631    9.36393   66.01436
O     61.73167   10.42772   66.17516
C     62.24764   11.21123   65.16305
Se    58.85880    7.83512   66.06166
C     63.54712    8.72693   64.74685
O     62.33045    8.10904   64.46309
C     61.19022    8.26829   65.18197
C     60.17739    7.30005   65.16305
C     60.15828    6.01331   64.35904
C     59.06901    5.12150   64.51038
C     59.00532    3.96217   63.73474
N     60.05000    3.60545   62.94964
C     61.13927    4.40170   62.81722
C     61.22207    5.61200   63.51718
C     60.92267    5.45912   78.08405
C     60.77616    4.29978   78.85022
N     59.60408    3.61819   78.84077
C     58.56578    4.00676   78.06513
C     58.64858    5.17884   77.31787
C     59.86525    5.89865   77.25165
C     59.94806    7.15354   76.40980
C     61.05007    8.00075   76.25846
O     62.20941    7.77780   76.92059
C     62.84004    8.67597   77.77190
Se    58.54029    7.64403   75.48282
C     62.99929    9.84168   74.63151
O     61.72529   10.05826   75.12338
C     60.81438    9.09002   75.40715
C     59.52127    9.12824   74.87744
C     58.93523   10.19203   73.97884
C     57.61664   10.04551   73.48697
C     57.05608   11.02013   72.66404
N     57.80774   12.05843   72.21947
C     59.09448   12.21132   72.61674
C     59.68689   11.28767   73.48697
C     56.61655   16.40914   73.66669
C     57.06882   15.51098   72.69241
N     56.30442   14.45355   72.33297
C     55.08138   14.24334   72.88160
C     54.61637   15.07144   73.90317
C     55.35529   16.22441   74.27207
C     54.80747   17.13532   75.35985
C     55.41899   18.28192   75.87064
O     56.64840   18.68323   75.45444
C     57.83322   18.47302   76.12603
Se    52.93469   16.75312   76.28683
C     54.97308   21.35863   76.93951
O     55.02405   20.07826   77.47867
C     54.65459   18.93803   76.84492
C     53.42518   18.32014   77.10977
C     52.37412   18.77241   78.10296
C     51.16383   18.04623   78.20701
C     50.20195   18.41569   79.15291
N     50.36120   19.54955   79.88125
C     51.48869   20.30121   79.77721
C     52.50152   19.93812   78.88806
C     50.87080   18.31377   84.50671
C     50.42490   19.02084   83.39054
N     49.63502   18.42843   82.46356
C     49.23371   17.14169   82.60545
C     49.69873   16.37092   83.68377
C     50.47586   16.96970   84.70534
C     50.91540   16.13523   85.88772
C     51.73076   16.54291   86.94713
O     52.24035   17.79780   87.00388
C     53.47613   18.14178   87.51467
Se    50.45039   14.45992   86.27554
C     52.48878   16.63846   90.00239
O     52.72447   15.69570   89.00919
C     51.97919   15.53645   87.89303
C     51.36767   14.31341   87.59034
C     51.45685   13.02667   88.38490
C     50.73704   11.89281   87.94978
C     50.83259   10.68888   88.64975
N     51.51418   10.63155   89.82266
C     52.18303   11.70808   90.30507
C     52.15755   12.92475   89.60511
C     41.41772   22.06569   89.28350
C     40.18831   21.86822   89.91725
N     39.29014   20.98916   89.40647
C     39.56405   20.26298   88.29031
C     40.76161   20.46045   87.59980
C     41.75533   21.32040   88.12950
C     43.06755   21.49239   87.38224
C     44.12497   22.33960   87.72277
O     44.04853   23.16770   88.79163
C     43.44338   24.42259   88.80109
Se    43.57078   20.70251   86.17149
C     47.16346   23.05942   88.07275
O     46.34173   23.00209   86.95659
C     45.20787   22.27590   86.83362
C     45.00403   21.40321   85.76475
C     45.97227   21.11657   84.62967
C     45.64740   20.12284   83.67431
C     46.50735   19.86168   82.60545
N     47.71765   20.46683   82.54869
C     48.09985   21.38411   83.47567
C     47.25264   21.70898   84.53508
C     38.64677   12.17945   97.36149
C     38.79329   10.82901   97.67363
N     38.85699    9.89899   96.68044
C     38.72959   10.24934   95.37510
C     38.66589   11.59978   95.01565
C     38.52575   12.59350   96.00885
C     38.41745   14.04586   95.59265
C     38.32827   15.16061   96.44207
O     38.37923   15.03321   97.79093
C     37.34092   14.65101   98.60062
Se    38.28368   14.84211   94.06030
C     39.01623   18.10355   97.27636
O     38.11806   17.59395   96.35883
C     38.20087   16.37728   95.76292
C     38.16265   16.24988   94.37244
C     38.03525   17.36463   93.35087
C     37.96518   17.04613   91.96986
C     37.90148   18.05896   91.01450
N     37.71038   19.35207   91.40232
C     37.77408   19.70242   92.71712
C     37.88874   18.72144   93.71031
C     49.67325    9.80345   93.89949
C     50.68608    9.83530   92.93467
N     50.44402    9.40851   91.66717
C     49.20824    8.99446   91.28881
C     48.18267    8.89891   92.22525
C     48.38014    9.35755   93.54951
C     47.23991    9.27473   94.55216
C     47.26539    9.65694   95.89534
O     48.38014   10.18565   96.46288
C     48.95344    9.74612   97.64526
Se    45.22699    8.66321   94.46703
C     45.41809   11.07744   98.31685
O     45.81940    9.80344   97.85335
C     46.04235    9.48494   96.55747
C     45.03589    8.94349   95.74400
C     43.60901    8.62499   96.15073
C     42.72995    8.03895   95.21429
C     41.40499    7.78415   95.55482
N     40.97820    7.96251   96.83178
C     41.79993    8.48485   97.77768
C     43.11852    8.81609   97.46554
C     38.96528    4.50360   99.23437
C     38.79329    5.81582   98.78980
N     38.72959    6.08336   97.45608
C     38.85699    5.10238   96.52909
C     38.92070    3.77105   96.93583
C     39.09269    3.44618   98.29793
C     39.27105    1.99382   98.71412
C     39.35386    1.49696  100.01947
O     39.29016    2.31232  101.09779
C     40.36668    2.67541  101.88289
Se    39.36660    0.50961   97.41824
C     38.91433   -0.38219  102.38422
O     39.63414   -0.61151  101.22076
C     39.52585    0.10193  100.07433
C     39.56407   -0.51596   98.81817
C     39.68510   -2.00017   98.53440
C     39.74880   -2.44607   97.20068
C     39.87620   -3.81562   96.91691
N     40.00360   -4.70742   97.92903
C     40.00360   -4.31885   99.22491
C     39.84435   -2.96841   99.55598
C     43.81287   -6.83500   96.95475
C     42.45605   -6.66938   97.23852
N     41.62159   -6.15341   96.30208
C     42.08022   -5.76484   95.08187
C     43.41792   -5.96868   94.74134
C     44.33521   -6.44643   95.70616
C     45.79393   -6.61842   95.31834
C     46.81314   -7.14076   96.12236
O     46.59019   -7.52933   97.39932
C     47.01060   -6.86684   98.53440
Se    46.30991   -6.49739   94.08867
C     49.39936   -8.86065   96.61423
O     49.21463   -7.59939   96.06560
C     48.07440   -7.14712   95.49806
C     48.05529   -6.65663   94.18326
C     49.24011   -6.50375   93.25628
C     49.02990   -6.03237   91.93202
C     50.11280   -5.84764   91.07125
N     51.35495   -6.24895   91.44015
C     51.59064   -6.76492   92.67928
C     50.55233   -6.90506   93.59681
C     40.81259  -17.05885   93.49276
C     40.83170  -18.11627   92.57523
N     40.70430  -17.87421   91.25096
C     40.51320  -16.62569   90.76856
C     40.51320  -15.53005   91.63878
C     40.63423  -15.72752   93.03871
C     40.49409  -14.54907   93.97517
C     40.67245  -14.54907   95.36563
O     40.89540  -15.70204   96.04668
C     40.20107  -16.12246   97.17230
Se    40.19470  -13.56809   94.02245
C     41.58973  -12.16669   97.84390
O     40.67882  -13.03301   97.28580
C     40.54505  -13.28144   95.95493
C     40.35395  -12.24950   95.03457
C     40.21381  -10.77166   95.33725
C     39.93990   -9.86712   94.28731
C     39.87620   -8.49757   94.53324
N     39.87620   -8.03256   95.81020
C     40.13100   -8.87340   96.86016
C     40.25840  -10.24295   96.65206
C     50.22108  -19.70239   84.36482
C     51.11288  -19.14183   83.43784
N     50.85171  -17.93153   82.87976
C     49.73696  -17.23083   83.21082
C     48.78783  -17.77865   84.08105
C     49.04900  -19.00806   84.73372
C     48.04254  -19.54951   85.72692
C     48.11261  -20.76618   86.41742
O     49.15092  -21.61976   86.23770
C     49.34839  -22.43512   85.14046
Se    46.56470  -18.85518   86.04852
C     47.73041  -22.58163   88.95244
O     46.83861  -22.12299   87.99708
C     47.00423  -21.01461   87.24036
C     46.06784  -19.97630   87.24982
C     44.78747  -19.91260   88.05383
C     43.94663  -18.77874   87.94978
C     42.75544  -18.70230   88.66867
N     42.39235  -19.72150   89.49160
C     43.16312  -20.82988   89.63348
C     40.20107  -23.55624   88.95244
C     40.55142  -22.49245   89.79429
N     40.09278  -21.23756   89.52944
C     39.32201  -20.97639   88.45111
C     38.90159  -22.01470   87.61872
C     39.39845  -23.32692   87.80790
C     38.96529  -24.43530   86.87146
C     39.30928  -25.78574   86.94713
O     40.11827  -26.26349   87.93086
C     41.27124  -26.98967   87.74168
Se    37.96520  -24.33338   85.17830
C     38.41111  -28.88156   86.59714
O     38.93982  -27.90695   85.79313
C     38.75509  -26.56925   85.92556
C     37.96521  -25.84944   85.02695
C     37.18170  -26.39726   83.85403
C     36.35997  -25.53094   83.09731
C     35.65927  -26.01506   81.98115
N     35.68475  -27.33365   81.67847
C     36.41730  -28.21271   82.41627
C     37.15622  -27.77318   83.51351
C     48.15084  -25.12963   73.86533
C     47.32911  -25.60101   72.84376
N     46.35450  -24.81113   72.32351
C     46.16340  -23.54350   72.75863
C     46.91506  -23.05301   73.83695
C     47.97248  -23.81741   74.37612
C     48.79421  -23.25048   75.51120
C     49.86437  -23.87474   76.16387
O     50.24657  -25.13600   75.86118
C     49.74971  -26.28897   76.46656
Se    48.66681  -21.72168   76.01252
C     52.85190  -23.50528   77.45975
O     51.53968  -23.44158   77.89486
C     50.48226  -23.06575   77.13814
C     49.90259  -21.79812   77.26111
C     50.32937  -20.69611   78.20701
C     49.66052  -19.44759   78.16918
C     50.01087  -18.43476   79.06778
N     51.07466  -18.58764   79.89071
C     51.77536  -19.74698   79.92855
C     51.42502  -20.81077   79.09616
C     58.64223  -12.32592   68.17101
C     58.96073  -11.35131   69.11691
N     58.04345  -10.40856   69.46690
C     56.80767  -10.38945   68.90882
C     56.46369  -11.31947   67.92508
C     57.36186  -12.35778   67.57510
C     56.95418  -13.37060   66.52515
C     57.73132  -14.41529   66.02382
O     58.99895  -14.63186   66.44948
C     60.14555  -14.39617   65.71167
Se    55.10051  -13.31328   65.75897
C     57.96701  -17.46015   65.04954
O     57.61666  -16.27532   64.43471
C     57.07521  -15.19243   65.05900
C     55.76936  -14.77838   64.78469
C     54.78838  -15.40901   63.81987
C     53.48253  -14.88667   63.71582
C     52.57799  -15.42174   62.79830
N     52.90286  -16.53649   62.08888
C     54.13227  -17.10343   62.19293
C     55.08777  -16.56835   63.06315
C     56.61657   -4.99406   53.52848
C     55.62922   -5.53551   52.70555
N     54.32974   -5.16605   52.84743
C     53.96028   -4.24240   53.77441
C     54.90304   -3.73280   54.67302
C     56.27896   -4.03856   54.51222
C     57.29179   -3.43341   55.46758
C     58.66771   -3.66273   55.48649
O     59.25375   -4.56090   54.64464
C     59.96719   -5.67565   55.03246
Se    56.88411   -2.73908   56.69725
C     61.65524   -2.48427   55.73243
O     60.69974   -2.93654   56.63103
C     59.35567   -2.89832   56.44185
C     58.53393   -2.05111   57.17965
C     58.96710   -1.03828   58.22015
C     57.99248   -0.28025   58.91065
C     58.37468    0.68798   59.83763
N     59.67416    0.80265   60.20654
C     60.64240    0.05736   59.61062
C     60.31753   -0.86629   58.61742
C     27.34640    7.82237   99.47084
C     25.99596    7.70771   99.13032
N     25.62650    7.32551   97.88173
C     26.55015    7.05797   96.92637
C     27.91333    7.08982   97.22906
C     28.34649    7.54846   98.49657
C     29.83070    7.63127   98.78980
C     30.42948    8.00073  100.00055
O     29.69056    8.28738  101.10725
C     29.87529    9.36391  101.94910
Se    31.14929    7.13441   97.54121
C     32.99659    7.49113  102.03423
O     32.63350    8.33834  101.00320
C     31.83088    8.01347   99.95325
C     32.35959    7.66312   98.70467
C     33.81832    7.65675   98.30739
C     34.17504    7.28729   96.98313
C     35.51274    7.32551   96.58585
N     36.49372    7.53572   97.49391
C     36.20070    7.86696   98.78034
C     34.86937    7.93066   99.20599
Pd    59.58498    2.07665   80.17448
Pd    51.87090    8.75877   90.57938
Pd    52.90285   -5.85401   90.31453
Pd    51.87091  -17.44104   81.25281
Pd    58.66771   -9.33840   70.83845
Pd    59.61684    2.04480   61.48350
Pd    57.13890   13.13496   71.08438
Pd    49.03624   19.96997   81.39469
Pd    37.46832   20.91909   90.54155
Pd    38.71048    7.83511   97.24798
Pd    39.88894   -6.76493   97.56013
Pd    40.57053  -19.74699   90.42803
C     33.94571   21.25032   92.59415
C     35.30252   21.18663   92.24417
N     35.69109   20.50504   91.13747
C     34.79292   19.84893   90.35237
C     33.42974   19.93173   90.63614
C     32.97747   20.57510   91.80905
C     31.49326   20.62606   92.11174
C     30.87537   21.26306   93.19007
O     31.58881   21.97650   94.09813
C     31.27668   23.26324   94.52379
Se    30.32118   19.93810   91.48745
C     29.02170   21.91280   95.46969
O     28.66498   21.63889   94.16434
C     29.48034   21.12929   93.20899
C     28.97711   20.38400   92.13066
C     27.51838   20.09098   91.83743
C     27.18077   19.29473   90.71180
C     25.84307   19.05904   90.39020
N     24.86210   19.45399   91.24151
C     25.13601   20.18654   92.34822
C     26.45459   20.51777   92.66982
C     23.43523   23.70913   53.09337
C     22.97659   22.63260   52.33665
N     23.34605   21.36497   52.65825
C     24.14230   21.11017   53.72712
C     24.65827   22.16122   54.48384
C     24.26333   23.49255   54.22845
C     24.81752   24.62004   55.07976
C     24.56272   25.98322   54.92841
O     23.76010   26.46097   53.94468
C     22.73453   27.36551   54.11494
Se    25.67110   24.07859   56.56482
C     25.67110   29.00897   54.99463
O     25.14876   28.13628   55.93107
C     25.22520   26.78584   55.87431
C     26.00234   26.05966   56.78238
C     26.86229   26.62022   57.89854
C     27.65854   25.74116   58.67418
C     28.43568   26.23165   59.72413
N     28.51212   27.56935   59.95114
C     27.81142   28.45478   59.19442
C     27.00243   28.00251   58.14447
C     34.20053   21.19298   49.05437
C     35.54460   21.12291   49.44219
N     35.86947   20.80441   50.71916
C     34.91397   20.57509   51.65560
C     33.56990   20.55598   51.29616
C     33.17496   20.93818   49.99081
C     31.69712   20.99551   49.65029
C     31.14293   21.30127   48.40170
O     31.92007   21.56881   47.32338
C     31.59520   21.33949   45.99912
Se    30.38490   20.32029   50.70024
C     28.98350   22.72815   46.59503
O     28.97076   21.53696   47.29500
C     29.74153   21.26942   48.38278
C     29.16823   20.95092   49.62191
C     27.69039   20.82989   49.93406
C     27.28271   20.57509   51.26778
C     25.92590   20.44769   51.57993
N     24.98314   20.64516   50.62457
C     25.32712   20.95092   49.34760
C     26.67119   21.06558   48.98816
C     32.72269   27.97066   58.94848
C     31.82452   28.23820   59.98898
N     31.07923   27.23174   60.51868
C     31.17478   25.96411   60.06464
C     32.12391   25.63924   59.08091
C     32.87557   26.65844   58.45661
C     33.83107   26.29535   57.33100
C     34.69102   27.16167   56.64994
O     34.74835   28.48663   56.94317
C     35.83125   29.31473   56.65940
Se    34.20690   24.77929   56.66886
C     36.11153   28.34012   54.16222
O     36.34085   27.16804   54.85273
C     35.44905   26.53104   55.65675
C     35.18151   25.16786   55.51487
C     35.79303   24.21236   54.51221
C     35.44905   22.84281   54.55004
C     35.97776   21.95101   53.61360
N     36.92689   22.37143   52.73392
C     37.32183   23.67091   52.68662
C     36.77401   24.60730   53.57577
C     41.58336   21.97012   52.32718
C     40.37306   21.76628   51.65559
N     39.47489   20.86811   52.12855
C     39.71695   20.14830   53.24471
C     40.89540   20.34577   53.97304
C     41.89549   21.21846   53.48118
C     43.18223   21.39045   54.26627
C     44.23965   22.25677   53.96358
O     44.18869   23.09761   52.89472
C     43.26504   24.11044   52.70554
Se    43.50710   20.51139   55.77971
C     47.02971   23.37789   53.64198
O     46.42456   22.95110   54.80544
C     45.29707   22.19944   54.88111
C     45.08686   21.28853   55.92160
C     46.02325   21.00188   57.07560
C     45.69838   19.98268   58.00258
C     46.52648   19.72151   59.09036
N     47.72404   20.35214   59.20387
C     48.10624   21.29490   58.30527
C     47.28451   21.62614   57.22694
C     48.01706   23.55625   62.38210
C     48.52029   22.60075   61.50241
N     48.11898   21.30127   61.59700
C     47.21444   20.90633   62.52398
C     46.71758   21.82361   63.45096
C     47.05519   23.19316   63.35637
C     46.46915   24.17414   64.34957
C     46.74943   25.54369   64.45362
O     47.59665   26.15521   63.59285
C     47.25903   27.16804   62.71316
Se    45.22700   23.88749   65.82517
C     47.29089   28.11080   66.33596
O     46.17614   27.50565   65.78734
C     46.06148   26.18706   65.49411
C     45.24612   25.33348   66.24137
C     44.37342   25.71568   67.41428
C     43.60903   24.71559   68.06695
C     42.77455   25.04683   69.13582
N     42.77456   26.31446   69.63715
C     43.51348   27.29544   69.06015
C     44.32247   27.02153   67.95345
C     38.58310   29.03446   68.63449
C     39.63415   28.53122   69.40067
N     39.83162   27.19352   69.50472
C     38.99715   26.30810   68.88989
C     37.97158   26.76674   68.06695
C     37.69130   28.15539   67.97236
C     36.53833   28.62678   67.11159
C     36.16250   29.95174   66.86566
O     36.83772   30.99642   67.40482
C     37.41102   32.03473   66.69540
Se    35.41721   27.70950   66.17516
C     33.95211   32.20035   66.47784
O     34.49356   31.25122   65.64545
C     35.03501   30.07277   66.03327
C     34.50630   28.84336   65.62654
C     33.30237   28.62678   64.72794
C     32.86921   27.30819   64.45363
C     31.79267   27.08524   63.59286
N     31.07287   28.12992   63.11991
C     31.41685   29.41029   63.39422
C     32.52523   29.68420   64.20768
C     32.90742   29.60139   78.27322
C     31.76720   29.35296   79.03940
N     31.13020   28.15540   78.95427
C     31.55698   27.18716   78.10296
C     32.72906   27.37189   77.36516
C     33.39791   28.61404   77.38408
C     34.64006   28.81151   76.53277
C     35.44268   29.95174   76.46656
O     35.17514   31.05375   77.20436
C     35.94591   31.54424   78.24485
Se    35.28980   27.45470   75.44498
C     37.21991   31.96466   74.64097
O     37.44286   30.79895   75.35039
C     36.52558   29.83071   75.57741
C     36.58291   28.59493   74.92474
C     37.64033   28.12355   73.95046
C     37.52567   26.84955   73.35455
C     38.51939   26.37817   72.49378
N     39.52585   27.19990   72.10596
C     39.65325   28.45479   72.60728
C     38.72323   28.93891   73.53427
C     20.34578   27.86875   73.92208
C     19.44761   27.25723   73.04240
N     19.72152   26.02782   72.53161
C     20.87449   25.37808   72.83430
C     21.75992   25.91953   73.77074
C     21.54334   27.21901   74.29099
C     22.56891   27.82416   75.22743
C     22.48610   29.06631   75.87064
O     21.42232   29.88167   75.70984
C     20.63881   30.39764   76.72195
Se    24.01490   27.00880   75.82334
C     23.12311   31.69712   77.13814
O     23.74100   30.48045   77.42191
C     23.58175   29.34022   76.70303
C     24.54998   28.32739   76.72195
C     25.83673   28.30828   77.52596
C     26.72853   27.21901   77.37462
C     27.88787   27.15531   78.15026
N     28.24459   28.19999   78.93536
C     27.44834   29.28926   79.06778
C     26.23804   29.37207   78.36781
C     26.39091   29.07267   63.80096
C     27.55025   28.92616   63.03478
N     28.23184   27.75408   63.04424
C     27.84327   26.71577   63.81987
C     26.67119   26.79858   64.56713
C     25.95138   28.01525   64.63335
C     24.69649   28.09806   65.47520
C     23.84928   29.20007   65.62654
O     24.07223   30.35941   64.96441
C     23.17406   30.99004   64.11310
Se    24.20600   26.69029   66.40218
C     22.00836   31.14930   67.25349
O     21.79178   29.87530   66.76162
C     22.76001   28.96439   66.47785
C     22.72179   27.67128   67.00756
C     21.65800   27.08524   67.90616
C     21.80451   25.76665   68.39803
C     20.82990   25.20609   69.22096
N     19.79159   25.95775   69.66554
C     19.63871   27.24449   69.26826
C     20.56236   27.83690   68.39803
C     15.44088   24.76656   68.21831
C     16.33905   25.21883   69.19258
N     17.39647   24.45443   69.55203
C     17.60668   23.23139   69.00341
C     16.77858   22.76638   67.98183
C     15.62561   23.50530   67.61293
C     14.71470   22.95748   66.52515
C     13.56810   23.56900   66.01436
O     13.16679   24.79841   66.43056
C     13.37700   25.98323   65.75897
Se    15.09690   21.08470   65.59816
C     10.49139   23.12310   64.94549
O     11.77176   23.17406   64.40633
C     12.91199   22.80460   65.04008
C     13.52988   21.57519   64.77523
C     13.07761   20.52414   63.78204
C     13.80379   19.31384   63.67799
C     13.43433   18.35197   62.73209
N     12.30047   18.51122   62.00375
C     11.54881   19.63871   62.10779
C     11.91190   20.65154   62.99694
C     13.53625   19.02082   57.37829
C     12.82918   18.57492   58.49446
N     13.42159   17.78504   59.42144
C     14.70833   17.38373   59.27955
C     15.47910   17.84874   58.20123
C     14.88032   18.62588   57.17965
C     15.71479   19.06541   55.99728
C     15.30711   19.88077   54.93787
O     14.05222   20.39037   54.88112
C     13.70824   21.62615   54.37033
Se    17.39010   18.60040   55.60946
C     15.21156   20.63880   51.88262
O     16.15432   20.87449   52.87581
C     16.31357   20.12920   53.99197
C     17.53661   19.51768   54.29466
C     18.82335   19.60686   53.50010
C     19.95721   18.88705   53.93522
C     21.16114   18.98260   53.23525
N     21.21847   19.66419   52.06234
C     20.14194   20.33304   51.57993
C     18.92527   20.30756   52.27989
C      9.78432    9.56774   52.60150
C      9.98179    8.33833   51.96775
N     10.86085    7.44016   52.47853
C     11.58703    7.71407   53.59469
C     11.38956    8.91163   54.28520
C     10.52961    9.90535   53.75550
C     10.35762   11.21757   54.50276
C      9.51041   12.27499   54.16223
O      8.68231   12.19855   53.09337
C      7.42742   11.59341   53.08391
Se    11.14750   11.72080   55.71351
C      8.79060   15.31348   53.81225
O      8.84793   14.49175   54.92841
C      9.57411   13.35789   55.05138
C     10.44680   13.15405   56.12025
C     10.73345   14.12229   57.25533
C     11.72717   13.79742   58.21069
C     11.98834   14.65737   59.27955
N     11.38319   15.86767   59.33631
C     10.46591   16.24987   58.40933
C     10.14104   15.40266   57.34992
C     19.67056    6.79679   44.52351
C     21.02100    6.94330   44.21137
N     21.95102    7.00700   45.20456
C     21.60067    6.87960   46.50990
C     20.25023    6.81590   46.86935
C     19.25651    6.67576   45.87615
C     17.80415    6.56747   46.29235
C     16.68940    6.47829   45.44293
O     16.81680    6.52925   44.09407
C     17.19900    5.49094   43.28438
Se    17.00790    6.43370   47.82470
C     13.74646    7.16625   44.60864
O     14.25606    6.26808   45.52617
C     15.47273    6.35089   46.12208
C     15.60013    6.31267   47.51256
C     14.48538    6.18527   48.53413
C     14.80388    6.11520   49.91514
C     13.79105    6.05150   50.87050
N     12.49794    5.86040   50.48268
C     12.14759    5.92410   49.16788
C     13.12857    6.03876   48.17469
C     22.04657   17.82326   47.98551
C     22.01472   18.83609   48.95032
N     22.44151   18.59403   50.21783
C     22.85556   17.35825   50.59619
C     22.95111   16.33268   49.65975
C     22.49247   16.53015   48.33549
C     22.57528   15.38992   47.33284
C     22.19308   15.41540   45.98966
O     21.66437   16.53015   45.42212
C     22.10390   17.10345   44.23974
Se    23.18680   13.37700   47.41797
C     20.77256   13.56810   43.56815
O     22.04656   13.96941   44.03164
C     22.36507   14.19236   45.32753
C     22.90651   13.18590   46.14100
C     23.22501   11.75902   45.73427
C     23.81105   10.87996   46.67071
C     24.06585    9.55500   46.33018
N     23.88749    9.12821   45.05322
C     23.36515    9.94994   44.10732
C     23.03391   11.26853   44.41946
C     27.34640    7.11529   42.65062
C     26.03418    6.94330   43.09519
N     25.76664    6.87960   44.42891
C     26.74762    7.00700   45.35590
C     28.07895    7.07070   44.94916
C     28.40382    7.24269   43.58706
C     29.85618    7.42105   43.17087
C     30.35304    7.50386   41.86552
O     29.53768    7.44016   40.78720
C     29.17459    8.51669   40.00210
Se    31.34039    7.51660   44.46675
C     32.23219    7.06433   39.50077
O     32.46151    7.78414   40.66423
C     31.74807    7.67585   41.81066
C     32.36596    7.71407   43.06682
C     33.85017    7.83510   43.35059
C     34.29607    7.89880   44.68431
C     35.66562    8.02620   44.96808
N     36.55742    8.15360   43.95596
C     36.16885    8.15360   42.66008
C     34.81841    7.99435   42.32902
C     38.68500   11.96286   44.93024
C     38.51938   10.60605   44.64647
N     38.00341    9.77158   45.58291
C     37.61485   10.23022   46.80312
C     37.81869   11.56792   47.14365
C     38.29644   12.48520   46.17883
C     38.46843   13.94393   46.56665
C     38.99077   14.96313   45.76263
O     39.37933   14.74018   44.48567
C     38.71685   15.16060   43.35059
Se    38.34740   14.45990   47.79632
C     40.71066   17.54935   45.27076
O     39.44940   17.36462   45.81939
C     38.99714   16.22439   46.38693
C     38.50665   16.20528   47.70173
C     38.35377   17.39010   48.62871
C     37.88239   17.17989   49.95297
C     37.69766   18.26279   50.81374
N     38.09897   19.50494   50.44484
C     38.61494   19.74063   49.20571
C     38.75508   18.70232   48.28819
C     48.90886    8.96259   48.39222
C     49.96628    8.98170   49.30975
N     49.72422    8.85430   50.63401
C     48.47570    8.66320   51.11642
C     47.38006    8.66320   50.24619
C     47.57753    8.78423   48.84626
C     46.39908    8.64409   47.90982
C     46.39908    8.82245   46.51934
O     47.55204    9.04540   45.83829
C     47.97246    8.35107   44.71267
Se    45.41810    8.34470   47.86252
C     44.01669    9.73973   44.04109
O     44.88302    8.82882   44.59916
C     45.13144    8.69505   45.93005
C     44.09951    8.50395   46.85041
C     42.62167    8.36381   46.54772
C     41.71713    8.08990   47.59768
C     40.34758    8.02620   47.35174
N     39.88256    8.02620   46.07478
C     40.72340    8.28100   45.02483
C     42.09296    8.40840   45.23293
C     51.55241   18.37106   57.52017
C     50.99185   19.26286   58.44715
N     49.78155   19.00170   59.00523
C     49.08085   17.88695   58.67417
C     49.62867   16.93782   57.80394
C     50.85808   17.19898   57.15127
C     51.39953   16.19252   56.15807
C     52.61620   16.26259   55.46757
O     53.46978   17.30090   55.64729
C     54.28514   17.49837   56.74453
Se    50.70520   14.71468   55.83648
C     54.43165   15.88039   52.93255
O     53.97300   14.98859   53.88791
C     52.86462   15.15421   54.64463
C     51.82632   14.21782   54.63517
C     51.76261   12.93745   53.83116
C     50.62875   12.09661   53.93521
C     50.55231   10.90542   53.21632
N     51.57151   10.54233   52.39339
C     52.67989   11.31310   52.25151
C     55.40625    8.35105   52.93255
C     54.34246    8.70140   52.09070
N     53.08757    8.24276   52.35556
C     52.82640    7.47199   53.43388
C     53.86471    7.05157   54.26628
C     55.17693    7.54843   54.07709
C     56.28531    7.11527   55.01353
C     57.63575    7.45925   54.93786
O     58.11350    8.26824   53.95413
C     58.83968    9.42121   54.14331
Se    56.18339    6.11518   56.70669
C     60.73157    6.56108   55.28785
O     59.75696    7.08979   56.09186
C     58.41926    6.90506   55.95943
C     57.69945    6.11518   56.85804
C     58.24727    5.33167   58.03096
C     57.38095    4.50994   58.78768
C     57.86507    3.80924   59.90384
N     59.18367    3.83476   60.20654
C     60.06273    4.56731   59.46873
C     59.62319    5.30619   58.37148
C     56.97965   16.30085   68.01967
C     57.45103   15.47912   69.04124
N     56.66115   14.50451   69.56149
C     55.39352   14.31342   69.12637
C     54.90303   15.06508   68.04805
C     55.66743   16.12250   67.50888
C     55.10050   16.94422   66.37380
C     55.72476   18.01439   65.72113
O     56.98602   18.39659   66.02382
C     58.13899   17.89973   65.41844
Se    53.57170   16.81682   65.87248
C     55.35530   21.00192   64.42525
O     55.29160   19.68970   63.99014
C     54.91577   18.63227   64.74685
C     53.64814   18.05260   64.62389
C     52.54613   18.47939   63.67799
C     51.29761   17.81054   63.71582
C     50.28478   18.16089   62.81722
N     50.43766   19.22468   61.99429
C     51.59700   19.92538   61.95645
C     52.66079   19.57503   62.78884
C     44.17596   26.79221   73.71398
C     43.20135   27.11071   72.76808
N     42.25859   26.19343   72.41809
C     42.23948   24.95765   72.97618
C     43.16950   24.61367   73.95991
C     44.20781   25.51184   74.30989
C     45.22064   25.10416   75.35984
C     46.26532   25.88130   75.86117
O     46.48190   27.14893   75.43551
C     46.24621   28.29553   76.17332
Se    45.16331   23.25049   76.12602
C     49.31018   26.11699   76.83545
O     48.12536   25.76664   77.45028
C     47.04246   25.22519   76.82599
C     46.62841   23.91934   77.10030
C     47.25903   22.93836   78.06512
C     46.73669   21.63251   78.16917
C     47.27177   20.72797   79.08669
N     48.38650   21.05287   79.79612
C     48.95343   22.28228   79.69208
C     48.41837   23.23775   78.82184
C     36.84406   24.76657   88.35652
C     37.38551   23.77922   89.17945
N     37.01605   22.47974   89.03757
C     36.09240   22.11028   88.11059
C     35.58280   23.05304   87.21198
C     35.88856   24.42896   87.37278
C     35.28341   25.44178   86.41742
C     35.51273   26.81771   86.39851
O     36.41090   27.40375   87.24036
C     37.52564   28.11719   86.85254
Se    34.58908   25.03411   85.18775
C     34.33427   29.80523   86.15257
O     34.78654   28.84973   85.25397
C     34.74833   27.50567   85.44315
C     33.90112   26.68393   84.70534
C     32.88829   27.11709   83.66486
C     32.13026   26.14248   82.97435
C     31.16202   26.52468   82.04737
N     31.04736   27.82416   81.67847
C     31.79265   28.79240   82.27438
C     32.71630   28.46753   83.26758
C     24.02763   -4.50359   42.41415
C     24.14229   -5.85403   42.75467
N     24.52449   -6.22349   44.00326
C     24.79203   -5.29984   44.95862
C     24.76018   -3.93666   44.65593
C     24.30154   -3.50350   43.38842
C     24.21873   -2.01929   43.09519
C     23.84927   -1.42051   41.88444
O     23.56262   -2.15943   40.77774
C     22.48609   -1.97470   39.93590
Se    24.71559   -0.70070   44.34378
C     24.35887    1.14661   39.85077
O     23.51166    0.78351   40.88179
C     23.83653   -0.01911   41.93174
C     24.18688    0.50960   43.18032
C     24.19325    1.96833   43.57760
C     24.56272    2.32505   44.90186
C     24.52450    3.66275   45.29914
N     24.31429    4.64373   44.39108
C     23.98304    4.35071   43.10466
C     23.91934    3.01938   42.67900
Pd    29.77338   27.73497   61.71052
Pd    23.09125   20.02090   51.30562
Pd    37.70403   21.05284   51.57047
Pd    49.29106   20.02090   60.63218
Pd    41.18843   26.81769   71.04654
Pd    29.80523   27.76683   80.40150
Pd    18.71506   25.28890   70.80061
Pd    11.88005   17.18626   60.49030
Pd    10.93092    5.61834   51.34345
Pd    24.01490    6.86049   44.63702
Pd    38.61493    8.03894   44.32486
Pd    51.59700    8.72053   51.45694
C     10.59967    2.09573   49.29085
C     10.66338    3.45254   49.64083
N     11.34497    3.84111   50.74753
C     12.00108    2.94294   51.53263
C     11.91827    1.57976   51.24886
C     11.27490    1.12749   50.07595
C     11.22394   -0.35672   49.77326
C     10.58693   -0.97461   48.69493
O      9.87350   -0.26117   47.78687
C      8.58675   -0.57329   47.36121
Se    11.91189   -1.52880   50.39755
C      9.93719   -2.82828   46.41531
O     10.21110   -3.18500   47.72066
C     10.72070   -2.36964   48.67601
C     11.46599   -2.87287   49.75434
C     11.75901   -4.33160   50.04757
C     12.55526   -4.66921   51.17319
C     12.79095   -6.00691   51.49480
N     12.39601   -6.98789   50.64349
C     11.66346   -6.71398   49.53678
C     11.33222   -5.39539   49.21518
C     40.26478  -23.70912   53.09336
C     40.72342  -22.63258   52.33664
N     40.35396  -21.36495   52.65824
C     39.55771  -21.11016   53.72711
C     39.04174  -22.16121   54.48383
C     39.43668  -23.49254   54.22844
C     38.88249  -24.62003   55.07975
C     39.13729  -25.98321   54.92840
O     39.93991  -26.46095   53.94467
C     40.96549  -27.36549   54.11493
Se    38.02891  -24.07858   56.56481
C     38.02891  -29.00896   54.99462
O     38.55125  -28.13627   55.93106
C     38.47481  -26.78583   55.87430
C     37.69767  -26.05965   56.78237
C     36.83772  -26.62021   57.89853
C     36.04147  -25.74115   58.67417
C     35.26433  -26.23164   59.72412
N     35.18789  -27.56934   59.95113
C     35.88859  -28.45477   59.19441
C     36.69758  -28.00250   58.14446
C     29.49948  -21.19297   49.05436
C     28.15541  -21.12290   49.44218
N     27.83054  -20.80440   50.71915
C     28.78604  -20.57508   51.65559
C     30.13011  -20.55597   51.29615
C     30.52505  -20.93817   49.99080
C     32.00289  -20.99550   49.65028
C     32.55708  -21.30126   48.40169
O     31.77995  -21.56880   47.32337
C     32.10482  -21.33948   45.99911
Se    33.31511  -20.32028   50.70023
C     34.71652  -22.72814   46.59502
O     34.72926  -21.53694   47.29499
C     33.95848  -21.26940   48.38277
C     34.53178  -20.95091   49.62190
C     36.00962  -20.82988   49.93405
C     36.41730  -20.57507   51.26777
C     37.77411  -20.44768   51.57992
N     38.71687  -20.64514   50.62456
C     38.37289  -20.95090   49.34759
C     37.02882  -21.06556   48.98815
C     30.97732  -27.97065   58.94848
C     31.87549  -28.23819   59.98897
N     32.62078  -27.23173   60.51867
C     32.52523  -25.96410   60.06464
C     31.57610  -25.63923   59.08090
C     30.82444  -26.65843   58.45661
C     29.86894  -26.29534   57.33099
C     29.00899  -27.16166   56.64994
O     28.95166  -28.48662   56.94317
C     27.86876  -29.31472   56.65940
Se    29.49311  -24.77928   56.66886
C     27.58848  -28.34011   54.16222
O     27.35916  -27.16803   54.85273
C     28.25096  -26.53103   55.65675
C     28.51850  -25.16785   55.51486
C     27.90698  -24.21235   54.51221
C     28.25096  -22.84280   54.55004
C     27.72225  -21.95100   53.61360
N     26.77312  -22.37142   52.73391
C     26.37818  -23.67090   52.68662
C     26.92600  -24.60729   53.57577
C     22.11665  -21.97011   52.32718
C     23.32695  -21.76627   51.65559
N     24.22512  -20.86810   52.12854
C     23.98306  -20.14829   53.24470
C     22.80461  -20.34576   53.97304
C     21.80452  -21.21845   53.48118
C     20.51778  -21.39044   54.26627
C     19.46036  -22.25676   53.96358
O     19.51132  -23.09760   52.89472
C     20.43497  -24.11043   52.70554
Se    20.19291  -20.51138   55.77971
C     16.67030  -23.37788   53.64198
O     17.27545  -22.95109   54.80544
C     18.40294  -22.19943   54.88111
C     18.61315  -21.28852   55.92160
C     17.67676  -21.00187   57.07560
C     18.00163  -19.98267   58.00258
C     17.17353  -19.72150   59.09036
N     15.97597  -20.35213   59.20387
C     15.59377  -21.29489   58.30527
C     16.41550  -21.62613   57.22694
C     15.68295  -23.55624   62.38210
C     15.17972  -22.60074   61.50241
N     15.58103  -21.30126   61.59700
C     16.48557  -20.90632   62.52398
C     16.98243  -21.82360   63.45096
C     16.64482  -23.19315   63.35637
C     17.23086  -24.17413   64.34957
C     16.95058  -25.54368   64.45362
O     16.10337  -26.15520   63.59284
C     16.44098  -27.16803   62.71316
Se    18.47301  -23.88749   65.82517
C     16.40913  -28.11079   66.33595
O     17.52388  -27.50565   65.78733
C     17.63854  -26.18706   65.49411
C     18.45390  -25.33347   66.24137
C     19.32659  -25.71568   67.41428
C     20.09099  -24.71559   68.06695
C     20.92546  -25.04683   69.13582
N     20.92546  -26.31446   69.63715
C     20.18654  -27.29544   69.06015
C     19.37755  -27.02153   67.95345
C     25.11692  -29.03445   68.63449
C     24.06587  -28.53122   69.40067
N     23.86840  -27.19352   69.50472
C     24.70287  -26.30809   68.88989
C     25.72844  -26.76673   68.06695
C     26.00872  -28.15539   67.97236
C     27.16169  -28.62677   67.11159
C     27.53752  -29.95173   66.86566
O     26.86230  -30.99641   67.40482
C     26.28900  -32.03472   66.69540
Se    28.28281  -27.70949   66.17515
C     29.74791  -32.20034   66.47784
O     29.20646  -31.25121   65.64545
C     28.66501  -30.07276   66.03327
C     29.19372  -28.84335   65.62653
C     30.39765  -28.62676   64.72793
C     30.83081  -27.30817   64.45362
C     31.90734  -27.08523   63.59285
N     32.62715  -28.12991   63.11990
C     32.28317  -29.41027   63.39421
C     31.17479  -29.68418   64.20768
C     30.79259  -29.60138   78.27322
C     31.93282  -29.35295   79.03940
N     32.56982  -28.15538   78.95427
C     32.14303  -27.18715   78.10296
C     30.97095  -27.37188   77.36516
C     30.30210  -28.61403   77.38408
C     29.05995  -28.81150   76.53277
C     28.25733  -29.95173   76.46656
O     28.52487  -31.05374   77.20436
C     27.75410  -31.54423   78.24485
Se    28.41021  -27.45469   75.44497
C     26.48010  -31.96465   74.64096
O     26.25715  -30.79894   75.35039
C     27.17443  -29.83070   75.57740
C     27.11710  -28.59492   74.92473
C     26.05968  -28.12354   73.95046
C     26.17434  -26.84954   73.35455
C     25.18062  -26.37816   72.49377
N     24.17416  -27.19989   72.10595
C     24.04676  -28.45478   72.60727
C     24.97678  -28.93890   73.53427
C     43.35423  -27.86873   73.92208
C     44.25240  -27.25721   73.04240
N     43.97849  -26.02780   72.53161
C     42.82552  -25.37806   72.83430
C     41.94009  -25.91951   73.77074
C     42.15667  -27.21899   74.29099
C     41.13110  -27.82414   75.22743
C     41.21391  -29.06629   75.87064
O     42.27770  -29.88165   75.70984
C     43.06121  -30.39762   76.72195
Se    39.68511  -27.00878   75.82334
C     40.57691  -31.69710   77.13814
O     39.95902  -30.48043   77.42190
C     40.11827  -29.34020   76.70302
C     39.15003  -28.32737   76.72195
C     37.86329  -28.30826   77.52595
C     36.97149  -27.21899   77.37461
C     35.81215  -27.15529   78.15025
N     35.45543  -28.19997   78.93535
C     36.25168  -29.28924   79.06777
C     37.46198  -29.37205   78.36780
C     37.30910  -29.07266   63.80095
C     36.14976  -28.92615   63.03477
N     35.46817  -27.75407   63.04423
C     35.85674  -26.71576   63.81986
C     37.02882  -26.79857   64.56712
C     37.74863  -28.01524   64.63334
C     39.00352  -28.09805   65.47519
C     39.85073  -29.20006   65.62653
O     39.62778  -30.35940   64.96440
C     40.52595  -30.99003   64.11309
Se    39.49401  -26.69028   66.40217
C     41.69166  -31.14928   67.25348
O     41.90824  -29.87528   66.76161
C     40.94000  -28.96437   66.47784
C     40.97822  -27.67126   67.00755
C     42.04201  -27.08522   67.90615
C     41.89550  -25.76663   68.39802
C     42.87011  -25.20607   69.22095
N     43.90842  -25.95773   69.66553
C     44.06130  -27.24447   69.26825
C     43.13765  -27.83688   68.39802
C     48.25913  -24.76654   68.21831
C     47.36096  -25.21881   69.19258
N     46.30354  -24.45441   69.55203
C     46.09333  -23.23137   69.00341
C     46.92143  -22.76636   67.98183
C     48.07440  -23.50528   67.61293
C     48.98531  -22.95746   66.52515
C     50.13191  -23.56898   66.01436
O     50.53322  -24.79839   66.43056
C     50.32301  -25.98321   65.75897
Se    48.60311  -21.08468   65.59816
C     53.20862  -23.12308   64.94549
O     51.92825  -23.17404   64.40633
C     50.78802  -22.80458   65.04008
C     50.17013  -21.57517   64.77523
C     50.62240  -20.52412   63.78204
C     49.89622  -19.31382   63.67799
C     50.26568  -18.35195   62.73209
N     51.39954  -18.51120   62.00375
C     52.15120  -19.63869   62.10779
C     51.78811  -20.65152   62.99694
C     50.16376  -19.02080   57.37829
C     50.87083  -18.57490   58.49446
N     50.27842  -17.78502   59.42144
C     48.99168  -17.38371   59.27955
C     48.22091  -17.84872   58.20123
C     48.81969  -18.62586   57.17965
C     47.98522  -19.06539   55.99728
C     48.39290  -19.88075   54.93787
O     49.64779  -20.39035   54.88112
C     49.99177  -21.62613   54.37033
Se    46.30991  -18.60038   55.60946
C     48.48845  -20.63878   51.88262
O     47.54569  -20.87447   52.87581
C     47.38644  -20.12918   53.99197
C     46.16340  -19.51766   54.29466
C     44.87666  -19.60684   53.50010
C     43.74280  -18.88703   53.93522
C     42.53887  -18.98258   53.23525
N     42.48154  -19.66417   52.06234
C     43.55808  -20.33302   51.57993
C     44.77474  -20.30754   52.27989
C     53.91569   -9.56772   52.60150
C     53.71822   -8.33831   51.96775
N     52.83916   -7.44014   52.47853
C     52.11298   -7.71405   53.59469
C     52.31045   -8.91161   54.28520
C     53.17040   -9.90533   53.75550
C     53.34239  -11.21755   54.50276
C     54.18960  -12.27497   54.16223
O     55.01770  -12.19853   53.09337
C     56.27259  -11.59338   53.08391
Se    52.55251  -11.72078   55.71351
C     54.90941  -15.31346   53.81225
O     54.85208  -14.49173   54.92841
C     54.12590  -13.35787   55.05138
C     53.25321  -13.15403   56.12025
C     52.96656  -14.12227   57.25533
C     51.97284  -13.79740   58.21069
C     51.71167  -14.65735   59.27955
N     52.31682  -15.86765   59.33631
C     53.23410  -16.24985   58.40933
C     53.55897  -15.40264   57.34992
C     44.02945   -6.79677   44.52351
C     42.67901   -6.94328   44.21137
N     41.74899   -7.00698   45.20456
C     42.09934   -6.87958   46.50990
C     43.44978   -6.81588   46.86935
C     44.44350   -6.67574   45.87615
C     45.89586   -6.56745   46.29235
C     47.01061   -6.47827   45.44293
O     46.88321   -6.52923   44.09407
C     46.50101   -5.49092   43.28438
Se    46.69211   -6.43368   47.82470
C     49.95355   -7.16623   44.60864
O     49.44395   -6.26806   45.52617
C     48.22728   -6.35087   46.12208
C     48.09988   -6.31265   47.51256
C     49.21463   -6.18525   48.53413
C     48.89613   -6.11518   49.91514
C     49.90896   -6.05148   50.87050
N     51.20207   -5.86038   50.48268
C     51.55242   -5.92408   49.16788
C     50.57144   -6.03874   48.17469
C     41.65344  -17.82324   47.98551
C     41.68530  -18.83607   48.95032
N     41.25850  -18.59401   50.21783
C     40.84445  -17.35823   50.59619
C     40.74890  -16.33266   49.65975
C     41.20754  -16.53013   48.33549
C     41.12473  -15.38990   47.33284
C     41.50693  -15.41538   45.98966
O     42.03565  -16.53013   45.42212
C     41.59612  -17.10343   44.23974
Se    40.51321  -13.37698   47.41797
C     42.92745  -13.56808   43.56815
O     41.65344  -13.96939   44.03164
C     41.33494  -14.19234   45.32753
C     40.79349  -13.18588   46.14100
C     40.47499  -11.75900   45.73427
C     39.88895  -10.87994   46.67070
C     39.63415   -9.55498   46.33017
N     39.81251   -9.12819   45.05322
C     40.33485   -9.94992   44.10731
C     40.66609  -11.26851   44.41945
C     36.35360   -7.11528   42.65062
C     37.66582   -6.94329   43.09519
N     37.93336   -6.87958   44.42891
C     36.95238   -7.00699   45.35590
C     35.62105   -7.07069   44.94916
C     35.29618   -7.24268   43.58706
C     33.84382   -7.42104   43.17087
C     33.34696   -7.50385   41.86552
O     34.16232   -7.44015   40.78720
C     34.52542   -8.51668   40.00210
Se    32.35961   -7.51659   44.46675
C     31.46782   -7.06432   39.50077
O     31.23850   -7.78413   40.66423
C     31.95193   -7.67584   41.81066
C     31.33404   -7.71406   43.06682
C     29.84983   -7.83509   43.35059
C     29.40393   -7.89879   44.68431
C     28.03438   -8.02619   44.96808
N     27.14258   -8.15359   43.95596
C     27.53115   -8.15359   42.66008
C     28.88159   -7.99434   42.32902
C     25.01500  -11.96285   44.93024
C     25.18062  -10.60604   44.64646
N     25.69659   -9.77157   45.58290
C     26.08516  -10.23021   46.80311
C     25.88132  -11.56791   47.14364
C     25.40357  -12.48519   46.17883
C     25.23158  -13.94392   46.56665
C     24.70924  -14.96312   45.76262
O     24.32068  -14.74017   44.48566
C     24.98316  -15.16059   43.35059
Se    25.35261  -14.45989   47.79631
C     22.98935  -17.54934   45.27075
O     24.25061  -17.36461   45.81938
C     24.70287  -16.22438   46.38692
C     25.19336  -16.20527   47.70173
C     25.34624  -17.39009   48.62870
C     25.81762  -17.17988   49.95296
C     26.00235  -18.26278   50.81374
N     25.60104  -19.50493   50.44483
C     25.08507  -19.74062   49.20571
C     24.94494  -18.70231   48.28818
C     14.79113   -8.96259   48.39224
C     13.73371   -8.98170   49.30977
N     13.97577   -8.85430   50.63403
C     15.22429   -8.66320   51.11644
C     16.31993   -8.66320   50.24621
C     16.12246   -8.78423   48.84628
C     17.30091   -8.64409   47.90984
C     17.30091   -8.82245   46.51936
O     16.14794   -9.04540   45.83831
C     15.72752   -8.35107   44.71269
Se    18.28189   -8.34470   47.86254
C     19.68329   -9.73973   44.04110
O     18.81697   -8.82882   44.59918
C     18.56854   -8.69505   45.93007
C     19.60048   -8.50395   46.85043
C     21.07832   -8.36381   46.54774
C     21.98286   -8.08990   47.59769
C     23.35241   -8.02620   47.35175
N     23.81742   -8.02620   46.07479
C     22.97658   -8.28100   45.02484
C     21.60703   -8.40840   45.23294
C     12.14760  -18.37106   57.52017
C     12.70816  -19.26286   58.44715
N     13.91846  -19.00169   59.00523
C     14.61916  -17.88694   58.67417
C     14.07134  -16.93781   57.80394
C     12.84193  -17.19898   57.15127
C     12.30048  -16.19252   56.15807
C     11.08381  -16.26259   55.46757
O     10.23023  -17.30090   55.64729
C      9.41487  -17.49837   56.74453
Se    12.99481  -14.71468   55.83647
C      9.26836  -15.88039   52.93255
O      9.72701  -14.98859   53.88791
C     10.83538  -15.15421   54.64463
C     11.87369  -14.21782   54.63517
C     11.93739  -12.93745   53.83116
C     13.07125  -12.09661   53.93521
C     13.14770  -10.90542   53.21632
N     12.12849  -10.54233   52.39339
C     11.02012  -11.31310   52.25151
C      8.29376   -8.35105   52.93255
C      9.35755   -8.70140   52.09070
N     10.61243   -8.24276   52.35555
C     10.87360   -7.47199   53.43388
C      9.83529   -7.05157   54.26627
C      8.52307   -7.54843   54.07709
C      7.41469   -7.11527   55.01353
C      6.06425   -7.45925   54.93786
O      5.58650   -8.26824   53.95413
C      4.86032   -9.42121   54.14331
Se     7.51661   -6.11518   56.70669
C      2.96843   -6.56108   55.28785
O      3.94304   -7.08979   56.09186
C      5.28074   -6.90506   55.95943
C      6.00055   -6.11518   56.85804
C      5.45273   -5.33167   58.03096
C      6.31905   -4.50994   58.78768
C      5.83493   -3.80924   59.90384
N      4.51632   -3.83474   60.20654
C      3.63726   -4.56729   59.46873
C      4.07681   -5.30619   58.37148
C      6.72034  -16.30083   68.01967
C      6.24896  -15.47910   69.04124
N      7.03884  -14.50449   69.56149
C      8.30647  -14.31339   69.12637
C      8.79696  -15.06505   68.04805
C      8.03256  -16.12247   67.50888
C      8.59949  -16.94420   66.37380
C      7.97523  -18.01436   65.72113
O      6.71397  -18.39656   66.02382
C      5.56100  -17.89970   65.41844
Se    10.12829  -16.81680   65.87248
C      8.34469  -21.00189   64.42525
O      8.40839  -19.68967   63.99014
C      8.78422  -18.63225   64.74685
C     10.05185  -18.05258   64.62389
C     11.15386  -18.47937   63.67799
C     12.40238  -17.81052   63.71582
C     13.41521  -18.16087   62.81722
N     13.26233  -19.22466   61.99429
C     12.10299  -19.92536   61.95645
C     11.03920  -19.57501   62.78884
C     19.52406  -26.79221   73.71398
C     20.49867  -27.11071   72.76808
N     21.44143  -26.19343   72.41809
C     21.46054  -24.95765   72.97618
C     20.53052  -24.61367   73.95991
C     19.49221  -25.51184   74.30989
C     18.47938  -25.10416   75.35984
C     17.43470  -25.88130   75.86117
O     17.21812  -27.14893   75.43551
C     17.45380  -28.29553   76.17332
Se    18.53671  -23.25049   76.12602
C     14.38983  -26.11699   76.83545
O     15.57465  -25.76664   77.45028
C     16.65756  -25.22519   76.82599
C     17.07161  -23.91934   77.10030
C     16.44098  -22.93836   78.06512
C     16.96332  -21.63251   78.16917
C     16.42824  -20.72797   79.08669
N     15.31348  -21.05285   79.79612
C     14.74655  -22.28226   79.69208
C     15.28164  -23.23775   78.82184
C     26.85592  -24.76655   88.35652
C     26.31447  -23.77920   89.17945
N     26.68393  -22.47972   89.03757
C     27.60758  -22.11026   88.11059
C     28.11718  -23.05302   87.21197
C     27.81142  -24.42894   87.37278
C     28.41657  -25.44177   86.41742
C     28.18726  -26.81769   86.39851
O     27.28909  -27.40373   87.24035
C     26.17433  -28.11717   86.85254
Se    29.11090  -25.03409   85.18775
C     29.36571  -29.80522   86.15256
O     28.91343  -28.84972   85.25396
C     28.95165  -27.50565   85.44314
C     29.79886  -26.68392   84.70533
C     30.81169  -27.11708   83.66485
C     31.56972  -26.14247   82.97434
C     32.53796  -26.52467   82.04736
N     32.65262  -27.82415   81.67846
C     31.90733  -28.79239   82.27437
C     30.98369  -28.46752   83.26757
C     39.67235    4.50359   42.41415
C     39.55769    5.85403   42.75467
N     39.17549    6.22349   44.00326
C     38.90795    5.29984   44.95862
C     38.93980    3.93666   44.65593
C     39.39844    3.50350   43.38842
C     39.48125    2.01929   43.09519
C     39.85071    1.42051   41.88444
O     40.13736    2.15943   40.77774
C     41.21389    1.97470   39.93588
Se    38.98439    0.70070   44.34378
C     39.34111   -1.14660   39.85076
O     40.18832   -0.78351   40.88179
C     39.86345    0.01911   41.93174
C     39.51310   -0.50960   43.18032
C     39.50673   -1.96833   43.57760
C     39.13727   -2.32505   44.90186
C     39.17549   -3.66275   45.29913
N     39.38570   -4.64373   44.39108
C     39.71694   -4.35071   43.10464
C     39.78064   -3.01938   42.67900
Pd    33.92663  -27.73496   61.71051
Pd    40.60876  -20.02088   51.30562
Pd    25.99598  -21.05283   51.57046
Pd    14.40895  -20.02089   60.63218
Pd    22.51159  -26.81769   71.04654
Pd    33.89478  -27.76681   80.40150
Pd    44.98495  -25.28888   70.80061
Pd    51.81996  -17.18623   60.49030
Pd    52.76909   -5.61832   51.34345
Pd    39.68511   -6.86047   44.63702
Pd    25.08505   -8.03894   44.32486
Pd    12.10299   -8.72053   51.45696
C     53.10033   -2.09571   49.29085
C     53.03663   -3.45252   49.64083
N     52.35504   -3.84109   50.74753
C     51.69893   -2.94292   51.53263
C     51.78174   -1.57974   51.24886
C     52.42511   -1.12747   50.07595
C     52.47607    0.35674   49.77326
C     53.11307    0.97463   48.69493
O     53.82651    0.26119   47.78687
C     55.11325    0.57332   47.36121
Se    51.78811    1.52882   50.39755
C     53.76281    2.82830   46.41531
O     53.48890    3.18502   47.72066
C     52.97930    2.36966   48.67601
C     52.23401    2.87289   49.75434
C     51.94098    4.33162   50.04757
C     51.14473    4.66923   51.17319
C     50.90904    6.00693   51.49480
N     51.30398    6.98789   50.64347
C     52.03653    6.71398   49.53676
C     52.36778    5.39541   49.21518
B      0.07644   -2.44608   81.25281
F      1.48421   -2.38875   80.88391
F     -0.70707   -1.63072   80.32583
F     -0.38857   -3.82837   81.19606
F     -0.08918   -1.93011   82.60545
B     63.62356    2.44611   81.25281
F     62.21579    2.38878   80.88391
F     64.40707    1.63075   80.32583
F     64.08857    3.82840   81.19606
F     63.78918    1.93014   82.60545
B     34.29609  -31.77354   60.63218
F     34.23876  -30.36577   61.00108
F     33.48073  -32.55705   61.55916
F     35.67838  -32.23855   60.68893
F     33.78012  -31.93916   59.27954
B     29.40392   31.77355   60.63218
F     29.46125   30.36578   61.00109
F     30.21928   32.55706   61.55916
F     28.02163   32.23856   60.68894
F     29.91989   31.93917   59.27954
B      8.75238   -1.82819   79.13399
F      7.31276   -1.93011   79.35155
F      9.43397   -2.88561   79.87180
F      9.03903   -1.97470   77.70569
F      9.22376   -0.52871   79.58803
B     54.94762    1.82821   79.13399
F     56.38724    1.93013   79.35155
F     54.26602    2.88563   79.87180
F     54.66097    1.97472   77.70569
F     54.47624    0.52873   79.58803
B     33.67820  -23.09760   62.75100
F     33.78012  -24.53722   62.53344
F     34.73562  -22.41601   62.01319
F     33.82471  -22.81095   64.17931
F     32.37872  -22.62622   62.29696
B     30.02181   23.09761   62.75101
F     29.91989   24.53723   62.53345
F     28.96439   22.41602   62.01320
F     29.87530   22.81096   64.17932
F     31.32129   22.62623   62.29697
B      9.05177  -10.24296   93.42654
F      9.91809   -9.65692   92.40497
F      7.65674  -10.00727   93.06710
F      9.30020  -11.67621   93.50222
F      9.33842   -9.62507   94.72243
B     54.64822   10.24298   93.42654
F     53.78190    9.65694   92.40497
F     56.04325   10.00729   93.06710
F     54.39979   11.67623   93.50222
F     54.36157    9.62509   94.72243
B     42.09298  -22.79821   48.45846
F     41.50694  -21.93189   49.48003
F     41.85729  -24.19324   48.81790
F     43.52623  -22.54978   48.38278
F     41.47509  -22.51156   47.16257
B     21.60704   22.79823   48.45846
F     22.19308   21.93191   49.48003
F     21.84273   24.19326   48.81790
F     20.17379   22.54980   48.38278
F     22.22493   22.51158   47.16257
B     14.75929   -7.54208   87.56196
F     13.75283   -8.07716   88.47003
F     16.09062   -7.97524   87.99708
F     14.51086   -8.03257   86.20933
F     14.69559   -6.08335   87.57142
B     48.94070    7.54210   87.56196
F     49.94716    8.07718   88.47003
F     47.60937    7.97526   87.99708
F     49.18913    8.03259   86.20933
F     49.00440    6.08337   87.57142
B     39.39209  -17.09069   54.32304
F     39.92717  -18.09715   53.41497
F     39.82525  -15.75936   53.88792
F     39.88258  -17.33912   55.67567
F     37.93336  -17.15439   54.31358
B     24.30792   17.09071   54.32304
F     23.77284   18.09717   53.41497
F     23.87476   15.75938   53.88792
F     23.81743   17.33914   55.67567
F     25.76665   17.15441   54.31358
B      7.98161    6.98152   93.27520
F      8.96896    6.53562   92.30092
F      6.64391    6.87960   92.69820
F      8.05805    6.13431   94.46703
F      8.24278    8.37018   93.64410
B     55.71839   -6.98150   93.27520
F     54.73104   -6.53560   92.30092
F     57.05609   -6.87958   92.69820
F     55.64195   -6.13429   94.46703
F     55.45722   -8.37016   93.64410
B     24.86849  -23.86837   48.60979
F     25.31440  -22.88102   49.58407
F     24.97042  -25.20607   49.18679
F     25.71571  -23.79193   47.41796
F     23.47984  -23.60720   48.24089
B     38.83152   23.86838   48.60979
F     38.38562   22.88103   49.58407
F     38.72960   25.20608   49.18679
F     37.98431   23.79194   47.41797
F     40.22018   23.60721   48.24089
B     14.01399    4.43989   87.26873
F     13.08397    4.80298   88.33760
F     15.33258    4.19146   87.83627
F     13.54261    3.22959   86.59714
F     14.09043    5.52916   86.30392
B     49.68601   -4.43987   87.26873
F     50.61603   -4.80296   88.33760
F     48.36742   -4.19144   87.83627
F     50.15738   -3.22957   86.59714
F     49.60957   -5.52914   86.30392
B     27.41012  -17.83599   54.61626
F     27.04703  -18.76601   53.54738
F     27.65855  -16.51740   54.04872
F     28.62042  -18.30737   55.28785
F     26.32085  -17.75955   55.58107
B     36.28989   17.83600   54.61626
F     36.65298   18.76602   53.54739
F     36.04146   16.51741   54.04872
F     35.07959   18.30738   55.28785
F     37.37916   17.75956   55.58107
B      8.60587   19.68330   82.67166
F      9.74610   18.92527   82.15142
F      7.41468   19.37117   81.88656
F      8.37655   19.32021   84.07159
F      8.88615   21.11018   82.57707
B     55.09414  -19.68328   82.67166
F     53.95391  -18.92525   82.15142
F     56.28533  -19.37115   81.88656
F     55.32346  -19.32019   84.07159
F     54.81386  -21.11016   82.57707
B     12.16671  -23.24411   59.21332
F     12.92474  -22.10388   59.73357
F     12.47884  -24.43530   59.99842
F     12.52980  -23.47343   57.81339
F     10.73983  -22.96383   59.30792
B     51.53330   23.24411   59.21333
F     50.77527   22.10388   59.73357
F     51.22117   24.43530   59.99843
F     51.17021   23.47343   57.81340
F     52.96018   22.96383   59.30792
B     14.99498   14.75929   79.98530
F     13.95031   15.68294   80.42988
F     15.97597   14.58730   81.05417
F     14.39620   13.47255   79.65424
F     15.65746   15.30711   78.80293
B     48.70502  -14.75927   79.98530
F     49.74970  -15.68292   80.42988
F     47.72404  -14.58728   81.05417
F     49.30380  -13.47253   79.65424
F     48.04254  -15.30709   78.80293
B     17.09070  -16.85502   61.89970
F     16.16705  -17.89970   61.45512
F     17.26269  -15.87404   60.83083
F     18.37744  -17.45380   62.23076
F     16.54288  -16.19254   63.08207
B     46.60929   16.85504   61.89970
F     47.53294   17.89972   61.45512
F     46.43730   15.87406   60.83083
F     45.32255   17.45382   62.23076
F     47.15711   16.19256   63.08207
B      1.07653   10.84811   70.93304
F      2.42060   10.28755   70.92358
F      0.40768   10.54236   69.67499
F      0.31850   10.27482   72.03974
F      1.15297   12.30047   71.10330
B     62.62348  -10.84808   70.93304
F     61.27941  -10.28753   70.92358
F     63.29233  -10.54232   69.67499
F     63.38151  -10.27478   72.03974
F     62.54704  -12.30044   71.10330
B     21.00190  -30.77346   70.95194
F     21.56246  -29.42939   70.96141
F     21.30766  -31.44231   72.21000
F     21.57520  -31.53149   69.84525
F     19.54954  -30.69702   70.78168
B     42.69812   30.77346   70.95195
F     42.13756   29.42939   70.96141
F     42.39236   31.44231   72.21000
F     42.12482   31.53149   69.84525
F     44.15048   30.69702   70.78169
B      9.06451    7.34461   71.00871
F      7.76503    8.00072   70.98034
F      9.62507    7.45290   72.35189
F      8.90526    5.93684   70.63981
F      9.96268    7.99435   70.06281
B     54.63549   -7.34459   71.00871
F     55.93498   -8.00070   70.98034
F     54.07494   -7.45288   72.35189
F     54.79474   -5.93682   70.63981
F     53.73732   -7.99433   70.06281
B     24.50540  -22.78548   70.87628
F     23.84929  -24.08496   70.90465
F     24.39711  -22.22492   69.53310
F     25.91317  -22.94473   71.24518
F     23.85566  -21.88731   71.82218
B     39.19461   22.78549   70.87629
F     39.85072   24.08497   70.90466
F     39.30290   22.22493   69.53311
F     37.78684   22.94474   71.24519
F     39.84435   21.88732   71.82219
B      0.05096   -2.40786   60.31058
F      1.31859   -2.22313   61.01055
F      0.26754   -3.23596   59.12821
F     -0.91091   -3.06397   61.19027
F     -0.47138   -1.10201   59.90385
B     63.64904    2.40789   60.31058
F     62.38141    2.22316   61.01055
F     63.43246    3.23599   59.12821
F     64.61091    3.06400   61.19027
F     64.17138    1.10204   59.90385
B     34.25787  -31.79903   81.57441
F     34.07314  -30.53140   80.87444
F     35.08597  -31.58245   82.75678
F     34.91398  -32.76090   80.69472
F     32.95202  -32.32137   81.98114
B     29.44211   31.79904   81.57442
F     29.62684   30.53141   80.87444
F     28.61401   31.58246   82.75678
F     28.78600   32.76091   80.69473
F     30.74796   32.32138   81.98115
B      8.27464   -2.47154   62.54290
F      6.90509   -2.49702   62.04157
F      8.26827   -2.08934   63.95229
F      8.86705   -3.79650   62.40101
F      9.05815   -1.50330   61.77672
B     55.42536    2.47154   62.54290
F     56.79491    2.49702   62.04157
F     55.43173    2.08934   63.95229
F     54.83295    3.79650   62.40102
F     54.64185    1.50330   61.77672
B     34.32157  -23.57535   79.34209
F     34.34705  -24.94490   79.84342
F     33.93937  -23.58172   77.93270
F     35.64652  -22.98294   79.48398
F     33.35332  -22.79184   80.10827
B     29.37844   23.57537   79.34209
F     29.35297   24.94492   79.84342
F     29.76065   23.58174   77.93270
F     28.05348   22.98296   79.48398
F     30.34669   22.79186   80.10827
B      3.02574  -15.42814   70.78170
F      4.09590  -14.44079   70.83845
F      3.21684  -16.27535   69.59932
F      3.05759  -16.25624   71.98299
F      1.73900  -14.74655   70.68711
B     60.67425   15.42817   70.78170
F     59.60409   14.44082   70.83845
F     60.48315   16.27538   69.59932
F     60.64240   16.25627   71.98299
F     61.96099   14.74658   70.68711
B     47.27815  -28.82423   71.10330
F     46.29080  -27.75407   71.04655
F     48.12536  -28.63313   72.28568
F     48.10625  -28.79238   69.90201
F     46.59656  -30.11097   71.19789
B     16.42186   28.82425   71.10330
F     17.40921   27.75409   71.04655
F     15.57465   28.63315   72.28568
F     15.59376   28.79240   69.90201
F     17.10345   30.11099   71.19789
B     10.12830  -10.97551   71.12222
F      8.94985  -11.82272   71.01817
F     10.12830  -10.33214   72.42756
F     11.33223  -11.78450   70.95196
F     10.09008   -9.94994   70.08173
B     53.57169   10.97553   71.12222
F     54.75014   11.82274   71.01817
F     53.57169   10.33216   72.42756
F     52.36776   11.78452   70.95196
F     53.60991    9.94996   70.08173
B     42.82552  -21.72168   70.76277
F     43.67273  -22.90013   70.86682
F     42.18215  -21.72168   69.45743
F     43.63451  -20.51775   70.93304
F     41.79995  -21.75990   71.80326
B     20.87449   21.72170   70.76278
F     20.02728   22.90015   70.86683
F     21.51786   21.72170   69.45744
F     20.06550   20.51777   70.93304
F     21.90006   21.75992   71.80327
B     12.08389  -23.18043   82.70950
F     12.92473  -22.07842   82.25546
F     12.42787  -24.39073   81.97169
F     12.30684  -23.40338   84.13781
F     10.68249  -22.84919   82.48248
B     51.61609   23.18045   82.70950
F     50.77525   22.07844   82.25546
F     51.27211   24.39075   81.97169
F     51.39314   23.40340   84.13781
F     53.01749   22.84921   82.48248
B     55.03044  -19.76609   59.17550
F     53.92843  -18.92525   59.62954
F     56.24074  -19.42211   59.91331
F     55.25339  -19.54314   57.74719
F     54.69920  -21.16749   59.40252
B      8.66957   19.76611   59.17550
F      9.77158   18.92527   59.62954
F      7.45927   19.42214   59.91331
F      8.44662   19.54316   57.74719
F      9.00081   21.16751   59.40252
B     17.51751  -16.99515   79.87179
F     16.50468  -17.90606   80.40149
F     17.78505  -15.94410   80.84606
F     18.74692  -17.74044   79.60693
F     17.03976  -16.39637   78.62320
B     46.18250   16.99515   79.87180
F     47.19533   17.90606   80.40149
F     45.91496   15.94410   80.84607
F     44.95309   17.74044   79.60693
F     46.66025   16.39637   78.62320
B     48.84517  -14.33248   62.01320
F     49.75608  -15.34530   61.48350
F     47.79412  -14.06494   61.03893
F     49.59046  -13.10307   62.27806
F     48.24639  -14.81023   63.26179
B     14.85484   14.33250   62.01320
F     13.94393   15.34533   61.48350
F     15.90589   14.06496   61.03893
F     14.10955   13.10309   62.27806
F     15.45362   14.81025   63.26179
B     25.15514  -24.09133   93.25628
F     25.59466  -23.01480   92.37659
F     25.22520  -25.36533   92.54686
F     26.00871  -24.12955   94.44812
F     23.77285  -23.86838   93.66302
B     38.54485   24.09135   93.25628
F     38.10532   23.01482   92.37659
F     38.47478   25.36535   92.54686
F     37.69127   24.12957   94.44812
F     39.92714   23.86840   93.66302
B     55.94135   -6.69485   48.62872
F     54.86482   -6.25532   49.50841
F     57.21535   -6.62478   49.33814
F     55.97957   -5.84127   47.43688
F     55.71840   -8.07714   48.22198
B      7.75866    6.69487   48.62872
F      8.83519    6.25535   49.50841
F      6.48466    6.62481   49.33814
F      7.72044    5.84129   47.43688
F      7.98161    8.07717   48.22198
B     27.12983  -18.02709   87.31602
F     26.69030  -18.94437   88.36598
F     27.36552  -16.70850   87.90248
F     28.36561  -18.51758   86.72011
F     26.09789  -17.93154   86.29446
B     36.57015   18.02711   87.31603
F     37.00968   18.94439   88.36598
F     36.33446   16.70852   87.90249
F     35.33437   18.51760   86.72011
F     37.60209   17.93156   86.29446
B     49.87711   -4.72015   54.56897
F     50.79439   -5.15968   53.51902
F     48.55852   -4.48446   53.98251
F     50.36760   -3.48437   55.16489
F     49.78156   -5.75209   55.59054
B     13.82290    4.72017   54.56897
F     12.90562    5.15970   53.51902
F     15.14149    4.48448   53.98251
F     13.33241    3.48439   55.16489
F     13.91845    5.75211   55.59054
B     24.32703   -8.84155  101.19238
F     24.67738   -8.38928   99.84920
F     24.48628  -10.28754  101.27751
F     25.20609   -8.19182  102.16666
F     22.93837   -8.48484  101.47615
B     39.37296    8.84157  101.19238
F     39.02261    8.38930   99.84920
F     39.21371   10.28756  101.27751
F     38.49390    8.19183  102.16666
F     40.76162    8.48485  101.47615
B     40.69157   -7.52295   40.69262
F     40.23930   -7.17260   42.03580
F     42.13756   -7.36370   40.60749
F     40.04183   -6.64389   39.71834
F     40.33485   -8.91161   40.40884
B     23.00843    7.52297   40.69262
F     23.46070    7.17262   42.03580
F     21.56244    7.36372   40.60749
F     23.65817    6.64391   39.71834
F     23.36515    8.91163   40.40885
B     25.73480   -6.96877   93.16169
F     25.46726   -7.46563   94.50487
F     26.12337   -5.56100   93.22790
F     26.82407   -7.73954   92.56577
F     24.53724   -7.10254   92.33876
B     37.96519    6.96879   93.16169
F     38.23273    7.46565   94.50487
F     37.57662    5.56102   93.22790
F     36.87592    7.73956   92.56577
F     39.16275    7.10256   92.33876
B     38.81879   -6.11518   48.72330
F     39.31565   -6.38272   47.38012
F     37.41102   -5.72661   48.65709
F     39.58956   -5.02591   49.31922
F     38.95256   -7.31274   49.54623
B     24.88122    6.11520   48.72331
F     24.38436    6.38274   47.38012
F     26.28899    5.72663   48.65709
F     24.11045    5.02593   49.31923
F     24.74745    7.31276   49.54624
B     23.09124    7.60578  101.47615
F     23.60084    7.14077  100.18973
F     22.63261    6.46555  102.26125
F     24.16140    8.29374  102.19504
F     21.98286    8.52306  101.25860
B     40.60875   -7.60577  101.47615
F     40.09915   -7.14076  100.18973
F     41.06739   -6.46554  102.26125
F     39.53859   -8.29373  102.19504
F     41.71713   -8.52305  101.25860
B     24.24421   -8.75874   40.40884
F     24.70922   -8.24915   41.69526
F     25.38444   -9.21739   39.62374
F     23.55625   -7.68858   39.68995
F     23.32693   -9.86713   40.62639
B     39.45577    8.75875   40.40884
F     38.99076    8.24915   41.69526
F     38.31554    9.21739   39.62374
F     40.14373    7.68859   39.68995
F     40.37305    9.86713   40.62639
B     24.67100    5.71390   93.32249
F     24.58819    6.17891   94.70351
F     24.98313    6.84139   92.44281
F     25.72205    4.70744   93.20899
F     23.39700    5.12786   92.92522
B     39.02899   -5.71388   93.32249
F     39.11180   -6.17889   94.70351
F     38.71686   -6.84137   92.44281
F     37.97794   -4.70742   93.20898
F     40.30299   -5.12784   92.92521
B     26.13610   -7.17899   48.56251
F     25.67109   -7.26180   47.18149
F     25.00861   -6.86686   49.44219
F     27.14256   -6.12794   48.67601
F     26.72214   -8.45299   48.95978
B     37.56389    7.17899   48.56250
F     38.02890    7.26180   47.18148
F     38.69138    6.86686   49.44218
F     36.55743    6.12794   48.67600
F     36.97785    8.45299   48.95977
B     21.82362   22.56890   93.28466
F     22.40329   21.57518   92.38605
F     21.35862   21.91916   94.50487
F     22.83009   23.56899   93.61572
F     20.68977   23.21864   92.62253
B     41.87638  -22.56889   93.28466
F     41.29671  -21.57517   92.38605
F     42.34139  -21.91915   94.50487
F     40.86992  -23.56898   93.61572
F     43.01024  -23.21863   92.62253
B      9.28111  -10.02636   48.60033
F     10.27483   -9.44669   49.49894
F      9.93085  -10.49137   47.38012
F      8.28102   -9.01990   48.26927
F      8.63137  -11.16022   49.26246
B     54.41890   10.02636   48.60033
F     53.42518    9.44669   49.49894
F     53.76916   10.49137   47.38012
F     55.41899    9.01990   48.26927
F     55.06864   11.16022   49.26246
B     24.35887   16.63208   87.43900
F     23.93208   17.63217   88.41327
F     24.96402   17.29456   86.28500
F     25.32711   15.73391   88.05383
F     23.19316   15.86131   87.00388
B     39.34112  -16.63206   87.43900
F     39.76791  -17.63215   88.41326
F     38.73597  -17.29454   86.28499
F     38.37288  -15.73389   88.05383
F     40.50683  -15.86129   87.00387
B     15.21792   -7.49112   54.44600
F     14.21783   -7.91791   53.47173
F     14.55544   -6.88597   55.60000
F     16.11609   -6.52288   53.83117
F     15.98869   -8.65683   54.88112
B     48.48207    7.49112   54.44598
F     49.48216    7.91791   53.47171
F     49.14455    6.88597   55.59998
F     47.58390    6.52288   53.83115
F     47.71130    8.65683   54.88110
H      7.17906   -8.67826   89.05723
H      9.05157   -9.49526   90.35509
H     11.71472   -7.48339   87.90436
H      9.88560   -6.51489   86.64739
H      4.28731   -9.57764   88.71474
H      4.89021   -9.84066   87.09597
H      3.57357   -8.72444   87.36726
H      1.83395   -6.38540   86.59360
H      2.98282   -5.12054   86.95874
H      3.03087   -6.62649   87.84353
H      7.11856   -4.18637   83.42399
H      6.27341   -2.89600   81.55485
H      2.38485   -3.97414   82.49046
H      3.16672   -5.34339   84.33698
H     10.41811    2.10876   93.80505
H     10.53575    4.43949   93.13097
H     11.43573    3.33550   89.24684
H     11.58777    1.00814   89.90173
H     10.19849    0.55554   96.51110
H     11.55458   -0.43708   96.03276
H      9.95589   -1.13426   96.13857
H      9.17569   -3.56544   96.09836
H      8.32058   -3.13928   94.63540
H      8.94678   -1.88491   95.67822
H     11.36684   -3.85860   89.87268
H     11.64752   -6.20961   89.34415
H     10.75066   -7.25843   93.24590
H     10.52474   -4.92865   93.86380
H      3.11072    1.42640   83.34598
H      2.65117   -0.12173   81.53137
H      6.61671   -1.29958   81.44474
H      7.19659    0.42198   83.07095
H      1.54156    3.76761   84.89120
H      2.90145    4.85173   84.72253
H      2.52644    4.15654   86.28110
H      3.24234    5.13948   88.27279
H      3.64885    3.44489   88.40004
H      2.72935    4.02235   87.03105
H      9.35201    2.95148   86.60916
H     10.87671    3.79842   88.29594
H      7.88037    6.17675   89.89038
H      6.26046    5.23920   88.33936
H      9.17600   10.40199   89.90786
H      9.54897    8.31369   91.08686
H     12.40184    7.17871   88.32225
H     11.99539    9.18551   87.01521
H      7.24231   11.61562   90.10542
H      8.15561   10.42955   89.20420
H      7.03755   11.48572   88.37502
H      7.89807   16.05008   88.00252
H      9.32083   15.46312   88.82972
H      7.86627   14.49544   88.79947
H     12.42253   12.98855   84.01450
H     12.80318   14.37972   82.07231
H     10.07816   17.16412   83.46433
H      9.52192   15.74730   85.34688
H      7.31741   16.49632   79.56119
H      8.97249   17.34944   81.10865
H     11.92383   15.04219   79.33998
H     10.35019   14.24918   77.67393
H      4.38934   16.27495   79.72814
H      5.03100   14.65391   79.84478
H      3.84210   15.03709   78.62300
H      2.69301   15.25395   75.42473
H      4.17912   15.65336   74.59707
H      3.87691   16.27844   76.20051
H      8.11444   11.82005   74.13558
H      7.51958   10.30621   72.33755
H      3.59653   11.62787   72.44280
H      4.07454   13.03460   74.35654
H      1.79518    6.60410   73.33569
H      2.66813    8.41659   71.99269
H      6.55554    7.27586   72.85021
H      5.75737    5.56144   74.36288
H     -0.86655    6.02748   74.50956
H      0.20589    6.29526   75.86278
H     -0.69742    4.80416   75.74568
H     -1.17670    1.75097   75.98920
H      0.07611    1.28485   74.86390
H     -0.68980    2.84873   74.71996
H      5.34241    1.50104   76.99332
H      5.72778   -0.30486   78.56842
H      1.66284   -0.98869   78.88179
H      1.18841    0.92371   77.45820
H      1.34249    1.54458   63.53004
H      1.76751   -0.44393   62.21123
H      5.53536   -0.83461   63.88404
H      5.25568    1.25820   65.08257
H     -0.57678    3.63927   63.24326
H      1.04601    4.16948   62.87104
H      0.06902    5.07461   64.00210
H     -0.69598    6.26795   67.26621
H      0.12708    5.07672   68.24428
H     -0.67717    4.59253   66.77058
H      5.58806    4.85162   68.32879
H      6.44541    6.63767   69.73204
H      2.79683    8.58755   69.58075
H      1.95783    6.97586   67.96892
H      3.04713  -11.71854   67.58012
H      4.10942  -13.27569   69.10483
H      7.36726  -10.75232   69.51283
H      6.48005   -9.27487   67.80055
H      0.83980  -11.98059   65.58462
H      2.25455  -11.65581   64.61196
H      0.86265  -10.60469   64.50784
H     -0.57649   -8.42746   64.02348
H     -0.17440   -8.43834   65.72385
H      0.27546   -9.78925   64.71107
H      5.37685   -5.32804   65.19304
H      5.54223   -3.37387   63.75974
H      1.78778   -4.11419   62.19680
H      1.64251   -6.20986   63.41901
H      1.89682   -5.99581   78.12506
H      2.13687   -3.96098   79.42551
H      5.99074   -3.43231   78.02719
H      5.88088   -5.52406   76.81013
H     -0.03672   -8.23509   78.15470
H      1.51376   -8.91689   78.58392
H      0.61699   -9.56777   77.23291
H      0.20412  -10.78051   74.50167
H      0.76290   -9.33780   73.68961
H      0.14921   -9.23905   75.32262
H      6.63419   -9.21020   73.73974
H      7.63680  -10.95178   72.39104
H      4.05712  -13.01587   72.27477
H      3.02775  -11.40523   73.77033
H      6.49250  -17.20880   73.94296
H      5.71167  -15.65579   72.24681
H      9.20755  -13.46712   72.54147
H      9.96486  -14.84526   74.39030
H      5.05932  -18.89620   75.56583
H      5.70590  -17.42188   76.24508
H      5.91513  -18.93769   77.08864
H      8.37499  -22.06439   77.66266
H      9.73630  -21.59369   76.67354
H      8.10863  -21.40321   76.06736
H     12.70941  -17.24227   77.58356
H     14.33130  -17.82421   79.29734
H     12.10324  -21.14625   80.35963
H     10.35325  -20.52433   78.80448
H     12.20816  -18.77301   85.19113
H     12.99969  -20.00799   83.26935
H     15.11563  -16.72679   81.91899
H     14.22662  -15.36495   83.73182
H     10.08521  -19.19944   87.43108
H      9.45743  -17.63699   86.96447
H     10.17123  -17.85541   88.54430
H     10.46996  -16.54276   90.76810
H     12.18170  -16.47795   90.42342
H     11.16343  -17.62058   89.58046
H     13.56172  -11.95422   87.11149
H     13.31659   -9.83900   88.27427
H     10.98835  -11.63280   91.18821
H     11.04718  -13.74692   89.98425
H     21.61676  -22.75912   89.65936
H     23.73727  -22.39285   90.77683
H     24.81525  -19.56350   87.95223
H     22.77671  -19.97885   86.70149
H     20.16897  -24.85347   89.77657
H     21.29118  -24.32156   88.54743
H     19.77443  -25.05647   88.08654
H     15.71452  -23.71587   87.87714
H     16.16617  -22.08015   88.29367
H     17.09505  -23.42640   88.90837
H     18.93034  -19.58835   83.76863
H     17.47903  -19.20831   81.85970
H     14.67895  -21.84237   83.39545
H     16.13865  -22.38388   85.25217
H     25.07382  -12.88184   98.11729
H     24.84629  -10.53275   98.66035
H     25.02028   -9.51906   94.64760
H     24.97849  -11.87055   94.02136
H     26.03097  -14.63764   99.61899
H     26.68924  -13.67282   98.31942
H     27.16730  -15.34423   98.49534
H     24.99779  -19.08096   97.57788
H     23.71298  -18.16260   96.83025
H     24.64480  -17.46176   98.13165
H     25.73862  -16.05834   91.67099
H     25.70096  -17.82999   90.01295
H     25.96242  -20.69872   92.98364
H     25.83394  -18.99118   94.70617
H     13.82875  -10.10563   94.86619
H     12.07650  -10.18529   93.18722
H     14.67195   -8.74937   90.30266
H     16.42562   -8.49183   91.95264
H     13.88044  -10.33566   97.86244
H     14.46289   -8.71936   97.54402
H     15.45360   -9.84385   98.44240
H     18.38581  -11.05317   99.38152
H     19.21952  -11.33943   97.87285
H     17.54409  -11.80385   98.04696
H     20.62776   -7.79793   94.27101
H     22.95680   -7.45793   94.83327
H     22.25360   -8.63805   98.73505
H     19.96145   -9.20157   98.19492
H     24.70023   -4.30274  100.24605
H     24.98574   -6.58481   99.47348
H     24.79339   -5.34059   95.52619
H     24.85852   -3.01716   96.23552
H     23.66550   -3.32557  102.66508
H     22.60816   -3.18259  101.28138
H     22.89216   -1.79936  102.31051
H     24.49772    1.09530  103.12818
H     25.83171    0.48069  102.18173
H     24.58280   -0.60626  102.74017
H     23.99833    1.76358   96.42803
H     23.82721    4.14259   95.93808
H     23.57852    5.02090   99.97209
H     23.85706    2.67753  100.54613
H     19.26190    7.24553   97.66579
H     21.61302    6.94032   98.16340
H     22.26146    5.31909   94.40767
H     19.96049    5.76995   93.78107
H     17.00976    7.40603   99.40133
H     17.11076    5.88344   98.55009
H     15.62165    6.79740   98.53197
H     13.30242    8.94319   96.99060
H     14.46055    9.60401   95.86139
H     14.99651    9.00727   97.41371
H     15.62715    5.82593   91.60573
H     13.73197    5.40413   90.15073
H     11.15362    7.05420   92.93987
H     12.95835    7.30374   94.52968
H     22.77155   17.24866   94.50052
H     22.75638   19.08557   92.91139
H     23.33283   16.48067   89.75729
H     23.27523   14.57389   91.26073
H     23.11233   17.06544   97.49831
H     24.53673   16.22588   96.93325
H     23.38304   15.40027   97.95327
H     22.22469   12.16548   98.90776
H     22.27861   11.17995   97.46594
H     21.11884   12.48073   97.59217
H     23.91411   10.22361   93.33116
H     23.87110    7.83447   93.74391
H     23.47075    8.48855   97.81266
H     23.31424   10.87601   97.45708
H     13.27700   20.62605   84.77850
H     11.72822   19.65194   83.17876
H     14.11141   16.28808   82.81814
H     15.80365   17.28612   84.24744
H     13.45152   22.99851   85.27212
H     14.27027   21.83373   84.25922
H     15.18007   23.10482   85.04003
H     16.35216   23.47658   89.39701
H     15.84094   21.83491   89.70791
H     15.02674   22.78777   88.49045
H     19.48039   17.99778   87.33288
H     21.55086   17.87232   88.57638
H     23.17089   24.51089   89.16708
H     22.54396   22.65945   90.61378
H     24.65705   20.00510   88.24203
H     25.47425   21.82524   86.86217
H     21.99940   27.23108   88.69156
H     21.73209   26.41082   87.17209
H     22.65806   27.89198   87.21425
H     24.97040   29.84218   86.24973
H     26.35714   28.82776   86.56749
H     24.95224   28.73619   87.60233
H     27.42525   24.53833   83.36649
H     28.57763   25.36236   81.38892
H     27.27444   29.21265   82.16108
H     26.01283   28.45256   84.08058
H     14.80891   25.73612   74.25164
H     16.23801   26.55749   72.47969
H     18.23433   22.93874   72.29771
H     17.00623   22.12835   74.23823
H     13.47755   27.14839   76.03898
H     15.00697   26.34767   76.30873
H     13.74783   26.25602   77.51671
H     10.22143   23.83204   78.26313
H     10.53320   22.53624   77.13318
H     10.77517   24.19687   76.64654
H     14.78719   19.28516   77.47668
H     14.24483   17.56591   79.10364
H     11.12739   19.84370   80.57666
H     11.73147   21.68744   79.12897
H      4.35182   13.02986   67.90426
H      3.80407   11.34510   69.55323
H      7.58201    9.68434   69.21242
H      8.15003   11.24991   67.45041
H      2.69559   14.65611   66.29449
H      3.50652   13.36025   65.44820
H      3.57461   14.98999   64.82177
H      5.33253   18.13478   64.32191
H      6.59869   17.89667   65.50226
H      4.99615   17.26770   65.80114
H     10.50592   14.10329   64.32254
H     12.03964   14.97108   62.65731
H      9.33680   17.93449   61.62631
H      7.68816   17.01876   63.15395
H      6.10185    5.29294   53.41809
H      7.81153    6.22376   51.98157
H     10.71813    3.91666   53.81497
H      9.10299    3.13290   55.45498
H      3.38816    6.19826   54.16469
H      4.36308    6.31950   55.60965
H      2.89369    5.37413   55.62392
H      1.06846    2.63849   56.14225
H      2.19369    1.44080   55.54859
H      2.13526    3.02484   54.81345
H      6.70944    0.44548   58.72658
H      6.03337   -1.31916   60.24417
H      2.07294   -0.17613   59.89584
H      2.63890    1.42554   58.17086
H     36.08259   -8.10474  100.42574
H     38.42795   -7.91585   99.83576
H     37.45623   -6.82894   95.96788
H     35.09520   -6.77903   96.52882
H     34.55216   -9.33249  102.73314
H     33.93595  -10.27278  101.39552
H     32.84265   -9.32169  102.37184
H     30.06742   -8.01354  102.71796
H     30.18089   -6.64700  101.63502
H     31.58097   -7.15730  102.54740
H     30.25387   -6.99091   96.31540
H     27.94453   -7.19236   95.59167
H     26.73677   -8.07202   99.44482
H     29.04456   -8.17982  100.18434
H     30.04794  -21.78916   93.42386
H     27.69237  -21.65988   92.83058
H     28.57972  -19.29097   89.54827
H     30.95448  -19.51908   89.98301
H     31.69806  -23.58757   95.24053
H     33.39431  -23.26450   94.97329
H     32.41768  -23.92757   93.68502
H     35.52301  -22.30686   95.99508
H     33.88531  -22.63111   95.47950
H     34.35008  -21.01268   95.94611
H     35.77166  -18.88791   90.12811
H     38.09992  -18.58508   89.50625
H     39.33478  -20.50189   92.95768
H     37.04595  -21.07452   93.51555
H     56.52093    8.67828   89.05723
H     54.64842    9.49528   90.35509
H     51.98527    7.48341   87.90436
H     53.81439    6.51491   86.64739
H     59.41268    9.57767   88.71474
H     58.80978    9.84069   87.09597
H     60.12642    8.72446   87.36726
H     61.86604    6.38542   86.59361
H     60.71717    5.12057   86.95874
H     60.66912    6.62652   87.84353
H     56.58143    4.18640   83.42399
H     57.42659    2.89602   81.55485
H     61.31515    3.97417   82.49046
H     60.53327    5.34342   84.33698
H     53.28189   -2.10874   93.80505
H     53.16425   -4.43947   93.13097
H     52.26427   -3.33548   89.24684
H     52.11223   -1.00812   89.90173
H     53.50150   -0.55552   96.51111
H     52.14541    0.43710   96.03276
H     53.74410    1.13428   96.13857
H     54.52431    3.56546   96.09836
H     55.37941    3.13930   94.63540
H     54.75322    1.88493   95.67822
H     52.33315    3.85862   89.87268
H     52.05247    6.20963   89.34415
H     52.94933    7.25845   93.24590
H     53.17525    4.92867   93.86380
H     60.58928   -1.42637   83.34598
H     61.04883    0.12176   81.53137
H     57.08329    1.29960   81.44474
H     56.50341   -0.42196   83.07095
H     62.15844   -3.76758   84.89120
H     60.79855   -4.85170   84.72253
H     61.17356   -4.15651   86.28110
H     60.45766   -5.13945   88.27280
H     60.05115   -3.44486   88.40004
H     60.97065   -4.02232   87.03105
H     54.34799   -2.95146   86.60916
H     52.82329   -3.79840   88.29594
H     55.81963   -6.17673   89.89038
H     57.43954   -5.23918   88.33936
H     54.52400  -10.40197   89.90786
H     54.15103   -8.31367   91.08686
H     51.29816   -7.17869   88.32225
H     51.70461   -9.18549   87.01521
H     56.45769  -11.61559   90.10542
H     55.54440  -10.42953   89.20420
H     56.66245  -11.48570   88.37502
H     55.80194  -16.05006   88.00252
H     54.37917  -15.46310   88.82972
H     55.83373  -14.49541   88.79947
H     51.27747  -12.98853   84.01450
H     50.89682  -14.37970   82.07231
H     53.62184  -17.16410   83.46433
H     54.17808  -15.74728   85.34688
H     56.38260  -16.49630   79.56119
H     54.72751  -17.34942   81.10865
H     51.77618  -15.04217   79.33998
H     53.34982  -14.24916   77.67393
H     59.31066  -16.27492   79.72814
H     58.66901  -14.65389   79.84478
H     59.85791  -15.03707   78.62300
H     61.00700  -15.25392   75.42473
H     59.52089  -15.65333   74.59707
H     59.82310  -16.27841   76.20051
H     55.58557  -11.82003   74.13558
H     56.18043  -10.30619   72.33755
H     60.10348  -11.62785   72.44280
H     59.62547  -13.03458   74.35654
H     61.90483   -6.60407   73.33569
H     61.03188   -8.41657   71.99269
H     57.14446   -7.27584   72.85021
H     57.94264   -5.56142   74.36288
H     64.56655   -6.02745   74.50956
H     63.49411   -6.29523   75.86278
H     64.39742   -4.80413   75.74568
H     64.87669   -1.75094   75.98920
H     63.62389   -1.28482   74.86390
H     64.38980   -2.84870   74.71996
H     58.35759   -1.50101   76.99332
H     57.97221    0.30489   78.56842
H     62.03715    0.98872   78.88179
H     62.51158   -0.92368   77.45820
H     62.35751   -1.54454   63.53004
H     61.93248    0.44396   62.21123
H     58.16463    0.83464   63.88404
H     58.44432   -1.25818   65.08257
H     64.27678   -3.63924   63.24327
H     62.65400   -4.16944   62.87104
H     63.63099   -5.07458   64.00210
H     64.39598   -6.26792   67.26622
H     63.57292   -5.07669   68.24428
H     64.37717   -4.59249   66.77058
H     58.11194   -4.85159   68.32879
H     57.25460   -6.63765   69.73204
H     60.90317   -8.58752   69.58075
H     61.74218   -6.97584   67.96892
H     60.65286   11.71857   67.58012
H     59.59057   13.27572   69.10483
H     56.33273   10.75235   69.51283
H     57.21994    9.27490   67.80055
H     62.86019   11.98062   65.58462
H     61.44544   11.65584   64.61196
H     62.83734   10.60472   64.50785
H     64.27648    8.42749   64.02348
H     63.87439    8.43837   65.72385
H     63.42453    9.78928   64.71107
H     58.32314    5.32806   65.19304
H     58.15776    3.37390   63.75974
H     61.91222    4.11422   62.19680
H     62.05748    6.20989   63.41901
H     61.80317    5.99584   78.12506
H     61.56312    3.96101   79.42551
H     57.70925    3.43234   78.02719
H     57.81911    5.52409   76.81013
H     63.73671    8.23512   78.15470
H     62.18623    8.91692   78.58392
H     63.08300    9.56780   77.23291
H     63.49587   10.78054   74.50167
H     62.93709    9.33783   73.68961
H     63.55078    9.23908   75.32263
H     57.06580    9.21022   73.73974
H     56.06319   10.95180   72.39104
H     59.64287   13.01590   72.27477
H     60.67224   11.40526   73.77033
H     57.20749   17.20882   73.94296
H     57.98832   15.65582   72.24681
H     54.49244   13.46714   72.54147
H     53.73513   14.84528   74.39030
H     58.64067   18.89622   75.56584
H     57.99408   17.42190   76.24508
H     57.78486   18.93772   77.08864
H     55.32499   22.06442   77.66266
H     53.96368   21.59372   76.67355
H     55.59136   21.40324   76.06736
H     50.99058   17.24229   77.58356
H     49.36869   17.82423   79.29734
H     51.59674   21.14627   80.35963
H     53.34673   20.52435   78.80448
H     51.49182   18.77303   85.19113
H     50.70029   20.00801   83.26935
H     48.58436   16.72681   81.91899
H     49.47337   15.36497   83.73182
H     53.61477   19.19946   87.43108
H     54.24255   17.63701   86.96447
H     53.52876   17.85543   88.54430
H     53.23002   16.54278   90.76810
H     51.51828   16.47797   90.42342
H     52.53655   17.62060   89.58046
H     50.13827   11.95424   87.11149
H     50.38340    9.83902   88.27427
H     52.71164   11.63282   91.18821
H     52.65281   13.74694   89.98425
H     42.08323   22.75913   89.65936
H     39.96272   22.39286   90.77683
H     38.88473   19.56352   87.95223
H     40.92327   19.97887   86.70149
H     43.53102   24.85348   89.77657
H     42.40880   24.32158   88.54743
H     43.92556   25.05648   88.08654
H     47.98546   23.71589   87.87714
H     47.53381   22.08017   88.29367
H     46.60494   23.42642   88.90837
H     44.76964   19.58836   83.76863
H     46.22095   19.20832   81.85970
H     49.02103   21.84239   83.39545
H     47.56133   22.38390   85.25217
H     38.62616   12.88185   98.11729
H     38.85370   10.53277   98.66035
H     38.67971    9.51908   94.64760
H     38.72150   11.87057   94.02136
H     37.66902   14.63765   99.61899
H     37.01075   13.67284   98.31943
H     36.53269   15.34424   98.49534
H     38.70220   19.08098   97.57788
H     39.98700   18.16261   96.83025
H     39.05519   17.46178   98.13165
H     37.96136   16.05836   91.67099
H     37.99902   17.83001   90.01295
H     37.73756   20.69874   92.98364
H     37.86605   18.99120   94.70617
H     49.87124   10.10565   94.86619
H     51.62349   10.18531   93.18722
H     49.02804    8.74939   90.30266
H     47.27437    8.49184   91.95264
H     49.81955   10.33568   97.86244
H     49.23710    8.71938   97.54402
H     48.24638    9.84387   98.44240
H     45.31418   11.05319   99.38152
H     44.48047   11.33944   97.87285
H     46.15590   11.80386   98.04696
H     43.07223    7.79794   94.27101
H     40.74319    7.45794   94.83327
H     41.44639    8.63806   98.73505
H     43.73854    9.20158   98.19492
H     38.99976    4.30276  100.24605
H     38.71425    6.58482   99.47348
H     38.90660    5.34061   95.52619
H     38.84148    3.01718   96.23552
H     40.03449    3.32558  102.66508
H     41.09183    3.18260  101.28138
H     40.80783    1.79938  102.31051
H     39.20228   -1.09529  103.12818
H     37.86829   -0.48067  102.18173
H     39.11720    0.60627  102.74017
H     39.70167   -1.76356   96.42803
H     39.87278   -4.14257   95.93808
H     40.12147   -5.02088   99.97209
H     39.84294   -2.67751  100.54613
H     44.43810   -7.24552   97.66579
H     42.08698   -6.94030   98.16340
H     41.43853   -5.31908   94.40767
H     43.73951   -5.76994   93.78107
H     46.69024   -7.40601   99.40133
H     46.58924   -5.88343   98.55009
H     48.07834   -6.79739   98.53197
H     50.39758   -8.94317   96.99060
H     49.23945   -9.60399   95.86139
H     48.70349   -9.00725   97.41371
H     48.07285   -5.82591   91.60573
H     49.96802   -5.40411   90.15073
H     52.54638   -7.05418   92.93987
H     50.74165   -7.30372   94.52968
H     40.92844  -17.24864   94.50051
H     40.94362  -19.08555   92.91138
H     40.36716  -16.48065   89.75728
H     40.42476  -14.57387   91.26072
H     40.58766  -17.06542   97.49830
H     39.16326  -16.22586   96.93325
H     40.31695  -15.40025   97.95326
H     41.47531  -12.16547   98.90776
H     41.42139  -11.17993   97.46593
H     42.58115  -12.48072   97.59217
H     39.78588  -10.22359   93.33115
H     39.82889   -7.83445   93.74390
H     40.22924   -8.48853   97.81266
H     40.38575  -10.87599   97.45708
H     50.42300  -20.62603   84.77850
H     51.97178  -19.65192   83.17876
H     49.58859  -16.28806   82.81814
H     47.89635  -17.28610   84.24744
H     50.24849  -22.99849   85.27212
H     49.42974  -21.83371   84.25922
H     48.51994  -23.10480   85.04003
H     47.34785  -23.47656   89.39701
H     47.85907  -21.83490   89.70791
H     48.67327  -22.78775   88.49044
H     44.21961  -17.99776   87.33288
H     42.14914  -17.87230   88.57638
H     40.52913  -24.51088   89.16708
H     41.15605  -22.65944   90.61378
H     39.04295  -20.00508   88.24203
H     38.22575  -21.82523   86.86217
H     41.70061  -27.23106   88.69155
H     41.96793  -26.41080   87.17209
H     41.04195  -27.89197   87.21425
H     38.72962  -29.84216   86.24973
H     37.34288  -28.82775   86.56748
H     38.74778  -28.73618   87.60233
H     36.27476  -24.53831   83.36649
H     35.12239  -25.36234   81.38892
H     36.42558  -29.21263   82.16108
H     37.68718  -28.45254   84.08058
H     48.89110  -25.73610   74.25164
H     47.46200  -26.55747   72.47969
H     45.46568  -22.93872   72.29771
H     46.69378  -22.12833   74.23823
H     50.22247  -27.14837   76.03898
H     48.69304  -26.34765   76.30873
H     49.95218  -26.25599   77.51671
H     53.47858  -23.83201   78.26313
H     53.16681  -22.53621   77.13318
H     52.92484  -24.19685   76.64654
H     48.91282  -19.28514   77.47668
H     49.45517  -17.56589   79.10364
H     52.57262  -19.84368   80.57666
H     51.96854  -21.68742   79.12897
H     59.34819  -13.02984   67.90426
H     59.89594  -11.34507   69.55323
H     56.11800   -9.68432   69.21242
H     55.54998  -11.24989   67.45041
H     61.00442  -14.65608   66.29449
H     60.19349  -13.36022   65.44820
H     60.12539  -14.98996   64.82177
H     58.36748  -18.13475   64.32191
H     57.10132  -17.89664   65.50226
H     58.70386  -17.26768   65.80114
H     53.19409  -14.10327   64.32254
H     51.66037  -14.97105   62.65731
H     54.36321  -17.93446   61.62631
H     56.01185  -17.01873   63.15395
H     57.59816   -5.29292   53.41809
H     55.88848   -6.22374   51.98157
H     52.98188   -3.91664   53.81497
H     54.59702   -3.13288   55.45498
H     60.31184   -6.19823   54.16469
H     59.33692   -6.31947   55.60965
H     60.80632   -5.37410   55.62392
H     62.63154   -2.63846   56.14226
H     61.50631   -1.44076   55.54859
H     61.56474   -3.02481   54.81345
H     56.99056   -0.44546   58.72658
H     57.66663    1.31919   60.24417
H     61.62706    0.17616   59.89584
H     61.06110   -1.42551   58.17086
H     27.61740    8.10476  100.42574
H     25.27204    7.91587   99.83576
H     26.24376    6.82896   95.96788
H     28.60479    6.77905   96.52882
H     29.14783    9.33251  102.73314
H     29.76404   10.27279  101.39552
H     30.85734    9.32170  102.37184
H     33.63257    8.01356  102.71796
H     33.51910    6.64702  101.63502
H     32.11902    7.15732  102.54740
H     33.44612    6.99093   96.31540
H     35.75546    7.19238   95.59167
H     36.96322    8.07204   99.44482
H     34.65543    8.17984  100.18434
H     33.65204   21.78917   93.42386
H     36.00761   21.65990   92.83059
H     35.12026   19.29098   89.54827
H     32.74550   19.51909   89.98302
H     32.00192   23.58758   95.24053
H     30.30568   23.26451   94.97329
H     31.28230   23.92758   93.68502
H     28.17697   22.30687   95.99508
H     29.81468   22.63112   95.47950
H     29.34990   21.01269   95.94612
H     27.92833   18.88792   90.12811
H     25.60006   18.58509   89.50625
H     24.36522   20.50191   92.95769
H     26.65403   21.07453   93.51555
H     23.17174   24.67093   52.82777
H     22.35474   22.79842   51.52991
H     24.36661   20.13527   53.98064
H     25.33511   21.96439   55.23761
H     22.27236   27.56269   53.17026
H     23.12557   28.27642   54.51774
H     22.00935   26.95979   54.78903
H     25.46461   30.01605   55.29139
H     25.22350   28.81912   54.04147
H     26.72946   28.86717   54.92626
H     27.66363   24.73143   58.46101
H     28.95400   25.57658   60.33015
H     27.87586   29.46514   59.39453
H     26.50661   28.68327   57.54802
H     33.95876   21.43188   48.07995
H     36.28949   21.31424   48.75403
H     35.18550   20.41426   52.63816
H     32.85814   20.26222   51.98327
H     32.40554   21.65150   45.37389
H     30.71574   21.89410   45.74643
H     31.41292   20.29541   45.85224
H     28.28456   22.67431   45.78664
H     29.96509   22.90321   46.20677
H     28.71072   23.52942   47.24960
H     27.99140   20.48315   52.01232
H     25.64039   20.20247   52.54085
H     24.59157   21.09933   48.63910
H     26.92135   21.32525   48.02120
H     33.27640   28.73927   58.53901
H     31.72827   29.19882   60.35363
H     30.55042   25.23328   60.44026
H     32.27198   24.65340   58.81405
H     35.61761   30.30843   56.99379
H     36.00654   29.32355   55.60389
H     36.70173   28.94854   57.16246
H     36.98948   28.60766   53.61220
H     35.87235   29.12064   54.85395
H     35.29489   28.20115   53.48496
H     34.80148   22.49798   55.27584
H     35.64842   20.97328   53.58906
H     38.02675   23.96962   51.99461
H     37.08920   25.58953   53.54563
H     42.25199   22.67399   51.97713
H     40.16369   22.30102   50.79813
H     39.02871   19.44815   53.56274
H     41.03551   19.85460   54.86979
H     43.46562   24.60768   51.77957
H     43.33572   24.81244   53.50997
H     42.27955   23.69438   52.68079
H     47.90008   23.95192   53.88248
H     46.34544   23.98372   53.08553
H     47.31311   22.52915   53.05527
H     44.83855   19.42746   57.87049
H     46.22972   19.04681   59.81268
H     49.01412   21.77182   58.42066
H     47.59730   22.32806   56.53811
H     48.34632   24.53258   62.32380
H     49.19944   22.87750   60.77634
H     46.89219   19.92616   62.54501
H     46.09918   21.49980   64.21106
H     48.12495   27.46064   62.15686
H     46.88710   28.00789   63.26199
H     46.50391   26.81899   62.04021
H     47.10395   29.15698   66.46027
H     48.12844   27.97309   65.68447
H     47.50337   27.67087   67.28791
H     43.67005   23.73555   67.74941
H     42.15622   24.33041   69.54744
H     43.47788   28.25346   69.44219
H     44.88461   27.77545   67.52845
H     38.45411   30.05482   68.54930
H     40.26660   29.18186   69.89230
H     39.12587   25.29445   69.03478
H     37.41145   26.09263   67.52211
H     37.87748   32.71654   67.37544
H     36.65417   32.54742   66.13932
H     38.14527   31.64410   66.02221
H     33.60098   33.02669   65.89580
H     34.69873   32.53980   67.16503
H     33.13485   31.77389   67.02109
H     33.35104   26.50759   64.89168
H     31.54515   26.12221   63.31658
H     30.86132   30.18715   63.00321
H     32.77372   30.66158   64.42679
H     33.39458   30.50750   78.35496
H     31.40608   30.08248   79.67377
H     31.01539   26.31463   78.00096
H     33.10820   26.59432   76.80243
H     35.48927   32.42677   78.64174
H     36.92460   31.78098   77.88290
H     36.01947   30.80399   79.01396
H     38.11795   32.54597   74.61879
H     36.44252   32.52717   75.11442
H     36.92672   31.72292   73.64072
H     36.70162   26.26194   73.55623
H     38.48766   25.40459   72.15296
H     40.43755   29.05317   72.30425
H     38.82586   29.89217   73.91608
H     20.13147   28.80287   74.30486
H     18.57431   27.74056   72.78018
H     21.09768   24.48273   72.37217
H     22.57513   25.36994   74.08445
H     19.86941   31.01019   76.30038
H     21.24531   30.98735   77.37716
H     20.19421   29.59544   77.27305
H     23.42253   32.42648   77.86151
H     22.06076   31.57453   77.17392
H     23.41167   32.02438   76.16114
H     26.52197   26.47314   76.69196
H     28.47614   26.30776   78.12526
H     27.73581   30.06221   79.68821
H     25.64015   30.20748   78.46597
H     25.85419   29.95318   63.75996
H     27.88902   29.71312   62.45949
H     28.41769   25.85925   63.85780
H     26.32594   25.96911   65.07487
H     23.61492   31.88672   63.73030
H     22.28224   31.23301   64.65209
H     22.93311   30.33624   63.30107
H     21.06950   31.64588   67.38333
H     22.61096   31.70078   66.56238
H     22.51221   31.08710   68.19538
H     22.63980   25.21581   68.14526
H     20.89822   24.21320   69.49396
H     18.83413   27.79288   69.61022
H     20.44477   28.82225   68.11467
H     14.64120   25.35750   67.94204
H     16.19422   26.13834   69.63817
H     18.38287   22.64245   69.34355
H     17.00474   21.88514   67.49470
H     12.95380   26.79068   66.31917
H     12.91230   25.93488   64.79636
H     14.42812   26.14410   65.63992
H      9.78561   23.47501   64.22235
H     10.44678   23.74137   65.81764
H     10.25630   22.11370   65.21146
H     14.60773   19.14059   64.30144
H     14.02579   17.51870   62.58766
H     10.70375   19.74676   61.52537
H     11.32567   21.49675   63.08052
H     13.07699   19.64184   56.69387
H     11.84201   18.85031   58.61565
H     15.12321   16.73437   59.96601
H     16.48505   17.62338   58.15318
H     12.65056   21.76479   54.45392
H     13.99458   21.67877   53.34070
H     14.21301   22.39257   54.92053
H     15.30723   21.38004   51.11691
H     14.22942   20.68658   52.30456
H     15.37204   19.66829   51.46160
H     19.89578   18.28828   54.77351
H     22.01100   18.53341   53.61073
H     20.21720   20.86165   50.69679
H     18.10308   20.80282   51.90075
H      9.09088   10.23325   52.22564
H      9.45715    8.11274   51.10817
H     12.28649    7.03475   53.93277
H     11.87114    9.07329   55.18351
H      6.99653   11.68104   52.10843
H      6.79353   12.07559   53.79846
H      7.52843   10.55883   53.33757
H      8.13413   16.13549   54.00786
H      8.42360   14.75496   52.97663
H      9.76985   15.68383   53.59133
H     12.26165   12.91966   58.11637
H     12.64169   14.37097   60.02530
H     10.00763   17.17105   58.48955
H      9.46612   15.71135   56.63283
H     18.96816    6.77618   43.76771
H     21.31724    7.00371   43.22465
H     22.33093    6.82972   47.23740
H     19.97944    6.87151   47.86364
H     17.21235    5.81903   42.26601
H     16.50576    4.68271   43.38965
H     18.17717    5.16076   43.56558
H     12.76903    6.85222   44.30712
H     14.38823    7.20521   43.75335
H     13.68740    8.13702   45.05475
H     15.79165    6.11138   50.21401
H     14.02000    6.14904   51.87205
H     11.15127    5.88758   48.90136
H     12.85881    6.01607   47.17883
H     21.74437   18.02125   47.01881
H     21.66472   19.77350   48.69776
H     23.10063   17.17805   51.58234
H     23.35817   15.42438   49.93236
H     21.51433   17.96956   44.02256
H     22.00614   16.39641   43.44261
H     23.13064   17.38711   44.34098
H     20.79681   13.46419   42.50348
H     20.04614   14.30592   43.83804
H     20.51056   12.63049   44.01215
H     24.05207   11.22224   47.61399
H     24.39206    8.89320   47.05172
H     23.21194    9.59640   43.14995
H     22.64842   11.88855   43.69008
H     27.54724    7.14977   41.63894
H     25.26518    6.86426   42.41152
H     26.50940    7.05661   46.35880
H     28.83282    6.99148   45.64947
H     28.52442    8.18450   39.21991
H     30.05062    8.95784   39.57448
H     28.66740    9.24184   40.60361
H     32.94529    7.35228   38.75681
H     31.24374    7.26721   39.14482
H     32.33066    6.01830   39.70327
H     33.61357    7.85167   45.45696
H     35.99258    8.02278   45.94691
H     36.87088    8.27147   41.91289
H     34.52751    7.99294   41.33887
H     39.09552   12.58809   44.21920
H     38.79030   10.23697   43.72159
H     37.16909    9.58853   47.47732
H     37.61995   11.88950   48.10392
H     39.25602   14.84023   42.48367
H     38.64740   16.22834   43.35302
H     37.73343   14.73924   43.33490
H     40.79319   18.54757   44.89439
H     40.85726   16.85348   44.47128
H     41.45400   17.38944   46.02360
H     37.67593   16.22284   50.27926
H     37.25413   18.11802   51.73426
H     38.90420   20.69637   48.94511
H     39.15374   18.89164   47.35532
H     49.09865    9.07844   47.38446
H     50.93556    9.09361   48.97359
H     48.33066    8.51716   52.12769
H     46.42388    8.57476   50.62425
H     48.91542    8.73766   44.38668
H     47.25026    8.46695   43.93172
H     48.07587    7.31325   44.95173
H     44.01546    9.62531   42.97722
H     44.33073   10.73115   44.29281
H     43.02994    9.57138   44.41906
H     42.07360    7.93588   48.55383
H     39.68446    7.97889   48.14108
H     40.33853    8.37924   44.07233
H     42.72599    8.53575   44.42791
H     52.47605   18.57298   57.10649
H     51.50194   20.12176   58.70623
H     48.13808   17.73858   59.06685
H     49.13612   16.04633   57.63755
H     54.84851   18.39847   56.61287
H     54.95482   16.66991   56.84496
H     53.68372   17.57971   57.62578
H     55.32657   15.49782   52.48798
H     54.63777   16.82324   53.39454
H     53.68491   16.00905   52.17708
H     49.84777   12.36959   54.55212
H     49.72231   10.29912   53.30862
H     56.36089    8.67910   52.71791
H     54.50945    9.30603   51.27121
H     51.85509    7.19293   53.64297
H     53.67524    6.37573   55.02282
H     59.08107    9.85058   53.19344
H     59.74198    9.19192   54.67074
H     58.26081   10.11790   54.71290
H     61.69217    6.87959   55.63526
H     60.58619    6.89776   54.28266
H     60.67775    5.49285   55.31750
H     56.38832    4.42473   58.51850
H     57.21235    3.27236   60.49607
H     61.06265    4.57559   59.72391
H     60.30255    5.83715   57.80441
H     57.58612   17.04112   67.63336
H     58.40749   15.61201   69.40531
H     54.78874   13.61570   69.58729
H     53.97835   14.84380   67.64677
H     58.99839   18.37248   65.84602
H     58.10602   18.10220   64.36829
H     58.19767   16.84306   65.57627
H     55.68204   21.62860   63.62188
H     56.04687   21.07486   65.23846
H     54.38624   21.31683   64.75182
H     51.13516   17.06283   64.40832
H     49.41591   17.60519   62.78136
H     51.69370   20.72264   61.30834
H     53.53744   20.11856   62.75603
H     44.87987   27.49817   73.98073
H     43.19511   28.04592   72.33176
H     41.53435   24.26798   72.67258
H     43.09992   23.69995   74.43457
H     46.50612   29.15440   75.59050
H     46.83999   28.27538   77.06322
H     45.21026   28.34347   76.43679
H     49.98478   26.51746   77.56308
H     49.11771   26.85384   76.08385
H     49.74668   25.25130   76.38273
H     45.95329   21.34407   77.56245
H     46.82108   19.81035   79.22768
H     49.78447   22.51322   80.25871
H     48.86877   24.16183   78.73103
H     37.14292   25.74816   88.46691
H     38.07374   24.03848   89.90343
H     35.76664   21.13188   88.07003
H     34.98288   22.74702   86.43002
H     38.04823   28.46184   87.72031
H     37.22410   28.95632   86.26108
H     38.16947   27.48692   86.27535
H     34.48846   30.78154   85.74274
H     34.87481   29.71474   87.07155
H     33.29076   29.65631   86.33641
H     32.29546   25.14056   83.15841
H     30.53082   25.81663   81.64083
H     31.67385   29.77706   81.98916
H     33.27551   29.21110   83.71413
H     23.74524   -4.23259   41.45925
H     23.93413   -6.57795   42.04923
H     25.02105   -5.60623   45.91711
H     25.07096   -3.24520   45.35617
H     22.51749   -2.70215   39.15185
H     22.52830   -0.99265   39.51316
H     21.57720   -2.08595   40.48948
H     23.83644    1.78259   39.16703
H     24.69268    0.26903   39.33760
H     25.20298    1.66911   40.24997
H     24.85908    1.59613   45.56959
H     24.65763    3.90547   46.29332
H     23.77796    5.11323   42.44018
H     23.67016    2.80544   41.70065
H     10.06082    1.80206   48.46114
H     10.19011    4.15763   49.05441
H     12.55902    3.27028   52.33673
H     12.33091    0.89552   51.90198
H      8.26242    0.15195   46.64447
H      7.92242   -0.56768   48.19997
H      8.58548   -1.54429   46.91171
H      9.54312   -3.67300   45.88991
H     10.83730   -2.50008   45.93888
H      9.21887   -2.03529   46.40550
H     12.96207   -3.92165   51.75688
H     13.26490   -6.24992   52.37874
H     11.34809   -7.48477   48.92731
H     10.77546   -5.19595   48.36945
H     40.52827  -24.67092   52.82776
H     41.34527  -22.79840   51.52990
H     39.33340  -20.13526   53.98063
H     38.36490  -21.96438   55.23760
H     41.42766  -27.56267   53.17025
H     40.57445  -28.27640   54.51773
H     41.69067  -26.95977   54.78902
H     38.23541  -30.01603   55.29139
H     38.47651  -28.81911   54.04146
H     36.97055  -28.86716   54.92625
H     36.03638  -24.73142   58.46100
H     34.74601  -25.57657   60.33014
H     35.82415  -29.46513   59.39453
H     37.19340  -28.68326   57.54801
H     29.74125  -21.43187   48.07994
H     27.41052  -21.31423   48.75402
H     28.51451  -20.41425   52.63815
H     30.84187  -20.26221   51.98326
H     31.29448  -21.65148   45.37389
H     32.98427  -21.89409   45.74642
H     32.28710  -20.29539   45.85223
H     35.41545  -22.67429   45.78663
H     33.73492  -22.90319   46.20676
H     34.98930  -23.52940   47.24960
H     35.70861  -20.48314   52.01231
H     38.05962  -20.20246   52.54084
H     39.10845  -21.09931   48.63909
H     36.77866  -21.32523   48.02119
H     30.42361  -28.73926   58.53901
H     31.97174  -29.19881   60.35362
H     33.14959  -25.23327   60.44025
H     31.42803  -24.65339   58.81404
H     28.08240  -30.30842   56.99379
H     27.69348  -29.32354   55.60389
H     26.99828  -28.94853   57.16246
H     26.71054  -28.60765   53.61220
H     27.82766  -29.12063   54.85394
H     28.40513  -28.20113   53.48495
H     28.89853  -22.49797   55.27583
H     28.05159  -20.97327   53.58905
H     25.67326  -23.96961   51.99461
H     26.61081  -25.58952   53.54563
H     21.44802  -22.67398   51.97713
H     23.53632  -22.30101   50.79813
H     24.67130  -19.44814   53.56274
H     22.66450  -19.85459   54.86978
H     20.23440  -24.60767   51.77957
H     20.36429  -24.81243   53.50997
H     21.42046  -23.69437   52.68079
H     15.79993  -23.95191   53.88247
H     17.35458  -23.98371   53.08552
H     16.38690  -22.52915   53.05526
H     18.86146  -19.42745   57.87049
H     17.47029  -19.04680   59.81268
H     14.68589  -21.77182   58.42066
H     16.10271  -22.32806   56.53811
H     15.35369  -24.53257   62.32380
H     14.50057  -22.87749   60.77634
H     16.80782  -19.92615   62.54501
H     17.60083  -21.49979   64.21106
H     15.57507  -27.46064   62.15685
H     16.81291  -28.00789   63.26198
H     17.19610  -26.81898   62.04021
H     16.59607  -29.15698   66.46027
H     15.57158  -27.97309   65.68447
H     16.19664  -27.67086   67.28790
H     20.02996  -23.73555   67.74941
H     21.54380  -24.33041   69.54744
H     20.22214  -28.25346   69.44219
H     18.81541  -27.77545   67.52845
H     25.24591  -30.05481   68.54930
H     23.43342  -29.18186   69.89230
H     24.57415  -25.29445   69.03478
H     26.28857  -26.09262   67.52211
H     25.82253  -32.71653   67.37543
H     27.04585  -32.54741   66.13932
H     25.55475  -31.64409   66.02221
H     30.09904  -33.02668   65.89579
H     29.00128  -32.53979   67.16503
H     30.56517  -31.77388   67.02109
H     30.34897  -26.50757   64.89167
H     32.15487  -26.12220   63.31657
H     32.83870  -30.18714   63.00320
H     30.92630  -30.66156   64.42679
H     30.30544  -30.50749   78.35496
H     32.29394  -30.08246   79.67377
H     32.68462  -26.31461   78.00096
H     30.59181  -26.59431   76.80243
H     28.21074  -32.42676   78.64173
H     26.77541  -31.78097   77.88290
H     27.68054  -30.80398   79.01396
H     25.58206  -32.54596   74.61878
H     27.25749  -32.52716   75.11442
H     26.77329  -31.72291   73.64072
H     26.99839  -26.26193   73.55622
H     25.21235  -25.40458   72.15295
H     23.26246  -29.05316   72.30424
H     24.87415  -29.89216   73.91608
H     43.56854  -28.80285   74.30486
H     45.12570  -27.74054   72.78018
H     42.60233  -24.48271   72.37217
H     41.12488  -25.36992   74.08445
H     43.83060  -31.01017   76.30038
H     42.45470  -30.98733   77.37715
H     43.50581  -29.59542   77.27305
H     40.27748  -32.42646   77.86150
H     41.63926  -31.57451   77.17392
H     40.28835  -32.02436   76.16114
H     37.17805  -26.47312   76.69195
H     35.22388  -26.30775   78.12525
H     35.96421  -30.06219   79.68820
H     38.05987  -30.20746   78.46596
H     37.84582  -29.95316   63.75995
H     35.81099  -29.71311   62.45948
H     35.28232  -25.85924   63.85779
H     37.37407  -25.96910   65.07486
H     40.08510  -31.88670   63.73030
H     41.41778  -31.23299   64.65208
H     40.76690  -30.33622   63.30107
H     42.63052  -31.64586   67.38332
H     41.08906  -31.70077   66.56237
H     41.18781  -31.08708   68.19537
H     41.06021  -25.21579   68.14525
H     42.80179  -24.21318   69.49395
H     44.86588  -27.79286   69.61021
H     43.25524  -28.82223   68.11466
H     49.05881  -25.35748   67.94204
H     47.50579  -26.13832   69.63817
H     45.31714  -22.64243   69.34355
H     46.69527  -21.88512   67.49470
H     50.74621  -26.79066   66.31917
H     50.78771  -25.93485   64.79636
H     49.27189  -26.14407   65.63992
H     53.91441  -23.47499   64.22234
H     53.25323  -23.74135   65.81764
H     53.44371  -22.11367   65.21146
H     49.09228  -19.14057   64.30144
H     49.67422  -17.51868   62.58766
H     52.99626  -19.74674   61.52537
H     52.37434  -21.49673   63.08052
H     50.62302  -19.64182   56.69387
H     51.85800  -18.85029   58.61565
H     48.57680  -16.73435   59.96601
H     47.21496  -17.62336   58.15318
H     51.04945  -21.76477   54.45392
H     49.70543  -21.67875   53.34070
H     49.48700  -22.39255   54.92053
H     48.39278  -21.38002   51.11691
H     49.47059  -20.68656   52.30455
H     48.32797  -19.66827   51.46159
H     43.80423  -18.28826   54.77351
H     41.68901  -18.53339   53.61073
H     43.48282  -20.86163   50.69679
H     45.59694  -20.80280   51.90075
H     54.60913  -10.23323   52.22564
H     54.24286   -8.11272   51.10817
H     51.41352   -7.03473   53.93277
H     51.82887   -9.07327   55.18351
H     56.70348  -11.68102   52.10843
H     56.90648  -12.07556   53.79846
H     56.17157  -10.55880   53.33757
H     55.56588  -16.13546   54.00786
H     55.27641  -14.75493   52.97663
H     53.93016  -15.68381   53.59133
H     51.43836  -12.91964   58.11637
H     51.05832  -14.37095   60.02530
H     53.69238  -17.17103   58.48955
H     54.23389  -15.71133   56.63283
H     44.73185   -6.77616   43.76771
H     42.38277   -7.00369   43.22465
H     41.36908   -6.82970   47.23740
H     43.72057   -6.87149   47.86364
H     46.48766   -5.81901   42.26601
H     47.19425   -4.68269   43.38965
H     45.52284   -5.16073   43.56558
H     50.93098   -6.85220   44.30712
H     49.31178   -7.20519   43.75335
H     50.01261   -8.13700   45.05475
H     47.90836   -6.11136   50.21401
H     49.68001   -6.14902   51.87205
H     52.54874   -5.88756   48.90136
H     50.84120   -6.01605   47.17883
H     41.95564  -18.02123   47.01881
H     42.03530  -19.77348   48.69776
H     40.59938  -17.17803   51.58234
H     40.34184  -15.42436   49.93236
H     42.18568  -17.96954   44.02256
H     41.69387  -16.39638   43.44260
H     40.56938  -17.38709   44.34098
H     42.90320  -13.46417   42.50348
H     43.65387  -14.30590   43.83804
H     43.18944  -12.63047   44.01215
H     39.64794  -11.22222   47.61398
H     39.30794   -8.89318   47.05172
H     40.48806   -9.59638   43.14995
H     41.05159  -11.88853   43.69008
H     36.15276   -7.14976   41.63894
H     38.43482   -6.86424   42.41151
H     37.19061   -7.05659   46.35880
H     34.86718   -6.99147   45.64947
H     35.17559   -8.18448   39.21991
H     33.64938   -8.95782   39.57448
H     35.03260   -9.24183   40.60361
H     30.75472   -7.35227   38.75681
H     32.45627   -7.26720   39.14482
H     31.36934   -6.01828   39.70327
H     30.08644   -7.85166   45.45696
H     27.70743   -8.02277   45.94691
H     26.82912   -8.27146   41.91289
H     29.17249   -7.99293   41.33887
H     24.60448  -12.58808   44.21919
H     24.90970  -10.23696   43.72158
H     26.53092   -9.58852   47.47732
H     26.08006  -11.88949   48.10392
H     24.44399  -14.84022   42.48366
H     25.05262  -16.22833   43.35302
H     25.96658  -14.73923   43.33490
H     22.90683  -18.54756   44.89438
H     22.84275  -16.85347   44.47127
H     22.24601  -17.38943   46.02360
H     26.02408  -16.22283   50.27925
H     26.44588  -18.11801   51.73425
H     24.79582  -20.69636   48.94510
H     24.54628  -18.89163   47.35531
H     14.60134   -9.07844   47.38448
H     12.76443   -9.09361   48.97361
H     15.36933   -8.51716   52.12771
H     17.27611   -8.57476   50.62427
H     14.78456   -8.73765   44.38669
H     16.44973   -8.46695   43.93174
H     15.62412   -7.31325   44.95175
H     19.68452   -9.62531   42.97724
H     19.36926  -10.73115   44.29283
H     20.67005   -9.57138   44.41907
H     21.62639   -7.93588   48.55384
H     24.01553   -7.97889   48.14109
H     23.36145   -8.37924   44.07234
H     20.97399   -8.53575   44.42792
H     11.22396  -18.57298   57.10649
H     12.19807  -20.12176   58.70623
H     15.56193  -17.73857   59.06685
H     14.56389  -16.04633   57.63755
H      8.85150  -18.39847   56.61287
H      8.74519  -16.66991   56.84496
H     10.01629  -17.57971   57.62577
H      8.37344  -15.49782   52.48797
H      9.06225  -16.82324   53.39454
H     10.01510  -16.00905   52.17708
H     13.85223  -12.36959   54.55211
H     13.97770  -10.29912   53.30861
H      7.33911   -8.67910   52.71791
H      9.19056   -9.30603   51.27121
H     11.84491   -7.19293   53.64296
H     10.02476   -6.37573   55.02282
H      4.61893   -9.85059   53.19343
H      3.95803   -9.19193   54.67074
H      5.43919  -10.11790   54.71290
H      2.00783   -6.87959   55.63525
H      3.11381   -6.89776   54.28266
H      3.02225   -5.49285   55.31750
H      7.31168   -4.42473   58.51850
H      6.48765   -3.27236   60.49607
H      2.63734   -4.57555   59.72391
H      3.39745   -5.83715   57.80441
H      6.11387  -17.04109   67.63336
H      5.29250  -15.61199   69.40531
H      8.91125  -13.61567   69.58729
H      9.72164  -14.84377   67.64677
H      4.70160  -18.37246   65.84601
H      5.59397  -18.10217   64.36829
H      5.50232  -16.84303   65.57627
H      8.01795  -21.62857   63.62188
H      7.65312  -21.07483   65.23846
H      9.31375  -21.31681   64.75182
H     12.56483  -17.06281   64.40832
H     14.28408  -17.60517   62.78136
H     12.00629  -20.72262   61.30834
H     10.16255  -20.11854   62.75603
H     18.82015  -27.49817   73.98073
H     20.50491  -28.04592   72.33176
H     22.16567  -24.26798   72.67258
H     20.60010  -23.69995   74.43457
H     17.19390  -29.15440   75.59050
H     16.86002  -28.27537   77.06321
H     18.48976  -28.34347   76.43679
H     13.71523  -26.51746   77.56307
H     14.58230  -26.85384   76.08385
H     13.95334  -25.25130   76.38273
H     17.74672  -21.34407   77.56245
H     16.87893  -19.81035   79.22768
H     13.91551  -22.51320   80.25871
H     14.83125  -24.16183   78.73103
H     26.55707  -25.74814   88.46690
H     25.62625  -24.03846   89.90343
H     27.93334  -21.13186   88.07003
H     28.71710  -22.74700   86.43001
H     25.65175  -28.46183   87.72030
H     26.47588  -28.95630   86.26108
H     25.53051  -27.48691   86.27535
H     29.21152  -30.78153   85.74274
H     28.82517  -29.71473   87.07155
H     30.40921  -29.65630   86.33641
H     31.40452  -25.14055   83.15840
H     33.16916  -25.81662   81.64082
H     32.02613  -29.77705   81.98915
H     30.42447  -29.21109   83.71412
H     39.95474    4.23259   41.45925
H     39.76585    6.57795   42.04923
H     38.67894    5.60623   45.91711
H     38.62903    3.24520   45.35617
H     41.18249    2.70216   39.15185
H     41.17168    0.99266   39.51315
H     42.12278    2.08595   40.48947
H     39.86354   -1.78258   39.16703
H     39.00730   -0.26903   39.33759
H     38.49700   -1.66911   40.24996
H     38.84091   -1.59613   45.56959
H     39.04236   -3.90547   46.29331
H     39.92202   -5.11323   42.44017
H     40.02982   -2.80544   41.70065
H     53.63918   -1.80204   48.46114
H     53.50990   -4.15761   49.05441
H     51.14099   -3.27026   52.33673
H     51.36910   -0.89550   51.90198
H     55.43758   -0.15192   46.64447
H     55.77759    0.56770   48.19997
H     55.11452    1.54432   46.91171
H     54.15688    3.67303   45.88992
H     52.86270    2.50010   45.93888
H     54.48113    2.03531   46.40550
H     50.73792    3.92167   51.75688
H     50.43509    6.24994   52.37874
H     52.35190    7.48477   48.92729
H     52.92453    5.19597   48.36945
C     10.94792  -12.43435   53.07654
H     10.27630  -11.08299   51.57416
H     10.13232  -13.06422   53.02097
C     44.42502  -20.74899   89.05805
H     42.83544  -21.67161   90.13263
H     45.07324  -21.54951   89.12127
C     19.32521   20.89082   88.97640
H     20.85251   21.61520   90.22398
H     18.72699   21.72613   89.07348
C     52.83119   12.28150   53.13590
H     53.36438   11.15146   51.49629
H     53.65279   12.90385   53.08413
