# Supplementary material for: Automated and Efficient Generation of General Molecular Aggregate Structures
Source: Angew Chem Int Ed Engl. 2022 Dec 16;62(4):e202214477. doi: 10.1002/anie.202214477 (PMC10107477; doi:10.1002/anie.202214477)
Supplement: Supplementary file 2 — Supporting Information [file ANIE-62-0-s001.zip › SI/protein/host/host.xyz]

1727

N        -10.17460       47.53032       54.93732
C         -9.77045       48.51193       53.90284
C         -9.77145       47.72575       52.57868
O        -10.57146       46.80513       52.44127
C         -8.44896       49.16976       54.26504
H         -9.35375       46.94420       55.19003
H        -10.56696       47.96609       55.77553
H        -10.86174       46.89582       54.49669
H        -10.55841       49.26793       53.81194
H         -8.48118       49.48958       55.30151
H         -7.62720       48.47280       54.12700
H         -8.27457       50.04849       53.65296
N         -8.94069       48.15122       51.63100
C         -8.75635       47.45482       50.37866
C         -7.26994       47.11453       50.22920
O         -6.45595       47.44272       51.08967
C         -9.28322       48.29814       49.19784
C        -10.61328       47.76527       48.67076
C        -10.46247       46.44459       47.93790
H        -11.31293       47.62341       49.49581
H         -9.30680       46.50913       50.43691
H        -11.04535       48.48348       47.97270
H         -8.19930       48.80088       51.85912
H         -8.55559       48.30465       48.38567
H         -9.41537       49.32505       49.53779
H        -12.49117       46.36288       47.66538
O         -9.37745       45.89594       47.74155
N        -11.60712       45.91095       47.50708
H        -11.58359       45.03725       47.00616
N         -6.97627       46.46826       49.10436
C         -5.63104       46.07755       48.72393
C         -4.96527       47.31524       48.09130
O         -4.73371       47.43276       46.89292
C         -5.65187       44.87376       47.77559
C         -4.22746       44.38331       47.52561
C         -6.49232       43.73487       48.34775
H         -5.07302       45.82255       49.63298
H         -4.23133       43.57704       46.79705
H         -6.45885       42.88629       47.67014
H         -6.08194       45.20659       46.82519
H         -3.60469       45.18455       47.13820
H         -3.78522       43.99700       48.44269
H         -7.73787       46.23045       48.46499
H         -6.08397       43.41613       49.30486
H         -7.52959       44.02910       48.47579
N         -4.75081       48.29590       48.97473
C         -4.17860       49.58430       48.61310
C         -2.67493       49.33037       48.48912
O         -1.94310       49.26315       49.46656
C         -4.51878       50.60993       49.70034
C         -6.04001       50.79339       49.81354
C         -3.82304       51.93814       49.40923
C         -6.46990       51.12355       51.23822
H         -4.58693       49.87297       47.63933
H         -4.04815       52.66374       50.18533
H         -2.74419       51.81086       49.36691
H         -4.12690       50.20015       50.63604
H         -6.35300       51.58568       49.13187
H         -6.53364       49.87233       49.50006
H         -5.93538       51.99472       51.60518
H         -4.86429       48.10883       49.96733
H         -7.53540       51.33311       51.26458
H         -4.15422       52.34397       48.45594
H         -6.24130       50.27842       51.88146
N         -2.24137       49.13425       47.22998
C         -0.95405       48.53169       46.97366
C         -0.12322       49.25645       45.92181
O          0.98688       48.81086       45.61948
C         -1.12196       47.07276       46.51250
C         -1.86958       47.00940       45.18586
H         -0.38067       48.55380       47.91006
H         -2.92024       48.98460       46.48947
H         -1.67990       46.50739       47.26079
H         -0.14127       46.60990       46.40251
O         -2.33707       48.01063       44.65346
N         -1.96211       45.79616       44.64525
H         -2.49316       45.68884       43.79575
H         -1.59398       44.96926       45.09768
N         -0.61920       50.34857       45.35658
C          0.10341       51.05511       44.32361
C          1.02771       52.08325       44.97036
O          0.74507       52.62926       46.03048
C         -0.88515       51.76083       43.37268
O         -1.67124       52.65278       44.14301
C         -1.70403       50.72147       42.61861
H          0.68338       50.32583       43.74812
H         -1.03055       50.10333       42.03073
H         -2.23778       50.06859       43.30504
H         -1.50341       50.73161       45.65855
H         -0.29072       52.34279       42.65136
H         -2.41139       51.20316       41.94941
H         -2.50754       52.79442       43.67808
N          2.12324       52.40806       44.26884
C          3.13875       53.25639       44.87377
C          2.46381       54.43573       45.58073
O          2.73496       54.74399       46.73212
C          4.11795       53.79808       43.81975
C          5.05999       52.73325       43.32597
C          6.04398       52.22894       44.17086
C          4.96446       52.22970       42.03460
C          6.90931       51.23908       43.73577
C          5.83569       51.24663       41.59379
C          6.80916       50.74932       42.44346
H          7.48857       49.97728       42.10982
H          3.68637       52.69435       45.64113
H          7.66487       50.84088       44.39843
H          5.76531       50.85092       40.59261
H          2.40877       51.82575       43.49390
H          4.21114       52.61053       41.36328
H          6.13833       52.60778       45.17790
H          4.69389       54.59207       44.29668
H          3.55517       54.21399       42.98675
N          1.66556       55.16332       44.78824
C          1.08041       56.40687       45.24057
C         -0.02669       56.20395       46.26986
O         -0.11683       56.93296       47.25554
C          0.52708       57.23358       44.08646
C          0.12247       58.61851       44.68728
O          1.07733       59.33553       45.05631
O         -1.08623       58.88298       44.76869
H          1.41076       54.82147       43.87437
H          1.86342       56.99020       45.74255
H         -0.35394       56.77174       43.64378
H          1.30228       57.40016       43.34032
N         -0.88826       55.21256       46.03618
C         -1.94773       54.94351       46.98385
C         -1.37946       54.79669       48.39448
O         -1.86524       55.36437       49.36802
H         -0.76727       54.56597       45.26911
H         -2.66679       55.76835       46.99477
H         -2.43933       54.01589       46.69631
N         -0.34157       53.96195       48.47557
C          0.29138       53.68180       49.74536
C          1.00437       54.93212       50.25931
O          0.85349       55.31441       51.41945
C          1.24681       52.48231       49.65407
C          1.75907       52.12997       51.04881
C          0.53877       51.27417       49.04886
H         -0.49934       53.45893       50.47438
H          0.93574       51.78049       51.66579
H         -0.38403       51.05934       49.58000
H          2.08641       52.76195       49.01026
H          2.49187       51.32864       50.98938
H          2.21667       52.98777       51.53302
H          0.04617       53.53797       47.64179
H          0.31616       51.42865       47.99822
H          1.17299       50.39624       49.12995
N          1.77851       55.57587       49.39180
C          2.48460       56.78239       49.78348
C          1.54148       57.73955       50.51029
O          1.84118       58.24660       51.59122
C          3.08005       57.46765       48.56132
H          1.94252       55.22846       48.45167
H          3.27264       56.51826       50.50115
H          3.66939       56.74597       48.00361
H          2.28702       57.85054       47.92358
H          3.70805       58.29877       48.86722
N          0.41400       58.01356       49.86125
C         -0.51230       59.01121       50.35226
C         -1.16193       58.53615       51.64563
O         -1.33905       59.29250       52.60629
C         -1.56919       59.37457       49.31258
C         -1.69057       60.92151       49.15117
O         -0.62094       61.56994       49.20356
O         -2.82368       61.38813       48.96988
H          0.22676       57.59600       48.95615
H          0.05600       59.92412       50.58985
H         -2.55437       58.97858       49.55811
H         -1.27942       58.98792       48.33213
N         -1.50707       57.25404       51.67611
C         -2.05947       56.65784       52.87592
C         -1.11469       56.91752       54.05639
O         -1.53991       57.35706       55.12325
C         -2.29382       55.15832       52.65520
C         -3.08162       54.57575       53.79407
C         -2.44298       54.19528       54.96736
C         -4.46295       54.45088       53.72377
C         -3.16186       53.70252       56.03544
C         -5.19337       53.95740       54.79092
C         -4.54485       53.58331       55.96166
O         -5.20525       53.07301       57.03270
H         -3.00729       57.15917       53.12110
H         -2.63911       53.41734       56.93103
H         -6.26633       53.88216       54.71037
H         -1.42304       56.66995       50.84926
H         -4.97119       54.74907       52.81852
H         -1.37231       54.29654       55.06144
H         -1.31988       54.67415       52.56087
H         -2.82687       55.04447       51.70922
H         -6.16354       53.10944       56.88593
N          0.16401       56.61972       53.85236
C          1.17573       56.82513       54.87270
C          1.21038       58.28717       55.31839
O          1.20574       58.60301       56.50977
C          2.55562       56.43866       54.33417
C          2.80233       54.92340       54.29197
C          3.90140       54.61137       53.27969
C          3.20216       54.39602       55.66632
H          2.42637       54.59903       56.39814
H          3.37560       53.32399       55.62731
H          4.12427       54.87245       55.99000
H          0.46846       56.25795       52.95382
H          4.80719       55.15309       53.53547
H          4.13447       53.54869       53.27710
H          3.58557       54.90122       52.28053
H          0.91602       56.22375       55.75389
H          1.88070       54.43088       53.96734
H          3.31759       56.90345       54.96332
H          2.64121       56.85546       53.32936
N          1.29475       59.18460       54.33860
C          1.31789       60.60325       54.63290
C          0.20518       60.97765       55.62332
O          0.39197       61.78529       56.52301
C          1.08925       61.45373       53.38123
C          2.20093       61.37073       52.33031
C          3.50211       62.00040       52.80871
H          2.36036       60.33391       52.03649
H          2.27155       60.87057       55.10826
H          1.85267       61.93763       51.46524
H          1.31503       58.88932       53.36655
H          0.97695       62.49319       53.69744
H          0.15159       61.13865       52.91753
H          4.17454       60.15580       53.33667
O          3.71664       63.20348       52.71203
N          4.38035       61.13994       53.32803
H          5.30552       61.43390       53.62538
N         -0.97658       60.40432       55.37045
C         -2.19552       60.81352       56.03488
C         -2.36224       60.18078       57.41943
O         -2.73093       60.83791       58.38602
C         -3.41102       60.43796       55.15444
O         -3.33518       61.06096       53.88821
C         -4.71582       60.87803       55.80693
H         -2.16273       61.90085       56.17895
H         -4.68945       61.94967       55.97992
H         -5.53986       60.65309       55.13772
H         -1.06248       59.79123       54.56824
H         -3.40529       59.34488       55.03126
H         -4.85926       60.36534       56.75238
H         -2.64451       60.64034       53.35557
N         -2.13766       58.86533       57.46682
C         -2.47941       58.07411       58.62428
C         -1.27791       57.63713       59.46535
O         -1.44885       57.14174       60.57371
C         -3.27047       56.82157       58.20265
C         -4.56043       57.18724       57.52656
C         -5.65420       57.62119       58.26732
C         -4.67787       57.11777       56.14626
C         -6.83732       57.96896       57.64772
C         -5.85922       57.46108       55.51381
C         -6.94822       57.89094       56.26161
O         -8.13724       58.22958       55.69286
H         -3.09594       58.70948       59.27275
H         -7.68733       58.31146       58.21538
H         -5.92684       57.40847       54.43630
H         -1.87081       58.36900       56.62294
H         -3.83255       56.79272       55.56002
H         -5.57607       57.68952       59.34160
H         -3.46557       56.24841       59.10897
H         -2.64829       56.23730       57.52287
H         -8.09316       58.12960       54.73075
N         -0.07750       57.76515       58.89335
C          1.15854       57.46823       59.59406
C          1.20007       55.99849       60.05229
O          1.77429       55.63138       61.06648
N          1.86735       60.25905       59.10686
C          1.81547       59.77751       60.38588
C          1.38886       58.40529       60.77920
N          2.52568       61.90934       60.41032
C          2.23199       60.81780       61.17219
C          2.29781       61.53745       59.17870
H          1.62166       59.77633       58.25586
H          2.33020       60.85146       62.23833
H          0.00517       58.19531       57.97970
H          2.40857       62.15886       58.31338
H          1.97700       57.57961       58.87307
H          2.15100       57.95290       61.41751
H          0.46553       58.45473       61.36320
N          0.61330       55.16518       59.19388
C          0.61228       53.72255       59.27578
C          0.42495       53.22856       57.83877
O          0.11479       54.00379       56.93833
C         -0.50266       53.19545       60.20333
C         -1.85586       53.79618       59.82940
C         -3.01682       53.33161       60.70726
C         -3.40721       51.86687       60.54905
N         -3.86618       51.56100       59.17287
H          1.58518       53.39446       59.65889
H         -2.56788       51.21812       60.79239
H         -4.21779       51.65945       61.24687
H         -1.77315       54.87780       59.93817
H         -2.05684       53.58385       58.78073
H         -4.45014       50.72312       59.18047
H         -4.39897       52.34084       58.75860
H         -3.06530       51.36759       58.54331
H         -3.88076       53.95701       60.47858
H         -2.75511       53.51183       61.74965
H          0.20973       55.52692       58.33602
H         -0.24420       53.48204       61.22355
H         -0.51995       52.10833       60.13529
N          0.62667       51.92495       57.64430
C          0.31286       51.28354       56.38264
C         -1.18459       50.98272       56.35654
O         -1.81355       50.88327       57.41267
C          1.08110       49.96680       56.24923
C          2.58010       50.16175       56.00088
C          3.33115       48.86918       56.31229
C          2.85446       50.57647       54.55641
H          2.33379       51.49380       54.29611
H          3.91969       50.74374       54.40868
H          2.54107       49.79097       53.86963
H          0.82391       51.32002       58.42727
H          3.04109       48.08880       55.61137
H          4.40196       49.02604       56.22591
H          3.11776       48.51740       57.31772
H          0.56825       51.98512       55.58495
H          2.95232       50.94669       56.66677
H          0.66148       49.36951       55.43984
H          0.93394       49.39479       57.16740
N         -1.77466       50.86098       55.17423
C         -3.12518       50.33635       55.10330
C         -3.08251       48.85316       55.52093
O         -2.04924       48.29066       55.83407
C         -1.19314       51.06731       53.86107
C         -3.55754       50.59770       53.66235
C         -2.24252       50.52510       52.89025
H         -2.03507       49.48626       52.63940
H         -3.75103       50.86326       55.82913
H         -1.03656       52.14125       53.71287
H         -0.23900       50.55102       53.74927
H         -2.26541       51.09611       51.96599
H         -3.98996       51.59424       53.58706
H         -4.25396       49.85327       53.28720
N         -4.30850       48.30149       55.61614
C         -4.55451       47.00180       56.18630
C         -4.33467       45.77576       55.24442
O         -4.05327       44.69599       56.03521
C         -6.02846       46.85429       56.54756
C         -6.60956       46.12899       55.35529
O         -5.66587       45.55866       54.63047
O         -7.78275       46.07660       55.06158
H         -5.07617       48.77109       55.15644
H         -3.86256       46.85796       57.01945
H         -6.52821       47.80104       56.73534
H         -6.14860       46.20707       57.41733
N         -3.35512       46.01471       54.26310
C         -3.02845       44.94852       53.33872
C         -1.51774       44.67463       53.35335
O         -0.88584       44.41049       52.32772
C         -3.55147       45.22185       51.91711
C         -3.01551       46.54959       51.43030
H         -3.49537       44.02508       53.69163
H         -3.47163       46.89557       53.76912
H         -4.64010       45.29104       51.97613
H         -3.26799       44.39977       51.26050
O         -3.41323       47.60515       51.91446
N         -2.12735       46.50850       50.43372
H         -1.69151       47.38018       50.15311
H         -1.67138       45.64217       50.20319
N         -0.99504       44.68509       54.57782
C          0.41265       44.55694       54.86992
C          0.62961       43.86042       56.21899
O          0.01469       44.21971       57.21206
C          1.04197       45.96603       54.99518
C          1.18069       46.59742       53.64154
C          2.20526       46.18154       52.80284
C          0.28292       47.54868       53.16929
C          2.33219       46.69757       51.52839
C          0.39559       48.06630       51.89059
C          1.41585       47.62569       51.05366
O          1.49772       48.09158       49.77605
H          0.89172       43.99446       54.06394
H          3.12723       46.36464       50.87641
H         -0.30218       48.79107       51.50372
H         -1.58413       44.97371       55.35292
H         -0.52501       47.86223       53.81378
H          2.90016       45.41982       53.13072
H          2.02152       45.85121       55.46513
H          0.40135       46.56278       55.64634
H          2.21345       47.61946       49.31915
N          1.56622       42.90419       56.21457
C          2.11946       42.31600       57.41888
C          3.61444       42.09868       57.20192
O          4.09901       42.09742       56.06192
C          1.43784       40.99906       57.87774
C          1.93629       39.74519       57.14603
C         -0.08152       41.13218       57.82500
C          1.65080       39.70567       55.65019
H          1.98311       43.04163       58.22924
H         -0.53807       40.22865       58.21954
H         -0.39574       41.98358       58.42112
H          1.72941       40.88892       58.92756
H          3.01324       39.65066       57.30038
H          1.46406       38.87900       57.61680
H          2.22573       40.45995       55.11757
H          2.04408       42.66540       55.35312
H          1.91986       38.73234       55.24501
H         -0.42403       41.28573       56.80560
H          0.59833       39.86908       55.45197
N          4.35708       41.92822       58.28818
C          5.78671       41.77230       58.15408
C          6.13409       40.35627       57.71155
O          5.32657       39.43527       57.78122
C          6.56889       42.05228       59.45193
O          6.59451       40.84663       60.20342
C          5.98688       43.22614       60.22621
H          6.13073       42.47389       57.38507
H          6.67935       43.54813       60.99801
H          5.81094       44.03748       59.52744
H          3.91593       41.85448       59.21508
H          7.59767       42.29215       59.13536
H          5.03818       42.94861       60.68039
H          6.92642       41.03452       61.09459
N          7.39737       40.16465       57.31459
C          7.81253       38.83273       56.92085
C          7.66855       37.82682       58.05887
O          7.47306       36.63783       57.80677
C          9.26006       38.78290       56.43051
C          9.45352       39.53286       55.11289
C         10.69784       39.03326       54.38413
C         11.02226       39.83400       53.12867
N         11.84068       41.02033       53.45285
H          7.15311       38.47628       56.11653
H         11.62881       39.24574       52.44285
H         10.10944       40.15682       52.62828
H          8.58230       39.37103       54.47828
H          9.54085       40.60114       55.30937
H         12.72184       40.67377       53.86848
H         12.06900       41.53013       52.58469
H         11.36344       41.65165       54.11610
H         10.55224       37.98481       54.12647
H         11.55182       39.07488       55.05954
H          8.02084       40.95184       57.16907
H          9.52314       37.73280       56.28259
H          9.92223       39.19007       57.19628
N          7.87362       38.26239       59.30319
C          7.77761       37.32811       60.40772
C          6.32321       36.88774       60.61708
O          6.03297       35.70367       60.76167
C          8.38250       37.89960       61.69168
O          7.64275       39.00891       62.14883
H          7.84020       39.25270       59.51732
H          8.34176       36.42688       60.13979
H          9.42088       38.19025       61.48223
H          8.38310       37.09383       62.43298
H          7.88852       39.17701       63.06891
N          5.43437       37.87411       60.62281
C          4.01479       37.61876       60.75226
C          3.54886       36.66273       59.65151
O          2.81924       35.70529       59.88488
C          3.24735       38.93924       60.68134
C          3.52550       39.81233       61.89850
C          2.88422       41.22029       61.78471
O          3.03706       41.84770       60.70938
O          2.28611       41.65419       62.78187
H          3.14451       39.35057       62.80967
H          3.82166       37.11906       61.71023
H          4.60089       39.96754       62.00466
H          5.73311       38.83243       60.48474
H          2.17871       38.72726       60.61561
H          3.54394       39.47152       59.77522
N          4.00031       36.95368       58.43210
C          3.62234       36.17508       57.26973
C          3.99467       34.70444       57.47610
O          3.18453       33.79902       57.28545
C          4.31692       36.74636       56.04380
H          4.53059       37.80113       58.26383
H          2.53094       36.20486       57.14470
H          4.04042       36.19122       55.15319
H          4.03366       37.78689       55.91275
H          5.39392       36.70141       56.17900
N          5.25196       34.47705       57.85288
C          5.72779       33.12896       58.10205
C          4.87047       32.44751       59.16971
O          4.46390       31.29539       59.01156
C          7.19784       33.15403       58.51285
C          8.08259       33.39882       57.28636
C          9.53194       33.53425       57.70527
H          7.97292       32.56169       56.59704
H          5.62305       32.52379       57.18960
H          7.77374       34.31764       56.78963
H          5.90173       35.24204       57.99323
H          7.46070       32.19369       58.95764
H          7.34389       33.93607       59.26009
H          9.15526       35.49001       58.10325
O         10.34004       32.61484       57.66097
N          9.83712       34.74994       58.17951
H         10.78549       34.96403       58.43995
N          4.60043       33.16256       60.25663
C          3.78577       32.63255       61.33458
C          2.44901       32.07358       60.82751
O          1.93503       31.09507       61.35884
C          3.52053       33.72627       62.36088
H          4.98424       34.09456       60.37577
H          4.30859       31.78568       61.79859
H          4.46439       34.09544       62.75253
H          2.98892       34.54383       61.88030
H          2.91797       33.32867       63.17128
N          1.87784       32.75590       59.83259
C          0.61545       32.37874       59.24276
C          0.70729       31.23060       58.23089
O         -0.31836       30.73109       57.77849
C         -0.01338       33.57489       58.52377
C         -0.41479       34.73900       59.43542
C         -0.88312       35.90061       58.55938
C         -1.52167       34.33874       60.40609
H         -1.17719       33.57049       61.09242
H         -1.83511       35.20099       60.98821
H         -2.37611       33.95689       59.85216
H          2.33335       33.57630       59.45451
H         -1.71031       35.58088       57.92806
H         -1.20837       36.73623       59.17320
H         -0.07332       36.24324       57.91779
H         -0.03943       32.01266       60.04248
H          0.46707       35.06044       59.99919
H         -0.89306       33.21902       57.98209
H          0.71720       33.92490       57.78966
N          1.93087       30.84278       57.86233
C          2.14948       29.75373       56.94857
C          2.79746       30.13799       55.62578
O          2.89333       29.30773       54.72146
H          2.75044       31.20083       58.34144
H          2.79847       29.00394       57.41219
H          1.17945       29.29314       56.73507
N          3.24386       31.38825       55.49934
C          3.95169       31.77975       54.29546
C          5.34711       31.14546       54.30426
O          6.15537       31.40154       55.19516
C          4.13729       33.29309       54.20661
C          4.87348       33.67950       52.96187
C          5.93121       34.63699       52.86370
C          4.64809       33.22724       51.69227
N          5.46802       33.86614       50.80564
C          6.26395       34.73732       51.48909
C          6.66297       35.37775       53.79249
C          7.25363       35.60291       51.03500
C          7.65042       36.22289       53.33868
C          7.93175       36.34858       51.97475
H          8.70620       37.02651       51.65667
H          3.38268       31.41167       53.43604
H          5.54886       33.64033       49.82880
H          6.47207       35.26754       54.84792
H          8.22921       36.79195       54.04999
H          7.50108       35.66082       49.98732
H          3.96356       32.47641       51.35511
H          3.19949       32.04621       56.27163
H          4.70770       33.62218       55.07668
H          3.15399       33.77278       54.24078
N          5.59812       30.32166       53.29143
C          6.92894       29.80750       53.03520
C          7.43942       30.65803       51.87755
O          6.93868       30.58641       50.75859
C          6.91533       28.31567       52.67598
C          8.34894       27.84276       52.44768
C          6.24344       27.51378       53.78545
H          7.52042       29.97876       53.93991
H          8.37844       26.78445       52.20358
H          6.20310       26.46365       53.51354
H          6.33812       28.20910       51.75321
H          8.82280       28.39000       51.63643
H          8.94125       27.99247       53.34797
H          4.92134       30.21467       52.53118
H          6.80570       27.61214       54.71188
H          5.23188       27.87243       53.96416
N          8.43420       31.50422       52.15533
C          8.86274       32.51028       51.19490
C          8.94588       31.88745       49.79395
O          8.40197       32.38489       48.81273
C         10.21283       33.08325       51.60036
H          8.75716       31.61100       53.10551
H          8.12301       33.31659       51.15700
H         10.99530       32.32838       51.58518
H         10.47570       33.87224       50.90466
H         10.14880       33.50734       52.60024
N          9.68725       30.78637       49.78128
C         10.15110       30.01849       48.66126
C          9.09190       29.13785       48.01345
O          9.41014       28.30929       47.16235
C         11.35842       29.17033       49.15817
O         11.33193       29.01297       50.55753
H         10.04271       30.42427       50.66394
H         10.50742       30.70059       47.88047
H         12.27343       29.67360       48.84575
H         11.31257       28.17375       48.71336
H         11.92964       29.68501       50.94598
N          7.83305       29.33940       48.39047
C          6.71132       28.71517       47.73810
C          5.70349       29.75454       47.24452
O          4.66635       29.41386       46.68650
C          6.03011       27.69723       48.66579
C          7.00654       26.61478       49.13364
C          7.32512       25.56284       48.06609
C          8.64152       24.84246       48.36283
N          9.80029       25.56292       47.78290
H          7.09484       28.20260       46.84835
H          8.78799       24.77085       49.44314
H          8.61768       23.83301       47.95635
H          7.92674       27.09783       49.46563
H          6.58141       26.11853       50.00670
H          9.56760       26.54763       47.56876
H         10.61702       25.59937       48.48046
H         10.12168       25.13238       46.91663
H          7.38996       26.03398       47.08557
H          6.50961       24.84211       48.02907
H          7.61504       29.88550       49.21717
H          5.18348       27.26050       48.13561
H          5.64096       28.24358       49.52869
N          6.02647       31.03847       47.46005
C          5.23145       32.12166       46.93859
C          3.77211       32.11418       47.37854
O          2.91563       32.68909       46.71343
H          6.91475       31.29105       47.87980
H          5.68398       33.06148       47.25781
H          5.21984       32.09916       45.84202
N          3.50249       31.50069       48.53531
C          2.15053       31.22761       48.97261
C          1.70583       32.25232       50.02444
O          1.24911       31.91998       51.11281
C          2.03671       29.80406       49.52880
C          2.72107       29.70488       50.88232
H          1.48998       31.34488       48.10369
H          4.23464       31.08479       49.10071
H          2.53297       29.12884       48.82831
H          0.98443       29.53171       49.59382
O          3.83088       30.21637       51.05697
N          2.11312       28.98550       51.81949
H          2.47763       28.97606       52.76874
H          1.17003       28.66463       51.68347
N          1.91728       33.52676       49.67400
C          1.75189       34.62474       50.61264
C          0.26938       34.94500       50.80962
O         -0.28801       34.66326       51.87084
C          2.59646       35.81719       50.17098
C          2.45604       37.06164       51.05705
C          2.69956       36.74767       52.53071
C          3.45582       38.11608       50.58448
H          3.33576       38.30941       49.52223
H          3.29073       39.05062       51.11536
H          4.47223       37.77976       50.77353
H          2.17026       33.73511       48.71753
H          3.66566       36.26489       52.65927
H          2.69347       37.66980       53.10711
H          1.92383       36.09786       52.92911
H          2.09747       34.24918       51.58410
H          1.44790       37.47628       50.94979
H          2.33696       36.09062       49.14792
H          3.64063       35.50320       50.18453
N         -0.38421       35.48451       49.78400
C         -1.79533       35.81750       49.87903
C         -2.59534       34.65063       50.47114
O         -3.54034       34.84277       51.23299
C         -2.36418       36.13369       48.50231
H          0.12147       35.78064       48.96154
H         -1.92122       36.66161       50.57063
H         -3.44911       36.17347       48.55604
H         -1.99740       37.09214       48.14265
H         -2.09076       35.34009       47.81061
N         -2.22503       33.45927       50.02489
C         -2.81976       32.20117       50.40968
C         -3.18265       32.16878       51.89728
O         -4.26302       31.73902       52.28339
C         -1.81933       31.07911       50.11826
C         -1.19903       31.12441       48.69133
O         -1.13973       30.05564       48.06937
O         -0.73978       32.22319       48.28839
H         -1.48483       33.33518       49.31689
H         -3.74698       32.03460       49.84262
H         -2.29121       30.10700       50.25759
H         -0.97099       31.16617       50.80358
N         -2.20055       32.55949       52.71313
C         -2.30539       32.50793       54.15132
C         -2.61932       33.87120       54.76971
O         -3.24843       33.96760       55.81956
C         -1.03083       31.90458       54.78100
C         -0.65038       30.61232       54.06086
C          0.14044       32.88154       54.75413
H         -3.16006       31.85828       54.37565
H         -1.52012       29.97371       53.93195
H          0.38718       33.16977       53.73389
H         -1.26539       31.67032       55.82416
H         -0.22259       30.83464       53.08518
H          0.09554       30.07764       54.64142
H         -1.34701       32.93273       52.31944
H         -0.08401       33.77733       55.32758
H          1.01293       32.40970       55.19668
N         -2.16484       34.92627       54.09356
C         -2.32912       36.30753       54.50636
C         -3.14438       36.96589       53.38475
O         -2.58404       37.51071       52.42557
C         -0.96174       36.95795       54.67379
H         -1.61462       34.79364       53.25450
H         -2.87064       36.30732       55.45454
H         -0.34088       36.34283       55.31959
H         -0.47622       37.04872       53.70413
H         -1.06251       37.94381       55.11378
N         -4.46636       36.89099       53.46537
C         -5.29588       37.23049       52.30753
C         -4.96862       38.61586       51.74878
O         -5.22032       39.64013       52.36754
C         -5.26633       36.32688       54.54558
C         -6.72118       37.16171       52.85253
C         -6.62160       36.05738       53.89807
H         -7.42991       36.08157       54.62270
H         -5.11390       36.46690       51.54291
H         -4.82034       35.41962       54.94974
H         -5.35072       37.07291       55.34259
H         -6.60189       35.08229       53.41074
H         -7.43910       36.94379       52.06752
H         -6.96262       38.11829       53.31804
N         -4.49486       38.61021       50.49290
C         -4.18995       39.82571       49.77275
C         -3.28090       40.80302       50.51043
O         -3.40768       42.01471       50.35548
H         -4.13538       37.74248       50.12742
H         -3.68924       39.56577       48.83712
H         -5.11729       40.36242       49.54936
N         -2.34499       40.25633       51.28847
C         -1.36228       41.06847       51.96039
C         -0.02223       41.03061       51.21689
O          0.45523       39.99338       50.77804
C         -1.07379       40.58029       53.38550
C         -2.32242       40.35533       54.23709
C         -3.18489       41.59943       54.37543
C         -4.43343       41.33259       55.21098
N         -5.31839       42.49739       55.16730
H         -1.73972       42.09420       51.95780
H         -4.91782       40.42992       54.81540
H         -4.15098       41.15373       56.25052
H         -2.91547       39.55852       53.78867
H         -2.00713       40.02019       55.22771
H         -5.63975       42.62667       54.21161
H         -6.13522       42.31688       55.74110
H         -4.46165       43.84033       55.67944
H         -3.50295       41.90190       53.37557
H         -2.59173       42.39430       54.83138
H         -2.28162       39.25366       51.41500
H         -0.41322       41.31432       53.85389
H         -0.52700       39.63776       53.30265
N          0.56326       42.23283       51.11263
C          1.95620       42.40476       50.77803
C          2.79685       42.27992       52.05670
O          2.28392       42.44540       53.15850
C          2.20474       43.82088       50.24810
O          2.07933       43.90279       48.84739
H          0.12706       43.02314       51.58709
H          2.25257       41.64868       50.04546
H          3.21451       44.12767       50.55171
H          1.48316       44.49013       50.73345
H          2.38318       44.79087       48.59423
N          4.10067       42.03717       51.89249
C          5.00774       42.24849       53.00702
C          5.13562       43.75130       53.23998
O          5.31305       44.53403       52.29814
C          6.39277       41.66464       52.70818
C          6.33112       40.14800       52.48133
C          7.36163       42.05227       53.82061
C          5.60417       39.36985       53.57240
H          4.57700       41.79193       53.90052
H          8.33831       41.61684       53.64263
H          7.50248       43.13307       53.85911
H          6.75015       42.12615       51.78111
H          5.83726       39.96632       51.52655
H          7.35708       39.78814       52.39660
H          4.53036       39.52509       53.51073
H          4.52142       41.98512       50.97166
H          5.79764       38.30639       53.45913
H          6.99989       41.73079       54.79427
H          5.92973       39.68246       54.56128
N          5.03544       44.16397       54.49675
C          5.27702       45.52727       54.89917
C          5.59536       45.60170       56.38486
O          5.33274       44.69571       57.16420
H          4.81625       43.49054       55.23588
H          6.11242       45.93450       54.32286
H          4.39590       46.15036       54.70110
N          6.12758       46.77285       56.75416
C          6.53079       47.05938       58.10849
C          8.01496       46.81472       58.35410
O          8.67153       47.54428       59.08459
H          6.49591       47.37602       56.03217
H          6.30822       48.10638       58.32333
H          5.95393       46.41038       58.77434
N          8.53367       45.75830       57.72117
C          9.94992       45.46702       57.73369
C         10.74162       46.77624       57.78110
O         10.57769       47.65562       56.93877
C         10.37390       44.77179       56.44034
C          9.84531       43.32495       56.23468
O          8.89077       42.92652       56.92538
O         10.43237       42.67130       55.35065
H          7.95222       45.08799       57.24020
H         10.19690       44.82309       58.58820
H         11.46576       44.73680       56.36976
H         10.02718       45.35443       55.57940
N         11.62882       46.88724       58.77800
C         12.64343       47.92661       58.72239
C         13.40206       47.77469       57.40065
O         13.70888       46.66677       56.95287
C         13.57073       47.83287       59.94521
C         12.79511       48.22163       61.21616
C         14.82109       48.68736       59.74450
C         12.63747       49.72660       61.41521
H         12.13626       48.89436       58.71190
H         15.41688       48.68794       60.65215
H         15.43358       48.28245       58.93935
H         13.88641       46.78465       60.02314
H         11.81258       47.75215       61.15924
H         13.32224       47.80000       62.07258
H         12.28492       50.20458       60.50670
H         11.86041       46.05779       59.30574
H         11.92574       49.91054       62.21230
H         14.55718       49.70544       59.47690
H         13.58867       50.17292       61.68634
N         13.64982       48.92988       56.77735
C         14.42671       49.00353       55.55802
C         15.89316       49.17151       55.96183
O         16.25546       50.09033       56.67524
C         14.00683       50.22044       54.73056
C         14.89278       50.40277       53.52846
C         15.09685       49.35444       52.63659
C         15.52494       51.61606       53.28434
C         15.91001       49.52129       51.52912
C         16.32945       51.78541       52.17084
C         16.52085       50.73947       51.28601
H         17.15661       50.85082       50.41973
H         14.27660       48.06948       55.00392
H         16.06763       48.68434       50.85872
H         16.82670       52.72382       51.98691
H         13.51080       49.81535       57.28874
H         15.37947       52.43507       53.97105
H         14.60980       48.39788       52.78630
H         14.07676       51.09652       55.37367
H         12.96767       50.09044       54.41618
N         16.73013       48.21175       55.53768
C         18.10989       48.19486       55.97458
C         18.95301       49.33753       55.38902
O         19.91145       49.77579       56.00044
C         18.76734       46.85829       55.62525
O         18.21011       45.75206       56.29469
H         16.42216       47.53786       54.85289
H         18.11868       48.33315       57.06345
H         19.80450       46.89828       55.96166
H         18.72407       46.72196       54.53404
H         17.25599       45.72716       56.16031
N         18.55926       49.81110       54.19832
C         19.32272       50.84136       53.51558
C         20.80472       50.48073       53.40820
O         21.67232       51.34598       53.46431
C         19.15955       52.19638       54.20183
C         19.57123       53.37441       53.32121
H         18.95264       50.89493       52.48409
H         17.88380       49.29485       53.65604
H         19.74863       52.18538       55.11844
H         18.10417       52.31623       54.45567
O         19.58355       53.33162       52.08979
N         19.83624       54.48152       54.00588
H         20.01383       55.37874       53.54433
H         19.86025       54.44950       55.01014
N         21.07034       49.18681       53.20599
C         22.41319       48.73119       52.91516
C         22.98019       49.34582       51.63191
O         24.17838       49.29021       51.38983
C         22.47123       47.20943       52.79677
C         22.12052       46.53000       54.11569
C         21.85842       45.02789       53.94401
N         21.11935       44.47158       55.05917
C         21.61262       44.28814       56.29969
N         22.91422       44.29841       56.53582
N         20.76601       44.09719       57.29714
H         21.21282       46.99624       54.49474
H         23.06858       49.07103       53.72707
H         20.11562       44.56216       55.00825
H         22.91590       46.70118       54.83917
H         21.10793       43.79051       58.22145
H         19.77348       44.10515       57.13359
H         20.29889       48.55450       53.00528
H         22.79582       44.48456       53.81238
H         21.25530       44.86574       53.04778
H         23.26652       43.90116       57.42259
H         23.56628       44.41139       55.77936
H         23.47487       46.93968       52.46897
H         21.76407       46.90471       52.01812
N         22.10477       49.97405       50.83794
C         22.55483       50.65401       49.64818
C         23.20480       52.00707       49.96468
O         23.87292       52.58043       49.11168
C         21.39880       50.91488       48.68345
C         20.77908       49.62624       48.14751
C         21.84495       48.66023       47.61434
O         22.46488       48.99497       46.58414
O         22.04863       47.59584       48.24500
H         20.21670       49.12405       48.93506
H         23.31712       50.03708       49.15135
H         20.09187       49.83895       47.32421
H         21.10839       49.82875       50.94776
H         21.79894       51.50025       47.86020
H         20.62361       51.48721       49.20133
N         22.91142       52.54647       51.14712
C         23.38769       53.86218       51.51149
C         22.89069       54.94518       50.55381
O         23.55221       55.94704       50.32809
H         22.41569       52.01229       51.85217
H         23.03638       54.07688       52.52003
H         24.48077       53.89593       51.49007
N         21.67526       54.73377       50.02997
C         21.12969       55.58344       48.99768
C         19.94381       56.42263       49.47058
O         19.58342       57.39277       48.80933
C         20.75286       54.79013       47.73872
C         21.99737       54.28651       47.00843
C         21.67908       53.27134       45.90772
C         22.94352       52.54653       45.44620
N         22.61903       51.23076       44.84415
H         21.92417       56.29697       48.74419
H         23.46359       53.15088       44.70479
H         23.60795       52.38815       46.29824
H         22.53009       55.13442       46.57910
H         22.66377       53.81905       47.73597
H         23.37871       50.90155       44.24564
H         22.46876       50.48943       45.56277
H         21.74380       51.28833       44.28837
H         21.19908       53.76232       45.06143
H         20.97175       52.53057       46.28507
H         21.18185       53.88422       50.26755
H         20.16908       55.44134       47.08727
H         20.12049       53.94824       48.03347
N         19.34942       56.06870       50.61064
C         18.33335       56.91936       51.19725
C         18.94976       57.65979       52.38412
O         19.82880       57.14558       53.09028
C         17.08719       56.13905       51.61346
C         16.40684       55.42177       50.43925
C         15.03054       54.93573       50.88923
C         16.23459       56.31793       49.21501
H         17.18920       56.57358       48.76564
H         15.65580       55.78365       48.46658
H         15.70095       57.22283       49.48729
H         19.61862       55.22529       51.10437
H         14.37489       55.78234       51.07511
H         14.59026       54.31180       50.11530
H         15.09373       54.34098       51.79756
H         18.08354       57.64461       50.41984
H         17.01199       54.55161       50.15268
H         16.37057       56.82453       52.06709
H         17.36567       55.39663       52.36482
N         18.51418       58.89290       52.60275
C         19.18801       59.74085       53.57981
C         18.81588       59.33626       55.00421
O         17.64844       59.23274       55.37288
C         17.51511       59.62710       51.83499
C         18.67715       61.15307       53.25813
C         17.29846       60.89676       52.65325
H         16.57285       60.69795       53.43725
H         20.26882       59.63390       53.45103
H         17.91544       59.85567       50.84355
H         16.60650       59.03874       51.72141
H         16.95717       61.71493       52.02725
H         19.33903       61.60842       52.52366
H         18.65496       61.77542       54.14814
N         19.84638       59.17351       55.83257
C         19.68339       58.97835       57.25321
C         20.27059       60.17421       58.01052
O         21.24847       60.78382       57.59988
H         20.79368       59.28666       55.50491
H         18.61916       58.86052       57.46018
H         20.21618       58.07878       57.57581
N         19.59026       60.50918       59.11178
C         20.05178       61.49642       60.06738
C         19.80122       60.91575       61.45324
O         19.00196       59.99780       61.62095
C         19.28985       62.82535       59.89159
C         17.78980       62.64922       60.12212
C         16.99616       63.90279       59.75743
C         15.50520       63.63726       59.94246
N         14.68577       64.72770       59.36961
H         21.12205       61.66026       59.90355
H         15.23682       62.71411       59.43110
H         15.27452       63.52257       61.00084
H         17.44297       61.82280       59.50457
H         17.61524       62.39218       61.16920
H         14.73046       65.57539       59.93936
H         15.01338       64.93690       58.42044
H         13.70000       64.41267       59.28691
H         17.20172       64.15081       58.71652
H         17.32263       64.73267       60.38317
H         18.90408       59.86879       59.49805
H         19.47926       63.17228       58.87509
H         19.69772       63.55918       60.58610
N         20.48599       61.46157       62.45938
C         20.25575       61.01475       63.81960
C         18.73683       60.93707       64.05029
O         18.02392       61.90003       63.81016
C         20.85418       62.02442       64.81687
O         20.80537       61.56071       66.13956
H         21.11502       62.23383       62.30110
H         20.70647       60.02498       63.96445
H         20.25200       62.93676       64.79546
H         21.88273       62.26144       64.51975
H         21.46739       60.86864       66.27439
N         18.28488       59.78407       64.55805
C         16.90094       59.58821       64.91134
C         16.02186       58.94019       63.83904
O         15.07320       58.22818       64.15926
H         18.89492       58.98533       64.62782
H         16.82754       58.98475       65.81703
H         16.46981       60.57619       65.10758
N         16.27810       59.29696       62.57831
C         15.46294       58.77023       61.50149
C         15.66078       57.25900       61.37116
O         16.75648       56.71869       61.47799
C         15.83118       59.44987       60.18126
C         14.94064       58.98791       59.02711
C         15.28175       59.68188       57.70926
N         14.73086       61.02237       57.67781
C         15.04740       61.92096       56.74921
N         16.00768       61.70020       55.85991
N         14.47086       63.12609       56.81312
H         13.89789       59.17699       59.28432
H         14.41536       58.95255       61.75954
H         13.81392       61.11969       58.12288
H         15.05067       57.91299       58.88557
H         14.53666       63.72615       56.00735
H         13.62313       63.21353       57.37431
H         17.18857       59.67157       62.33501
H         14.87947       59.08720       56.88321
H         16.36670       59.73732       57.59973
H         16.27174       62.42982       55.21978
H         16.47205       60.80659       55.78253
H         16.87458       59.20723       59.97145
H         15.73282       60.52394       60.32615
N         14.53201       56.60517       61.07768
C         14.48299       55.21398       60.71588
C         13.73419       55.10429       59.38560
O         13.08615       56.04329       58.94576
C         13.78362       54.36591       61.80465
O         12.42757       54.75960       61.84710
C         14.47834       54.55369       63.15019
H         15.51262       54.85938       60.60364
H         14.03995       53.89957       63.89857
H         15.53366       54.31321       63.05712
H         13.65892       57.11349       61.01810
H         13.84617       53.30841       61.49837
H         14.39035       55.58690       63.48183
H         12.03817       54.41378       62.66228
N         13.85308       53.93571       58.74937
C         13.17758       53.65066       57.50727
C         12.55231       52.26332       57.55919
O         13.15192       51.31417       58.07806
C         14.15841       53.65631       56.30800
C         14.63445       55.02034       55.93433
C         14.06581       55.83420       54.90691
C         15.68760       55.72786       56.44978
N         15.80302       56.93198       55.82038
C         14.83890       57.02038       54.86260
C         13.00059       55.67636       54.01868
C         14.55044       58.04932       53.97337
C         12.72173       56.69923       53.13885
C         13.48246       57.87389       53.12074
H         13.21502       58.64777       52.42175
H         12.40229       54.40445       57.35248
H         16.55591       57.60107       55.92034
H         12.41018       54.76811       54.01883
H         11.89538       56.58996       52.45187
H         15.15165       58.94172       53.95824
H         16.36113       55.43737       57.23265
H         14.41046       53.18068       59.12243
H         13.62326       53.23023       55.45398
H         14.99829       52.99746       56.55375
N         11.34841       52.17693       57.00726
C         10.61343       50.95007       56.80003
C         10.29119       50.81751       55.31501
O         10.51599       51.71877       54.51358
C          9.32745       50.95015       57.63825
C          9.60425       50.87066       59.13645
C          8.27553       50.85310       59.90381
N          8.44833       50.98861       61.33274
C          8.78660       50.01207       62.17188
N          8.93926       48.76085       61.76431
N          8.96248       50.31014       63.45890
H         10.20551       51.72689       59.44301
H         11.23997       50.09467       57.07158
H          8.43665       51.93141       61.69124
H         10.15845       49.95452       59.34152
H          9.14441       49.57976       64.12506
H          8.76189       51.23186       63.80716
H         10.91863       53.00635       56.59538
H          7.75062       49.92461       59.67354
H          7.66136       51.68737       59.56670
H          9.14432       48.03381       62.42665
H          8.85685       48.48816       60.79592
H          8.72397       50.09373       57.33977
H          8.78030       51.86359       57.40216
N          9.70469       49.66226       54.96748
C          9.47035       49.34131       53.58088
C          8.24643       48.44943       53.43799
O          7.70283       47.92860       54.41652
C         10.68877       48.67584       52.92589
C         11.11077       47.36351       53.57432
C         12.15517       46.69331       52.66051
O         11.75122       46.42547       51.49994
O         13.30369       46.49055       53.08982
H         11.53271       47.50049       54.57153
H          9.29098       50.27942       53.04257
H         10.26047       46.67658       53.63202
H          9.72646       48.88249       55.61596
H         11.53212       49.37003       52.95567
H         10.46923       48.47394       51.87378
N          7.78038       48.32314       52.20003
C          6.66833       47.44898       51.87721
C          6.67769       47.12769       50.38540
O          7.25699       47.85243       49.57270
C          5.34576       48.10783       52.28440
H          8.21455       48.82978       51.43357
H          6.79735       46.50559       52.41984
H          5.39846       48.39330       53.33098
H          5.16449       48.98985       51.67831
H          4.53317       47.40355       52.15681
N          5.96289       46.06185       50.03813
C          5.87289       45.61129       48.66272
C          4.69548       46.30117       47.97123
O          3.60899       46.45722       48.53520
C          5.63981       44.11123       48.54151
C          6.68145       43.21015       49.24902
O          7.82314       43.65136       49.47475
O          6.28259       42.05639       49.51416
H          5.61393       45.44662       50.76558
H          6.80666       45.88234       48.15900
H          5.67840       43.84327       47.48205
H          4.65568       43.83518       48.92008
N          4.93223       46.68447       46.72730
C          3.99281       47.42055       45.91006
C          3.57071       46.56413       44.71543
O          4.28288       45.66144       44.27705
C          4.66630       48.74102       45.48176
C          4.87122       49.66367       46.69179
C          3.91260       49.43749       44.35492
C          3.58674       50.14276       47.35812
H          3.10929       47.63246       46.51709
H          4.33920       50.42233       44.20585
H          4.02520       48.87645       43.43079
H          5.66765       48.47467       45.11983
H          5.49009       49.14087       47.42794
H          5.45214       50.51830       46.34063
H          3.10380       49.32926       47.89115
H          5.83098       46.47098       46.30657
H          3.81281       50.92214       48.07908
H          2.85939       49.51788       44.59791
H          2.88375       50.53020       46.62897
N          2.36136       46.85587       44.23781
C          1.83250       46.29566       43.00641
C          1.85701       44.76436       43.07210
O          2.21285       44.05899       42.14045
C          2.58933       46.80201       41.77825
C          2.36876       48.28369       41.53275
H          0.79055       46.62604       42.93740
H          1.84621       47.62706       44.66161
H          2.24749       46.24314       40.90552
H          3.66042       46.61402       41.88068
O          1.43644       48.91938       42.01429
N          3.26160       48.83038       40.70309
H          3.20935       49.81912       40.51422
H          4.11934       48.33842       40.49165
N          1.39806       44.27775       44.23201
C          1.37980       42.87536       44.56905
C         -0.02345       42.50130       45.04536
O         -0.75678       43.31843       45.58499
C          2.38973       42.57169       45.69978
C          2.30964       41.13567       46.13226
C          2.95601       40.13086       45.42421
C          1.54075       40.78012       47.23554
C          2.83434       38.80582       45.79815
C          1.40784       39.46120       47.61891
C          2.04893       38.45856       46.89295
O          1.87250       37.16749       47.27293
H          1.64887       42.32045       43.66627
H          3.34520       38.03748       45.23752
H          0.82599       39.20086       48.48985
H          1.11998       44.90990       44.96838
H          1.04513       41.54906       47.81025
H          3.56650       40.38120       44.56858
H          2.16608       43.21233       46.55516
H          3.39085       42.81599       45.33758
H          2.47531       36.58244       46.74826
N         -0.38148       41.23698       44.78260
C         -1.60150       40.66416       45.30893
C         -1.41156       39.27784       45.91794
O         -1.93704       38.98305       46.98564
C         -2.70802       40.52856       44.21480
O         -2.34114       39.59445       43.22599
C         -3.05435       41.88677       43.62119
H         -1.97258       41.33348       46.09187
H         -3.85283       41.77274       42.89421
H         -3.37698       42.56171       44.40716
H          0.32677       40.60340       44.44015
H         -3.58417       40.10003       44.71426
H         -2.18088       42.31583       43.13560
H         -1.82326       40.04385       42.54236
N         -0.73869       38.41882       45.15159
C         -0.62564       37.00034       45.39640
C          0.55372       36.48749       44.56853
O          0.98415       37.13835       43.62570
C         -1.93019       36.29722       44.93792
O         -2.19645       36.48246       43.57587
H         -0.37253       38.68057       44.24212
H         -0.46572       36.81844       46.46014
H         -2.75104       36.68142       45.55594
H         -1.84060       35.22011       45.09164
H         -2.34693       37.42736       43.39692
N          1.00620       35.27777       44.91618
C          2.10406       34.64075       44.23090
C          3.45807       34.99574       44.83617
O          3.58439       35.63157       45.88136
H          0.68051       34.83384       45.76115
H          1.97900       33.55846       44.29112
H          2.08634       34.97906       43.19165
N          4.51051       34.55395       44.14270
C          5.84442       35.02177       44.45895
C          5.84670       36.55822       44.39706
O          5.04331       37.19147       43.72691
C          6.88268       34.42470       43.49989
C          7.27325       33.03394       43.92386
C          8.30347       32.85804       44.83969
C          6.60899       31.91519       43.43836
C          8.68040       31.59021       45.24020
C          6.97819       30.64441       43.84819
C          8.02064       30.47909       44.74367
H          8.32899       29.49184       45.04896
H          6.07542       34.73121       45.49003
H          9.49470       31.47557       45.93798
H          6.45009       29.78523       43.46432
H          4.36473       34.12786       43.24025
H          5.80741       32.03306       42.72438
H          8.83146       33.71575       45.22733
H          7.76643       35.06329       43.50294
H          6.47446       34.42666       42.48851
N          6.77198       37.13477       45.17376
C          6.90638       38.57236       45.26224
C          7.57583       39.10988       43.99440
O          8.27397       38.40233       43.27747
C          7.70008       38.93439       46.52131
C          6.88742       38.61107       47.77872
C          7.74654       38.57213       49.04142
N          8.23325       39.89511       49.36898
C          9.45533       40.22544       49.75753
N         10.44432       39.33943       49.86314
N          9.69936       41.48816       50.11488
H          6.40697       37.63979       47.66332
H          5.89499       38.99275       45.31748
H          7.52553       40.63066       49.40905
H          6.10055       39.35621       47.90901
H         10.65779       41.76335       50.31126
H          9.02660       42.22804       49.93696
H          7.48244       36.57180       45.61747
H          8.58942       37.89642       48.89761
H          7.13682       38.20379       49.87218
H         11.36468       39.68599       50.07614
H         10.35836       38.35016       49.64787
H          7.95766       39.99339       46.50435
H          8.63239       38.36730       46.51852
N          7.30081       40.39050       43.72620
C          7.84743       41.14013       42.61472
C          8.93706       42.08948       43.14261
O          9.38616       41.95371       44.27594
C          6.70804       41.87778       41.90457
C          6.21071       43.02085       42.77768
H          8.32483       40.41978       41.94170
H          6.80964       40.93829       44.41729
H          5.89752       41.17758       41.70483
H          7.04566       42.29196       40.95464
O          6.93067       43.49878       43.66253
N          4.98157       43.45216       42.55005
H          4.63406       44.23754       43.09083
H          4.38863       43.09471       41.81810
N          9.39339       42.99895       42.27460
C         10.51069       43.88112       42.49877
C         10.15042       45.29785       42.97023
O         11.03604       46.15510       43.05808
C         11.26454       43.98083       41.14868
O         10.37392       44.22164       40.09169
H          9.03811       43.05686       41.32807
H         11.17489       43.44464       43.25429
H         11.73871       43.01527       40.95424
H         12.02715       44.75997       41.21548
H         10.34863       45.17217       39.90008
N          8.87474       45.53570       43.25508
C          8.39028       46.86315       43.56398
C          8.33750       47.09186       45.06917
O          7.74294       46.31694       45.82847
C          6.98969       47.07764       43.00626
C          6.93478       47.19101       41.45242
O          7.99859       47.12504       40.81754
O          5.80091       47.38524       40.97506
H          8.20049       44.77270       43.31178
H          9.09247       47.57372       43.11583
H          6.59242       48.01951       43.38999
H          6.32769       46.27187       43.33078
N          8.91837       48.20628       45.50227
C          9.03875       48.51492       46.90714
C          8.81704       50.01053       47.13302
O          9.23736       50.85617       46.34845
C         10.44328       48.16202       47.43686
C         10.83153       46.69883       47.22963
C         10.09696       45.73991       48.17617
N         10.52566       44.37494       47.98950
C         10.01488       43.50663       47.11425
N          9.02142       43.82361       46.29656
N         10.50478       42.27346       47.06596
H         11.90456       46.59718       47.41205
H          8.28661       47.93753       47.45029
H         11.29150       44.06533       48.57232
H         10.64710       46.40718       46.19204
H         10.25147       41.69203       46.28103
H         11.30625       42.02781       47.64562
H          9.40059       48.81875       44.84827
H          9.01727       45.79871       48.03331
H         10.30938       46.01749       49.21206
H          8.79155       43.16255       45.56473
H          8.57427       44.72762       46.27603
H         10.48539       48.39338       48.50442
H         11.17314       48.79180       46.92271
N          8.13165       50.29600       48.23523
C          8.03586       51.62793       48.79707
C          8.90420       51.65134       50.05934
O          9.02054       50.65497       50.78338
C          6.56759       52.01511       49.07233
C          6.45577       53.49465       49.45209
C          5.95082       51.11015       50.13423
C          5.02276       54.00694       49.35519
H          8.46604       52.31586       48.06312
H          4.91515       51.38200       50.31281
H          5.98106       50.07048       49.81504
H          6.03455       51.85392       48.13102
H          6.82359       53.62763       50.47083
H          7.09597       54.07876       48.78990
H          4.37399       53.48108       50.04853
H          7.87817       49.53430       48.85446
H          4.99761       55.06094       49.60417
H          6.49714       51.19222       51.07165
H          4.63016       53.88212       48.34968
N          9.50332       52.81233       50.28525
C         10.46734       53.06157       51.33773
C          9.99090       54.35169       52.01906
O          9.82247       55.36506       51.34810
C         11.86604       53.31565       50.76073
C         12.48383       52.19995       49.90479
C         12.50941       50.86564       50.64309
C         11.81752       52.02669       48.53814
H         11.53885       52.98394       48.10751
H         12.49674       51.51822       47.85635
H         10.92884       51.40499       48.61072
H          9.43944       53.55754       49.59050
H         11.50551       50.46148       50.76312
H         13.09032       50.12241       50.09367
H         12.96449       50.96682       51.62679
H         10.46790       52.22056       52.03360
H         13.52758       52.48712       49.72944
H         12.53612       53.50590       51.60060
H         11.80769       54.22054       50.15356
N          9.75192       54.29717       53.32161
C          9.19412       55.42367       54.04093
C          9.92076       55.57953       55.37382
O         10.19617       54.61643       56.09260
C          7.66331       55.27812       54.22692
C          7.25787       53.91387       54.70121
C          7.24328       52.84787       53.80885
C          6.89388       53.67417       56.01973
C          6.96161       51.56422       54.23357
C          6.58587       52.39802       56.45068
C          6.67363       51.32435       55.56970
O          6.47506       50.06112       56.05366
H          9.37922       56.31887       53.44011
H          6.97981       50.74013       53.53190
H          6.29351       52.20464       57.46895
H          9.91866       53.44468       53.84473
H          6.86770       54.49453       56.72124
H          7.46939       53.00920       52.76425
H          7.20250       55.46687       53.25570
H          7.33653       56.04307       54.93210
H          6.79889       49.40774       55.41660
N         10.25231       56.83128       55.66402
C         10.98523       57.17507       56.85780
C         10.04008       57.48895       58.01819
O          8.84139       57.71141       57.86728
C         11.95187       58.34667       56.58885
O         11.31316       59.59668       56.47030
H          9.98957       57.58617       55.03142
H         11.58753       56.30644       57.14075
H         12.44971       58.13301       55.63864
H         12.68603       58.35044       57.39342
H         11.52951       60.15571       57.24363
N         10.66612       57.56513       59.19562
C          9.97043       57.82571       60.43792
C          9.21474       59.16171       60.39229
O          8.15874       59.32083       60.99018
C         11.01186       57.81928       61.57409
O         12.10129       58.66196       61.29933
H         11.61748       57.21006       59.26550
H          9.21151       57.05964       60.63782
H         11.42243       56.81010       61.66102
H         10.51729       58.08865       62.51310
H         11.80484       59.58217       61.31224
N          9.84758       60.12845       59.71715
C          9.30832       61.44344       59.47072
C          8.69996       61.60945       58.06199
O          8.51392       62.72426       57.59329
C         10.36180       62.52335       59.72502
C         11.66300       62.32845       58.93805
O         12.01088       61.17684       58.57907
O         12.36503       63.33468       58.73314
H         10.74715       59.96308       59.26312
H          8.45900       61.58303       60.15423
H         10.61340       62.55380       60.78749
H          9.93986       63.49026       59.44634
N          8.41147       60.46438       57.43052
C          7.46527       60.34965       56.33848
C          7.98414       60.85994       54.99467
O          7.19812       61.20203       54.10842
C          6.10580       60.98625       56.69838
C          5.68777       60.55139       58.06217
C          5.32007       59.23128       58.46441
C          5.70338       61.30838       59.19862
N          5.37753       60.54757       60.28215
C          5.13679       59.27487       59.86981
C          5.11885       58.02828       57.78774
C          4.79491       58.14194       60.59587
C          4.76371       56.91347       58.51302
C          4.61352       56.96587       59.90244
H          4.32745       56.07207       60.43606
H          7.31784       59.27171       56.19625
H          5.26947       60.88591       61.22206
H          5.23508       57.97554       56.71384
H          4.59719       55.97372       58.00622
H          4.67723       58.18691       61.66715
H          5.91547       62.35546       59.29986
H          8.54178       59.59285       57.93254
H          5.37238       60.68843       55.94775
H          6.20394       62.07292       56.67190
N          9.30546       60.84331       54.82143
C          9.84152       60.90740       53.47401
C          9.56046       59.56130       52.80943
O          9.56131       58.51692       53.46502
C         11.34556       61.16119       53.45538
C         11.76868       62.53899       53.97948
C         13.25263       62.72891       53.66125
C         10.92604       63.65738       53.36298
H          9.95703       63.72408       53.85540
H         11.42002       64.61744       53.48128
H         10.74029       63.46298       52.31025
H          9.89694       60.39274       55.51811
H         13.41193       62.64478       52.59099
H         13.57927       63.71167       53.98309
H         13.83250       61.95556       54.15290
H          9.29604       61.67828       52.92497
H         11.61559       62.55571       55.06256
H         11.65752       61.05989       52.41418
H         11.82629       60.37732       54.04214
N          9.34574       59.60173       51.49497
C          8.94820       58.41362       50.77415
C          9.61962       58.36083       49.41057
O          9.63870       59.32860       48.65031
C          7.41218       58.32426       50.60156
C          6.75830       58.39950       51.98933
C          7.06102       57.03435       49.86965
C          5.28034       58.03580       52.01450
H          9.27114       57.55323       51.36652
H          5.99444       56.99573       49.67936
H          7.57320       56.97556       48.91396
H          7.07717       59.17348       49.99941
H          7.29065       57.72324       52.66027
H          6.87602       59.40922       52.38951
H          5.13298       56.99367       51.74877
H          9.27538       60.50675       51.02229
H          4.89144       58.16820       53.02132
H          7.35492       56.17071       50.46108
H          4.70396       58.65879       51.33606
N         10.16278       57.17974       49.12129
C         10.73547       56.81278       47.85203
C         10.07251       55.53266       47.33630
O          9.61137       54.67945       48.09586
C         12.24669       56.50832       47.97274
C         13.10923       57.71945       48.19715
C         13.10142       58.39498       49.41368
C         13.98459       58.14822       47.20858
C         13.95859       59.45286       49.64126
C         14.86311       59.19197       47.43304
C         14.86853       59.84333       48.66084
O         15.71673       60.86043       48.94166
H         10.57580       57.62357       47.13621
H         13.96047       59.97533       50.58295
H         15.56137       59.47251       46.65855
H         10.06425       56.41922       49.78905
H         13.99975       57.64826       46.25254
H         12.42702       58.07122       50.19079
H         12.55475       56.00418       47.05409
H         12.38536       55.80424       48.79860
H         16.34161       60.99653       48.21499
N         10.05939       55.42157       46.00923
C          9.60716       54.23541       45.31828
C         10.74448       53.60838       44.51942
O         11.75521       54.23391       44.21795
C          8.45183       54.56526       44.35507
C          8.86518       55.50755       43.22513
C          7.72173       55.70201       42.22945
C          8.11777       56.70504       41.14997
N          6.99003       56.93933       40.21580
H          9.27170       53.51198       46.06862
H          8.39526       57.65025       41.61661
H          8.97709       56.32742       40.59614
H          9.15382       56.46890       43.64901
H          9.73152       55.08804       42.71053
H          7.25305       57.62021       39.49467
H          6.72132       56.06048       39.75878
H          6.17742       57.30110       40.72909
H          6.84657       56.05896       42.77236
H          7.47499       54.73433       41.79014
H         10.46530       56.16739       45.44448
H          7.65238       55.01547       44.94440
H          8.09128       53.62492       43.93952
N         10.47993       52.37232       44.06837
C         11.32375       51.71261       43.10558
C         10.64580       50.44993       42.58014
O          9.92515       49.75589       43.29248
C         12.71380       51.30088       43.65621
O         13.43893       50.80618       42.54733
C         12.61821       50.27936       44.78770
H         11.52082       52.40987       42.28365
H         11.92262       50.62826       45.54795
H         12.27277       49.31711       44.41002
H          9.81235       51.78433       44.55386
H         13.20903       52.20025       44.04075
H         13.59830       50.13812       45.24223
H         14.38440       50.87100       42.75020
N         10.90267       50.18787       41.29968
C         10.50382       48.99906       40.59346
C         11.61186       47.96369       40.43790
O         11.38161       46.88757       39.89323
C         10.07777       49.39746       39.16061
O         11.15672       50.13527       38.62383
C          8.77590       50.18977       39.17860
H          9.65922       48.50978       41.08776
H          7.99606       49.54686       39.57874
H          8.88210       51.06712       39.80999
H         11.54684       50.77476       40.78288
H          9.93272       48.45976       38.60605
H          8.50436       50.48480       38.16985
H         10.92248       50.43240       37.73173
N         12.84145       48.32797       40.81780
C         14.01960       47.62286       40.36945
C         14.72342       46.81300       41.45785
O         15.85263       46.36190       41.28959
C         15.00762       48.63013       39.78723
C         15.67754       49.41676       40.92562
O         15.52791       48.98453       42.09518
O         16.35247       50.41785       40.62804
H         13.00479       49.17501       41.35371
H         13.69278       46.90823       39.60279
H         14.51277       49.31896       39.10415
H         15.80798       48.11438       39.25514
N         13.99686       46.54593       42.55583
C         14.53034       45.70630       43.61001
C         15.81616       46.32881       44.18033
O         16.85019       45.69487       44.34151
C         14.69673       43.29013       44.27878
C         14.72406       44.25455       43.14303
H         13.00255       46.73595       42.57073
H         13.80142       45.72454       44.42833
H         15.65838       44.16426       42.59047
H         13.90226       44.02849       42.45829
C         13.72426       43.13734       45.23455
H         13.66029       41.81717       46.89269
H         15.86431       40.88475       45.99719
C         15.30789       41.68677       45.55658
N         15.67837       42.36728       44.49551
N         14.12816       42.11133       46.03694
H         12.80846       43.66599       45.40444
N         15.64121       47.59688       44.57668
C         16.51669       48.36595       45.43381
C         17.83430       48.85907       44.80310
O         18.75550       49.22563       45.52983
C         16.89784       47.60315       46.72098
C         15.76120       46.95617       47.45471
C         15.46116       45.61720       47.23463
C         15.03464       47.63741       48.42274
C         14.50464       44.96775       47.98160
C         14.07770       46.99494       49.18854
C         13.82112       45.64141       48.99107
O         12.93282       44.93070       49.72430
H         15.96193       49.26878       45.71647
H         14.28010       43.92578       47.83048
H         13.54047       47.52102       49.96748
H         14.83142       48.07381       44.20902
H         15.24145       48.68370       48.60508
H         15.99517       45.07092       46.47494
H         17.39887       48.32312       47.37196
H         17.63662       46.84037       46.46993
H         12.52049       45.50034       50.43759
N         17.90485       48.86578       43.47591
C         19.11308       49.35264       42.82381
C         19.17553       50.87386       43.00389
O         20.12697       51.42944       43.54995
C         19.16082       48.96810       41.34724
C         19.01053       47.46384       41.12552
C         18.99060       47.14806       39.64097
O         19.85462       47.55143       38.86944
N         17.96235       46.39776       39.23342
H         19.86313       46.93191       41.55236
H         19.95827       48.91438       43.36884
H         18.09763       47.09438       41.59125
H         17.03877       48.78288       42.93014
H         17.22913       46.13355       39.87741
H         17.91044       46.11638       38.26698
H         20.11138       49.29534       40.92505
H         18.36148       49.48425       40.81353
N         18.12642       51.53543       42.53366
C         17.92588       52.94165       42.76824
C         16.51313       53.16337       43.31652
O         15.76354       52.22251       43.58360
C         18.24445       53.78506       41.51210
O         18.44140       55.10822       41.96111
C         17.15130       53.68811       40.45207
H         18.63576       53.23819       43.55207
H         16.91037       52.64425       40.26745
H         16.25337       54.19577       40.79405
H         17.38455       51.05214       42.01981
H         19.18480       53.38103       41.10678
H         17.48706       54.13563       39.52139
H         18.67783       55.67220       41.20950
N         16.20354       54.44626       43.48495
C         15.02642       54.92616       44.16232
C         14.64054       56.29030       43.57814
O         15.48521       57.03819       43.10483
C         15.33554       55.14149       45.66590
C         15.87245       53.88755       46.28715
C         15.00831       52.94134       46.82195
C         17.23792       53.62965       46.29302
C         15.49751       51.76347       47.35701
C         17.72633       52.44601       46.81386
C         16.85894       51.51259       47.35267
H         17.24835       50.58726       47.76114
H         14.22239       54.19556       44.04459
H         14.82192       51.02656       47.77712
H         18.78192       52.22227       46.79411
H         16.87621       55.15608       43.19424
H         17.92607       54.35541       45.88804
H         13.94270       53.11771       46.81526
H         14.41350       55.42851       46.16670
H         16.07354       55.93941       45.75359
N         13.35510       56.61811       43.72914
C         12.83553       57.90480       43.30784
C         11.99935       58.49423       44.44584
O         11.02136       57.88969       44.88517
C         11.92580       57.76821       42.05959
O         12.55050       57.02424       41.04072
C         11.48685       59.15034       41.57883
H         13.70535       58.52613       43.07623
H         10.88585       59.04691       40.68125
H         10.90806       59.66168       42.34340
H         12.68680       55.90089       43.99218
H         11.06137       57.16316       42.34901
H         12.35712       59.75727       41.34154
H         13.29834       57.52705       40.69060
N         12.39120       59.67347       44.91582
C         11.64184       60.36881       45.95188
C         10.29065       60.78954       45.35706
O         10.22899       61.38225       44.28478
C         12.42907       61.58061       46.44847
C         11.90813       62.11775       47.78482
C         12.97187       62.99282       48.45251
C         12.59036       63.47749       49.84572
N         11.68751       64.64872       49.80749
H         11.47908       59.67021       46.77750
H         12.08489       62.67503       50.38345
H         13.49780       63.76402       50.37722
H         10.98270       62.67497       47.62750
H         11.67383       61.27512       48.43850
H         10.70106       64.37788       49.51067
H         11.59817       65.06430       50.73762
H         12.03181       65.35227       49.15059
H         13.19814       63.84248       47.80812
H         13.87933       62.39943       48.55142
H         13.14124       60.17555       44.46530
H         12.39705       62.36025       45.68534
H         13.46192       61.25678       46.58255
N          9.23295       60.44044       46.08892
C          7.88296       60.79844       45.73192
C          7.15951       61.59283       46.81711
O          6.16436       62.25490       46.51042
C          7.04625       59.58224       45.27675
C          6.99315       58.49994       46.36056
C          7.62212       59.04100       43.97161
C          5.92492       57.44682       46.08128
H          7.96188       61.48659       44.87944
H          7.00387       58.22676       43.61653
H          7.65340       59.82923       43.22456
H          6.03169       59.95379       45.10264
H          7.96744       58.01190       46.43411
H          6.77687       58.96733       47.32259
H          6.13177       56.91963       45.15556
H          9.38056       59.90188       46.93555
H          5.90329       56.71477       46.88489
H          8.63541       58.68153       44.13994
H          4.94303       57.90845       46.01240
N          7.64822       61.54887       48.05504
C          7.30337       62.52716       49.07438
C          8.67717       62.97984       49.64547
O          9.14807       64.03655       49.16996
C          6.37765       61.98410       50.16275
C          5.07179       61.40948       49.61628
C          4.17703       62.49978       49.01631
N          2.87464       61.99203       48.63656
C          2.61348       61.23011       47.57478
N          3.54396       60.94845       46.66237
N          1.41216       60.67966       47.46550
O          9.25732       62.25332       50.46410
H          6.84502       63.38145       48.56773
H          2.11113       62.10564       49.28611
H          5.28205       60.65653       48.85517
H          4.53338       60.93119       50.43557
H          1.15309       60.21689       46.59181
H          0.66449       60.95802       48.09883
H          8.40455       60.91430       48.29469
H          4.65879       62.93496       48.13869
H          4.02069       63.28281       49.75924
H          3.20984       60.48982       45.82864
H          4.40525       61.48412       46.61273
H          6.14911       62.79516       50.85766
H          6.91140       61.21995       50.72892
