# Supplementary material for: Automated and Efficient Generation of General Molecular Aggregate Structures
Source: Angew Chem Int Ed Engl. 2022 Dec 16;62(4):e202214477. doi: 10.1002/anie.202214477 (PMC10107477; doi:10.1002/anie.202214477)
Supplement: Supplementary file 2 — Supporting Information [file ANIE-62-0-s001.zip › SI/protein/guest/guest.xyz]

1434
Energy =
N    19.4536131   23.2981288   51.3202991 
C    19.8426951   24.1309701   50.1559186 
C    21.2993531   24.5211704   50.4082556 
O    21.7563850   24.4340231   51.5434714 
C    18.8981842   25.3372096   50.0808997 
C    19.1339738   26.1922560   48.8383411 
C    18.0623335   27.2726800   48.7040719 
C    18.3940722   28.2226661   47.5615338 
N    17.2615660   29.1470058   47.3434510 
H    19.7598518   23.5138715   49.2608044 
H    19.2765399   28.8228856   47.7893492 
H    18.5748710   27.6896253   46.6269896 
H    20.1198972   26.6604251   48.8886679 
H    19.1182247   25.5546158   47.9519684 
H    17.0305627   29.6174423   48.2125139 
H    17.5015271   29.8923047   46.6408976 
H    16.4507471   28.6388975   47.0167962 
H    17.9755384   27.8376961   49.6392311 
H    17.0951706   26.8012391   48.5141433 
H    18.5451758   22.8759916   51.1841799 
H    20.1329202   22.5622216   51.4558258 
H    19.4398797   23.8834297   52.1777800 
H    19.0185904   25.9404078   50.9863402 
H    17.8735692   24.9582569   50.0684054 
N    21.9749858   24.9684911   49.3569917 
C    23.3604614   25.4012752   49.4400025 
C    23.4948702   26.6534009   48.5691902 
O    22.7828126   26.8198419   47.5902063 
C    24.2885859   24.2850145   48.9373457 
C    25.7587620   24.6821647   49.0467293 
C    26.7217967   23.5582718   48.6713163 
C    26.9015307   22.5167308   49.7689726 
N    28.1138204   21.7210787   49.4787157 
H    23.5939041   25.6289834   50.4829584 
H    27.0480270   22.9915112   50.7410317 
H    26.0525850   21.8366556   49.8382495 
H    25.9534689   25.5339399   48.3878603 
H    25.9668823   25.0066813   50.0691654 
H    28.9665725   22.3883253   49.3539213 
H    28.3140316   21.0713384   50.2231351 
H    28.0101777   21.2024011   48.6187803 
H    27.7031027   23.9982383   48.4723953 
H    26.3890915   23.0670189   47.7551036 
H    21.5874604   24.9078433   48.4277681 
H    24.0349061   24.0493772   47.9006407 
H    24.0973552   23.3931707   49.5347476 
N    24.4456839   27.4964191   48.9770827 
C    24.9145508   28.6291654   48.1946837 
C    26.4205262   28.4082761   47.9857269 
O    27.2411442   28.7848294   48.8197251 
C    24.6640371   29.9432629   48.9171361 
H    24.9605823   27.2893537   49.8188070 
H    24.3887695   28.6037350   47.2342175 
H    23.6000317   30.0896699   49.0858453 
H    25.1729569   29.9399740   49.8792448 
H    25.0443593   30.7737050   48.3256275 
N    26.7410554   27.7427924   46.8788408 
C    28.1290032   27.5508792   46.4963718 
C    28.6431598   28.8890354   45.9631622 
O    28.0635123   29.4645270   45.0500255 
C    28.2612749   26.5361095   45.3497251 
C    29.7392640   26.3268486   45.0313242 
C    27.5977781   25.2058958   45.6791957 
H    28.6966936   27.2352393   47.3789953 
H    30.2543780   25.9031270   45.8935628 
H    26.5344211   25.3350623   45.8770482 
H    27.7628760   26.9678192   44.4716914 
H    29.8511385   25.6372500   44.1983934 
H    30.2300426   27.2632966   44.7675518 
H    26.0386779   27.5520475   46.1633820 
H    27.7089213   24.5165374   44.8448620 
H    28.0682562   24.7565372   46.5512761 
N    29.7748095   29.3441507   46.5099697 
C    30.3461302   30.5964167   46.0530794 
C    31.8468382   30.3618465   45.8927705 
O    32.5996468   30.3547873   46.8619247 
C    30.0478740   31.7562338   47.0200021 
C    28.5456132   31.8258813   47.3238383 
C    30.5753152   33.0418536   46.3938951 
C    28.1608211   32.9885521   48.2290343 
H    29.9031951   30.8159740   45.0747848 
H    30.4671176   33.8796794   47.0767132 
H    31.6327305   32.9391101   46.1551023 
H    30.5914861   31.5670877   47.9543504 
H    27.9903856   31.9001975   46.3823026 
H    28.2454993   30.8909698   47.8081570 
H    28.3010836   33.9471237   47.7314992 
H    30.1777673   28.8968994   47.3219265 
H    27.1110420   32.9090229   48.5096251 
H    30.0321529   33.2735286   45.4776810 
H    28.7616661   32.9871850   49.1385766 
N    32.2697415   30.1201475   44.6491838 
C    33.6788689   29.8551460   44.3774411 
C    34.3806256   31.2206348   44.2827634 
O    34.3554627   31.8820549   43.2469133 
C    33.8593395   29.0806341   43.0855646 
C    33.1740410   27.7374761   43.0741348 
O    32.6441133   27.2421023   44.0654142 
N    33.1957584   27.1157148   41.8905402 
H    34.0783004   29.2885923   45.2253471 
H    32.8429613   26.1858572   41.8156354 
H    33.7013299   27.4771425   41.1045462 
H    31.6434101   30.1738783   43.8657786 
H    34.9295242   28.9016380   42.9451339 
H    33.5324705   29.6771043   42.2318498 
N    34.9714203   31.6085678   45.4069199 
C    35.5125580   32.9344335   45.6143241 
C    36.4985120   33.3716505   44.5453644 
O    36.5648428   34.5429264   44.1853842 
H    34.8695942   31.0496228   46.2430318 
H    34.7083609   33.6718933   45.6651852 
H    36.0339128   32.9287856   46.5725324 
N    37.2908671   32.4141975   44.0597122 
C    38.3091146   32.7009955   43.0623873 
C    37.6621770   33.1443162   41.7488500 
O    38.1785917   33.9939394   41.0247649 
C    39.2375243   31.4955055   42.8706407 
C    38.6862346   30.3661252   42.0051227 
C    37.3619574   29.7482059   42.5191088 
O    37.2047160   29.6233484   43.7497049 
O    36.5343353   29.4305581   41.6366239 
H    38.5345243   30.7004507   40.9778939 
H    38.9111099   33.5462180   43.4193697 
H    39.4220886   29.5616029   41.9813710 
H    37.1887542   31.4544886   44.3640940 
H    39.4816493   31.1046577   43.8600795 
H    40.1679470   31.8612168   42.4343480 
N    36.5104829   32.5397717   41.4508510 
C    35.7511306   32.8533590   40.2630302 
C    34.8145095   34.0449284   40.4718208 
O    34.2937146   34.5775218   39.4956271 
C    34.9546911   31.6418429   39.7758289 
C    35.8133313   30.6894909   38.9414562 
C    34.9874071   29.4814141   38.5455706 
O    34.2029326   29.5189032   37.6072690 
N    35.1356596   28.3958612   39.3189208 
H    36.1363065   31.1923462   38.0290540 
H    36.4547278   33.1705226   39.4841378 
H    36.6941661   30.3868013   39.5049298 
H    36.1248458   31.8440165   42.0731383 
H    35.8497861   28.3574699   40.0250993 
H    34.7224569   27.5327486   39.0350310 
H    34.1168418   31.9956625   39.1683204 
H    34.5476697   31.1129545   40.6420512 
N    34.6086612   34.4469072   41.7242816 
C    33.9501914   35.7127637   42.0032548 
C    34.9971482   36.7964103   41.7145859 
O    35.7699181   37.2023093   42.5720664 
C    33.4775350   35.8050390   43.4514579 
C    32.5501058   34.6528669   43.8511053 
C    32.8165736   37.1611626   43.6686227 
C    31.4271597   34.3525361   42.8674970 
H    33.1143311   35.8259856   41.3035695 
H    32.4856669   37.2465976   44.7007657 
H    33.5122248   37.9742544   43.4665459 
H    34.3637567   35.7546454   44.0966520 
H    33.1458794   33.7476526   43.9849947 
H    32.1231701   34.9012315   44.8253745 
H    31.8145225   33.9372451   41.9364136 
H    35.1153787   34.0163987   42.4834145 
H    30.7449206   33.6212918   43.2979043 
H    31.9550824   37.2863934   43.0136435 
H    30.8506644   35.2471745   42.6348052 
N    35.0213514   37.2161919   40.4477276 
C    36.0454210   38.1082788   39.9611012 
C    35.6238488   39.5779930   40.0045954 
O    36.4127120   40.4591305   39.6838223 
C    36.5298395   37.6770317   38.5800264 
C    37.0428960   36.2325243   38.6238393 
C    38.2110381   35.9742367   37.6772104 
N    39.3533502   36.8451128   37.9671280 
C    40.2598757   36.6215824   38.9053871 
N    40.1128981   35.7009041   39.8453403 
N    41.3006915   37.4601903   38.9924053 
H    36.2382317   35.5407007   38.3634243 
H    36.8949597   38.0436658   40.6539402 
H    39.6138567   37.4957529   37.2488406 
H    37.3611912   35.9835325   39.6405783 
H    42.0961574   37.1495262   39.5152437 
H    41.5307270   38.0041087   38.1840584 
H    34.3574076   36.8602383   39.7697238 
H    37.9253590   36.1685096   36.6437572 
H    38.5323140   34.9334570   37.7542030 
H    40.9168948   35.4778528   40.3981124 
H    39.4609432   34.9391254   39.7240667 
H    37.3301163   38.3582604   38.2835329 
H    35.7195059   37.7737120   37.8527082 
N    34.3935062   39.8152582   40.4621460 
C    33.9135529   41.1430101   40.7762794 
C    32.7036659   40.9963776   41.6891529 
O    32.1912273   39.9122390   41.9451402 
C    33.5404595   41.9592996   39.5119776 
O    32.2310896   41.7175633   39.0725046 
H    33.7811239   39.0502355   40.7005765 
H    34.7087300   41.6852339   41.3060864 
H    34.2808398   41.7504914   38.7280014 
H    33.5985454   43.0217308   39.7672229 
H    32.1772960   40.8605770   38.5688288 
N    32.2287081   42.1518058   42.1773782 
C    31.0170250   42.1488274   42.9805724 
C    29.8064544   41.7621967   42.1352594 
O    28.8792126   41.1190212   42.6156499 
C    30.8515934   43.4952564   43.7100167 
C    29.6533767   43.4987288   44.6701541 
C    30.7164833   44.6586896   42.7267319 
C    29.5834263   42.2996658   45.6063700 
H    31.1233940   41.3501795   43.7207150 
H    30.6130922   45.5944162   43.2729756 
H    31.5877970   44.7396081   42.0794033 
H    31.7694542   43.6358968   44.2977018 
H    29.7146102   44.4147547   45.2648048 
H    28.7234831   43.5517601   44.0956959 
H    30.5577539   42.0825351   46.0413321 
H    32.5991830   43.0324535   41.8631500 
H    28.8832530   42.4938551   46.4174589 
H    29.8366042   44.5283992   42.0982267 
H    29.2455673   41.4102242   45.0779019 
N    29.8198247   42.1676104   40.8590877 
C    28.7638848   41.7574491   39.9479192 
C    28.6670264   40.2311198   39.9070469 
O    27.5923576   39.6399003   39.9266002 
C    29.0647281   42.3020245   38.5386570 
O    27.9962186   42.0622168   37.6641406 
H    30.6580162   42.5631715   40.4636423 
H    27.8036600   42.1472313   40.3007849 
H    29.9444348   41.7895215   38.1353683 
H    29.2914243   43.3724000   38.6096164 
H    27.2984119   42.7077223   37.8042714 
N    29.8459768   39.6165378   39.8079947 
C    29.9347762   38.1711707   39.6999511 
C    29.2697376   37.5475044   40.9218949 
O    28.5141303   36.5787470   40.8207835 
C    31.3820895   37.7061689   39.6163994 
C    32.2324848   38.3651907   38.4805876 
O    31.7564723   39.3630340   37.9048637 
O    33.3404594   37.8405211   38.2914609 
H    30.7023347   40.1427019   39.8695852 
H    29.3751278   37.8447469   38.8148624 
H    31.4104002   36.6242387   39.4887749 
H    31.8940020   37.9365199   40.5517344 
N    29.5712407   38.1176792   42.0881985 
C    29.0168099   37.5949080   43.3223502 
C    27.4974219   37.6409519   43.2635268 
O    26.8142999   36.6685005   43.5886553 
C    29.5294456   38.3957227   44.5139535 
C    29.0237966   37.8906838   45.8710588 
C    29.1576067   36.3774407   46.0299164 
C    29.8164491   38.5893007   46.9726105 
H    29.7252849   39.6717126   46.9009107 
H    29.4606892   38.2740524   47.9510802 
H    30.8715876   38.3280324   46.8973376 
H    30.2005725   38.9055853   42.1428716 
H    30.1810936   36.0626888   45.8270069 
H    28.9127079   36.0945533   47.0532376 
H    28.4839421   35.8414112   45.3619385 
H    29.3017365   36.5415413   43.4095767 
H    27.9633186   38.1569563   45.9734350 
H    29.2344413   39.4405076   44.3871472 
H    30.6194575   38.3680476   44.5065295 
N    26.9660041   38.7840627   42.8411291 
C    25.5250316   38.9417959   42.8231727 
C    24.8784269   37.9014073   41.9175278 
O    23.7789597   37.4161324   42.1855779 
C    25.1263958   40.3311135   42.3269174 
C    25.5546539   41.4174316   43.2521198 
H    27.5546888   39.5781469   42.6243921 
H    25.1340380   38.7769334   43.8326156 
H    24.0392681   40.3254993   42.2202141 
H    25.5555216   40.5049783   41.3365936 
C    26.2980845   42.5460324   43.0502012 
H    24.6800443   40.7488143   45.0721283 
H    25.7127522   42.7789081   46.1765827 
C    25.7921903   42.5338713   45.1335708 
N    25.2332660   41.4307575   44.5857754 
N    26.4338290   43.2265292   44.2260403 
H    26.7395297   42.9021827   42.1354804 
N    25.5504417   37.6155025   40.8078222 
C    25.0471616   36.6476397   39.8557670 
C    25.1244239   35.2266834   40.4141576 
O    24.2934476   34.3765096   40.0975570 
C    25.8127981   36.7773507   38.5404516 
C    25.5054080   38.1041781   37.8512273 
C    24.0949719   38.1375237   37.2943598 
H    25.6166049   38.9401183   38.5484183 
H    23.9814498   36.8457462   39.6882441 
H    26.2077270   38.2751614   37.0350480 
H    26.4855140   37.9777934   40.6782654 
H    25.5275421   35.9491484   37.8876061 
H    26.8832393   36.6977525   38.7443761 
H    24.3720529   40.0597757   36.6802632 
O    23.3065803   37.2075104   37.4237398 
N    23.7968468   39.2462557   36.6050128 
H    22.8391827   39.4138920   36.3591088 
N    26.1350653   34.9827662   41.2477206 
C    26.2677378   33.7029354   41.9093164 
C    25.1211127   33.5066011   42.8938141 
O    24.5610831   32.4156871   43.0033389 
C    27.6475017   33.6132627   42.6016221 
O    28.6670246   33.8160074   41.6529805 
C    27.8407156   32.2364198   43.2194873 
H    26.1911561   32.9076299   41.1592888 
H    27.7950153   31.4672711   42.4497293 
H    28.8177844   32.1875378   43.6951622 
H    26.7536903   35.7243586   41.5398184 
H    27.6936343   34.3870947   43.3853659 
H    27.0791875   32.0331379   43.9683426 
H    28.6474465   34.7406445   41.3380332 
N    24.7595851   34.5808748   43.5903306 
C    23.6271860   34.5371926   44.5010820 
C    22.3687917   34.2518321   43.6806974 
O    21.5374826   33.4043860   44.0134299 
C    23.4939174   35.8652412   45.2467871 
C    24.7165347   36.2187630   46.1067868 
C    24.6405060   37.6790344   46.5462687 
C    24.8430763   35.3040248   47.3215251 
H    24.9075542   34.2575030   47.0257387 
H    25.7430168   35.5520686   47.8826389 
H    23.9845073   35.4232852   47.9824434 
H    25.2577116   35.4539991   43.4885120 
H    23.7595530   37.8547344   47.1637039 
H    25.5248142   37.9457094   47.1231382 
H    24.5818871   38.3447720   45.6848731 
H    23.7588330   33.7017283   45.1970270 
H    25.6178262   36.0978857   45.4957142 
H    22.5997039   35.8172243   45.8741119 
H    23.3349508   36.6574514   44.5094328 
N    22.2663040   34.9688643   42.5667367 
C    21.1330396   34.8325803   41.6711126 
C    21.0182327   33.3921690   41.1712351 
O    19.9249078   32.9215199   40.8614452 
C    21.2554935   35.8439203   40.5275618 
C    19.9902919   35.9333921   39.6734912 
C    19.9758510   37.1863513   38.7884041 
C    19.4765688   38.4017721   39.5599490 
N    19.4883793   39.6198082   38.7342236 
H    20.2137585   35.0338629   42.2360852 
H    18.4517622   38.2441413   39.9039128 
H    20.1021865   38.6067800   40.4301349 
H    19.9151920   35.0413599   39.0450809 
H    19.1071776   35.9413194   40.3227061 
H    18.9900450   39.5038076   37.8624697 
H    19.0372932   40.3739655   39.2452139 
H    20.4978109   39.9228299   38.5421631 
H    19.3138780   37.0210374   37.9337980 
H    20.9782166   37.3825439   38.3931241 
H    22.9469089   35.6917405   42.3719080 
H    22.1120862   35.5770293   39.9019372 
H    21.4718099   36.8166525   40.9754260 
N    22.1533720   32.6994862   41.1015749 
C    22.2090948   31.3378010   40.6191946 
C    21.9110177   30.2999152   41.7098416 
O    21.3575633   29.2442514   41.4277838 
C    23.6097794   31.0566311   40.0627821 
C    23.6366087   29.7831180   39.2204887 
C    25.0518238   29.4220538   38.7590799 
C    25.8773999   28.7028669   39.8172154 
N    25.4702212   27.2804406   39.9303115 
H    21.4520080   31.2114431   39.8354463 
H    26.9339257   28.7067452   39.5530476 
H    25.7553344   29.1469163   40.8079030 
H    23.2122298   28.9508337   39.7891596 
H    23.0064114   29.9227787   38.3387902 
H    25.5791724   26.7974363   39.0528437 
H    26.0363258   26.8107793   40.6326310 
H    24.5042805   27.1930824   40.2432147 
H    25.5873311   30.3298683   38.4719652 
H    24.9975030   28.7879393   37.8730819 
H    23.0280491   33.1327450   41.3539543 
H    24.3084705   30.9764032   40.8996783 
H    23.9305146   31.9101140   39.4582937 
N    22.3311432   30.6090605   42.9420921 
C    22.4767990   29.6038716   43.9876271 
C    21.3461750   29.7772887   44.9963038 
O    20.5155733   28.9087079   45.2284719 
C    23.8345650   29.7622342   44.6704186 
C    24.9915876   29.3446345   43.7741534 
C    25.0009412   27.8072596   43.5877532 
O    25.0891894   27.1225925   44.6273184 
O    24.9093360   27.3813682   42.4144727 
H    24.9326037   29.8417913   42.8049609 
H    22.3711092   28.6152525   43.5266808 
H    25.9298228   29.6287492   44.2501817 
H    22.8411961   31.4689926   43.0856546 
H    23.8326206   29.1352182   45.5655316 
H    23.9523982   30.7997278   44.9919838 
N    21.3165533   30.9873310   45.5859638 
C    20.0865422   31.3998674   46.2261460 
C    18.9394148   31.2975241   45.2188686 
O    17.7825580   31.1000021   45.6120505 
C    20.2053364   32.7887912   46.8369087 
C    21.2697561   32.9055794   47.9333361 
C    21.2452092   34.3299123   48.4835957 
C    21.0614761   31.8914694   49.0547293 
H    21.1814275   30.8718449   48.6920853 
H    21.7979457   32.0513209   49.8389912 
H    20.0677946   31.9881319   49.4938081 
H    21.9328536   31.7206006   45.2686259 
H    20.2777581   34.5508568   48.9372311 
H    22.0187375   34.4604876   49.2377964 
H    21.4221610   35.0489948   47.6846213 
H    19.8448773   30.6736083   47.0088633 
H    22.2531490   32.7221014   47.4828311 
H    19.2297629   33.0514158   47.2500011 
H    20.4394416   33.5042984   46.0475777 
N    19.2740779   31.3845163   43.9358733 
C    18.4016734   30.9543185   42.8444451 
C    17.2050911   31.9126247   42.8153228 
O    16.0484352   31.5534246   42.9881524 
C    17.9759013   29.5043000   43.0069049 
H    20.2303825   31.6198846   43.7109273 
H    18.9759487   31.0787860   41.9199648 
H    17.3996297   29.1964074   42.1374094 
H    18.8508656   28.8647262   43.1024968 
H    17.3545076   29.3851064   43.8913013 
N    17.5862940   33.1723382   42.6168867 
C    16.7353658   34.3255602   42.8032063 
C    16.1477176   34.7164125   41.4448583 
O    16.6482637   34.3208625   40.3989323 
C    17.5864111   35.4401985   43.4136334 
C    18.2824149   35.0069650   44.7090082 
C    19.1769010   36.1296778   45.2263872 
C    17.2538978   34.5918043   45.7594934 
H    16.8243140   33.6171531   45.5287944 
H    17.7237684   34.5249119   46.7381650 
H    16.4454585   35.3210476   45.8182980 
H    18.5532353   33.3604419   42.4032761 
H    18.5885029   37.0184571   45.4583740 
H    19.6925774   35.8164517   46.1326056 
H    19.9281022   36.3961161   44.4841962 
H    15.9157144   34.0437358   43.4737427 
H    18.9232265   34.1435092   44.4866809 
H    16.9586332   36.3048004   43.6256629 
H    18.3334628   35.7538822   42.6797888 
N    15.0217607   35.4455362   41.4616419 
C    14.4842889   35.9163810   40.1943851 
C    15.4374804   36.9676141   39.6159385 
O    16.3353411   37.4798891   40.2822770 
C    13.1496834   36.5462084   40.5806507 
C    13.4244563   37.1152630   41.9697064 
C    14.4304911   36.1517624   42.5940119 
H    13.8652259   38.1115205   41.8853372 
H    14.3788969   35.0853778   39.4901551 
H    13.9522477   35.4351287   43.2678933 
H    15.1939576   36.6937906   43.1523761 
H    12.5180295   37.1904318   42.5685971 
H    12.3720786   35.7817848   40.6241675 
H    12.8412600   37.3112432   39.8705443 
N    15.1532565   37.2990328   38.3626784 
C    15.8738302   38.3233457   37.6392297 
C    15.8824148   39.6263537   38.4303483 
O    16.8479209   40.3806273   38.4141727 
C    15.2090600   38.5394104   36.2759285 
C    15.3897974   37.3557278   35.3266389 
C    14.4402511   36.1367228   35.5563247 
O    14.5712791   35.2121787   34.7425769 
O    13.6399279   36.1853649   36.5206922 
H    15.2173945   37.6873197   34.3020880 
H    16.9214928   38.0251997   37.5038365 
H    16.4159890   36.9856827   35.3686985 
H    14.3977925   36.8444673   37.8159721 
H    15.6447604   39.4352965   35.8316620 
H    14.1445120   38.7311933   36.4328488 
N    14.7683154   39.8862936   39.1312011 
C    14.6070358   41.1348612   39.8444257 
C    15.1742956   41.1082182   41.2633897 
O    14.9394567   42.0286231   42.0339346 
C    13.1499374   41.6100330   39.8224915 
C    12.1899101   40.5964839   40.3904342 
C    12.0259241   40.4504403   41.7665742 
C    11.4409818   39.7896181   39.5392727 
C    11.1322105   39.5269807   42.2806802 
C    10.5363249   38.8669932   40.0424435 
C    10.3784179   38.7321827   41.4179755 
O     9.5082512   37.8366631   41.9556509 
H    15.2269103   41.8818979   39.3308830 
H    11.0041802   39.4165899   43.3500168 
H     9.9502481   38.2582923   39.3698645 
H    13.9715251   39.2728989   39.0663899 
H    11.5487536   39.8958848   38.4682151 
H    12.5978946   41.0747153   42.4420994 
H    12.8761834   41.8370652   38.7924511 
H    13.1056470   42.5369978   40.3978804 
H     8.9864412   37.4072432   41.2709708 
N    15.9665391   40.0715158   41.5945013 
C    16.9398439   40.2935526   42.6575607 
C    17.9116787   41.3206170   42.0702443 
O    18.6976534   41.0217535   41.1740745 
C    17.6725373   39.0064643   43.0437195 
C    18.9745211   39.3050317   43.7477793 
C    19.0010120   40.1673429   44.8394978 
C    20.1794624   38.7587015   43.3122278 
C    20.1972929   40.5080529   45.4445920 
C    21.3816638   39.0767259   43.9234953 
C    21.3973672   39.9742018   44.9872411 
O    22.5827843   40.3304993   45.5493469 
H    16.4172750   40.7229808   43.5165292 
H    20.2170736   41.2056261   46.2669900 
H    22.3092276   38.6446932   43.5738044 
H    16.2756229   39.4483200   40.8577246 
H    20.1810564   38.0698165   42.4766087 
H    18.0763070   40.5830432   45.2209236 
H    17.8649445   38.4188879   42.1436453 
H    17.0221541   38.4182137   43.6966553 
H    22.4459005   41.0073921   46.2389114 
N    17.8110198   42.5557346   42.5708670 
C    18.5452501   43.6725074   42.0148373 
C    19.9938514   43.7781631   42.4779468 
O    20.5421378   44.8668811   42.5621396 
H    17.1099040   42.7660590   43.2614945 
H    18.5813860   43.5635828   40.9268053 
H    18.0286026   44.5983683   42.2551360 
N    20.6029457   42.6139178   42.7547905 
C    22.0557253   42.4970672   42.7096021 
C    22.6965303   43.5972108   43.5488397 
O    23.6051859   44.3042000   43.1537010 
C    22.5346652   42.4602953   41.2566988 
C    21.8606781   41.3096240   40.5118592 
C    22.6827863   40.6861608   39.3585432 
O    23.9124829   40.6381587   39.4621921 
O    21.9978972   40.2202607   38.4057098 
H    21.6779273   40.4807260   41.2023648 
H    22.3084880   41.5513016   43.2009515 
H    20.8912150   41.6260797   40.1289521 
H    20.1077594   41.7643171   42.5337669 
H    23.6210524   42.3428236   41.2466142 
H    22.3054175   43.4134416   40.7747716 
N    22.1938467   43.6595943   44.7962688 
C    22.8000868   44.4861495   45.8169304 
C    22.4793863   43.8555269   47.1710140 
O    21.9519628   42.7472552   47.2431155 
C    22.3764598   45.9563190   45.6558421 
C    20.9229276   46.1610091   46.0261315 
H    23.8899144   44.4382768   45.6837319 
H    21.4987670   42.9978029   45.0989893 
H    22.5699888   46.2550233   44.6260100 
H    22.9839229   46.5735496   46.3162476 
O    20.5572401   46.1072189   47.1992049 
N    20.0808274   46.3903454   45.0247403 
H    19.1040935   46.5025047   45.2143056 
H    20.3622378   46.3301723   44.0628588 
N    22.8353371   44.5626094   48.2444576 
C    22.8179466   43.9798004   49.5825743 
C    21.4429068   44.0610521   50.2450025 
O    21.0720426   43.1852913   51.0216919 
C    23.8318532   44.7031828   50.4687493 
C    25.2810800   44.4845146   50.0108285 
C    26.1811853   45.5954830   50.5489741 
C    25.7914536   43.1125023   50.4412634 
H    25.1690031   42.3219262   50.0252641 
H    26.8085511   42.9618803   50.0852779 
H    25.7902829   43.0170171   51.5286939 
H    23.2675767   45.4615352   48.1214392 
H    26.1890342   45.5918627   51.6399804 
H    27.1997775   45.4534138   50.1936856 
H    25.8336596   46.5686002   50.2062477 
H    23.0676916   42.9190249   49.4893104 
H    25.3049469   44.5291193   48.9162900 
H    23.7093349   44.3477548   51.4968351 
H    23.5969878   45.7710025   50.4549515 
N    20.7468258   45.1668150   49.9808212 
C    19.3780438   45.3388817   50.4593328 
C    18.4490807   44.3646020   49.7402337 
O    17.5898073   43.7194329   50.3359316 
C    18.9376316   46.7826099   50.2653734 
C    19.5565297   47.7258273   51.3676715 
O    19.7702916   47.2035320   52.4734733 
O    19.7439773   48.9004831   51.0168284 
H    21.0400690   45.7290906   49.1993823 
H    19.3513973   45.0858072   51.5293207 
H    17.8535059   46.8501405   50.3580915 
H    19.2126777   47.1425486   49.2754638 
N    18.6350129   44.2723261   48.4186090 
C    17.9027680   43.3061230   47.6235844 
C    18.1912641   41.9032104   48.1648082 
O    17.2908177   41.0932523   48.3525400 
C    18.3025138   43.4576265   46.1668688 
H    19.3708866   44.7814769   47.9579692 
H    16.8259073   43.4779987   47.7414206 
H    17.7639019   42.7436730   45.5497234 
H    18.0734923   44.4606718   45.8163701 
H    19.3701334   43.2889409   46.0447775 
N    19.4698875   41.6590703   48.4744896 
C    19.8841923   40.3468533   48.9521282 
C    19.1651472   40.0400698   50.2569114 
O    18.7611639   38.9072817   50.5211642 
C    21.3987999   40.3278758   49.1631444 
C    21.9018047   39.1087869   49.9427116 
C    21.5710251   37.8012641   49.2279270 
C    23.4083472   39.2351731   50.1576003 
H    23.6556762   40.1672837   50.6669327 
H    23.7823423   38.4045086   50.7555533 
H    23.9271068   39.2277873   49.2007182 
H    20.1962601   42.2844203   48.1692060 
H    21.9456033   37.8210077   48.2057380 
H    22.0382023   36.9624833   49.7422453 
H    20.4955909   37.6274474   49.1943989 
H    19.5836894   39.5865624   48.2242556 
H    21.4140147   39.0989518   50.9279173 
H    21.6819802   41.2346412   49.7038317 
H    21.8889070   40.3662825   48.1899797 
N    19.0241473   41.0725064   51.0783108 
C    18.3764120   40.9315484   52.3705073 
C    16.9293454   40.4850222   52.1770212 
O    16.4279283   39.6225352   52.9026690 
C    18.4529566   42.2701125   53.1146353 
C    17.8096872   42.2448754   54.4636781 
C    16.8506476   43.1039566   54.9204600 
C    18.1245609   41.3624426   55.5466468 
N    16.5401738   42.8059569   56.2237318 
C    17.3236066   41.7622038   56.6461218 
C    19.0015549   40.2882242   55.7041224 
C    17.4108703   41.1415259   57.8894456 
C    19.0879829   39.6777743   56.9352890 
C    18.3137768   40.1044320   58.0197376 
H    18.4215435   39.6087624   58.9768298 
H    18.8799221   40.1367071   52.9337414 
H    15.9472785   43.3659102   56.8001263 
H    19.6068337   39.9331293   54.8820720 
H    19.7783845   38.8565494   57.0581940 
H    16.7945530   41.4555019   58.7209814 
H    16.3623962   43.9191743   54.4146437 
H    19.4317541   41.9611743   50.8273677 
H    17.9771302   43.0370799   52.5005817 
H    19.5103728   42.5384342   53.2044776 
N    16.2597508   41.1161185   51.2174141 
C    14.8918775   40.7468403   50.8798330 
C    14.8413516   39.2721125   50.4778535 
O    14.0039484   38.4985616   50.9375523 
C    14.3288357   41.6266000   49.7730041 
C    12.7546988   41.5734961   49.7769082 
O    12.2183732   41.4821524   50.8943436 
O    12.2099577   41.6361948   48.6643110 
H    16.7538266   41.7186980   50.5778757 
H    14.2681762   40.8556210   51.7807577 
H    14.7064966   41.3275122   48.7973638 
H    14.6237130   42.6630307   49.9414002 
N    15.7746785   38.8816794   49.6050761 
C    15.8351728   37.5204583   49.1217522 
C    15.9942207   36.5462317   50.2838399 
O    15.3467437   35.4957520   50.3343572 
C    16.9940513   37.3870828   48.1436157 
S    16.7348531   38.3959100   46.6594010 
H    16.4330936   39.5267925   49.1965998 
H    14.8966927   37.2656339   48.6152176 
H    17.1338323   36.3396715   47.8901776 
H    17.9130478   37.7495271   48.6019837 
H    15.7479022   37.6707183   46.1571030 
N    16.8402353   36.9113940   51.2384984 
C    17.1580241   35.9958246   52.3175107 
C    15.9801277   35.8565250   53.2694709 
O    15.8137317   34.8308802   53.9336859 
C    18.3965271   36.4629225   53.0777931 
C    19.6936476   36.1979459   52.3032375 
C    20.8485883   36.9450990   52.9612766 
C    20.0150806   34.7086039   52.2199997 
H    19.2376790   34.1574839   51.6921912 
H    20.9457419   34.5649375   51.6766942 
H    20.1282987   34.2733708   53.2138173 
H    17.4598979   37.6932731   51.0755729 
H    20.9780896   36.6307234   53.9987559 
H    21.7765192   36.7490463   52.4280293 
H    20.6607315   38.0187872   52.9440220 
H    17.3334735   35.0047123   51.8904138 
H    19.5725433   36.5829753   51.2833202 
H    18.4354342   35.9371088   54.0362972 
H    18.2977960   37.5346146   53.2847559 
N    15.1724350   36.9073090   53.3492602 
C    14.0486546   36.9575316   54.2563227 
C    12.7091511   36.7208725   53.5560718 
O    11.6669302   36.7666764   54.1989572 
C    14.0156866   38.3128890   55.0120922 
O    13.8016215   39.3818006   54.1253654 
C    15.2870593   38.5070561   55.8298770 
H    14.1694606   36.1544585   54.9928436 
H    16.1406211   38.6512217   55.1695718 
H    15.1907647   39.3806340   56.4734143 
H    15.3715584   37.7200227   52.7820218 
H    13.1391264   38.2750776   55.6763654 
H    15.4771584   37.6376758   56.4567578 
H    14.6232621   39.5490510   53.6260177 
N    12.7647872   36.4371110   52.2491127 
C    11.5907875   36.5045205   51.4056194 
C    11.5047672   35.3516329   50.4108722 
O    10.4946424   34.6688435   50.3086218 
H    13.6481211   36.5139823   51.7701315 
H    10.6972258   36.4957473   52.0320810 
H    11.6179474   37.4373011   50.8322266 
N    12.5893577   35.1741849   49.6463390 
C    12.5907200   34.2654994   48.5201538 
C    13.0808927   32.8658405   48.8948790 
O    12.5148874   31.8612792   48.4853247 
C    13.5148515   34.8195951   47.4210345 
C    13.4607758   33.9846970   46.1794886 
C    14.1832212   32.8507528   45.9190456 
C    12.6019089   34.1946023   45.0528626 
N    13.8268066   32.3457432   44.7010440 
C    12.8735787   33.1438006   44.1366382 
C    11.6474943   35.1617468   44.7165987 
C    12.2184120   33.0458969   42.9109912 
C    10.9979531   35.0585458   43.5028512 
C    11.2805797   34.0144690   42.6106093 
H    10.7509938   33.9712510   41.6687660 
H    11.5652209   34.1691026   48.1453996 
H    14.2646664   31.5528280   44.2655091 
H    11.4289768   35.9792088   45.3925026 
H    10.2583684   35.7969441   43.2216223 
H    12.4392847   32.2428818   42.2215928 
H    14.9328446   32.3592089   46.5161717 
H    13.3885237   35.7810367   49.7199538 
H    14.5347549   34.8497076   47.8105081 
H    13.2178382   35.8454546   47.1959593 
N    14.1863932   32.8254039   49.6541192 
C    14.9381595   31.5866598   49.7164681 
C    14.3460208   30.6583741   50.7766490 
O    13.5740924   31.0376412   51.6421189 
C    16.4216241   31.8391164   50.0254486 
C    17.0471587   32.7737950   48.9960691 
C    16.6180855   32.3491031   51.4487487 
H    14.8537335   31.0855319   48.7456097 
H    16.9609226   32.3478560   47.9981903 
H    16.0441952   33.2612233   51.6206820 
H    16.9220409   30.8667685   49.9402464 
H    16.5771120   33.7566550   48.9996139 
H    18.1025170   32.9066908   49.2199954 
H    14.7119197   33.6760091   49.7828557 
H    16.3085936   31.5940295   52.1723390 
H    17.6702642   32.5666205   51.6156628 
N    14.7732533   29.3895177   50.6542362 
C    14.4657526   28.3556812   51.6254175 
C    15.7337757   28.0619739   52.4353001 
O    16.8522476   28.2442451   51.9609065 
C    13.9776344   27.1007922   50.8865207 
C    13.3434761   26.0605907   51.8088723 
C    12.2190514   26.7215557   52.6631631 
O    12.5943352   27.3285911   53.6913664 
O    11.0603904   26.6244584   52.2291476 
H    12.9124056   25.2651057   51.2032267 
H    13.6861068   28.7470804   52.2912056 
H    14.0976186   25.6289403   52.4657165 
H    15.4866114   29.1618104   49.9946417 
H    14.8238165   26.6686070   50.3501168 
H    13.2482059   27.4133060   50.1338025 
N    15.4959089   27.6393281   53.6780805 
C    16.5346900   27.1439464   54.5561890 
C    16.2024419   25.6766498   54.8636632 
O    15.0930259   25.2267846   54.5953039 
C    16.6005851   28.0208441   55.8219557 
C    16.9473378   29.4360936   55.4407634 
C    18.2694365   29.7812280   55.1748460 
C    15.9580185   30.4000456   55.2742398 
C    18.6017678   31.0576071   54.7616883 
C    16.2783340   31.6866014   54.8714095 
C    17.6089531   32.0258680   54.6155381 
O    17.9736624   33.2669067   54.2323061 
H    17.4838272   27.2092996   54.0188786 
H    19.6254759   31.3194662   54.5392567 
H    15.5035146   32.4366314   54.7545193 
H    14.5371444   27.3825644   53.9330735 
H    14.9225541   30.1387800   55.4661367 
H    19.0481806   29.0423836   55.2999021 
H    17.3597327   27.6232662   56.4952080 
H    15.6380843   27.9789567   56.3364494 
H    17.1702330   33.8444329   54.1021130 
N    17.1299659   24.9073647   55.4585500 
C    18.5242571   25.2281585   55.7248503 
C    19.2604059   25.6245940   54.4492523 
O    18.9852085   25.1215402   53.3542949 
C    19.1238434   23.9090251   56.2303080 
C    18.2646737   22.8495718   55.5518135 
C    16.8760133   23.4669926   55.5615657 
H    18.5978304   22.7025714   54.5241162 
H    18.6065787   26.0198347   56.4743443 
H    16.3424087   23.2522867   56.4922300 
H    16.2572077   23.1494324   54.7213443 
H    18.2942180   21.8916842   56.0654090 
H    19.0332442   23.8481549   57.3178525 
H    20.1757802   23.8252529   55.9643614 
N    20.2292173   26.5139613   54.6391910 
C    21.1823967   26.8727071   53.6132568 
C    22.5777915   26.5823135   54.1629077 
O    22.8831185   26.9467766   55.2953177 
C    21.0990275   28.3771960   53.3216575 
C    22.0276434   28.8119239   52.1811959 
C    21.3819260   28.5407150   50.8248450 
C    22.4041963   30.2832869   52.3292303 
H    22.9189652   30.4533177   53.2742851 
H    23.0746920   30.5779055   51.5243733 
H    21.5179438   30.9180840   52.2960179 
H    20.4483732   26.8442848   55.5747756 
H    20.4581718   29.1090787   50.7089104 
H    22.0597478   28.8172960   50.0195794 
H    21.1521847   27.4819493   50.7199758 
H    20.9690738   26.2807089   52.7235194 
H    22.9519578   28.2249041   52.2383707 
H    21.3714936   28.9074060   54.2392718 
H    20.0633877   28.6354553   53.0811835 
N    23.4247765   25.9729829   53.3365961 
C    24.8392996   25.8647686   53.6369902 
C    25.5188433   26.9422263   52.7882168 
O    25.5892583   26.8157021   51.5638746 
C    25.3928199   24.4814631   53.2798114 
C    26.8390145   24.3949121   53.7589437 
C    24.5396993   23.3682264   53.8795220 
H    24.9671872   26.0660246   54.7026660 
H    26.8907713   24.5046286   54.8427713 
H    24.9678146   22.4018937   53.6247272 
H    25.3750387   24.3821177   52.1882656 
H    27.2691341   23.4349462   53.4835855 
H    27.4400602   25.1830361   53.3069559 
H    23.1344137   25.6751122   52.4197821 
H    24.5001843   23.4545135   54.9661496 
H    23.5261641   23.4094049   53.4822817 
N    25.9382066   28.0284240   53.4312443 
C    26.6733173   29.0741981   52.7269575 
C    28.1037991   28.5392408   52.5874604 
O    28.9170218   28.6300348   53.5037846 
C    26.6226985   30.3707458   53.5224926 
C    27.4706154   31.4892254   52.9054670 
C    27.0066330   31.8303997   51.4908339 
C    27.4163111   32.7174835   53.8107581 
H    27.8605003   32.4982140   54.7795501 
H    27.9602213   33.5504367   53.3672022 
H    26.3842010   33.0270154   53.9706291 
H    26.0277085   28.0076998   54.4381144 
H    25.9326850   32.0169757   51.4697680 
H    27.5130879   32.7278999   51.1380846 
H    27.2309759   31.0192852   50.7977125 
H    26.2191469   29.1872765   51.7371920 
H    28.5126249   31.1470454   52.8557731 
H    26.9871545   30.1651673   54.5318018 
H    25.5818012   30.6945010   53.6085577 
N    28.3499383   27.9346529   51.4290391 
C    29.4984956   27.0638256   51.2172216 
C    30.4553089   27.8270507   50.2868204 
O    30.4751445   27.6736452   49.0674880 
C    28.9887821   25.7318089   50.6685274 
C    29.8090944   24.5150149   51.1230796 
C    30.6713408   24.0214585   49.9573385 
O    30.0929134   23.3203999   49.0738072 
O    31.8556558   24.3751797   49.9067298 
H    30.4465218   24.7663161   51.9727867 
H    29.9828805   26.9255629   52.1906172 
H    29.1393188   23.7144388   51.4286052 
H    27.6198560   27.8884250   50.7309366 
H    28.9595566   25.7788266   49.5753749 
H    27.9589218   25.6091980   51.0067323 
N    31.2019890   28.7159730   50.9404880 
C    31.9917310   29.7447380   50.2842140 
C    33.4576985   29.2879538   50.2540084 
O    34.1045002   29.1301614   51.2835392 
C    31.8439694   31.0572323   51.0641157 
C    32.0172091   32.2764157   50.2122087 
C    32.8762539   32.4660068   49.1619854 
C    31.2722368   33.4913645   50.3651032 
N    32.6938135   33.7206349   48.6429353 
C    31.7266288   34.3738978   49.3530218 
C    30.2928137   33.9321701   51.2603919 
C    31.2175034   35.6613132   49.2087475 
C    29.8009978   35.2149137   51.1260749 
C    30.2572426   36.0689671   50.1139139 
H    29.8590246   37.0730759   50.0511891 
H    31.6174443   29.8552121   49.2600166 
H    33.2053307   34.1272195   47.8792899 
H    29.9403622   33.2854868   52.0541570 
H    29.0453128   35.5734326   51.8153836 
H    31.5682515   36.3094291   48.4182142 
H    33.6058795   31.7994347   48.7334182 
H    31.1518503   28.7531984   51.9488620 
H    32.5691044   31.0561539   51.8836645 
H    30.8510573   31.0839294   51.5210859 
N    33.9388817   29.0288810   49.0351472 
C    35.3223050   28.6510993   48.8396561 
C    36.1496356   29.9050614   48.5690887 
O    35.6612991   30.9050950   48.0512885 
C    35.4914079   27.7037750   47.6459046 
C    34.6501430   26.4319334   47.7302322 
C    33.1964211   26.6362621   47.2949759 
N    32.4621404   25.3837156   47.3721654 
C    32.4916839   24.4128260   46.4848506 
N    33.0476522   24.5567095   45.2757768 
N    32.0129283   23.2170423   46.8258236 
H    34.6710250   26.0373747   48.7494068 
H    35.6677260   28.1779310   49.7623336 
H    32.1351022   25.1066366   48.3010027 
H    35.0991125   25.6733713   47.0832899 
H    31.8307289   22.5479743   46.1097212 
H    31.4423568   23.1256032   47.6590996 
H    33.4666909   29.4134277   48.2306207 
H    33.1519181   27.0260167   46.2765190 
H    32.6786833   27.3444778   47.9464866 
H    32.8724094   23.8239312   44.6198217 
H    33.0863959   25.4798949   44.8619142 
H    36.5493200   27.4269348   47.5976893 
H    35.2488769   28.2459832   46.7267996 
N    37.4412563   29.8228395   48.9031474 
C    38.3583399   30.8851081   48.5470504 
C    37.7532882   32.2351197   48.9419660 
O    37.8095124   33.2187386   48.2068217 
C    38.7031419   30.9007245   47.0479741 
C    38.7298867   29.5302044   46.3804301 
C    39.5342274   28.4829550   47.1159357 
H    37.7159435   29.1471512   46.2497122 
H    39.2655090   30.7363242   49.1360366 
H    39.1537609   29.6439406   45.3807460 
H    37.8072867   28.9999709   49.3792495 
H    39.6698440   31.3914274   46.9418198 
H    37.9713576   31.5198858   46.5242254 
H    41.1400026   29.7602441   47.3000128 
O    39.1014334   27.3603622   47.3195136 
N    40.7536866   28.8702352   47.5311114 
H    41.3675048   28.2227039   47.9812859 
N    37.1992729   32.2803529   50.1575517 
C    36.3915666   33.4281212   50.5440896 
C    37.1981532   34.7182280   50.4631398 
O    36.6880717   35.7667301   50.0814321 
C    35.8694303   33.2429391   51.9730791 
C    35.1181129   34.4491232   52.4816283 
C    34.1183980   35.0411821   51.7157839 
C    35.4126195   34.9827263   53.7316913 
C    33.4265405   36.1442110   52.1865719 
C    34.7209482   36.0884046   54.2032242 
C    33.7324917   36.6768463   53.4282722 
H    33.2055853   37.5519337   53.7883291 
H    35.5576774   33.5211047   49.8370786 
H    32.6448401   36.5877389   51.5835433 
H    34.9533991   36.4972531   55.1803203 
H    37.2000513   31.4635110   50.7432359 
H    36.1973857   34.5395131   54.3329075 
H    33.8871705   34.6461907   50.7366228 
H    36.7156685   33.0298327   52.6297703 
H    35.2138813   32.3669712   51.9876637 
N    38.4599881   34.6448699   50.9003130 
C    39.2763517   35.8471690   50.9580714 
C    39.6686643   36.3200043   49.5616626 
O    39.8691913   37.5101277   49.3373704 
C    40.4860693   35.6346710   51.8667494 
C    40.0487745   35.2831085   53.2876441 
C    39.1737501   36.4031790   53.9102708 
O    39.5022875   37.5816614   53.6579806 
O    38.2109554   36.0385678   54.6131462 
H    39.4897756   34.3480074   53.3063216 
H    38.6568536   36.6519659   51.3761372 
H    40.9309527   35.1608481   53.9160451 
H    38.8798361   33.7580192   51.1072179 
H    41.0623166   36.5628646   51.8802201 
H    41.1172874   34.8484196   51.4533549 
N    39.7625667   35.3837767   48.6099145 
C    39.9759965   35.7694231   47.2203246 
C    38.7569367   36.5507317   46.7233216 
O    38.8763750   37.6021809   46.1018622 
C    40.1965445   34.5430452   46.3453279 
C    41.4259990   33.7402034   46.7604604 
C    41.6773362   32.6119232   45.7799317 
H    42.3131826   34.3768842   46.7665559 
H    40.8412194   36.4398159   47.1753832 
H    41.3093996   33.3396888   47.7658947 
H    39.5174622   34.4287592   48.8043040 
H    40.3101067   34.8683209   45.3071985 
H    39.3148500   33.9003423   46.3983828 
H    42.7956118   31.6294198   47.1773617 
O    41.2786013   32.6432556   44.6284273 
N    42.3487551   31.5598261   46.2888277 
H    42.7077668   30.8679430   45.6593660 
N    37.5856990   35.9853902   47.0200304 
C    36.3142316   36.6403112   46.7643048 
C    36.3780373   38.0751297   47.2696181 
O    35.8965980   39.0226413   46.6515294 
C    35.1842174   35.8875442   47.5015761 
O    34.0202222   35.7854314   46.7195745 
H    37.5751620   35.1648233   47.6048213 
H    36.1019553   36.6414295   45.6873279 
H    34.9680381   36.3742631   48.4588051 
H    35.5224044   34.8706536   47.7206246 
H    33.5099697   36.6019424   46.7790239 
N    36.9723730   38.2066914   48.4531198 
C    36.9587996   39.4589144   49.1859838 
C    37.8613658   40.4854423   48.5141489 
O    37.5813370   41.6838798   48.5224494 
C    37.3851835   39.1743329   50.6257583 
C    36.9866225   40.2855079   51.5884907 
C    37.4079314   39.9700650   53.0214450 
C    36.7168233   38.7236965   53.5564600 
N    37.0590437   38.5320540   54.9716453 
H    35.9436739   39.8700436   49.1647789 
H    35.6308039   38.8048651   53.4778518 
H    37.0324407   37.8289696   53.0183813 
H    37.4466858   41.2261452   51.2747362 
H    35.9018521   40.4276267   51.5476856 
H    38.0675987   38.4905813   55.0808682 
H    36.6445479   39.3321008   55.5384380 
H    36.6785325   37.6556023   55.3080423 
H    37.1610009   40.8203934   53.6636202 
H    38.4904565   39.8181711   53.0640377 
H    37.2410493   37.3777017   48.9627562 
H    38.4658568   39.0134131   50.6558487 
H    36.9051985   38.2391294   50.9225171 
N    38.9539330   39.9992447   47.9330319 
C    39.8735206   40.8444219   47.1928551 
C    39.2610867   41.3258526   45.8727909 
O    39.5947210   42.3879282   45.3670893 
C    41.1369969   40.0660195   46.8346727 
C    41.9752472   39.6678019   48.0454518 
C    43.2312705   38.9517860   47.5867072 
H    42.2760844   40.5491604   48.6160215 
H    40.1148207   41.7274874   47.7950545 
H    41.4126279   39.0212132   48.7172143 
H    39.1250274   39.0056439   47.9534721 
H    41.7436972   40.6792725   46.1619903 
H    40.8495543   39.1637872   46.2876373 
H    43.4751979   38.0852814   49.4373870 
O    43.6551220   39.0418338   46.4443092 
N    43.8587262   38.2309135   48.5288349 
H    44.6503850   37.6771021   48.2766460 
N    38.4111789   40.4653025   45.3033423 
C    37.9390859   40.6099676   43.9385004 
C    36.6381661   41.4132174   43.8669384 
O    36.3367995   42.0492212   42.8637149 
C    37.7429351   39.2231325   43.3280791 
C    39.0612458   38.4848776   43.0583590 
C    38.8185050   36.9927560   42.8323367 
C    39.7991296   39.0850092   41.8609372 
H    40.0746350   40.1243531   42.0416618 
H    40.7106690   38.5260062   41.6598158 
H    39.1776055   39.0449698   40.9640513 
H    38.1961362   39.6028645   45.7751875 
H    38.2654025   36.8207766   41.9072906 
H    39.7688048   36.4660508   42.7557980 
H    38.2501522   36.5578354   43.6543374 
H    38.6851552   41.1854384   43.3736828 
H    39.6985111   38.5894739   43.9461247 
H    37.1770525   39.3301605   42.3993666 
H    37.1314189   38.6373124   44.0182486 
N    35.8829499   41.3655707   44.9679168 
C    34.7095755   42.1828716   45.1672274 
C    35.0825674   43.5009273   45.8614570 
O    34.4188259   44.5114040   45.6904549 
C    33.7112519   41.4566916   46.0864432 
O    34.3111632   41.2854264   47.3595814 
C    33.2301697   40.1346278   45.5150310 
H    34.2431782   42.4084866   44.2031269 
H    32.6621331   40.2909315   44.6005918 
H    34.0690413   39.4769129   45.3025208 
H    36.1381045   40.7625064   45.7301165 
H    32.8543597   42.1282329   46.2289774 
H    32.5895643   39.6447912   46.2421069 
H    34.7773957   40.4288319   47.3758414 
N    36.1663523   43.3962270   46.6434407 
C    36.7143005   44.4456572   47.4944712 
C    35.7861704   44.7101309   48.6914205 
O    35.3422362   45.8183745   48.9484565 
C    37.0400046   45.7165027   46.7128819 
C    38.0729877   45.4647142   45.6230406 
C    38.3347278   46.7373837   44.7520675 
O    39.2084798   46.6121448   43.8733092 
O    37.6524021   47.7464158   45.0108462 
H    39.0233870   45.1436820   46.0547079 
H    37.6400431   44.0300546   47.9089856 
H    37.7448748   44.6652677   44.9529114 
H    36.4347642   42.4650615   46.9097743 
H    37.4215497   46.4580984   47.4199195 
H    36.1267489   46.1324884   46.2769069 
N    35.5588199   43.6143956   49.4402425 
C    34.7400506   43.5757987   50.6323048 
C    33.2482246   43.5991053   50.3237509 
O    32.4246321   43.6800163   51.2308326 
C    35.1025606   44.6299450   51.6813645 
C    36.2564472   44.1744846   52.5539248 
H    34.9095063   42.5891213   51.0814559 
H    35.9368509   42.7273284   49.1444808 
H    34.2418685   44.7515060   52.3435700 
H    35.3053383   45.5982588   51.2260824 
O    36.5161416   42.9933192   52.7213124 
N    36.9500881   45.1553786   53.1448957 
H    37.6683090   44.9209624   53.8000061 
H    36.6816217   46.1136394   53.0800171 
N    32.9125098   43.4793141   49.0309290 
C    31.5418348   43.1426851   48.7115502 
C    31.1712607   41.7835466   49.2926983 
O    30.0651038   41.5809924   49.7802379 
H    33.6163200   43.1022183   48.4120327 
H    30.8655682   43.8889418   49.1298458 
H    31.4269303   43.1250018   47.6291078 
N    32.1479787   40.8731791   49.2767595 
C    31.9481317   39.5232213   49.7752562 
C    31.7755551   39.5383181   51.2886804 
O    31.0298629   38.7504879   51.8591185 
C    33.1495489   38.6738512   49.3941287 
H    32.9966166   41.0355921   48.7550570 
H    31.0296022   39.1112478   49.3485868 
H    33.2786041   38.6688356   48.3147561 
H    34.0514645   39.0737854   49.8538476 
H    33.0086775   37.6513498   49.7331861 
N    32.5088084   40.4517770   51.9311722 
C    32.4153500   40.6161272   53.3747288 
C    31.0268520   41.1307438   53.7479729 
O    30.4539465   40.7769884   54.7748134 
C    33.4758857   41.6042352   53.8682686 
C    33.7054679   41.4795444   55.3770808 
C    34.6458919   40.2827178   55.6515980 
O    35.8153314   40.5680158   56.0159293 
O    34.2131216   39.1354587   55.4501228 
H    34.1716518   42.3876826   55.7589791 
H    32.5512460   39.6373144   53.8485497 
H    32.7559832   41.3234188   55.8916164 
H    33.0900265   41.0765872   51.4011750 
H    33.1624829   42.6178641   53.6025345 
H    34.4125728   41.4126647   53.3376193 
N    30.5217748   42.0292826   52.8986946 
C    29.2314278   42.6600114   53.1165898 
C    28.0923938   41.6648555   52.8965167 
O    27.1389627   41.6027119   53.6681054 
C    29.0963784   43.8619698   52.1665741 
O    30.0386048   44.8566504   52.4569513 
H    31.0117308   42.2436017   52.0463722 
H    29.1771503   43.0026716   54.1581393 
H    28.0996257   44.2962305   52.2960648 
H    29.1913358   43.5131158   51.1301838 
H    30.9052366   44.5787121   52.1178584 
N    28.2068448   40.9096915   51.8053558 
C    27.2525017   39.8654838   51.4797102 
C    27.2242790   38.8648042   52.6334201 
O    26.1625529   38.5030160   53.1370518 
C    27.6313710   39.2279053   50.1350130 
C    27.0000744   37.8486139   49.9866481 
C    27.2285544   40.1424665   48.9820325 
H    26.2455779   40.2992310   51.4208153 
H    25.9158781   37.8999689   50.0797350 
H    26.1562408   40.3382622   49.0001676 
H    28.7214537   39.1082300   50.1225158 
H    27.2421490   37.4318723   49.0114064 
H    27.3832375   37.1725555   50.7482665 
H    29.0375910   40.9577870   51.2384375 
H    27.7632748   41.0893303   49.0360628 
H    27.4674417   39.6710670   48.0318588 
N    28.4205351   38.4817529   53.0804773 
C    28.5524397   37.5600322   54.1943538 
C    27.7999765   38.1177447   55.3949842 
O    27.0816385   37.3999575   56.0938195 
C    30.0285164   37.3542539   54.5421744 
C    30.2227629   36.6172428   55.8737301 
C    29.6109685   35.2167340   55.8388456 
C    31.7069824   36.5408157   56.2280366 
H    32.1668816   37.5309973   56.2156606 
H    31.8304876   36.1128751   57.2212291 
H    32.2336695   35.9043736   55.5172678 
H    29.2545927   38.6987271   52.5554688 
H    30.0087138   34.6388482   55.0046234 
H    29.8390192   34.6845164   56.7606671 
H    28.5271509   35.2647040   55.7418466 
H    28.0823115   36.6057837   53.9329518 
H    29.7155966   37.1895360   56.6624808 
H    30.5115599   38.3341965   54.5998199 
H    30.5066579   36.8010629   53.7306565 
N    27.9707798   39.4136126   55.6344542 
C    27.3569028   40.0315259   56.7977071 
C    25.8362256   39.8809519   56.7220841 
O    25.1724544   39.6429340   57.7306936 
C    27.7341436   41.5120571   56.8648104 
C    27.1658333   42.1968304   58.1034347 
C    27.3024281   43.7019650   58.0039689 
H    26.1133068   41.9465722   58.2578935 
H    27.6879241   39.5069464   57.7006485 
H    27.7018475   41.8690198   58.9940639 
H    28.6580949   39.9377008   55.1080979 
H    27.3660644   42.0136154   55.9651985 
H    28.8225001   41.6030894   56.8587984 
H    26.1070201   43.9259640   59.6375441 
O    28.0222730   44.2462521   57.1794297 
N    26.5451847   44.3971275   58.8698605 
H    26.7573548   45.3624843   59.0105589 
N    25.2987728   40.0963318   55.5264587 
C    23.8635009   40.0343130   55.3055088 
C    23.3450831   38.6009104   55.4779981 
O    22.2608916   38.3886371   56.0192341 
C    23.5406873   40.7044308   53.9593485 
C    22.0675138   40.5666543   53.6013224 
C    23.9124687   42.1863922   54.0235923 
H    23.3695365   40.6036763   56.1078240 
H    21.7876503   39.5199512   53.5172348 
H    23.6495631   42.6718355   53.0844252 
H    24.1432230   40.2161823   53.1845881 
H    21.4415803   41.0369972   54.3622039 
H    21.8716976   41.0509540   52.6453501 
H    25.8994512   40.1345173   54.7174348 
H    23.3779265   42.6820409   54.8391191 
H    24.9805179   42.3140193   54.1797949 
N    24.1396457   37.6069822   55.0575514 
C    23.8323489   36.2305697   55.3900598 
C    23.7645020   36.0542498   56.9047951 
O    22.8574746   35.4200564   57.4405243 
C    24.8940808   35.2677869   54.8511067 
C    24.6855366   34.8941505   53.4078703 
C    25.5532124   35.3394629   52.4174645 
C    23.6400737   34.0439397   53.0582684 
C    25.4005067   34.9179807   51.1060308 
C    23.4811236   33.6331705   51.7457011 
C    24.3671295   34.0588082   50.7675726 
H    24.2648832   33.7042165   49.7511066 
H    22.8456727   35.9673452   54.9889620 
H    26.1034995   35.2368001   50.3489370 
H    22.6804708   32.9536794   51.4874873 
H    25.0595583   37.7887043   54.6885908 
H    22.9688134   33.6729586   53.8248482 
H    26.3735291   35.9945304   52.6819503 
H    24.8539690   34.3614592   55.4585598 
H    25.8822939   35.7057136   54.9945850 
N    24.7483643   36.6399101   57.5880599 
C    24.8900432   36.4467719   59.0154201 
C    23.6870956   37.0230287   59.7512434 
O    23.2995826   36.5357166   60.8139188 
C    26.1612994   37.1386668   59.5078875 
C    27.4287330   36.3588970   59.1599808 
C    27.6967208   35.2127716   60.1342486 
N    27.9902424   35.7203934   61.4731067 
C    27.1931894   35.6866297   62.5248732 
N    25.9024754   35.3486888   62.4448060 
N    27.6560660   36.1449073   63.6881419 
H    28.2856233   37.0351691   59.1734210 
H    24.9229724   35.3769253   59.2403894 
H    28.9531345   35.9478407   61.6484347 
H    27.3534571   35.9458084   58.1518464 
H    27.1405861   35.9289036   64.5195051 
H    28.6478410   36.2113662   63.8106416 
H    25.5656075   36.9758942   57.0980363 
H    28.5664213   34.6399763   59.8123159 
H    26.8484551   34.5294425   60.1876421 
H    25.4757959   35.0784471   63.3121985 
H    25.6230568   34.7777870   61.6651134 
H    26.0902623   37.2607947   60.5893485 
H    26.2109280   38.1379979   59.0669279 
N    23.1277296   38.0758852   59.1745017 
C    21.9811760   38.7503633   59.7596125 
C    20.7358023   37.8715370   59.6204423 
O    19.8983352   37.8288194   60.5160161 
C    21.7958323   40.1212690   59.1038297 
C    22.9212554   41.0838737   59.4649919 
C    23.1769700   42.1894803   58.3904406 
O    22.4934940   42.1607503   57.3504863 
O    24.0756247   43.0033971   58.6826495 
H    22.7343179   41.5726474   60.4211427 
H    22.1572268   38.8629551   60.8352596 
H    23.8638195   40.5466652   59.5679445 
H    23.5545498   38.4487404   58.3344036 
H    20.8299400   40.5320917   59.4117101 
H    21.7637840   39.9844740   58.0166719 
N    20.6167387   37.2052263   58.4648851 
C    19.5595215   36.2213973   58.2730169 
C    19.7200448   35.0922594   59.2913815 
O    18.7576763   34.6541105   59.9264677 
C    19.5858969   35.6827142   56.8513268 
H    21.4248577   37.1195983   57.8693422 
H    18.5879011   36.6960970   58.4772830 
H    20.5201282   35.1620315   56.6602607 
H    18.7604273   34.9848064   56.7017371 
H    19.4966220   36.4976414   56.1338507 
N    20.9576596   34.6262414   59.4578309 
C    21.2691206   33.6105012   60.4429207 
C    20.6834990   34.0458664   61.7852637 
O    20.0556661   33.2806719   62.5090375 
C    22.7862422   33.4458977   60.5266758 
C    23.2163078   32.0645569   61.0101299 
C    24.7389063   32.0225876   61.1948326 
C    25.3647776   30.6667194   60.9177728 
N    24.8262514   29.6171087   61.8166591 
H    20.7973611   32.6620660   60.1601270 
H    25.1743566   30.3393932   59.8944551 
H    26.4393193   30.7045805   61.0828159 
H    22.7217984   31.8227771   61.9541684 
H    22.9164883   31.3101406   60.2752644 
H    25.0299514   29.8408166   62.7796056 
H    23.8207654   29.5025524   61.6854075 
H    25.2641178   28.7317461   61.5892957 
H    25.0020555   32.3433824   62.2033690 
H    25.2131096   32.7221188   60.5014707 
H    21.7393836   34.9910838   58.9392519 
H    23.2011662   34.2068891   61.1896691 
H    23.2154324   33.6214656   59.5366115 
N    20.8686513   35.3430910   62.0619058 
C    20.5414181   35.9075566   63.3599875 
C    19.0413988   36.1536585   63.5460197 
O    18.6065772   36.4576480   64.6514049 
C    21.3059985   37.2094373   63.5520936 
H    21.5912774   35.8246066   61.5458072 
H    20.8257657   35.1907454   64.1378947 
H    21.0315307   37.9297677   62.7798501 
H    21.0761945   37.6259087   64.5297286 
H    22.3737239   37.0249245   63.4886834 
N    18.2745178   36.0349511   62.4603391 
C    16.8275437   36.0033017   62.5374197 
C    16.2954940   34.5977916   62.8318434 
O    15.0938006   34.4087245   62.9861628 
C    16.1803249   36.4165314   61.2092347 
C    16.4787767   37.8355219   60.7554173 
C    16.0585632   38.0054140   59.2621573 
O    16.3716121   37.0736248   58.4915438 
O    15.4537504   39.0515384   58.9679828 
H    15.9627080   38.5729227   61.3701286 
H    16.5078358   36.6643758   63.3498813 
H    17.5503932   38.0316739   60.8155835 
H    18.7048212   35.7046495   61.6059622 
H    15.1006197   36.2784176   61.3187305 
H    16.5246348   35.7195117   60.4369730 
N    17.1890957   33.6030918   62.8182935 
C    16.7798787   32.2236618   62.8830667 
C    16.5224666   31.6409241   61.4976276 
O    15.7037977   30.7508817   61.3253565 
H    18.1800500   33.7753779   62.7635213 
H    17.5722529   31.6407610   63.3497471 
H    15.8721568   32.1265637   63.4812013 
N    17.2395362   32.1878370   60.4978628 
C    17.3551020   31.4534761   59.2457412 
C    18.4534483   30.4110207   59.4818524 
O    19.6001120   30.7612987   59.7453000 
C    17.7840512   32.3506858   58.0901789 
S    16.5743620   33.6137853   57.6302166 
H    18.0683591   32.7118671   60.7476621 
H    16.3940839   30.9759673   59.0330764 
H    17.9141906   31.7210710   57.2115801 
H    18.7542974   32.7870179   58.3215081 
H    16.7532175   34.3882845   58.6957164 
N    18.0897641   29.1289923   59.4066419 
C    19.1021098   28.0952044   59.5832430 
C    20.0870997   28.1972985   58.4076283 
O    19.7823395   27.8095718   57.2793512 
C    18.4983560   26.7034300   59.6156882 
C    19.6527607   25.6298297   59.6659171 
O    20.7842109   26.0612605   59.9370248 
O    19.3052142   24.4639732   59.4184598 
H    17.1506555   28.8477439   59.1826420 
H    19.6446978   28.3004442   60.5115661 
H    17.8954109   26.5203462   58.7253951 
H    17.8642273   26.5691308   60.4904818 
N    21.2546234   28.7690565   58.7020566 
C    22.3824009   28.7560035   57.8023746 
C    23.5388299   28.1079236   58.5586639 
O    23.7816632   28.4380276   59.7215248 
C    22.8227629   30.1745269   57.3775414 
C    21.6365917   30.9609543   56.8102996 
C    23.9726912   30.0620298   56.3789630 
C    21.9677868   32.4243462   56.5507998 
H    22.1010444   28.1800890   56.9185570 
H    24.3014542   31.0463472   56.0535645 
H    24.8261165   29.5644353   56.8337700 
H    23.1898707   30.6893322   58.2729535 
H    21.3114873   30.4840883   55.8794489 
H    20.8070742   30.9028600   57.5239661 
H    22.7197110   32.5248821   55.7701897 
H    21.4628894   29.0415020   59.6481935 
H    21.0756592   32.9666725   56.2327416 
H    23.6729999   29.4880718   55.5011585 
H    22.3587493   32.8976109   57.4507124 
N    24.2504521   27.2041640   57.8868098 
C    25.5433021   26.7501843   58.3590925 
C    26.5523111   27.2323100   57.3207157 
O    26.4012350   26.9549760   56.1332285 
C    25.5604845   25.2057481   58.4750948 
O    24.6230327   24.7921571   59.4354635 
C    26.9612978   24.7129235   58.8209360 
H    25.7293597   27.1966465   59.3373792 
H    27.6703418   25.0063013   58.0505019 
H    27.2819980   25.1384288   59.7688281 
H    24.0885978   27.0678202   56.8949406 
H    25.2405163   24.7841651   57.5124310 
H    26.9604932   23.6294117   58.9075966 
H    24.9476457   25.0302969   60.3083918 
N    27.5429388   27.9980203   57.7734797 
C    28.5472274   28.5365991   56.8675479 
C    29.7479940   27.5915025   56.9299975 
O    30.1644711   27.1780054   58.0055096 
C    28.9497847   29.9583080   57.2941829 
C    27.7028065   30.8420668   57.4369017 
C    29.9440498   30.5242649   56.2816219 
C    27.9762150   32.1539119   58.1607279 
H    28.1197499   28.5498540   55.8596852 
H    30.2096575   31.5468048   56.5399309 
H    30.8560408   29.9279154   56.2630726 
H    29.4345913   29.8857449   58.2749841 
H    27.2848969   31.0466349   56.4465897 
H    26.9444912   30.2907139   57.9998678 
H    28.6816370   32.7760661   57.6109136 
H    27.6997029   28.1099429   58.7578437 
H    27.0487382   32.7123548   58.2784924 
H    29.5108674   30.5198775   55.2808108 
H    28.3858922   31.9636176   59.1512188 
N    30.2758604   27.2621351   55.7519535 
C    31.4535188   26.4231158   55.6512995 
C    32.3567589   27.0763418   54.6097626 
O    31.9123413   27.4230834   53.5211024 
C    31.1071580   24.9852236   55.2081651 
C    29.9846213   24.4173273   56.0853756 
C    32.3703308   24.1281187   55.2643791 
C    29.5831494   22.9978269   55.7019464 
H    31.9361103   26.4003497   56.6338561 
H    32.1891991   23.1510493   54.8229909 
H    33.1865744   24.6019041   54.7190607 
H    30.7491923   25.0318586   54.1709138 
H    30.2959714   24.4428875   57.1346076 
H    29.1090788   25.0666797   55.9896674 
H    30.3720265   22.2845875   55.9347037 
H    29.8897610   27.6233495   54.8881185 
H    28.6888168   22.7041469   56.2487505 
H    32.6871306   23.9871367   56.2972018 
H    29.3674114   22.9338440   54.6360421 
N    33.6260711   27.2523013   54.9864212 
C    34.6291730   27.7145751   54.0439911 
C    35.3812380   26.4853264   53.5300385 
O    35.3373570   25.4148085   54.1318446 
C    35.5593246   28.7460841   54.6768977 
C    34.8047726   29.9453388   55.2714192 
C    35.8093839   30.9501209   55.8345157 
C    33.8948246   30.6212884   54.2467694 
H    33.0681662   29.9708664   53.9629721 
H    33.4759177   31.5360067   54.6626440 
H    34.4549554   30.8768435   53.3468253 
H    33.9526195   26.8484385   55.8455253 
H    36.4418507   31.3421414   55.0378179 
H    35.2895056   31.7847060   56.3022318 
H    36.4467927   30.4788804   56.5806290 
H    34.0971001   28.1660990   53.2026613 
H    34.1805167   29.5775448   56.0961580 
H    36.2552134   29.0908304   53.9087021 
H    36.1471048   28.2708675   55.4653970 
N    36.0464050   26.6764048   52.3963852 
C    36.6228524   25.5838383   51.6267591 
C    37.2270397   26.1978190   50.3030854 
O    37.2212094   25.4677910   49.3064359 
C    35.5618712   24.5183848   51.3251386 
O    34.3914533   25.1655728   50.8678620 
O    37.6373360   27.3710019   50.4077922 
H    36.0547687   27.5900938   51.9640973 
H    37.4412051   25.1245374   52.1920594 
H    35.3519022   23.9268424   52.2268313 
H    35.9658229   23.8389725   50.5592011 
H    33.6856035   24.5166300   50.7189711 
