# Supplementary material for: Automated and Efficient Generation of General Molecular Aggregate Structures
Source: Angew Chem Int Ed Engl. 2022 Dec 16;62(4):e202214477. doi: 10.1002/anie.202214477 (PMC10107477; doi:10.1002/anie.202214477)
Supplement: Supplementary file 2 — Supporting Information [file ANIE-62-0-s001.zip › SI/protein/host_guest/host_guest.xyz]

3161
 -559.16542090421217
N       -12.68673726944242   -5.86220420098544    2.84099028720910
C       -13.87224110940133   -6.35253514671166    2.08063872894475
C       -14.29887429014681   -5.21246189475982    1.18373361241437
O       -15.40302813228584   -4.71351761538050    1.26781111598267
C       -14.98278980079490   -6.79038912693467    3.01234500336040
H       -12.98138558032719   -5.11813436720091    3.50926510322042
H       -12.11869009642468   -6.57860363170998    3.33529411027175
H       -12.01986906229860   -5.38320049929997    2.20606379248937
H       -13.56172336088277   -7.19389672698636    1.44030156251741
H       -14.65470140164688   -7.59012555850502    3.67664597472771
H       -15.29976624641025   -5.94832944335300    3.62742789726122
H       -15.85352036980936   -7.13358600732659    2.45337797726849
N       -13.30968530553880   -4.76713501348548    0.33046310303268
C       -13.24134747209457   -3.41838974991880   -0.20372748816823
C       -12.38924808441543   -3.47045403238989   -1.44416540746455
O       -11.55105634257562   -4.34147446606779   -1.55427838962307
C       -12.63886703296816   -2.43823754793411    0.81469219350740
C       -13.61057920036630   -1.94558297273598    1.87599446187678
C       -14.72295493896491   -1.15727885959332    1.25484731739357
H       -14.02574927220203   -2.78782467682888    2.44203857754797
H       -14.25616217718366   -3.10679819788384   -0.48172284693696
H       -13.09964882168025   -1.31232903884613    2.60796414596094
H       -12.40853340955329   -5.25119530098472    0.25881251170256
H       -12.23345160862232   -1.57089005171621    0.28021529109657
H       -11.77573352994933   -2.91928809100895    1.28618130377500
H       -15.85877733187942   -2.87168623061445    1.06748878704253
O       -14.56039472039634    0.01759725409920    0.98936858533311
N       -15.86023268121945   -1.85702682526620    0.98172773981018
H       -16.60830009341981   -1.44800296827806    0.44749083395127
N       -12.57830188080675   -2.49085173124601   -2.38807216187329
C       -11.58956631742583   -2.28658431367313   -3.43585740884276
C       -11.25782780384830   -0.81746940101263   -3.53651371400461
O       -11.25257733841842   -0.23768094016231   -4.60405959125342
C       -12.05345597821845   -2.90022091744064   -4.76912476679884
C       -10.98954882680382   -2.75227408852757   -5.85338981945482
C       -12.44536886076948   -4.36165378052643   -4.56946958077701
H       -10.68207167545902   -2.81598998102662   -3.11237120428839
H       -11.33281178832861   -3.14011564830700   -6.81243382679760
H       -12.78618833017427   -4.82018379516178   -5.49796990967417
H       -12.94702810928821   -2.33150537468985   -5.07625836843396
H       -10.70441390661906   -1.70694062646964   -5.99207658002123
H       -10.08813593388477   -3.29689421179961   -5.57837607219396
H       -13.18086350900382   -1.68869884884731   -2.19833117359114
H       -11.59635580830702   -4.93659993213162   -4.20035828243397
H       -13.23882732920442   -4.45836941054995   -3.82802789985724
N       -10.94318711427449   -0.17394931333488   -2.36139723860966
C       -10.30042953853346    1.12209393472450   -2.42653952791637
C        -8.82159639644186    0.86531245281678   -2.57282663062198
O        -8.08801925296115    0.88538006900941   -1.60613346826481
C       -10.67705880523782    1.97886470947501   -1.20966983654675
C       -12.20987761202981    2.02267217545534   -1.05022250187172
C       -10.05840571298405    3.37190548623620   -1.29386841260237
C       -12.68154639313916    2.43526230104410    0.33321707706710
H       -10.66504030868934    1.61830039818546   -3.33654301476983
H       -10.27028692065036    3.96546980484241   -0.40504188511086
H        -8.97566785200343    3.32015233231001   -1.41335738389848
H       -10.26405879018931    1.45051468876791   -0.33938138989783
H       -12.62296294676039    2.69081137461508   -1.81452865312418
H       -12.61754093253247    1.03184363315737   -1.28865687104809
H       -12.29790241784919    3.41602484469634    0.61608443479087
H       -10.66123488249747   -0.71408650724976   -1.53045018521151
H       -13.77118482497797    2.47245265135447    0.39352350875977
H       -10.45008912751717    3.91677277680082   -2.15212474277808
H       -12.35485248144467    1.71964333036949    1.08834214362576
N        -8.40227892047085    0.50387326866727   -3.83537855791171
C        -7.14988832221144   -0.21289338235265   -4.01859511918285
C        -6.27568223468707    0.46646310278305   -5.03675326958093
O        -5.21192102682888   -0.03132603462716   -5.33539995258216
C        -7.40415471289936   -1.65916156852072   -4.43580123275232
C        -7.98037018037514   -1.75608012153271   -5.82035895705523
H        -6.63062633963151   -0.18283504791953   -3.04756873773042
H        -9.11289009155467    0.26044052395722   -4.54480458667708
H        -8.08713210806060   -2.13634213942172   -3.72813957911164
H        -6.46492104885474   -2.22098762355935   -4.40455204854395
O        -8.58408372594156   -0.82595729270947   -6.31703588837065
N        -7.81264398638221   -2.93879387913813   -6.47525310394047
H        -8.08855265797744   -3.04002323836148   -7.43657028236388
H        -7.27218778659113   -3.70484891280049   -6.08136163794011
N        -6.73211325861546    1.62528841187445   -5.60951138920651
C        -6.00383009682954    2.30416730533054   -6.65174556135353
C        -5.04179585582202    3.29259654059783   -6.03618980784503
O        -5.19775756837739    3.63445028493379   -4.88486417507099
C        -7.03337242039824    2.94307140993695   -7.58720340884801
O        -7.92065850100666    3.73368892103076   -6.80983922205661
C        -7.77329551741086    1.84875399820140   -8.34886996414307
H        -5.45149129301212    1.54247892934115   -7.21659945118031
H        -7.08628158212793    1.24620010852659   -8.94589587848662
H        -8.26801380631523    1.17800393798085   -7.64503447123375
H        -7.63072412582501    2.06597614897449   -5.34915562435755
H        -6.51111601113244    3.61700005746293   -8.28635795652241
H        -8.53275673382438    2.26365271634538   -9.01003577219564
H        -8.63115820033022    4.10579997028887   -7.37817169868408
N        -3.99961711113460    3.77469192274747   -6.79451593382821
C        -2.91314668857681    4.54051742789805   -6.17767101555722
C        -3.45338474042283    5.76119651280951   -5.48411381367685
O        -2.94292667824997    6.18088347875090   -4.46555950264036
C        -1.85514807448966    4.98593699063847   -7.18651440190590
C        -1.03749611050565    3.87644572379782   -7.76211676151291
C        -0.10513666932965    3.22246403930056   -6.97424834826280
C        -1.17008601245612    3.50298140675653   -9.09108269252305
C         0.70575073763759    2.24968412939936   -7.51422843397928
C        -0.36405674772528    2.52054099358456   -9.62675788087365
C         0.58588576891263    1.90766009347117   -8.84014966950773
H         1.24638889386412    1.16891297120011   -9.26178618218727
H        -2.45272999965885    3.89905349283534   -5.41502590603656
H         1.46963296297352    1.79507078080469   -6.90946932964890
H        -0.46825225751248    2.23757527902958  -10.66101686787473
H        -3.83139768134368    3.43001636565990   -7.74117112059103
H        -1.90102310293724    3.99772511224213   -9.70695029844068
H         0.00247635065678    3.49943099240341   -5.94048656542089
H        -1.18367256969888    5.70198309364884   -6.70250228345027
H        -2.34891338047828    5.54224880061087   -7.98830048283578
N        -4.49736424447363    6.38206188799464   -6.11371487468546
C        -5.00318762117908    7.65953604110655   -5.65472566791392
C        -6.28106984256118    7.49102053039461   -4.87515409166406
O        -6.72488613959776    8.43721937323646   -4.25950375792997
C        -5.12805181893024    8.67433626140693   -6.80694291011105
C        -4.25156774858072    9.88051234376505   -6.57056392023644
O        -3.04952826390576    9.67585745371488   -6.39491776716154
O        -4.82073431029392   10.97256223419270   -6.54018283431592
H        -4.95393922650547    5.95767401177339   -6.92918566734741
H        -4.24216992257079    8.03690336349687   -4.95792393567430
H        -6.16594236937441    9.00469574654261   -6.90465410623643
H        -4.84734666672159    8.20763209220713   -7.75411519360639
N        -6.89401017268504    6.25859451966691   -4.88122212486116
C        -7.97647527771674    6.00787998569757   -3.95759898341208
C        -7.44510571050537    5.70132486211847   -2.59413157077960
O        -8.06995516166848    5.99884611999884   -1.59736393169193
H        -6.34245049617336    5.41379557067118   -5.12113273641755
H        -8.59666442948625    6.90760227818146   -3.90919444495567
H        -8.60098207230199    5.18661636000942   -4.32210987459425
N        -6.23280229531395    5.06502975233816   -2.54839562129330
C        -5.58783607201388    4.73122064957828   -1.29468363307937
C        -4.76627223451181    5.90586719580825   -0.83206496067375
O        -4.58066324326177    6.07471531062516    0.35497503469687
C        -4.76268973757259    3.43537545886473   -1.40334318918357
C        -4.24063309512531    2.99912962466058   -0.03750638479507
C        -5.58652562476206    2.32936769856587   -2.05345003113755
H        -6.39087516711106    4.57331531631268   -0.56363519433137
H        -5.07112464972648    2.77665911813885    0.62893532475667
H        -6.51448590324207    2.17516622826454   -1.50797954729133
H        -3.90587976452050    3.66077882071678   -2.05928293683175
H        -3.63049994704889    2.09816637991286   -0.10701535399838
H        -3.64857388666568    3.78440169054206    0.43234606391620
H        -5.78917887326231    4.69872773927974   -3.40401699623945
H        -5.85231632007841    2.56778500533875   -3.08384077677710
H        -5.05218900260475    1.38119977644485   -2.05519787373754
N        -4.25186749761722    6.73440275879920   -1.79952911600622
C        -3.57222901716045    7.97629506549239   -1.45055041320043
C        -4.54796604030056    8.93774972434211   -0.83506927529458
O        -4.28275491168887    9.47835697810024    0.21968833423361
C        -2.88649011215922    8.62359237810049   -2.63990507003598
H        -4.35707439726737    6.52471732205136   -2.80482463059167
H        -2.84295321397602    7.72064925429683   -0.67040251464320
H        -2.33289415625839    7.89582937824751   -3.23061475282993
H        -3.62960406593900    9.08284675568291   -3.28940150564617
H        -2.20759296173571    9.41759911993470   -2.33296379357535
N        -5.69625411318024    9.16725229256554   -1.54951798380867
C        -6.66786042289076   10.15445734102900   -1.13073179143836
C        -7.29972435466826    9.68245571132950    0.14663967009688
O        -7.58935290680137   10.48036891053926    1.00994336095910
C        -7.69145207784738   10.48699517781222   -2.22870855127988
C        -7.96668659677456   11.97221003658634   -2.28002819224172
O        -6.97053951354231   12.69489419900733   -2.33940553038807
O        -9.14734940867379   12.32082445085358   -2.27008139848968
H        -5.89306094565928    8.72918845151166   -2.45836369325177
H        -6.10075529017565   11.06974480298379   -0.91054335931185
H        -8.62259587726467    9.94130609209957   -2.05901385767182
H        -7.31456975263960   10.16859992895627   -3.20591147425074
N        -7.49375618450511    8.33058023523518    0.26187402849209
C        -8.00375782749189    7.72481193607529    1.48087983944903
C        -7.07858001096302    8.01813795439231    2.63488436995022
O        -7.53319874445243    8.24655635618386    3.73517757524228
C        -8.22156469670150    6.22037039336978    1.32124331836007
C        -9.09014771757956    5.63544354043424    2.38647927226976
C        -8.54456625811024    5.05081073654427    3.51785988758151
C       -10.47141284268160    5.69402279256799    2.27056796391563
C        -9.35720121746270    4.50228430609813    4.47903316425489
C       -11.28905718534897    5.18948340871730    3.25472376934525
C       -10.74495597973606    4.58289280411476    4.38676931208807
O       -11.53060028685756    4.07864856817788    5.40904118358001
H        -8.96504589321499    8.21686825105540    1.67843323615511
H        -8.93251311883931    3.94965032539445    5.29345754157424
H       -12.35787947630380    5.26101273086973    3.16191341635041
H        -7.29369381886923    7.68305770182443   -0.51659258310170
H       -10.90111052388597    6.15886549086144    1.40008809682069
H        -7.47768713301623    5.05616489316467    3.66585248430870
H        -7.24680940321172    5.72376050204965    1.31469413858506
H        -8.66700548413516    6.01656770772756    0.34248592271954
H       -12.47754321676457    4.21079518558349    5.18567482706383
N        -5.73106209181595    7.99428168922493    2.37668099926657
C        -4.76315190406213    8.30718310383468    3.41387698078765
C        -4.77639403967045    9.79017680580798    3.70367338063618
O        -4.42984614895230   10.18079594978766    4.79950428624019
C        -3.36294452568805    7.83608313223491    3.02429129404025
C        -3.20786193104077    6.30235452564696    2.98663733990206
C        -2.03385654084334    5.88827771110655    2.10081154343036
C        -3.05285775882554    5.72140790364025    4.38898752160674
H        -3.86222280926771    6.04140161569831    5.04262199270690
H        -3.05014894624532    4.63154631863431    4.37080186361834
H        -2.11677682728380    6.04309617305445    4.84126670905792
H        -5.35767105706021    7.54353077876824    1.52858791401135
H        -1.10672495147667    6.33320888986770    2.45995339314468
H        -1.90093637552990    4.80595789001795    2.09151523058319
H        -2.18586688381416    6.21488419829958    1.07295465236902
H        -5.10361216275540    7.78664372615677    4.31946410950271
H        -4.13290661928482    5.89269569146174    2.54188921424879
H        -2.62222806210402    8.25938755961376    3.70838631896176
H        -3.13919755223427    8.25302100567479    2.03747843889933
N        -5.16225800503988   10.63843582730527    2.69415174179470
C        -5.19708547719885   12.08397403308070    2.89821503102746
C        -6.35960998347774   12.45908644290494    3.77442081155792
O        -6.29451546499676   13.44222165086598    4.48296681570455
C        -5.28636422581789   12.89572366301167    1.60670007266774
C        -4.20317306112411   12.57824308584873    0.58860300350647
C        -2.82801696664741   12.57300845880075    1.18344745282272
H        -4.38117667224053   11.59437170596951    0.14615632948514
H        -4.26874503405719   12.33882185932290    3.43106184159380
H        -4.23306083844779   13.29286533052802   -0.23854961073470
H        -5.56641197716466   10.26458454990919    1.81043320177481
H        -5.24520439157576   13.96016418793569    1.86741345747514
H        -6.27683226482453   12.73696636811554    1.16286091495909
H        -2.87600311650610   10.52308768847851    1.24834978920411
O        -2.21093726714776   13.61090523488493    1.31225386354907
N        -2.35654258349420   11.34512092829129    1.54175355976168
H        -1.38181810293485   11.22198245300183    1.80877227616141
N        -7.47870568766234   11.67411388104284    3.65173450344919
C        -8.75384483415399   12.13186076794840    4.17881228013379
C        -9.06176872570045   11.41746268957999    5.46371831929244
O        -9.87017201153114   11.87043854403854    6.24821157512176
C        -9.89266367273161   11.94538663578485    3.16120285634562
O        -9.51213853545405   12.41881403995321    1.87599939351062
C       -11.17864333130407   12.61061641495991    3.62655015656410
H        -8.63799660244866   13.20314091700309    4.39247432158781
H       -11.03522832077627   13.68777578561209    3.69226694635968
H       -11.98939175132935   12.42601560669268    2.92251849088732
H        -7.52902012958039   11.01215520888128    2.86114603101114
H       -10.06841618704118   10.86280718952015    3.05723398403984
H       -11.47885681296630   12.24868997113173    4.61071004540579
H        -8.82568372242769   11.82021982424190    1.49477603195399
N        -8.41025945331809   10.22561379138353    5.65908107599819
C        -8.74006690350132    9.37001704998235    6.77680730653864
C        -7.48148081579917    8.93053821072657    7.48115734883991
O        -7.58043558671490    8.42154560218536    8.57918028710487
C        -9.56527861901035    8.16525970356106    6.32817436197070
C       -10.72546277421401    8.52738453978181    5.45982971178906
C       -11.94517084534449    8.90813979419965    5.99459737019082
C       -10.57141430507712    8.53064614679382    4.08396198948562
C       -12.98696316280050    9.26446914734929    5.17160640052411
C       -11.60734479907636    8.87639158683724    3.25197959103295
C       -12.84024697947023    9.25456233632617    3.78396849410237
O       -13.89932259708895    9.62451132558121    2.97639547792951
H        -9.32496662197691    9.98888608669955    7.47353967532444
H       -13.93356963338339    9.56630365749555    5.58214070690483
H       -11.47250188810859    8.87603779833345    2.18524296119132
H        -7.99334741668514    9.71118978184673    4.86619856623991
H        -9.60080846582843    8.29069892414519    3.68924633128440
H       -12.06367960842792    8.93417521358084    7.06398014146597
H        -9.91190077030683    7.60666802455053    7.20130952779776
H        -8.90969997129861    7.49152005707356    5.76660283836104
H       -13.62376526864559    9.59098362581190    2.03436766823458
N        -6.27820399884801    9.12040557765929    6.83676259244296
C        -5.01232284123375    8.98856329268599    7.55408758244280
C        -4.79222133233326    7.54308918712276    7.90529195852335
O        -4.24402483035675    7.20827778388109    8.93533750289679
N        -5.27956493269668   11.81097444931061    7.12457503335397
C        -5.27526672305547   11.31065767940241    8.39522490278907
C        -5.01448486814396    9.89676263160404    8.77541653760992
N        -5.91378361165000   13.45151851392341    8.47662318397838
C        -5.65702804210856   12.35567697136391    9.21532796016254
C        -5.70263480963148   13.10932475641384    7.22752905209147
H        -5.02337326003095   11.30654992376846    6.25962665296916
H        -5.78354141792285   12.30401520636802   10.28724530071070
H        -6.23484294828450    9.63960544981517    5.94436836253584
H        -5.92254935754174   13.74110670987966    6.37645634539137
H        -4.19741603206701    9.29779996806718    6.88180636542401
H        -4.07039310265246    9.81082658869669    9.31868861072769
H        -5.80128415352711    9.54729240869817    9.45146867659436
N        -5.24235228811626    6.63987749645882    6.97603531591968
C        -5.33776875140272    5.23762958757370    7.29971229177121
C        -5.49577412729259    4.47827090603677    6.01057984276504
O        -5.86607807799494    5.06147201491442    5.01200384713892
C        -6.49550510867152    4.97354416050792    8.26433509645733
C        -7.82678305969806    5.35111231361915    7.63421917879790
C        -9.05555918433197    5.14015413612914    8.51854535542557
C        -9.37687015302644    3.68502273559057    8.84310198557306
N        -9.77587066817975    2.87069430047745    7.65186231591594
H        -4.38300472489788    4.95445759748543    7.76656689951699
H        -8.52327551557853    3.20973478231570    9.33983699896748
H       -10.19331601348530    3.65007373951386    9.57659681007713
H        -7.76409340143351    6.40397088250055    7.33693918266638
H        -7.93691929748064    4.79492386828307    6.70131376874015
H       -10.23955084529156    1.99351529816907    7.93283493324289
H       -10.42475410789216    3.36836203686461    7.01031798838851
H        -8.95872681597710    2.58544299571332    7.07739644659396
H        -9.93563185247329    5.57824125149116    8.03317407179271
H        -8.92085358866769    5.71182738637848    9.44528653546652
H        -5.84133438406171    6.93106099975270    6.18430266455270
H        -6.34059948961212    5.55854357915047    9.17814194790952
H        -6.50285442262299    3.92006232728444    8.56120044964616
N        -5.21427306183917    3.13623895454977    6.04035899831059
C        -5.56873952313025    2.30347317719981    4.91325273706489
C        -7.04900563942768    2.05140113446476    4.90324829153425
O        -7.63134728955301    1.93289907597359    5.95937105548955
C        -4.78967260255475    1.00038195241254    4.96006086269110
C        -3.28483614968038    1.25255939312484    4.74750497395762
C        -2.44460147290399    0.23571155401420    5.51045190489711
C        -2.95233396772020    1.28698160855712    3.25580938440529
H        -3.50895851239108    2.06757095482345    2.73714879130870
H        -1.89224564460472    1.46946877098353    3.09080090706120
H        -3.20364305008879    0.33867767385486    2.78252785764766
H        -5.18656872265026    2.63596340726607    6.93035241239714
H        -2.74701480564853   -0.77923732525722    5.25944709166116
H        -1.38461109142956    0.33758462827930    5.27690173969873
H        -2.56237595523719    0.34074066556926    6.58946517204280
H        -5.29458507729781    2.86877813647467    4.01339239769189
H        -3.05548568677127    2.24804403389571    5.16858791076711
H        -5.17048653310986    0.29613201405387    4.21375220686991
H        -4.97007743404475    0.52606385482873    5.92986289082184
N        -7.68474982871148    1.92982294598155    3.67274613168287
C        -8.96354975812752    1.20367133902891    3.50631963288791
C        -8.83061949371565   -0.24194780918210    3.91336882451877
O        -7.73833788377774   -0.75437757461255    4.03907893560770
C        -7.04568232200254    2.17852062848674    2.36227193772578
C        -9.32725668800867    1.33570248340841    2.01078511484987
C        -8.19957947514577    2.16059701745114    1.35230277654527
H        -7.89682428228398    1.74289887012000    0.38656228054834
H        -9.70573585162671    1.69497091243056    4.15046758144082
H        -6.52508766762544    3.14031783515707    2.37280087633761
H        -6.31619259850155    1.38848461283525    2.16870759088400
H        -8.53989033781190    3.18313064698670    1.15708500497708
H       -10.30654967018952    1.80756412643421    1.88451783673636
H        -9.39126821291779    0.33611132200091    1.56469542176224
N       -10.01140281785346   -0.92263083461725    4.09689388596080
C       -10.06077115226913   -2.20715203760797    4.77756040840517
C       -10.01431376860209   -3.39541967005089    3.77653135667826
O        -9.43374383069620   -4.51454693090606    4.44500560392709
C       -11.40434846817590   -2.44567946706785    5.45824547883991
C       -12.18108277729297   -3.25454379068017    4.45122157010214
O       -11.37386527793690   -3.69257341531280    3.43468227882452
O       -13.37009820982232   -3.46808465901099    4.53602992582800
H       -10.90863775383379   -0.44477300862099    4.00060155571248
H        -9.20536197636097   -2.27388516607745    5.46577028644517
H       -11.92097045278942   -1.51116345315851    5.69056063397141
H       -11.29284331070932   -3.01610939612300    6.38491619490714
N        -9.23324118155805   -3.03253854944518    2.58550493435103
C        -8.81889502349575   -4.09940738175621    1.66384422427460
C        -7.31653965861268   -4.23051864066128    1.76479965274405
O        -6.62623476213544   -4.14296290281713    0.77224591830874
C        -9.29380854511220   -3.86569137123969    0.22372671144608
C        -9.22096140516870   -2.43570503067680   -0.22324610511369
H        -9.25443775665494   -5.04492636803344    2.02287273188134
H        -9.68128073313513   -2.25656850406783    2.07956047359783
H       -10.32936338509478   -4.19508743576548    0.10996197285214
H        -8.70518396101556   -4.49142205586880   -0.45366186342213
O       -10.02110303104841   -1.62713353233334    0.20722548408105
N        -8.24813602082282   -2.09334662236324   -1.11851884176124
H        -8.13688436317340   -1.11681182578381   -1.36562126669903
H        -7.43598047447262   -2.67433708965364   -1.26597858560404
N        -6.80865539268033   -4.43673591581134    3.03092530772555
C        -5.39982196999572   -4.22044136251941    3.32562296548464
C        -4.97470343228272   -4.92755521252017    4.60324206564049
O        -5.68696167885043   -4.82891785655254    5.57864917365899
C        -5.10942472253994   -2.71297028018539    3.39997807119229
C        -5.06193572540757   -2.06420740607630    2.04695947896417
C        -4.03181396284004   -2.38488133173816    1.18320493846011
C        -6.06261607249873   -1.22593428185646    1.57901321094019
C        -4.00594961305177   -1.94105779934680   -0.11431770379953
C        -6.03625932560938   -0.75207856134579    0.28644075624531
C        -5.02791480962462   -1.13271516428041   -0.60036141068443
O        -5.05099016671097   -0.75039810535367   -1.92966524827066
H        -4.85376457698789   -4.66534993384946    2.48239426252850
H        -3.19180400182230   -2.21204613903656   -0.76486478366649
H        -6.82607039602187   -0.13081802708602   -0.09370451044319
H        -7.42216442443637   -4.27782615390796    3.83756245514722
H        -6.88004246539700   -0.98849450248014    2.23719712549590
H        -3.23989831134530   -3.00585952342487    1.55146428323047
H        -4.15847571864612   -2.55327311249875    3.91660106418594
H        -5.88024395039114   -2.24114348780760    4.01884553549960
H        -4.40719413646015   -1.30364837396951   -2.43619123797857
N        -3.77770728849955   -5.62899505768812    4.61625541165443
C        -3.05935878058115   -5.98233870682506    5.85218959669837
C        -1.56597173903766   -6.10236039994540    5.60111666374661
O        -1.13246849945326   -6.04205103744205    4.47224959563509
C        -3.55768133024956   -7.29532463386828    6.50492990889500
C        -2.92910048661439   -8.53262544623021    5.83081777357300
C        -5.07296704417222   -7.37315298885125    6.54834629249646
C        -3.13123410794649   -8.59055556256401    4.33198336626974
H        -3.23371385397677   -5.14258704589612    6.54087756439101
H        -5.42229066719690   -8.26334647894682    7.07254775729979
H        -5.49602208575723   -6.49323924876346    7.03589712616223
H        -3.20643005213417   -7.28194295857513    7.55166467542318
H        -1.85133777700429   -8.53820381402457    6.03200239144220
H        -3.31829375497677   -9.44201426215370    6.30470696223649
H        -2.67691065737660   -7.73557918364904    3.83123098170379
H        -3.17578795508248   -5.62130803108623    3.78240321708386
H        -2.70156831935810   -9.49314463986956    3.89938149014794
H        -5.46871015759974   -7.39870402985993    5.53732840963124
H        -4.18614848136875   -8.58223173066722    4.08189874847006
N        -0.73649371752931   -6.33806159500000    6.67252795279449
C         0.67908697279893   -6.58959811539784    6.48406464909881
C         0.97623294733074   -8.01607495736548    6.07349773448983
O         0.13031379935375   -8.88218032648578    6.06540069711623
C         1.46331135273876   -6.19224410930973    7.74830010565276
O         1.08427810782681   -7.03131562113646    8.84495685188176
C         1.22443747461610   -4.72830307626792    8.08286129129486
H         0.99383004888679   -5.93618684305324    5.65632507547922
H         1.77766029148779   -4.43460984171444    8.97406055396687
H         1.52016978251707   -4.07839244270449    7.25939952537803
H        -1.11547879595721   -6.52516429877014    7.61289881334302
H         2.54086775077263   -6.34561783381408    7.55975615853567
H         0.16567958169649   -4.56347784251332    8.27960697894020
H         1.81120604536531   -7.63363720042998    9.14911295078665
N         2.27873458536551   -8.25380385416879    5.71426893943809
C         2.76309720646544   -9.52327447956566    5.18015503616679
C         2.89958881465731  -10.55839641324409    6.26794832771180
O         2.94967819734868  -11.74134972018111    5.99115582704156
C         4.09199130798990   -9.30201991883718    4.46531708485224
C         3.97077415057511   -8.42016643437199    3.22597332593576
C         5.32086278345072   -7.91139584511337    2.72561989861828
C         5.27166059179541   -7.38991495537975    1.29847941402270
N         4.44693406386141   -6.14627365256919    1.15656203318098
H         2.00983552459968   -9.87983867807370    4.46988213168392
H         6.28102296167463   -7.20927511158019    0.90500016295021
H         4.85298334412978   -8.17469985925883    0.66045700698508
H         3.45706564872318   -8.96099652220648    2.42501731792118
H         3.32531445201218   -7.56900874462832    3.45408903313396
H         5.05709953721864   -5.30541038426519    1.13040411229755
H         3.90513143203878   -6.17119397865486    0.26419141535606
H         3.84281520288823   -6.02749591783052    1.99314141515878
H         6.04203739669555   -8.72902968364990    2.80051848719699
H         5.69359370575348   -7.13360215813000    3.40019076286282
H         2.96553123390747   -7.48939430787570    5.74333147249054
H         4.55319807561099  -10.26081659467457    4.20764625467037
H         4.78004105990525   -8.82699061171417    5.17226633510061
N         2.99579447751957  -10.07087988850444    7.54747193203140
C         2.98536355378275  -10.90603676531974    8.72786416849587
C         1.57820860912027  -11.23956177522683    9.14715557398512
O         1.39388942369090  -12.08761837054126    9.99611502321026
C         3.68306895334401  -10.13566643342266    9.84743267065272
O         3.17083035570634   -8.82555887930319    9.92787729219579
H         2.85579195630411   -9.06894719416904    7.75310989336430
H         3.50523877520253  -11.84644374396436    8.48949166824351
H         4.75918799674283  -10.05877064815102    9.65889915340400
H         3.53553389024173  -10.64852646056222   10.80618673335388
H         3.58545286006877   -8.34281555866171   10.67949979702686
N         0.54276635379691  -10.54783105266987    8.57053394730009
C        -0.83786437879334  -10.91277544229570    8.83014438861603
C        -1.37039102643416  -11.73429182254266    7.68209052963614
O        -2.56706107067738  -11.78649597370396    7.47401929691382
C        -1.68600364542417   -9.66684786759178    9.03667251657897
C        -1.19956936012603   -8.77367936670129   10.15897326359801
C        -2.07467022934601   -7.54785957084157   10.28263448294210
O        -2.15493387994478   -6.83291903075944    9.28331415493510
O        -2.64366652298347   -7.38611195438815   11.36351289732364
H        -1.19502641514997   -9.31268909085941   11.10999841132059
H        -0.84679142981315  -11.52575432924053    9.74225267755456
H        -0.16978105161639   -8.46067762485287    9.97028754953160
H         0.66746582259647   -9.94843563868207    7.73689043441480
H        -2.73186166024220   -9.95050508920890    9.19894700186650
H        -1.67315390035664   -9.09339094560744    8.10647646537826
N        -0.44962896882394  -12.38151648745192    6.88183395983138
C        -0.85869688653316  -12.72503488357617    5.52861084015766
C        -0.23970711530870  -14.02747224211454    5.10008576132507
O        -0.94332721494711  -14.95461413129028    4.75171271234604
C        -0.51858979306052  -11.59203754832827    4.58989706188469
H         0.53259379163624  -12.07496969411677    6.91051757856316
H        -1.94793542833481  -12.87994499375317    5.56462601734286
H        -0.83520758856268  -11.81771956445056    3.57562016898962
H        -0.97794776561785  -10.66008995874506    4.91805395414776
H         0.55670380660450  -11.42876068812364    4.58277748303170
N         1.12840689208993  -14.12170399498869    5.15824756878527
C         1.76695609898697  -15.42696136415272    5.25971586919025
C         1.40708995919712  -16.07485329603482    6.57171377808100
O         1.46851333395531  -17.28297631378102    6.68274842296426
C         3.26818872258153  -15.31077747697240    5.03360907802112
C         3.53010725161151  -14.93390127575709    3.57229940718330
C         4.79197008673072  -14.17361429619589    3.33595070496558
H         3.53541800379489  -15.83020073849522    2.94506557133371
H         1.34743737051872  -16.05120705962138    4.45688900247921
H         2.69772270578716  -14.33504121347174    3.20522950449120
H         1.69589628850258  -13.34338607365710    5.52281946027901
H         3.76820032393149  -16.25084955040445    5.29316760936073
H         3.66963377970363  -14.55415656951131    5.71611518263692
H         4.24509780699785  -12.65641338563850    4.68335109551637
O         5.58893403281248  -14.61002105607503    2.52745625879459
N         4.95524002210419  -13.02344797698889    4.05092658397083
H         5.82091861522828  -12.49550640587909    4.04552792742529
N         0.98637314930377  -15.24896818874563    7.59050530602908
C         0.43880889843459  -15.81167785558833    8.81403787861437
C        -0.91191656489263  -16.43812409085644    8.56346623186815
O        -1.54488773926488  -16.89480055068823    9.49377129605946
C         0.36091961450964  -14.76350791463689    9.90550274761980
H         0.61869901680345  -14.30111985095931    7.37875113875860
H         1.12442704097526  -16.62000575513791    9.11242839934593
H         1.32995629630486  -14.29078944879204   10.07177393177842
H        -0.33285184910854  -13.97447355649849    9.61870496499151
H         0.00837753038219  -15.19174910243762   10.84381892329604
N        -1.37801722304887  -16.47029703719328    7.27074006190137
C        -2.66290504773317  -17.04403362658287    6.93009686998092
C        -2.52509842663402  -17.99013639626864    5.76122766773904
O        -3.52526359322525  -18.41082979178391    5.21574767567315
C        -3.67561240634556  -15.94232894392431    6.64352997337955
C        -3.80586141339508  -14.92002639093182    7.78374895591559
C        -4.72261628352608  -13.77486562766729    7.36754551726720
C        -4.29343393001332  -15.56413037585011    9.08048999146194
H        -3.59154568705407  -16.31259518776842    9.44803793734168
H        -4.41974143196566  -14.82017219061096    9.86743010979569
H        -5.25539693838513  -16.05280147924665    8.92879201058323
H        -0.96937526435498  -15.89939698139679    6.51380019162535
H        -5.72492720762719  -14.14455334096515    7.15201647129804
H        -4.79481901265744  -13.01393804756871    8.14504897137400
H        -4.34648830054488  -13.29184309263155    6.46768692252376
H        -2.98473758366395  -17.63631075744397    7.79782245517278
H        -2.79896894516804  -14.50242575500595    7.96651398189908
H        -4.65452769786621  -16.37907650563785    6.42087733171349
H        -3.36484187361577  -15.42571572262151    5.72965492031267
N        -1.26444057135159  -18.36654980174223    5.36357499388818
C        -1.09706078890828  -19.34982769978263    4.31293464229221
C        -0.77974044714836  -18.74602641608330    2.98020832890785
O        -0.63455954690225  -19.46526928976984    2.01061448953584
H        -0.40564535850472  -17.99979312901019    5.82452843724509
H        -0.31093967385951  -20.05758922764829    4.59191373179860
H        -2.02892036134195  -19.91743910155795    4.23328062099911
N        -0.64920297924401  -17.37953889934377    2.89476066611078
C         0.09787820035908  -16.78018980697900    1.80512338289286
C         1.54686639540308  -17.19586203305326    1.91522097685846
O         2.08004105091277  -17.24209563872876    3.00191458525130
C        -0.07356473170883  -15.26045043253111    1.79881091259639
C         0.77455495836200  -14.59109311282302    0.78384827088049
C         1.56428569593277  -13.42279564248140    0.96922042815000
C         0.99819878847517  -15.02372547962422   -0.49520746738078
N         1.90636383297373  -14.20912432619571   -1.10821472900943
C         2.27893714704694  -13.21261079870649   -0.22585567773929
C         1.76853976360102  -12.58664098650220    2.07599323426614
C         3.21207490245562  -12.17868062601678   -0.30871322444114
C         2.68409283428950  -11.58157365760267    1.97010390440179
C         3.40120744694966  -11.37686797069757    0.78282665735325
H         4.11955195632210  -10.57891677753823    0.72958176986086
H        -0.30283875258478  -17.19250883222795    0.86807992178496
H         2.18588394666174  -14.37046713573970   -2.08268330821291
H         1.27904953168831  -12.80415372634759    3.00681454253289
H         2.89143003594609  -10.97390563906739    2.83028374090687
H         3.78824032153889  -12.05716786000215   -1.20652515410523
H         0.57213233440872  -15.90115188552905   -0.95535622430351
H        -0.69138480460250  -16.77577274708727    3.73217763411491
H         0.16938268507171  -14.86854836517203    2.78892654944580
H        -1.12044953703060  -15.00429390940665    1.61493403293220
N         2.21681472742144  -17.50905706022426    0.75564841158979
C         3.53917945454550  -18.12320162577872    0.80955820566820
C         4.41318296330108  -17.57404256990241   -0.29887692486802
O         4.39731796011043  -18.14085667007656   -1.37083797668064
C         3.42036051759679  -19.65724303593923    0.74787345019409
C         4.79154777234304  -20.32633986698501    0.78136685008777
C         2.50590176936849  -20.17211467311398    1.85658563935577
H         3.98277613529940  -17.84500840032834    1.77392865960577
H         4.71876465619250  -21.41065798396858    0.69202828115161
H         2.40997758802364  -21.25752294188045    1.82844569148745
H         2.95124498951503  -19.88574659705468   -0.22364954117869
H         5.41932217588956  -19.97525871972174   -0.03868992108298
H         5.30640733031916  -20.10897445603733    1.71599439796635
H         1.67779124805340  -17.65095781359949   -0.10847071434826
H         2.89593217006425  -19.89315813250769    2.83515174568907
H         1.50581149257575  -19.74319958459264    1.77648301108337
N         5.16171690525811  -16.41536328837048   -0.06439667260566
C         5.00052699490070  -15.23298750414695   -0.93005524124048
C         5.35956506894242  -15.43051930760431   -2.38585795675105
O         4.99698797522073  -14.60277441271357   -3.19844067312362
C         5.79336579010373  -14.07583099371186   -0.37755435962731
H         5.22101163559346  -16.05212069065427    0.89637347471155
H         3.92197338072721  -15.01186577228639   -0.88993007164164
H         6.85497905299507  -14.32063371077981   -0.37151244494454
H         5.65105307424999  -13.19878989054468   -1.00151777616581
H         5.49440204824539  -13.82924569996987    0.64089845484083
N         6.10998388824550  -16.52943877460466   -2.72269744204700
C         6.21307483155947  -17.03612217417468   -4.09772373414651
C         4.89051547646676  -17.10777422908307   -4.80239883818332
O         4.84491212791695  -17.08589899088631   -6.01562727275530
C         6.87878707916531  -18.40336439098899   -4.11530863622711
O         6.23419033450785  -19.34070593864592   -3.28693448274079
H         6.32667723393067  -17.21168016196237   -1.98305830184370
H         6.81895641092067  -16.33352054069473   -4.67143603102673
H         7.91400098836464  -18.31804147473983   -3.78222465474967
H         6.89989161639370  -18.81060686191993   -5.13295086685506
H         5.65560386924625  -18.88437857466310   -2.61899266508894
N         3.79181525360807  -17.23911246539194   -4.00568896602464
C         2.48691432175910  -17.53173435395392   -4.55804000066882
C         1.70457375353774  -16.25835240667496   -4.74475107035630
O         0.68958197385092  -16.29033676438922   -5.41172104646946
C         1.72699708760935  -18.49782672938845   -3.65507877852805
C         2.48697851712031  -19.78143968227988   -3.33145484312968
C         2.66289683510961  -20.72141922723104   -4.52015259355219
C         3.44106927775151  -21.98359968156715   -4.14081343187943
N         4.91931306620627  -21.79591791899536   -4.24706824268011
H         2.64792516855381  -17.98043870984335   -5.54811396770426
H         3.17924294399064  -22.27880887974374   -3.11725637666445
H         3.14603513997762  -22.83176805713934   -4.77210926600745
H         3.46833578416444  -19.53108201278410   -2.91538214011747
H         1.96916891270366  -20.32008126810983   -2.52769686353169
H         5.22694494158945  -20.87692755434665   -3.87959014607403
H         5.44798126677421  -22.49774493028135   -3.68958614701788
H         5.24126758899834  -21.84497835359978   -5.22582336051483
H         3.18331694120322  -20.20608606435229   -5.33464121080479
H         1.67495508969468  -20.98080983994351   -4.92042728212567
H         3.91494029661515  -17.38751898199435   -2.99195521789356
H         0.75262344397416  -18.72948861864163   -4.09792013420729
H         1.51100839018531  -17.96577144988347   -2.72265130860781
N         2.13902979749363  -15.12035450482490   -4.09905789714945
C         1.35154234380298  -13.90145920897131   -4.16371420049039
C         0.04620717266371  -13.99156177084284   -3.41084557824532
O        -0.55201846916605  -12.95724641517822   -3.19322980017446
H         3.13935631308621  -15.02748380757740   -3.81970455741801
H         1.93019112659607  -13.04975441301235   -3.79375181903972
H         1.14152816287541  -13.69707509350451   -5.21193617664254
N        -0.38703179689757  -15.24927904466137   -3.02638292956288
C        -1.77212531790141  -15.60099010666039   -2.69757442801418
C        -2.22103346221497  -14.91009571836683   -1.43554708959772
O        -2.13076305247903  -15.43099475434623   -0.34319813162968
C        -1.96556014050659  -17.11964893477708   -2.61428389302157
C        -1.18229970965884  -17.78161540809544   -1.51354542878367
H        -2.39086964862066  -15.21168257334383   -3.52550650879278
H         0.14627077694473  -16.07216889795417   -3.33284958469235
H        -1.68106697762377  -17.57316182680802   -3.56767624631206
H        -3.03019212128592  -17.33298975990728   -2.47496061901682
O         0.02464794394065  -17.66120024886099   -1.46738867327592
N        -1.87890993642431  -18.51888187455467   -0.59375658556688
H        -1.42827667541478  -18.84652612240057    0.25811366943303
H        -2.88437616059636  -18.47194684936341   -0.52979128407010
N        -2.69140794421655  -13.62984940867807   -1.60217363744519
C        -2.61530655735113  -12.69930279893333   -0.48605956283153
C        -3.97872053540394  -12.47112112663163    0.09468237545962
O        -4.25052550640365  -12.89938554306124    1.19628063067374
C        -1.97054448887397  -11.37770888026279   -0.89192274282428
C        -2.18531452321653  -10.28538778260628    0.16246418653179
C        -1.51346612108923  -10.66110561497518    1.47585717252710
C        -1.70503898302444   -8.93593745313356   -0.32917745468194
H        -2.17216362856615   -8.65018243596388   -1.27119930530005
H        -1.92659085618949   -8.17253520386731    0.41202596694849
H        -0.63135090887834   -8.94717190870802   -0.48350025196538
H        -2.61186109191435  -13.20526184703752   -2.53382589986248
H        -0.45793129362611  -10.88329294313089    1.31979599356833
H        -1.57278061907108   -9.84540087779065    2.19403542928455
H        -1.98580989028245  -11.54131233685910    1.91246058332817
H        -2.00962454888793  -13.18764252525527    0.29144855808196
H        -3.27415436501536  -10.19945060935596    0.34402594607062
H        -2.39441769220360  -11.05170513849053   -1.84569869130850
H        -0.90496905099556  -11.53304832419401   -1.07861686974471
N        -4.84859739430205  -11.76392066914353   -0.69052373761370
C        -6.22161916062535  -11.55166118337307   -0.28223859435710
C        -6.99367598439900  -12.84257652725207   -0.39811119520104
O        -8.19443367969938  -12.84928014154947   -0.21924098627507
C        -6.84621601699329  -10.44267712888009   -1.09674048196748
H        -4.61622741430435  -11.55710505957729   -1.67171905855763
H        -6.16523498127358  -11.28406013602650    0.78754741857227
H        -7.89570250124140  -10.28704647602064   -0.85649603164947
H        -6.31826900639236   -9.49932320239589   -0.96231274286450
H        -6.79378330241963  -10.68269725253205   -2.15590864358783
N        -6.23405863510469  -13.95350047835485   -0.68652452718839
C        -6.74801242232177  -15.30774243472026   -0.72923323644128
C        -6.86720373949365  -15.86110754753931    0.67176376756877
O        -7.46133049078600  -16.90177415505414    0.86679573875211
C        -5.80595676983250  -16.19875902899880   -1.54165468862601
C        -5.35315858539052  -15.60655487786725   -2.85952379999181
O        -4.63179987030355  -16.33257582831475   -3.54600898078577
O        -5.70887594634585  -14.46069862134801   -3.13283390236053
H        -5.26724935126004  -13.86291778345309   -1.04478405574152
H        -7.74269828026872  -15.26229008229084   -1.19458715396647
H        -6.26225088884946  -17.17616874927854   -1.71438521229188
H        -4.90891907963428  -16.38001451592396   -0.94461002955426
N        -6.21806873768944  -15.18027046126446    1.67478707324816
C        -5.96963410704227  -15.80303151322150    2.96930527952642
C        -5.97361306433153  -14.77522791008529    4.07554932891601
O        -6.44454923753580  -15.06470742127728    5.15839719131506
C        -4.67371658354916  -16.63511727898682    2.97134391017184
C        -4.81093968825175  -17.88203109029742    2.10463680967012
C        -3.47619242937049  -15.79855461386692    2.53724192904903
H        -6.82403099982361  -16.47157264890452    3.14724372212662
H        -5.65719081059839  -18.49303514924924    2.41996582640514
H        -3.60416940122586  -15.42549853666200    1.52019567918054
H        -4.50628844439807  -16.96640948897859    4.01128729009559
H        -4.97868470102040  -17.60763938812108    1.06471815196814
H        -3.91169242986231  -18.49787270701114    2.15027170201423
H        -5.61903384291688  -14.36723472816288    1.44316508413239
H        -3.32083265447456  -14.93911179185716    3.19011532802024
H        -2.56944310419437  -16.39906717163361    2.55052044972825
N        -5.43623976398155  -13.53435299989373    3.79511360729064
C        -5.97248237929668  -12.32124478244309    4.40202479119827
C        -7.10850236142053  -11.84375419339039    3.52663809370855
O        -6.86456574841425  -11.11868111195031    2.58273913454227
C        -4.88659075742384  -11.27511371597934    4.52174369057138
H        -5.08547686742284  -13.33043274499649    2.85178731841280
H        -6.35736806390652  -12.57429692264270    5.39812173381450
H        -4.02887875472398  -11.64686310325250    5.08120232117565
H        -4.53976873556204  -11.00493492011481    3.52453719265179
H        -5.25571184257694  -10.37726198698472    5.01481874140610
N        -8.40987269310134  -12.29493264077873    3.73698939928075
C        -9.33327959114288  -12.34995864253988    2.58222112206779
C        -9.99170647027655  -11.01712349434757    2.34801054324050
O       -10.57683987194343  -10.45252180406211    3.24713929643509
C        -8.82583052030060  -13.26696559511860    4.77946024322872
C       -10.32622457230717  -13.49568829628235    2.85753809864059
C        -9.76344568903748  -14.25597069742639    4.07308030353703
H       -10.55637045699450  -14.61731194118602    4.73869721745873
H        -8.68719316379862  -12.59550960190692    1.72264235099678
H        -7.96079450269663  -13.77079341498344    5.21229515489416
H        -9.33551129455880  -12.72052277931365    5.57808219269752
H        -9.19957935812368  -15.13608156784830    3.74197934460697
H       -10.45296099348580  -14.14217913100065    1.98101139357427
H       -11.30695995751417  -13.06590372008889    3.08564652541816
N        -9.86842884708799  -10.52331192883961    1.07365889297189
C       -10.26214874218964   -9.16843382504559    0.73223995679562
C        -9.18807854116541   -8.17100780390949    1.05418242307910
O        -9.47783767353543   -7.01587125477765    1.30762716500633
H        -9.34231136245819  -11.08068951409060    0.38786270541874
H       -10.51999840837324   -9.10737285927481   -0.32926522028850
H       -11.16498359676723   -8.92429648277859    1.29806736329995
N        -7.88538881734108   -8.63411642337690    1.06172806348069
C        -6.82046195623050   -7.76663034964787    1.51691420209119
C        -5.66031968041360   -7.76505433337956    0.54542267116213
O        -4.97964375921852   -8.75967631746362    0.40455343285091
C        -6.32828178501509   -8.19015435020321    2.89309225032311
C        -7.44967376418055   -8.45147147485578    3.89980593139102
C        -8.09796245135640   -7.17906132499032    4.43007968669887
C        -9.47114299361180   -7.43999199769155    5.04950392777906
N       -10.50352980136286   -7.63081452831896    4.02850938872451
H        -7.24971207971022   -6.75553173362282    1.56068174662964
H        -9.42974230098203   -8.30673363917112    5.72182175805881
H        -9.77598448710308   -6.60267427835603    5.69140182876517
H        -8.21218537595268   -9.07962028589301    3.42394055590016
H        -7.08864102844975   -9.05187194330874    4.74329488519536
H       -10.14153566442397   -7.31978552853796    3.12060282013007
H       -10.61565522607382   -8.63154833819058    3.84886218079866
H        -9.89575397532661   -5.33473285443715    4.15481554398071
H        -8.20457763687417   -6.47008004683002    3.60371444853864
H        -7.43635929262698   -6.67324846215274    5.14314078412214
H        -7.69263196733251   -9.61045236769902    1.34649626742192
H        -5.63234336426016   -7.43274416670416    3.26790480836915
H        -5.75231161217842   -9.11022695528316    2.73806814716499
N        -5.40685470486202   -6.58168540397442   -0.11869497072982
C        -4.04925787215501   -6.21985620454695   -0.46901086489815
C        -3.19249234055321   -6.16442972174041    0.76979381415547
O        -3.69617147532899   -6.08796228713937    1.86955357198514
C        -4.03543487926178   -4.84704324270670   -1.13709826130801
O        -4.40439245694958   -4.88143606996540   -2.49503214104636
H        -5.90391173604936   -5.74382758667150    0.20179116598918
H        -3.65565534823883   -6.97582213839964   -1.15743104101593
H        -3.03361882302370   -4.41086118862015   -1.04297438328783
H        -4.73449923267032   -4.18396578038329   -0.61272712557037
H        -4.13938456580378   -4.02571666800459   -2.91444403808538
N        -1.82690641940956   -6.12657647673252    0.60097549669208
C        -1.00917605686688   -5.54413799594600    1.63618839295002
C        -1.38073642691593   -4.10335504257850    1.80404501747986
O        -1.41924376343213   -3.38508063545533    0.83218824254791
C         0.49828607490205   -5.65790192574396    1.35609239322107
C         0.96801328841413   -7.11462631481241    1.47878446497607
C         1.29210864586892   -4.69384430772227    2.23689657939943
C         0.70585584111444   -7.74688536594672    2.83270502076728
H        -1.26920318249653   -6.06462121967196    2.56469749782074
H         2.35559601840374   -4.72112455344918    2.01464130405628
H         0.97093737278861   -3.66120339492728    2.09862555688409
H         0.63920321767842   -5.33127905423441    0.31200488427112
H         0.47087683514942   -7.70706763393976    0.70705011790554
H         2.03448128917231   -7.17200660546003    1.23735716768687
H        -0.35599882615928   -7.78316519280136    3.07220459142732
H        -1.39985816121286   -6.16366852581401   -0.33234683694792
H         1.07074386747455   -8.77338995455977    2.87644123910787
H         1.16811069798315   -4.93871761609554    3.29110102201971
H         1.18435335798337   -7.18270687452791    3.63260058172329
N        -1.59129100204771   -3.64869424838581    3.08824396568261
C        -1.26508253673729   -2.28906479823828    3.41755494384870
C        -0.71810300644296   -2.17477927287754    4.80404423180532
O        -1.42670067025548   -2.40606179945865    5.76145044683492
H        -1.41576611471507   -4.29616138406044    3.85948168094871
H        -0.51770909657271   -1.94763623522593    2.69755916171424
H        -2.14882833373997   -1.66193346251059    3.29482486498812
N         0.59335598415573   -1.78025020567388    4.92428979927776
C         1.09226505784422   -1.24430399019856    6.16972356567773
C         2.54127263612102   -1.54969958426218    6.37554728865395
O         3.18543354651741   -0.86602040057277    7.14786885712154
H         1.14062950609551   -1.57267376511862    4.07936420800500
H         0.93921076844505   -0.16144621539263    6.17845332766529
H         0.49943638558480   -1.66384018997674    6.98717142119688
N         3.03007328237206   -2.62269362671010    5.66413065399399
C         4.43032022560737   -3.01919142242068    5.66318380561854
C         5.30313323953247   -1.82858198717593    5.37773421929765
O         4.94213999819371   -1.00816706199902    4.56189484303097
C         4.71109607963980   -4.11201428791350    4.64101436971976
C         3.90360712943510   -5.36096661079052    4.88245550545004
O         4.12050144965409   -5.96852745397158    5.93075078030144
O         3.09734277661832   -5.67934150817044    4.00686290523826
H         2.42741827233497   -3.14712008050922    5.01777829659853
H         4.65363511396850   -3.39533761050114    6.67187091531491
H         5.77474750372572   -4.36170440705895    4.63793700251155
H         4.47897937031821   -3.73367450375836    3.64578848932891
N         6.50269785991119   -1.75712575773007    6.04828488034292
C         7.43260542368468   -0.68464711553793    5.77488258995389
C         8.05532757927135   -0.85552411088652    4.41478778568349
O         8.94403670443590   -1.66876189439449    4.24950574803474
C         8.50839466450854   -0.52456045277429    6.85960364904478
C         7.88355596717051   -0.49659601514509    8.26874923365085
C         9.35674758537575    0.71579304717181    6.58134629043081
C         6.68666068798669    0.43205226208898    8.38629713686230
H         6.82812314927192    0.23392090421311    5.76586106038897
H        10.17236168504255    0.82002471785968    7.29695374834788
H         9.78406170646186    0.68608227004926    5.57832304078879
H         9.16261121293734   -1.40910054998196    6.78221087634089
H         7.57917382234493   -1.51141879424399    8.55402314930131
H         8.65656906238290   -0.21213509219847    8.99317310428818
H         5.84157958158125    0.06324712865510    7.80184745455915
H         6.90250678411461   -2.57937373458815    6.50454593456311
H         6.34581341889729    0.53636200159264    9.41769083125242
H         8.74592231956389    1.61453240061254    6.63557166636854
H         6.91874202165429    1.42801909393513    8.01106431244899
N         7.57775832022176   -0.02247840260259    3.42197318853678
C         8.36940051858714    0.18691152236457    2.23795662270728
C         9.71033080863458    0.68910859940363    2.68242770975001
O         9.80683497192249    1.78240509483753    3.19796367715417
C         7.72539766339332    1.15797950720007    1.26098515695766
C         8.62982846941256    1.41443332695887    0.10135845009907
C         8.73973643849778    0.48234743331697   -0.91561874537858
C         9.49464061715359    2.49720033130021    0.11252892076899
C         9.66147573213162    0.65706716691569   -1.92388995091457
C        10.42183572743711    2.66964277981880   -0.89193291458141
C        10.49840239762134    1.75268617772747   -1.91580664277818
H        11.23741636911989    1.87487197363613   -2.68993937508266
H         8.49400529591101   -0.79666531117599    1.75655886822589
H         9.73703927935754   -0.07124173211278   -2.71204410066379
H        11.11284047073396    3.49685719520294   -0.85388009059429
H         7.06873427370512    0.83712394369621    3.67237435043805
H         9.47332130297186    3.17132581777766    0.95097369499026
H         8.13158868286721   -0.40498306248392   -0.87237604187847
H         7.50095962654625    2.09513763493079    1.77409871917203
H         6.76045682409716    0.76590604801386    0.93465073495053
N        10.75477728054554   -0.18039784366833    2.50595640560264
C        11.97334051236463   -0.00896466343635    3.25771864177966
C        12.77320038390513    1.12782379271313    2.69750882074005
O        13.48270727211348    1.78579297230919    3.43058130838180
C        12.72825876278901   -1.32220954693245    3.27377741745012
O        12.01011124786307   -2.32935591440054    3.96352121230287
H        10.57811890153691   -1.13215839824402    2.18035896951883
H        11.69135226067769    0.26006607899953    4.28532302091016
H        13.70806238339949   -1.18834266759208    3.74532702898234
H        12.88826107210005   -1.66811111839316    2.24532743992145
H        11.04365542295310   -2.09853470515243    4.01109367880664
N        12.64785304235388    1.36726284763566    1.35511356967108
C        13.34212296317187    2.49217144705549    0.74296654124055
C        14.82292608432179    2.21464825465890    0.73938400299487
O        15.63669732985718    3.11311514297364    0.74592599758587
C        12.98522148918657    3.76600808221889    1.49589931938597
C        13.17004495835995    5.01672772732208    0.69447046590501
H        13.01663866473843    2.58622203830578   -0.30396827853035
H        12.13403205190426    0.71544966071096    0.74025811349607
H        13.58444017479934    3.79665592191857    2.41105603843046
H        11.94096806624971    3.70628561304569    1.81813164921754
O        12.85493625174914    5.03248767238580   -0.47968586171036
N        13.63480928662775    6.10962407546041    1.37601715661297
H        13.46505635640186    7.05507591005399    1.03918484275632
H        13.79071392366704    6.07847728274273    2.37110652197069
N        15.17276718071052    0.88896182594585    0.67522060130638
C        16.52918357221260    0.48615709680288    0.34988792254335
C        16.87169371112835    0.91944330047745   -1.05575024809827
O        18.00771460530371    0.80083961378401   -1.46532657961138
C        16.68926394308892   -1.01992572684372    0.48818279947170
C        16.17197187475029   -1.58640690049245    1.80036227564564
C        16.17817903202949   -3.11018545869003    1.80683393286818
N        15.38745055898131   -3.66439121122584    2.89249410730064
C        15.74461017750990   -3.36663165085131    4.21991834263595
N        17.06749786637724   -3.46324345013552    4.65901535279917
N        14.72306903562623   -3.11089501409094    5.14235493580343
H        15.14901156808855   -1.23386521099019    1.96144012988939
H        17.19195825346279    1.01329912361648    1.05085681690840
H        14.39833931071823   -3.52771036236581    2.70448825788503
H        16.74503374981337   -1.19525155286463    2.64850533227636
H        14.59502163286429   -3.79669992221995    5.88205399758994
H        13.80074296111107   -2.92237528630606    4.76471417963317
H        14.44618768311094    0.17764107414771    0.44462017688654
H        17.20257556098564   -3.48867592967321    1.88221287384172
H        15.78620917544931   -3.49674207516935    0.85849397982735
H        17.14732630093323   -3.59310190461134    5.66673129038511
H        17.69797986317491   -4.09917072988013    4.17149798441458
H        17.73694182577561   -1.29845993020547    0.33636554992248
H        16.11882587410628   -1.47806196501637   -0.32558754777996
N        15.83369287139298    1.40939293993114   -1.81448282723769
C        16.03226428462743    1.91915574172065   -3.15831548692176
C        16.47399470803299    3.36051205464250   -3.13848423784030
O        16.89901180449015    3.84143282818048   -4.16849649891609
C        14.77274083464657    1.77886784301757   -4.00515723873421
C        14.37039327424252    0.33570347135190   -4.22110857680562
C        15.48755495186975   -0.43383328068442   -4.87857709595944
O        15.84335611747059   -0.06254429339232   -5.99739339656442
O        15.96185758022291   -1.35794841881187   -4.22076153746900
H        14.15890306721463   -0.12892804401599   -3.25609970358471
H        16.84366062991986    1.32554176925342   -3.60530682478391
H        13.46633256093027    0.24943289642737   -4.83198846477642
H        14.85241542739221    1.18995999041931   -1.56234138731221
H        14.96359797297220    2.24317869429448   -4.97446748201760
H        13.96183018749803    2.34895395774600   -3.53807899139777
N        16.34081644597545    4.07589000913661   -1.97338818601208
C        16.80472360841025    5.44506887421975   -1.86488469869286
C        16.04156038784884    6.36089907847785   -2.76970417873170
O        16.62403112438010    7.04062420429491   -3.59173697730007
H        16.06995069670699    3.61611410841598   -1.08319847156367
H        16.72913040708596    5.79358670582510   -0.82936703967538
H        17.86097251832984    5.46624321903895   -2.14985542063666
N        14.67359345740166    6.38865147609734   -2.66114745104971
C        13.88758600051096    7.07405564244644   -3.67837351343181
C        12.74643472699249    7.86161969506729   -3.08601770882441
O        12.09746115008420    8.59914791414916   -3.80171436389645
C        13.44642087545232    6.09564505994262   -4.76566025246655
C        14.64836307479287    5.50105409646324   -5.50242447162174
C        14.30968987738950    4.34793129202113   -6.44723751928644
C        15.55191335443497    3.71256743857831   -7.07262032176947
N        15.28128413036747    2.38709842806016   -7.73258176837251
H        14.57091782056686    7.81112939359535   -4.12834255960480
H        15.98145267043754    4.41159598882714   -7.80107960440972
H        16.33288921235978    3.58269697857931   -6.31144022360102
H        15.17354958078685    6.29172085574594   -6.05065006090010
H        15.37981097677943    5.15378396626770   -4.76303964312148
H        15.91870201633681    2.22592986609684   -8.52646029668421
H        15.41315391426760    1.57307142605523   -7.09325763126561
H        14.31057479866337    2.35105673011521   -8.10790885272610
H        13.63266008175398    4.69220202946133   -7.23723539413010
H        13.74015528897284    3.58970875965303   -5.90319497474173
H        14.16662119877068    5.82184508511672   -1.96638572903255
H        12.77288761529577    6.59594195865891   -5.46992740023398
H        12.85802200516783    5.29886582574365   -4.29971532593186
N        12.48330216199769    7.72096588364567   -1.74193161621167
C        11.42281895976961    8.47367859066387   -1.09938214016471
C        11.99580837430090    9.27798966484918    0.04550060541590
O        12.92268415389312    8.82915027340363    0.68571816833628
C        10.29808569442127    7.55985770805000   -0.59908863351670
C         9.98775007981613    6.35446033948046   -1.50121242447788
C         8.84061924890055    5.53450161342575   -0.91469737926353
C         9.65899463772804    6.76094183118063   -2.93062950686413
H        10.44890442917104    7.35689160328319   -3.38346291887377
H         9.49287546917559    5.88757121761514   -3.56087997335903
H         8.75157344404415    7.35759318721416   -2.94416788343556
H        12.78425480700839    6.88533502088534   -1.21829894112028
H         7.92035064702980    6.11780777383581   -0.90836877428735
H         8.65296140902803    4.63415721218299   -1.50005982680274
H         9.04859211756646    5.23970003833348    0.11338272916940
H        11.04449328907352    9.16146046011929   -1.86997692862332
H        10.89499488718638    5.72566573247695   -1.52725854245742
H         9.38585621622790    8.14334805776611   -0.44821580403519
H        10.57736348604734    7.19055448743734    0.39384412323524
N        11.42689673995234   10.49669788833136    0.38483669751555
C        11.81134150903542   11.23755185583103    1.60278805753661
C        11.20044952737190   10.59963053391529    2.82429675577798
O         9.99365799514036   10.57577804245707    2.93440785944355
C        10.30129233635280   11.14355496137220   -0.31453388513352
C        11.26934266789308   12.66463223743645    1.37537025733546
C        10.10879345354317   12.51403008165526    0.36579544295993
H         9.14616190902256   12.54480611709754    0.88943444679298
H        12.90703523380714   11.21870971742522    1.68016149458902
H        10.56850862915303   11.23969306471744   -1.36937080667235
H         9.41833984214661   10.50596669055093   -0.24215668961118
H        10.09629352223610   13.33143629119524   -0.36447690845895
H        12.05374272301147   13.31763326470660    0.97729158493338
H        10.93524760042598   13.09927717533038    2.32386428030212
N        12.05373084493622   10.06227975430335    3.76820487739180
C        11.63487715515693    9.82180136148401    5.13620757721619
C        11.79692496116077   11.02705228658688    6.01583350159829
O        11.85766821280857   12.14780039066549    5.55289856040081
H        13.05360062817963   10.25500909339597    3.69422252763792
H        10.59195009420210    9.50967056282763    5.13696289188024
H        12.20587555681172    8.98234141436695    5.54555776163269
N        11.84054619541801   10.80495877577087    7.37337702764697
C        12.24042567532033   11.85297711098317    8.29941875128099
C        12.63059428035285   11.22043395537719    9.61439567001919
O        12.41407429224598   10.03933326777203    9.80245131305836
C        11.13015619949549   12.90234244434265    8.48237459385096
C        10.04046571779846   12.43562313152475    9.44458580755383
C         8.76964046378739   13.28099896757273    9.43958949367156
C         7.67742267922963   12.71169411156366   10.33893614826888
N         6.36819697398806   13.41418858205500   10.18969303430431
H        13.13039412198687   12.32547198266707    7.85784339452794
H         7.52992633328141   11.64562486786807   10.12586900719495
H         8.00582122207912   12.75438435627643   11.38465480750204
H         9.78357438820326   11.40622719612277    9.19246555289900
H        10.44034016129056   12.38150658388292   10.46360191339616
H         5.69615317253260   13.10700267358788   10.90983481131769
H         6.48129122519414   14.43520073636006   10.27910236062423
H         5.92487822695568   13.22202056015070    9.26704067911447
H         8.39065157912621   13.35689397780446    8.41826886217994
H         9.00158622101434   14.30975687757926    9.73668626824221
H        11.89589613499631    9.85549031523985    7.75956383865234
H        10.69553712060413   13.12041209480377    7.50138972122663
H        11.54938857030600   13.84919073724857    8.83979275456105
N        13.16718584311818   12.03275545365601   10.58902345732049
C        13.11624987198262   11.57356279185485   11.96491596143679
C        11.67224060995169   11.48439660202237   12.38607882700634
O        11.09363408946797   12.46813226204506   12.79691440381311
C        13.93677527568697   12.45848178032772   12.90440740338809
O        14.12083622921852   11.89601255886352   14.18347210642112
H        13.10567660738893   13.04757543995348   10.49646066475844
H        13.54046222346463   10.56035169843771   11.96741929642179
H        13.42409660104424   13.41633955403173   13.04422557234712
H        14.92021148710288   12.67482948900523   12.47094434906187
H        14.40198588029361   10.95679767357901   14.10268907713545
N        11.04530217965238   10.27224798563900   12.22200210320825
C         9.64147545477119   10.12189584062098   12.52559395015439
C         8.78456388051808    9.77990210950699   11.34441022875120
O         7.57926553773726    9.73625535295164   11.49680997460835
H        11.49933288149031    9.50973527841120   11.70494737891764
H         9.52088584727952    9.35715289198200   13.29802963577995
H         9.29167621566738   11.06432136044751   12.95718619325474
N         9.36277369671128    9.52361243157869   10.12297419575895
C         8.56116230833418    8.95362939895500    9.04914344192827
C         8.89802826244635    7.49771286956044    8.85425564101635
O         9.98799625251625    7.17771130578839    8.43041255997285
C         8.65012564359617    9.70081489280944    7.71569586318896
C         7.79256500542111    9.03500313627371    6.64669501452706
C         7.71231615779553    9.79751234705518    5.33081012283276
N         7.12248571166883   11.11260431244659    5.48973664685357
C         7.94066149164517   12.24803080531007    5.64398615353668
N         9.06191208129567   12.45506504353655    4.84011037978171
N         7.52663839211259   13.23211603181540    6.53491773894351
H         6.78575547628428    8.93422872144689    7.06082014056347
H         7.52022133351949    9.00652564078130    9.41237917358236
H         6.32525262773270   11.05290741728020    6.13352240302117
H         8.14436164644707    8.00925890520920    6.47623752115461
H         7.63128774097389   14.18564289136875    6.23188868233420
H         6.58929638556293   13.10075448876581    6.90819614482404
H        10.38833486756171    9.53852306653751    9.99785654780226
H         7.12190340470718    9.24715774309325    4.58853968281664
H         8.70073293720876    9.91307563705190    4.88464153570771
H         9.96603233277790   12.49070558302768    5.29679226163453
H         9.21941357964825   11.79016628873759    4.09421760196730
H         9.69305765916209    9.73115936774816    7.39290430524022
H         8.33402973934173   10.74052133418208    7.84224525970806
N         7.88645308719166    6.60059405724427    9.13167976856313
C         7.88188410346444    5.29357677019181    8.53169741222001
C         7.47321938319085    5.41275465035693    7.08967138072213
O         6.56531013332385    6.15798285565012    6.79613823922673
C         6.86975152681689    4.41421781114755    9.27880908871244
O         5.63959366031998    5.11560270209081    9.36743073394260
C         7.37749481229574    4.02171172868349   10.65570571512527
H         8.89633960492692    4.87888213845873    8.60001537365356
H         6.65029966715332    3.40509810643191   11.18312930697553
H         8.31633118667292    3.47130194654782   10.59482679552005
H         6.92614916546393    6.96214347340193    9.20487015809407
H         6.68443190970270    3.51595996103875    8.66672360370164
H         7.55059859480028    4.91679304373023   11.25141110122441
H         4.93672928188256    4.52418906216353    9.74960827122297
N         8.12710760868051    4.62747534405971    6.16404781363905
C         7.48977953514505    4.30954312548742    4.90114948770942
C         6.74959218878294    2.99678573623297    4.98600816264638
O         6.84595002369817    2.26837897017778    5.95018449714391
C         8.48477470336409    4.31830116697780    3.73774528773831
C         8.84179649245384    5.69726979596948    3.31220479358406
C         8.05198712243361    6.51633388861850    2.45249405416750
C         9.89087696544153    6.46629472148855    3.75144159867671
N         9.79737511870444    7.72108329918876    3.20352513319167
C         8.66154661228629    7.78275460291754    2.41684577162900
C         6.87828488863453    6.28518433686703    1.71638623735021
C         8.08060725060835    8.82738203506847    1.68682184772120
C         6.35407792543705    7.30687755115650    0.97653741176801
C         6.94059293313074    8.58075553440522    0.97416101341318
H         6.45248727226163    9.37890131155485    0.44061755319159
H         6.73013606979003    5.09049546130410    4.73193673479635
H        10.46927533724898    8.50144202186696    3.32059020954969
H         6.38080006161329    5.33425840850584    1.77412355369831
H         5.45911169289534    7.13574339754369    0.40312689205305
H         8.52636751296638    9.80272363203252    1.73761696015010
H        10.65528395073071    6.14793744866974    4.44205019346806
H         8.76415274183944    3.89631364096777    6.47782114660756
H         8.04860407397863    3.79448231144461    2.88443849036497
H         9.37830052343186    3.74593585196438    4.00631110398061
N         5.95644824563754    2.70871235461909    3.89652895070323
C         4.85550274462585    1.77741181669272    3.95226364439875
C         4.45903996103906    1.44965412700428    2.54096211954025
O         4.85647294654013    2.12359922516608    1.61293903790003
C         3.65191756343559    2.33553678163318    4.69724915900711
C         3.92379152258038    2.67016067557187    6.15462545246420
C         2.64903537572428    3.05557716932259    6.88783570822098
N         2.88720074992021    3.59166532412703    8.21263684594180
C         3.37353586609128    2.79162950147198    9.26718461356560
N         3.81142261099492    1.47356070767640    9.08981153494274
N         3.49836587757430    3.38317027039194   10.53043739398510
H         4.65694105784929    3.48080354859008    6.22479582945504
H         5.21485563970801    0.86776252822023    4.44970915095795
H         3.18612924378236    4.57734524525161    8.17497315121218
H         4.40483392747593    1.81809325409966    6.64667610728952
H         3.63200463326292    2.75180677875941   11.30258334452501
H         2.76326692798333    4.02250162758411   10.78875935227107
H         5.75521068499539    3.43783807067523    3.20187226908425
H         1.98306615106864    2.19124099897721    6.97876279682315
H         2.09214652271634    3.79906152161073    6.30509408768304
H         3.91226643975572    0.91980851901796    9.92384792020810
H         3.45500313074935    0.85613885941479    8.36393210202133
H         2.82866444878594    1.61433322470204    4.63486849185631
H         3.30550707997318    3.23119747605091    4.17075431168830
N         3.60875536812924    0.38768260686028    2.38492834525939
C         3.29082585353052   -0.07771969920633    1.06092694359072
C         1.95956787957692   -0.77327129783094    1.07918907804495
O         1.58638137301247   -1.38739055283155    2.05587486705115
C         4.41060778921252   -0.96551931366150    0.51277831476798
C         5.01359174755117   -1.84671759891459    1.58731384516713
C         6.22056800729975   -2.58760864534943    1.08067525596200
O         6.15566416447975   -3.81569618848127    1.06870710983693
O         7.17096013742682   -1.90638666380820    0.69353082517330
H         5.32167620054048   -1.24637820692647    2.44896731518918
H         3.18630338268696    0.82927279406978    0.44083436407809
H         4.26351486489227   -2.55386048595067    1.94730203126554
H         3.47159945714378   -0.29541211908591    3.14121380063611
H         5.20591433261008   -0.34485486927738    0.09209734033150
H         4.03813395268675   -1.57404338388342   -0.31899932542781
N         1.20507582467044   -0.63715265397992   -0.06025826533419
C        -0.12136801009751   -1.20251071833705   -0.12657930554843
C        -0.46379893567613   -1.56120860216902   -1.55102144334519
O        -0.24223250989456   -0.75374350893992   -2.42667327953716
C        -1.15756903415296   -0.30326655363825    0.51674816053731
H         1.40267913405083    0.12763963340738   -0.71861305226130
H        -0.05139159949426   -2.13885557517758    0.44608390200602
H        -0.83765368697433    0.01912410183207    1.50482621654809
H        -1.33026589962604    0.58602453762821   -0.07930750489665
H        -2.11054442443466   -0.81261637932986    0.62715363322734
N        -1.00880891503513   -2.80861150623640   -1.78186708658171
C        -1.08403603317277   -3.33936090980310   -3.12927150876548
C        -2.17366185105496   -2.63631525191072   -3.88878969995976
O        -3.26582017761138   -2.44783570562869   -3.39704268432671
C        -1.23027455026087   -4.86052024207095   -3.20369098393391
C        -0.31791601150258   -5.61173044951117   -2.26607370415031
O         0.56679948746115   -4.98296955262938   -1.68754641906759
O        -0.54431609758143   -6.81490583031447   -2.12785520555795
H        -0.93687511845405   -3.53872941039955   -1.05620504482227
H        -0.12845154625731   -3.06762359342675   -3.59349167233855
H        -1.04729131855735   -5.20488789906308   -4.22506950598655
H        -2.25612072040546   -5.14127472781882   -2.96899399800904
N        -1.85334713306614   -2.23404923845268   -5.15903328833352
C        -2.67691189353059   -1.28544450687761   -5.86364151949631
C        -3.05982324447389   -1.84703044032477   -7.19780000792133
O        -2.20479250190413   -2.30090082453680   -7.92224861910247
C        -1.95293688043982    0.05965211463828   -5.99944873149786
C        -1.74433189010177    0.71097576833873   -4.62681387570401
C        -2.68690677030956    0.96777168965300   -6.96559823105434
C        -3.01761506828886    1.16772167533791   -3.93915564152725
H        -3.59377945290426   -1.15626744352333   -5.27103823929816
H        -2.19874581637603    1.93330566971323   -7.05748837461597
H        -2.76384642889021    0.52412027907674   -7.95851398563180
H        -0.96029595167375   -0.16708169330407   -6.41958379913554
H        -1.23049152745242   -0.01337121217765   -3.98517809118731
H        -1.06040363403433    1.55902911687815   -4.73958632524581
H        -3.71415361810370    0.34058609548982   -3.80852237379545
H        -0.89849192946397   -2.33569619291564   -5.52957888455671
H        -2.82198037924684    1.58266444505252   -2.95051230518355
H        -3.69477565130159    1.13258856625459   -6.60003978819996
H        -3.53990252431386    1.93201702474244   -4.51436733898588
N        -4.38844735198866   -1.79743285791209   -7.52803336954821
C        -4.88895113137351   -2.47951582438518   -8.71272349450640
C        -4.67480190379163   -3.96551319641536   -8.51388581362118
O        -4.47905906408595   -4.71624519074167   -9.44751499601197
C        -4.19109964648780   -1.95213838019065   -9.95827019080064
C        -4.21561070903662   -0.45185104884047  -10.02322962663087
H        -5.96758401286599   -2.27913895727298   -8.79438502012030
H        -5.04853231590499   -1.29093905728531   -6.92479968028782
H        -4.63741745709313   -2.38026776116443  -10.85963524400445
H        -3.15040167025644   -2.29017211625001   -9.93158617215989
O        -5.23863428260534    0.16018540299179   -9.79028789405398
N        -3.04573330711790    0.16378493666645  -10.35399039190487
H        -2.99089917166374    1.16139415457533  -10.44908668401725
H        -2.19700505446422   -0.35627021122683  -10.56595468328814
N        -4.71025226963205   -4.38805642539580   -7.20571844516125
C        -4.67605116187111   -5.78396031928069   -6.81147640706240
C        -5.87954148682299   -6.03111852160426   -5.93998430179987
O        -6.33925054529851   -5.11231591400921   -5.29733068086107
C        -3.37331008774425   -6.11769623107584   -6.07296045068362
C        -3.40337277358685   -7.44332129165804   -5.37432392222075
C        -3.07790028743293   -8.61802382085179   -6.03847634322824
C        -3.87119791087518   -7.53103571190443   -4.07003914842667
C        -3.21024097300934   -9.83967949245533   -5.42147629880871
C        -4.00662105148479   -8.74706652860743   -3.44574649934432
C        -3.67700126390045   -9.92762171052053   -4.10942039755625
O        -3.82705890963053  -11.13728243266727   -3.46260137654016
H        -4.76618130962427   -6.39151024255476   -7.72311014630046
H        -2.96430164281248  -10.74222803573093   -5.95472681410381
H        -4.39153816961787   -8.80995818540319   -2.44315798910349
H        -5.00501184459888   -3.75532910589310   -6.44577986877109
H        -4.16388155049536   -6.62961250225297   -3.55748148228125
H        -2.72577663971117   -8.57168305610251   -7.05489461848198
H        -3.19118375086124   -5.32745582806233   -5.33915796207654
H        -2.52978912121163   -6.08114750779009   -6.76761538185799
H        -3.51094763674569  -11.86894913266091   -4.04395581261983
N        -6.38784048742675   -7.30694288160492   -5.89943135870152
C        -7.41525497798326   -7.65656175864576   -4.93264335003288
C        -7.25129124836576   -9.05752203186641   -4.41615594655260
O        -7.70434836414040   -9.35000138629573   -3.32939318337470
C        -8.80026675184038   -7.54289355563540   -5.57786678695691
O        -8.85906017331893   -8.42057544783936   -6.68999006730287
C        -9.13275032974346   -6.11335423502921   -5.96700655907679
H        -7.32501383428236   -6.95659707270612   -4.08986157168579
H       -10.12624574048810   -6.04520592583851   -6.40877627777905
H        -9.08406554688871   -5.44930032463931   -5.10392599361723
H        -5.82282340263027   -8.08321438953985   -6.25629798016325
H        -9.55090441785738   -7.92114836000751   -4.86330094232541
H        -8.41532919590659   -5.75283483793539   -6.70189305706655
H        -8.13523679304892   -8.17287455384088   -7.30931623503895
N        -6.64781144034953   -9.97201300208908   -5.24439334592296
C        -6.71472980174995  -11.38750253342788   -4.98297606392247
C        -5.96655601190007  -12.10168422528321   -6.07703545701020
O        -5.75825773109908  -11.53551266598379   -7.12904459971957
C        -8.17285946712128  -11.82606363848580   -4.89979481679700
O        -8.90349758299153  -11.43724100659356   -6.03119244366900
H        -6.49515362155659   -9.76980837311486   -6.24095560966011
H        -6.19783955781647  -11.57826714334928   -4.03156424395174
H        -8.65952751243199  -11.38886015259388   -4.01740264102644
H        -8.24684813670044  -12.91652553270193   -4.81550243683243
H        -8.80441631082623  -10.46289025460591   -6.19666182416379
N        -5.52443729025068  -13.37856917803702   -5.82290983833097
C        -4.47138571297447  -13.92673992376834   -6.63045403859397
C        -3.16070599549474  -13.33669228708957   -6.21953678235677
O        -2.87095883533560  -13.28219670326276   -5.04339938013046
H        -5.54674225502524  -13.75364226260213   -4.86222862769311
H        -4.44664699343608  -15.01581926687794   -6.51872436560942
H        -4.68679048909034  -13.69526710558558   -7.67766618279518
N        -2.30418229838065  -12.87202869527682   -7.19213750974442
C        -0.89755957012415  -12.66574122582177   -6.88497662849107
C        -0.59204693792406  -11.20050675274122   -6.68436279798732
O        -0.79640876205786  -10.42096822928637   -7.59064790808362
C         0.01009859513362  -13.29148718980772   -7.95125334844049
C         1.46514386784735  -13.31278217313811   -7.58340884469643
C         2.16679376601836  -12.13052851026093   -7.43471354055628
C         2.12749215004025  -14.50216863898900   -7.32049491932112
C         3.47924840964665  -12.12512895845956   -7.01555620454440
C         3.44162235805129  -14.50241060528452   -6.89868838468311
C         4.11837216851783  -13.31338974203947   -6.74337665705838
H         5.13363924158220  -13.30549031454779   -6.38483353092781
H        -0.74056421816671  -13.18482612041122   -5.92791158613529
H         3.98461462469971  -11.18378259449900   -6.86941836022884
H         3.92127925379199  -15.43171435113811   -6.63347614766734
H        -2.54158188204387  -12.91980754226205   -8.18411619388053
H         1.58520721199206  -15.43036382884864   -7.38329182991923
H         1.65755065300644  -11.19646340860870   -7.59634616106913
H        -0.11753329925823  -12.73388127505258   -8.88366046158177
H        -0.33043032786875  -14.31087599899600   -8.15690878385582
N        -0.05373979463229  -10.84540809083240   -5.46614549458719
C         0.41068894163551   -9.48688135013649   -5.17030429603582
C         1.17407640513378   -8.92215906726453   -6.34382216293559
O         2.19492976451060   -9.47983254280494   -6.68190550053842
C         1.32504959709144   -9.43686433141231   -3.95265843501674
C         0.68971370095774   -9.98556147560059   -2.68930403806236
C         1.59359513914999   -9.80846701005272   -1.47920253570185
N         1.79353621506007   -8.41627574658986   -1.11519288189555
C         3.02605178563759   -7.78677168680287   -1.34169344377961
N         4.26552261050122   -8.41196316566701   -1.33007438114431
N         3.01508927328491   -6.47266429563856   -1.79970502330787
H         0.44780340203173  -11.04563990522434   -2.82224734876858
H        -0.48162360240708   -8.87164738861280   -4.98916721839421
H         1.00004712079778   -7.85198116498504   -1.44906924241867
H        -0.26758154683111   -9.47976851068428   -2.52883240499858
H         3.26731197249405   -6.42482358505599   -2.79048601536394
H         2.13372320148288   -5.96485539263062   -1.74069157999377
H        -0.14903374529148  -11.49210049716719   -4.66971185272425
H         2.56815887939364  -10.25102301541168   -1.69373372058042
H         1.20211927822084  -10.33933148511778   -0.60439235576927
H         4.96725609614636   -7.97564691810409   -1.92190298348296
H         4.40727510865602   -9.41061060328462   -1.34493358777277
H         1.64974842556811   -8.40260661693292   -3.78802164700210
H         2.23994573126759   -9.99235104278583   -4.18531101273901
N         0.67135180228676   -7.80452324027080   -6.97739156086439
C         1.08534233041107   -7.49141825671809   -8.34060996307134
C         2.39501524746073   -6.72477963987471   -8.33890935031228
O         3.32021950041862   -7.12196903737053   -7.66257429552245
C        -0.07116584901623   -6.79447904583369   -9.07308140538739
C        -0.53890979716807   -5.56678647964302   -8.34602027468557
H         1.29307039755215   -8.46164560095456   -8.81934626234982
H        -0.29874704944040   -7.53759595521425   -6.79176030151552
H        -0.91401811510584   -7.48661037822563   -9.16130549162979
H         0.22109623992496   -6.53268482683584  -10.09303330837421
O         0.17832481424865   -5.04721558152540   -7.51569419967367
N        -1.76640533203983   -5.04728287032796   -8.64217959915650
H        -1.99866366082008   -4.11938135235853   -8.31640035418740
H        -2.37300687351122   -5.38272587398021   -9.37726470811184
N         2.55406604522534   -5.59346154805712   -9.10557770721374
C         3.77467346393368   -4.81415819666611   -9.03907148309292
C         3.46285101827691   -3.37785632195763   -8.70673065970247
O         4.36433020797373   -2.57739232942637   -8.56526599568580
C         4.52804073978535   -4.95272903352567  -10.35858292964103
O         3.76686734733863   -4.52417257749439  -11.46190319034416
H         1.81240005245792   -5.19064697490669   -9.68500065350303
H         4.37383202767183   -5.22758023032127   -8.21381204951268
H         4.76772011725110   -6.00820812557019  -10.53391100729798
H         5.47167439157413   -4.39847530783659  -10.34098548934806
H         3.94384017017043   -3.57236450563485  -11.66905158752734
N         2.12746527541630   -3.05814795674623   -8.57581746298027
C         1.71431446529556   -1.73790299651947   -8.17272482740061
C         1.66661248262117   -1.66509531305470   -6.67083506778155
O         0.95918432431402   -2.42967929258404   -6.05256227287927
C         0.34948928876067   -1.40264151800329   -8.76413761448386
C         0.38834625344052   -1.06055427949362  -10.23596622540325
O         1.37759525619011   -0.44840615987486  -10.63761369076485
O        -0.60520180668350   -1.36698731091296  -10.89548840900122
H         1.45532242321498   -3.77443518695606   -8.23823851728432
H         2.47177800184658   -1.03071440338933   -8.54747269168644
H        -0.08731958290420   -0.55684853941391   -8.23232229343106
H        -0.32612092539358   -2.24641612033025   -8.59342511414811
N         2.41831239824591   -0.68545745712390   -6.06791645464896
C         2.13036175911975   -0.29578301890929   -4.69918706839100
C         1.94122583420700    1.18656029949498   -4.61227732043032
O         2.66308802155571    1.93779506414001   -5.22988874581930
C         3.20418901368981   -0.68409573622346   -3.69126172934456
C         3.62987919559876   -2.13451412170071   -3.77256855397356
C         2.51114888283982   -3.11436740821389   -3.47986194430401
N         2.97576218677407   -4.48565547419353   -3.50919166562377
C         2.72942773705808   -5.32541092101859   -4.61321126258498
N         1.53276208067066   -5.21476711849884   -5.31836477221750
N         3.54198289915661   -6.42961718856188   -4.87711123112111
H         4.45103237433908   -2.31297989785913   -3.06973387626640
H         1.18084383208863   -0.78705877294750   -4.43409901884850
H         3.83337120938267   -4.58280688458560   -2.94373612994625
H         4.03065587016013   -2.34349523125185   -4.77128106309895
H         3.38075809553898   -6.81488178575283   -5.80082086484559
H         4.55247233233194   -6.33954602529315   -4.81924233639038
H         2.81389940126640    0.05103160238889   -6.66389476357652
H         1.72200849042500   -3.00281546854192   -4.22393794087794
H         2.05214914377856   -2.91898902189337   -2.50292618989135
H         1.28754297994841   -5.97673831305225   -5.95382385685535
H         1.29510496354653   -4.32180728385256   -5.74928888509764
H         2.84378450626872   -0.45491956492343   -2.68123371372477
H         4.06797155679658   -0.02934353869946   -3.84346485532775
N         0.97719367383428    1.61219624105301   -3.73581430285430
C         1.12277721401729    2.91326207002709   -3.13398386191037
C         2.20820879126124    2.82961472684874   -2.09018557265696
O         2.18362077186446    1.94732071258404   -1.25863300812913
C        -0.22103255517518    3.41867426960062   -2.58732198931081
C        -0.11866159025169    4.88000114995908   -2.15696585706556
C        -0.72227292624961    2.52753607604152   -1.46378852067493
C        -1.47229072780570    5.48320108853553   -1.85356631058584
H         1.47011303765082    3.58979643790037   -3.92822151361178
H        -1.67746145220229    2.86647745660332   -1.06743796129027
H        -0.84290427176623    1.50102215914756   -1.80537585463479
H        -0.94711909898745    3.37243612255987   -3.41509849328066
H         0.54288339248066    4.94588217656789   -1.28609315297260
H         0.37880293996847    5.44627346463999   -2.95433776075039
H        -1.94796543352418    5.00728052123009   -0.99660961009294
H         0.57162198187361    0.90513274089248   -3.11299925315866
H        -1.39680035565795    6.54461711529109   -1.63416816126380
H        -0.00568858015596    2.51610867933460   -0.64502189957620
H        -2.14848015226791    5.37750697871864   -2.70259573746206
N         3.20354394294050    3.77454567958302   -2.14232250232366
C         4.20596191541853    3.87053333369268   -1.10350013641684
C         3.89186413135987    5.06671861307443   -0.25601719701544
O         3.64150418966961    6.13448071454771   -0.76728933488450
C         5.62520055789656    3.94198949368450   -1.65034749701567
C         5.99175444494564    2.78512232726543   -2.59622071980403
C         5.69792837839741    1.42938819151162   -1.96388526864293
C         5.28456120043555    2.91123291988580   -3.94076926170007
H         5.44467185821441    3.89082170975692   -4.39164063215999
H         5.62887084472378    2.15171845389622   -4.64123065430053
H         4.21067140396181    2.77328115668876   -3.82648689498506
H         3.13644818888335    4.59083241318247   -2.76647500258260
H         4.62472010126357    1.28895990848363   -1.83793661877131
H         6.07118231717380    0.60686936956784   -2.57531498191578
H         6.15574671451566    1.35775032863704   -0.98073356354580
H         4.09787642777595    2.97101003920062   -0.47668067262702
H         7.08037377539081    2.84537999618460   -2.77830450160514
H         6.32145753046344    3.96887115761436   -0.80499213033898
H         5.74623255609204    4.89551870982719   -2.17249203741703
N         3.89331199475303    4.89242014736409    1.09911108654050
C         3.31844148064265    5.90389801428356    1.95556786418828
C         3.87005694587031    5.75652721410329    3.34211920216494
O         4.93379482522283    5.19748944076301    3.51585339557550
C         1.78882999735153    5.85270077118776    1.90066970867303
C         1.26272179331966    4.53072459000810    2.34227795056213
C         1.37835886909577    3.43829428563084    1.49980018871430
C         0.74190769239678    4.34657611371108    3.61563019906510
C         1.00343684569874    2.19036186982430    1.91757942395457
C         0.34881490349752    3.09838489840232    4.03530066798485
C         0.50163404188039    1.99101448729813    3.20152346120205
O         0.18854605417281    0.72058716620925    3.64745185377317
H         3.67254203430772    6.86776031801956    1.55975413362547
H         1.10613264753236    1.35338842235758    1.25424851556577
H        -0.04263938495220    2.94725243880226    5.02504836598977
H         4.11646511684014    3.97431114132156    1.50340251836616
H         0.69130545570451    5.18415145181722    4.29008961298154
H         1.81258432249897    3.56446713444257    0.52287260610709
H         1.46045015914626    6.02911718342647    0.87217407010482
H         1.35452586227767    6.65110576771599    2.50869199428707
H         0.64334634227532    0.05805301188185    3.07196624483740
N         3.17558819694371    6.31325223973777    4.39475781281427
C         3.93718050852302    6.55016073370076    5.57947293963561
C         3.06534409222350    6.75419808278256    6.78891850864477
O         1.88019550062871    6.96888509279986    6.65447888383036
C         4.86446899162156    7.73162291458183    5.31812276523629
O         4.17923588986019    8.95508432413296    5.16940381576555
H         2.51917384423720    7.07733714513418    4.23120498994480
H         4.55538424270696    5.65499514825367    5.73910726615766
H         5.41693200776084    7.56049112562039    4.38482811218030
H         5.59268597687602    7.79668251633264    6.12837098748686
H         4.44938499320915    9.61302750468973    5.86130187528808
N         3.73873925547116    6.70771312385130    7.99340444882920
C         3.29493601587223    7.39419108820878    9.21088105675322
C         2.40901748728268    8.59686043042406    8.99174959968120
O         1.62973438352577    8.92633520429891    9.86356724833261
C         4.54572103389710    7.85829930370629    9.96225085263942
O         5.49548551498516    8.40977216085955    9.08455961798974
H         4.77030110135206    6.59295247962176    7.96534220684029
H         2.72126893727145    6.67244176125267    9.80911308929156
H         5.03816796076538    7.01278961083413   10.45651751542838
H         4.30085318486492    8.59449316180870   10.73814231852509
H         5.13122970178115    9.16490995832011    8.55837445272968
N         2.56994339300782    9.33239648272404    7.84821111258039
C         1.97837981628353   10.64462646056633    7.69510976078849
C         1.54486387307272   10.88391674958464    6.26644500366270
O         1.40326442468968   12.01818765157389    5.85726819021241
C         2.90045877896742   11.73606734174070    8.24011005337653
C         4.29776591478565   11.74248173974479    7.65582351139984
O         4.79405005866861   10.67156923980630    7.31109369257158
O         4.85798628402268   12.83906950165351    7.60461556742983
H         3.26991715490434    9.08278440534856    7.13877485845062
H         1.05504360434642   10.61773282977133    8.29673867425245
H         2.99235034548555   11.62264918748742    9.32350004672246
H         2.44888007223203   12.71452293367849    8.05665145970697
N         1.24834863794185    9.76824181026822    5.51449878087805
C         0.34799420166932    9.84225767305405    4.35434406313488
C         1.06655549840829   10.46512276838202    3.18664796580588
O         0.44616503061586   10.95801839080689    2.26770754941007
C        -0.93268322739147   10.62555729609106    4.69550953244286
C        -1.42579615229361   10.40403071382148    6.08935453290597
C        -1.35675121965483    9.20785972808781    6.86850463712130
C        -1.82977407952456   11.40680262690068    6.93762513777195
N        -1.98161646395699   10.90938784894375    8.20635491889190
C        -1.67053083290499    9.56229013513428    8.19527059562201
C        -0.97827996526653    7.88601212566560    6.57743569140860
C        -1.58412144747044    8.61920338551825    9.22660916845991
C        -0.90578678864041    6.97816167925491    7.59620117861941
C        -1.20219364790202    7.34404244344029    8.91685318192128
H        -1.12552140703354    6.60770493302497    9.69948075345155
H         0.08058147629651    8.81717792764933    4.06248457393046
H        -2.19497346857071   11.45348624491839    9.04413412628891
H        -0.70941691947122    7.61023328946072    5.57526398088703
H        -0.57208687719209    5.97483594563472    7.38877509876330
H        -1.80356055298317    8.90924146788729   10.23830970800722
H        -1.94153373854112   12.44479270748988    6.66746494278715
H         1.40644563323698    8.82470137068332    5.91887469660493
H        -1.73299438702498   10.42912596595730    3.97600030791846
H        -0.69344015375809   11.68945170578198    4.58654764800847
N         2.43698837303542   10.43257790892797    3.21758822792082
C         3.24961184752472   10.99120896233864    2.15672976494944
C         3.67816126329235    9.87021659000233    1.24645439560851
O         3.88495322554958    8.76858403694686    1.71154568364010
C         4.40060619871485   11.80040130466737    2.73589656710211
C         3.92356080381138   12.74038436827009    3.86069985099761
C         5.06042513184073   13.63872305418220    4.33672336959404
C         2.70368359085526   13.56693841916557    3.44652343739033
H         1.83816039173244   12.93354620595822    3.24535831726032
H         2.41338144600032   14.26121963902699    4.23546431988584
H         2.91228179420454   14.14452699818884    2.54625760053887
H         2.95253042025324    9.86174658810406    3.90972004683417
H         5.34085718138262   14.35116647585908    3.56138818839890
H         4.77748832999981   14.20255162451619    5.22645336185501
H         5.94475613513438   13.05162284193204    4.57643734251152
H         2.59742138970025   11.66439041905957    1.57797190082141
H         3.61029975837675   12.10294867201523    4.70875623667326
H         4.88563703576859   12.37661162423972    1.94181809196430
H         5.16055066755134   11.11354239510509    3.12288924280860
N         3.72689783721746   10.12041063637616   -0.11361579903554
C         3.32280361090668    9.05061774183829   -1.00655907825575
C         3.98455790651734    9.12060114640949   -2.35325816354819
O         4.04504765560795   10.16742411320508   -2.95783039404957
C         1.79219570145266    8.95905098628598   -1.15558639232230
C         1.12600170308543    8.94321011572290    0.22950473835068
C         1.41983855955070    7.74257539480955   -1.99055109791798
C        -0.36292427286989    8.66604188315592    0.23513890668801
H         3.66495500755100    8.13015818191182   -0.51100980979335
H         0.35147209927111    7.70636400875711   -2.19492601675007
H         1.94287816757107    7.73449846013281   -2.94657478037623
H         1.46128518413780    9.86138839867782   -1.69134388317946
H         1.64778955024687    8.21213625675350    0.85400675197372
H         1.31865995249048    9.90160295709271    0.72095135038249
H        -0.57223907825294    7.64531524056536   -0.07925874677924
H         3.47454198753027   11.05826733772136   -0.44231545619213
H        -0.79206940035714    8.79081977191751    1.23097389202134
H         1.71135264485442    6.83157725204455   -1.47107144940419
H        -0.89287689979087    9.34033416432912   -0.43628886309412
N         4.44218270860115    7.91150226528599   -2.82820377664138
C         4.71371397473642    7.65623184414201   -4.23153497038145
C         3.89484664405099    6.47856872530090   -4.70961270295682
O         2.95708777379568    6.05768704509728   -4.06427554645405
C         6.20624877809781    7.40975587606258   -4.47570569134692
C         7.11744730554533    8.55323182037201   -4.16444335879682
C         7.05143927503701    9.21315319655797   -2.94935950588236
C         8.12991772569442    8.89934543690477   -5.04866580323243
C         7.94937083336084   10.19815579229098   -2.62773174499255
C         9.04770402979665    9.86906497781494   -4.72827985204680
C         8.96946646795773   10.54684678718512   -3.51168580772234
O         9.86348414854641   11.54889544002563   -3.18001481002991
H         4.38117560192633    8.53069370678200   -4.80214028701541
H         7.86968832928797   10.72168440000115   -1.69376168620475
H         9.83933446149128   10.11143620687139   -5.41446451587095
H         4.21330265569834    7.06755427637502   -2.29767566114380
H         8.19633913707631    8.40151365692729   -6.00095024852214
H         6.27736783281128    8.94893561619371   -2.25489557919744
H         6.35544223461561    7.13503946558338   -5.52179465625355
H         6.51201635009332    6.53879432242355   -3.88948840860164
H        10.58932332862455   11.56346568984957   -3.83971696545480
N         4.28224488340001    5.91506783224426   -5.90167991607736
C         3.59363297758049    4.77400437388552   -6.45211565623414
C         4.54742452445837    3.99855344312935   -7.32441751387694
O         5.03743328591063    4.52179212564267   -8.30206063736678
C         2.33508296656978    5.18210338827288   -7.20320257016118
C         2.59227697691894    6.20414618425014   -8.29650233734994
C         1.33889617300801    6.51437956762239   -9.11158647054315
C         1.56926469195842    7.54548730191833  -10.20560714356496
N         0.30397125330345    7.90527895638892  -10.90951034635650
H         3.31849734230034    4.13475524532795   -5.59822473869039
H         2.01931756865121    8.44860914044170   -9.77746997885341
H         2.30255568547397    7.16632238266642  -10.92758501661582
H         2.99270064409963    7.12092680254855   -7.84851405454024
H         3.38146044115055    5.82828648075239   -8.95788198669301
H         0.45944979995453    8.60404896441045  -11.65448363272292
H        -0.12572090486773    7.07274239310631  -11.34287615138056
H        -0.38654223839465    8.29849139193816  -10.25049546175753
H         0.54233060258975    6.86067608761942   -8.44476530217894
H         0.95019687034480    5.59057268022782   -9.55548691416622
H         4.87723533319172    6.42211511290211   -6.57784991774034
H         1.59894495362160    5.57769627009749   -6.49468906938070
H         1.89352361230183    4.28984221395514   -7.65313479005965
N         4.81301965930405    2.70431932092004   -6.93650082179890
C         5.49531623517350    1.82438566122905   -7.85025295263911
C         4.50689006405797    1.21525897459370   -8.79737539560170
O         3.37716116352623    0.96966787539002   -8.42966681693511
C         6.31608525595380    0.71616468508836   -7.15493090559302
O         7.22485188773123    0.15252052583076   -8.08796422031709
C         5.45042365679673   -0.37668445828964   -6.55870196657300
H         6.18788718988640    2.46619025816996   -8.41668635073118
H         4.74411127076507    0.02933066638949   -5.84002356872819
H         4.89186874941322   -0.87556443510013   -7.35141445734131
H         4.10650586261152    2.23264970829194   -6.36218479824146
H         6.92049950960747    1.18041136038349   -6.35911303229927
H         6.05769870856907   -1.13239263359152   -6.06317129682292
H         7.76389848380794    0.89312564802533   -8.46328184846603
N         4.97262173776745    0.91111918098498  -10.05087174724130
C         4.17721022343831    0.11865246358225  -10.95204787130923
C         4.90887230725621   -1.13421949145058  -11.33495507233886
O         4.47892383392597   -1.83170837772558  -12.23053676183604
C         3.83812697144657    0.94845327981458  -12.19701087069127
O         5.03508522897400    1.42825930541942  -12.79528782213261
C         2.89333508728601    2.08420506454429  -11.84089359480152
H         3.24877560304616   -0.15005726668499  -10.42721702814784
H         1.95988926260719    1.69658576006329  -11.43362092254540
H         3.35200963266786    2.72166255362501  -11.08565745458762
H         5.97607336023129    0.91897994577130  -10.26226704205185
H         3.36469478796689    0.26847817156338  -12.92854234454060
H         2.66099845050003    2.69973500432768  -12.70907199988378
H         4.82256378629773    1.96559202158549  -13.59102013391432
N         6.08110224585195   -1.44564193931186  -10.68092572522826
C         7.05641865013411   -2.26597219273986  -11.36850181599315
C         7.80186143418656   -3.15071251236455  -10.41261307178749
O         8.86680502253983   -3.60878730198033  -10.76247998914389
C         8.00627089762968   -1.40871409366257  -12.19675855889221
C         8.88596174988234   -0.53072594377962  -11.34249809575387
O         8.40805664623540   -0.06859628363432  -10.30719556596415
O        10.02281072084522   -0.30564911002458  -11.76042955227088
H         6.46337119195571   -0.87542245080904   -9.89260571076167
H         6.48227418402056   -2.91896152482688  -12.04427166235470
H         7.43257878378955   -0.77814359486000  -12.88096321215106
H         8.65317421949436   -2.04950759690760  -12.80199292999652
N         7.21349400469213   -3.43454908274700   -9.20774775221448
C         7.81179281230229   -4.38766360771571   -8.27536146004689
C         8.78528779210103   -3.67420474238016   -7.36019498869585
O         9.69351881908764   -4.27388955977723   -6.82513530711322
C         8.84964591910896   -6.68060460625590   -8.14980050250090
C         8.43838603569100   -5.56143127756225   -9.03053877976255
H         6.27687027635494   -3.05266703022844   -8.96986776641564
H         7.00735318271947   -4.78895060749772   -7.63988368259047
H         9.31804325568739   -5.19091323998361   -9.56292893152162
H         7.74411290233573   -5.92536495582783   -9.79353640083554
C         8.00003400757432   -7.47170515895403   -7.39545917342889
H         8.48686113641263   -8.75067747759083   -5.75445592209208
H        10.94042901276748   -8.09344566534637   -6.25440856037500
C        10.08036682395516   -7.81015111885503   -6.84173310224010
N        10.13571713311415   -6.93044718145888   -7.81079123868151
N         8.79465824860011   -8.21290838984562   -6.57800914444828
H         6.92108514088106   -7.42693055258823   -7.36000246010327
N         8.53718298522353   -2.34109473168589   -7.11402186817392
C         9.29583315084347   -1.56467492576351   -6.13648458396940
C        10.58426359532563   -1.06099919620654   -6.73736555751162
O        11.64271612007765   -1.30256938246887   -6.18785248771917
C         9.58878404038585   -2.34515659493803   -4.85295609252758
C         8.40235033822347   -2.74984473938115   -4.04031851857823
C         7.26994324162298   -3.28703606540947   -4.62906513376006
C         8.47345867215378   -2.72365674376065   -2.65622775319086
C         6.24768694879554   -3.79091870978318   -3.86831648049297
C         7.45196200427723   -3.21733827668380   -1.88867031005296
C         6.31999296603103   -3.77205365367225   -2.47721221696953
O         5.30363039389041   -4.28419258892710   -1.69702845146700
H         8.68800931263473   -0.68721462429503   -5.87433309735211
H         5.40134313550303   -4.25059076969719   -4.34267985577890
H         7.50732759980680   -3.17284747684289   -0.81857003458099
H         7.97539628498234   -1.77391517763095   -7.76935607062271
H         9.35139443081962   -2.33288587856714   -2.17887199487855
H         7.20824896568513   -3.33188893109410   -5.69888690903577
H        10.27295203222760   -1.76010972525783   -4.23327093600874
H        10.14797634019841   -3.24539916831131   -5.11915295361908
H         5.56026553065000   -4.17921840733343   -0.74904099801449
N        10.52208659936356   -0.31542512484382   -7.89361640013800
C        11.75691546226365    0.04869300199988   -8.56610446815422
C        11.67547151612026    1.46127780789380   -9.10813883109236
O        12.52149684068214    2.27445508622563   -8.79429419211010
C        12.13326974487395   -1.03399398060521   -9.58107445312263
C        12.08041026186236   -2.40276384379315   -8.90616213841395
C        12.46520183789517   -3.57981759519684   -9.75397594784953
O        13.45289185502219   -4.23021591092736   -9.47155337476054
N        11.64292314320052   -3.89268173623471  -10.80160397328052
H        12.71730170172927   -2.38405228111778   -8.01615560102705
H        12.52118441284946    0.06124695510714   -7.77309927225793
H        11.06446378477481   -2.57391114857890   -8.53672636902141
H         9.69813359992890   -0.31656469867631   -8.50930585319662
H        10.67709048430493   -3.59240223306823  -10.80393910762753
H        11.69974607838453   -4.81490495440008  -11.20877414900450
H        13.12664757557703   -0.84249670651909   -9.99910372102622
H        11.43411648545883   -1.00332617257136  -10.42338746002030
N        10.61066185898163    1.78146128969260   -9.91688979865706
C        10.19887344178607    3.15890842969827  -10.12340710169304
C         9.19268368335690    3.56407371594719   -9.07670872409562
O         8.42186241993313    2.72963828401874   -8.65174070511799
C         9.61299764705872    3.37020223904922  -11.53704743060369
O         9.64272261364870    4.75747122354939  -11.86060993986075
C         8.20289168457073    2.80460457994503  -11.65918540519677
H        11.10033598560481    3.77751993401643  -10.01761998928526
H         8.16883176238069    1.75286548309104  -11.38330875057678
H         7.53007986648348    3.33650949857388  -10.98737930854831
H         9.85126114147501    1.10138821076059  -10.07254647511389
H        10.28317116044646    2.86138545636510  -12.25100317618727
H         7.81235040326271    2.90549429720937  -12.67093259927165
H         9.19357614046962    4.91716489228115  -12.71969133701687
N         9.16709954245991    4.88265097130772   -8.68253496386326
C         8.27470464327375    5.35886660168171   -7.63796337927682
C         7.85927549094875    6.78557908594216   -7.89728997730411
O         8.69900463623518    7.66054000539403   -7.85931826086526
C         8.93938479424680    5.30036704583487   -6.26701831065550
C         9.44824077039943    3.95097923518702   -5.89122909230809
C         8.63779417938360    3.06815107070205   -5.20156244958797
C        10.72205662458227    3.54985195141952   -6.25401815369778
C         9.10150074071038    1.82154405547113   -4.84645534575327
C        11.18882478767451    2.30382765136909   -5.90089085066683
C        10.38406289595811    1.44757508374785   -5.18402975580871
H        10.75488864433454    0.47372949514488   -4.91513499937683
H         7.39133189147977    4.70222748341232   -7.66882360236740
H         8.46022487127383    1.14268853781683   -4.30970667451180
H        12.16456211148198    1.98226009852887   -6.22354875276291
H         9.81070616547601    5.57603740017437   -9.06578323477278
H        11.32989213133229    4.20947297054927   -6.84822847438780
H         7.63429484632062    3.36903514594247   -4.96337235764206
H         8.23867617484731    5.65435810337170   -5.50535497527759
H         9.76925023312454    6.01395259752733   -6.26349859253783
N         6.53391496389823    7.04930086131599   -8.13682931906004
C         6.11665488424586    8.39278515885418   -8.50225249569795
C         5.40494145333610    9.06712775432614   -7.35881351487676
O         4.41009113976227    8.55265154310015   -6.89402400519877
C         5.27258416083742    8.37806648243552   -9.78229027553409
O         5.99604117475860    7.75091679794510  -10.83679849050291
C         4.81225015700628    9.77395808295816  -10.17707307703040
H         7.03800253284809    8.95132912814792   -8.71629967791271
H         4.18657440389470    9.74204216867817  -11.06814184845691
H         4.25154308724650   10.25460702497161   -9.37387048186547
H         5.89108950832047    6.26864828604944   -8.33102493973436
H         4.39288931332635    7.74658100408981   -9.59294625658667
H         5.67408077061333   10.39973236374777  -10.40243955579450
H         6.54071101485636    7.01681994121290  -10.46948321242055
N         5.93016466551767   10.25470364908177   -6.89926852160317
C         5.29471441306374   11.00720953854699   -5.82925264511009
C         3.92749944330670   11.47855651851932   -6.24971223742972
O         3.74812629840973   12.01558778084342   -7.32141822838668
C         6.16657300931478   12.14988728740202   -5.29754329324496
C         5.81926504248473   12.57092439187719   -3.85995905279354
C         6.94702233488549   13.37463551529263   -3.20098684983315
C         6.83678722805937   13.48379066004776   -1.67719120891689
N         5.97200395295288   14.60854280048630   -1.23091374985265
H         5.16092672934081   10.29003871893794   -5.00780552774017
H         6.45650236716002   12.54325551411435   -1.26046257941331
H         7.83294088650355   13.61948309074500   -1.23731505334264
H         4.87317050525694   13.12527945870032   -3.83051776979780
H         5.62837968135751   11.67104192033269   -3.26337909420037
H         4.99679744257713   14.47560116657485   -1.56417975162148
H         5.92891548972626   14.68019872380199   -0.20273057162894
H         6.30440513424225   15.51108561341073   -1.60180472751372
H         6.99926064053142   14.37559960834909   -3.64289289551561
H         7.90377773419698   12.90321188734769   -3.45806347732302
H         6.65241197613662   10.75370153458527   -7.42126409986179
H         6.10544382664888   13.00351124321409   -5.97952877523172
H         7.21114933898931   11.82240108502693   -5.32911457596136
N         2.93540011678692   11.26164983024116   -5.33141750209831
C         1.56029146970849   11.65379594990346   -5.56105766151571
C         0.95623242139648   12.30562580273002   -4.33958537389105
O        -0.02147854590905   13.01068760070735   -4.48765029917837
C         0.72798490768943   10.46951339965650   -6.08491617778562
C         0.61653329326780    9.35695002771956   -5.03048294480988
C         1.34268226571285    9.95186911443045   -7.38077442003673
C        -0.33353602697379    8.23690481865542   -5.42268694306777
H         1.60468684881262   12.42803952616906   -6.34182204027576
H         0.73069599604908    9.17636257173294   -7.83853013034394
H         1.46701739154160   10.75600957856475   -8.10659011506909
H        -0.28951514703853   10.84065037169034   -6.29267135849843
H         1.62000315931978    8.95534276274463   -4.84898679222090
H         0.30091207471139    9.79816697736832   -4.07759813651131
H         0.00554083058815    7.73065299012713   -6.32524594134533
H         3.15912239331887   10.77665544016881   -4.45863450804223
H        -0.41927565426694    7.47667705336833   -4.64444383631707
H         2.33359542515021    9.53829860107160   -7.18788794157355
H        -1.33659732657912    8.61655557138403   -5.62468533941759
N         1.52029765356104   12.08639402970866   -3.09928081528604
C         1.30664996654037   13.05469105579823   -2.03009323594033
C         2.65963057087604   13.48182897305762   -1.48161970321503
O         3.26891610557481   14.30897509534164   -2.15783546368047
C         0.37703157611042   12.54452915374420   -0.93495805731397
C        -0.98119384247222   12.09769331433841   -1.46256847469220
C        -1.83392239491680   13.24235716627482   -1.99251763987283
N        -3.17994116048250   12.81328636834164   -2.35604535279587
C        -3.37782507771602   11.81035246531465   -3.32334846859745
N        -2.31450103518694   11.28506465400353   -4.05054683571726
N        -4.67064792783971   11.42475767411080   -3.66742913690863
O         3.04235313419164   12.95700840165068   -0.43694075530717
H         0.85846472428778   13.93684672235407   -2.50948769076943
H        -3.83122891593842   13.59413828872253   -2.40451574454603
H        -0.83557186023274   11.35184094913927   -2.24978003243861
H        -1.54402925705482   11.58372854106444   -0.67646312237448
H        -4.83667175153404   11.30350048402022   -4.66130793704683
H        -5.44593270833061   11.91935330776327   -3.23564955882549
H         2.40065743643727   11.55290608839629   -3.00990472096088
H        -1.36284140773937   13.70202249428208   -2.86851454980799
H        -1.90173013421390   14.02501245363657   -1.22698197534374
H        -2.57454834214217   10.78904658379612   -4.89672971507233
H        -1.54585716841469   11.91364214995544   -4.25345409410565
H         0.24430911745926   13.31699140020634   -0.16829498388692
H         0.88006696927718   11.72130697867967   -0.42011260470197
N        12.89725226863121  -24.63260459944808   -0.43113389226398
C        13.79491282624515  -23.86317459259213   -1.34344567835640
C        15.02735168019498  -23.47050416205299   -0.57355700795682
O        14.88994848835825  -23.01700877145997    0.54069516711203
C        13.06407230887940  -22.64089125151935   -1.90265543811775
C        13.83655367258455  -21.82781062583958   -2.94881770930282
C        13.02060583877060  -20.62633555097178   -3.43675528145731
C        13.71617624786929  -19.70211525667322   -4.43349262335256
N        12.84055685989246  -18.53073952977650   -4.75252435128353
H        14.10257269960839  -24.51261798191483   -2.17695164400556
H        14.67487928277435  -19.35335414067498   -4.03021796561386
H        13.96541564152688  -20.24520696619897   -5.35213363921496
H        14.79463654607124  -21.49364637974900   -2.53660039704385
H        14.10332543815300  -22.46681298310209   -3.79773907762488
H        12.62889426153684  -18.01926716243563   -3.88488508915520
H        13.23776955811273  -17.83559942198967   -5.41793149718881
H        11.94277434610633  -18.83859318665728   -5.15466775789693
H        12.69830272484429  -20.03612055118028   -2.57122035529695
H        12.08939314530334  -20.98751803503814   -3.88669892548136
H        12.06732716830396  -24.99512607709181   -0.92445697264346
H        13.40284879145237  -25.42567268479156   -0.01150521857873
H        12.56296358835617  -24.03578272018653    0.35433976877175
H        12.78422451537431  -21.99523257457628   -1.06317468863199
H        12.11645373490832  -22.97492603438414   -2.33573100657135
N        16.27104087881041  -23.60897660613409   -1.15384355968095
C        17.40796486126598  -22.90158390184992   -0.59205479223526
C        17.85643194898693  -21.86883342090325   -1.58869074485833
O        17.84594136737674  -22.14409755430937   -2.76953959087892
C        18.56076183634564  -23.83573883284221   -0.22508303658903
C        19.73353510588399  -23.09972607671309    0.42769014104525
C        20.95289639101256  -23.98115141337806    0.70983256594697
C        20.69351651285696  -25.09864749607832    1.70824232961919
N        21.94204798519177  -25.82487478671499    2.08644220124320
H        17.05707181188241  -22.38441363728645    0.31465787930229
H        20.22715608280273  -24.68767291377264    2.60936565804333
H        19.96491224814717  -25.80728436982846    1.29726289223878
H        20.02580966124638  -22.26201231037473   -0.21649722014034
H        19.39495437443244  -22.62475428390943    1.35478828439137
H        22.61516223175039  -25.20851607187005    2.58952850016040
H        21.74710999725577  -26.62539257146130    2.70707397793270
H        22.42421117437176  -26.18951403931951    1.25159290592455
H        21.77933878201200  -23.36783704456631    1.08535087684028
H        21.32017760722741  -24.41184851751803   -0.22842289446502
H        16.36615575171626  -23.72443904353533   -2.16711696526639
H        18.89905595567408  -24.33758056969505   -1.13679188348690
H        18.18880899087700  -24.62771808638831    0.43199649356497
N        18.30288796149473  -20.66918240518215   -1.09079933011096
C        19.13816578960651  -19.80534018772480   -1.89888012644935
C        20.41849464397318  -19.53251356138339   -1.15388942232271
O        20.44733790096794  -19.63992709954465    0.05365307585106
C        18.40556072208893  -18.53417239276520   -2.26949825028143
H        18.41221806311199  -20.54696230870445   -0.07435287969024
H        19.38767366849304  -20.38204682961695   -2.80499316390929
H        17.52662699594101  -18.76838951412021   -2.87189302367691
H        18.07605778521488  -18.01390573790214   -1.37123169388350
H        19.04189743320807  -17.85361422064831   -2.83466168840732
N        21.51828459577964  -19.16600181056757   -1.89431339757894
C        22.82772748338420  -19.11719834980046   -1.28807352320855
C        23.57988563526605  -17.90544229773139   -1.76215901036135
O        23.32163322404233  -17.36567408890775   -2.81486266027246
C        23.62707637007881  -20.40343848118005   -1.57409009348594
C        24.99636809518676  -20.38224207581339   -0.89424410951638
C        22.82737271416564  -21.63020604954826   -1.15736209305084
H        22.66843326380638  -19.02094722287477   -0.20371253120707
H        24.88771861327770  -20.27211885254995    0.18461155441433
H        21.88465158538518  -21.68841377044005   -1.70187611136060
H        23.77570628547843  -20.43680017073439   -2.66803060800503
H        25.54104690071631  -21.30609601352165   -1.08130108648389
H        25.61710701310771  -19.55595124175007   -1.24436060604475
H        21.57137276010104  -19.37162029089994   -2.89998312803251
H        23.38017582329603  -22.55219887214813   -1.33859205551765
H        22.59419137072403  -21.57888411372685   -0.09466738696291
N        24.58143108907998  -17.47786446826215   -0.93098372373331
C        25.39073841918582  -16.32697758931271   -1.24377753726407
C        26.76223500223093  -16.56734606152954   -0.67170581960299
O        26.89187221041396  -16.56443682985355    0.53246729541050
C        24.75438991639728  -15.04896971628974   -0.67329284042277
C        23.28323158728437  -14.89683087122317   -1.10203822886683
C        25.57853140813793  -13.82232832281472   -1.03208381428802
C        22.49962564151545  -13.93639900125778   -0.22694539360057
H        25.45236124103270  -16.25373430242643   -2.33642277093775
H        25.18951025943039  -12.92905918553464   -0.55031880348762
H        26.61398534271144  -13.94097567296296   -0.71294533563800
H        24.76966896552279  -15.17956551192706    0.42050415098076
H        23.25005006498000  -14.59074327594851   -2.15372364829791
H        22.80182499235266  -15.88025444420177   -1.08020362578114
H        22.89849790712375  -12.92602889790144   -0.28708627514188
H        24.59471664560215  -17.78403932708962    0.04636751506602
H        21.44305825523363  -13.88922938540168   -0.49457174979092
H        25.56649520423349  -13.65132227224270   -2.10768842177499
H        22.55279958365518  -14.23661041387765    0.81914201157949
N        27.81842676229316  -16.80345861377386   -1.51635615756381
C        29.14630230647613  -17.04168049351090   -0.98589691199392
C        30.05633330027512  -15.90609017324165   -1.36951712053592
O        30.22536355283995  -15.69383248924681   -2.54788925419455
C        29.73545039630205  -18.36028173006137   -1.46469146198084
C        28.76174953171371  -19.49968709676387   -1.43933853155702
O        28.10409129593950  -19.73594272067628   -0.44699455616857
N        28.67739806783260  -20.24835711625040   -2.57909225653545
H        29.02928357112340  -17.05715316243899    0.10766286830930
H        28.11620263760012  -21.08090188989871   -2.60808303108931
H        29.38426985185975  -20.18672495396928   -3.30948857392625
H        27.71065176280528  -16.88043925302017   -2.52896166957943
H        30.63418450923475  -18.61027661824514   -0.88862154679466
H        30.07829052400454  -18.21251710219762   -2.49264458427305
N        30.65080366096173  -15.15943451225973   -0.38352060024436
C        31.34332427837728  -13.92657035310389   -0.67726394506114
C        32.45563703098352  -14.10928146929872   -1.65502192556634
O        32.79419963896235  -13.18721971263502   -2.36660247529381
H        30.49928034686931  -15.37990678010897    0.60679877640181
H        30.62469729097160  -13.21743087557553   -1.08988972115944
H        31.72875708457206  -13.49516930559634    0.24806803775354
N        33.05767196387819  -15.33736888776826   -1.70608906085199
C        34.23055596879095  -15.58299070072206   -2.52971958611432
C        33.86269062120751  -15.66922984124981   -3.99042248055578
O        34.73186661944348  -15.68642009044582   -4.83848437395948
C        35.03172589810281  -16.79486444608211   -2.04200785858825
C        34.41301203876738  -18.15272964920384   -2.36100422922819
C        33.10509094485769  -18.44107611345207   -1.65352646915732
O        32.95516478284642  -17.99449015847923   -0.51539285472070
O        32.29522011161765  -19.12314921603755   -2.28232450234203
H        34.24712920492963  -18.23208041842687   -3.43836667024002
H        34.84903785215933  -14.67949997555369   -2.40795113731842
H        35.11065451635595  -18.95674661903269   -2.10687025766179
H        32.75015551093236  -16.11927438953509   -1.11227363576166
H        35.15984986646225  -16.70335612070191   -0.95791729928918
H        36.03729900529744  -16.74569081597034   -2.47700418940916
N        32.52999471800702  -15.68939740219614   -4.31238901497063
C        32.04456681855215  -15.59619702040188   -5.68089469535782
C        31.20591911812374  -14.35415823713758   -5.84745881714764
O        30.85689551838224  -13.98887419740460   -6.95223897154708
C        31.23338276155766  -16.84534642386078   -6.01914290726264
C        31.97333861719407  -18.09834135795064   -5.59275963638699
C        31.18587095306964  -19.35920492282732   -5.77845819567502
O        30.76633039527101  -19.64990179395505   -6.87997687012810
N        31.01119898961758  -20.14199200561298   -4.67090937613727
H        32.91873080491183  -18.18032322272490   -6.13721312505075
H        32.92559835566825  -15.52417193764702   -6.33416395354445
H        32.23614361989032  -18.00329842230417   -4.53485624787651
H        31.78427015116676  -15.65268890097586   -3.59189451388846
H        31.51182520022240  -19.91269916951799   -3.81351487021980
H        30.76878903208226  -21.11191549735594   -4.78899298801427
H        30.98606849959127  -16.87678470382851   -7.08631108134737
H        30.27502292014305  -16.79500276799489   -5.49070832356981
N        30.81863335960357  -13.69887461668288   -4.69699370592747
C        29.89260085667898  -12.59093411372084   -4.77500503250183
C        30.65499772196232  -11.30634791805530   -4.93711531806012
O        30.90489393140129  -10.59832515147501   -3.98429610527572
C        28.93448762493838  -12.59002395705830   -3.58229081644108
C        28.20011508458842  -13.93829064198385   -3.50259052980665
C        27.98703358968870  -11.40716640595758   -3.63817238637780
C        27.19595016189539  -14.18321042441884   -4.61301649248494
H        29.30348358011315  -12.74913611720375   -5.68637479908286
H        27.32257350605153  -11.38760444067631   -2.77454148569830
H        28.54565034722244  -10.47230203901120   -3.67761860965203
H        29.56760927054481  -12.47673610417088   -2.68853428513906
H        28.95221324980732  -14.73239596300735   -3.53163405413948
H        27.71900892377426  -14.03212112405865   -2.52536317950819
H        27.66450088949690  -14.15357191101767   -5.59727396936084
H        31.43508465646292  -13.66861709599975   -3.86417369471411
H        26.71649608454495  -15.15998769442713   -4.52296547142084
H        27.37902714313844  -11.45113638670954   -4.53786639452738
H        26.40118200720736  -13.43811413390677   -4.61129706471550
N        31.05773170444640  -11.04595831275331   -6.22371884245886
C        32.13166986140867  -10.10396728367259   -6.49106651574389
C        31.69891137465709   -8.68524852546316   -6.22328209589847
O        32.54789477417783   -7.82206123016038   -6.13645995978560
C        32.66973689914796  -10.27499960961536   -7.90737784966336
C        33.38626128528215  -11.61991150376570   -8.07888780065461
C        34.84248553064312  -11.55934388549161   -7.63378928696957
N        35.00479434656178  -10.99344222971039   -6.29932141376418
C        34.99289933949159  -11.84164530364367   -5.17485881047867
N        34.02508678232055  -12.84634402745590   -5.05776186968133
N        35.96778632013646  -11.70090901150803   -4.18349418508386
H        33.32439655542601  -11.95724533264278   -9.12172430860470
H        32.93317009845951  -10.35383334324356   -5.78231324503515
H        35.68302627842311  -10.23538938756206   -6.27951903674679
H        32.85972658943594  -12.38426723656211   -7.49395241837089
H        36.08271084000730  -12.49069186638302   -3.57046450933416
H        36.88270692717703  -11.40822593392497   -4.48563442294605
H        30.92551607962513  -11.77263610644838   -6.94439051544194
H        35.41936154671185  -10.96356140173019   -8.35132814491269
H        35.29266897860614  -12.55887155572378   -7.63973006440294
H        33.56989613163324  -12.90565183721999   -4.14925338681852
H        34.35789071087319  -13.79381038472682   -5.20104845897702
H        33.34904413245730   -9.45021263801392   -8.14821427573328
H        31.82608333281321  -10.18342356193085   -8.60223234913583
N        30.35543392898449   -8.42061615612419   -6.08532354938511
C        29.88671224700382   -7.09773325212949   -5.74469542261974
C        28.43312408683783   -7.13687619308754   -5.34089784194930
O        27.86849350387580   -8.20371091394506   -5.23062633588502
C        30.07411176012356   -6.16743303364121   -6.93949792176620
O        29.21632053950283   -6.51541753020524   -7.99386618552931
H        29.68004129970614   -9.17771282938583   -5.88892045692693
H        30.49570832301681   -6.76090021650460   -4.89487313039661
H        31.11154727697285   -6.20675059368115   -7.29801975470509
H        29.85215925069661   -5.12678766949566   -6.67242523688316
H        29.35611191952429   -7.46362709708736   -8.24009825227289
N        27.81022280185052   -5.92695720881020   -5.14261482205832
C        26.37832952297081   -5.79857129215952   -4.91017158336171
C        25.58637711413241   -6.43921397412865   -6.02509131778526
O        24.49077816727631   -6.90386689485628   -5.78521001039613
C        25.99187793698656   -4.31053277962379   -4.74141888383033
C        24.53627376401343   -4.12600554233828   -4.28200529566821
C        26.26835927541395   -3.52141638094928   -6.02034018957549
C        24.32961812813599   -4.51354602463393   -2.83155767647505
H        26.15432360249461   -6.34913797941118   -3.98894942703046
H        26.08431889238856   -2.45639582105986   -5.87070942678927
H        27.30806040137215   -3.62496295062627   -6.33265099567414
H        26.63707004445084   -3.89923845023837   -3.94620883908693
H        24.24584324349803   -3.07794460423709   -4.42654899153792
H        23.87920165121428   -4.70530637669358   -4.94118963195227
H        24.97638919475233   -3.92472194428404   -2.17730753180920
H        28.33300322824500   -5.05084101329475   -5.06451894186418
H        23.29723195008928   -4.36539004294185   -2.50935891112735
H        25.63503541867375   -3.86848399864077   -6.83613427179635
H        24.58023332893040   -5.55988943796713   -2.66713350601444
N        26.13362552028373   -6.42078086296607   -7.28765822720530
C        25.44016519015722   -7.07177881086546   -8.38758157095960
C        25.53518003317773   -8.56412185278390   -8.25723663157242
O        24.52821013625475   -9.21931432491696   -8.39957586255039
C        25.93063339816607   -6.61525527937085   -9.76376420886282
O        25.25135331014249   -7.22927499948324  -10.83938143825327
H        27.15897089810028   -6.34842544165819   -7.41023172966767
H        24.37716806207742   -6.80949973883566   -8.28340189642431
H        26.98821470207865   -6.88065254648590   -9.87491612471976
H        25.86306342656949   -5.52565212450839   -9.86782380408583
H        24.29660869327087   -6.96600108691534  -10.87877192125005
N        26.75361713069018   -9.13898940681176   -8.00648913090303
C        26.89958477316056  -10.58596380200741   -7.94397579199142
C        25.94415880475686  -11.12453260573016   -6.90819468157630
O        25.31412202396903  -12.13922039626324   -7.11647444658326
C        28.31421492591980  -11.03027882306949   -7.61539312937500
C        29.38103358502843  -10.47742441220111   -8.52924162978912
O        29.41955824642181   -9.26052808511461   -8.69747638537528
O        30.16722659599365  -11.30246777237443   -8.99698520036571
H        27.59934700239886   -8.57916699769362   -7.85271279222827
H        26.61151836431369  -10.97357217386932   -8.93036506469048
H        28.37143810105954  -12.12197080299364   -7.63957480071647
H        28.54107897302161  -10.72507769083023   -6.59372793154644
N        25.87367288581033  -10.38273279803953   -5.75713391779157
C        24.87866357078464  -10.60833860455171   -4.71207603287636
C        23.51907427549926  -10.76629686540365   -5.32287348658945
O        22.89279399141295  -11.79316027751636   -5.16584976764024
C        24.87829416028797   -9.46613298596694   -3.69409660130808
C        23.79784200953702   -9.57495718887704   -2.60425660889158
C        23.89899729982646  -10.89243740158539   -1.84868851520019
C        23.87613916143627   -8.40062778432677   -1.62849739459056
H        23.72246079100858   -7.45029851068984   -2.13602174936053
H        23.12445634444159   -8.48376477244188   -0.84455124450432
H        24.84771946971018   -8.36847494340053   -1.13764467449809
H        26.43999209240480   -9.52109476019437   -5.66592922040915
H        24.89212612067978  -10.99511196157908   -1.41398229780240
H        23.17347303438347  -10.93078402865377   -1.03646822957791
H        23.72234429847753  -11.74855704959546   -2.50029794917629
H        25.12660359435297  -11.55669204050948   -4.21865173325405
H        22.81500954779812   -9.54305659451247   -3.10709961249135
H        24.76451572585074   -8.52050787957905   -4.23162917008922
H        25.85883708422172   -9.41322361293321   -3.22526087221658
N        23.05133647153927   -9.69167874793268   -6.02619457517798
C        21.69654893142667   -9.66295162214823   -6.53951053824026
C        21.59344751486280  -10.38623520340046   -7.85658379711106
O        20.53346583668770  -10.41216722105538   -8.44498904459197
C        21.16843411481570   -8.23615733519393   -6.56602193146435
C        21.01202736172010   -7.73028432046612   -5.17803719131268
H        23.60062422853121   -8.82466441109729   -6.12003971022826
H        21.09167607438594  -10.23393721195475   -5.82152082661999
H        20.20230355330470   -8.20409506035867   -7.07705310923019
H        21.84916455982870   -7.59086302287052   -7.12797398311039
C        21.95712116878716   -7.15347369231671   -4.35174761076669
H        18.98569777781276   -8.14605722940829   -4.79973995087058
H        19.50437297855108   -7.32539190831271   -2.35672596268822
C        20.20507625465556   -7.38854750961407   -3.17653438360130
N        19.90632175903045   -7.92169121198111   -4.40521998352923
N        21.44133807986854   -6.94726626742750   -3.12596239652981
H        22.96886057355926   -6.91296714316132   -4.64091274703909
N        22.71041553218116  -11.05061272315202   -8.30004545079546
C        22.68518460525717  -11.99200684935487   -9.40428748878133
C        22.43383579537047  -13.37087457720049   -8.85933221871585
O        21.75917688464156  -14.16520991575432   -9.48100093820104
C        23.97328790893770  -11.98362999632919  -10.21293801570352
C        24.22697750536564  -10.64235933209294  -10.87893933668892
C        23.19925295921291  -10.28209869976827  -11.91224172278449
H        24.21096252716022   -9.84935914006615  -10.12458088565802
H        21.85959888383554  -11.68023012852881  -10.05540670548974
H        25.22030272315853  -10.61454935195478  -11.33928485154201
H        23.61854992278433  -10.99967536498889   -7.79290268584566
H        23.92400469129388  -12.76895688151767  -10.97570491616858
H        24.79801532689689  -12.25375839217431   -9.54354470740803
H        24.16808793119801   -8.49826378516774  -12.25122015387223
O        22.19278009517243  -10.94804726658622  -12.05943479796767
N        23.46689908788441   -9.13252107297684  -12.61318730873843
H        22.68611537338293   -8.61083877805260  -12.98850228799244
N        23.02141445987459  -13.65846023031049   -7.64630416868139
C        22.72472524496676  -14.90227523732107   -6.97723853433934
C        21.31472753842421  -14.88539267899103   -6.45642010330810
O        20.85168631348124  -15.84639712798618   -5.87974177545448
C        23.74814905127052  -15.16730618722052   -5.86334892209524
O        25.06109712951612  -14.90018293939261   -6.33056775545916
C        23.65017491138462  -16.58726900361584   -5.33614737609600
H        22.81522544352480  -15.69371715029418   -7.73035158635208
H        23.86689306941019  -17.30789986505762   -6.12390558350152
H        24.36816956400315  -16.75647358586943   -4.53555865407935
H        23.25315227478825  -12.89080984786790   -6.97991455504804
H        23.55119839010784  -14.45393553327738   -5.04438237982852
H        22.65732656479375  -16.80335241781879   -4.93683589011040
H        25.12228678593142  -13.96065742097213   -6.64824121850540
N        20.59123427176876  -13.74035263072999   -6.66793964557392
C        19.23449105726285  -13.59177667161750   -6.17317408238662
C        18.31296113248286  -13.47980082535817   -7.35758703398777
O        17.29161883329737  -14.13197146712111   -7.37772520819015
C        19.11656601034111  -12.45553509864069   -5.16782756277563
C        20.20136912553248  -12.55192177268298   -4.08141262510043
C        20.13302898105556  -11.37855406194935   -3.10758055867830
C        20.15399796277217  -13.88393660892831   -3.33396574748026
H        20.28493655001303  -14.73496712471387   -4.00237432963661
H        20.94301671616457  -13.94062591359634   -2.58691270156065
H        19.20301224330752  -14.00299662056960   -2.81875914416277
H        21.02255299872797  -12.90363513640608   -7.07959875857084
H        19.20957115919635  -11.41763593380460   -2.53271148414594
H        20.96025168810104  -11.40469498001346   -2.39830792119340
H        20.16674888638380  -10.42054521415917   -3.62637841419178
H        18.99539969747285  -14.53988162522197   -5.67254652117258
H        21.17183205286688  -12.50714043918921   -4.60384389656091
H        18.12395551743336  -12.45784169923643   -4.71108314368447
H        19.19830141003885  -11.50183289427729   -5.69731105224453
N        18.72964899744728  -12.68877166928617   -8.40531909107526
C        18.36358322245231  -12.95281464223673   -9.79427741562449
C        18.35638224291471  -14.42748702832177  -10.09814006447443
O        17.72744512314621  -14.85410794776292  -11.04579098957895
C        19.33511632402285  -12.26343985813016  -10.74657510990079
C        18.89505758774965  -12.34301663076570  -12.21796767522200
C        19.16434930952166  -11.05239697534076  -12.98890420096989
C        18.31122118619453   -9.89898960612460  -12.47738124212446
N        18.40324071452604   -8.70571196235927  -13.35666500458666
H        17.35378766934862  -12.55090154089826   -9.93991957496901
H        17.26132897963435  -10.21916817147972  -12.42099182380600
H        18.58440225578650   -9.63107903533051  -11.45135452827987
H        19.37078425864690  -13.20250899267618  -12.70812512723457
H        17.82133499238144  -12.56444328883192  -12.24697696709656
H        18.20358172168561   -9.03030232039979  -14.31997831767573
H        17.68719058192158   -8.01261110421217  -13.06124236670312
H        19.35183551127921   -8.27868500550424  -13.32585301949908
H        18.96123607386813  -11.19569397466359  -14.05853968410818
H        20.22735801425375  -10.78874403895560  -12.92245705335911
H        19.52450582378916  -12.04737138018746   -8.31493525498002
H        20.31622966377602  -12.73391486298356  -10.62793206303230
H        19.46543943038346  -11.22277933925162  -10.43194627960024
N        19.14273779871249  -15.23411181946309   -9.31394870805378
C        19.44651824937788  -16.57836356284503   -9.77690673409038
C        19.20703552028788  -17.61068508092761   -8.70214028029065
O        19.40918612559214  -18.78224991696991   -8.95420701705983
C        20.86527145502883  -16.64513126679116  -10.33210340361240
C        21.12392394120914  -17.87092770977798  -11.21091757272676
C        22.60471109167577  -18.23583637430754  -11.32392934897235
C        23.25876192901536  -18.50057630383516   -9.96992247776638
N        22.49912772578384  -19.48630269759148   -9.14843057580402
H        18.73327780274828  -16.78358884701514  -10.58957181189807
H        24.29061798552862  -18.85183571032308  -10.09929145584631
H        23.35103867252078  -17.56308011510974   -9.40914546475659
H        20.56767825720066  -18.72325591966562  -10.80542848885633
H        20.68730164606833  -17.70922947039040  -12.20444533166955
H        22.57519181298964  -20.43813790407530   -9.53444187044152
H        22.84213722694212  -19.50480255513012   -8.16612442098543
H        21.48765451451170  -19.25061707378732   -9.10521410336922
H        23.13958655583174  -17.43249812750932  -11.84493875350575
H        22.71659139236603  -19.12390739217323  -11.95750023743125
H        19.79902266198479  -14.80451591783515   -8.62597348648699
H        21.54515796207675  -16.62573031952727   -9.47679464478760
H        21.08603175562340  -15.72296793518732  -10.88300462642201
N        18.76947366468608  -17.17005777484670   -7.46633200361811
C        18.51528417830664  -18.14638062909225   -6.40943123329288
C        17.37778458517384  -17.72876936400368   -5.51499328936488
O        16.81968034526354  -18.56400257671512   -4.83018541555242
C        19.75437892124775  -18.48674947425210   -5.59754720406231
C        20.87605904314277  -18.98958008473482   -6.47648114110570
C        22.06081872132045  -19.51039866262584   -5.70047122498643
O        21.81949762622620  -20.07061481687952   -4.63240004514688
O        23.16045071512797  -19.34183703342214   -6.23061155486470
H        20.50126517971647  -19.78495305197699   -7.12675456962237
H        18.18579236820757  -19.05601417480821   -6.93547504324079
H        21.20763677955330  -18.17947896499146   -7.13182376435338
H        19.11964704199240  -16.26117216318034   -7.12231278801926
H        19.50663468008097  -19.24728328035549   -4.84937248415469
H        20.08352245771389  -17.60169952313969   -5.04355322635568
N        16.97916990740722  -16.40822449387734   -5.51395040398672
C        15.58067525224809  -16.11921099127689   -5.28846749201833
C        14.83405480861724  -16.19559832204220   -6.60509014924807
O        13.62125667579815  -16.14425389093436   -6.57950527428594
C        15.41843992864798  -14.78050691402145   -4.58664319999048
C        16.19349308526519  -14.68625328519341   -3.26659569888007
C        16.02144235493274  -13.29942662460704   -2.64650623402454
C        15.79515422680772  -15.78531096133750   -2.28411245973233
H        15.98756388188819  -16.77941656019464   -2.68651463642429
H        16.35248578645958  -15.69399969418130   -1.35435482411187
H        14.73707031635066  -15.72781308319052   -2.03656563837857
H        17.33229406973744  -15.74749967528636   -6.22686464370760
H        14.97685244662676  -13.11838631037345   -2.39607681078018
H        16.60510901133150  -13.19082994767575   -1.73294452502214
H        16.32860306890382  -12.51419087509647   -3.33583598259426
H        15.19445155647484  -16.92576519140965   -4.65181936434931
H        17.25942493658176  -14.83141628208990   -3.51204116086679
H        14.36245207382073  -14.57504222616102   -4.40762759637981
H        15.77148279413021  -13.99660700071730   -5.25975233836670
N        15.57469744132176  -16.34916891648027   -7.76107761148891
C        14.96952722564461  -16.63575428548944   -9.06661820340943
C        14.43521755648501  -15.37084342344572   -9.69901674057106
O        13.40598716116631  -15.40890626888667  -10.34082253802537
C        13.89144320834752  -17.69394544859617   -8.94855696440196
H        16.59231742327161  -16.54696629885269   -7.71654851098584
H        15.76638003187846  -17.00638481743373   -9.73292455657169
H        13.45054213045134  -17.91912535048392   -9.91979666681430
H        14.28402104749266  -18.61335894950500   -8.51412719161621
H        13.09571227168209  -17.32951085136550   -8.29939739845754
N        15.16759070053150  -14.21981102635518   -9.52025132051617
C        14.61504161391607  -12.90102863723952   -9.83133636522390
C        15.16841027224736  -12.33311855891339  -11.12935105122415
O        16.12278432891646  -11.58331310748238  -11.08947090366647
C        14.82967485449674  -11.89667325266618   -8.69019743338095
C        14.72919267648513  -12.45966461263769   -7.26561931090892
C        14.90245215733697  -11.34412314216691   -6.23024816448415
C        13.43843522403607  -13.23418145265860   -7.05464494468076
H        13.36924535150558  -14.07559057320791   -7.74384169776828
H        13.35790993343005  -13.63178158552241   -6.04493351771182
H        12.58118528620700  -12.59039241041977   -7.22401986323437
H        15.97178024760361  -14.22778204051255   -8.87241924887453
H        14.15560612032393  -10.56393873467078   -6.37520439118054
H        14.79342429415606  -11.71836058070924   -5.21258400231717
H        15.88279517550391  -10.87390085849006   -6.30871979650865
H        13.53473865634293  -13.05759716411812   -9.95904868156878
H        15.56168714687036  -13.16938346865310   -7.14060210052582
H        14.12797303252028  -11.06393811211680   -8.80482656096107
H        15.82533199252698  -11.46344105569032   -8.80872176985280
N        14.57112692799743  -12.68291687809003  -12.34147367771117
C        15.06185165671571  -12.10451363136208  -13.62465508607753
C        14.48120962940569  -10.72687295890647  -13.86331113669044
O        14.11616762711760  -10.05912027116800  -12.92121142558486
C        14.68970355721078  -13.12641748762004  -14.73108677078693
C        13.75888016663230  -14.16074733176240  -14.07366635901916
C        13.99957131970507  -14.03367311474638  -12.56803605973494
H        12.71207580118917  -13.93661647962989  -14.30877208188204
H        16.15026509636675  -11.99955428110006  -13.54239324848144
H        14.72199507849581  -14.77149044889543  -12.20481632610536
H        13.08491865604538  -14.15459142585763  -11.98229846164352
H        13.95215895285812  -15.17818884003319  -14.43422662883744
H        15.59094802375309  -13.60377512136406  -15.13264885977839
H        14.19597074780779  -12.63542788110784  -15.57504457484502
N        14.41862842446763  -10.28504156682169  -15.17236663042647
C        14.36184458066438   -8.86947476862344  -15.55402962654564
C        12.96992170226811   -8.28658951590647  -15.41961274088484
O        12.64488517714983   -7.34801950150920  -16.11905889037097
C        14.88460418044370   -8.66592678277814  -16.98167630366024
C        16.39709998107743   -8.81510467783118  -17.12527926541990
C        16.90966759524940  -10.16267502376023  -16.66729361509512
O        17.80684600667538  -10.14324186753562  -15.82484091961945
O        16.37156254319275  -11.15980216838396  -17.15239246713535
H        16.70395371024135   -8.66375990498961  -18.16451941749481
H        15.02152792453670   -8.32646714901635  -14.86107816120888
H        16.90456438670065   -8.04232522834028  -16.54078492180935
H        14.95786310731271  -10.79621166405780  -15.87508161860345
H        14.56860500744967   -7.67417465746523  -17.32938765077946
H        14.37726487195690   -9.38319240529365  -17.63506778035821
N        12.13983716909693   -8.79003838144160  -14.43750179267947
C        11.23786641246368   -7.87139681667998  -13.74799783053315
C        11.98491480738479   -7.16335020600239  -12.64123975002216
O        11.36188382271922   -6.56675608678050  -11.79058022989462
C        10.01591915291306   -8.58721930428579  -13.16890907871562
C        10.38775760768783   -9.51045672461764  -12.04990920466470
C        10.48314699423076   -9.04495240657001  -10.74356229919332
C        10.73755725322227  -10.82518772163663  -12.31578804759458
C        10.90607900401890   -9.86815933977976   -9.73167111790499
C        11.15154820740353  -11.65803139191816  -11.30707628842706
C        11.24095133620351  -11.19461807155043   -9.99650651417073
O        11.64876291343017  -12.02127524344446   -8.96500902858497
H        10.92924424798683   -7.11979975207141  -14.49194225370685
H        10.96362260537915   -9.51414250938843   -8.71893148379739
H        11.42713176942120  -12.67488231841744  -11.51510037740540
H        12.54750283524228   -9.47852832107077  -13.79939504764442
H        10.69698865917286  -11.18477944838749  -13.32952749130574
H        10.25975202255534   -8.01145717429630  -10.53427712646484
H         9.50279227397391   -9.14417764412961  -13.95868242427891
H         9.30365803665281   -7.84391581104489  -12.79405369063949
H        11.38220783064565  -12.96278292489573   -9.13648381674158
N        13.35898434797597   -7.25782858003253  -12.60380232382794
C        14.06843168646534   -7.00971153504613  -11.36559465577211
C        15.40179551758171   -6.38656497889369  -11.67906398017299
O        16.27299411555000   -7.03660678510531  -12.21412752129481
C        14.21331166778729   -8.32084199416241  -10.58945381523050
C        15.07881003692518   -8.24909152446957   -9.37401844163134
C        14.77093684749760   -7.40953252756516   -8.31567401245639
C        16.17603911976687   -9.08976768923886   -9.26118586236538
C        15.52371460343575   -7.42970789623895   -7.16627920588691
C        16.93077885738002   -9.12164172011839   -8.11522647785436
C        16.61197349054359   -8.29442029673098   -7.03953781679568
O        17.36530464666043   -8.34854712998981   -5.87789760248851
H        13.46705894239639   -6.28442030282340  -10.79346031948057
H        15.23425856591328   -6.83594729284758   -6.31862643884524
H        17.77993709026797   -9.77771671069263   -8.03364362308561
H        13.82626864033162   -8.00135433082674  -13.14137851914579
H        16.39460998893799   -9.76606098700387  -10.06943294482152
H        13.92185030242380   -6.75274456558087   -8.39690397096263
H        14.63100387525993   -9.06966131012751  -11.27229215012793
H        13.22327383288921   -8.69607402460652  -10.31409481931923
H        17.33531109209311   -7.47202347687592   -5.41912971320296
N        15.55453327421564   -5.07170823153137  -11.32248089639887
C        16.83371926922149   -4.41382488219570  -11.43807089260388
C        17.68871280406752   -4.65493857397001  -10.23037491415269
O        18.26813879060447   -3.71873724519360   -9.71868112557887
H        14.84406757673450   -4.63104049738828  -10.72137947634194
H        17.33539677647740   -4.79851977367110  -12.33083342384971
H        16.68805246687798   -3.33900057836430  -11.58489545017029
N        17.76856070589042   -5.95066604020599   -9.76965043201555
C        18.89774414454664   -6.39881066318607   -8.94459930159499
C        18.99458254633325   -5.65992003381580   -7.63744672839649
O        20.07243127870329   -5.53818973325935   -7.09179115786099
C        20.18764211482417   -6.27041651862236   -9.73732938493462
C        20.19492491422008   -7.25343860983463  -10.88417682368528
C        21.38911060085139   -7.10331745325537  -11.78666181284821
O        22.44160037250725   -6.73286866380155  -11.26334762443631
O        21.19904555524571   -7.41298052005218  -12.96645438446152
H        20.17245413282492   -8.27844555817571  -10.50114997743830
H        18.73801433773004   -7.45853526514024   -8.69950672109692
H        19.29108979526031   -7.11610576181825  -11.48228033585513
H        17.34642393225848   -6.67703363277900  -10.35711469787234
H        21.05998149446296   -6.42510810023507   -9.09219543380649
H        20.27403437467612   -5.24263160956395  -10.10856875954132
N        17.82999091475157   -5.17295934485069   -7.10109976903154
C        17.88756306503905   -4.22829230715443   -6.00133187039690
C        17.30702571039225   -4.84816009642107   -4.74731350806126
O        17.67776823297331   -5.94758742017421   -4.39507961855089
C        17.23549493908840   -2.90619638620312   -6.41784866000962
C        15.85642331199225   -3.17915668831387   -6.92193532399934
H        18.95984661811709   -4.06715069031515   -5.80622402133147
H        16.98778029651244   -5.09651582266551   -7.69275804047949
H        17.81693896701643   -2.44401421898942   -7.22208331737086
H        17.18983197162162   -2.16600526305291   -5.61425915725891
O        14.96543983210348   -3.47695821453422   -6.15417136838655
N        15.71994576540632   -3.15933037377378   -8.27541176453794
H        14.87122443867259   -3.50792833326643   -8.69888589525405
H        16.54055074465510   -3.18638327465987   -8.86939972106625
N        16.41986450198964   -4.11558140782643   -3.97464438090626
C        16.56198705528705   -4.10468857498782   -2.52345587032517
C        15.18377354081794   -4.07852777310653   -1.91810911121987
O        14.84613095551490   -4.91945520277459   -1.11111696242960
C        17.41165385408597   -2.91843668629764   -2.07025723883541
C        18.76630881953727   -2.78230657470177   -2.78436702862786
C        19.45690176260575   -1.47298200127085   -2.39308930262375
C        19.66789200973080   -3.99173776288628   -2.53836061530267
H        19.21752883949915   -4.90994730628433   -2.91586291281874
H        20.63234410570687   -3.87697801679969   -3.03353808865976
H        19.85598334538350   -4.12418638140928   -1.47341733334561
H        16.13579546255865   -3.18195893427570   -4.29251603316343
H        19.67257639819296   -1.45015836634970   -1.32553379464639
H        20.39943861684891   -1.33955422689465   -2.92418068512796
H        18.82713231502136   -0.60668145837099   -2.60904341667435
H        17.05731613977318   -5.04087366283767   -2.23754977071831
H        18.55745414027704   -2.73119002711723   -3.86559988080097
H        17.57857157197939   -2.98733248772985   -0.99308614218230
H        16.83907910292654   -2.00079173888477   -2.24937515026899
N        14.35622878032443   -3.08481636978427   -2.37391764551666
C        12.93107127616319   -3.12062581041718   -2.10747216602524
C        12.23603463347272   -4.04661442065758   -3.08036329858977
O        11.15262891567903   -4.50810109436874   -2.79013185344952
C        12.29481572044438   -1.74301127234052   -2.06467385254910
C        12.90989846705735   -0.87184899052600   -0.99698117631741
O        13.21885615292357   -1.41277381634150    0.06461018145025
O        13.04152677559587    0.32301522349034   -1.26082192998372
H        14.70287471899251   -2.40517355485316   -3.06292101786006
H        12.85114899342453   -3.54762733933111   -1.09702694595062
H        11.22933208696904   -1.83686557293159   -1.85638954344068
H        12.38240298247699   -1.26261318998391   -3.04076135323041
N        12.86305637632884   -4.34514668340683   -4.26564407382264
C        12.35366961619025   -5.36119666541151   -5.18083914817956
C        13.12198337585834   -6.65586175994386   -5.01064135666867
O        12.69267125471251   -7.68697988604471   -5.48965852350000
C        12.33790692604072   -4.86119327465356   -6.61004344195585
H        13.75648939373417   -3.91374019650223   -4.54219971207106
H        11.31541592375815   -5.55793274274953   -4.86612832584860
H        11.88138572232894   -5.58808560859754   -7.28516382381333
H        11.74666358873984   -3.94505320451753   -6.67226312780283
H        13.34527945168944   -4.63219744533123   -6.95810867318129
N        14.29053676737617   -6.64224908408795   -4.26838142590769
C        14.66025929333662   -7.81004649580239   -3.46229908108519
C        13.51599213737675   -8.16269318595284   -2.53748841781422
O        13.12086507578935   -9.30530284699541   -2.45610486783450
C        15.89970357903690   -7.54567827501006   -2.61643967424208
C        16.21964558612435   -8.67786569578902   -1.62053243791903
C        17.05198250748883   -9.77269821622063   -2.27693849974352
C        16.89091231590623   -8.11295046708796   -0.37114316602538
H        16.27449115528174   -7.34575825405563    0.09851520520663
H        17.08571461989978   -8.88743096601453    0.37001309713334
H        17.83721407893452   -7.64721617853131   -0.63362554874701
H        14.77382963945818   -5.75707268548657   -4.03286472943567
H        18.01964413646321   -9.37962745375899   -2.58558064525005
H        17.22961783125329  -10.60139891327035   -1.59095636631375
H        16.56027222435823  -10.16472206423348   -3.16731761643693
H        14.82331247249117   -8.65114587419745   -4.14904100585251
H        15.25776975728415   -9.12205609735594   -1.31271795600014
H        15.71304532872015   -6.63108939306435   -2.04953998699167
H        16.76517327159999   -7.33460539440577   -3.24721712271774
N        13.03092848340589   -7.12168664273899   -1.78563742930398
C        12.07244956978637   -7.27823932612887   -0.69690382701669
C        10.79509463737815   -7.88282663109050   -1.21215222743090
O        10.32957645066708   -8.86183169307805   -0.67006233070541
C        11.81445051519287   -5.90687331508830   -0.06374928578586
C        10.61194574015257   -5.80720620015446    0.80545363245658
C         9.60725150904863   -4.89335562306000    0.61717845767561
C        10.27804298566774   -6.56319802357523    1.96633880634466
N         8.67722995002031   -5.01517640777012    1.61322649193745
C         9.07592512644666   -6.02677516627269    2.47301493351693
C        10.87475518485797   -7.67063908748759    2.59246800631227
C         8.51651318476079   -6.54342369958237    3.64879506205512
C        10.30151969240798   -8.17133441249419    3.72418728533094
C         9.14425293317587   -7.59200015561219    4.26358430103536
H         8.71770464104416   -8.02282692355909    5.15663851235288
H        12.50163884911665   -7.96885234799759    0.03896315006023
H         7.75273278308496   -4.55731431942863    1.56318998440442
H        11.73752837086428   -8.13625219275675    2.15726947302035
H        10.72751617148859   -9.03796441404542    4.20267588788274
H         7.62012933754005   -6.10791289810256    4.05290060382283
H         9.54704342585129   -4.19002023988229   -0.19872372520500
H        13.58354419046235   -6.25953134128378   -1.70406917047622
H        11.66256912811279   -5.20720460859887   -0.88873437073027
H        12.70126192447665   -5.55011863401250    0.46895957009673
N        10.22328940337040   -7.25387189337675   -2.28651720452951
C         8.93931322881028   -7.66078577980915   -2.84812886242469
C         9.04091324026913   -9.03507044644228   -3.46802531416194
O         8.09528164181546   -9.54624319712440   -4.02905187938011
C         8.40270872776767   -6.60724286170525   -3.81712633180306
C         6.91221294628311   -6.74322896687752   -4.01224781201060
O         6.45268904394539   -6.35198791167773   -5.08294773842113
O         6.27113827712495   -7.19983075800233   -3.06779759955611
H        10.58390239537582   -6.34134827957994   -2.59294311700427
H         8.22542018707555   -7.72882973438234   -2.01218530425274
H         8.90886254226678   -6.67565405721598   -4.78304964376612
H         8.61135732298330   -5.60550372269516   -3.42961149362875
N        10.24197883001376   -9.68658884823260   -3.36838205164226
C        10.46410782024966  -11.01549890482173   -3.92037707744364
C        10.59148542138398  -11.98499035685599   -2.77242887120377
O         9.94857167822623  -13.01420879141848   -2.74277796842786
C        11.71721192766844  -11.01597559920812   -4.78846190709291
S        11.43650289568105  -10.43298822785120   -6.42764766128740
H        11.09241368488078   -9.22002443051366   -3.01204178134820
H         9.57235851340596  -11.27773817008525   -4.50844861673693
H        12.16079438752101  -12.01327603815707   -4.81864162276689
H        12.45787016772555  -10.35129783317339   -4.33388700517136
H        10.73707788704618  -11.53320650039275   -6.76248249445849
N        11.44637942548554  -11.57659796011247   -1.77936920534488
C        11.34370550331138  -12.06015269089923   -0.41085091912213
C         9.92403081900829  -11.98551251930600    0.08917042069352
O         9.61955517646586  -12.58879205657542    1.09719473152603
C        12.29147896600136  -11.30881115361587    0.51391776671355
C        13.77346134020543  -11.55740907094684    0.19389110684401
C        14.65453314724521  -10.61142364688199    1.00185233877434
C        14.16486863461272  -13.01466451126558    0.45123124411655
H        13.65679575879491  -13.70260453321428   -0.22339940382497
H        15.23726801602928  -13.16413480921064    0.32801164962659
H        13.90811582596156  -13.30840272374299    1.46832597316600
H        11.92493455718330  -10.67204329591071   -1.88260068430105
H        14.46431239377878  -10.74372731116416    2.06433094518543
H        15.71412128708846  -10.79964427026436    0.82853056082746
H        14.44688850205739   -9.56923661504782    0.76233760606014
H        11.62592252191899  -13.11644974826289   -0.43096395575995
H        13.92505097413939  -11.34000791721213   -0.87776748142098
H        12.09922202455959  -11.58773407603329    1.55366876976622
H        12.06012405620088  -10.24177266238331    0.44339991118899
N         9.01118610886092  -11.23730411291838   -0.60744716522164
C         7.62734229493115  -11.24646101796770   -0.18960650607737
C         6.68885123101716  -11.29818348667685   -1.36358999662132
O         5.55269191219849  -10.88641775641668   -1.27552138826647
C         7.35411927064640  -10.07462327564951    0.75570729314091
O         7.63653398170976   -8.85169467749392    0.11780373074206
C         8.15766307374766  -10.21561122999770    2.03731480763317
H         7.49265923620433  -12.17683504905900    0.38158660975775
H         9.22167698651600  -10.19126328946731    1.80860866738729
H         7.94957876589659   -9.40611071710930    2.73406737935291
H         9.30776080501654  -10.63441700728477   -1.41064492424986
H         6.27465761048599  -10.05371712497868    0.97544208543673
H         7.94249705620882  -11.15959917444996    2.54046671012128
H         8.57572380650046   -8.86643704571441   -0.19123091333217
N         7.14208582322472  -11.90727998804949   -2.50268641281463
C         6.29608893715041  -12.00908548193758   -3.66849373268933
C         6.96563920392188  -12.76589392731643   -4.77137454588262
O         7.01281230481337  -12.29213813276083   -5.88899966065652
H         8.10872592832301  -12.28052864776833   -2.56946907014145
H         5.35813881551184  -12.50051296889147   -3.38492679260278
H         6.07435396076049  -10.98869117606291   -4.00540691386622
N         7.53452168184423  -13.98904514869480   -4.46789557521140
C         8.28535352658355  -14.69046945547260   -5.50383853851675
C         8.96385613653372  -15.91210695587622   -4.94882374893310
O         9.22120341847321  -16.86905189144341   -5.65060459637560
C         9.34170102701885  -13.77335372078657   -6.11528582037962
C         9.71616265824129  -14.17755543713946   -7.49109386988043
C        10.81120104671111  -14.89142282472565   -7.90477338627611
C         8.96350200710533  -13.84635750448511   -8.65228499492398
N        10.81380820319113  -14.95649773125579   -9.27760478431656
C         9.65954471016964  -14.35856186479690   -9.76293934136521
C         7.77694194693208  -13.11592133435109   -8.82158032103422
C         9.15953990845073  -14.15216696273601  -11.05450837793697
C         7.30995159910743  -12.92405744556251  -10.09037933701098
C         7.99778456673571  -13.44264049321403  -11.20070051086539
H         7.60022263154352  -13.27545223221807  -12.18789863779259
H         7.56881354150374  -14.99532902329614   -6.28198954180296
H        11.64783473563415  -15.22896647138412   -9.81505026074906
H         7.27329382984684  -12.71871246619874   -7.95582257874199
H         6.40021579069183  -12.36661749484317  -10.24186076638500
H         9.68849259361972  -14.55121250296898  -11.90123251973912
H        11.57545045568508  -15.31481715968487   -7.26959302539946
H         7.08461949576332  -14.62144336456373   -3.77314281436448
H        10.22105240048581  -13.74198630681782   -5.46648006274781
H         8.94909222757868  -12.75288306605253   -6.14875488496093
N         9.31728874516579  -15.83543911586199   -3.62646148088440
C        10.23174202073489  -16.81762519428707   -3.08134871833499
C         9.48287299569433  -17.83620774699154   -2.26284927092208
O         8.76836275103694  -17.47408589653393   -1.35344001977271
C        11.36486421812014  -16.16178879076195   -2.28012700077854
C        12.12007311843554  -15.15962601120140   -3.14500788078050
C        10.81112548535235  -15.51075725330095   -1.02494908574520
H        10.65996499418446  -17.32179916521345   -3.95837377570695
H        12.52653324448498  -15.63199012612142   -4.03905596825968
H        10.19575592137137  -14.64422094112176   -1.26662701543565
H        12.05660593779744  -16.96394208331008   -1.96861484418534
H        11.45353558516469  -14.36564140785824   -3.47497052052515
H        12.92940201790215  -14.68492107699535   -2.59249680490000
H         9.33908258780192  -14.90350507617281   -3.17861440187230
H        10.17691541953095  -16.21170554290720   -0.48197836058414
H        11.61204727539313  -15.19390822387723   -0.35900820718287
N         9.65658613961958  -19.15620525229523   -2.59835301958192
C         9.04658672765061  -20.22087322628605   -1.82259433001902
C         9.55467137702246  -20.18409521919642   -0.40270762122666
O        10.72604092931536  -19.97924967430276   -0.16350959278634
C         9.28271809078019  -21.59444694977136   -2.44708601390869
C         8.62783725297680  -22.73645917935316   -1.67633486492315
C         7.12123610311308  -22.68090583819293   -1.77347614989722
O         6.56066388028386  -21.78026097221008   -1.14844593688355
O         6.59293251924769  -23.52906091717082   -2.49454920963404
H         8.95648993309870  -23.70636750048112   -2.06175628538881
H         7.96136328975464  -20.01701913328298   -1.80625797868024
H         8.92051936036874  -22.70657269624676   -0.62286492523921
H        10.34873637124306  -19.43774026830208   -3.29455372847510
H        10.36231066032612  -21.75231310568510   -2.50585076968155
H         8.91615516005597  -21.58880726346272   -3.47941276273234
N         8.60312805675855  -20.44869632909867    0.55346119020975
C         8.94259759102784  -20.63202105619093    1.94749934067985
C         8.30198305055960  -21.89614851612235    2.45543980911133
O         7.10940658827167  -22.04203538884266    2.28964416858193
C         8.48546146908571  -19.42281087349040    2.76119757994956
C         9.21189515385198  -18.16780213756056    2.39627420289472
C        10.58836796672903  -18.13495419067887    2.53199272374805
C         8.55464758482760  -17.02031880130425    1.97103005047351
C        11.29069611645755  -16.98433475025803    2.28703402295489
C         9.24879690099712  -15.85108404429914    1.76951217860957
C        10.63283906966758  -15.80855830646084    1.94683134197287
O        11.37189671234934  -14.65313305897262    1.78749401582568
H        10.03587566739751  -20.73655138586441    1.97997533260267
H        12.36183620396729  -16.95782115676179    2.35266397038769
H         8.73089493280945  -14.95211697066165    1.48244872045543
H         7.69970656831369  -20.84531332480868    0.26857930804457
H         7.49011899953050  -17.04252561228935    1.80702731656052
H        11.09916564714106  -19.03164621428835    2.83601247140711
H         8.62164618038213  -19.62178959889636    3.82952939328954
H         7.41047218710957  -19.29120975161308    2.60977979171776
H        10.75374766666146  -13.91968288434939    1.55388209757754
N         9.06196940629871  -22.86428100829502    3.10350867335579
C        10.35919465502095  -22.59743819482058    3.79213292382303
C        11.48071887068485  -22.33725467562095    2.82425028152090
O        11.70138772595969  -23.10047617345599    1.90799635843630
C        10.64926414315696  -23.84962503843738    4.65023551837313
C         9.52243722034445  -24.86010753099364    4.34869158832476
C         8.40656113409739  -24.05107067660989    3.67266250888913
H         9.88383519388429  -25.64082558223963    3.66985686011397
H        10.21813372475981  -21.70865777587548    4.42451399329262
H         7.64481812482112  -23.71609224081951    4.38318923720887
H         7.89868323086990  -24.59732376259257    2.87108128113637
H         9.17071965132660  -25.36612435402500    5.25574027631176
H        10.67907796856334  -23.59345433420778    5.71408712922733
H        11.63595826404790  -24.25340130154665    4.39898657040168
N        12.23179900828620  -21.21401359651009    3.07232034083791
C        13.49582213783018  -21.00174179180110    2.39461153237406
C        14.62750683222140  -21.13033544991396    3.38313092433941
O        14.70085868576090  -20.36730699753646    4.32013558690124
C        13.50057453806409  -19.62988283093646    1.72369906359154
C        14.82057531109954  -19.21043516099183    1.05409869430318
C        15.10565637081132  -20.02750671819720   -0.19690727523321
C        14.79612495971094  -17.72094516026469    0.71520202011070
H        14.70575823730799  -17.10161574245580    1.60766675900314
H        15.70339842539662  -17.43032930669846    0.18897026917201
H        13.95245348875834  -17.48896066086533    0.06527503520015
H        12.12593858259853  -20.71824164126819    3.96799466118899
H        14.31988535791662  -19.87361669486512   -0.93385583253104
H        16.05240179396437  -19.74276245480535   -0.65571625880649
H        15.15286920239047  -21.08878517573871    0.03024730179863
H        13.58651218797471  -21.80767644581969    1.64781589878195
H        15.63652337409260  -19.39341374362091    1.77604148409328
H        13.26853993686665  -18.90138218021854    2.50333802071726
H        12.68019957327847  -19.57518534208792    0.99992824544759
N        15.57290169165474  -22.10187129656033    3.14938784414826
C        16.88856139561053  -21.94451380064077    3.72580669796029
C        17.65674589513659  -20.92690109938548    2.92519193015990
O        17.79006567026675  -21.08248687331822    1.73153176709015
C        17.65544420937982  -23.27257463609852    3.83593145374117
C        19.01667583736140  -23.06017494101487    4.50214442249031
C        16.82226074178050  -24.31084173442967    4.57668069347927
H        16.72794165725930  -21.54477350687858    4.73774730684099
H        18.88968823328894  -22.62719812615983    5.49352684127846
H        17.31739384885556  -25.28197087721600    4.60029423752543
H        17.81466592098716  -23.62749988257037    2.80521462650987
H        19.56111898773863  -23.99639969639201    4.62140518882149
H        19.63979305735176  -22.37006998899596    3.93223290829254
H        15.56628065792663  -22.55418706055871    2.23044171681208
H        16.65593342849707  -23.99922946602729    5.60590636789172
H        15.84445522736147  -24.43715893207733    4.11060618221558
N        18.20680150927582  -19.87070734847585    3.61408018128720
C        19.29102549189995  -19.11537698500842    3.01519354189309
C        20.59257246122066  -19.53171578793962    3.64249283022414
O        20.71135326303869  -19.58571831535518    4.84732751456274
C        19.08028336838684  -17.60781800678868    3.14802241736410
C        20.28550510355108  -16.76006404516894    2.69526263959794
C        20.49323642815469  -16.81694103438656    1.18408336731299
C        20.14107279221017  -15.31743985155652    3.17328513174873
H        20.13673785998458  -15.24924540940969    4.26139777112095
H        20.94527529492788  -14.69216360439970    2.79128204618634
H        19.20973474666602  -14.88789780780140    2.81550036256548
H        18.25861603137896  -19.94484199340494    4.63513265461844
H        19.62968023350746  -16.41747371340879    0.65531410423133
H        21.36574951328484  -16.23953891568777    0.88253784825226
H        20.64670724395814  -17.83577130941639    0.83896366672844
H        19.31619657163046  -19.40420801788075    1.95129311422803
H        21.18578910226320  -17.18548648684710    3.17318322838753
H        18.87119925807670  -17.38694739938407    4.19685137135823
H        18.18228720042512  -17.30779322536908    2.60085380466179
N        21.62836017437830  -19.79093301735951    2.78592244271065
C        22.96923191914145  -19.96280809735924    3.29252182673532
C        23.92841018520244  -18.99697322854871    2.65018281561225
O        23.75754105808990  -18.63474385940280    1.50844772990988
C        23.43428542381613  -21.41899284563887    3.14863510506167
C        23.87443828126425  -22.00591903012863    4.47264218891277
C        24.53057622476473  -23.34962851014380    4.28968323417973
O        23.92757025201750  -24.17397392732615    3.60074621955886
O        25.63504699561961  -23.48246323669356    4.82240788005052
H        24.58472568059168  -21.32799186833472    4.95741141678099
H        22.91128242164083  -19.70128621598156    4.36336250649880
H        23.01823776072064  -22.10107707946430    5.14560765823389
H        21.49249058783409  -19.73690339384259    1.76972720764118
H        24.24890148088901  -21.47088994607667    2.41831272184427
H        22.62369686848784  -22.02572969424926    2.73285833084268
N        24.98359365213902  -18.58633858180609    3.42791525407081
C        25.77090333354960  -17.42221427833365    3.06415252144141
C        27.19688108439824  -17.62773061237057    3.50596403663169
O        27.53380174160193  -17.33092707239946    4.63269224314146
C        25.14585020979856  -16.16760535978608    3.67205978603690
C        25.45714693161178  -14.89782580433079    2.96284685570006
C        26.62160351349124  -14.53740541477233    2.32915961187291
C        24.54157266883105  -13.81687418315812    2.80539678410843
N        26.47104436891164  -13.28759817994153    1.77973662220489
C        25.18646110793329  -12.84274146065069    2.02553933492945
C        23.22436813103437  -13.60643395205162    3.24116387865326
C        24.51087996005369  -11.68552410817520    1.62870326323592
C        22.58331934219395  -12.46399668833851    2.85054526421846
C        23.22010356043630  -11.51182563208685    2.04120387566455
H        22.68987105188221  -10.61538781523563    1.77134209588871
H        25.75038450646170  -17.36288177298556    1.96602528148621
H        27.13362177110496  -12.74551596869833    1.21086556453756
H        22.75314272020687  -14.33391649405870    3.87617581919273
H        21.56897995594807  -12.28712280414740    3.15982454430413
H        25.01279937303818  -10.97562129312252    0.99820032340661
H        27.48453746505151  -15.17364071577605    2.20203868652328
H        24.96314458129395  -18.79569434814436    4.43236735560477
H        25.47091694791715  -16.09475306621005    4.71123389377325
H        24.05951370777832  -16.30067464341174    3.69553160635980
N        28.03347520937201  -18.22591619280122    2.59115160086763
C        29.36443295815777  -18.67923057161586    2.93575028195332
C        30.35975613327330  -17.61763822704165    2.56939633476873
O        30.24178277711845  -17.04263028516201    1.51420921856100
C        29.70597254898893  -19.99280071563495    2.23808917247630
C        28.78075715111958  -21.15090305137000    2.60894394303414
C        27.30744141386976  -20.85957990197590    2.35676005573329
N        26.49876561789101  -22.05851667037842    2.27354073497777
C        26.54495820348029  -22.89813531503287    1.14754378355843
N        27.38019131216663  -22.61019380663953    0.06937973043333
N        25.73525499878217  -24.03660961657421    1.15575942755474
H        28.92246893133600  -21.41521700433225    3.66455555514433
H        29.37657194864887  -18.81616393580795    4.02623060343573
H        26.38033871267970  -22.53107215906822    3.17303127001439
H        29.06346091029245  -22.04805365630493    2.04481705595335
H        25.20388450281738  -24.24624227232551    0.32522533865486
H        25.13644912440916  -24.13589192013246    1.97304753135430
H        27.83313431499487  -18.20461421397716    1.58460135514928
H        27.18306980512040  -20.31115176364711    1.41789420820148
H        26.90295432640670  -20.20417467482842    3.13779751365054
H        27.23723173046919  -23.11603339170707   -0.78871014191830
H        27.62433992280250  -21.64131274027531   -0.12643136409562
H        30.74780828957175  -20.25439215855128    2.46194257186773
H        29.66006770288587  -19.81839168104301    1.15792711112844
N        31.37414883742790  -17.35570298809035    3.45003339149826
C        32.23133783033655  -16.19256994212790    3.26176149420068
C        31.37992655531818  -14.94520194709846    3.23052278183263
O        31.62107478221274  -14.04841445687788    2.45214491925040
C        33.08490950066686  -16.33905927013246    2.00670702036131
C        34.18246991046948  -17.38231646618823    2.16803935883559
C        35.04083955776824  -17.12329778693067    3.37225187855469
H        33.72626102477060  -18.37105149985872    2.28062597917685
H        32.89903483964154  -16.12072423102521    4.13511097548201
H        34.80389578721275  -17.42697444653886    1.26836098328421
H        31.37926039308784  -17.83604394551490    4.35968961684749
H        33.52735522927427  -15.36929957907211    1.75282835830500
H        32.42758546884586  -16.60577332465551    1.16903949145342
H        36.62051288982465  -16.12774735512010    2.39198470249423
O        34.57168056167622  -17.33186114155950    4.47382643123467
N        36.31522110709206  -16.64550214706027    3.21591038697632
H        36.83326650667912  -16.39827216055734    4.03920390345828
N        30.36661115449366  -14.90343868277509    4.15534525827121
C        29.43467598401853  -13.78441741148817    4.27130790154199
C        30.17510173401715  -12.48068580103445    4.44007750856854
O        29.62177020238834  -11.44159639047840    4.14881196703083
C        28.46405080967186  -14.03139579390775    5.43494390931242
C        27.58618514901521  -12.87226282469475    5.81163513601215
C        26.63060954920805  -12.37795096648263    4.94155317832123
C        27.69296885267239  -12.29066645997771    7.06583958607265
C        25.76860735152971  -11.37440772378290    5.32729684114845
C        26.83904078029553  -11.27999400562251    7.45127347892298
C        25.86384459209642  -10.83527178369499    6.58862694679637
H        25.16039186622412  -10.08716745120693    6.91358354335760
H        28.87916390618269  -13.72726251017354    3.32605785419098
H        25.02242126891044  -10.99707765547762    4.64753869974740
H        26.93718794710111  -10.83028160086253    8.42592440804468
H        30.06539502276638  -15.77004452966009    4.61584988332330
H        28.45934469369129  -12.62708332000472    7.74240944473692
H        26.58057697426663  -12.77470345365498    3.94504523332726
H        29.06051609502619  -14.31479471272331    6.30719855350148
H        27.84229263765740  -14.90619430925599    5.21362033309425
N        31.44921812296160  -12.51977977219044    4.94615307319249
C        32.17752632152570  -11.29824996256800    5.26145860157098
C        33.28445951245038  -11.00669536926887    4.27448907541439
O        33.93236078237964   -9.99119601964300    4.41859796047272
C        32.68733230427452  -11.29677634444344    6.69457595890630
C        31.55239542804994  -11.40590153383620    7.70401391952469
C        30.60815429198886  -10.22153013694283    7.67153521918560
O        30.86395423325723   -9.29887267613035    6.89781450650739
O        29.64701836673900  -10.27666160839067    8.43927777402254
H        30.97235873251734  -12.31164975456988    7.50922367191168
H        31.44033776584305  -10.48631874402360    5.16854908427036
H        31.94355557287543  -11.50454556102156    8.72098409419392
H        31.90151999148117  -13.41025377891287    5.18028827531511
H        33.24766910591241  -10.37063212549664    6.86822577953241
H        33.40202882867943  -12.11778294911745    6.81615077001414
N        33.50455968768446  -11.87802234432431    3.22724136968324
C        34.01914109355047  -11.36786988645834    1.95744512959858
C        32.89146542583109  -10.69315542485917    1.21951975632209
O        33.07714966283971   -9.66828685418938    0.59677617839587
C        34.61761878533158  -12.47214790694402    1.09459383401280
C        35.71739012783772  -13.25643111551787    1.78453881292656
C        36.11413944477650  -14.45474359928373    0.97377413390462
H        36.58578457502757  -12.61869409893172    1.97208064092968
H        34.78204165212903  -10.61480763283137    2.19688535883758
H        35.36722522216023  -13.59322688199843    2.76508909807115
H        32.84735033356552  -12.66169616119359    3.08564805160351
H        34.98145109186858  -12.05728951783487    0.14814190390750
H        33.82076031252703  -13.16783945682723    0.81371759929979
H        38.16279000755273  -14.20518231908376    1.26730067815451
O        35.25428771701603  -15.09054138354325    0.39728816120470
N        37.43256886307924  -14.81924884503490    0.94089505968907
H        37.74553350249671  -15.50687009664881    0.27728999399898
N        31.68580911249679  -11.33933359629769    1.29596829691998
C        30.48222061569413  -10.84559909329144    0.65717581815377
C        30.20444225399312   -9.43998636819168    1.10268249820075
O        29.92569921364740   -8.60467869467586    0.27662117613024
C        29.27070455300989  -11.72817817090149    0.95982752833065
O        28.15361070307266  -11.38957432090380    0.17033972960923
H        31.58008039437524  -12.21439398386628    1.83083123862008
H        30.66677598105226  -10.82910992265130   -0.42551359972449
H        28.99224991515128  -11.62118150984390    2.01529649078930
H        29.49040403382115  -12.78730009802696    0.79459680729689
H        28.12687208978347  -10.41204758253163    0.07875597460919
N        30.24376760625486   -9.18685339547399    2.44819369514216
C        29.85616495218866   -7.89562926112318    3.00127744273596
C        30.73567601688979   -6.79867243780329    2.46656269309570
O        30.31806581681360   -5.65983962216418    2.45056038345807
C        29.89206125576932   -7.92722603676258    4.52954986061093
C        29.62020433413868   -6.57250656247580    5.18501268789480
C        29.43224014687326   -6.68269667727459    6.70242878729916
C        28.03399924245405   -7.17288214782191    7.07252811422613
N        27.97243764473669   -7.84333521263540    8.40033526673474
H        28.83662496300354   -7.67791299273990    2.65729393933621
H        27.33627302068853   -6.32779602824930    7.04566169071730
H        27.67577317101432   -7.87830641668907    6.31255605717860
H        30.43426085053531   -5.87829940280435    4.93784567623493
H        28.72777677556772   -6.11867219467705    4.74373299544730
H        28.27771863618469   -7.21507372837488    9.15593663063949
H        27.00566492795116   -8.16810754370504    8.61101078060172
H        28.59103521604030   -8.67988055590429    8.40871808844593
H        29.62529352206473   -5.71851336020335    7.18987663701321
H        30.18019672368232   -7.37379947672479    7.10798338019197
H        30.19353877963055   -9.97280925064526    3.10799314385635
H        30.87566340422419   -8.28880754592480    4.85027271107286
H        29.18848235304084   -8.68305064775728    4.89566842329472
N        32.00148815139893   -7.13101748547552    2.05296807954231
C        32.85228324128581   -6.11067404032675    1.46759199534203
C        32.47792921298532   -5.87996172699862    0.02776645529895
O        32.26807591527753   -4.75884275412719   -0.38580180370763
C        34.32270883577520   -6.49215006166430    1.60082926409312
C        34.70176766231285   -6.81655157432016    3.03308335994261
C        36.11405294867696   -7.30435502141538    3.13679429899876
H        34.57499374142889   -5.93691610887512    3.67100886073139
H        32.64865537873374   -5.18149740414752    2.02126412902943
H        34.02457344618973   -7.58339341092443    3.42462581186277
H        32.21837621001946   -8.09371690005797    1.73714966297414
H        34.96478537786977   -5.69606723881410    1.20788877458746
H        34.51675474486565   -7.36849842470025    0.97301059576484
H        35.51325839062662   -9.12350626128125    3.95029305069631
O        37.02379630489095   -6.59607320970597    2.75671477483630
N        36.29866263627666   -8.54732079640563    3.65837684374722
H        37.21851726699574   -8.93259729770860    3.77132718779940
N        32.41761354034361   -6.99655539399095   -0.75982109013248
C        32.20928581539805   -6.91284389646454   -2.19771775197298
C        30.89025908581307   -6.25496803528279   -2.48590280254715
O        30.72749339066683   -5.57201409967222   -3.47501381626560
C        32.26752783887324   -8.30400453335273   -2.81147449274967
C        33.63447280271037   -8.98916711704666   -2.61150092516652
C        33.46939677288874  -10.50412302043250   -2.54498655525914
C        34.62010524164090   -8.56259037959851   -3.69851379693391
H        34.79061031939481   -7.48597678393647   -3.68521186860787
H        35.58306133519699   -9.05988674218670   -3.58185967646533
H        34.23398295105071   -8.81244803846031   -4.68583004887009
H        32.53300088449046   -7.93500793566744   -0.34853427077297
H        32.95724561362911  -10.87502268734679   -3.43162336359245
H        34.42859832818744  -11.01486264013737   -2.46973392473848
H        32.86748104886992  -10.80586312189188   -1.68651925318306
H        33.00214333133224   -6.27277460618504   -2.60974215490008
H        34.03945655964431   -8.66110564026805   -1.63802353997937
H        32.02358642975092   -8.26375200451989   -3.87673887656766
H        31.47946192545609   -8.91480259533427   -2.35779713121237
N        29.88970436105582   -6.51958725040001   -1.59554659184721
C        28.53078992912701   -6.12676327919056   -1.86511670855883
C        28.21966637751495   -4.82738567882848   -1.19566909561626
O        27.09975931094891   -4.37418542300542   -1.30032360160737
C        27.54249953941803   -7.20764127504160   -1.41799020242001
O        27.53002421025339   -7.32042464039053   -0.00611996789413
C        27.88080064593685   -8.53314128410178   -2.07053673283248
H        28.46989886905485   -5.98692101513732   -2.95407143949159
H        27.82395116530249   -8.45926906022479   -3.15538711634966
H        28.89730194260848   -8.82904350303107   -1.81489111657605
H        30.05202122590842   -7.13474603996605   -0.78614663726582
H        26.52596228148992   -6.88438450103566   -1.69112281535916
H        27.21530538290974   -9.31825987644791   -1.71748660559835
H        28.39669023941020   -7.70004260555132    0.25753471712962
N        29.23349581260274   -4.19960346033487   -0.50994665266198
C        29.10199672257163   -2.79960325996489   -0.12859254409036
C        28.19674634550350   -2.70750694924654    1.08021051297322
O        27.66338601957451   -1.65404528751992    1.35598428956572
C        28.57692591630881   -2.01290042087218   -1.33178093284150
C        29.38677096616448   -2.28750344648906   -2.61678867956716
C        28.51281292485202   -2.39295206614163   -3.84898667650476
O        28.92449073694171   -3.11347009932883   -4.76120923049827
O        27.45056777542639   -1.76992941111686   -3.84180064704705
H        30.15524260116226   -1.52554677382519   -2.77420746691658
H        30.09412160503713   -2.41675068716187    0.15439810183818
H        29.92345170983904   -3.23903074253823   -2.52751769243637
H        30.20423097743158   -4.56725965407301   -0.51755175765822
H        28.51425078693214   -0.94247336608621   -1.10605090860116
H        27.54077989096415   -2.33079702712811   -1.50347786232629
N        28.06236653892446   -3.86312232117093    1.82554371244555
C        27.15453157338264   -4.00403084800695    2.97164088661645
C        25.74153723296564   -4.29008070609753    2.53461272478844
O        24.87963295608237   -4.41963253744249    3.38018032465798
C        27.21111877330206   -2.83078471139804    3.92984980767011
C        28.59039989091153   -2.67823728027686    4.49135094907883
H        27.48097208929982   -4.89459661371511    3.52945028855527
H        28.82401012886418   -4.56507763393765    1.80979045616007
H        26.49468503243441   -2.97267879210918    4.74437620119585
H        26.91562823709792   -1.92229986534003    3.39674513479318
O        28.94036783505329   -3.37550226670894    5.42276929586593
N        29.39036510197944   -1.76808951436796    3.86532968075661
H        30.37474305967135   -1.73457673876602    4.06441661301782
H        29.10380518209836   -1.38990950682965    2.97062032336160
N        25.48779774328484   -4.44999481394362    1.19500751674734
C        24.26459353216784   -5.07809210828971    0.75108497333115
C        24.06073587137410   -6.39567225739636    1.43055938650748
O        22.93610342381261   -6.76548178958535    1.68649537369159
H        26.24499268811370   -4.40401214699195    0.48868251858852
H        23.43366972330154   -4.41150097706004    0.99254382716789
H        24.26821489025189   -5.21822450254353   -0.33171555831133
N        25.17377164365034   -7.14357446359371    1.73744559782154
C        25.04284009572872   -8.47767174976304    2.30663341106211
C        24.26262570701413   -8.44769892849129    3.59578219200645
O        23.69754030502006   -9.44808669807121    3.98605777280539
C        26.39775840038998   -9.12365852750996    2.52941956664662
H        26.04665111283813   -7.00114472989595    1.21462592783712
H        24.45382171036318   -9.05876690335785    1.58509076128241
H        26.98837073894630   -9.13183439140397    1.61456162647007
H        26.95086402920810   -8.56922013237144    3.28532858895420
H        26.30493990305299  -10.14928997225561    2.88394022666758
N        24.25092029251615   -7.28026314268459    4.31231341979431
C        23.55019378341791   -7.20311005218527    5.58353868949437
C        22.23521555386106   -6.50153270038645    5.40564808729002
O        21.25133368942173   -6.88236519545096    6.00155550999390
C        24.38367520791470   -6.55257178875967    6.68206132082395
C        23.91235965395831   -6.97970743452118    8.06406320262212
C        24.15358717499048   -8.45948611122625    8.24857647652472
O        25.18043779943585   -8.78852859252589    8.84409113264297
O        23.33258755329971   -9.22032093967540    7.73469254545918
H        24.43312386411980   -6.43097081394733    8.85403134445132
H        23.34977921621084   -8.24559193431311    5.87634861731307
H        22.84325212220315   -6.77580767446123    8.17612147003807
H        24.59245863682978   -6.39061679583249    3.90689807055861
H        24.35560041518979   -5.46386318055523    6.56147938912289
H        25.42467264153121   -6.85405911567844    6.54451328985926
N        22.23658176395057   -5.43996135154423    4.53921989806023
C        21.01000821002530   -4.79425033237334    4.11643167449067
C        20.09758513203365   -5.78890986698245    3.43858794828075
O        18.96850461729691   -5.46244543501714    3.13718584173722
C        21.30706840010733   -3.61685398356315    3.18525479373401
O        22.40180705452611   -2.83970310114730    3.60432660379079
H        23.09632749310807   -5.18423989203891    4.02786572713150
H        20.52260797694984   -4.43228976151704    5.03368341933195
H        20.43747118711927   -2.95125643897274    3.11734615944203
H        21.50303931676003   -3.98171488342871    2.17051623000227
H        23.25092094520418   -3.34101834806003    3.51443237872566
N        20.62639316118165   -7.03151680221558    3.17708036297767
C        19.92926835845680   -8.04272680129241    2.39517951900423
C        19.66914445786332   -9.27640125492940    3.22922769157024
O        18.57265129362238   -9.79141935221994    3.16038886234200
C        20.69044652945161   -8.32382406001279    1.08458696981527
C        20.18873002255697   -9.56380809035563    0.35546653968030
C        20.65997572607752   -7.07839225778800    0.20074307100139
H        18.94756889270975   -7.62025705474745    2.14208945974876
H        19.14342460382159   -9.45731917789074    0.07858079453789
H        19.64074553117332   -6.80168967161566   -0.05791530349919
H        21.73807970758474   -8.50497322808912    1.37884902097365
H        20.75527290048980   -9.74514991280008   -0.55802219493540
H        20.27162731972447  -10.44832826978543    0.98668550294567
H        21.63442232898775   -7.20874157733489    3.32385818718047
H        21.09766114689322   -6.22963778195642    0.72659940603448
H        21.22140795448794   -7.22136947891414   -0.72150945078345
N        20.66141697979572   -9.76669604482366    4.04499065132977
C        20.39842743338520  -10.77460112465434    5.07421341757360
C        19.25427898446143  -10.32596095814155    5.94771333640864
O        18.44674780051695  -11.12340401969930    6.38048528382061
C        21.65081095128758  -11.01836523110369    5.91924452937575
C        21.44242573145453  -11.99640311778072    7.08750222581513
C        21.01113897740183  -13.37899123930794    6.60470188558252
C        22.70055589878439  -12.08483460066936    7.95170570192247
H        22.97651065066615  -11.10889169502182    8.35203291480316
H        22.56304895568049  -12.76588590199382    8.79165312293028
H        23.54429680076611  -12.44396345588255    7.36375685352728
H        21.63195568760548   -9.42703697100971    4.00756375994854
H        21.76508490939922  -13.81055485401364    5.94786854571316
H        20.87313387814508  -14.06126767390894    7.44359301604066
H        20.07096866287831  -13.33668160089351    6.05485645529471
H        20.08421303098126  -11.69435722247678    4.56560821557873
H        20.62634360673059  -11.58752418500017    7.70971955773821
H        21.98836884383423  -10.05264171178738    6.31366158206508
H        22.46810899393682  -11.36862632513215    5.28311963953317
N        19.24112507178567   -8.98507572894063    6.21763246068061
C        18.27972963287995   -8.35082979052995    7.10140645119839
C        16.88746388701660   -8.44507886687082    6.53663742030692
O        15.94071601175246   -8.29395363903247    7.27915185256208
C        18.64635998250688   -6.87981523219507    7.30210492634376
C        17.64813750173092   -6.12558668917005    8.16062177638557
C        17.95074662791655   -4.66043443334882    8.17839713215740
H        16.63296996531887   -6.28527078158172    7.77735223037608
H        18.30327660838169   -8.88382493370981    8.06122988761895
H        17.65311041892668   -6.51152561950048    9.18402582406281
H        19.99550044881906   -8.36363864657719    5.88942490786309
H        18.70591998646513   -6.40296554735390    6.31744211367816
H        19.65718919254871   -6.78559132537669    7.71637291909543
H        16.01125279388029   -4.15979392859250    7.63208549442602
O        19.04282128610826   -4.28363139766301    8.55105761266846
N        16.96243427738542   -3.81762101872879    7.76291563419820
H        17.04710079524122   -2.82857415815222    7.91904514373341
N        16.76605978989433   -8.62396943839760    5.18202278151191
C        15.50296510948365   -8.44839910010307    4.48515917803850
C        14.89323880917182   -9.78293001329675    4.15430460521737
O        13.68571251709966   -9.90251289586839    4.10262361631070
C        15.68723341497597   -7.55790476074224    3.24943155759118
C        14.35002578841817   -7.17056343828003    2.63185723285813
C        16.47675318034998   -6.32569939850373    3.64444683214560
H        14.84210820652792   -7.92798797076512    5.19024883697688
H        13.77234001761859   -8.05757043273563    2.38084431398596
H        16.64377859716313   -5.66289486787234    2.79536512445674
H        16.27301459006194   -8.14076340629400    2.51987354788249
H        13.76740924128164   -6.57976008477221    3.34017241903584
H        14.48250742981028   -6.57102763531727    1.73099991515797
H        17.56422135134995   -8.92036167625722    4.59772176582402
H        15.93349810858778   -5.76736121538755    4.40787817461031
H        17.45278556488610   -6.59242780813476    4.05484216948533
N        15.77493569008606  -10.82147390129166    3.94045592008735
C        15.42022915106911  -12.19788816083391    4.27998076462350
C        14.75276454930384  -12.21739837543957    5.63432850149192
O        13.69252257545255  -12.78788103726021    5.77815322599862
C        16.64046476431650  -13.11982492797150    4.24826755053440
C        17.12073479422418  -13.43782772838006    2.86568971922856
C        17.89651511976364  -12.54265198876246    2.14842437927468
C        16.81790645633649  -14.65901030633480    2.28553436752279
C        18.37683372931249  -12.86669351591135    0.89743355066868
C        17.31619203943772  -14.99276948953336    1.04529942032175
C        18.09740813606676  -14.09793236865823    0.34923801220637
H        18.49756340702335  -14.36522121331483   -0.61429283582285
H        14.67986818489271  -12.53923913537179    3.54525126948513
H        18.98012849942702  -12.16334851744725    0.34950821672394
H        17.12623238446962  -15.96940478873526    0.63740913236348
H        16.78576835308066  -10.61817967776091    3.94696268646361
H        16.20520305295587  -15.35922622343520    2.82300198768169
H        18.13899314223075  -11.58904012441243    2.58155357788850
H        16.40447723234366  -14.05041160031547    4.77384493295321
H        17.44993960711675  -12.65356304092925    4.81896219539562
N        15.39401101050149  -11.56450920321913    6.65430637161066
C        14.86350488262872  -11.56183287901245    8.01202524961998
C        13.60161794036523  -10.74912468374240    8.13621470072996
O        12.99817848935000  -10.75057115233901    9.18948535821029
C        15.89896694692834  -11.07536118310556    9.01993477788994
C        17.00678102810875  -12.09158348536095    9.26461767131386
C        16.49362266107352  -13.35355110001493    9.95324190374170
N        15.86175632951002  -13.08766213304995   11.23948870788700
C        14.52609431715598  -13.46740367154263   11.52299301658866
N        13.49085525565071  -13.24116851990583   10.61568028047665
N        14.23355445872102  -14.05732984067708   12.75708148824731
H        17.79409241875227  -11.64119762267220    9.88064822777513
H        14.59094032827995  -12.59899506329237    8.23634555952671
H        16.21626428861668  -12.23925162468215   11.67456792656801
H        17.48771485457224  -12.34162528069737    8.31101483968584
H        13.44610028972380  -13.66901364683314   13.25475420175033
H        15.00661327965846  -14.09187513906686   13.40208504015469
H        16.36845204539619  -11.24823056087398    6.54271879207591
H        17.30999415911518  -14.06554213787012   10.11966694471418
H        15.77296882194384  -13.87679804000891    9.31905943824889
H        13.40040752596218  -12.32507006205975   10.18677474082192
H        12.56837422788142  -13.50602825214133   10.91471231492469
H        15.39434920997657  -10.84393002236012    9.96429274546256
H        16.30066986278619  -10.12194152269853    8.65841201857290
N        13.17125296266121  -10.02829286643923    7.05778000083995
C        11.95627629804440   -9.24168590961290    7.11423466718465
C        10.83138603910299   -9.95094576978833    6.41120312939598
O         9.69246469024821   -9.58355673459024    6.61388924336105
C        12.20671046769979   -7.84161675756503    6.57632993499843
C        13.26870659820965   -7.12603217752400    7.40167564132226
C        13.90822458022662   -5.97739975920205    6.66210752498670
O        13.97750960344755   -6.07591408827693    5.43741240682854
O        14.34024443380888   -5.05025413762633    7.34660695264680
H        12.85525946759153   -6.76436442616869    8.34729231577744
H        11.68892363388927   -9.16589900406041    8.17644384159167
H        14.05744386924415   -7.83537539872572    7.66863587358170
H        13.61532170580555  -10.09785685459778    6.12963660372789
H        11.27785112461408   -7.26131402193530    6.54384042651799
H        12.54630004993552   -7.92431126861165    5.53836779262441
N        11.13371003929145  -10.99480229466638    5.56352116407811
C        10.09049311052186  -11.93896996037092    5.19675499984271
C         9.94145372981853  -12.97607483564597    6.28028826131386
O         8.85840942929163  -13.46388891782457    6.52623181992914
C        10.33779685111924  -12.57354200198441    3.85043144007985
H        12.07817203264826  -11.41675355224143    5.56784968521575
H         9.15819147555098  -11.35545976568176    5.15954810302204
H        11.27454422532636  -13.12739307242270    3.85499609335247
H         9.53058621875451  -13.25767908119142    3.58491814210253
H        10.40518700074485  -11.81820038066665    3.06944969433685
N        11.07238840140982  -13.33929170689813    6.96113093794108
C        11.03110884412969  -14.28806325475970    8.06259959501458
C        10.47466070561742  -13.61625929983487    9.29131139033193
O         9.93828082150573  -14.27849833681061   10.15600104697340
C        12.39512787677877  -14.91120913249556    8.32907320638461
C        12.34510954136033  -16.00365909281086    9.39070825464222
C        13.72993616710103  -16.50730435501728    9.78625717030731
C        13.70416266870646  -17.50464887150956   10.93537718472735
N        13.10422906743756  -16.91436856696811   12.16728451386145
H        10.32815461471488  -15.08154056584841    7.77026770544177
H        13.14461256971407  -18.40296280472709   10.64703889475684
H        14.72348123758948  -17.84913556691771   11.15376192328680
H        11.82350655835980  -15.61523212616751   10.27192836782981
H        11.71732449699955  -16.82970465385622    9.03726555296632
H        13.50741205823695  -15.96933773969171   12.35730135870354
H        12.08642182228945  -16.78800286252417   12.06267766748933
H        13.25823087439135  -17.50614087883987   12.99883128731819
H        14.34834815780539  -15.65119912673750   10.07606890792911
H        14.23212983446933  -16.94266393298397    8.91544984021864
H        12.00657567036754  -13.04865235173940    6.64003212397426
H        13.08212462312778  -14.11925832724296    8.63445264651521
H        12.80532825937141  -15.31054571819429    7.39887047475014
N        10.59615661339955  -12.25217968638280    9.38166553182460
C         9.81750210503220  -11.49388835033823   10.35663316212654
C         8.34970380517837  -11.50537971279323   10.00105555594809
O         7.54488335735019  -10.99965815508748   10.75468108514857
C        10.31391101591485  -10.06930583401855   10.49254438695967
H        11.07219396490094  -11.70725684256987    8.64578804098534
H         9.92674086588099  -12.02736687115689   11.31393028772926
H        10.08734041185648   -9.51318188046811    9.58382638022555
H         9.82037325537232   -9.55644702680927   11.31881496629025
H        11.39321307876899  -10.04267898307175   10.64786623295901
N         7.97417527349002  -12.08440731934929    8.81737753076910
C         6.57999141766794  -12.24354262170765    8.44607465502866
C         6.10900513099105  -13.64801185824436    8.71474968085106
O         5.03863375974365  -14.00315450897421    8.26666025794387
C         6.36078616934605  -11.88404184228311    6.98098915245803
C         6.86073142709894  -10.49031437561353    6.63519668264308
C         7.06602283019879  -10.31355962517810    5.14834110452411
O         7.33504436695093  -11.31607707687582    4.48610566553703
O         6.97773587600091   -9.16789011052001    4.71239297305465
H         6.17515127548429   -9.72289337973532    7.00723444261401
H         6.01020887779776  -11.56218956769665    9.09078068402940
H         7.81876614947787  -10.30690427757445    7.13170281039703
H         8.65346862508817  -12.51911472759899    8.17860163382334
H         5.30283143136908  -12.00506038967620    6.71335541402862
H         6.90787930605811  -12.61183644500279    6.36911694091179
N         6.89913949976417  -14.49371015475946    9.45435352572686
C         6.50762384779505  -15.87506135420482    9.61071108219565
C         7.07379541608625  -16.74702642548046    8.53606428198440
O         7.02598330939293  -17.95655491841450    8.64550566230260
H         7.89105433647507  -14.27289689592767    9.67284890599745
H         6.81690516000324  -16.24259829222789   10.59389708556890
H         5.41347873449570  -15.91908749787369    9.56931107504609
N         7.63165048177633  -16.14355854934245    7.43355891509725
C         8.31657979410934  -16.94789632553696    6.44742799816152
C         9.48445829338002  -17.65242334847264    7.07704586103046
O        10.50837223308069  -17.02800895369964    7.25089917097290
C         8.80793163065054  -16.12195998327879    5.27735081192822
S         7.50819806855502  -15.47617229924357    4.29784531179699
H         7.90330320742524  -15.14535020437424    7.42231897831214
H         7.59564954336553  -17.69975772900899    6.09279594379400
H         9.45106801654079  -16.72960194983292    4.63727097026720
H         9.42638786976531  -15.30082590878780    5.64153245147050
H         6.88928385764767  -14.92073586709314    5.36056135303685
N         9.32599290613490  -18.98451971623405    7.39518180396482
C        10.48349729985104  -19.78911480242205    7.74510713983585
C        11.56014735791006  -19.50875943524334    6.72958955914879
O        11.44551958418810  -19.90405513948197    5.58963774515855
C        10.19482975993640  -21.28183971575543    7.81606414426647
C        11.45078966988229  -22.11535063072037    7.99326286435070
O        12.39141735113492  -21.61697957844332    8.61163190735413
O        11.41735106768038  -23.24260991634927    7.49990110393303
H         8.39547051713500  -19.36164719552016    7.61943027508962
H        10.83770202600640  -19.44549288438404    8.72760589373210
H         9.71025661412714  -21.58469680442359    6.88645940803892
H         9.49062421948293  -21.50033215346753    8.62229974063528
N        12.63724811478459  -18.78246034043637    7.18043727070131
C        13.87068775436525  -18.77686672117402    6.43920364245816
C        14.94890728264436  -19.25732022347101    7.36540774464438
O        15.47406897555485  -18.48935193220363    8.14412935025506
C        14.18321070230362  -17.41429263715019    5.80788576179294
C        12.91939245707743  -16.85990164679712    5.14061478847376
C        15.35714350197856  -17.54048511421637    4.84239757016338
C        13.09475601593094  -15.48317932983462    4.52688481468607
H        13.72976060989422  -19.51653920465617    5.63771480362776
H        15.71428478261161  -16.57021186589989    4.50282956373737
H        16.18864709083116  -18.06457549439445    5.31078018451385
H        14.47016085615283  -16.73601389687428    6.62546703063605
H        12.59172730076911  -17.58487446787042    4.38988368519967
H        12.10514447287068  -16.84986761806156    5.87644647287893
H        13.82894551698764  -15.49083549071634    3.72128600685113
H        12.77344311993333  -18.64578017293300    8.18166304913758
H        12.16118762611635  -15.10641449354821    4.10835728783872
H        15.07339257722396  -18.12778750751227    3.97065460769136
H        13.43651455006643  -14.75921039799132    5.26519432879854
N        15.22648620433243  -20.60169173996130    7.29809390366688
C        16.27349343119038  -21.14794887417518    8.12025936007307
C        17.59429828024632  -20.82050885209847    7.48271929614458
O        17.76886174888041  -21.06247382373354    6.30940014550616
C        16.04500364925431  -22.65155344533258    8.36220000214143
O        14.94785605316885  -22.85651673744197    9.24860837058481
C        17.29016849918447  -23.33592534228972    8.90802946705198
H        16.21516653042898  -20.63774123311125    9.09089309137629
H        18.13742022630953  -23.23116835433131    8.23008284482964
H        17.56695407793126  -22.89438231603732    9.86399215077855
H        15.06525792797084  -21.09433208812620    6.41076765516277
H        15.76553633651979  -23.11366628549923    7.40272920036069
H        17.10656789624280  -24.39639830677325    9.07587507560391
H        14.11173710325395  -22.41971815576043    8.95020234046210
N        18.56364301904636  -20.23051308539585    8.25732225644650
C        19.72167654962938  -19.61867053606990    7.64371050988854
C        20.98129902518138  -20.10819260164853    8.29915809742135
O        21.05496644801248  -20.17902918265516    9.50808610770501
C        19.63692496943819  -18.07991120124449    7.68629046599862
C        18.28202923574413  -17.61204668705081    7.13553739124138
C        20.81955058670856  -17.44688611976883    6.95427208475484
C        18.05147885508000  -16.11250420751206    7.21644246807317
H        19.72271573731134  -19.94514896203757    6.59199052153260
H        20.80010104350735  -16.35982888753625    7.00914765574488
H        21.76936717018937  -17.78271513139365    7.37130642302737
H        19.68820110788354  -17.79097025454785    8.74796597347994
H        18.19822706642094  -17.95875831040405    6.10213981935705
H        17.48399832098020  -18.13781355222048    7.67418416803136
H        18.75162142434206  -15.56302741427641    6.58676794752523
H        18.40053506163514  -19.97257723124711    9.23097725405279
H        17.04492524590437  -15.83748875064945    6.89531600232719
H        20.81247133020072  -17.72943421023392    5.90272326570105
H        18.17723648775570  -15.75099890247222    8.23766065498653
N        22.03596399046238  -20.39961494629638    7.46735158679391
C        23.37366912217463  -20.46478815177718    8.02514875461096
C        24.26121052548241  -19.45640108525279    7.34497361015979
O        24.31620275055783  -19.44052532620458    6.13360063210460
C        23.98207836802829  -21.88097438189809    7.96847332397931
C        22.91591471198610  -22.95440353742137    8.23608805191410
C        25.17508441298026  -21.99980697505503    8.91409620890948
C        23.37978277651295  -24.36044349801102    7.89406094331309
H        23.26445996216552  -20.17878867490567    9.08140846716869
H        25.68887855192589  -22.95428578203622    8.80337454076856
H        25.90176165072504  -21.20819580903801    8.73346041825472
H        24.34684113164025  -22.02699550363079    6.94263359561447
H        22.60351988859876  -22.88901750985335    9.28449183043430
H        22.01702181852541  -22.70930065865876    7.65691119251670
H        24.22434688590953  -24.66461222010273    8.51271123119979
H        21.96190070751394  -20.16609173361306    6.47108310671741
H        22.58811309116798  -25.09765004290412    8.03930969323761
H        24.85366846017773  -21.91379032843810    9.95145702533569
H        23.70370487655783  -24.42673956752693    6.85392814209806
N        25.00129513233885  -18.61548144665882    8.15088801550738
C        26.22979803962853  -18.03702265314750    7.64487413911271
C        27.32937655854679  -19.05234595937900    7.83082036692609
O        27.35630152188419  -19.73074176786274    8.83535537144924
C        26.56085962269442  -16.71489605475373    8.33531931816431
C        25.34556114414736  -15.78707059666594    8.50566007595764
C        25.72717807780261  -14.52561944984267    9.27997218285121
C        24.70033205136930  -15.43460111421677    7.16875976921524
H        24.38409666548548  -16.32921634578403    6.63207412074204
H        23.81970729677847  -14.80731572781291    7.30506851021572
H        25.39983334770583  -14.88473603911702    6.54014971719766
H        25.07489728463212  -18.81997757797707    9.14729404387615
H        26.47142486197177  -13.95077026561824    8.73117754127476
H        24.86573018462360  -13.87738319464980    9.44122387705163
H        26.15235235918444  -14.76686397291065   10.25451414788630
H        26.08351332492095  -17.87703938824819    6.56536436009068
H        24.59804721317421  -16.34179752275465    9.10006741333270
H        27.35347523341193  -16.19702935720371    7.78664732256983
H        26.98156369012136  -16.94039118142316    9.32052663005249
N        28.26103093068133  -19.16573006935112    6.83051520440070
C        29.14534336822965  -20.30724948846778    6.77645291536372
C        30.22899700135155  -20.06897100085516    5.73518885325004
O        30.47756061705514  -20.98332537289094    4.95103606238133
C        28.32550917831789  -21.56230301920349    6.48011522641649
O        27.49822576367069  -21.37419054170453    5.36230634662391
O        30.75949051328971  -18.96007432318652    5.75977500763179
H        28.12125242930409  -18.65561792300255    5.94871347961272
H        29.62903983104238  -20.38708492238207    7.76062512708682
H        27.69171613088041  -21.80277523623441    7.34205239629160
H        28.98986466239250  -22.41414668583778    6.28703097089654
H        26.87636896867252  -22.13677935586494    5.23434078825457
