# Supplementary material for: Automated and Efficient Generation of General Molecular Aggregate Structures
Source: Angew Chem Int Ed Engl. 2022 Dec 16;62(4):e202214477. doi: 10.1002/anie.202214477 (PMC10107477; doi:10.1002/anie.202214477)
Supplement: Supplementary file 2 — Supporting Information [file ANIE-62-0-s001.zip › SI/directed/zeolite/directed2.xyz]

303
 -845.57873075401119
Si       -8.22840676357824    3.75112615266200    1.69655816470112
Si       -2.04840561685377    9.95512730384027   -4.48244298183872
Si        2.30859519160560   -2.42787499387704    7.87655931142553
Si        4.13159552987088    3.77512615711532   -1.85044249345937
Si       -7.82240668824331   -0.23787458751345   -0.06544216224539
Si        1.90359511645630    5.94212655921108   -6.24444330878438
Si       -1.64340554170392   -6.41687573405246   -6.26844331323767
Si       -6.06140636148268   -0.64287466266291    3.92355857792970
Si        0.11859478524208  -10.36987646754798   -2.25544256860895
Si        0.11859478524214   -4.59487539597283   -8.03044364018407
Si       -6.06140636148247    1.58412575056620    1.69655816470100
Si        0.14259478969524    7.76412689729080   -4.48244298183789
Si        4.13159552987080   -4.18987532082341    6.11455898447915
Si        2.30859519160565    5.53712648406168   -0.08844216651311
Si      -10.05040710165790    1.99012582590114   -0.06544216224549
Si       -1.64340554170428   -8.60787614060153   -4.07744290668864
Si       -7.82240668824330   -2.40487498960929    2.10155823985035
Si       -3.87040595493337    3.77512615711530    1.69655816470101
Si       -2.04840561685375   -2.40487498960923    7.87655931142563
Si        8.48859633833025    3.75112615266200   -1.85044249345948
Si        4.53659560502031    7.76412689729083   -0.08844216651317
Si        1.90359511645613   -6.41687573405247    6.11455898447919
Si        8.08359626318077   -4.59487539597280   -0.06544216224539
Si       -1.64340554170429    5.94212655921113    6.09055898002591
Si        0.11859478524212    1.99012582590106   10.10355972465449
Si        6.32159593623440   -0.64287466266287   -4.07744290668853
Si        0.14259478969538    5.53712648406168   -2.25544256860893
Si        6.32159593623438   -6.41687573405244    1.69655816470101
Si        0.11859478524199    7.76412689729073    4.32955865326507
Si        6.29759593178108    5.94212655921115   -1.85044249345957
Si        0.14259478969537   -4.59487539597282    7.87655931142555
Si       -2.04840561685372    5.53712648406168   -0.06544216224535
Si       -3.87040595493343   -0.64287466266285    6.11455898447907
Si       -1.64340554170424    3.75112615266202    8.28155938657498
Si        8.08359626318072   -2.40487498960927   -2.25544256860897
Si        1.90359511645622    3.77512615711530   -4.07744290668858
Si        2.30859519160567   -2.40487498960924   -8.03044364018409
Si       -3.87040595493334   -8.60787614060156   -1.85044249345951
Si        1.90359511645625    1.58412575056620   -6.26844331323769
Si       -7.82240668824329   -4.59487539597279   -0.08844216651312
Si       -4.27540603008277    7.76412689729073   -0.06544216224538
Si        0.14259478969536    1.99012582590118  -10.25744405341312
Si        0.11859478524210    5.53712648406168    2.10155823985043
Si        6.32159593623435   -4.18987532082340    3.92355857793004
Si       -6.03740635702913    5.94212655921110    1.69655816470102
Si        0.14259478969540   -0.23787458751350   -8.03044364018407
Si       -6.06140636148242   -6.41687573405247   -1.85044249345950
Si        4.13159552987082   -0.64287466266287   -6.26844331323771
Si       -2.04840561685373  -10.36987646754795   -0.08844216651315
Si       -1.64340554170428    3.77512615711528    3.92355857793006
Si        8.08359626318076   -2.42787499387702    2.10155823985041
Si       -4.27540603008277    9.95512730383983   -2.25544256860895
Si        1.90359511645628    3.75112615266200   -8.43544371533345
Si        2.30859519160557    9.95512730383984    4.32955865326514
Si        4.13159552987081   -8.60787614060156    1.69655816470098
Si       -2.04840561685376   -2.42787499387701   -8.03044364018406
Si        8.08359626318077   -0.23787458751346   -0.08844216651310
Si       -1.64340554170438    1.58412575056616    6.11455898447918
Si        0.14259478969540  -10.36987646754797    2.10155823985045
Si       -6.06140636148244   -4.18987532082340   -4.07744290668856
Si        6.32159593623438    1.58412575056618   -1.85044249345952
Si        0.11859478524213   -0.23787458751344    7.87655931142554
Si       -3.87040595493341   -4.18987532082335   -6.26844331323767
Si        2.30859519160564  -10.36987646754796   -0.06544216224532
Si       -7.82240668824327   -2.42787499387700   -2.25544256860892
Si        1.90359511645627   -8.60787614060155    3.92355857793000
Si        4.53659560502026    9.95512730383962    2.10155823985038
O        -9.13940693261809    3.29212606749265    0.39755792366621
O         3.22059536083103   -2.88787507923193    6.57655907020518
O         3.22059536083097    4.23512624247020   -0.55144225242466
O        -6.52340644720848    0.67312558152637    0.39455792310954
O         0.60459487542140    6.85312672825092   -5.78444322342949
O        -0.34340530048388   -5.50587556501261   -6.72844339859264
O        -6.52040644665180   -1.94187490369770    3.01255840889015
O        -0.34140530011282   -9.06987622632756   -3.16644273764878
O        -2.95940578589354    4.23512624247020    0.39755792366617
O        -2.95940578589354   -1.94487490425434    6.57655907020517
O         9.39959650737002    3.29212606749266   -0.55144225242458
O         5.83559584605507    6.85312672825092   -0.54844225186801
O         0.60459487542142   -5.50587556501262    6.57455906983401
O         6.78359602196040   -5.50587556501261    0.39455792310950
O        -0.34340530048395    6.85312672825095    5.63155889485650
O        -0.34140530011276    3.28912606693603    9.19255955561481
O         6.78159602158930   -1.94187490369769   -3.16644273764876
O         0.60159487486474    4.23712624284131   -3.16644273764876
O         3.22059536083098   -1.94487490425434   -6.73044339896369
O        -2.95940578589353   -9.06787622595644   -0.55144225242468
O         0.60459487542141    0.67312558152636   -6.72844339859259
O        -6.52340644720849   -5.50587556501260   -0.54844225186800
O        -5.57540627130315    6.85312672825093    0.39455792310953
O         0.60159487486473    3.28912606693602   -9.34644388437330
O        -0.34140530011281    4.23712624284131    3.01255840889022
O         6.78159602158930   -2.89087507978857    3.01255840889024
O         3.22059536083102   -9.06787622595647    0.39755792366617
O        -2.95940578589358   -2.88787507923188   -6.73044339896369
O         6.78359602196040    0.67312558152636   -0.54844225186807
O        -0.34340530048395    0.67312558152636    6.57455906983406
O         0.60159487486473   -9.06987622632756    3.01255840889025
O        -6.52040644665182   -2.89087507978857   -3.16644273764873
O        -3.01640579647009    9.45612721124834   -3.22344274822533
O         3.27659537122204   -1.92887490128549    9.13555954503821
O         3.16359535025442    3.27612606452378   -3.11044272725774
O        -9.08240692204151    0.73012559210296   -0.56444225483688
O        -2.90240577531702   -5.44987555462163   -5.76944322064618
O        -5.56240626889093    0.61712557113535    2.95655839849925
O        -0.35640530289613    6.79612671767433   -3.22344274822536
O         3.16359535025444   -5.44987555462162    5.61555889188765
O         3.27659537122204    6.79612671767433    0.41055792607839
O        -3.01640579647018   -1.92887490128549   -9.28944387379671
O        -2.90240577531697   -8.10887604801004   -3.11044272725769
O         9.34359649697900   -1.92887490128548    3.06955841946679
O        -2.90240577531695    3.27612606452378    2.95655839849922
O         0.61759487783361    0.73012559210298    9.13555954503820
O         5.82259584364286    0.61712557113533   -3.11044272725775
O         5.82259584364288   -5.44987555462160    2.95655839849919
O         0.61759487783360    6.79612671767434    3.06955841946684
O        -3.01640579647013    6.79612671767434   -0.56444225483689
O        -2.90240577531693    0.61712557113534    5.61555889188767
O         9.34359649697898    0.73012559210294    0.41055792607834
O        -9.08240692204152   -1.92887490128548   -3.22344274822530
O         3.16359535025441    0.61712557113533   -5.76944322064618
O        -0.35640530289615    0.73012559210294   -9.28944387379673
O        -5.56240626889097   -5.44987555462162   -3.11044272725768
O         3.27659537122211    9.45612721124832    3.06955841946688
O         3.16359535025440   -8.10887604801004    2.95655839849920
O        -7.25640658321965    2.55612593092480    2.20355825877698
O         1.33759501143259   -3.62287521561415    8.38255940531596
O         5.10259571004393    4.97012637885250   -2.35644258734990
O        -8.32940678231925   -1.20887476768652    1.13055805967729
O         2.41059521053215    4.97012637885251   -5.04944308704709
O        -1.07640543649510  -10.87587656143832   -1.28344238825035
O        -4.84240613529203   -4.69587541471379   -7.46344353497489
O        -1.07640543649514   -3.62287521561420   -8.53644373407445
O        -4.84240613529197   -9.80287636233876   -2.35644258734992
O         5.10259571004389   -4.69587541471380    7.30955920621635
O         1.33759501143257    6.04312657795207   -1.28344238825035
O        -2.14940563559470   -9.80287636233873   -5.04944308704727
O        -4.84240613529199    4.97012637885249    2.20355825877696
O        -1.07640543649511   -1.20887476768652    8.38255940531596
O         7.51659615797159    2.55612593092482   -2.35644258734995
O         8.58959635707117   -3.62287521561420    1.13055805967732
O        -2.14940563559467    4.97012637885249    4.89555875828870
O         7.51659615797153   -4.69587541471380    4.89555875828873
O        -1.07640543649509    6.04312657795208    1.13055805967736
O        -2.14940563559476    2.55612593092481    7.30955920621636
O         8.58959635707115   -1.20887476768654   -1.28344238825032
O         1.33759501143254   -1.20887476768651   -8.53644373407447
O         2.41059521053217    2.55612593092486   -7.46344353497484
O        -8.32940678231925   -3.62287521561421   -1.28344238825031
O        -7.25640658321967   -4.69587541471375   -5.04944308704717
O         5.10259571004388   -9.80287636233877    2.20355825877691
O         2.41059521053209   -9.80287636233886    4.89555875828870
O         1.33759501143257  -10.87587656143834    1.13055805967732
O        -7.36940660418728    5.08512640019121    1.25055808194386
O        -1.18940545746269    8.62112705631063   -4.92944306478068
O         1.44959503221467   -1.09387474634778    7.43055922866841
O         4.99059568926183    2.44112590958607   -1.40444241070238
O        -7.37640660548616   -1.09687474690444   -1.39944240977456
O         1.45759503369905    5.08312639982010   -7.57844355631362
O        -1.19740545894717   -7.27587589344347   -4.93444306570848
O        -4.72740611395327   -1.08887474542001    4.78255873732104
O         1.45259503277129   -9.92287638460524   -1.39644240921793
O         1.45259503277127   -3.73587523658183   -7.58344355724138
O        -4.72740611395325    2.44312590995719    1.25055808194386
O         4.99059568926185   -3.74387523806624    4.78055873694993
O         1.44959503221464    5.09112640130453    1.24555808101607
O       -10.90940726104891    2.43612590865831   -1.39944240977462
O        -7.37640660548616   -3.73887523713848    1.24255808045949
O        -1.18940545746269   -3.73887523713848    7.43055922866842
O         7.62959617893919    5.08512640019122   -1.40444241070241
O         4.98259568777742    8.62312705668170    1.24555808101605
O         1.45759503369910   -7.27587589344351    4.78055873694995
O         7.63759618042363   -3.73587523658180   -1.39944240977460
O        -1.19740545894711    5.08312639982011    7.42455922755508
O         1.45259503277140    2.43612590865833   10.96255988404557
O         4.98759568870513   -1.08887474542003   -4.93644306607957
O        -1.19140545783384    5.09112640130454   -1.39644240921795
O         4.98759568870518   -7.27587589344345    1.25055808194383
O         1.45259503277130    8.62312705668175    4.77555873602212
O         1.45759503369906    2.44112590958607   -4.93644306607958
O        -4.72940611432437   -7.27387589307235   -1.40444241070236
O        -4.72140611283993    8.62312705668174   -1.39944240977462
O        -1.19140545783388    2.43612590865831  -11.11644421280411
O        -1.19140545783386   -1.09687474690442   -7.58344355724137
O        -1.18940545746271   -9.92287638460523    1.24555808101608
O        -1.19740545894715    2.44112590958607    4.78255873732107
O         7.63759618042364   -1.09387474634781    1.24255808045940
O        -4.72740611395328   -3.74387523806625   -4.93644306607960
O         1.43313502916040   10.98915749570839    3.90440857437669
O         3.07137533314262   10.47838740093288    5.40693885317746
H         3.68533544706547    9.79956727497506    5.72810891277173
H         0.89133492862721   10.67066743661126    3.16554843727815
O         4.11144552613197   10.98915749570848    1.22610807740707
O         5.61397580493252   10.47838740093295    2.86433838138747
O        -0.97928541847464    1.59305575222330   10.91188987464300
O        -2.74531574616824    4.05656620933765    9.12352954280597
O        -2.74563574622758    6.78426671547364    6.39434903639538
O        -0.97934541848528    8.57190704717764    3.93155857941450
O         3.00534532089054    6.78451671552004   -6.54929336535049
O        -2.84136576399073   10.42097739028031   -5.56438318259616
O        -1.19870545918837   11.02748750282061   -4.10237291131447
O        -5.35718623081152   10.42167739041016   -3.04820271570877
O        -3.89565595961863   11.02714750275759   -1.40517241083777
O        -3.87781595630830    8.57219704723138    1.03243804147084
O        -6.34280641369740    6.78438671549589    2.79824836912409
O        -9.07072691987421    4.05516620907789    2.79858836918719
O       -10.85845725159491    1.59210575204691    1.03229804144487
O        -7.15985656530437   -0.24609458903873    4.73125872780212
O        -8.92361689257733   -2.71214504662444    2.94376839612584
O        -4.67837610485553   -0.24444458873257    7.21220918815264
O        -2.89020577305320   -2.70988504620507    8.97870951593391
O        -0.16254526692461   -5.43640555212220    8.97887951596547
O         2.30039519008395   -7.22484588397462    7.21279918826217
O        -0.16128526669080  -11.47354667233853    2.94177839575675
O        -2.89059577312555  -11.47132667192655    0.21803789035555
O         0.42325484177303  -11.47218667208609   -3.09716272479352
O        -7.15941656522275   -7.22448588390773   -2.24860256733972
H        -2.04072561542873   -7.22458588392640   -7.36669351702247
O         0.42427484196221   -5.43698555222984   -9.13217384461458
O         3.14838534743213   -2.71019504626266   -9.13404384496163
O         4.93979567983569   -0.24451458874555   -7.36594351688335
O         7.41983614001733   -0.24607458903500   -4.88540305660894
O         9.18569646767996   -2.71144504649459   -3.09675272471755
O         9.18574646768926   -5.43668555217413   -0.37045221884131
O         3.14885534751935  -11.47261667216590   -0.37258221923651
O         7.41990614003029   -7.22430588387440    2.09428823850146
O         9.33061649457050    4.05520620908527   -2.95268269798462
O         6.60303598845669    6.78408671544031   -2.95235269792356
O         4.13952553134225    8.57245704727979   -1.18632237022915
O         1.23980499328725    8.57223704723888   -4.08309290773698
H        -9.68062703304368   -2.98205509670737    2.40062829534418
H        -7.90604670376300    0.00167545693607    4.16317862239259
H        -9.67937703281172    4.76937634160251    2.55293832360588
H       -11.39905735190548    0.82864561038377    0.77579799385023
H        -5.64795628476512    9.71545725936808   -3.64620282667019
H        -3.43883587485380    9.71429725915281   -5.85512323654445
H         2.60359524634404   -2.97857509606171   -9.89039398530550
H         0.69365489194677   -4.89381545144237   -9.88934398511062
H         4.37207557449287    0.00359545729227   -8.11229365537170
H         7.69764619156611   -0.99057472718006   -5.44168315982902
H         8.78738639377186    4.32350625886944   -3.71019283854389
H         7.69822619167378   -7.78086598714643    1.35020810043432
H         8.94006642210232   -6.04481566501518   -1.08509235144572
H        -0.42922531640817  -12.23028681275470    2.39730829472809
H         3.75651546027318  -11.22680662655485   -1.08758235190767
H        -1.72577555698831    1.34520570623366   10.34423976931374
H        -3.49834588589600   -3.42452517880950    8.73302947034713
H        -0.87693539948255   -6.04482566501700    8.73315947037124
H        -5.21874620512336    0.51911555294921    6.95556914053209
H        -2.99860579316722    7.28403680820808    5.60243888945320
H        -3.11446581466555    9.11302714758471    0.77612799391139
H        -3.15530582224359   10.74808745097686   -0.84400230671044
H        -3.50241588665122    4.32593625932042    8.58025944200001
H        -7.05706654623129    7.39270682837223    2.55192832341845
H        -0.63758535507026   10.74858745106961   -3.36192277392096
H         1.51837504497701    9.12954715065005   -4.82653304568540
H         2.75923527522374    7.39295682841861   -7.26353349788075
H         8.93946642199096   -3.42615517911201   -3.70459283750478
H         1.13762497432726  -11.22660662651775   -3.70567283770522
H        -6.90311651766528   -7.76500598420358   -3.01217270902319
H        -3.39084586594903  -11.72579671914451   -0.57309225644181
H         6.87240603843943    6.24082661463611   -3.70945283840660
H         3.89167548535266    8.00480694194986   -1.93281250874367
H         5.93514586452696    9.79956727497502    3.47829849531010
H         3.37258538903338   10.67066743661125    0.68429797687187
H        -0.72304537092765    9.11243714747525    3.16798843773090
H         3.06353533168791   -7.76616598441885    6.95688914077699
H         3.85774547905695   -1.21368476857900    8.83277948885611
H         5.62018580608490   -5.45760555605589    7.00497914970023
H        10.09284663600541   -1.66330485200786    2.51367831632102
H         8.28374630031944   -4.95037546193731    4.35925865877590
H         8.81648639917157    3.08656602935013    0.19597788626201
H         9.65514655478837    1.26562569146724   -0.33581221241358
H        -0.96536541589130    3.17314604541536  -11.70517432204542
H        -2.46082569338005   -1.66441485221387  -10.03930401293631
H       -10.29763714753241    2.69436595657580   -2.10651254097429
H        -8.92495689282600   -5.43630555210362    0.21614789000491
H         1.24068499345044    1.59307575222686  -11.06550420335199
H         3.00528532087921    4.05652620933019   -9.27770387161836
H        -8.77979686589096   -1.21405476864753   -3.80512285615844
H        -4.30611603578111   -4.95017546190020   -8.23066367733558
H        -5.36040623140905   -9.49788630574655   -3.11773272861046
H        -1.41556549942773  -10.09379641632017   -5.61314319164398
H        -7.54742663721968   -3.96200527854125   -5.61303319162364
H         5.66680581473551  -10.09415641638699    1.47025812271012
H         2.66484525770933  -10.57005650469218    4.35918865876303
H         2.15988516401207    2.69373595645907   10.35077977052717
Na       -2.58379312025910   -5.93213973502929   -2.47278862702289
C        -1.60506023735115   -3.61177724171962   -0.18895559336665
C        -2.71884929741064   -3.39548738629148   -1.09614945139460
O        -0.80544319973815   -4.67093847643404   -0.44420487648797
C         0.16246301943124   -4.66596864828404    0.48458917591307
C        -1.14695887716670   -2.92364493788613    0.91953920467407
C        -0.00051827153918   -3.60717728072789    1.35349514508043
C         1.20110271451611   -5.73473652109249    0.45111005308686
O        -3.50656852726705   -2.39219750072951   -0.80543979631131
H        -4.22790998302486   -2.30886982256668   -1.45462475998169
O         2.13363281464633   -5.51773820915922    1.35447440363425
H         2.82268764288507   -6.20439236065388    1.39984856943206
O        -2.89460414197785   -4.11719616414121   -2.07377837783399
O         1.15971698068698   -6.64903194316536   -0.33234083832606
H         0.62817175115954   -3.37343334238206    2.18888905302829
H        -1.58939419768571   -2.04867336796659    1.35208150993146
