# Supplementary material for: Automated and Efficient Generation of General Molecular Aggregate Structures
Source: Angew Chem Int Ed Engl. 2022 Dec 16;62(4):e202214477. doi: 10.1002/anie.202214477 (PMC10107477; doi:10.1002/anie.202214477)
Supplement: Supplementary file 2 — Supporting Information [file ANIE-62-0-s001.zip › SI/directed/zeolite/directed1.xyz]

303
 -845.85696536447176
Si       -8.24325111179012    3.73140790083761    1.65736042293164
Si       -2.06324996506549    9.93540905201547   -4.52164072360797
Si        2.29375084339014   -2.44759324570165    7.83736156965573
Si        4.11675118165890    3.75540790529113   -1.88964023522884
Si       -7.83725103645518   -0.25759283933782   -0.10463990401460
Si        1.88875076824427    5.92240830738746   -6.28364105055361
Si       -1.65824988991610   -6.43659398587673   -6.30764105500714
Si       -6.07625070969455   -0.66259291448814    3.88436083616032
Si        0.10375043703026  -10.38959471937234   -2.29464031037851
Si        0.10375043703021   -4.61459364779775   -8.06964138195339
Si       -6.07625070969448    1.56440749874178    1.65736042293192
Si        0.12775044148466    7.74440864546646   -4.52164072360705
Si        4.11675118165873   -4.20959357264872    6.07536124270982
Si        2.29375084339368    5.51740823223772   -0.12763990828249
Si      -10.06525144987053    1.97040757407677   -0.10463990401583
Si       -1.65824988991601   -8.62759439242576   -4.11664064845847
Si       -7.83725103645498   -2.42459324143381    2.06236049807913
Si       -3.88525030314525    3.75540790529063    1.65736042293163
Si       -2.06324996506672   -2.42459324143378    7.83736156965547
Si        8.47375199011852    3.73140790083760   -1.88964023522853
Si        4.52175125680810    7.74440864546663   -0.12763990828254
Si        1.88875076824420   -6.43659398587635    6.07536124271185
Si        8.06875191496888   -4.61459364779742   -0.10463990401518
Si       -1.65824988991647    5.92240830738625    6.05136123825649
Si        0.10375043702962    1.97040757407657   10.06436198288623
Si        6.30675158802249   -0.66259291448731   -4.11664064845813
Si        0.12775044148376    5.51740823223742   -2.29464031037834
Si        6.30675158802226   -6.43659398587668    1.65736042293174
Si        0.10375043702930    7.74440864546607    4.29036091149601
Si        6.28275158356913    5.92240830738604   -1.88964023522975
Si        0.12775044148390   -4.61459364779695    7.83736156965789
Si       -2.06324996506561    5.51740823223732   -0.10463990401473
Si       -3.88525030314542   -0.66259291448700    6.07536124270852
Si       -1.65824988991614    3.73140790083710    8.24236164480541
Si        8.06875191496898   -2.42459324143355   -2.29464031037830
Si        1.88875076824401    3.75540790529211   -4.11664064845787
Si        2.29375084339462   -2.42459324143378   -8.06964138195342
Si       -3.88525030314531   -8.62759439242595   -1.88964023522972
Si        1.88875076824419    1.56440749874177   -6.30764105500703
Si       -7.83725103645518   -4.61459364779724   -0.12763990828334
Si       -4.29025037829467    7.74440864546649   -0.10463990401483
Si        0.12775044148302    1.97040757407705  -10.29664179518252
Si        0.10375043703017    5.51740823223730    2.06236049808102
Si        6.30675158802283   -4.20959357264761    3.88436083616066
Si       -6.05225070524108    5.92240830738673    1.65736042293181
Si        0.12775044148301   -0.25759283933803   -8.06964138195343
Si       -6.07625070969401   -6.43659398587699   -1.88964023522868
Si        4.11675118165892   -0.66259291448746   -6.30764105500740
Si       -2.06324996506584  -10.38959471937255   -0.12763990828277
Si       -1.65824988991615    3.75540790529095    3.88436083616058
Si        8.06875191496887   -2.44759324570136    2.06236049808100
Si       -4.29025037829488    9.93540905201547   -2.29464031037859
Si        1.88875076824421    3.73140790083765   -8.47464145710299
Si        2.29375084339384    9.93540905201575    4.29036091149585
Si        4.11675118165866   -8.62759439242586    1.65736042293206
Si       -2.06324996506556   -2.44759324570258   -8.06964138195365
Si        8.06875191496885   -0.25759283933780   -0.12763990828248
Si       -1.65824988991607    1.56440749874218    6.07536124270989
Si        0.12775044148353  -10.38959471937322    2.06236049808205
Si       -6.07625070969453   -4.20959357264780   -4.11664064845813
Si        6.30675158802221    1.56440749874181   -1.88964023522916
Si        0.10375043703051   -0.25759283933772    7.83736156965610
Si       -3.88525030314510   -4.20959357264773   -6.30764105500645
Si        2.29375084339403  -10.38959471937243   -0.10463990401490
Si       -7.83725103645454   -2.44759324570123   -2.29464031037821
Si        1.88875076824424   -8.62759439242569    3.88436083615992
Si        4.52175125680966    9.93540905201584    2.06236049808387
O        -9.15425128083011    3.27240781566823    0.35836018189696
O         3.20575101261877   -2.90759333105633    6.53736132843556
O         3.20575101261901    4.21540799064580   -0.59063999419421
O        -6.53825079542039    0.65340732970181    0.35536018134006
O         0.58975052720940    6.83340847642693   -5.82364096519835
O        -0.35824964869569   -5.52559381683653   -6.76764114036185
O        -6.53525079486377   -1.96159315552239    2.97336066712066
O        -0.35624964832524   -9.08959447815187   -3.20564047941820
O        -2.97425013410540    4.21540799064590    0.35836018189674
O        -2.97425013410561   -1.96459315607934    6.53736132843565
O         9.38475215915821    3.27240781566838   -0.59063999419422
O         5.82075149784330    6.83340847642662   -0.58763999363760
O         0.58975052720911   -5.52559381683680    6.53536132806489
O         6.76875167374857   -5.52559381683710    0.35536018134007
O        -0.35824964869563    6.83340847642691    5.59236115308736
O        -0.35624964832456    3.26940781511177    9.15336181384542
O         6.76675167337729   -1.96159315552213   -3.20564047941835
O         0.58675052665301    4.21740799101682   -3.20564047941818
O         3.20575101261951   -1.96459315607877   -6.76964114073327
O        -2.97425013410604   -9.08759447778067   -0.59063999419436
O         0.58975052721027    0.65340732970227   -6.76764114036231
O        -6.53825079542025   -5.52559381683706   -0.58763999363750
O        -5.59025061951507    6.83340847642648    0.35536018134013
O         0.58675052665287    3.26940781511164   -9.38564162614254
O        -0.35624964832477    4.21740799101700    2.97336066712078
O         6.76675167337736   -2.91059333161276    2.97336066712065
O         3.20575101261890   -9.08759447778086    0.35836018189694
O        -2.97425013410573   -2.90759333105632   -6.76964114073310
O         6.76875167374844    0.65340732970189   -0.58763999363712
O        -0.35824964869572    0.65340732970202    6.53536132806456
O         0.58675052665275   -9.08959447815208    2.97336066712144
O        -6.53525079486369   -2.91059333161281   -3.20564047941796
O        -3.03125014468207    9.43640895942388   -3.26264048999475
O         3.26175102301023   -1.94859315310989    9.09636180326884
O         3.14875100204254    3.25640781269934   -3.14964046902725
O        -9.09725127025359    0.71040734027860   -0.60363999660618
O        -2.91725012352892   -5.46959380644598   -5.80864096241559
O        -5.57725061710286    0.59740731931108    2.91736065672969
O        -0.37124965110800    6.77640846584978   -3.26264048999471
O         3.14875100204245   -5.46959380644580    5.57636115011832
O         3.26175102301021    6.77640846584994    0.37136018430864
O        -3.03125014468232   -1.94859315310987   -9.32864161556595
O        -2.91725012352871   -8.12859429983438   -3.14964046902705
O         9.32875214876706   -1.94859315310984    3.03036067769740
O        -2.91725012352883    3.25640781269948    2.91736065672990
O         0.60275052962185    0.71040734027886    9.09636180326893
O         5.80775149543086    0.59740731931093   -3.14964046902714
O         5.80775149543103   -5.46959380644593    2.91736065672976
O         0.60275052962172    6.77640846585003    3.03036067769737
O        -3.03125014468204    6.77640846584999   -0.60363999660642
O        -2.91725012352878    0.59740731931094    5.57636115011829
O         9.32875214876707    0.71040734027866    0.37136018430887
O        -9.09725127025352   -1.94859315310990   -3.26264048999458
O         3.14875100204232    0.59740731931112   -5.80864096241561
O        -0.37124965110820    0.71040734027853   -9.32864161556612
O        -5.57725061710283   -5.46959380644608   -3.14964046902688
O         3.26175102301038    9.43640895942378    3.03036067769780
O         3.14875100204273   -8.12859429983426    2.91736065672979
O        -7.27125093143158    2.53640767910057    2.16436051700734
O         1.32275066322058   -3.64259346743913    8.34336166354669
O         5.08775136183190    4.95040812702824   -2.39564032911946
O        -8.34425113053112   -1.22859301951060    1.09136031790812
O         2.39575086232018    4.95040812702832   -5.08864082881689
O        -1.09124978470710  -10.89559481326272   -1.32264013001946
O        -4.85725048350360   -4.71559366653830   -7.50264127674480
O        -1.09124978470684   -3.64259346743749   -8.57564147584394
O        -4.85725048350385   -9.82259461416315   -2.39564032911903
O         5.08775136183211   -4.71559366653792    7.27036146444700
O         1.32275066322089    6.02340832612769   -1.32264013001961
O        -2.16424998380741   -9.82259461416316   -5.08864082881635
O        -4.85725048350367    4.95040812702817    2.16436051700767
O        -1.09124978470673   -1.22859301951091    8.34336166354652
O         7.50175180975989    2.53640767910047   -2.39564032911930
O         8.57475200885927   -3.64259346743848    1.09136031790802
O        -2.16424998380664    4.95040812702831    4.85636101651907
O         7.50175180975964   -4.71559366653810    4.85636101651924
O        -1.09124978470698    6.02340832612775    1.09136031790781
O        -2.16424998380689    2.53640767910030    7.27036146444662
O         8.57475200885914   -1.22859301951061   -1.32264013001998
O         1.32275066322160   -1.22859301951141   -8.57564147584383
O         2.39575086232006    2.53640767910030   -7.50264127674434
O        -8.34425113053130   -3.64259346743830   -1.32264013001986
O        -7.27125093143137   -4.71559366653813   -5.08864082881640
O         5.08775136183193   -9.82259461416291    2.16436051700749
O         2.39575086232016   -9.82259461416263    4.85636101651847
O         1.32275066322075  -10.89559481326285    1.09136031790807
O        -7.38425095239928    5.06540814836693    1.21136034017445
O        -1.20424980567496    8.60140880448643   -4.96864080655028
O         1.43475068400304   -1.11359299817181    7.39136148689896
O         4.97575134105021    2.42140765776176   -1.44364015247203
O        -7.39125095369805   -1.11659299872914   -1.43864015154419
O         1.44275068548701    5.06340814799579   -7.61764129808321
O        -1.21224980715925   -7.29559414526795   -4.97364080747756
O        -4.74225046216497   -1.10859299724420    4.74336099555210
O         1.43775068455924   -9.94259463642974   -1.43564015098855
O         1.43775068455927   -3.75559348840613   -7.62264129901066
O        -4.74225046216524    2.42340765813289    1.21136034017446
O         4.97575134105012   -3.76359348989049    4.74136099518065
O         1.43475068400275    5.07140814948017    1.20636033924646
O       -10.92425160926071    2.41640765683395   -1.43864015154419
O        -7.39125095369798   -3.75859348896264    1.20336033869031
O        -1.20424980567475   -3.75859348896262    7.39136148689901
O         7.61475183072739    5.06540814836682   -1.44364015247206
O         4.96775133956524    8.60340880485744    1.20636033924624
O         1.44275068548738   -7.29559414526810    4.74136099518083
O         7.62275183221163   -3.75559348840612   -1.43864015154368
O        -1.21224980715871    5.06340814799528    7.38536148578557
O         1.43775068455937    2.41640765683418   10.92336214227645
O         4.97275134049330   -1.10859299724451   -4.97564080784904
O        -1.20624980604572    5.07140814948015   -1.43564015098736
O         4.97275134049316   -7.29559414526778    1.21136034017446
O         1.43775068455962    8.60340880485727    4.73636099425246
O         1.44275068548706    2.42140765776180   -4.97564080784923
O        -4.74425046253654   -7.29359414489673   -1.44364015247141
O        -4.73625046105200    8.60340880485728   -1.43864015154384
O        -1.20624980604582    2.41640765683377  -11.15564195457364
O        -1.20624980604548   -1.11659299872798   -7.62264129901065
O        -1.20424980567465   -9.94259463642949    1.20636033924681
O        -1.21224980715891    2.42140765776166    4.74336099555167
O         7.62275183221174   -1.11359299817200    1.20336033868987
O        -4.74225046216523   -3.76359348989092   -4.97564080784902
O         1.41829068094780   10.96943924388391    3.86521083260714
O         3.05653098493053   10.45866914910858    5.36774111140760
H         3.67049109885372    9.77984902315092    5.68891117100193
H         0.87649058041552   10.65094918478703    3.12635069550847
O         4.09660117792026   10.96943924388386    1.18691033563702
O         5.59913145671979   10.45866914910621    2.82514063961958
O        -0.99412976668523    1.57333750039889   10.87269213287349
O        -2.76016009438005    4.03684795751369    9.08433180103677
O        -2.76048009444009    6.76454846364931    6.35515129462608
O        -0.99418976669782    8.55218879535298    3.89236083764516
O         2.99050097267969    6.76479846369593   -6.58849110711986
O        -2.85621011220202   10.40125913845556   -5.60358092436535
O        -1.21354980740044   11.00776925099619   -4.14157065308368
O        -5.37203057902255   10.40195913858602   -3.08740045747775
O        -3.91050030783073   11.00742925093263   -1.44437015260647
O        -3.89266030452007    8.55247879540709    0.99324029970111
O        -6.35765076190908    6.76466846367161    2.75905062735481
O        -9.08557126808625    4.03544795725296    2.75939062741793
O       -10.87330159980722    1.57238750022216    0.99310029967521
O        -7.17470091352120   -0.26581284086271    4.69206098603237
O        -8.93846124078866   -2.73186329844878    2.90457065435606
O        -4.69322045306813   -0.26416284055780    7.17301144638275
O        -2.90505012126545   -2.72960329802918    8.93951177416256
O        -0.17738961513719   -5.45612380394773    8.93968177419489
O         2.28555084187168   -7.24456413579958    7.17360144649298
O        -0.17612961490283  -11.49326492416642    2.90258065398726
O        -2.90544012133806  -11.49104492375081    0.17884014858717
O         0.40841049356162  -11.49190492390822   -3.13636046656223
O        -7.17426091343420   -7.24420413573273   -2.28780030910916
H        -2.05556996364103   -7.24430413575121   -7.40589125879141
O         0.40943049374984   -5.45670380405446   -9.17137158638383
O         3.13354099922448   -2.72991329808743   -9.17324158673133
O         4.92495133162342   -0.26423284057035   -7.40514125865298
O         7.40499179180568   -0.26579284086014   -4.92460079837813
O         9.17085211946798   -2.73116329831913   -3.13595046648720
O         9.17090211947732   -5.45640380399868   -0.40964996061120
O         3.13401099930689  -11.49233492399018   -0.41177996100579
O         7.40506179181850   -7.24402413569882    2.05509049673191
O         9.31577214635821    4.03548795726093   -2.99188043975438
O         6.58819164024458    6.76436846361446   -2.99155043969109
O         4.12468118313029    8.55273879545539   -1.22552011199936
O         1.22496064507850    8.55251879541455   -4.12229064950616
H        -9.69547138125535   -3.00177334853163    2.36143055357569
H        -7.92089105197448   -0.01804279488805    4.12398088062384
H        -9.69422138102341    4.74965808977830    2.51374058183695
H       -11.41390170011730    0.80892735855953    0.73660025208170
H        -5.66280063297723    9.69573900754368   -3.68540056843994
H        -3.45368022306584    9.69457900732826   -5.89432097831436
H         2.58875089813110   -2.99829334788669   -9.92959172707478
H         0.67881054373407   -4.91353370326661   -9.92854172687982
H         4.35723122628043   -0.01612279453264   -8.15149139714141
H         7.68280184335446   -1.01029297900495   -5.48088090159884
H         8.77254204555991    4.30378800704485   -3.74939058031380
H         7.68338184346191   -7.80058423897060    1.31101035866487
H         8.92522207389030   -6.06453391683977   -1.12429009321510
H        -0.44406966461987  -12.25000506457882    2.35811055295944
H         3.74167111206132  -11.24652487837932   -1.12678009367718
H        -1.74061990519949    1.32548745441007   10.30504202754448
H        -3.51319023410730   -3.44424343063314    8.69383172857819
H        -0.89177974769414   -6.06454391684108    8.69396172860215
H        -5.23359055333479    0.49939730112537    6.91637139876298
H        -3.01345014137861    7.26431855638418    5.56324114768347
H        -3.12931016287742    9.09330889576044    0.73693025214152
H        -3.17015017045549   10.72836919915241   -0.88320004848039
H        -3.51726023486251    4.30621800749676    8.54106170023059
H        -7.07191089444297    7.37298857654815    2.51273058164903
H        -0.65242970328243   10.72886919924497   -3.40112051569120
H         1.50353069676492    9.10982889882570   -4.86573078745458
H         2.74439092701187    7.37323857659336   -7.30273123965100
H         8.92462207377879   -3.44587343093666   -3.74379057927466
H         1.12278062611538  -11.24632487834230   -3.74487057947432
H        -6.91796086587749   -7.78472423602801   -3.05137045079167
H        -3.40569021416088  -11.74551497096900   -0.61228999821147
H         6.85756169022729    6.22110836281138   -3.74865058017690
H         3.87683113714062    7.98508869012527   -1.97201025051387
H         5.92030151631522    9.77984902315103    3.43910075353978
H         3.35774104082136   10.65094918478691    0.64510023510215
H        -0.73788971913932    9.09271889565122    3.12879069596062
H         3.04869098347677   -7.78588423624285    6.91769139900797
H         3.84290113084552   -1.23340302040248    8.79358174708644
H         5.60534145787359   -5.47732380788014    6.96578140793080
H        10.07800228779374   -1.68302310383202    2.47448057455088
H         8.26890195210790   -4.97009371376131    4.32006091700634
H         8.80164205095966    3.06684777752576    0.15678014449170
H         9.64030220657645    1.24590743964270   -0.37500995418399
H        -0.98020976410408    3.15342779358961  -11.74437206381466
H        -2.47567004159274   -1.68413310403923  -10.07850175470532
H       -10.31248149574451    2.67464770475117   -2.14571028274338
H        -8.93980124103785   -5.45602380392780    0.17695014823671
H         1.22584064523790    1.57335750040144  -11.10470194512170
H         2.99044097266684    4.03680795750494   -9.31690161338840
H        -8.79464121410328   -1.23377302047206   -3.84432059792675
H        -4.32096038399329   -4.96989371372535   -8.26986141910445
H        -5.37525057962128   -9.51760455757122   -3.15693047037834
H        -1.43040984763991  -10.11351466814516   -5.65234093341217
H        -7.56227098543204   -3.98172353036616   -5.65223093339184
H         5.65196146652372  -10.11387466821106    1.43106038094131
H         2.65000090949799  -10.58977475651618    4.31999091699415
H         2.14504081580148    2.67401770463510   10.31158202875702
Na        0.32318840122168   -2.07069746279034    5.20333897257563
C        -2.28278292098787   -1.59626920743172    2.80743342362306
C        -1.96245448629241   -0.22766497631162    2.67234528251069
O        -1.40131228309637   -2.28373710805996    3.60052452330397
C        -1.74287771282132   -3.61357158098028    3.51277326912468
C        -3.21818178018995   -2.48090994862106    2.26216578648833
C        -2.88698448000908   -3.74626179422574    2.70510448460289
C        -0.76997069626142   -4.43789418223828    4.08406102013780
O        -2.76433989057365    0.49199768985031    1.85270664191971
H        -2.56826423560012    1.42804748852344    1.97300890100667
O        -0.96881412102679   -5.77166972391822    4.08302556795008
H        -0.15188173536814   -6.19338933760747    4.38466667158999
O        -0.97193277035218    0.26414535183435    3.22733002750507
O         0.27421769026853   -3.90971369989096    4.57804901494795
H        -3.37452554866731   -4.66792020714689    2.46185821583745
H        -4.02986913676694   -2.20631522058111    1.62037730762359
