# Supplementary material for: Automated and Efficient Generation of General Molecular Aggregate Structures
Source: Angew Chem Int Ed Engl. 2022 Dec 16;62(4):e202214477. doi: 10.1002/anie.202214477 (PMC10107477; doi:10.1002/anie.202214477)
Supplement: Supplementary file 2 — Supporting Information [file ANIE-62-0-s001.zip › SI/directed/zeolite/non_directed.xyz]

303
 -845.60080865367047
Si       -8.23166995517955    3.71237017997926    1.67303724860641
Si       -2.05166880845500    9.91637133115712   -4.50596389793266
Si        2.30533200000439   -2.46663096655976    7.85303839533088
Si        4.12833233826956    3.73637018443256   -1.87396340955423
Si       -7.82566987984457   -0.27663056019620   -0.08896307834007
Si        1.90033192485496    5.90337058652835   -6.26796422487905
Si       -1.64666873330556   -6.45563170673519   -6.29196422933235
Si       -6.06466955308378   -0.68163063534562    3.90003766183540
Si        0.11533159364081  -10.40863244023070   -2.27896348470363
Si        0.11533159364081   -4.63363136865557   -8.05396455627874
Si       -6.06466955308373    1.54536977788343    1.67303724860631
Si        0.13933159809414    7.72537092460799   -4.50596389793267
Si        4.12833233826958   -4.22863129350614    6.09103806838452
Si        2.30533200000438    5.49837051137894   -0.11196308260780
Si      -10.05367029325917    1.95136985321841   -0.08896307834004
Si       -1.64666873330559   -8.64663211328430   -4.10096382278325
Si       -7.82566987984453   -2.44363096229200    2.07803732375574
Si       -3.87366914653462    3.73637018443255    1.67303724860635
Si       -2.05166880845496   -2.44363096229200    7.85303839533087
Si        8.48533314672891    3.71237017997925   -1.87396340955420
Si        4.53333241341898    7.72537092460802   -0.11196308260780
Si        1.90033192485499   -6.45563170673518    6.09103806838453
Si        8.08033307157952   -4.63363136865557   -0.08896307834005
Si       -1.64666873330557    5.90337058652836    6.06703806393121
Si        0.11533159364079    1.95136985321841   10.08003880855996
Si        6.31833274463312   -0.68163063534562   -4.10096382278323
Si        0.13933159809413    5.49837051137894   -2.27896348470361
Si        6.31833274463312   -6.45563170673520    1.67303724860634
Si        0.11533159364081    7.72537092460798    4.30603773717037
Si        6.29433274017982    5.90337058652835   -1.87396340955417
Si        0.13933159809414   -4.63363136865554    7.85303839533086
Si       -2.05166880845499    5.49837051137894   -0.08896307834005
Si       -3.87366914653458   -0.68163063534562    6.09103806838452
Si       -1.64666873330555    3.71237017997926    8.25803847048033
Si        8.08033307157951   -2.44363096229200   -2.27896348470358
Si        1.90033192485495    3.73637018443255   -4.10096382278324
Si        2.30533200000431   -2.44363096229201   -8.05396455627877
Si       -3.87366914653462   -8.64663211328430   -1.87396340955419
Si        1.90033192485495    1.54536977788343   -6.29196422933236
Si       -7.82566987984457   -4.63363136865556   -0.11196308260779
Si       -4.27866922168405    7.72537092460799   -0.08896307834013
Si        0.13933159809412    1.95136985321842  -10.28096496950779
Si        0.11533159364082    5.49837051137894    2.07803732375576
Si        6.31833274463308   -4.22863129350614    3.90003766183538
Si       -6.04066954863041    5.90337058652835    1.67303724860635
Si        0.13933159809412   -0.27663056019619   -8.05396455627874
Si       -6.06466955308382   -6.45563170673521   -1.87396340955418
Si        4.12833233826953   -0.68163063534566   -6.29196422933233
Si       -2.05166880845499  -10.40863244023069   -0.11196308260781
Si       -1.64666873330556    3.73637018443255    3.90003766183540
Si        8.08033307157952   -2.46663096655976    2.07803732375577
Si       -4.27866922168406    9.91637133115712   -2.27896348470360
Si        1.90033192485495    3.71237017997925   -8.45896463142816
Si        2.30533200000437    9.91637133115710    4.30603773717037
Si        4.12833233826956   -8.64663211328429    1.67303724860633
Si       -2.05166880845499   -2.46663096655974   -8.05396455627874
Si        8.08033307157951   -0.27663056019619   -0.11196308260776
Si       -1.64666873330557    1.54536977788344    6.09103806838451
Si        0.13933159809412  -10.40863244023069    2.07803732375575
Si       -6.06466955308375   -4.22863129350614   -4.10096382278326
Si        6.31833274463312    1.54536977788343   -1.87396340955419
Si        0.11533159364083   -0.27663056019620    7.85303839533089
Si       -3.87366914653462   -4.22863129350613   -6.29196422933236
Si        2.30533200000437  -10.40863244023069   -0.08896307834004
Si       -7.82566987984457   -2.46663096655976   -2.27896348470362
Si        1.90033192485497   -8.64663211328430    3.90003766183540
Si        4.53333241341899    9.91637133115709    2.07803732375577
O        -9.14267012421934    3.25337009480990    0.37403700757152
O         3.21733216922974   -2.92663105191465    6.55303815411052
O         3.21733216922975    4.19637026978745   -0.57496316851936
O        -6.52666963880974    0.63436960884363    0.37103700701484
O         0.60133168382013    6.81437075556819   -5.80796413952415
O        -0.34666849208518   -5.54463153769537   -6.75196431468725
O        -6.52366963825308   -1.98063087638044    2.98903749279557
O        -0.34466849171408   -9.10863219901031   -3.18996365374342
O        -2.96266897749481    4.19637026978745    0.37403700757151
O        -2.96266897749480   -1.98363087693710    6.55303815411052
O         9.39633331576875    3.25337009480990   -0.57496316851936
O         5.83233265445380    6.81437075556818   -0.57196316796271
O         0.60133168382012   -5.54463153769538    6.55103815373939
O         6.78033283035914   -5.54463153769537    0.37103700701484
O        -0.34666849208519    6.81437075556818    5.60803797876185
O        -0.34466849171407    3.25037009425324    9.16903863952012
O         6.77833282998800   -1.98063087638044   -3.18996365374342
O         0.59833168326347    4.19837027015856   -3.18996365374343
O         3.21733216922975   -1.98363087693711   -6.75396431505835
O        -2.96266897749481   -9.10663219863920   -0.57496316851936
O         0.60133168382014    0.63436960884362   -6.75196431468725
O        -6.52666963880974   -5.54463153769537   -0.57196316796267
O        -5.57866946290442    6.81437075556818    0.37103700701486
O         0.59833168326346    3.25037009425324   -9.36996480046797
O        -0.34466849171408    4.19837027015856    2.98903749279557
O         6.77833282998802   -2.92963105247131    2.98903749279557
O         3.21733216922975   -9.10663219863920    0.37403700757150
O        -2.96266897749480   -2.92663105191465   -6.75396431505835
O         6.78033283035914    0.63436960884362   -0.57196316796270
O        -0.34666849208519    0.63436960884362    6.55103815373939
O         0.59833168326346   -9.10863219901032    2.98903749279557
O        -6.52366963825306   -2.92963105247131   -3.18996365374340
O        -3.01966898807140    9.41737123856558   -3.24696366431999
O         3.27333217962078   -1.96763087396824    9.11203862894354
O         3.16033215865316    3.23737009184103   -3.13396364335240
O        -9.08567011364277    0.69136961942020   -0.58796317093157
O        -2.90566896691822   -5.48863152730434   -5.79296413674085
O        -5.56566946049223    0.57836959845259    2.93303748240456
O        -0.35966849449740    6.75737074499159   -3.24696366432001
O         3.16033215865314   -5.48863152730434    5.59203797579299
O         3.27333217962079    6.75737074499159    0.38703700998372
O        -3.01966898807140   -1.96763087396823   -9.31296478989140
O        -2.90566896691823   -8.14763202069279   -3.13396364335239
O         9.34033330537773   -1.96763087396824    3.04603750337216
O        -2.90566896691823    3.23737009184104    2.93303748240455
O         0.61433168623233    0.69136961942020    9.11203862894354
O         5.81933265204161    0.57836959845258   -3.13396364335238
O         5.81933265204161   -5.48863152730435    2.93303748240455
O         0.61433168623233    6.75737074499159    3.04603750337217
O        -3.01966898807140    6.75737074499160   -0.58796317093156
O        -2.90566896691823    0.57836959845259    5.59203797579299
O         9.34033330537772    0.69136961942021    0.38703700998372
O        -9.08567011364278   -1.96763087396823   -3.24696366432001
O         3.16033215865316    0.57836959845258   -5.79296413674084
O        -0.35966849449739    0.69136961942020   -9.31296478989139
O        -5.56566946049222   -5.48863152730435   -3.13396364335238
O         3.27333217962078    9.41737123856559    3.04603750337217
O         3.16033215865316   -8.14763202069279    2.93303748240455
O        -7.25966977482092    2.51736995824206    2.18003734268227
O         1.33433181983131   -3.66163118829695    8.35903848922129
O         5.09933251844263    4.93137040616974   -2.37996350344458
O        -8.33266997392051   -1.24763074036924    1.10703714358272
O         2.40733201893091    4.93137040616974   -5.07296400314187
O        -1.07966862809637  -10.91463253412108   -1.30696330434499
O        -4.84566932689322   -4.73463138739653   -7.48696445106952
O        -1.07966862809638   -3.66163118829694   -8.55996465016913
O        -4.84566932689324   -9.84163233502150   -2.37996350344459
O         5.09933251844263   -4.73463138739655    7.28603829012168
O         1.33433181983131    6.00437060526933   -1.30696330434499
O        -2.15266882719596   -9.84163233502150   -5.07296400314186
O        -4.84566932689324    4.93137040616974    2.18003734268229
O        -1.07966862809636   -1.24763074036928    8.35903848922129
O         7.51333296637031    2.51736995824207   -2.37996350344456
O         8.58633316546989   -3.66163118829694    1.10703714358271
O        -2.15266882719595    4.93137040616974    4.87203784219401
O         7.51333296637032   -4.73463138739654    4.87203784219400
O        -1.07966862809637    6.00437060526933    1.10703714358270
O        -2.15266882719597    2.51736995824206    7.28603829012169
O         8.58633316546990   -1.24763074036927   -1.30696330434499
O         1.33433181983135   -1.24763074036927   -8.55996465016914
O         2.40733201893090    2.51736995824206   -7.48696445106954
O        -8.33266997392051   -3.66163118829694   -1.30696330434499
O        -7.25966977482093   -4.73463138739653   -5.07296400314185
O         5.09933251844263   -9.84163233502150    2.18003734268224
O         2.40733201893090   -9.84163233502148    4.87203784219399
O         1.33433181983131  -10.91463253412108    1.10703714358269
O        -7.37266979578853    5.04637042750847    1.22703716584917
O        -1.19266864906398    8.58237108362788   -4.95296398087537
O         1.44633184061337   -1.13263071903053    7.40703831257375
O         4.98733249766057    2.40236993690333   -1.42796332679704
O        -7.37966979708742   -1.13563071958720   -1.42296332586927
O         1.45433184209783    5.04437042713736   -7.60196447240826
O        -1.20066865054841   -7.31463186612620   -4.95796398180314
O        -4.73066930555452   -1.12763071810277    4.75903782122640
O         1.44933184117003   -9.96163235728799   -1.41996332531262
O         1.44933184117006   -3.77463120926455   -7.60696447333604
O        -4.73066930555452    2.40436993727444    1.22703716584918
O         4.98733249766058   -3.78263121074899    4.75703782085528
O         1.44633184061337    5.05237042862178    1.22203716492142
O       -10.91267045265017    2.39736993597556   -1.42296332586927
O        -7.37966979708742   -3.77763120982123    1.21903716436475
O        -1.19266864906399   -3.77763120982122    7.40703831257375
O         7.62633298733793    5.04637042750846   -1.42796332679704
O         4.97933249617613    8.58437108399900    1.22203716492142
O         1.45433184209780   -7.31463186612619    4.75703782085528
O         7.63433298882236   -3.77463120926456   -1.42296332586927
O        -1.20066865054842    5.04437042713736    7.40103831146043
O         1.44933184117001    2.39736993597556   10.93903896795098
O         4.98433249710390   -1.12763071810276   -4.95996398217424
O        -1.19466864943509    5.05237042862179   -1.41996332531261
O         4.98433249710390   -7.31463186612620    1.22703716584918
O         1.44933184117003    8.58437108399899    4.75203781992751
O         1.45433184209782    2.40236993690333   -4.95996398217424
O        -4.73266930592561   -7.31263186575509   -1.42796332679705
O        -4.72466930444120    8.58437108399900   -1.42296332586926
O        -1.19466864943507    2.39736993597556  -11.13996512889880
O        -1.19466864943507   -1.13563071958720   -7.60696447333605
O        -1.19266864906399   -9.96163235728799    1.22203716492141
O        -1.20066865054842    2.40236993690332    4.75903782122640
O         7.63433298882236   -1.13263071903053    1.21903716436475
O        -4.73066930555451   -3.78263121074899   -4.95996398217424
O         1.42987183755915   10.95040152302565    3.88088765828203
O         3.06811214154135   10.43963142825016    5.38341793708267
H         3.68207225546417    9.76081130229230    5.70458799667710
H         0.88807173702592   10.63191146392850    3.14202752118351
O         4.10818233453067   10.95040152302565    1.20258716131235
O         5.61071261333131   10.43963142825017    2.84081746529274
O        -0.98254861007532    1.55429977954042   10.88836895854894
O        -2.74857893776950    4.01781023665489    9.10000862671133
O        -2.74889893782891    6.74551074279091    6.37082812030069
O        -0.98260861008649    8.53315107449492    3.90803766331984
O         3.00208212928921    6.74576074283730   -6.57281428144522
O        -2.84462895559199   10.38222141759748   -5.58790409869110
O        -1.20196865078964   10.98873153013793   -4.12589382740909
O        -5.36044942241283   10.38292141772741   -3.07172363180349
O        -3.89891915121986   10.98839153007484   -1.42869332693250
O        -3.88107914790957    8.53344107454870    1.00891712537615
O        -6.34606960529866    6.74563074281321    2.77472745302946
O        -9.07399011147551    4.01641023639512    2.77506745309278
O       -10.86172044319620    1.55334977936416    1.00877712535011
O        -7.16311975690564   -0.28485056172144    4.70773781170746
O        -8.92688008417864   -2.75090101930722    2.92024748003129
O        -4.68163929645682   -0.28320056141529    7.18868827205806
O        -2.89346896465447   -2.74864101888788    8.95518859983936
O        -0.16580845852590   -5.47516152480494    8.95535859987092
O         2.29713199848282   -7.26360185665736    7.18927827216740
O        -0.16454845829207  -11.51230264502122    2.91825747966205
O        -2.89385896472683  -11.51008264460929    0.19451697426083
O         0.41999165017176  -11.51094264476888   -3.12068364088824
O        -7.16267975682417   -7.26324185659058   -2.27212348343441
H        -2.04398880702992   -7.26334185660913   -7.39021443311718
O         0.42101165036102   -5.47574152491257   -9.15569476070927
O         3.14512215583085   -2.74895101894539   -9.15756476105628
O         4.93653248823438   -0.28327056142829   -7.38946443297805
O         7.41657294841610   -0.28483056171774   -4.90892397270354
O         9.18243327607871   -2.75020101917733   -3.12027364081214
O         9.18248327608800   -5.47544152485690   -0.39397313493589
O         3.14559215591809  -11.51137264484866   -0.39610313533115
O         7.41664294842907   -7.26306185655716    2.07076732240680
O         9.32735330296923    4.01645023640255   -2.97620361407933
O         6.59977279685548    6.74533074275753   -2.97587361401820
O         4.13626233974101    8.53370107459697   -1.20984328632399
O         1.23654180168597    8.53348107455614   -4.10661382383164
H        -9.68389022464497   -3.02081106939015    2.37710737924940
H        -7.90930989536432   -0.03708051574670    4.13965770629786
H        -9.68264022441303    4.73062036891975    2.52941740751115
H       -11.40232054350676    0.78988963770100    0.75227707775548
H        -5.65121947636637    9.67670128668534   -3.66972374276489
H        -3.44209906645501    9.67554128647010   -5.87864415263913
H         2.60033205474285   -3.01733106874441   -9.91391490140015
H         0.69039170034561   -4.93257142412512   -9.91286490120533
H         4.36881238289161   -0.03516051539044   -8.13581457146635
H         7.69438299996490   -1.02933069986279   -5.46520407592360
H         8.78412320217066    4.28475028618672   -3.73371375463849
H         7.69496300007251   -7.81962195982918    1.32668718433966
H         8.93680323050106   -6.08357163769793   -1.10861326754033
H        -0.43248850800945  -12.26904278543745    2.37378737863339
H         3.75325226867192  -11.26556259923760   -1.11110326800235
H        -1.72903874858968    1.30644973355085   10.32071885321910
H        -3.50160907749737   -3.46328115149227    8.70950855425242
H        -0.88019859108390   -6.08358163769977    8.70963855427656
H        -5.22200939672471    0.48035958026643    6.93204822443737
H        -3.00186898476854    7.24528083552531    5.57891797335851
H        -3.11772900626683    9.07427117490196    0.75260707781673
H        -3.15856901384486   10.70933147829411   -0.86752322280509
H        -3.50567907825259    4.28718028663762    8.55673852590532
H        -7.06032973783257    7.35395085568948    2.52840740732376
H        -0.64084854667150   10.70983147838688   -3.38544369001555
H         1.51511185337581    9.09079117796731   -4.85005396177999
H         2.75597208362251    7.35420085573586   -7.28705441397541
H         8.93620323038974   -3.46491115179473   -3.72811375359936
H         1.13436178272607  -11.26536259920048   -3.72919375379980
H        -6.90637970926652   -7.80376195688630   -3.03569362511800
H        -3.39410905755027  -11.76455269182726   -0.59661317253660
H         6.86914284683820    6.20207064195338   -3.73297375450116
H         3.88841229375142    7.96605096926715   -1.95633342483827
H         5.93188267292571    9.76081130229231    3.45477757921558
H         3.36932219743211   10.63191146392850    0.66077706077730
H        -0.72630856252897    9.07368117479249    3.14446752163625
H         3.06027214008660   -7.80492195710154    6.93336822468231
H         3.85448228745552   -1.25244074126178    8.80925857276147
H         5.61692261448357   -5.49636152873868    6.98145823360564
H        10.08958344440414   -1.70206082469063    2.49015740022627
H         8.28048310871816   -4.98913143462005    4.33573774268136
H         8.81322320757027    3.04781005666739    0.17245697016756
H         9.65188336318712    1.22686971878444   -0.35933312850830
H        -0.96862860749242    3.13439007273265  -11.72869523814011
H        -2.46408888498117   -1.70317082489659  -10.06282492903101
H       -10.30090033913372    2.65560998389305   -2.13003345706909
H        -8.92822008442727   -5.47506152478638    0.19262697391011
H         1.23742180184932    1.55431977954414  -11.08902511944667
H         3.00202212927812    4.01777023664746   -9.30122478771300
H        -8.78306005749221   -1.25281074133044   -3.82864377225318
H        -4.30937922738238   -4.98893143458294   -8.25418459343044
H        -5.36366942301027   -9.53664227842934   -3.14125364470511
H        -1.41882869102887  -10.13255238900291   -5.63666410773871
H        -7.55068982882087   -4.00076125122390   -5.63655410771834
H         5.66354262313413  -10.13291238906971    1.44673720661546
H         2.66158206610804  -10.60881247737490    4.33566774266836
H         2.15662197241055    2.65497998377618   10.32725885443271
Na       -1.94475949274581    1.65747584306597    2.13333267109110
C         0.56920060412360    0.42792279304058    2.84248244499770
C         0.68724112078814    1.73635699072277    2.20975167419720
O        -0.53685065766943   -0.25257276733595    2.47805168675360
C        -0.43450364540343   -1.48826802413030    2.99828558018353
C         1.36883512628280   -0.36462132026766    3.63789908002448
C         0.72148389124608   -1.61071112613544    3.73555801305097
C        -1.48751147191084   -2.43626546325620    2.56588064257697
O         1.75541679133629    2.42548090888813    2.47583892764625
H         1.74034387861146    3.29526304641459    2.01758504215145
O        -1.23110571920992   -3.68705707715577    2.89984331537728
H        -1.90227448146662   -4.30069458801867    2.55546187403336
O        -0.19979158289033    2.10287119517125    1.44445608401327
O        -2.43571688762934   -2.06958982471169    1.91942393194249
H         1.07550963036653   -2.47722350419291    4.26061564727641
H         2.30653159899171   -0.10055050196370    4.08287837538654
