# Supplementary material for: Automated and Efficient Generation of General Molecular Aggregate Structures
Source: Angew Chem Int Ed Engl. 2022 Dec 16;62(4):e202214477. doi: 10.1002/anie.202214477 (PMC10107477; doi:10.1002/anie.202214477)
Supplement: Supplementary file 2 — Supporting Information [file ANIE-62-0-s001.zip › SI/directed/buchwald-hartwig/directed.xyz]

108
 -160.92800509047171
C         0.59074271360364    0.10212145819644   -1.19512960538893
C         1.63170664037058    1.21117626252953   -1.01438788565001
H         1.07590900893442   -0.87567979649191   -1.09800080405382
H         0.18548000414193    0.16768592276597   -2.21684132734473
N        -0.47123531670983    0.19352612047557   -0.18708380878530
C         2.90999822110658    0.84695209488220   -1.78342855680534
H         3.28300550126652   -0.12819017109958   -1.43293197004650
O         3.92562386630566    1.81513144436547   -1.68603422452641
H         2.69022134744416    0.76401910249381   -2.85185078950932
C         1.09707182389066    2.56355592054613   -1.48318027039858
H         1.87321348372652    1.28909843407099    0.05182972337048
H         0.35471484540950    2.95023923263470   -0.78901613037414
H         0.65899849707188    2.48187410568727   -2.47663563394182
H         1.91075493414887    3.28268721196968   -1.52776762514989
H         4.10921164082318    1.98113622917104   -0.75271020479865
H        -0.73528022767324    1.18061637418981   -0.12123820891719
H        -1.28677567217396   -0.31971166407508   -0.52864054732649
C        -4.89350471633024    0.42228815140896    4.37477684472235
C        -4.34658239304138    0.08792566345694    3.11947866119434
C        -4.78242216770673   -1.04852415061274    2.46639392631518
C        -5.78695857252931   -1.87098595922945    3.04525870944656
C        -6.31537863177072   -1.52680056396051    4.31545302231404
C        -5.84418800428308   -0.36373171892208    4.95711825895845
C        -7.30105075025705   -2.34875486957690    4.89922875181849
C        -7.75284584866273   -3.46496304603274    4.25356482616672
C        -7.23237904631589   -3.80759623664908    2.99647549747411
C        -6.27058605807898   -3.03452301330112    2.40851919487849
H        -4.55641089776870    1.31593053499754    4.87955082805895
P        -3.08081459629447    1.12958755407671    2.28441310369293
H        -6.25529535939855   -0.09596139029461    5.91991122921330
H        -7.69160580309112   -2.07540492187901    5.86877346741833
H        -8.50927519698658   -4.08972550731109    4.70454121062311
H        -7.59492233091023   -4.69310993661796    2.49558973096494
H        -5.87168375639735   -3.30922644819895    1.44341404715464
C        -5.08353328301714   -1.20226603209969   -0.00303109827071
C        -4.25323339817291   -1.41094033148084    1.13214551795339
C        -3.01265749686492   -2.01168125386057    0.98695465504864
P        -1.83618759906487   -2.02096399469961    2.39005339080877
C        -2.60028254081847   -2.45145778539568   -0.28923794715157
H        -1.65667071141752   -2.96729826246234   -0.38573791281394
C        -3.38446582336245   -2.25970115216847   -1.39011851820158
H        -3.05614421945207   -2.60689868255853   -2.35920136567641
C        -6.34856470857033   -0.58313701156649    0.09853078871177
H        -6.70363552321560   -0.27379063219986    1.06981709832641
C        -7.11416049493199   -0.36777369672115   -1.01240310567143
H        -8.07701393193957    0.11144295099337   -0.91892360240867
C        -6.65942644903459   -0.76111823866572   -2.28030636089157
H        -7.27758007826171   -0.58013443060112   -3.14677435386840
C        -5.44331191256902   -1.36980183288934   -2.41261010527238
H        -5.08335690332212   -1.67987841737382   -3.38294728867605
C        -4.63050434484378   -1.60789478956285   -1.28514442003292
H        -1.80796341514577    1.15449203200148    4.78096552630566
C        -2.22092290290947    2.16260211392822    4.66743518835348
C        -2.92119052371485    2.48336105276813    3.50215223654369
C        -3.37911998288531    3.78093793365575    3.32237335184483
H        -3.88397808861169    4.05861981533058    2.40835358298876
C        -3.17361201401005    4.73014968195065    4.31113145613409
H        -3.52958530191634    5.73909034063844    4.16204350541031
C        -2.50831825417395    4.39555557334743    5.47726219434454
H        -2.34968791781671    5.13988818430935    6.24324695946967
C        -2.02376886128022    3.10746825663104    5.65349216163375
H        -1.48008002232424    2.84988446007693    6.55083046143120
H        -2.82089550278117    1.53608271404241   -0.59332364091298
C        -3.79773085731940    1.90358561438381   -0.31264067742464
C        -4.19076014889023    1.85163234414151    1.01767086712067
C        -5.45487346085827    2.31641344472540    1.37242079977633
H        -5.77362480226344    2.26682787968730    2.40484498322160
C        -6.29797591785233    2.83929014814987    0.41085953772819
H        -7.27453752714772    3.20306617423899    0.69529628068164
C        -5.89618291689007    2.89032692193936   -0.91513335698847
H        -6.55916834970347    3.29434880973400   -1.66524010416382
C        -4.64643564929504    2.41909634876531   -1.27665082614960
H        -4.33293268505144    2.45165206990270   -2.30936306694534
H        -3.60220399984234   -2.15814499183747    6.98881334198230
C        -3.57695899119639   -2.65233677854027    6.02899663557106
C        -4.26778097745449   -3.83710741265581    5.83620897074977
H        -4.83286712165276   -4.27011975406045    6.64743656194547
C        -4.24041683121304   -4.46522777194418    4.60068397168284
H        -4.78448852487753   -5.38538138593759    4.44962207755155
C        -3.52378648317024   -3.91215701148443    3.55684587716755
H        -3.50930975790825   -4.39061863298112    2.58676243955752
C        -2.82031536006021   -2.72494069002138    3.74797678820298
C        -2.85391912059897   -2.10036201506271    4.98720691408790
H        -2.32045793321348   -1.16554286324639    5.12159085145720
H        -1.21392723548030   -4.73740507770150    3.56519549874707
C        -0.54649705528841   -4.53767823825591    2.74017142952237
C        -0.64906511593725   -3.35327488070441    2.02030486929422
C         0.26907825759841   -3.09683089109823    1.00202870489721
H         0.22633744647286   -2.14071388866130    0.49710966921857
C         1.23046555419153   -4.03079659463245    0.66884414415649
H         1.93201041200922   -3.82564910803757   -0.12630344715597
C         1.30503470470396   -5.22483919808637    1.36882277320585
H         2.05866082132149   -5.95530891992135    1.11549239017205
C         0.42468276565456   -5.46792950658358    2.40905458442149
H         0.49566134069973   -6.38559908151187    2.97400822034299
Pd       -0.92204508579696    0.06505367783597    2.44890223045072
Br        0.29394114542778    2.20010282554711    2.47740040788178
H         3.93413261410703   -2.30274936943498    4.73822666255842
C         3.04574490723930   -1.86761710955760    4.30278390527221
C         1.92772903083564   -1.64000676807272    5.08423005568412
H         1.93685906848987   -1.89220076522229    6.13619355280336
C         0.78649486950992   -1.08792630799918    4.52177696272591
H        -0.07438243532267   -0.91382489241066    5.16533473302858
C         0.75063870232575   -0.75750476711662    3.17366523262973
C         1.88569919286160   -0.96275128129192    2.40322133025502
H         1.89692222836587   -0.66777634204905    1.36041266133758
C         3.02354092582687   -1.52065308067078    2.96313657149084
H         3.89968646757230   -1.68127595472081    2.35031354365331
