# Supplementary material for: Automated and Efficient Generation of General Molecular Aggregate Structures
Source: Angew Chem Int Ed Engl. 2022 Dec 16;62(4):e202214477. doi: 10.1002/anie.202214477 (PMC10107477; doi:10.1002/anie.202214477)
Supplement: Supplementary file 2 — Supporting Information [file ANIE-62-0-s001.zip › SI/directed/buchwald-hartwig/non_directed.xyz]

108
 -160.92209546563240
C         0.22619413417906   -0.58058791121965   -1.38753986336842
C        -0.08594043002880    0.21464855064431   -0.11613187935449
H         1.05136301619656   -1.28323394255980   -1.17101021294875
H         0.57065220277512    0.10604185138298   -2.16688773595968
N        -0.97191128047589   -1.24247682952213   -1.88077772686154
C         1.19696246475802    0.82721416286589    0.45720767192655
H         1.96849927892574    0.05223176919245    0.56836749183403
O         0.97132651500712    1.45515028332894    1.69997099754471
H         1.57938701092611    1.60415956946173   -0.21063789794913
C        -1.12281985482110    1.29841742229356   -0.39492273828697
H        -0.48985576379930   -0.47742853228255    0.63332590444021
H        -2.01603460113244    0.85028601745373   -0.81852320453835
H        -0.72618837080625    2.02193044537514   -1.10353644401706
H        -1.38228451454573    1.81549101909788    0.52574412293471
H         0.62154866087328    0.78169153940696    2.31544430897059
H        -1.30295951458310   -1.91064075850510   -1.19244433896216
H        -0.76134411426400   -1.75315479279391   -2.73030108557330
C         3.50476197557767    3.96504542451661    5.56275021879852
C         2.62650083898637    4.31272141623031    4.51506261348381
C         2.07689025610664    5.58734531106404    4.50533770319536
C         2.36472253820371    6.51272140691622    5.54369011335242
C         3.21975789313688    6.12288833346556    6.60651967155523
C         3.79412922372670    4.83736444157068    6.57351356169300
C         3.47851313616010    7.03004590801251    7.65493397379504
C         2.91661584179395    8.27495917009798    7.65526381263052
C         2.07419076690888    8.66569186461507    6.60273368568500
C         1.80535436704327    7.80971450310641    5.57288338660014
H         3.97823017456539    2.99348832087070    5.55532574113046
P         2.01768601427455    3.05033005672888    3.28339710790764
H         4.46990100851933    4.54521833227995    7.36532554156391
H         4.12878283835648    6.71692994683391    8.45941076774197
H         3.11557024272187    8.96453803967056    8.46196432354695
H         1.63517006643020    9.65220388465653    6.61383019324230
H         1.15192904591632    8.11713367357423    4.77012378036454
C         1.65222252663702    6.93305274695667    2.41861139933558
C         1.19075087199572    6.01812134530461    3.40001800329803
C        -0.11392260841837    5.56498065462531    3.36488491415323
P        -0.66322189994439    4.51322108423224    4.74846988006211
C        -0.97568421063198    5.95225367408044    2.32034103003135
H        -1.98675496474364    5.57027766208453    2.30075808201057
C        -0.53871916194544    6.80538412850862    1.34896958485635
H        -1.20001469293370    7.10177049081528    0.54776850268415
C         2.95739950724599    7.46899474626229    2.44262506282260
H         3.63240801486350    7.16287049626303    3.22807809544955
C         3.36103480111101    8.36968640300351    1.49725843097749
H         4.36007450575211    8.77833413082998    1.53067176358578
C         2.48808610893774    8.76429084427023    0.47211462852109
H         2.82580874540144    9.47259628214500   -0.26970009476662
C         1.22254833646362    8.25193732880813    0.41271374714929
H         0.54551489727405    8.54624741672632   -0.37599065767716
C         0.77031832991304    7.33129079338538    1.38028180311828
H         2.62983194310819    1.17199780847322    5.31748980463882
C         3.36439544669629    1.00151887330237    4.52917096275410
C         3.32978943876428    1.78373885610520    3.37469555015223
C         4.21881710269340    1.50017221288940    2.34518725539766
H         4.17486198430243    2.06184201813484    1.42405447671194
C         5.15325040099053    0.48913313940366    2.49203937266729
H         5.84161199513934    0.27847149526281    1.68638696652265
C         5.20577148245465   -0.25519672650928    3.65889130113621
H         5.93964855262173   -1.03956229313054    3.77009660732260
C         4.30063920289246   -0.00381544355824    4.67754017223528
H         4.31551691804564   -0.59730892561038    5.58017603830465
H         0.50132197790558    3.72796001524357    0.85900198911083
C         1.49346850779450    4.13744591333986    0.74326440936244
C         2.42199553696131    3.96587072770777    1.75975934824333
C         3.69395311793781    4.51395762322161    1.62748671982761
H         4.41117788725546    4.39972541589736    2.43029149142131
C         4.03790731004671    5.20191304002422    0.47933850344669
H         5.02895700486740    5.62004987014780    0.37996524272831
C         3.11172544636261    5.35835837779743   -0.53963736312465
H         3.38116425040986    5.89877846612935   -1.43472384389004
C         1.83912575544327    4.83074682008674   -0.40305239031105
H         1.11258301432137    4.96080399614241   -1.19149895303801
H         0.12874490700411    6.31111596615360    9.26795504212436
C        -0.30767769853511    6.49691232512719    8.29816770321047
C        -0.92608658649636    7.70730269057336    8.03456215233543
H        -0.97769249980630    8.46475727573345    8.80216897480345
C        -1.47012783905082    7.95205270384170    6.78291209332751
H        -1.94386283083328    8.89969903945282    6.57388922523900
C        -1.39729177033212    6.98812455344753    5.79548445963307
H        -1.79942230997579    7.18245246027515    4.81011445067409
C        -0.79420860665006    5.76170012054877    6.06431327186835
C        -0.24227242511203    5.52419386148603    7.31622477260341
H         0.23929255683226    4.57547174465543    7.51424302819992
H        -3.44605167673308    5.43967624987442    5.55257027247987
C        -3.52172881724748    4.65421458497881    4.81432473404120
C        -2.37199252789025    4.08917324470199    4.27824344309085
C        -2.48095519389974    3.04500539291591    3.35422114793263
H        -1.56901108616748    2.58693126979605    2.95051813988113
C        -3.72385445738640    2.59300768556834    2.95583872405699
H        -3.80256209553311    1.78296866179289    2.24641036778648
C        -4.86932293357286    3.17016513126487    3.48680503202630
H        -5.84136430583107    2.81069818817351    3.18489301691200
C        -4.76631270170030    4.19367340352186    4.41358818151148
H        -5.65813877113937    4.63271664263726    4.83572176305130
Pd        0.26658485218272    2.44296543075501    4.74776167490373
Br        0.04725272362997   -0.01319630073284    4.41830343871688
H        -1.71737421463774    1.23330508323180   10.06345437346698
C        -1.43008980406803    1.48412152213335    9.05248997654420
C        -0.10246853735576    1.74650121534070    8.75603354373047
H         0.64936543330906    1.70176080395617    9.53240893825349
C         0.26137267150087    2.06307240630000    7.45634414620328
H         1.31891409064931    2.26336150358784    7.23318715293080
C        -0.69729176142288    2.11645813416320    6.45202018099228
C        -2.02194078744383    1.84736471132463    6.74916473205885
H        -2.77605792673324    1.85685640435724    5.97002340973340
C        -2.38410365797427    1.53260134434622    8.05115227532326
H        -3.41871839846052    1.31426433486999    8.27686999539322
